# Supplementary material for: Array comparative hybridisation reveals a high degree of similarity between UK and European clinical isolates of hypervirulent Clostridium difficile
Source: BMC Genomics. 2010 Jun 21;11:389. doi: 10.1186/1471-2164-11-389 (PMC3224701; doi:10.1186/1471-2164-11-389)
Supplement: Additional file 1 — Lists of probes present and absent for strains CD630, R12087, R20291, R23052, ECDC 001-3, ECDC 012, ECDC 015, ECDC 017 and ECDC 020. Excel sheets containing presence and absence lists by probe for the above strains. [file 1471-2164-11-389-S1.ZIP]

Archive with 1 entries (1 files):
- Marsden_AD1.xls
