# Supplementary material for: Array comparative hybridisation reveals a high degree of similarity between UK and European clinical isolates of hypervirulent Clostridium difficile
Source: BMC Genomics. 2010 Jun 21;11:389. doi: 10.1186/1471-2164-11-389 (PMC3224701; doi:10.1186/1471-2164-11-389)
Supplement: Additional file 1 — Lists of probes present and absent for strains CD630, R12087, R20291, R23052, ECDC 001-3, ECDC 012, ECDC 015, ECDC 017 and ECDC 020. Excel sheets containing presence and absence lists by probe for the above strains. [file 1471-2164-11-389-S1.ZIP › Marsden_AD1.xls]

## Sheet: c630 +
EXP_CD630_1_5000_s_PSO-60-4883	0.781	CD0001	dnaA	chromosomal replication initiator protein	1	CAGTAAGTTTTAATACCTTTTTTAAAAACATCGTACCATTAAAAATACATCTTAATGATT	58
EXP_CD630_1_5000_s_PSO-60-4786	1.064	CD0001	dnaA	chromosomal replication initiator protein	2	CTTAGAGAATAGATATTTACATTTAATTGAAGATGCTATTAGTCAACTGTCATTAAAAAA	155
EXP_CD630_1_5000_s_PSO-60-4736	1.067	CD0001	dnaA	chromosomal replication initiator protein	3	CATTAAAAAAATATAATATTAAATTTGTATTGAGCGAAAAAGAGGTTGCTGATTTAAATT	205
EXP_CD630_1_5000_s_PSO-60-4633	1.028	CD0001	dnaA	chromosomal replication initiator protein	4	AAATCCAAAATACACATTTGATACATTCGTTATTGGTAATAGCAATAGATTTGCACATGC	308
EXP_CD630_1_5000_s_PSO-60-4462	1.153	CD0001	dnaA	chromosomal replication initiator protein	5	TGTTAGTCAAAAAAAAGACTCAAAAGTAGTTTACGTTTCTTCAGAAAAATTTACTAATGA	479
EXP_CD630_1_5000_s_PSO-60-4428	0.877	CD0001	dnaA	chromosomal replication initiator protein	6	GTTTCTTCAGAAAAATTTACTAATGAACTTATAAACTCTATAAAAGACGATAAAAACGAA	513
EXP_CD630_1_5000_s_PSO-60-4275	1.149	CD0001	dnaA	chromosomal replication initiator protein	7	CATACATTCAATACTCTTCATGAAGCAAACAAACAAATAATTATATCTAGTGATAGACCG	666
EXP_CD630_1_5000_s_PSO-60-4184	1.404	CD0001	dnaA	chromosomal replication initiator protein	8	TAAGATCGAGATTTGAAATGGGACTTATAACTGATATTCAAGCACCTGACTTTGAGACAA	757
EXP_CD630_1_5000_s_PSO-60-4084	0.913	CD0001	dnaA	chromosomal replication initiator protein	9	AGATGTGCCAAATGAGGTTATGTCATATATAGCAAAAAATATTAAGTCAAACATAAGGGA	857
EXP_CD630_1_5000_s_PSO-60-3948	1.019	CD0001	dnaA	chromosomal replication initiator protein	10	GAAGCTTTAAAAGATATTATAACAACTTCTAAAAATGAAGAAATAAATGTTCTCAGAATA	993
EXP_CD630_1_5000_s_PSO-60-3873	0.599	CD0001	dnaA	chromosomal replication initiator protein	11	TCTGTATTCAATTTAAAGATGGAAGATTTTAATTCTAAAAAAAGAACACGTTCAATAGCT	1068
EXP_CD630_1_5000_s_PSO-60-3728	1.157	CD0001	dnaA	chromosomal replication initiator protein	13	ACCATACAACAGTAATTCATGCTCATGACAAAGTATCTAAGGATATAGAAGAAAGTGAAG	1213
EXP_CD630_1_5000_s_PSO-60-3572	0.551	CD001/2	CD001/2		14	TTTTTGAACAAAAATTATTAACAAATTATCAAGTCTAAAATAACAAAGATATTAACATCT	1369
EXP_CD630_1_5000_s_PSO-60-3344	0.907	CD0002	dnaN	DNA polymerase III, beta chain	16	AGAATTGGAATTGCTCAAAAAGCTATTAATGGAAAAACAACAATAGAATTATTAAAAGGT	1597
EXP_CD630_1_5000_s_PSO-60-3157	1.115	CD0002	dnaN	DNA polymerase III, beta chain	17	GAGATATAATTAGAAAATTACCAGATTCCTTTGTTGAGATAGAAACTGATTCAGAAAATA	1784
EXP_CD630_1_5000_s_PSO-60-3046	1.145	CD0002	dnaN	DNA polymerase III, beta chain	18	CAAAAGAATTTCCTAAATTACCAGAATTAAATGAAGAAGATTTATATAGCATACCTCAAG	1895
EXP_CD630_1_5000_s_PSO-60-3003	0.925	CD0002	dnaN	DNA polymerase III, beta chain	19	ATATAGCATACCTCAAGAAATCCTAAAAAATATGATTAAACAAACTGTATTTGCTATCTC	1938
EXP_CD630_1_5000_s_PSO-60-2844	1.177	CD0002	dnaN	DNA polymerase III, beta chain	20	AAGTTGTTCGGTTGATAGTTTAACTGAAAATATAAAAGTCATAATTCCTGGAAAGACACT	2097
EXP_CD630_1_5000_s_PSO-60-2771	0.681	CD0002	dnaN	DNA polymerase III, beta chain	21	AGTTTGCTTTCTGGAGAGGATAATGTTAAAGTTGGATTTAATGAAAAAAATGCTATTTTT	2170
EXP_CD630_1_5000_s_PSO-60-2687	1.142	CD0002	dnaN	DNA polymerase III, beta chain	22	ACAAGATTGCTTGAAGGAGATTTTATTGATTATAAAAAATTATTGCCAAGAGAACATAAC	2254
EXP_CD630_1_5000_s_PSO-60-2577	0.832	CD0002	dnaN	DNA polymerase III, beta chain	23	GTCTTTATTGTCTCAATCAGAAAAAAATAATCTTATAAAGTTATCTATAAGAGATAAAGT	2364
EXP_CD630_1_5000_s_PSO-60-2479	0.955	CD0002	dnaN	DNA polymerase III, beta chain	24	ATGAAGAAGTTGAAATAGATTTAGATGGAGATTACCTAGATATAGCTTTCAATTCTAGAT	2462
EXP_CD630_1_5000_s_PSO-60-2413	0.691	CD0002	dnaN	DNA polymerase III, beta chain	25	TCGAAGGTTTGAAAAATATAGATAATGAGGAAATATTTATAGAATTTACTACAAATGTAA	2528
EXP_CD630_1_5000_s_PSO-60-2211	0.841	CD002/3	CD002/3		27	GCATATTTATGGTATAATATACTTTTAGTGTATCAATAGGAATTTGTTTAAAATAGTGAC	2730
EXP_CD630_1_5000_s_PSO-60-2056	1.161	CD0003	CD0003	putative RNA-binding mediating protein	28	CATGCAAAATTTTTAATTCAAGAAGGTTTAGTGACAGTAAATGATGAAATAGAATTAAGA	2885
EXP_CD630_1_5000_s_PSO-60-1771	0.908	CD0004	recF	DNA replication and repair protein	30	TTGGAAAATCATTTAGGACTAACAAAGATAAAGAAATGGTTAGATTTAATAGTGAAAACT	3170
EXP_CD630_1_5000_s_PSO-60-1675	0.918	CD0004	recF	DNA replication and repair protein	31	ATAGTCTAATAGAGCTAATTATTGGAAAAGATAAAAAAGGGATAAGAATAAATAAAGTTC	3266
EXP_CD630_1_5000_s_PSO-60-1603	1.078	CD0004	recF	DNA replication and repair protein	32	TACAAGAACTACTTGGCAACTTAAATGTTGTTATATTTTCTCCTGAGGATTTAAGGTTGG	3338
EXP_CD630_1_5000_s_PSO-60-1495	1.007	CD0004	recF	DNA replication and repair protein	33	GTCAGATTATACCTAAATATTATAAATATCTTACCAATTATAATAAAACACTTTCTCAAA	3446
EXP_CD630_1_5000_s_PSO-60-1345	0.655	CD0004	recF	DNA replication and repair protein	34	TTTTGCGTAGAGACTTTATAAAAAAGATAGCTAATATATCTGAAAATATGCATATGAATT	3596
EXP_CD630_1_5000_s_PSO-60-1199	0.897	CD0004	recF	DNA replication and repair protein	35	AAATTTTTAGCCAAGTTGTCATCGAATAGACCTAATGATATAGAATCTAAGACTACCAGA	3742
EXP_CD630_1_5000_s_PSO-60-1097	1.237	CD0004	recF	DNA replication and repair protein	36	TTAGATGCAAGACTTTTTGGTTCACAAGGTCAACAAAGAACTGCTTCAATATCATTAAAG	3844
EXP_CD630_1_5000_s_PSO-60-996	1.101	CD0004	recF	DNA replication and repair protein	37	TCCAGTATTAATTTTAGATGATGTTTTTAGTGAGTTAGATGAAGCAAGACAAAAACTTTT	3945
EXP_CD630_1_5000_s_PSO-60-891	0.844	CD0004	recF	DNA replication and repair protein	38	AGTTTCACATAAAAAAATATTTGATGAAAAAAATGTTACAATATTTAATATTGAAAATGG	4050
EXP_CD630_1_5000_s_PSO-60-778	1.247	CD0005	gyrB	DNA gyrase subunit B	39	CAAGTCAGATACAAGTATTAGAGGGATTAGAAGCCGTTAGAAAAAGACCAGGTATGTATA	4163
EXP_CD630_1_5000_s_PSO-60-654	1.037	CD0005	gyrB	DNA gyrase subunit B	40	TGAGGCTTTACAAGGATATTGTTCAGACATATATGTATCTATTAATGAAGATGGCAGTGT	4287
EXP_CD630_1_5000_s_PSO-60-560	0.905	CD0005	gyrB	DNA gyrase subunit B	41	GAAATACATCCTAAAACTGGTAAATCAACTTTAGAAACAGTATTAACTAATCTTCATGCA	4381
EXP_CD630_1_5000_s_PSO-60-442	0.554	CD0005	gyrB	DNA gyrase subunit B	42	TTTCTGTAGTTAATGCATTGTCAAAATGGATGGTAGCAGAGGTTTATTTAAACGGAAAGA	4499
EXP_CD630_1_5000_s_PSO-60-348	1.034	CD0005	gyrB	DNA gyrase subunit B	43	ATCTAAGCTTGAAGTAGTTGGAGAATCTCAAGATAAAGGAACAATGATTCAATTTATGCC	4593
EXP_CD630_1_5000_s_PSO-60-285	0.825	CD0005	gyrB	DNA gyrase subunit B	44	TGAGACAATATTTGATGAAATAGAGTTTAAATATGAAACATTGGAGTATAGGCTTAGAGA	4656
EXP_CD630_1_5000_s_PSO-60-189	0.972	CD0005	gyrB	DNA gyrase subunit B	45	TGAAGATAAAAGAGAAGGACAAGAAAAAAGAAAAGAATTTCACTATACAGGTGGTTTGGT	4752
EXP_CD630_1_5000_s_PSO-60-62	1.167	CD0005	gyrB	DNA gyrase subunit B	46	AAGGTTGATGATTGTTTTGTTGAACTAGCTATGCAATATACAGATGGTTATACAGAGAAC	4879
EXP_CD630_5001_10000_s_PSO-60-4930	0.962	CD0005	gyrB	DNA gyrase subunit B	47	ACTAAAACTGTAAATGATTATGCTAAGAGAAATAAATTTTTAAAGGAAAATGATGTTAAC	5011
EXP_CD630_5001_10000_s_PSO-60-4787	0.644	CD0005	gyrB	DNA gyrase subunit B	48	AACAAAGCTAGGTAATAGCTTTATGAGAGGTATAGTTGATAGTGTAACAGTTGATGAACT	5154
EXP_CD630_5001_10000_s_PSO-60-4642	0.906	CD0005	gyrB	DNA gyrase subunit B	49	AAAAAAGCAAGAGAATTAACAAGGAGAAAAAGTGTATTAGAAAGTACATCTTTACCTGGA	5299
EXP_CD630_5001_10000_s_PSO-60-4637	1.011	CD0005	gyrB	DNA gyrase subunit B	50	AGCAAGAGAATTAACAAGGAGAAAAAGTGTATTAGAAAGTACATCTTTACCTGGAAAACT	5304
EXP_CD630_5001_10000_s_PSO-60-4455	0.76	CD0005	gyrB	DNA gyrase subunit B	51	GGAAAATACTTAATGTTGAGAAATCAAGACTAGATAGGATACTATCTTCAGATGAAATAA	5486
EXP_CD630_5001_10000_s_PSO-60-4430	0.8	CD0005	gyrB	DNA gyrase subunit B	52	AAGACTAGATAGGATACTATCTTCAGATGAAATAAAAAATATGATAACAGCTTATGGTTG	5511
EXP_CD630_5001_10000_s_PSO-60-4298	1.02	CD0005	gyrB	DNA gyrase subunit B	53	AGATGGAGCCCATATAAGAACTTTATTATTAACATTCTTCTTTAGATATATGAGACCTCT	5643
EXP_CD630_5001_10000_s_PSO-60-4196	0.874	CD0005	gyrB	DNA gyrase subunit B	54	TAAAGTGACAAAGCAAAAGAAGGAACATTATGTTTACTCAGATAAAGAGTTAAATATCTT	5745
EXP_CD630_5001_10000_s_PSO-60-4061	1.006	CD0005	gyrB	DNA gyrase subunit B	55	ATGGGAAACAACTATGAATCCTGAGACAAGAACTTTATTACAAGTTACTGTAGAAGATGC	5880
EXP_CD630_5001_10000_s_PSO-60-3954	1.13	CD0005/6	CD0005/6		56	CTCCAAGAAAAGAATTTATAGAAGAAAATGCAAGATTTGTTAGAAACTTAGATATATAGA	5987
EXP_CD630_5001_10000_s_PSO-60-3878	0.834	CD0005/6	CD0005/6		57	ACATGGAAGAAAATAACAAAATACTCCCTATTGAAATAGCGGAAGAAATGAAAAAATCGT	6063
EXP_CD630_5001_10000_s_PSO-60-3820	1.263	CD0006	gyrA	DNA gyrase subunit A	58	GTATATTGATTATTCAATGAGTGTTATAGCTGGACGTGCTCTTCCTGATGTTAGAGATGG	6121
EXP_CD630_5001_10000_s_PSO-60-3644	1.152	CD0006	gyrA	DNA gyrase subunit A	59	CTCATGGAGATACTGCTGTTTATTATGCTATGGTAAGAATGGCACAAGATTTTTCAACTA	6297
EXP_CD630_5001_10000_s_PSO-60-3611	0.839	CD0006	gyrA	DNA gyrase subunit A	60	TAAGAATGGCACAAGATTTTTCAACTAGAGCACTTTTAGTAGATGGTCATGGTAACTTTG	6330
EXP_CD630_5001_10000_s_PSO-60-3485	0.775	CD0006	gyrA	DNA gyrase subunit A	61	TAGAACTACTGAGAGATATTGAAAAGGAAACTGTAGACTTTAAACCAAACTTTGATGAGT	6456
EXP_CD630_5001_10000_s_PSO-60-3351	1.06	CD0006	gyrA	DNA gyrase subunit A	62	GGTATGGCAACTTCAATACCTCCACATAATTTAGCAGAAGTAATTGATGCAACTGTATAT	6590
EXP_CD630_5001_10000_s_PSO-60-3317	1.115	CD0006	gyrA	DNA gyrase subunit A	63	CAGAAGTAATTGATGCAACTGTATATTTGATAGATAATCCAGAGTGTAGTGTAGATGATT	6624
EXP_CD630_5001_10000_s_PSO-60-3144	1.023	CD0006	gyrA	DNA gyrase subunit A	64	GCTTTTATAGAAGAGCTACCAAAAGGAAAACAGCAAATAATAGTTACAGAAATACCTTAT	6797
EXP_CD630_5001_10000_s_PSO-60-3069	1.14	CD0006	gyrA	DNA gyrase subunit A	65	AAACTGGTTGAAAGAATAGCAGAGTTAGTTAAAGAAAAGAGAATAGAAGGTATATCAGAC	6872
EXP_CD630_5001_10000_s_PSO-60-3009	0.94	CD0006	gyrA	DNA gyrase subunit A	66	CTAAGAGACGAAAGTAATAGAAATGGTATGAGAATTGTTATAGAATTAAAGAGGGATGCT	6932
EXP_CD630_5001_10000_s_PSO-60-2919	1.142	CD0006	gyrA	DNA gyrase subunit A	67	AAACATTCTCAAATGGAAGATACTTTTAGTATAATAATGCTTGCACTTGTAGATGGTCAG	7022
EXP_CD630_5001_10000_s_PSO-60-2814	0.949	CD0006	gyrA	DNA gyrase subunit A	68	CATCAAGAAGATGTTGTTACAAGAAGAACTAAATTTGAACTAAATAAAGCTGAAGCAAGA	7127
EXP_CD630_5001_10000_s_PSO-60-2684	1.07	CD0006	gyrA	DNA gyrase subunit A	69	CAAAGACTGGGCAAGAAGCTAAGCTAGGTTTAATAGAAAAATTCAAATTAACTGAAATCC	7257
EXP_CD630_5001_10000_s_PSO-60-2488	1.029	CD0006	gyrA	DNA gyrase subunit A	70	AAATGTAATAAAGGATGAAATTACAATAATAAAAGAAAATTACTCTGATGAGAGAAGAAC	7453
EXP_CD630_5001_10000_s_PSO-60-2382	1.159	CD0006	gyrA	DNA gyrase subunit A	71	AGTGATGAAGAAATAGCAATAACTCTTACTCACTTTGGATATATAAAAAGGCTTCCATCT	7559
EXP_CD630_5001_10000_s_PSO-60-2249	0.802	CD0006	gyrA	DNA gyrase subunit A	72	GGCACTTGGTAACTACAACTACTCATAGTAGACTATTATTCTTTACAAATAAAGGTAGAG	7692
EXP_CD630_5001_10000_s_PSO-60-2192	1.001	CD0006	gyrA	DNA gyrase subunit A	73	GAGTATTTAAATTAAATGCATATGAAATACCAGAAGGTAAGAGACAGGCTAAAGGTACTG	7749
EXP_CD630_5001_10000_s_PSO-60-2070	0.975	CD0006	gyrA	DNA gyrase subunit A	74	GGTAATGATGAAAATGAATATTTATTACTTGCAACGAAAAAAGGTATTGTTAAAAAGACT	7871
EXP_CD630_5001_10000_s_PSO-60-1964	1.094	CD0006	gyrA	DNA gyrase subunit A	75	TAGGTTTAAGAGATGATGATGAGCTTATTGGAGTAGAACTTACAGATGGAAAACAAGAAG	7977
EXP_CD630_5001_10000_s_PSO-60-1901	0.911	CD0006	gyrA	DNA gyrase subunit A	76	TTTTAGTAACTAAAGAAGGTATGTCTATAAGATTTGATGAAAATGATATAAGATATATGG	8040
EXP_CD630_5001_10000_s_PSO-60-1773	0.998	CD0006	gyrA	DNA gyrase subunit A	77	TGTAGTAAAGGTACAGATGTGTTAGTTGTAAGTAAGAATGGTTTTGGAAAGAGAACAAAT	8168
EXP_CD630_5001_10000_s_PSO-60-1653	1.243	CD0006	gyrA	DNA gyrase subunit A	78	GAAAAAACTGGTACAATTGTAGGTGCAGATATGGTCAACGAAGATGATGAGATAATGATT	8288
EXP_CD630_5001_10000_s_PSO-60-1587	1.102	CD0006	gyrA	DNA gyrase subunit A	79	TCTGATGGAGTTCTTATTAGAATAAGAGTCAATGAAATATCACTGTTTGGAAGAGTTACA	8354
EXP_CD630_5001_10000_s_PSO-60-1504	1.113	CD006/7	CD006/7		80	GAATGATGAAGTCAATGTAGTTTCGATTGCCAAAATAAATATTGAAGAAGAATAGGATAA	8437
EXP_CD630_5001_10000_s_PSO-60-1270	1.006	CD0007	CD0007	putative exported protein	82	GAAACAAAAGAGAAGTTTAATGATGTTAAAGAAAATCCAAAAGAAGTTCTACATGAAACA	8671
EXP_CD630_5001_10000_s_PSO-60-1058	0.999	CD0008	CD0008	putative membrane protein	83	GCAGTGTTAGTAGGAAGCTCTGCTCTTATAGTAGCAATTTATTTAGCTAAAACTCTAAAC	8883
EXP_CD630_5001_10000_s_PSO-60-882	0.885	CD0008/9	CD0008/9		84	TGTAATTAATAAAATATTGAGTATAGGAAATATATTTAAAATTATTAAAAGGAAATAGGA	9059
EXP_CD630_5001_10000_s_PSO-60-790	1.043	CD0009	rsbV	anti-sigma-B factor antagonist	85	TTTAGATTCACAAAATAAATTTTGGAATGTTTGTCTTGATGGAGAACTTGATGTTTCTAC	9151
EXP_CD630_5001_10000_s_PSO-60-694	1.149	CD0009	rsbV	anti-sigma-B factor antagonist	86	AGAAAAAAATATGTTAGATGTAAAGATTAATCTTAAAGATTTAGATTATATAGACTCAAC	9247
EXP_CD630_5001_10000_s_PSO-60-595	0.972	CD0009	rsbV	anti-sigma-B factor antagonist	87	AATAAATGAAAAAGAGATATACATAGTAAATCCTAAGAGTAACGTAAGAAAGATTTTTAC	9346
EXP_CD630_5001_10000_s_PSO-60-456	1.052	CD0010	rsbW	anti-sigma-B factor (serine-protein kinase)	88	AATCCAGATTATGTTAGTATAATAAGATTAACAGCATCTGGAATTGCCAATAAGATGGGT	9485
EXP_CD630_5001_10000_s_PSO-60-372	0.811	CD0010	rsbW	anti-sigma-B factor (serine-protein kinase)	89	ATAAAGGTAGCAGTATCTGAAGCATGTACAAATGCAATAAAACACAGTAAAGATGATGTG	9569
EXP_CD630_5001_10000_s_PSO-60-280	2.49	CD0010	rsbW	anti-sigma-B factor (serine-protein kinase)	90	AATTAATATAGAAATTCAAGATAATGGAAAAGGATATGATGTTAGCTCAATAAGTACACC	9661
EXP_CD630_5001_10000_s_PSO-60-168	1.439	CD0010	rsbW	anti-sigma-B factor (serine-protein kinase)	91	TTAATGGATGATGTAGATATTGAATCAGAACATAATCAAGGGACAAAAATAAAAATGACT	9773
EXP_CD630_5001_10000_s_PSO-60-49	0.822	CD0011	sigB	RNA polymerase sigma-B factor	92	ATGGATACAAAAGAGCTATTTAATTTATATAATAAAAATAAAAATGTAGACATTAGAAAT	9892
EXP_CD630_10001_15000_s_PSO-60-4898	1.163	CD0011	sigB	RNA polymerase sigma-B factor	93	CTTCATTGGCATTAATTTATGCTATTGATAGATATGATGTTGAGAAAGGATTTGAGTTCT	10043
EXP_CD630_10001_15000_s_PSO-60-4775	1.215	CD0011	sigB	RNA polymerase sigma-B factor	94	CACTTAGAGTCCCAAGAAGAATACAGGAATTAAGCAAAAAGATAAGTGATGCGAAGATTA	10166
EXP_CD630_10001_15000_s_PSO-60-4726	1.025	CD0011	sigB	RNA polymerase sigma-B factor	95	TGCGAAGATTAAATTAGAACAAGAAAATAAGAAGCATCCAAAGGTAAAAGATATAGCTGA	10215
EXP_CD630_10001_15000_s_PSO-60-4626	0.97	CD0011	sigB	RNA polymerase sigma-B factor	96	GAGGCTTCTTATGGATATCAACCAATGTCTTTGGATTCATCAAGTAATGATGATTCAGAG	10315
EXP_CD630_10001_15000_s_PSO-60-4442	1.153	CD0011	sigB	RNA polymerase sigma-B factor	97	AAGATAGATTTTTCTTTGATAAAACACAATCTAGTATAGCTAAAGAACTAGGGATATCAC	10499
EXP_CD630_10001_15000_s_PSO-60-4400	1.245	CD0011	sigB	RNA polymerase sigma-B factor	98	AAGAACTAGGGATATCACAGATGACTGTTTCTAGACTAGAGAAAAAGGTAGTAGAGAAGC	10541
EXP_CD630_10001_15000_s_PSO-60-4244	1.072	CD0011(sigB); 16srRNA			99	GGAACAAGAAATAAACACGAACATTGAAAATTAAACAGTAGGTTAATTTATAAAACAAGA	10697
EXP_CD630_10001_15000_s_PSO-60-4082	0.967	16SrRNA	16SrRNA		101	CCTAACACATGCAAGTTGAGCGATTTACTTCGGTAAAGAGCGGCGGACGGGTGAGTAACG	10859
EXP_CD630_10001_15000_s_PSO-60-3983	1.232	16SrRNA	16SrRNA		102	AAGGTATGCTAATACGGGATAATATATTTGAGAGGCATCTCTTAAATATCAAAGGTGAGC	10958
EXP_CD630_10001_15000_s_PSO-60-3742	0.858	16SrRNA	16SrRNA		103	CCGCGTGAGTGATGAAGGCCTTCGGGTCGTAAAACTCTGTCCTCAAGGAAGATAATGACG	11199
EXP_CD630_10001_15000_s_PSO-60-3642	1.127	16SrRNA	16SrRNA		104	CCGCGGTAATACGTAGGGGGCTAGCGTTATCCGGATTTACTGGGCGTAAAGGGTGCGTAG	11299
EXP_CD630_10001_15000_s_PSO-60-3548	0.917	16SrRNA	16SrRNA		105	TCAACCGTAGTAAGCTCTTGAAACTGGGAGACTTGAGTGCAGGAGAGGAGAGTGGAATTC	11393
EXP_CD630_10001_15000_s_PSO-60-3502	1.32	16SrRNA	16SrRNA		106	GGAGAGTGGAATTCCTAGTGTAGCGGTGAAATGCGTAGATATTAGGAGGAACACCAGTTG	11439
EXP_CD630_10001_15000_s_PSO-60-3393	0.931	16SrRNA	16SrRNA		107	GGAGCAAACAGGATTAGATACCCTGGTAGTCCACGCTGTAAACGATGAGTACTAGGTGTC	11548
EXP_CD630_10001_15000_s_PSO-60-3307	1.103	16SrRNA	16SrRNA		108	CTAACGCATTAAGTACTCCGCCTGGGAAGTACGCTCGCAAGAGTGAAACTCAAAGGAATT	11634
EXP_CD630_10001_15000_s_PSO-60-3196	0.893	16SrRNA	16SrRNA		109	GAAGAACCTTACCTAAGCTTGACATCCCAATGACATCTCCTTAATCGGAGAGTTCCCTTC	11745
EXP_CD630_10001_15000_s_PSO-60-3053	1.032	16SrRNA	16SrRNA		110	CTTGTCTTTAGTTGCCATCATTAAGTTGGGCACTCTAGAGAGACTGCCAGGGATAACCTG	11888
EXP_CD630_10001_15000_s_PSO-60-2958	0.924	16SrRNA	16SrRNA		111	CTTATGCTTAGGGCTACACACGTGCTACAATGGGTAGTACAGAGGGTTGCCAAGCCGTAA	11983
EXP_CD630_10001_15000_s_PSO-60-2903	1.251	16SrRNA	16SrRNA		112	CGTAAGGTGGAGCTAATCCCTTAAAGCTACTCTCAGTTCGGATTGTAGGCTGAAACTCGC	12038
EXP_CD630_10001_15000_s_PSO-60-2744	1.287	16SrRNA	16SrRNA		113	AGACGCCCGAAGCCGATTATCTAACCTTTTGGAAGAAGTCGTCGAAGGTGGAATCAATAA	12197
EXP_CD630_10001_15000_s_PSO-60-2642	1.234	16SrRNA	16SrRNA		114	GCTGGATCACCTCCTTTCTAAGGAGAATTGCCTACTGTTTAATTTTGAAAGTTCTTTATG	12299
EXP_CD630_10001_15000_s_PSO-60-2616	0.841	16SrRNA	16SrRNA		115	ATTGCCTACTGTTTAATTTTGAAAGTTCTTTATGAACTTCATATTTGGGGGTGTAGCTCA	12325
EXP_CD630_10001_15000_s_PSO-60-2462	0.87	16SrRNA/23SrRNA	16SrRNA/23SrRNA		116	CTTAGTAGCCTCTTACAATGCACTTATAGCTTAAATTTATACAAGCTTTGTGCGTTAGCA	12479
EXP_CD630_10001_15000_s_PSO-60-2348	1.117	16SrRNA/23SrRNA	16SrRNA/23SrRNA		117	CGTTAGCACTTTAAGTAACGAAATAATCTTAGTGAATACGAAGGTTGTTCGTTGACGTGG	12593
EXP_CD630_10001_15000_s_PSO-60-2248	1.129	16SrRNA/23SrRNA	16SrRNA/23SrRNA		118	CCGTGCTTTAGCACTTTGAAAACTGCATATATATTTAGTGATATGACATCTAATTTGTAA	12693
EXP_CD630_10001_15000_s_PSO-60-2162	1.074	16SrRNA/23SrRNA	16SrRNA/23SrRNA		119	TTATCGAAGTTGATAGCTTCTAATCTATCAAACCTTTTTAACTGGTCAAGTTATTAAGGG	12779
EXP_CD630_10001_15000_s_PSO-60-2042	1.218	23SrRNA	23SrRNA		120	TCGGGGAGTTGCACGTAAACTTTGATCCGAAGATTTCCGAATGAGGAAACTCACTTAGAG	12899
EXP_CD630_10001_15000_s_PSO-60-2008	0.792	23SrRNA	23SrRNA		121	TTCCGAATGAGGAAACTCACTTAGAGTAATGTCTAAGTATCATTAAGTGAATACATAGCT	12933
EXP_CD630_10001_15000_s_PSO-60-1844	1.128	23SrRNA	23SrRNA		122	ATAAAGTTTTCTTTATTGGGGTTGCGGACATATCATAACGAAGAGGTATCGTAATTGAAG	13097
EXP_CD630_10001_15000_s_PSO-60-1766	1.408	23SrRNA	23SrRNA		123	CACAGAAGGTAATAGTCCTGTATGTTAAACGAGAAGACTTTAGATATGATCCAGAGTACC	13175
EXP_CD630_10001_15000_s_PSO-60-1657	1.266	23SrRNA	23SrRNA		124	CTAAATACTACCTAGTGACCGATAGCGTATAGTACCGTGAGGGAAAGGTGAAAAGAACCC	13284
EXP_CD630_10001_15000_s_PSO-60-1589	0.879	23SrRNA	23SrRNA		125	GAGTGAAATAGAACCTGAAACCCTGCACTTACAAGCTGTGGAAGCACATTTCTTGTGTGA	13352
EXP_CD630_10001_15000_s_PSO-60-1493	0.925	23SrRNA	23SrRNA		126	TTAAGTAGCAAGGTTAAGCACTTAAGGTGTGGAGCCGTAGCGAAAGCGAGTTTTAACTGA	13448
EXP_CD630_10001_15000_s_PSO-60-1389	1.223	23SrRNA	23SrRNA		127	ATGAGCAGGATGAAGCGAAAGTAAAATTTCGTGGAGGTCCGAACCCACGAGCGTTGAAAA	13552
EXP_CD630_10001_15000_s_PSO-60-1263	0.835	23SrRNA	23SrRNA		128	AAATAGCTTTAGGGCTAGCCTCAAGGTGAGAGATACGGAGGTAGAGCACTGAATGTCCTA	13678
EXP_CD630_10001_15000_s_PSO-60-1168	1.375	23SrRNA	23SrRNA		129	GAATGCCGTCATCTTATACTTGGGAGTCAGACTGTGGGTGATAAGATTCATAGTCGAAAG	13773
EXP_CD630_10001_15000_s_PSO-60-1077	1.27	23SrRNA	23SrRNA		130	TAAATGTAAGTTAAGTGGTAAAGGATGTGGGATTGCACAGACAACCAGGATGTTGGCTTA	13864
EXP_CD630_10001_15000_s_PSO-60-959	1.655	23SrRNA	23SrRNA		131	GAAGATTTCCGGGGCTAAAACTTACTACCGAAGCTACGGCATCAGTAATGATGGGTAGGG	13982
EXP_CD630_10001_15000_s_PSO-60-876	1.199	23SrRNA	23SrRNA		132	ATGACCGTAAGGACATGTGGACAGTATGGGAGTGAGAATGTTGGCATGAGTAGCGAGATG	14065
EXP_CD630_10001_15000_s_PSO-60-746	1.321	23SrRNA	23SrRNA		133	GACCTAAGCTGAGGCCGAAAGGCGTAGGTGATGGACAACAGGTTGATATTCCTGTACTAC	14195
EXP_CD630_10001_15000_s_PSO-60-695	1.172	23SrRNA	23SrRNA		134	CTGTACTACCGATAACCGTTTGAGAGAAGGGATGACACAGTAGGATAAGCTAAGCACACT	14246
EXP_CD630_10001_15000_s_PSO-60-555	0.895	23SrRNA	23SrRNA		135	AAATTTAGTAGCGAAGTAGCTGATTTCACACTGTCAAGAAAAGTCTCTATCGAGGTTAAA	14386
EXP_CD630_10001_15000_s_PSO-60-445	1.218	23SrRNA	23SrRNA		136	CCAGCGAGAGAACTGTTGTTAAGGAACTCGGCAAAATGACCCCGTAACTTAGGGATAAGG	14496
EXP_CD630_10001_15000_s_PSO-60-346	1.388	23SrRNA	23SrRNA		137	GACTGTTTACCAAAAACATAGGTTTCTGCTAAGTCGCAAGACGATGTATAGGAGCTGACG	14595
EXP_CD630_10001_15000_s_PSO-60-275	1.141	23SrRNA	23SrRNA		138	CTGGAAGGTTAAGGGGATCTGTTAGAGCAATCGAAGCAGTGAACTTAAGCCCCAGTAAAC	14666
EXP_CD630_10001_15000_s_PSO-60-142	1.994	23SrRNA	23SrRNA		139	TAACGATTTGGGCACTGTCTCAACAACAGACTCGGTGAAATTGTAATTCCGGTGAAGATG	14799
EXP_CD630_10001_15000_s_PSO-60-54	1.526	23SrRNA	23SrRNA		140	CCCATGGAGCTTTACTGTAGCTTGACATTGGGTCTTGGTACTACATGTACAGGATAGGTG	14887
EXP_CD630_15001_20000_s_PSO-60-4939	1.398	23SrRNA	23SrRNA		141	CTTGTAGTACTGGGACTCTAACCATAGGCCATGAATCTGGTCTTGGGACACTGTCAGGTG	15002
EXP_CD630_15001_20000_s_PSO-60-4809	1.243	23SrRNA	23SrRNA		142	GAAATCGTACGTAGAGTGTAAAGGCAAAAGAGAGCTTGATTGCAAGACATACAGGTCGAG	15132
EXP_CD630_15001_20000_s_PSO-60-4716	1.357	23SrRNA	23SrRNA		143	TTCTGCGTGGAAGGGCCATCGCTCAACGGATAAAAGCTACCCTGGGGATAACAGGCTTAT	15225
EXP_CD630_15001_20000_s_PSO-60-4556	1.244	23SrRNA	23SrRNA		144	ATTAAAGTGGTACGCGAGCTGGGTTCAGAACGTCGTGAGACAGTTCGGTCCCTATCCGTC	15385
EXP_CD630_15001_20000_s_PSO-60-4490	1.292	23SrRNA	23SrRNA		145	GTAGGAAATTTGAGAAGACCTGTCCTTAGTACGAGAGGACCGGGATGGACGTACCTCTGG	15451
EXP_CD630_15001_20000_s_PSO-60-4354	1.274				146	GAAGCCAACTTCAAGATAAGATTTCCCACCGCAAGGGTAAGACCCCAGAAAGACTATCTG	15587
EXP_CD630_15001_20000_s_PSO-60-4191	0.886				148	ATGTGTAGTTTTTAGAGTGCTAACTCTAAAGAAACTAGTATTGCTAGGTTCTATAAACTT	15750
EXP_CD630_15001_20000_s_PSO-60-4113	1.199				149	ATATTAAGCATAAAGATTATGTGGTTACAATAGCAGAGAGGATACACCTGTTCCCATTCC	15828
EXP_CD630_15001_20000_s_PSO-60-3962	0.539	5SrRNA/0012	5SrRNA/0012		150	ATTATAAAAGTTAAGATTAAATAGAATATAAAGTCAATATTGATTTATAATAAGATAAAA	15979
EXP_CD630_15001_20000_s_PSO-60-3801	1.187	CD0012	CD0012	putative small-molecule-binding protein	152	TAAGCATCCTGTAAAAGGTGGAACACTAGCTGAACTATTAAATGTAAGTAGGCAAGTAAT	16140
EXP_CD630_15001_20000_s_PSO-60-3696	1.193	CD0012	CD0012	putative small-molecule-binding protein	153	AGCTACACCTCAAGGATATATAATATATAATCAACCGTATTTTACAAAACAAATAAAGTG	16245
EXP_CD630_15001_20000_s_PSO-60-3544	1.039	CD0012	CD0012	putative small-molecule-binding protein	154	CAACATATGGTCAGATAACTGCAGAACTTAATATTTATTCTAAAATGGATATAGACAACT	16397
EXP_CD630_15001_20000_s_PSO-60-3482	0.771	CD0012	CD0012	putative small-molecule-binding protein	155	ATGAAGAAAGTTGAGACAAATGAATTTAAACAATTATCGGTTCTGACAGAATGTAGCCAT	16459
EXP_CD630_15001_20000_s_PSO-60-3412	1.202	CD0012	CD0012	putative small-molecule-binding protein	156	TTGAGGCAATAAAAGAAGAAACTATAGAAGCTATAGTAAAAGAGTTAAAGGACAACGGAA	16529
EXP_CD630_15001_20000_s_PSO-60-3313	1.275	CD0013	CD0013	putative mechanosensitive ion channel protein	157	GGCTAAGACTGCCTCAACAAATAGCAATATAACTAAGAGAACTTTAGAAAATATGCTCGA	16628
EXP_CD630_15001_20000_s_PSO-60-3184	0.967	CD0013	CD0013	putative mechanosensitive ion channel protein	158	TAAAATAGTAAGAAGGATGGTTTCAAAGTTTCTAATCAAATATGGAATGAGTAAAGGTGT	16757
EXP_CD630_15001_20000_s_PSO-60-3089	1.004	CD0013	CD0013	putative mechanosensitive ion channel protein	159	TGTTATCTATTATATCATTGATAAGCTTAGGTATTATAGGGATACAAACTACATCAGTTG	16852
EXP_CD630_15001_20000_s_PSO-60-2943	1.02	CD0013	CD0013	putative mechanosensitive ion channel protein	160	TTTTTTAAGCCATTTAATATAGGTGATTATATTCAAGGTTCAGGTGTAGAAGGTACAGTT	16998
EXP_CD630_15001_20000_s_PSO-60-2910	1.221	CD0013	CD0013	putative mechanosensitive ion channel protein	161	CAAGGTTCAGGTGTAGAAGGTACAGTTTCTGACATACAAATATTTAGCACTGTTCTTAAG	17031
EXP_CD630_15001_20000_s_PSO-60-2767	0.902	CD0013	CD0013	putative mechanosensitive ion channel protein	162	AAGAATAGATTTTTCATATAATATTTCATATGATAGTGATATAGATGTAGTTAAGTCTAC	17174
EXP_CD630_15001_20000_s_PSO-60-2715	0.936	CD0013	CD0013	putative mechanosensitive ion channel protein	163	AAGTCTACATTAAATGAAATTTTTACAAACGAAAAAAGAATATTAAATGATCCAAAGCCT	17226
EXP_CD630_15001_20000_s_PSO-60-2610	1.262	CD0013	CD0013	putative mechanosensitive ion channel protein	164	GCTAGACCTTGGGTAAAAACTGATGATTACTGGGATGTATATTTTGATGTAATGGAAAAG	17331
EXP_CD630_15001_20000_s_PSO-60-2481	0.939	CD0013/4	CD0013/4		165	ACAGGTAATCTAAATACAATGGATAAAAGATAAGGTCTTAATTAAATAGAAAAAATGAAT	17460
EXP_CD630_15001_20000_s_PSO-60-2271	1.05	CD0013/4	CD0013/4		166	AGTGGATGGTGAAAACTCATTACAATGGTTTTTGAATCTACTCTAGAGCTTCTAGTTAAA	17670
EXP_CD630_15001_20000_s_PSO-60-2186	0.918	CD0013/4	CD0013/4		167	TCTGAGAGGATTATACATTTTAGTATAGTCAATTAGGGTGGCAACGCGGATAAAAGATTT	17755
EXP_CD630_15001_20000_s_PSO-60-2101	0.738	CD0013/4	CD0013/4		168	GGTCTTTTTTTATTTTTAAAATTTGTTTAAACTAAGAGTTTACAAGTATAATGTTTGTAA	17840
EXP_CD630_15001_20000_s_PSO-60-1976	0.891	CD0014	serS1	seryl-tRNA synthetase	169	AAGAATAAGAGAAAATCTAGATGATATCAAAAAAGCTATGGAAAGAAGAGGTGAAAGAGA	17965
EXP_CD630_15001_20000_s_PSO-60-1865	1.04	CD0014	serS1	seryl-tRNA synthetase	170	TCAAGAAGTTGAAGTTATGAAAAATGAGTTAAATGTAAATTCTAAAAAAATACCTCAATT	18076
EXP_CD630_15001_20000_s_PSO-60-1795	1.062	CD0014	serS1	seryl-tRNA synthetase	171	GGAAAAGATGTAACAGAAGAAAAGGCAAGATTGAAAGAGTTATCAGATAAGATAAAAGGT	18146
EXP_CD630_15001_20000_s_PSO-60-1699	0.976	CD0014	serS1	seryl-tRNA synthetase	172	GAATATACATTAATGAGAATACCAAATGTTCCTCATCCAGAGGTACCACAAGGTGAAACA	18242
EXP_CD630_15001_20000_s_PSO-60-1555	0.926	CD0014	serS1	seryl-tRNA synthetase	173	GGTCTAGGTATTTTAGATTTTGAAAGAGCAGGGAAAATAACTGGGTCAAGGTTTACTTTA	18386
EXP_CD630_15001_20000_s_PSO-60-1461	1.224	CD0014	serS1	seryl-tRNA synthetase	174	TAATGAATTTCTTTTTAAATACTCATACAGCTAAGCATGGCTATACGGAAGTCTTACCTC	18480
EXP_CD630_15001_20000_s_PSO-60-1393	0.975	CD0014	serS1	seryl-tRNA synthetase	175	GCCAATAGAAATAGTTTTATAGGGACTGGTCAACTTCCTAAATTTGAAGAAGATATGTTT	18548
EXP_CD630_15001_20000_s_PSO-60-1297	0.791	CD0014	serS1	seryl-tRNA synthetase	176	GCTGAAGTTCCTGTTACTAATATACATGCTAATGAAATATTAGATGTTGCAGAGCTTCCA	18644
EXP_CD630_15001_20000_s_PSO-60-1189	0.975	CD0014	serS1	seryl-tRNA synthetase	177	GCAGGAAGAGATACAAGAGGTTTAGTTAGACAACATCAATTTAATAAAGTTGAATTAGTT	18752
EXP_CD630_15001_20000_s_PSO-60-1055	1.022	CD0014	serS1	seryl-tRNA synthetase	178	GTTAGGTCTTCCATATAGAGTTGTAAAAATATGTACAGGAGATTTGGGATTTACAGCTGC	18886
EXP_CD630_15001_20000_s_PSO-60-978	1.159	CD0014	serS1	seryl-tRNA synthetase	179	AAGTTTGGATGCCAAGCTACAATAGATATGTAGAAATATCTTCTTGTTCAAATTTTGAAG	18963
EXP_CD630_15001_20000_s_PSO-60-798	0.879	CD0014	serS1	seryl-tRNA synthetase	181	AAAATTATCAGCAGGCAGATGGTTCTGTAGTAGTTCCAGAAGAATTAAGACCTTATATGG	19143
EXP_CD630_15001_20000_s_PSO-60-690	0.838	CD0014/5	CD0014/5		182	GCTTTGATGAAGAGAATATATTATGAGTAAACAATAAATAAAAAAACTATGAAATTATTA	19251
EXP_CD630_15001_20000_s_PSO-60-386	1.102	CD0015	CD0015	putative cytosine/adenosine deaminase	185	TTTTATATGAAAGAAGCATTAAAAGAAGCATATAAAGCATATAATAAAAAAGAAACACCA	19555
EXP_CD630_15001_20000_s_PSO-60-281	1.134	CD0015	CD0015	putative cytosine/adenosine deaminase	186	CATAACCTTACAGAAACGTTAAAAGACTCTACGGCACATGCAGAAATTTTAGCGATAAAA	19660
EXP_CD630_15001_20000_s_PSO-60-148	1.064	CD0015	CD0015	putative cytosine/adenosine deaminase	187	TGTGTAGTGGTGCAATAGTTAATTCTAGAATAAAAAAGCTTATAATAGGGACAAGACATG	19793
EXP_CD630_15001_20000_s_PSO-60-57	0.901	CD0015	CD0015	putative cytosine/adenosine deaminase	188	GTTTAAATTAGATTATTTTAATAATAATAATGTAAAAGTAGCTTTTGATGTTTTGCAAGA	19884
EXP_CD630_20001_25000_s_PSO-60-4868	0.951	CD0015/6	CD0015/6		189	ATCCCACTCTCTCCGCCAGAAACAATAAAAGTAATTAAATATGGTTGTAATTTTGCTGTA	20073
EXP_CD630_20001_25000_s_PSO-60-4785	1.076	CD0015/6	CD0015/6		190	CTGTAACCTGCAATCCGCTATAGCAGGATTGAATTCCATCTAAAGGCTTATTTTCTGTAG	20156
EXP_CD630_20001_25000_s_PSO-60-4642	0.864	CD0015/6	CD0015/6		191	GGTAAGTGATCACTTTTGTGTGCCGTGGGGGTGCCTAAGTTGAGCTAACTGTTTTGGTAA	20299
EXP_CD630_20001_25000_s_PSO-60-4581	1.081	CD0015/6	CD0015/6		192	GCCTATGGAATTAAGTCGATAGATGGTGTACAGCATTTAATATATAAAAGACTAATCCCT	20360
EXP_CD630_20001_25000_s_PSO-60-4522	0.541	CD0015/6	CD0015/6		193	TTAGATAATGAGGGATTTTTTTATTAATTTTGCTAAAGAGAGGTAAAAAGATGCATAAAG	20419
EXP_CD630_20001_25000_s_PSO-60-4354	1.135	CD0016	dnaH	DNA polymerase III subunit gamma/tau	194	ATTTGTTTTGTGGAACAAGAGGTACTGGTAAAACATCTACTGCAAAGATTTTTTCAAGAG	20587
EXP_CD630_20001_25000_s_PSO-60-4290	0.925	CD0016	dnaH	DNA polymerase III subunit gamma/tau	195	AAACTGTTTGAATAAAATAAATGAAGAACCGTGTAATGAGTGTGAGATATGCGAATCTGT	20651
EXP_CD630_20001_25000_s_PSO-60-4178	0.945	CD0016	dnaH	DNA polymerase III subunit gamma/tau	196	AGTGTAGATGATATAAGAGAGCTTAGAGAAAGTGTGAAATATTCTCCAGCCAATGCTAAA	20763
EXP_CD630_20001_25000_s_PSO-60-4098	1.019	CD0016	dnaH	DNA polymerase III subunit gamma/tau	197	TGAAGTTCATATGTTGTCTCAAGGAGCTTTTAATGCATTATTAAAGACCTTAGAGGAACC	20843
EXP_CD630_20001_25000_s_PSO-60-3973	1.183	CD0016	dnaH	DNA polymerase III subunit gamma/tau	198	CAAGATGCCAAAGATACGATTTTAAAAGAGTTACAGTTAAAGATATGACCCTTAGAATGA	20968
EXP_CD630_20001_25000_s_PSO-60-3860	1.47	CD0016	dnaH	DNA polymerase III subunit gamma/tau	199	ATAGCTAGAAATTCTCAAGGAGCTCTTAGAGATGCACTTAGTATATTAGACCAATGTATG	21081
EXP_CD630_20001_25000_s_PSO-60-3798	1.05	CD0016	dnaH	DNA polymerase III subunit gamma/tau	200	TTTTGGAGAAAGTAAGATAGATTATAAAGATGTTGTTGAATTAATGGGAAGCGTAAATAT	21143
EXP_CD630_20001_25000_s_PSO-60-3704	1.342	CD0016	dnaH	DNA polymerase III subunit gamma/tau	201	GAGCAGGACACTAAAAAGTCTCTTGAGATATTAAATGAATTTGTCTTATGGGGCAAAGAT	21237
EXP_CD630_20001_25000_s_PSO-60-3445	0.957	CD0016	dnaH	DNA polymerase III subunit gamma/tau	202	CTTCAAATCCAAGGGTTTTAGTGGAAATAACCATAATGAAAATTGCTCAACCAATGTTTG	21496
EXP_CD630_20001_25000_s_PSO-60-3385	0.654	CD0016	dnaH	DNA polymerase III subunit gamma/tau	203	ATGAAAGTAAAGAAGCTCTTATAAAAAGAGTTGAGAACTTAGAAAAAATGATTGAACTGG	21556
EXP_CD630_20001_25000_s_PSO-60-3313	0.993	CD0016	dnaH	DNA polymerase III subunit gamma/tau	204	CTGAAAAAATTGGGAATAATAAAGAAAAAGAGTATGAGGTCGATAGAGAAATAGATGTAA	21628
EXP_CD630_20001_25000_s_PSO-60-3194	1.042	CD0016	dnaH	DNA polymerase III subunit gamma/tau	205	TCTTGGAAGAATATACTTAAACAAATTAAAAAAGATAAAAAAATGCCAATATACGCACTC	21747
EXP_CD630_20001_25000_s_PSO-60-3096	1.1	CD0016	dnaH	DNA polymerase III subunit gamma/tau	206	GTTGTATGTTATATTTGATGATAAATTTGATTTTGCAAAAACTAGACTGAGCTCTCAAGA	21845
EXP_CD630_20001_25000_s_PSO-60-2973	1.274	CD0016	dnaH	DNA polymerase III subunit gamma/tau	207	AGTACTGACATCAGAAGTTAAAGATATAAATCTTGAAGTTAAAGAGAAAAAGGACATTGG	21968
EXP_CD630_20001_25000_s_PSO-60-2900	0.878	CD0016	dnaH	DNA polymerase III subunit gamma/tau	208	AAGAACATAGTGAGTGAAGAGATATTAGAAATAAAAGATAGTATTGATGAAAATGAGAGT	22041
EXP_CD630_20001_25000_s_PSO-60-2813	1.026	CD0016/7	CD0016/7		209	TAATAAAATGAAAATAAGTTTAGGAGGAATAGTGTTTATGGCTAAAAAAGGTTTTGGAGG	22128
EXP_CD630_20001_25000_s_PSO-60-2707	0.956	CD0017	CD0017	conserved hypothetical protein	210	GCTCAAAAAATGCAAGAAAATATGCAAAAAGCTCAACAAGAGTTAGAAAGTAAAGAAGTA	22234
EXP_CD630_20001_25000_s_PSO-60-2573	1.035	CD0017	CD0017	conserved hypothetical protein	211	GCCAGAAGTAGTTGATCCAGATGATATAGAAATGCTACAAGATTTAGTTTTAAGTGCAGT	22368
EXP_CD630_20001_25000_s_PSO-60-2511	1.108	CD0017	CD0017	conserved hypothetical protein	212	ATCAAGCATTGAGAAATATTGATGATATACAAGCAAGTCAAATGAGTAAGGTAACTGGAG	22430
EXP_CD630_20001_25000_s_PSO-60-2262	1.161	CD0018	recD	recombination protein	213	CAAAAAGAGAAATAAGATATTGCTCAATTTGTTGTAATATAACAGATACAGACCCATGTA	22679
EXP_CD630_20001_25000_s_PSO-60-2208	1.067	CD0018	recD	recombination protein	214	CATGTAGCATGTGTTCAAATAAAAGTAGAGATTCAAGTGTTATATGTGTTGTGGAAGATC	22733
EXP_CD630_20001_25000_s_PSO-60-2059	1.117	CD0018	recD	recombination protein	215	GGACCAGATATGTTAAAAATAAAGGAACTTATCCAAAGACTTGGCAATCAGGAAGTCAAA	22882
EXP_CD630_20001_25000_s_PSO-60-1982	0.841	CD0018	recD	recombination protein	216	AAATCCTACTATTGAAGGTGAAGCTACAGCCATGTATATTGCTAGGTTAGTAAAACCAAT	22959
EXP_CD630_20001_25000_s_PSO-60-1862	0.971	CD0018/9	CD0018/9		217	AGATGAGGTCACAATATCAAAAGCACTAGAAGGCAGAAGAGAAATATAAAAATCGAGGTT	23079
EXP_CD630_20001_25000_s_PSO-60-1797	1.038	CD0018/9	CD0018/9		218	CTCGATTTTTGTAGTTTTTTGAGTTAAATTCAAATTAATTTTGATTTAGATTTATTGAAT	23144
EXP_CD630_20001_25000_s_PSO-60-1561	0.875	CD0018/9	CD0018/9		220	CTAATAAGAAAAAAACTAAAAAAAATGTACGAAATAAAAATGCTGAATTTAGAAATAATT	23380
EXP_CD630_20001_25000_s_PSO-60-1481	0.561	CD0018/9	CD0018/9		221	TATGAAGAAGACTTTTATGAACCAATTTAATATTAAATAATTAGAAAATAAAAAATCCCT	23460
EXP_CD630_20001_25000_s_PSO-60-1357	1.079	CD0019	CD0019	putative glycosyl transferase	222	TAAATTAGCTATATTTTGGGCTGAATTTGACTTTCTTATTGATTTAATATTTCTTTTTAG	23584
EXP_CD630_20001_25000_s_PSO-60-1280	0.988	CD0019	CD0019	putative glycosyl transferase	223	GGTCATCTATTAAAACTTTTAGTAATATTGACAAGTTATATTTTTTTGTAGTTCTAAGTG	23661
EXP_CD630_20001_25000_s_PSO-60-1169	1.172	CD0019	CD0019	putative glycosyl transferase	224	TATAATAAGGAACTATCATAGGTACATCTTTTAAAAGAGCCTCAGTTGTAGTAAGTCCAC	23772
EXP_CD630_20001_25000_s_PSO-60-1051	1.277	CD0019	CD0019	putative glycosyl transferase	225	TCCAAGAACACATACATTTTTATCATGATAACGAGACATAAGTTTTTTTTCGATTTTTTC	23890
EXP_CD630_20001_25000_s_PSO-60-956	1.171	CD0019	CD0019	putative glycosyl transferase	226	TTTGAAAGTCTCTATCAGTATCCAGTAATTCATCAAGTGTCTCTTTTATATTTCCAGCCC	23985
EXP_CD630_20001_25000_s_PSO-60-850	1.089	CD0019	CD0019	putative glycosyl transferase	227	ATTCAACTCAGAAAGAACAATATCTTTATCTCTGTGAGAGAGAAAAGATTTTTCAACAGG	24091
EXP_CD630_20001_25000_s_PSO-60-773	1.313	CD0019	CD0019	putative glycosyl transferase	228	TTTTACTCGGTTCAACTCCATCAAACACCAATAATTCTTTTACATATTCATGACCAACAA	24168
EXP_CD630_20001_25000_s_PSO-60-696	1.223	CD0019	CD0019	putative glycosyl transferase	229	TTTTGTATCCATGTAGAATGAGTAGTATAATCGGTTAATACAGAAATAAGCGGAGGAACA	24245
EXP_CD630_20001_25000_s_PSO-60-344	1.137	CD0019	CD0019	putative glycosyl transferase	232	AAATTATTTTATCCATTGTATTATTAACTAATTTCAAACTATCTATTATTTCACATTCAA	24597
EXP_CD630_20001_25000_s_PSO-60-72	0.953	CD0019; 16srRNA	CD0019_16srRNA		234	CTAATACAAGATTGCAAAAATTACAAGTGAAAGAAATGTAAATTAATTTTATCAAATATG	24869
EXP_CD630_25001_30000_s_PSO-60-4804	1.24	16SrRNA	16SrRNA		236	ACTTGTCCTTGAAAAAAGGAAAAAGAAATAAACACGAACATTGAAAATTAAACAGTAGGT	25137
EXP_CD630_25001_30000_s_PSO-60-4733	1.219	16SrRNA	16SrRNA		237	AAGAAACAAACCATAAAGCCAGATATTTTGATAACAATAGTATCTGAGCCTGATAAACTT	25208
EXP_CD630_25001_30000_s_PSO-60-4542	1.169	16SrRNA	16SrRNA		238	GGATAACATACCGAAAGGTATGCTAATACGGGATAATATATTTGAGAGGCATCTCTTGAA	25399
EXP_CD630_25001_30000_s_PSO-60-4528	1.291	16SrRNA	16SrRNA		239	AAGGTATGCTAATACGGGATAATATATTTGAGAGGCATCTCTTGAATATCAAAGGTGAGC	25413
EXP_CD630_25001_30000_s_PSO-60-4400	1.126	16SrRNA	16SrRNA		240	TAGCCGACCTGAGAGGGTGATCGGCCACATTGGAACTGAGACACGGTCCAAACTCCTACG	25541
EXP_CD630_25001_30000_s_PSO-60-4281	1.194	16SrRNA	16SrRNA		241	GAGTGATGAAGGCCTTCGGGTCGTAAAACTCTGTCCTCAAGGAAGATAATGACGGTACTT	25660
EXP_CD630_25001_30000_s_PSO-60-4161	1.019	16SrRNA	16SrRNA		242	TTATCCGGATTTACTGGGCGTAAAGGGTGCGTAGGCGGTCTTTCAAGTCAGGAGTGAAAG	25780
EXP_CD630_25001_30000_s_PSO-60-4047	0.837	16SrRNA	16SrRNA		243	GGAGAGTGGAATTCCTAGTGTAGCGGTGAAATGCGTAGATATTAGGAGGAACACCAGTTG	25894
EXP_CD630_25001_30000_s_PSO-60-3943	1.386	16SrRNA	16SrRNA		244	CGTGGGGAGCAAACAGGATTAGATACCCTGGTAGTCCACGCTGTAAACGATGAGTACTAG	25998
EXP_CD630_25001_30000_s_PSO-60-3852	1.002	16SrRNA	16SrRNA		245	CTAACGCATTAAGTACTCCGCCTGGGAAGTACGCTCGCAAGAGTGAAACTCAAAGGAATT	26089
EXP_CD630_25001_30000_s_PSO-60-3742	1.013	16SrRNA	16SrRNA		246	CGAAGAACCTTACCTAAGCTTGACATCCCAATGACATCTCCTTAATCGGAGAGTTCCCTT	26199
EXP_CD630_25001_30000_s_PSO-60-3598	1.312	16SrRNA	16SrRNA		247	CTTGTCTTTAGTTGCCATCATTAAGTTGGGCACTCTAGAGAGACTGCCAGGGATAACCTG	26343
EXP_CD630_25001_30000_s_PSO-60-3448	1.195	16SrRNA	16SrRNA		248	CGTAAGGTGGAGCTAATCCCTTAAAGCTACTCTCAGTTCGGATTGTAGGCTGAAACTCGC	26493
EXP_CD630_25001_30000_s_PSO-60-3404	0.895	16SrRNA	16SrRNA		249	GTAGGCTGAAACTCGCCTACATGAAGCTGGAGTTACTAGTAATCGCAGATCAGAATGCTG	26537
EXP_CD630_25001_30000_s_PSO-60-3264	1.199	16SrRNA	16SrRNA		250	CTTTTGGAAGAAGTCGTCGAAGGTGGAATCAATAACTGGGGTGAAGTCGTAACAAGGTAG	26677
EXP_CD630_25001_30000_s_PSO-60-3146	1.461	16SrRNA	16SrRNA		251	ATTTTGAGGGTTCGTTTTTACGAATACTCAAAATTAGCACTTTAAGCAACGGGATTTATC	26795
EXP_CD630_25001_30000_s_PSO-60-3042	1.456	16SrRNA	16SrRNA		252	TTGGCGCTGTGTGTTAGCACTTTGAAAACTGCATATATATTTAGTGATATGACATCTAAT	26899
EXP_CD630_25001_30000_s_PSO-60-2950	1.215	23SrRNA	23SrRNA		253	TTATCGAAGTTGATAGCTTCTAATCTATCAAACCTTTTTAACTGGTCAAGTTATTAAGGG	26991
EXP_CD630_25001_30000_s_PSO-60-2859	1.445	23SrRNA	23SrRNA		254	ATGAAGGACGTGATAAGCTGCGATAAGCTTCGGGGAGTTGCACGTAAACTTTGATCCGAA	27082
EXP_CD630_25001_30000_s_PSO-60-2817	1.266	23SrRNA	23SrRNA		255	CGTAAACTTTGATCCGAAGATTTCCGAATGAGGAAACTCACTTAGAGTAATGTCTAAGTA	27124
EXP_CD630_25001_30000_s_PSO-60-2554	1.314	23SrRNA	23SrRNA		256	CACAGAAGGTAATAGTCCTGTATGTTAAACGAGAAGACTTTAGATATGATCCAGAGTACC	27387
EXP_CD630_25001_30000_s_PSO-60-2445	1.212	23SrRNA	23SrRNA		257	CTAAATACTACCTAGTGACCGATAGCGTATAGTACCGTGAGGGAAAGGTGAAAAGAACCC	27496
EXP_CD630_25001_30000_s_PSO-60-2377	1.103	23SrRNA	23SrRNA		258	GAGTGAAATAGAACCTGAAACCCTGCACTTACAAGCTGTGGAAGCACATTTCTTGTGTGA	27564
EXP_CD630_25001_30000_s_PSO-60-2312	1.421	23SrRNA	23SrRNA		259	TACTTTTTGTAGAACGGGCCAACGAGTTACGTTAAGTAGCAAGGTTAAGCACTTAAGGTG	27629
EXP_CD630_25001_30000_s_PSO-60-2177	1.207	23SrRNA	23SrRNA		260	ATGAGCAGGATGAAGCGAAAGTAAAATTTCGTGGAGGTCCGAACCCACGAGCGTTGAAAA	27764
EXP_CD630_25001_30000_s_PSO-60-2051	0.944	23SrRNA	23SrRNA		261	AAATAGCTTTAGGGCTAGCCTCAAGGTGAGAGATACGGAGGTAGAGCACTGAATGTCCTA	27890
EXP_CD630_25001_30000_s_PSO-60-1956	1.911	23SrRNA	23SrRNA		262	GAATGCCGTCATCTTATACTTGGGAGTCAGACTGTGGGTGATAAGATTCATAGTCGAAAG	27985
EXP_CD630_25001_30000_s_PSO-60-1865	1.38	23SrRNA	23SrRNA		263	TAAATGTAAGTTAAGTGGTAAAGGATGTGGGATTGCACAGACAACCAGGATGTTGGCTTA	28076
EXP_CD630_25001_30000_s_PSO-60-1747	1.109	23SrRNA	23SrRNA		264	GAAGATTTCCGGGGCTAAAACTTACTACCGAAGCTACGGCATCAGTAATGATGGGTAGGG	28194
EXP_CD630_25001_30000_s_PSO-60-1664	1.537	23SrRNA	23SrRNA		265	ATGACCGTAAGGACATGTGGACAGTATGGGAGTGAGAATGTTGGCATGAGTAGCGAGATG	28277
EXP_CD630_25001_30000_s_PSO-60-1543	0.881	23SrRNA	23SrRNA		266	GTTAGTCGGGACCTAAGCTGAGGCCGAAAGGCGTAGGTGATGGACAACAGGTTGATATTC	28398
EXP_CD630_25001_30000_s_PSO-60-1490	1.141	23SrRNA	23SrRNA		267	GATATTCCTGTACTACCGATAACCGTTTGAGAGAAGGGATGACACAGTAGGATAAGCTAA	28451
EXP_CD630_25001_30000_s_PSO-60-1343	1.189	23SrRNA	23SrRNA		268	AAATTTAGTAGCGAAGTAGCTGATTTCACACTGTCAAGAAAAGTCTCTATCGAGGTTAAA	28598
EXP_CD630_25001_30000_s_PSO-60-1243	1.341	23SrRNA	23SrRNA		269	TATCCTAAGGCCAGCGAGAGAACTGTTGTTAAGGAACTCGGCAAAATGACCCCGTAACTT	28698
EXP_CD630_25001_30000_s_PSO-60-1146	0.908	23SrRNA	23SrRNA		270	ATAGGCCCAAGCGACTGTTTACCAAAAACATAGGTTTCTGCTAAGTCGCAAGACGATGTA	28795
EXP_CD630_25001_30000_s_PSO-60-1063	1.014	23SrRNA	23SrRNA		271	CTGGAAGGTTAAGGGGATCTGTTAGAGCAATCGAAGCAGTGAACTTAAGCCCCAGTAAAC	28878
EXP_CD630_25001_30000_s_PSO-60-942	1.879	23SrRNA	23SrRNA		272	GCACGAAAGGCGTAACGATTTGGGCACTGTCTCAACAACAGACTCGGTGAAATTGTAATT	28999
EXP_CD630_25001_30000_s_PSO-60-842	1.42	23SrRNA	23SrRNA		273	CCCATGGAGCTTTACTGTAGCTTGACATTGGGTCTTGGTACTACATGTACAGGATAGGTG	29099
EXP_CD630_25001_30000_s_PSO-60-745	1.517	23SrRNA	23SrRNA		274	CATCCTTGGGATACCACCCTTGTAGTACTGGGACTCTAACCATAGGCCATGAATCTGGTC	29196
EXP_CD630_25001_30000_s_PSO-60-644	1.446	23SrRNA	23SrRNA		275	CTCCCAAAAGGTAACGGAGGCGCTCAAAGGTTCTCTCAGTACGGTCGGAAATCGTACGTA	29297
EXP_CD630_25001_30000_s_PSO-60-597	1.277	23SrRNA	23SrRNA		276	GAAATCGTACGTAGAGTGTAAAGGCAAAAGAGAGCTTGATTGCAAGACATACAGGTCGAG	29344
EXP_CD630_25001_30000_s_PSO-60-482	1.375	23SrRNA	23SrRNA		277	TCAACGGATAAAAGCTACCCTGGGGATAACAGGCTTATCTCCCCCAAGAGTCCACATCGA	29459
EXP_CD630_25001_30000_s_PSO-60-344	1.303	23SrRNA	23SrRNA		278	ATTAAAGTGGTACGCGAGCTGGGTTCAGAACGTCGTGAGACAGTTCGGTCCCTATCCGTC	29597
EXP_CD630_25001_30000_s_PSO-60-278	1.21	23SrRNA	23SrRNA		279	GTAGGAAATTTGAGAAGACCTGTCCTTAGTACGAGAGGACCGGGATGGACATACCTCTGG	29663
EXP_CD630_25001_30000_s_PSO-60-142	1.378	23SrRNA	23SrRNA		280	GAAGCCAACTTCAAGATAAGATTTCCCACCGCAAGGGTAAGACCCCAGAAAGACTATCTG	29799
EXP_CD630_25001_30000_s_PSO-60-56	1.121	23SrRNA; 5SrRNA	23SrRNA_5SrRNA		281	GCAATGTATTTAGCTTATCGATACTAATAGGTCGAGGACTTGACCAATATTATTTGATGT	29885
EXP_CD630_30001_35000_s_PSO-60-4844	1.085	5SrRNA	5SrRNA		282	TTATAAATAGGCAATATGTGGTTATAATAGCAAAGAGGATACACCTGTTCCCATTCCGAA	30097
EXP_CD630_30001_35000_s_PSO-60-4823	1.25	5SrRNA	5SrRNA		283	TTATAATAGCAAAGAGGATACACCTGTTCCCATTCCGAACACAGAAGTTAAGCTCTTTAG	30118
EXP_CD630_30001_35000_s_PSO-60-4474	0.862	5SrRNA-CD0020	5SrRNA-CD0020		285	TAGGTTCAAGTCCTGCCTCCGCAACCATTAAAATGGCTCGTTGGTCAAGAGGTTAAGACA	30467
EXP_CD630_30001_35000_s_PSO-60-4388	1.292	5SrRNA-CD0020	5SrRNA-CD0020		286	TTCAATTCCCCTACGAGTCACCAATTAAATATGCGGGTGTAGCTCAATGGTAGAGTTCTG	30553
EXP_CD630_30001_35000_s_PSO-60-4296	0.98	5SrRNA-CD0020	5SrRNA-CD0020		287	CTTCACCCGCTCCAAAAATGGGACCATAGCTCAGCTGGGAGAGCACCTGCCTTACAAGCA	30645
EXP_CD630_30001_35000_s_PSO-60-4164	1.177	5SrRNA-CD0020	5SrRNA-CD0020		288	CTGTCACGCTGGAGGTCGAGGGTTCGAACCCCTTCCAGGTCGCCAAAATAAAATGCTGGT	30777
EXP_CD630_30001_35000_s_PSO-60-4082	0.919	5SrRNA-CD0020	5SrRNA-CD0020		289	GACTTGTAATCAGCAGGTTGTAGGTTCGATTCCTATCACCAGCTCCATGTAAAATTAATA	30859
EXP_CD630_30001_35000_s_PSO-60-3989	0.978	5SrRNA-CD0020	5SrRNA-CD0020		290	CTGTAAATCTGTTGTCATCGACTTCGGTGGTTCGAATCCACCATCCTCCACCAAAAAAAT	30952
EXP_CD630_30001_35000_s_PSO-60-3846	0.903	5SrRNA-CD0020	5SrRNA-CD0020		291	CCATTTTTGTTTGATATACATATATAAATTGTGGGTGCATAGCTCAGCTGGATAGAGCAA	31095
EXP_CD630_30001_35000_s_PSO-60-3742	0.886	5SrRNA-CD0020	5SrRNA-CD0020		292	CACCACATATATTGGGGATTAGCCAAGTCGGTAAGGCACATGACTTTGACTCATGTATGC	31199
EXP_CD630_30001_35000_s_PSO-60-3678	1.321	5SrRNA-CD0020	5SrRNA-CD0020		293	GTTCGAGTCCTGCATCCCCAGCCAAATGATGTATTACTAAGCTATATTTGAATTATTTTA	31263
EXP_CD630_30001_35000_s_PSO-60-3621	0.939	5SrRNA-CD0020	5SrRNA-CD0020		294	TTATTTTAAATATAGTTAGGTTCAATTTTAGAATAAGTTTAAGTATCCGAATGTGGAGAG	31320
EXP_CD630_30001_35000_s_PSO-60-3443	1.265	5SrRNA-CD0020	5SrRNA-CD0020		295	TGAAAATCCCCGTGTCGGTGGTTCGATTCCGCCTCTGGGCACCAAAATATGGCGGTATAG	31498
EXP_CD630_30001_35000_s_PSO-60-3363	1.181	5SrRNA-CD0020	5SrRNA-CD0020		296	GGTTCATACCCGAAAGGTCATAGGTTCGACTCCTATTACCGCTACTAAAATTTAATGTGG	31578
EXP_CD630_30001_35000_s_PSO-60-3242	1.16	5SrRNA-CD0020	5SrRNA-CD0020		297	CTGATGGCCCACCACATTAAATTAATTAATATAAATTCGAGGTGTAGCGCAGTTTGGTAG	31699
EXP_CD630_30001_35000_s_PSO-60-3147	1.285	5SrRNA-CD0020	5SrRNA-CD0020		298	AGTCCCTTCACCTCGACCAATATAAGGTGGGTATAGCTCAGTTGGTTAGAGCGCCAGATT	31794
EXP_CD630_30001_35000_s_PSO-60-3057	1.223	5SrRNA-CD0020	5SrRNA-CD0020		299	ATTATCCACCCCAATTCATATGGTCTATTAGCTCAGTCGGTAGAGCACCTGACTTTTAAT	31884
EXP_CD630_30001_35000_s_PSO-60-2951	1.049	5SrRNA-CD0020	5SrRNA-CD0020		300	CGACATAGCCAAGTGGTAAGGCAGTGGACTGCAACTCCTTGATCCCCAGTTCGAATCTGG	31990
EXP_CD630_30001_35000_s_PSO-60-2906	1.15	5SrRNA-CD0020	5SrRNA-CD0020		301	CCAGTTCGAATCTGGGTGTCGCCTCCAAAATATTCCAAGGTAGCTCAACGGTGGAGCAAC	32035
EXP_CD630_30001_35000_s_PSO-60-2780	1.293	5SrRNA-CD0020	5SrRNA-CD0020		302	AACTGGCAGACGCACAGGACTTAAAATCCTGCGGGACTTACCTCTCGTACCGGTTCGATT	32161
EXP_CD630_30001_35000_s_PSO-60-2643	0.736	5SrRNA-CD0020	5SrRNA-CD0020		303	TAGGTTCAAGTCCTGCCTCCGCAACCATTAAAATGGCTCGTTGGTCAAGAGGTTAAGACA	32298
EXP_CD630_30001_35000_s_PSO-60-2557	1.648	5SrRNA-CD0020	5SrRNA-CD0020		304	TTCAATTCCCCTACGAGTCACCAATTAAATATGCGGGTGTAGCTCAATGGTAGAGTTCTG	32384
EXP_CD630_30001_35000_s_PSO-60-2465	0.874	5SrRNA-CD0020	5SrRNA-CD0020		305	CTTCACCCGCTCCAAAAATGGGACCATAGCTCAGCTGGGAGAGCACCTGCCTTACAAGCA	32476
EXP_CD630_30001_35000_s_PSO-60-2358	1.063	5SrRNA-CD0020	5SrRNA-CD0020		306	TAGTTCAGTTGGTTAGAATGCCAGCCTGTCACGCTGGAGGTCGAGGGTTCGAGCCCCTTC	32583
EXP_CD630_30001_35000_s_PSO-60-2251	1.021	5SrRNA-CD0020	5SrRNA-CD0020		307	GACTTGTAATCAGCAGGTTGTAGGTTCGATTCCTATCACCAGCTCCATATAAAATTAATA	32690
EXP_CD630_30001_35000_s_PSO-60-2205	1.191	5SrRNA-CD0020	5SrRNA-CD0020		308	ATATAAAATTAATACGGAGGATTTCCCGAGCGGCCAAAGGGGGCAGACTGTAAATCTGTT	32736
EXP_CD630_30001_35000_s_PSO-60-2048	0.862	5SrRNA-CD0020	5SrRNA-CD0020		309	ATTGGCGTGGGGGTTCGACTCCCTTCATCCGCACCATTTTTATTTAATTTAATAAACGAG	32893
EXP_CD630_30001_35000_s_PSO-60-1656	1.074	5SrRNA-CD0020	5SrRNA-CD0020		310	GATAGATCACCAATGGAGAGGTGTCCGAGTGGTTTAAGGAGCTGGTCTTGAAAACCAGTG	33285
EXP_CD630_30001_35000_s_PSO-60-1571	0.858	5SrRNA-CD0020	5SrRNA-CD0020		311	ATCCCACCCTCTCCGCCAAATGCCCAGATAGCTCAGTCGGTAGAGCAGGGGACTGAAAAT	33370
EXP_CD630_30001_35000_s_PSO-60-1463	1.25	5SrRNA-CD0020	5SrRNA-CD0020		312	TATAGCTTAGTTGGCTAGAGCGTTCGGTTCATACCCGAAAGGTCATAGGTTCGACTCCTA	33478
EXP_CD630_30001_35000_s_PSO-60-1347	1.437	5SrRNA-CD0020	5SrRNA-CD0020		313	TCATAACCGGTAGGTCTGGGGTTCGAGTCCCTGATGGCCCACCACATTAAATTAACTTAT	33594
EXP_CD630_30001_35000_s_PSO-60-1248	1.261	5SrRNA-CD0020	5SrRNA-CD0020		314	CTCTGGAGGTCGTGAGTTCGACTCTCATTATCCACCCCAACTTATATGGTCTATTAGCTC	33693
EXP_CD630_30001_35000_s_PSO-60-1046	1.157	5SrRNA-CD0020	5SrRNA-CD0020		315	CAATAAAATGCGCTCATAGCTCAACTGGATAGAGTGTCTGACTACGAATCAGAAGGTTAG	33895
EXP_CD630_30001_35000_s_PSO-60-966	1.076	5SrRNA-CD0020	5SrRNA-CD0020		316	GCACCATATGAATAGCGAGGGATTATAGCTCAGCTGGGAGAGCACCTGCCTTACAAGCAG	33975
EXP_CD630_30001_35000_s_PSO-60-651	1.046	CD0020	CD0020	conserved hypothetical protein	319	AAATTACCTAGATTCTCTTATAAATGAGCAATGTAATTTAGCCAGTCTATCTGATGAAGA	34290
EXP_CD630_30001_35000_s_PSO-60-446	1.165	CD0020	CD0020	conserved hypothetical protein	320	GCAGATTTAGGGCACTTAAAACTTTCTGATGTAGTAAAGAGGCTATCTAGACAAGTAGAT	34495
EXP_CD630_30001_35000_s_PSO-60-345	1.201	CD0020/1	CD0020/1		321	CTTACGTAAAGATGAAAATAATTATGTAAACATAGAAAAAAACAGTATAAAATCAAGTCA	34596
EXP_CD630_30001_35000_s_PSO-60-262	1.021	CD0020/1	CD0020/1		322	TCATCTGAAATTCTATAAAAAATGCCTTAATTTTAATGAGGTAAATCGAGTTTACACAGT	34679
EXP_CD630_30001_35000_s_PSO-60-155	0.925	CD0020/1	CD0020/1		323	TTCTTAAACATCTTCAAAAATAAAGTATTTTAGTCTATAATCTTTAATATTACACAAACA	34786
EXP_CD630_35001_40000_s_PSO-60-4850	1.119	CD0021	pyc	pyruvate carboxylase	324	AGAAAAAAAGTTGATGCTATACATCCAGGATATGGTTTTCTAGCGGAGAATGCAGAATTT	35091
EXP_CD630_35001_40000_s_PSO-60-4797	1.471	CD0021	pyc	pyruvate carboxylase	325	AGAATTTGCTCGTAAATGTGAAGAGAATGGAATTACTTTTATAGGACCATCATCTAAGGT	35144
EXP_CD630_35001_40000_s_PSO-60-4682	0.815	CD0021	pyc	pyruvate carboxylase	326	GTTCAAACTATACCAGGAGTAGAAAAAGCAATAAGAAGTACTGAAGAAGCAAAGGAAGTT	35259
EXP_CD630_35001_40000_s_PSO-60-4544	1.029	CD0021	pyc	pyruvate carboxylase	327	GAAGAAGACTTAGAGCTTGAATATGAAACTGCTTGTAGTGAATCAAGAAAAGCTTTTGGA	35397
EXP_CD630_35001_40000_s_PSO-60-4478	0.845	CD0021	pyc	pyruvate carboxylase	328	ATTATATTTATAGAAAAATATATAGCTGATCCAAAACATATAGAAGTTCAAATATTAGGT	35463
EXP_CD630_35001_40000_s_PSO-60-4411	1.151	CD0021	pyc	pyruvate carboxylase	329	ATGGAAATATAGTTCACTTATATGAAAGAGATTGTTCAGTTCAAAGAAGACATCAAAAAA	35530
EXP_CD630_35001_40000_s_PSO-60-4317	0.932	CD0021	pyc	pyruvate carboxylase	330	TAAAGTAAGAAAAGAGATATGTGAAGATGCAGTTAAGTTATCAAAACATGTGGGTTATTC	35624
EXP_CD630_35001_40000_s_PSO-60-4216	1.221	CD0021	pyc	pyruvate carboxylase	331	GGCATTATTTTATAGAGATGAACACAAGAGTACAGGTTGAACATACTGTAACAGAGATGG	35725
EXP_CD630_35001_40000_s_PSO-60-4048	0.912	CD0021	pyc	pyruvate carboxylase	332	ACTCTATCCAATGTAGAATAACTACAGAAGACCCTAAGAATAAATTCATGCCTGATACAG	35893
EXP_CD630_35001_40000_s_PSO-60-3996	1.101	CD0021	pyc	pyruvate carboxylase	333	TGATACAGGTAAAATTCAAGTTTATAGAACTGGTTCAGGATTTGGTATAAGACTAGATGG	35945
EXP_CD630_35001_40000_s_PSO-60-3918	1.052	CD0021	pyc	pyruvate carboxylase	334	GGCAAACATAAGTCCTCATTATGATAGTTTATTGGTTAAGACAATATCTTGGGATAGAAC	36023
EXP_CD630_35001_40000_s_PSO-60-3743	1.239	CD0021	pyc	pyruvate carboxylase	335	GGTAAATGTAGTACTAAGTTTATAGATGAAAATCCAGATTTATTTGAAATAACAGAAAGT	36198
EXP_CD630_35001_40000_s_PSO-60-3702	0.958	CD0021	pyc	pyruvate carboxylase	336	ATTTGAAATAACAGAAAGTAAAGACAGAGGAACAAAATTACTTCAATTTATAGGAGATGT	36239
EXP_CD630_35001_40000_s_PSO-60-3479	0.987	CD0021	pyc	pyruvate carboxylase	337	TTAACAGATACAACAATGAGAGATGCACATCAATCATTATTAGCAACAAGAATAAGAACA	36462
EXP_CD630_35001_40000_s_PSO-60-3346	1.046	CD0021	pyc	pyruvate carboxylase	338	GAGCTACTTATGATGTTGCATATAGATTTTTAAAAGAATCTCCTTGGCGTAGATTACAAA	36595
EXP_CD630_35001_40000_s_PSO-60-3296	1.006	CD0021	pyc	pyruvate carboxylase	339	AGATTACAAAAGCTAAGAGAAGAAATACCAAGCATAATGTTCCAAATGTTGCTTAGAGCA	36645
EXP_CD630_35001_40000_s_PSO-60-3173	0.999	CD0021	pyc	pyruvate carboxylase	340	GCTAGACAAGGTATAGATGTATTTAGAATATTTGATTCATTAAACTGGGTTGAAAATATG	36768
EXP_CD630_35001_40000_s_PSO-60-3090	1.185	CD0021	pyc	pyruvate carboxylase	341	AGAAACTGGAAAAATTGTTGAAGCAACTATGTGTTATACAGGTGATATACTAGATAAGAC	36851
EXP_CD630_35001_40000_s_PSO-60-2969	1.18	CD0021	pyc	pyruvate carboxylase	342	GCAGATATAATAGCAATAAAAGATATGTCAGGTCTTCTTAAACCATATTCAGCTTACACA	36972
EXP_CD630_35001_40000_s_PSO-60-2903	1.016	CD0021	pyc	pyruvate carboxylase	343	AAAGAGTTAAAGAAAAATGTAAAAGCACCAATACATTTACACACTCATGATACAAGTGGA	37038
EXP_CD630_35001_40000_s_PSO-60-2753	1.094	CD0021	pyc	pyruvate carboxylase	344	CCATCACTTAATGCTATAGTAGAGGCACTTAAGAATACAGAGAGAGATACAGGAATAGAT	37188
EXP_CD630_35001_40000_s_PSO-60-2702	1.063	CD0021	pyc	pyruvate carboxylase	345	GGAATAGATTTATTTGGATATGATGAGTTAGGAAAATATTATAAGGATTTAAGAAAAGTT	37239
EXP_CD630_35001_40000_s_PSO-60-2562	0.587	CD0021	pyc	pyruvate carboxylase	346	CTTAAAACCTCAAGCTGATAGTTTAGGATTAGTTAATAGATTTGATGAAGTTAAAGAAAA	37379
EXP_CD630_35001_40000_s_PSO-60-2375	1.16	CD0021	pyc	pyruvate carboxylase	347	AAAAATTTATCATTCCCAGATTCTGTTGTGGATTACTGTAAAGGTATGATTGGTCAACCA	37566
EXP_CD630_35001_40000_s_PSO-60-2292	1.222	CD0021	pyc	pyruvate carboxylase	348	ACAAGAGGTAGTTCTAAAAGGTGAAGAAGCTATAACAGTAAGACCAGGTTCATTATTACC	37649
EXP_CD630_35001_40000_s_PSO-60-2167	0.791	CD0021	pyc	pyruvate carboxylase	349	GAAATGTTATAAGTTATGCTTTATATCCAAAAGTATATGAAGATTATATCAAACATCTAC	37774
EXP_CD630_35001_40000_s_PSO-60-2043	0.967	CD0021	pyc	pyruvate carboxylase	350	AGAATGTGAAGTAGAAATAGAAGAAGGTAAGGTATTAACAATAAGATTAGTTGAAATTGG	37898
EXP_CD630_35001_40000_s_PSO-60-1985	1.205	CD0021	pyc	pyruvate carboxylase	351	GGTGAAGTTAAGGAAAATGGATTTAGAACTATAGGATTTGAGTTAAATGGAATGGTTAGA	37956
EXP_CD630_35001_40000_s_PSO-60-1900	1.121	CD0021	pyc	pyruvate carboxylase	352	TCTCTGGAAAAATTAATAATGTTGAAAAAGCTGATATGAATGACCCTCTTCAAATTGGAG	38041
EXP_CD630_35001_40000_s_PSO-60-1758	0.949	CD0021	pyc	pyruvate carboxylase	353	GGCTATGAAGATGGAAACTATAATAGTTGCTAAGACTGATGGAGTAATTAAGTCAATCAA	38183
EXP_CD630_35001_40000_s_PSO-60-1705	1	CD0021	pyc	pyruvate carboxylase	354	CAATCAAAGTAAAAGAAGATGATATGGTTGAAGATAAACAATTATTAATGATAATGAAGT	38236
EXP_CD630_35001_40000_s_PSO-60-1603	0.575	CD0021/2	CD0021/2		355	TAAAAAATGTTTTAGAGTGTTTTTATTTATTTTAATTAAATATTTGTTAAAAAAAAGAGG	38338
EXP_CD630_35001_40000_s_PSO-60-1471	0.97	CD0021/2	CD0021/2		356	TTTTCCATAATATTTCTTAGGAAATAACAGCAAAGATAAAATACATAAATTTAAAAGGTG	38470
EXP_CD630_35001_40000_s_PSO-60-1342	1.074	CD0022	CD0022	putative translation elongation factor	357	GGAAAAACAAATCTAATCGAAACTATAGCTTACACAGCAAACACTAATAAGATACCTAAA	38599
EXP_CD630_35001_40000_s_PSO-60-1263	1.152	CD0022	CD0022	putative translation elongation factor	358	TGACTTATAGCATGGGATTAATACCTATAGAGTATAATGATTATAAGTTTAACTTATTGG	38678
EXP_CD630_35001_40000_s_PSO-60-1142	0.882	CD0022	CD0022	putative translation elongation factor	359	AGCAATAATAGTAATAGATGCAACAGCGCCTATTCAAGTTGGTACAGAGAAATCATTAGA	38799
EXP_CD630_35001_40000_s_PSO-60-1078	1.037	CD0022	CD0022	putative translation elongation factor	360	ACTGAGAGTATTCCTAAGATAATGTTTATAAATAAAATAGATAATGAAAAGGCAAGATAC	38863
EXP_CD630_35001_40000_s_PSO-60-1001	0.816	CD0022	CD0022	putative translation elongation factor	361	GTTAAGAGAAAAATACAATAATAAGATAGTTCCTATGATAAGTCCTATATACAAAGATAA	38940
EXP_CD630_35001_40000_s_PSO-60-799	1.08	CD0022	CD0022	putative translation elongation factor	362	GGAGAAGAACTAACTACAGAAGAGATACAAAAAGGTATTATTATAGGTATACAAAGAGGT	39142
EXP_CD630_35001_40000_s_PSO-60-681	0.59	CD0022	CD0022	putative translation elongation factor	363	TAGATACAATATCAAGTTATTTAGAACCTATCTTTACAGAGGAAAGCAAACCATTTAGGG	39260
EXP_CD630_35001_40000_s_PSO-60-590	1.137	CD0022	CD0022	putative translation elongation factor	364	TGTTGGAAAGATGTCATATATAAAAATTACTGAGGGTGTACTTTCTAAGGATAAAGATGT	39351
EXP_CD630_35001_40000_s_PSO-60-448	1.095	CD0022	CD0022	putative translation elongation factor	365	GCTAAAGCTGGTGATATAGTAGTTATAACTAAAGTTAATTCTCTAAAAACAGGAGACACT	39493
EXP_CD630_35001_40000_s_PSO-60-381	1.028	CD0022	CD0022	putative translation elongation factor	366	CAGATAAAGATGCAGAAGCTTTAGAAAAGATAGATTTTCCTAAACCACAAATATATTATG	39560
EXP_CD630_35001_40000_s_PSO-60-142	1.039	CD0022	CD0022	putative translation elongation factor	367	GTTGATGTTGAATTGAATGACCTTAAAGTTCCTTATAGAGAAACTATAAAAGGAACAGCT	39799
EXP_CD630_35001_40000_s_PSO-60-49	1.168	CD0022	CD0022	putative translation elongation factor	368	GGTCATGGTCAATATGGAGACGTAAAAATAAGATTTGAAAGATGTGAATCTGATTTTGAA	39892
EXP_CD630_40001_45000_s_PSO-60-4890	1.115	CD0022	CD0022	putative translation elongation factor	369	TATCCTGTTACAAACATAAAAGCTACGCTTTATGATGGTTCATACCATGATGTAGACTCT	40051
EXP_CD630_40001_45000_s_PSO-60-4770	0.865	CD0022	CD0022	putative translation elongation factor	370	CACCCAATACTACTAGAACCTATAATGAAACTTAAGATAACTGTTCCAGAAGAATATATG	40171
EXP_CD630_40001_45000_s_PSO-60-4683	1.125	CD0022	CD0022	putative translation elongation factor	371	AGAAGAGGAAAAATATTTGGAATGGAACCAGATGACAAAGGGAAACAAATAATATTTGCA	40258
EXP_CD630_40001_45000_s_PSO-60-4584	0.795	CD0022	CD0022	putative translation elongation factor	372	TTAAGAGCAATGACACAAGGTAGAGGATACTTTGAAATGGAATTAGAGAGATATGGAGAG	40357
EXP_CD630_40001_45000_s_PSO-60-4319	0.833	CD0022/3	CD0022/3		375	TAAAAAGAAAGTATTTTTTTATTATTATTTTTACAAATGTTTAGTAATAAAGATGAGAAG	40622
EXP_CD630_40001_45000_s_PSO-60-4092	0.86	CD0022/3	CD0022/3		376	AAAAATTTAAATAATAGGTGTAAAATAATAGTCAAAGAAAGTCAAAAATAAAAAGGTGTG	40849
EXP_CD630_40001_45000_s_PSO-60-3979	1.14	CD0023	ctsR	transcriptional regulator	377	TTGATGGAAGAAGATAATAGCATACAAATTCAAAGAAATGAACTAGCAAACTTGTTTAGT	40962
EXP_CD630_40001_45000_s_PSO-60-3897	1.009	CD0023	ctsR	transcriptional regulator	378	ATGTCTTAACAACAAGATTTACAATAGATAGAGGATATTACATTGAAAGTAAAAAAGGTG	41044
EXP_CD630_40001_45000_s_PSO-60-3809	0.787	CD0023	ctsR	transcriptional regulator	379	ACGAAAAAGTAAAGATGGGCATATTAGAGAACTACTAAATGAAAAAATAGGAAGTCAGAT	41132
EXP_CD630_40001_45000_s_PSO-60-3663	1.115	CD0023	ctsR	transcriptional regulator	380	CAATAGATGATAAATCATTGTGTATGCCAATATATGAATTAAAAGAGAAGGTAAGGTCTA	41278
EXP_CD630_40001_45000_s_PSO-60-3544	0.946	CD0024	CD0024	putative DNA repair protein	381	TGTCAAAAATGCAATAAGAATAAAGCATCTGTATATTATAATAAGATAGTCAATGGAGAA	41397
EXP_CD630_40001_45000_s_PSO-60-3497	1.11	CD0024	CD0024	putative DNA repair protein	382	AGTCAATGGAGAAAAAACAGAGATGTATTTATGTAGTGAGTGTGCAAAAGAGAATACAGA	41444
EXP_CD630_40001_45000_s_PSO-60-3366	0.949	CD0024	CD0024	putative DNA repair protein	383	AAGAACTTGAGGAAAAGCTAGTTTGTCCTAAATGCAATACAACATATAGTGAGTTTAAGA	41575
EXP_CD630_40001_45000_s_PSO-60-3319	1.081	CD0024	CD0024	putative DNA repair protein	384	AGTGAGTTTAAGAATAATGGGAGATTTGGATGTAGTGAATGTTATAATGCATTTAGTAGT	41622
EXP_CD630_40001_45000_s_PSO-60-3176	0.732	CD0024	CD0024	putative DNA repair protein	385	TGTAGAAAATGAGATTAAAGAACTAAAAGAAGATTTAGATAGAGCTATAAAAAATGAAGA	41765
EXP_CD630_40001_45000_s_PSO-60-3056	1.177	CD0024/5	CD0024/5		386	AGATTGGAGTGATATTATGAAAGAGAACATAGTCATGAAATCAAGAGTTAGGCTAGCTAG	41885
EXP_CD630_40001_45000_s_PSO-60-3004	1.104	CD0025	CD0025	putative ATP:guanido phosphotransferase	387	CTAGCTAGAAATTTAAATAACTATCCATTTCCAAATAAATTAGATAAAGAATGTGCCATG	41937
EXP_CD630_40001_45000_s_PSO-60-2909	0.729	CD0025	CD0025	putative ATP:guanido phosphotransferase	388	TTCTAACTTAGAACAAAAAGAAGAATTTGATTTCTATAAAATTGAAGATTTAGACCAATC	42032
EXP_CD630_40001_45000_s_PSO-60-2743	1.059	CD0025	CD0025	putative ATP:guanido phosphotransferase	389	AATGAAGAAGACCATATAAGGATACAAACTATATGTGATGATTTAAACTTAGAATATGCA	42198
EXP_CD630_40001_45000_s_PSO-60-2651	0.865	CD0025	CD0025	putative ATP:guanido phosphotransferase	390	AGAATCAAGTTTAGAATATGCCTTTAACACAAAGCTAGGTTATCTAACATCTTGTCCAAC	42290
EXP_CD630_40001_45000_s_PSO-60-2616	0.914	CD0025	CD0025	putative ATP:guanido phosphotransferase	391	TAGGTTATCTAACATCTTGTCCAACTAATACAGGAACAGGAATGAGAGCTTCTGTAATGA	42325
EXP_CD630_40001_45000_s_PSO-60-2467	1.247	CD0025	CD0025	putative ATP:guanido phosphotransferase	392	GGAGAACGAACAGAAGCATTGGGAAATATATATCAAATATCTAATCAACTTACACTTGGA	42474
EXP_CD630_40001_45000_s_PSO-60-2414	1.231	CD0025	CD0025	putative ATP:guanido phosphotransferase	393	ACTTGGAAGAACAGAGTCTAATATTATAGAAAATGTAAGTGGACTTACAAAAGATGCAAT	42527
EXP_CD630_40001_45000_s_PSO-60-2313	1.204	CD0025	CD0025	putative ATP:guanido phosphotransferase	394	TAGGTATAAAACTAGAAGATAAAATATTTAGATCGATAGGGACACTTGAAAATTCAAGAG	42628
EXP_CD630_40001_45000_s_PSO-60-2213	1.145	CD0025	CD0025	putative ATP:guanido phosphotransferase	395	AAAAATGGGAATAGAAATGAACTATATAGATAAACTAGATTTAAGGGCTATAGAACAACT	42728
EXP_CD630_40001_45000_s_PSO-60-2099	0.812	CD0025	CD0025	putative ATP:guanido phosphotransferase	396	TGAGAATAGAGATATAAATAGAGCAACATATATTAGAGAAACTTTGGAAAAATTAAGAGG	42842
EXP_CD630_40001_45000_s_PSO-60-1980	1.049	CD0026	clpC	ATP-dependent Clp protease	397	GCGTTTGAATCTGCTAAAAGTCTAGGACACAATATTGTCGGAAGTGAACATATACTTTTA	42961
EXP_CD630_40001_45000_s_PSO-60-1875	1.077	CD0026	clpC	ATP-dependent Clp protease	398	AAAGTTGGATTTACAGAAGCTTATTTAGAAGGCAAAATAGTTGATATGGAAGGTAAGGGA	43066
EXP_CD630_40001_45000_s_PSO-60-1803	0.898	CD0026	clpC	ATP-dependent Clp protease	399	GAAGATATAGTATTAAGTCCAAGAAGTAAACAAATACTTGAATTATCAGGAATGTTTGCA	43138
EXP_CD630_40001_45000_s_PSO-60-1683	1.018	CD0026	clpC	ATP-dependent Clp protease	400	GGTGAAGGAATAGCTAATAAGATTTTAAATTATGCTGGAGTAAATGATAGGACTTTAGCC	43258
EXP_CD630_40001_45000_s_PSO-60-1592	1.218	CD0026	clpC	ATP-dependent Clp protease	401	ATAAAAATCAATACAAAGCAGAAAATAGTTACACGGGCAACCAGAATCAAGCAGAATCTA	43349
EXP_CD630_40001_45000_s_PSO-60-1343	0.986	CD0026	clpC	ATP-dependent Clp protease	403	ATATAGCCTTAGGAAATGTTCCAGAAACACTAAAAAACAAAACTTTATACTCTTTAGAGA	43598
EXP_CD630_40001_45000_s_PSO-60-1268	0.906	CD0026	clpC	ATP-dependent Clp protease	404	CTGGAGCTAAGTATAGAGGAGAATTTGAAGAAAGAATTAAAGAAGTTGTAGATGAAGTTG	43673
EXP_CD630_40001_45000_s_PSO-60-1202	1.097	CD0026	clpC	ATP-dependent Clp protease	405	ATGGAAACATAATCTTATTTATAGATGAGATGCACACAATAATAGGGGCTGGGTCTACTG	43739
EXP_CD630_40001_45000_s_PSO-60-1060	0.575	CD0026	clpC	ATP-dependent Clp protease	406	TGATGAATATAGAAAGCATGTTGAAAAAGATTCTGCTCTAGAAAGAAGATTCCAACCAGT	43881
EXP_CD630_40001_45000_s_PSO-60-988	0.507	CD0026	clpC	ATP-dependent Clp protease	407	ACCAACTAAAGAGGACTCAATAAAAATATTAGAAGGATTAAGAGATAAATATGAAGCTCA	43953
EXP_CD630_40001_45000_s_PSO-60-878	0.972	CD0026	clpC	ATP-dependent Clp protease	408	CAACTAGATATATATCAGACAGATATCTGCCAGATAAAGCTATAGACTTGATTGATGAAG	44063
EXP_CD630_40001_45000_s_PSO-60-681	1.126	CD0026	clpC	ATP-dependent Clp protease	410	GATGAACAAGGTCTACTTAAAAAACAATTAGAAGATGTTAGAGAAAGATGGAACAAGTCA	44260
EXP_CD630_40001_45000_s_PSO-60-573	1.121	CD0026	clpC	ATP-dependent Clp protease	411	GGCTTATGGACAGGAATACCAGTTAATAAAATTCTTGAAGAAGAGGCTGATAGACTTTTG	44368
EXP_CD630_40001_45000_s_PSO-60-489	1.021	CD0026	clpC	ATP-dependent Clp protease	412	AGAGTTATAGGTCAAGAACAAGCAGTAAAATCTATTTCAAAGGCAATCAGAAGGTCAAGA	44452
EXP_CD630_40001_45000_s_PSO-60-370	0.983	CD0026	clpC	ATP-dependent Clp protease	413	AGTAGGTAAAACAGAATTATCTAAGGCATTAGCAGAAGTGCAATTTGGAGATGAAAATCA	44571
EXP_CD630_40001_45000_s_PSO-60-279	1.136	CD0026	clpC	ATP-dependent Clp protease	414	GAAAAACATGCTGTGTCAAGAATGATAGGTTCACCTCCAGGTTATGTAGGTCATGATGAA	44662
EXP_CD630_40001_45000_s_PSO-60-46	1.227	CD0026	clpC	ATP-dependent Clp protease	415	GACATCAAATGTTGGAGCATCTACAATTGGTAGACAAAAAACTTTAGGATTTAGTATAGC	44895
EXP_CD630_45001_50000_s_PSO-60-4920	0.69	CD0026	clpC	ATP-dependent Clp protease	416	ACAAAGATTCAGACCAGAGTTTTTAAACAGAATAGATGATATAATTGTTTTCCACTCACT	45021
EXP_CD630_45001_50000_s_PSO-60-4808	0.669	CD0026	clpC	ATP-dependent Clp protease	417	GAGAGATTAAAAGAAATGGATATAAAATTAGAAATGAGTGATGAGGCTGTTAAATTAATT	45133
EXP_CD630_45001_50000_s_PSO-60-4669	0.997	CD0026	clpC	ATP-dependent Clp protease	418	CTGAAGCAATCTTAAAAGGTAATGTGAAAAAGGGAAGTAATGTAGTAGCAAAAGTCAAAG	45272
EXP_CD630_45001_50000_s_PSO-60-4442	0.977	CD0026/7	CD0026/7		419	AAAATTATAGTATAGAATAAAAAATTAAGGATGATAAAAGTATGGCAAAAATAAAAACAA	45499
EXP_CD630_45001_50000_s_PSO-60-4433	0.937	CD0026/7	CD0026/7		420	GTATAGAATAAAAAATTAAGGATGATAAAAGTATGGCAAAAATAAAAACAAAATATGTAT	45508
EXP_CD630_45001_50000_s_PSO-60-4278	1.263	CD0027	radA	DNA repair protein	421	ACCAAAAAAGAGGTCTTTATAATAGATAAATCTTCATCTAAACCAGTCAGTATAAACTCA	45663
EXP_CD630_45001_50000_s_PSO-60-4221	1.223	CD0027	radA	DNA repair protein	422	TCAATAGAGAGTAAAGAAGAAGAGCGGTTTACAACAGATATAAATGAATTAGATAGAGTG	45720
EXP_CD630_45001_50000_s_PSO-60-3945	0.709	CD0027	radA	DNA repair protein	424	TTAAGTATAATTGAATCTTATTTAGAAAGTGTAAATCCAGAATTAATAATTCTAGACTCA	45996
EXP_CD630_45001_50000_s_PSO-60-3922	1.039	CD0027	radA	DNA repair protein	425	AGAAAGTGTAAATCCAGAATTAATAATTCTAGACTCAATTCAAACTGTCTTCAGTCCAGA	46019
EXP_CD630_45001_50000_s_PSO-60-3801	1.021	CD0027	radA	DNA repair protein	426	ATTTCTAAAAAAATGGGAATTTCAACGTTCATAGTTGGGCATGTTACAAAAGAAGGTTCA	46140
EXP_CD630_45001_50000_s_PSO-60-3686	0.997	CD0027	radA	DNA repair protein	427	GAGAAAGATATAATACTTATAGATTAGTAAGAGCTGTTAAAAATCGATTTGGTTCAACTA	46255
EXP_CD630_45001_50000_s_PSO-60-3592	1.029	CD0027	radA	DNA repair protein	428	ATTAGTAGAACTTGATAATCCATCTAAAATTTTAATCTCTGAAAAACCAAAAGATGTAGC	46349
EXP_CD630_45001_50000_s_PSO-60-3520	1.194	CD0027	radA	DNA repair protein	429	AATATCTACTGTAGAAGGTACGAGACCAATGTTACTTGAATTGCAAGCATTAGTTTCTCC	46421
EXP_CD630_45001_50000_s_PSO-60-3423	1.262	CD0027	radA	DNA repair protein	430	GTCGATTACAATAGAGTAGGTATGTTATTAGCAGTATTAGAAAAACGTGTTGGTTTGCAA	46518
EXP_CD630_45001_50000_s_PSO-60-3312	1.135	CD0027	radA	DNA repair protein	431	GAACCCTCAATTGATTTAGGGATAGCCATTTCTGTAGCATCTAGTTTTAGAAATATACCG	46629
EXP_CD630_45001_50000_s_PSO-60-3147	1.119	CD0027	radA	DNA repair protein	432	AAAAAGATAGTAGTTCCTAGAAGTAATTATGATGTTGTAAAAGAGACCAAAGGCATAGAA	46794
EXP_CD630_45001_50000_s_PSO-60-3119	0.81	CD0027	radA	DNA repair protein	433	ATGATGTTGTAAAAGAGACCAAAGGCATAGAAATATGGCCAGTAGATAACTTAAGACAAG	46822
EXP_CD630_45001_50000_s_PSO-60-2979	1.06	CD0028	CD0028	putative DNA-binding protein	434	TGATATCTCCTGGAACTCCACTTAGATTAGGTCTAAACAATGTACTAAGAGCTAAGACTG	46962
EXP_CD630_45001_50000_s_PSO-60-2897	1.002	CD0028	CD0028	putative DNA-binding protein	435	AAACGAAGATGTAATGAAAATAGTAGATGGAGGATTTGCTATAAATGCAGAATATTCACC	47044
EXP_CD630_45001_50000_s_PSO-60-2764	0.948	CD0028	CD0028	putative DNA-binding protein	436	GCTAATGCACAACTTATACCTGACTATTTTATAGAAACATCAGAGACAGGAACAAGACAT	47177
EXP_CD630_45001_50000_s_PSO-60-2654	0.988	CD0028	CD0028	putative DNA-binding protein	437	TTCACAAAGAAGAAATGTTATAACAGTTTATAGAGGAAATGAGAAGTATGTAGTCGAAGA	47287
EXP_CD630_45001_50000_s_PSO-60-2583	1.121	CD0028	CD0028	putative DNA-binding protein	438	TATTTACTAAGGCAAATCAGGCTATACAAACTCTGGAAAAATATAAGACAGTATTGGACC	47358
EXP_CD630_45001_50000_s_PSO-60-2449	0.832	CD0028	CD0028	putative DNA-binding protein	439	AAGATGGAAATGGTAATGAGAGTTACAAGTATAATTGAAAAATATGTGATAGAATTGGGT	47492
EXP_CD630_45001_50000_s_PSO-60-2346	1.249	CD0028	CD0028	putative DNA-binding protein	440	GTACAACCAGAATAGACCAGAAATTAATATTCAAAGATTATAATAAAGAAAACACAGAAA	47595
EXP_CD630_45001_50000_s_PSO-60-2265	1.033	CD0028	CD0028	putative DNA-binding protein	441	TCAAAAATTTAAATTCAGAAGAACTAATAGAATTGGTTAATATGGCAAAACTATTAGGGT	47676
EXP_CD630_45001_50000_s_PSO-60-2200	1.263	CD0028	CD0028	putative DNA-binding protein	442	GGTTTTTCAGAAAGTATGGATATGCCTATAAAAACAAGAGGTTATAGGATTCTTAGCAAA	47741
EXP_CD630_45001_50000_s_PSO-60-2096	0.846	CD0028	CD0028	putative DNA-binding protein	443	TTTTGAAAACTTTCAACAAATTTTAGATGCATCTATTGAAGAATTAGATGAGGTTGAAGG	47845
EXP_CD630_45001_50000_s_PSO-60-1961	1.045	CD0028/9	CD0028/9		444	CATATGATGAATTTTAAATGAATTTTACTACTTTTTTCTTGAATATAATATACACTTTGG	47980
EXP_CD630_45001_50000_s_PSO-60-1869	0.863	CD0028/9	CD0028/9		445	GCATTGATAAGGAAAGTAACAAGAATATTGTTTATTTTACTTGGATTTACAATAGGTATA	48072
EXP_CD630_45001_50000_s_PSO-60-1793	0.968	CD0029	CD0029	putative membrane protein	446	TAATGAAAGATTTTGAAATATTAACATTTGGAAAAGAAACATATGGTTATATCGCAGCTG	48148
EXP_CD630_45001_50000_s_PSO-60-1693	1.188	CD0029	CD0029	putative membrane protein	447	AGAACCATGGGTTGTAAATAAAGTAAAAGAAATTGCTAAAATAGTGGATAAAGAATTGTC	48248
EXP_CD630_45001_50000_s_PSO-60-1470	1.102	CD0029	CD0029	putative membrane protein	448	CTTAAAAGTAAAAATGATTTATTTAATGTTGGAAAACTAGGAAGATTAGCAAATCCTATT	48471
EXP_CD630_45001_50000_s_PSO-60-1345	1.05	CD0029	CD0029	putative membrane protein	449	TACAAGTGTAATAATTGATGGAAGAATAGCTGATATTTGTAAGACTGGGTTTATAGAAGG	48596
EXP_CD630_45001_50000_s_PSO-60-1250	1.143	CD0029	CD0029	putative membrane protein	450	TAAGACATATTGCAGATTCTTCAGATGATTTAAAAAGAGTAAGAGGTAGAAGAGGTCTGG	48691
EXP_CD630_45001_50000_s_PSO-60-1194	0.521	CD0029	CD0029	putative membrane protein	451	CTGGATATATTAAATATAATTCAGAAAGAATTAAATATAGAAGTTGAAATAAGTGAGAGA	48747
EXP_CD630_45001_50000_s_PSO-60-1093	0.675	CD0029	CD0029	putative membrane protein	452	GCTTGCTCAGGTTTTAAATGGAAAAGTTGTTACAAATGATTATAACTTAAATAAAGTTGC	48848
EXP_CD630_45001_50000_s_PSO-60-853	0.86	CD0029	CD0029	putative membrane protein	453	GAATGAGACTATAAAAGTACTCGTTACTTCTGTTCTTCAAACTCCTGCAGGTAGAATGAT	49088
EXP_CD630_45001_50000_s_PSO-60-745	1.132	CD0029/30	CD0029/30		454	GCTGTTTATTTTAAATAGATGGTCCAAATTTATTTATTTATAACGATAATGTTTAATGTA	49196
EXP_CD630_45001_50000_s_PSO-60-663	1.094	CD0029/30	CD0029/30		455	TCAGAAAGCAGGGAGAATTTATGAGAAAAAAGATTATATCTTTCTTAGCAACATTTATCA	49278
EXP_CD630_45001_50000_s_PSO-60-588	0.839	CD0030	CD0030	putative membrane protein	456	CAAGTCAGTATAGTTTTGCAGATGATATATCAACACGTGGAAAAGTAATATTTATAGATA	49353
EXP_CD630_45001_50000_s_PSO-60-494	0.922	CD0030	CD0030	putative membrane protein	457	AAAATCATTAAGAGAAGAACTAGACAATAGAGGGTATATTGGCTTGATGAATATAAGAGG	49447
EXP_CD630_45001_50000_s_PSO-60-369	1.212	CD0030	CD0030	putative membrane protein	458	CTAATGAAGAAGATATTAATTTTGAAAGCTCGAATAAGGATAGAAATATAGTTTTTGAAT	49572
EXP_CD630_45001_50000_s_PSO-60-260	0.905	CD0030	CD0030	putative membrane protein	459	GTCTATAAATGAAAATTTAAACTTTGGAGAGTATGGTTCTGTATTAGGGTCATTAGGACA	49681
EXP_CD630_45001_50000_s_PSO-60-142	1.247	CD0030	CD0030	putative membrane protein	460	AATGGTCAACTTATAAAAAATAGAAACTTATGTCTAACTGCAATGGATGAATATGGAAGA	49799
EXP_CD630_50001_55000_s_PSO-60-4917	0.575	CD0030	CD0030	putative membrane protein	461	CCAAATTTAAATGAAAAAACATATGAGAGTATGAAAGATAACATAGAAAAAAATATAGAT	50024
EXP_CD630_50001_55000_s_PSO-60-4837	1.261	CD0030	CD0030	putative membrane protein	462	TTCTATGGTTGAAGAAAATGACACTATCTACATAGCAAGTGCATTTCCAAGTGATTTAGA	50104
EXP_CD630_50001_55000_s_PSO-60-4732	1.098	CD0030	CD0030	putative membrane protein	463	AGAAGGGAAAGGTATATTATCATCTTCAACTACTAGAAGAGAAGGTATTGTAACAAATTT	50209
EXP_CD630_50001_55000_s_PSO-60-4621	0.98	CD0030	CD0030	putative membrane protein	464	GGTTGGAAGAAAATATGAACTTATTAACAGAGATGATAATAAAGAATTTTTGATGGATGA	50320
EXP_CD630_50001_55000_s_PSO-60-4519	1.134	CD0030	CD0030	putative membrane protein	465	ACTGAATGGTTTTGTAAGTATAGTTTTCTTGTCATGGATAGTTGCTATGATTGCAATTTT	50422
EXP_CD630_50001_55000_s_PSO-60-4384	1.195	CD0030	CD0030	putative membrane protein	466	AGTAATGCCACTGTCATTTATGATAACACCAATAATGAATTTCAAAACACCATTAGCAAT	50557
EXP_CD630_50001_55000_s_PSO-60-4284	0.865	CD0030	CD0030	putative membrane protein	467	ATAAGTAAAGTTTTAATAAAGAACGATTTAAAAAACATGCTGTTTTTTACTGGATTAACC	50657
EXP_CD630_50001_55000_s_PSO-60-4202	1.145	CD0030	CD0030	putative membrane protein	468	CTGGGTTTGGCTCATATTTAATGAAAAGCAATGTTATGAGTTATGATTGTATAATTGGAG	50739
EXP_CD630_50001_55000_s_PSO-60-4042	1.075	CD0030	CD0030	putative membrane protein	469	GTCTATAATAGTTTTTTCTTTGGTTATCTTAATTACAAGTGCATCTCCAATTATGGGAGC	50899
EXP_CD630_50001_55000_s_PSO-60-3955	0.507	CD0030	CD0030	putative membrane protein	470	TGTTGCATTTTTACTATTTATACTATTGATATATAATGTAAAGATAGATTTCAAAAAAAT	50986
EXP_CD630_50001_55000_s_PSO-60-3885	1.1	CD0030	CD0030	putative membrane protein	471	GGTATAGCAGTAGTATTTGTATTAGGAGTTTTTGTAGCAATAGATATGATTTTGGGAAGT	51056
EXP_CD630_50001_55000_s_PSO-60-3783	1.235	CD0030	CD0030	putative membrane protein	472	GGACCAGGAGAAATAATACAAACATTTAGTAGAAAGATAGAGATGAATTTAAAGCTAGCT	51158
EXP_CD630_50001_55000_s_PSO-60-3717	0.952	CD0030	CD0030	putative membrane protein	473	AGTGCATGGGTAAATATACTGTTAACTGGAATAGGTGTAATTTTAGTTCTTATGATTAAT	51224
EXP_CD630_50001_55000_s_PSO-60-3602	1.186	CD0030	CD0030	putative membrane protein	474	TTATAGCATCAATAGCAGGATGTTTAGTAACTCTTTTAGTGAATGACTCTGGGATTGTGT	51339
EXP_CD630_50001_55000_s_PSO-60-3250	0.746	CD0031	CD0031	AraC-family transcriptional regulator	477	AGTGCATTTAAATTTTTCCTTAAAAATTCTGTAAAATAATTTTGTATTAGTAAATCCATG	51691
EXP_CD630_50001_55000_s_PSO-60-3149	1.049	CD0031	CD0031	AraC-family transcriptional regulator	478	AATCTTTATAAATATGAGAAATACGCACATCATTTAAATACTCTAAGTAAGTTTGTCCCA	51792
EXP_CD630_50001_55000_s_PSO-60-3099	0.965	CD0031	CD0031	AraC-family transcriptional regulator	479	GTTTGTCCCATATACTGTTTAAATTTTCTACAAAAATATTCTGGTTGTAAGTGTGCTACC	51842
EXP_CD630_50001_55000_s_PSO-60-2946	0.582	CD0031	CD0031	AraC-family transcriptional regulator	480	TTCATATTTTTATTACCTACAGATATTTTAAAGTTTGTATATAATTCAAATAAAAGTTCA	51995
EXP_CD630_50001_55000_s_PSO-60-2850	0.811	CD0031	CD0031	AraC-family transcriptional regulator	481	GGAGAACTAAGTTTAATTTCTCTCATGTTTTCTAATATAAGTTTAACTTTACTTGAATTT	52091
EXP_CD630_50001_55000_s_PSO-60-2811	0.991	CD0031	CD0031	AraC-family transcriptional regulator	482	AGTTTAACTTTACTTGAATTTTTTTTATAGTTATTGTCATTGGCATTAACCTTAAAGTCA	52130
EXP_CD630_50001_55000_s_PSO-60-2703	1.047	CD0031	CD0031	AraC-family transcriptional regulator	483	GGTACTTGCAATAATATAGAGGTATTTTGATAAATACATCTAGTTGAGTGAATAATTCCA	52238
EXP_CD630_50001_55000_s_PSO-60-2545	0.542	CD0031	CD0031	AraC-family transcriptional regulator	484	GTTATGCCAATGATTTGCTACATAACTACCACTATCATCAAATAGTTTGAAATTAACATC	52396
EXP_CD630_50001_55000_s_PSO-60-2495	1.12	CD0031	CD0031	AraC-family transcriptional regulator	485	AATTAACATCTAAATTATCAATAGGTTCAATTATTTCATGTGAAAAATTATTTCTGTTCA	52446
EXP_CD630_50001_55000_s_PSO-60-2184	1.044	CD0032	CD0032	putative beta-glucosidase	488	TAGTTTTAGAAAAATGGATGACCTCAAGTTTATTTGAAGGCACAGAAGCTGAAGATGAAT	52757
EXP_CD630_50001_55000_s_PSO-60-2110	1.144	CD0032	CD0032	putative beta-glucosidase	489	CAGCTTTCAAGAGAGGCATATGAATCTAGAATTAAGACTCATCGTAGTGAATACATCACA	52831
EXP_CD630_50001_55000_s_PSO-60-2010	1.227	CD0032	CD0032	putative beta-glucosidase	490	CAGTTCGTATACCAGTACCATACTTTATTTTTGGAGATTGTGAACCATTCATAGGATGTG	52931
EXP_CD630_50001_55000_s_PSO-60-1848	1.195	CD0032	CD0032	putative beta-glucosidase	491	GAGGAATATCAGGTATATGTAGCTGGTCACAAAATCCAGAATATGTAGCGTTTACATTAA	53093
EXP_CD630_50001_55000_s_PSO-60-1794	1.014	CD0032	CD0032	putative beta-glucosidase	492	CATTAAATGTATTAGAAAGACTTGCAAAACGTTATGGGATGAGGCATGAATTGTATGGAA	53147
EXP_CD630_50001_55000_s_PSO-60-1567	0.965	CD0032	CD0032	putative beta-glucosidase	493	AGAGAGGAAAACGTTATAGTGTTTCATGATGCATTTGAATTAAAAGCATGGAAAGACTTT	53374
EXP_CD630_50001_55000_s_PSO-60-1501	0.988	CD0032	CD0032	putative beta-glucosidase	494	GAGGAAGAATTTAAAAATGTTGTTCTAGATACACACCAATATTTGATGTTAGCTGAAGCA	53440
EXP_CD630_50001_55000_s_PSO-60-1400	0.635	CD0032	CD0032	putative beta-glucosidase	495	TAGAGAAAATTATGCTAAAGATATTTTACAAATGCAAAAATATTTTCCTGTTATATGTGG	53541
EXP_CD630_50001_55000_s_PSO-60-1285	1.062	CD0032	CD0032	putative beta-glucosidase	496	TCACCTCTAAATGGGATTGAATCAAATATAGATAAATTATCAAAAGACGATAAAAGAGAA	53656
EXP_CD630_50001_55000_s_PSO-60-1156	1.038	CD0032	CD0032	putative beta-glucosidase	497	TATAAGTTATTACTAGATACAGTTAATGAAGAAGGTTGGATAGGATGGGATAGTTGGGAC	53785
EXP_CD630_50001_55000_s_PSO-60-959	1.186	CD0033	CD0033	putative beta-xylosidase	498	TCTTGTAGTTTCATCTTTTGAATGGTTTCCAGGTATACCTGTTTATCACTCTAAAGACTT	53982
EXP_CD630_50001_55000_s_PSO-60-786	1.063	CD0033	CD0033	putative beta-xylosidase	500	AAGATTTATTTTACATAGTTTATGGAATTATGAACTCTATGAATGCAAGATATTTTGATG	54155
EXP_CD630_50001_55000_s_PSO-60-642	0.906	CD0033	CD0033	putative beta-xylosidase	501	CTATTTTTCATGATGATGATGGTAAAAAGTGGATTGCATCATTAGACTGGGAGACTAGAG	54299
EXP_CD630_50001_55000_s_PSO-60-597	0.848	CD0033	CD0033	putative beta-xylosidase	502	ACTGGGAGACTAGAGAAGGATATGAAAAACCTGGTGTTATATGTTTAGTGGAATACTGTA	54344
EXP_CD630_50001_55000_s_PSO-60-445	0.977	CD0033	CD0033	putative beta-xylosidase	503	GGAGATTACTATTATATAATGTGTGCAGAAGGTGGAACTGGATATGGTCATAGTGTAACT	54496
EXP_CD630_50001_55000_s_PSO-60-190	1.176	CD0033	CD0033	putative beta-xylosidase	505	GTTCATCTAACATCTAGACCATTTGTACCAGAGTTAAGGTGTACTTTAGGTAGAGAAACA	54751
EXP_CD630_55001_60000_s_PSO-60-4742	0.566	CD0033	CD0033	putative beta-xylosidase	506	ATTTAAGAAAGTATTATAGTGAAACATTGGGTCAAAGTGCACTATCAATAATACATCTTG	55199
EXP_CD630_55001_60000_s_PSO-60-4726	1.026	CD0033	CD0033	putative beta-xylosidase	507	TAGTGAAACATTGGGTCAAAGTGCACTATCAATAATACATCTTGAAAATGGAGAGAAGAC	55215
EXP_CD630_55001_60000_s_PSO-60-4502	1.302	CD0033	CD0033	putative beta-xylosidase	509	ATGGAGAATTTACAGGTACGTTTATAGGATTAACTTGTGCAGATCGTGTAAAGCATAAAC	55439
EXP_CD630_55001_60000_s_PSO-60-4357	1.101	CD0033/4	CD0033/4		510	CAAAGGTAAATCTTATGCTCTGAAATAAGAAACATTAGAAGGCAAATCTTACAAAAAGGA	55584
EXP_CD630_55001_60000_s_PSO-60-4317	1.11	CD0033/4	CD0033/4		511	GGCAAATCTTACAAAAAGGAGTATGGTATTATGAATACAGAAGTTAATGTTAAAGCAACT	55624
EXP_CD630_55001_60000_s_PSO-60-4231	0.858	CD0034	CD0034	putative xylose transporter	512	TTTTGAAAGAATTTCTTATGCTTGTGGGGATTTGGGGTGCAATATCATATACTCAGCTAT	55710
EXP_CD630_55001_60000_s_PSO-60-4098	1.174	CD0034	CD0034	putative xylose transporter	513	GTATCTAGGATACTGGATGGGTTTAGTGACTTAACAATGGGAATTATAGTGGATAGAACT	55843
EXP_CD630_55001_60000_s_PSO-60-3964	1.081	CD0034	CD0034	putative xylose transporter	514	ATTTTCTGTTCCATCAAATCTTGGTATCACTTCTAAATTAATTTATATTTTTATTACATA	55977
EXP_CD630_55001_60000_s_PSO-60-3873	1.074	CD0034	CD0034	putative xylose transporter	515	ATCAATGTACCCTATGCAACTCTAAATTCACTTATAACTCAAAGCCAGTATGAAAGAGGA	56068
EXP_CD630_55001_60000_s_PSO-60-3774	1.125	CD0034	CD0034	putative xylose transporter	516	ACCTTACTAATAAATGGACTTACACTACCTCTAGTTGAATACTTTGGAAATAATTTATCA	56167
EXP_CD630_55001_60000_s_PSO-60-3664	1.169	CD0034	CD0034	putative xylose transporter	517	TTTTATAACATTTACTGGAACCAAGGAAAGAGTAAAAGCAGTTAAGCAAGATAGGAATGA	56277
EXP_CD630_55001_60000_s_PSO-60-3590	0.872	CD0034	CD0034	putative xylose transporter	518	AAATAGGTATTAAATCTTTATTTAGAAATAAGTACTGGATACAAATAACATTATGTTTAG	56351
EXP_CD630_55001_60000_s_PSO-60-3491	1.191	CD0034	CD0034	putative xylose transporter	519	CCGTATATTATGCAAAGTTTATTTTGGGAGATGAAAAATTATTTGGTCCTATAAATATGG	56450
EXP_CD630_55001_60000_s_PSO-60-3308	0.747	CD0034	CD0034	putative xylose transporter	521	TAGTTGGACAAAACTATATAGGAGTAATATCTGCAAGTGCTATAAAGGGAATAGGAAGTG	56633
EXP_CD630_55001_60000_s_PSO-60-3149	1.288	CD0034	CD0034	putative xylose transporter	522	CTAGTTTTGGGTTTAAAGTGGGAAATGGATTAGGTTCAGCAATATTAGGTGCAGTATTAT	56792
EXP_CD630_55001_60000_s_PSO-60-3062	1.012	CD0034	CD0034	putative xylose transporter	523	CTACTCAAAGTGATTTAGCTATAGTATCAATAAAAGTATGTTTTATATACCTACCTATAT	56879
EXP_CD630_55001_60000_s_PSO-60-2919	0.659	CD0034/35	CD0034/35		525	AAATAATGAAAAAGTTTCTTATAAAGTCTTAAGTTTAATTAAGGTCTATTGTAAATGTTC	57022
EXP_CD630_55001_60000_s_PSO-60-2816	1.071	CD0034/35	CD0034/35		526	AGAGAAGCGAATAATAAAAATATAAGAAGACTTTAAATGATGAAATGGTTGGTTTTTTAG	57125
EXP_CD630_55001_60000_s_PSO-60-2715	0.902	CD0034/35	CD0034/35		527	GGACAATTAATTTTTAATTTATGGAGATTTTAACAATTAGAAGTAATATATAATATGCAC	57226
EXP_CD630_55001_60000_s_PSO-60-2543	1.124	CD0034/35	CD0034/35		528	TACTGAAATTAAGTAAAATGATTGAACAAATGTAAAGATAATTGAAAAGCTTGATTTTGG	57398
EXP_CD630_55001_60000_s_PSO-60-2482	1.209	CD0034/35	CD0034/35		529	GGAAAGCAAATGAAAAAAATTGGAGACTTAAGATTAATGATGAAGTGTTGTTCACTTTAT	57459
EXP_CD630_55001_60000_s_PSO-60-2380	0.593	CD0035	CD0035	transcriptional regulator	530	GGAATATCAAGACCAACAATATCAAGAATATTAAAAGAAGCTTTTGAACAAGGAATAGTA	57561
EXP_CD630_55001_60000_s_PSO-60-2246	1.169	CD0035	CD0035	transcriptional regulator	531	AAAAGAAGTAATAGTAGTAGATGATAAACAGGATGCACTAACACAAAAACAAGAACTAGC	57695
EXP_CD630_55001_60000_s_PSO-60-2213	1.205	CD0035	CD0035	transcriptional regulator	532	TGCACTAACACAAAAACAAGAACTAGCAAGAGCTGTATCTGAATATTTAACTAGAGTAGT	57728
EXP_CD630_55001_60000_s_PSO-60-2111	0.772	CD0035	CD0035	transcriptional regulator	533	AAAAGAAATACCAAGATATGTGGAAAAAAGTAACTGTAAAAATGTTACATTTATACCTCT	57830
EXP_CD630_55001_60000_s_PSO-60-1951	1.019	CD0035	CD0035	transcriptional regulator	534	CCAGCTGTTATGTCTGACTTGTCTACAAAAGAGAAACTTTGCAAAGACGAAAAAATTAAA	57990
EXP_CD630_55001_60000_s_PSO-60-1854	1.12	CD0035	CD0035	transcriptional regulator	535	TTGTGGGTATAGGAAATCCTATGAGTTTAAACTCAACAATAATGGCTTCTGGATACATGA	58087
EXP_CD630_55001_60000_s_PSO-60-1764	1.087	CD0035	CD0035	transcriptional regulator	536	ACAACTCAATAGGTGCAATTTGTTTACAAGCCTTTGATAAAGAAGGAAAAACTTCTATAC	58177
EXP_CD630_55001_60000_s_PSO-60-1683	1.194	CD0035	CD0035	transcriptional regulator	537	TAGGAGTGAAACTGGAAGATTTAAAAAAGATAAAAAGAACAATAGGTGTCGCTTCAGGAG	58258
EXP_CD630_55001_60000_s_PSO-60-1604	1.05	CD0035	CD0035	transcriptional regulator	538	AAAGGCATCATTAAAAGCGAAATTTATAAATAGTTTAGCAATTAATCACAGTTTAGCACT	58337
EXP_CD630_55001_60000_s_PSO-60-1461	0.647	CD0036	acoA	acetoin:2,6-dichlorophenolindophenol oxidoreductase alpha subunit	539	TTGCTTGAAATGTATAAGAGAATGAATCAGGCTAGAAAATTTGAAGAGAAAGTTAGTTGG	58480
EXP_CD630_55001_60000_s_PSO-60-1405	1.227	CD0036	acoA	acetoin:2,6-dichlorophenolindophenol oxidoreductase alpha subunit	540	TTGGTTTTTTGCAAGAGGTATGGTTCATGGAACAACTCACTTATCTGTAGGTCAAGAAGC	58536
EXP_CD630_55001_60000_s_PSO-60-1251	1.118	CD0036	acoA	acetoin:2,6-dichlorophenolindophenol oxidoreductase alpha subunit	541	CTAAATAAAATGATGGCTGAACTTATGGGTAAAGAAACTGGATTTTGTAAGGGAAAAGGA	58690
EXP_CD630_55001_60000_s_PSO-60-1193	1.06	CD0036	acoA	acetoin:2,6-dichlorophenolindophenol oxidoreductase alpha subunit	542	GAGGCTCAATGCATATAGCAGATATTGAGTCAGGTAACTTAGGAGCAAATGGAGTTGTAG	58748
EXP_CD630_55001_60000_s_PSO-60-1043	0.691	CD0036	acoA	acetoin:2,6-dichlorophenolindophenol oxidoreductase alpha subunit	543	CATCAAATGAAGGTACTTTTCATGAAGGAATAAATTTATCTTCAATATGGAAATTGCCAA	58898
EXP_CD630_55001_60000_s_PSO-60-957	0.97	CD0036	acoA	acetoin:2,6-dichlorophenolindophenol oxidoreductase alpha subunit	544	TACGGTATGTCAACAAGCATAAAACGTCATATGAATATAGAAAGTATTGCCACTAGAGCA	58984
EXP_CD630_55001_60000_s_PSO-60-881	1.228	CD0036	acoA	acetoin:2,6-dichlorophenolindophenol oxidoreductase alpha subunit	545	AAGGAATATCAATAGATGGATATAACCCAATAGAAGTATACGAAACAGTACAAAAAGCTG	59060
EXP_CD630_55001_60000_s_PSO-60-768	1.208	CD0036	acoA	acetoin:2,6-dichlorophenolindophenol oxidoreductase alpha subunit	546	AGATGGTTAGGTCATTCAAAATCAGATGCAAATGTATATAGAACAAAAGAAGAAATAGAA	59173
EXP_CD630_55001_60000_s_PSO-60-652	0.979	CD0036	acoA	acetoin:2,6-dichlorophenolindophenol oxidoreductase alpha subunit	547	TCTATCTAATGAAGATGAATTAGATAAGATTCAAGAATTTGCAAAGCAATCAATAGAAGA	59289
EXP_CD630_55001_60000_s_PSO-60-596	1.126	CD0036	acoA	acetoin:2,6-dichlorophenolindophenol oxidoreductase alpha subunit	548	AAGATGCAGTAGAGTTTGCTCAAAATAGCCCAAATCCAAAAATAGAGTCTTTATTAGAGG	59345
EXP_CD630_55001_60000_s_PSO-60-457	1.055	CD0037	acoB	acetoin:2,6-dichlorophenolindophenol oxidoreductase beta subunit	549	GGAAGCAATGTCAGAAGAAATGAGAAGAGATGAAAATGTAATATTTATGGGAGAAGATAT	59484
EXP_CD630_55001_60000_s_PSO-60-375	0.969	CD0037	acoB	acetoin:2,6-dichlorophenolindophenol oxidoreductase beta subunit	550	GGTGTATCAGTTGGTATGATAGATGAATTTGGACCAGAAAGAGTAAGGGATACTCCTATA	59566
EXP_CD630_55001_60000_s_PSO-60-269	1.182	CD0037	acoB	acetoin:2,6-dichlorophenolindophenol oxidoreductase beta subunit	551	GCTTAAGACCTATTATGGAAGTAATGTTTATGGACTTTGTAACAATTTCTATGGATGCAA	59672
EXP_CD630_60001_65000_s_PSO-60-4892	1.074	CD0037	acoB	acetoin:2,6-dichlorophenolindophenol oxidoreductase beta subunit	552	GAGGGTACTGATGTTACAGTAATTACTTATGGAAGAATGTTACAAAGTGTTGAAGAAGCA	60049
EXP_CD630_60001_65000_s_PSO-60-4829	0.869	CD0037	acoB	acetoin:2,6-dichlorophenolindophenol oxidoreductase beta subunit	553	GAGACTCTATCAAAAGAAAATATAAATGTTGAAATTATAGATTTAAGAACTTTATATCCA	60112
EXP_CD630_60001_65000_s_PSO-60-4669	1.092	CD0037	acoB	acetoin:2,6-dichlorophenolindophenol oxidoreductase beta subunit	554	CCCTGATAACAGAAAGTGAATCATTTGATTATTTAGATGCTCCAGTAAAAAGAATTTGTG	60272
EXP_CD630_60001_65000_s_PSO-60-4598	0.997	CD0037	acoB	acetoin:2,6-dichlorophenolindophenol oxidoreductase beta subunit	555	CCAATACCATATAATCCAGAGTTAGAAAAAGCAGTTGTCCCAAGAGTTGATGAAATAGAA	60343
EXP_CD630_60001_65000_s_PSO-60-4458	0.994	CD0038	acoC	E2 component of acetoin dehydrogenase enzyme system (dihydrolipoamide acetyltransferase)	556	AAGTCAGGCAAGAAAAGACAATATAAAATTAGATAGGCTGATTGGAAGTGGAGAAAATGG	60483
EXP_CD630_60001_65000_s_PSO-60-4434	0.942	CD0038	acoC	E2 component of acetoin dehydrogenase enzyme system (dihydrolipoamide acetyltransferase)	557	AAAATTAGATAGGCTGATTGGAAGTGGAGAAAATGGAAGGATTCATTTAGTAGATGTGTT	60507
EXP_CD630_60001_65000_s_PSO-60-4290	0.814	CD0038	acoC	E2 component of acetoin dehydrogenase enzyme system (dihydrolipoamide acetyltransferase)	558	TGTAGGTACTGGATATAATGGAAAGATAAGAAAGTGTGATGTGGAAAAATTAACTGCAAA	60651
EXP_CD630_60001_65000_s_PSO-60-4164	0.993	CD0038	acoC	E2 component of acetoin dehydrogenase enzyme system (dihydrolipoamide acetyltransferase)	559	AAATTCAAGCATGTTTAACACAGTAGAAGGAATATTTGAAAAGCCAAATCCAATGAGAGC	60777
EXP_CD630_60001_65000_s_PSO-60-3844	1.168	CD0038	acoC	E2 component of acetoin dehydrogenase enzyme system (dihydrolipoamide acetyltransferase)	560	TTGGTTTAGATGAAGGCTTATATGTTCCGGTAGTAAAAAATGCAAACAAAAAGTCTTTAA	61097
EXP_CD630_60001_65000_s_PSO-60-3822	0.973	CD0038	acoC	E2 component of acetoin dehydrogenase enzyme system (dihydrolipoamide acetyltransferase)	561	TGTTCCGGTAGTAAAAAATGCAAACAAAAAGTCTTTAAAAGAAATAGCAAAAGAAAGCAA	61119
EXP_CD630_60001_65000_s_PSO-60-3686	0.781	CD0038	acoC	E2 component of acetoin dehydrogenase enzyme system (dihydrolipoamide acetyltransferase)	562	GTTGGAATGTATGGTATAACTACATTTACACCTATAATAAATATGCCTTCAAGTGCAATC	61255
EXP_CD630_60001_65000_s_PSO-60-3569	1.159	CD0038	acoC	E2 component of acetoin dehydrogenase enzyme system (dihydrolipoamide acetyltransferase)	563	AAACCTATAATGAACTTATCATTAACATCAGACCATAGAGTAATAGATGGAACAGTAGCT	61372
EXP_CD630_60001_65000_s_PSO-60-3489	0.999	CD0038/9 (acoC/L)	CD0038/9 (acoC/L)		564	AAAAGAATTGTTAGAAAATCCTTTATCAATGCTTGTATAGGTTTTGATATTTTGTTACTG	61452
EXP_CD630_60001_65000_s_PSO-60-3382	0.874	CD0038/9 (acoC/L)	CD0038/9 (acoC/L)		565	TTTAAAGCTTTTATATATTAAGAATTATTTTTAACAGTAACTATATGTGAATATGATTTG	61559
EXP_CD630_60001_65000_s_PSO-60-3244	1.095	CD0039	acoL	E3 component of acetoin dehydrogenase enzyme system (dihydrolipoyl dehydrogenase)	566	ATGGAAGAAGGTACTATAGTATCTTGGCTAAAGCAAGAAGGCGAAGAAGTAAAGATTGGA	61697
EXP_CD630_60001_65000_s_PSO-60-3204	0.956	CD0039	acoL	E3 component of acetoin dehydrogenase enzyme system (dihydrolipoyl dehydrogenase)	567	GCGAAGAAGTAAAGATTGGAGAACCTATACTAGAAATAACAACAGATAAAGTTAATATGG	61737
EXP_CD630_60001_65000_s_PSO-60-3079	0.95	CD0039	acoL	E3 component of acetoin dehydrogenase enzyme system (dihydrolipoyl dehydrogenase)	568	CCAGTATTTACAGTAATAGGTGTAATAGCAGAAAAAGGGGAAAATCAAGAGGAAGTAAAA	61862
EXP_CD630_60001_65000_s_PSO-60-3008	1.025	CD0039	acoL	E3 component of acetoin dehydrogenase enzyme system (dihydrolipoyl dehydrogenase)	569	ATCTGGAAATGTTTCAAAAGAAGATACAGTTAAAGAGAATCAAAATATAGAAGTTAAAGA	61933
EXP_CD630_60001_65000_s_PSO-60-2848	1.016	CD0039	acoL	E3 component of acetoin dehydrogenase enzyme system (dihydrolipoyl dehydrogenase)	570	GGTGGAAGAGTTGCTTTAGTTGAAGAAAATATACTAGGAGGTACTTGCTTAAATAGAGGT	62093
EXP_CD630_60001_65000_s_PSO-60-2745	1.047	CD0039	acoL	E3 component of acetoin dehydrogenase enzyme system (dihydrolipoyl dehydrogenase)	571	AAGAAATTGACCAATTATCAAAGAGAGGTGTAAAAGTAACTGTAGATAAAGAACAGGACA	62196
EXP_CD630_60001_65000_s_PSO-60-2693	1.133	CD0039	acoL	E3 component of acetoin dehydrogenase enzyme system (dihydrolipoyl dehydrogenase)	572	ACAGGACATTAAGAAGGCCATAAAATATAAAAATAGAGTAGTTAAAAAACTTACAGCTGG	62248
EXP_CD630_60001_65000_s_PSO-60-2588	0.958	CD0039	acoL	E3 component of acetoin dehydrogenase enzyme system (dihydrolipoyl dehydrogenase)	573	TAAAGCTAGTGTTAAAGAAGAGCATAAAGTAATTTTATCAGATGGAAAAGTTTTAGATAC	62353
EXP_CD630_60001_65000_s_PSO-60-2479	0.942	CD0039	acoL	E3 component of acetoin dehydrogenase enzyme system (dihydrolipoyl dehydrogenase)	574	AAAGGAATAGAATCAAATTTAATAATAACTAGTACAGAAGCATTAGATTTGGAAACAGTG	62462
EXP_CD630_60001_65000_s_PSO-60-2370	1.139	CD0039	acoL	E3 component of acetoin dehydrogenase enzyme system (dihydrolipoyl dehydrogenase)	575	CAGAGATATTCAATTCAAGAGGTTCTAAAGTAACTATAGTAGAAATGGAAGATAGAGTAA	62571
EXP_CD630_60001_65000_s_PSO-60-2311	0.933	CD0039	acoL	E3 component of acetoin dehydrogenase enzyme system (dihydrolipoyl dehydrogenase)	576	ATCCCAAGAATGGATAAAGAGTTAAGCGAATCTTTAAAATATTCTCTTAGTAAAAAAGGT	62630
EXP_CD630_60001_65000_s_PSO-60-2107	0.973	CD0039	acoL	E3 component of acetoin dehydrogenase enzyme system (dihydrolipoyl dehydrogenase)	577	GACTTAGATATTAAAATAGATAAAGGTTCAATAGTTGTAAATAGTAAAATGGAAACAAGT	62834
EXP_CD630_60001_65000_s_PSO-60-1951	1.191	CD0039	acoL	E3 component of acetoin dehydrogenase enzyme system (dihydrolipoyl dehydrogenase)	578	GGTGTGAATAAAGAAGTTGACTTAGGTGCATTACCTAGTTGTGTTTATACAATTCCAGAA	62990
EXP_CD630_60001_65000_s_PSO-60-1885	1.038	CD0039	acoL	E3 component of acetoin dehydrogenase enzyme system (dihydrolipoyl dehydrogenase)	579	TCAGTTGGTATTACAGAAGAGGATGCTAGAAAAAAATATAATGTAAAAGTTGGTAAGTTT	63056
EXP_CD630_60001_65000_s_PSO-60-1794	1.138	CD0039	acoL	E3 component of acetoin dehydrogenase enzyme system (dihydrolipoyl dehydrogenase)	580	CTGGTCAAGAACAAGGATATGTGAAGGTAGTAGCAGATGCTAAATATGGAGAAATTTTAG	63147
EXP_CD630_60001_65000_s_PSO-60-1684	1.141	CD0039	acoL	E3 component of acetoin dehydrogenase enzyme system (dihydrolipoyl dehydrogenase)	581	TCATTTAAAGCATTAGAGATACCTACTGATGAAGCAAGTGAGTTGATATTTGGTCATCCA	63257
EXP_CD630_60001_65000_s_PSO-60-1604	0.894	CD0039/40	CD0039/40		582	GGAAGCTTTGGCAGATGTAAATGGAGAATGTTTACACTTACCTAAAAAATAAATCTAAAC	63337
EXP_CD630_60001_65000_s_PSO-60-1505	1.21	CD0039/40	CD0039/40		583	TATCATAAAATTTTAAAACACTTACTTAGCCATACCCCTTATTATGCAAATAATTTATTT	63436
EXP_CD630_60001_65000_s_PSO-60-1350	0.652	CD0039/40	CD0039/40		584	CATTTTAGAATGATTTCAATTGTAATTAGGAAAAGTGATTTTTTTGTTTTTAGAAAAAGT	63591
EXP_CD630_60001_65000_s_PSO-60-1151	1.063	CD0039/40	CD0039/40		585	GAGGGAACAATTATAAATGAGGCAAAGAATAAAAAACTTAATTGAAAATGAAGATAAGAA	63790
EXP_CD630_60001_65000_s_PSO-60-1049	1.157	CD0040	CD0040	putative transcription antiterminator	586	TCGAAGAGAAGATGTTACCTTTTTGAGAAATGAGTTAAAAATAGAAGATTCAAGACAAAG	63892
EXP_CD630_60001_65000_s_PSO-60-988	0.644	CD0040	CD0040	putative transcription antiterminator	587	AGAAAAGTTGTTTTAATTAAAGCTATAAAAGATATTTTAAAAGAAGAAAAAACTATAAAT	63953
EXP_CD630_60001_65000_s_PSO-60-900	0.613	CD0040	CD0040	putative transcription antiterminator	588	GCATTGGGTTTACAGTATCAAGATTTACAGTCATACAATACTTAAAAGAGATTCAAGATT	64041
EXP_CD630_60001_65000_s_PSO-60-642	1.223	CD0040	CD0040	putative transcription antiterminator	589	GAAAGAGTGAGTTAGCAGAGTGTATGTATAAATTTGCAGTAGAATCATCCAGATTCCCTA	64299
EXP_CD630_60001_65000_s_PSO-60-552	1.085	CD0040	CD0040	putative transcription antiterminator	590	CAGATTATTCAGAGAATCCACAGCTTTTGCTATCACAGTTATTTGGACACGTTAAAGGTG	64389
EXP_CD630_60001_65000_s_PSO-60-491	0.952	CD0040	CD0040	putative transcription antiterminator	591	TTTTACAGGAGCTGATGAGAACAAAGAAGGATTAGTATCAAAGGCAGATGGAGGAATATT	64450
EXP_CD630_60001_65000_s_PSO-60-375	0.986	CD0040	CD0040	putative transcription antiterminator	592	TGATTGATAAAGGTATGGTCAGAAAGTTAGGAGAAACAAGACTAACACATAAAATAGATG	64566
EXP_CD630_60001_65000_s_PSO-60-250	0.985	CD0040	CD0040	putative transcription antiterminator	593	ATACCTGTAACAATTGAAATACCAGAATTAGTTGCAAGACCATTAAATGAGAGGTTTGAC	64691
EXP_CD630_60001_65000_s_PSO-60-165	1.189	CD0040	CD0040	putative transcription antiterminator	594	AAGCTCAAAGAATGGGAGCAAACATACATATAAAGTCAGATGTATTAAAAGCTCTTATGC	64776
EXP_CD630_60001_65000_s_PSO-60-43	0.95	CD0040	CD0040	putative transcription antiterminator	595	GGACTATTAAACCAACTTACAAACAAACTAAAAGAAGTAAATATAAGCATATCAGATGTA	64898
EXP_CD630_65001_70000_s_PSO-60-4851	1.409	CD0040	CD0040	putative transcription antiterminator	596	ACTTTTCCAGATGAAATATACAAACTTACTGAAAGAAGACATATTGATTTATTGGAACAA	65090
EXP_CD630_65001_70000_s_PSO-60-4743	0.92	CD0040	CD0040	putative transcription antiterminator	597	AGTTGCATTCAAAAATACATAAAACAAGTTAAAAAAGTTTCTATTAGTAACAATCTTCCA	65198
EXP_CD630_65001_70000_s_PSO-60-4727	0.773	CD0040	CD0040	putative transcription antiterminator	598	ACATAAAACAAGTTAAAAAAGTTTCTATTAGTAACAATCTTCCAGATATAAGTCCAATTG	65214
EXP_CD630_65001_70000_s_PSO-60-4622	1.143	CD0040	CD0040	putative transcription antiterminator	599	CATCACAATACCTAAGTTCACTAGAACCGAATCTACATTTATGTTTAGCAGTTCACCTAA	65319
EXP_CD630_65001_70000_s_PSO-60-4516	1.093	CD0040	CD0040	putative transcription antiterminator	600	TCATTTGAAAGAAATAATAGGAAATTATCCAGTAGAATATTCTGTAGCAGAAAAGGTAGC	65425
EXP_CD630_65001_70000_s_PSO-60-4373	1.058	CD0040	CD0040	putative transcription antiterminator	601	GAAGAGATATGTCTGAACAAAAAAAGATAGGTGTACTTCTTATGGCTCACGGAAGAGTAG	65568
EXP_CD630_65001_70000_s_PSO-60-4319	1.042	CD0040	CD0040	putative transcription antiterminator	602	GAGTAGCATCTTCTGTATGTGAGGTTACAAATAAACTATTAGGAATTAATCACGCAAGGT	65622
EXP_CD630_65001_70000_s_PSO-60-4233	0.881	CD0040	CD0040	putative transcription antiterminator	603	CCGGAAGAAATGATTGAAGAAGCTACTACAATAATAAAAGATATTGATGAAGGTAGAGGT	65708
EXP_CD630_65001_70000_s_PSO-60-4046	1.07	CD0040	CD0040	putative transcription antiterminator	604	CAGTTTTACCAGATTTAACAATAGACGAGATAGTTGATGAAGTTAAAGGTATAGAGCCAC	65895
EXP_CD630_65001_70000_s_PSO-60-4030	1.192	CD0040	CD0040	putative transcription antiterminator	605	AACAATAGACGAGATAGTTGATGAAGTTAAAGGTATAGAGCCACAAGTAAAAGAAAAGGT	65911
EXP_CD630_65001_70000_s_PSO-60-3849	0.663	CD0040	CD0040	putative transcription antiterminator	606	ACTGAAAAGGTTGATATAGAACCTATAGGTATGATTGAATATCCAAGTCTTGATTTAGAG	66092
EXP_CD630_65001_70000_s_PSO-60-3742	1.156	CD0040	CD0040	putative transcription antiterminator	607	AATTGACCCTCAGATATCAAATATCCCTTTTTTTAGTCTAGTAGACATAAATGATAAAGC	66199
EXP_CD630_65001_70000_s_PSO-60-3613	0.967	CD0040	CD0040	putative transcription antiterminator	609	ATCAGATTTAATACATAAAGAAGATATATTTGTGGATTTACAGGTTAAATCAAAAGAAGA	66328
EXP_CD630_65001_70000_s_PSO-60-3479	1.13	CD0040	CD0040	putative transcription antiterminator	610	AAAGAGATAACTTATTTCCAACTGAATTATCAGATGAAATAGCAATACCTCACACAGATG	66462
EXP_CD630_65001_70000_s_PSO-60-3342	1.235	CD0040	CD0040	putative transcription antiterminator	611	ATAATACTTTTATTAGCTGTAGACCAAAAGTGTTTTAATCCATTAAGCACTCTACTCTCA	66599
EXP_CD630_65001_70000_s_PSO-60-3167	1.171	CD0041	CD0041	PTS system, IIa component	612	AATATTGAAGTGTCTAACAATGAAGATGCATTAAAGTTTTTGGGACAACGTTTGTTTGAC	66774
EXP_CD630_65001_70000_s_PSO-60-3108	1.128	CD0041	CD0041	PTS system, IIa component	613	CGAACAGTATGTAAAAGAAAGCTACATACAAGCTGTTGTAGCAAGAGAAAAAAAGTATGC	66833
EXP_CD630_65001_70000_s_PSO-60-3009	1.163	CD0041	CD0041	PTS system, IIa component	614	ACATACAGATATAGTACATGTAAATGAGCCAGGAATAGCAATTGGAATACTGAATAAACC	66932
EXP_CD630_65001_70000_s_PSO-60-2777	0.808	CD0041/2	CD0041/2		616	AGTGATTTATTAAACTCTAAATTGAAAAATTAAACATGTAAAGTATATTAAAAATGTAAA	67164
EXP_CD630_65001_70000_s_PSO-60-2657	0.772	CD0042		PTS system, IIb component	617	GACTAATGTGGCTAAAAAGATATTAGTTGCATGTGGAACAGGAGTATGTACTTCAACAAT	67284
EXP_CD630_65001_70000_s_PSO-60-2608	0.694	CD0042		PTS system, IIb component	618	ACTTCAACAATTGCTATAAACAAATTAAAGAAAGCACTTCAAGACATTGGTAAATTGGAT	67333
EXP_CD630_65001_70000_s_PSO-60-2503	0.677	CD0042		PTS system, IIb component	619	GCACCTGATTATGATTTAATAATTTGTACTACACAAGTATCTAGTAGTATAAAAACACCA	67438
EXP_CD630_65001_70000_s_PSO-60-2412	1.182	CD0042/3	CD0042/3		620	TCGGAATGGATAAATTAATCAATGATGTATTAGAAGAGTTAGAATTATAATTAAAAAAAT	67529
EXP_CD630_65001_70000_s_PSO-60-2262	1.163	CD0043	CD0043	PTS system, IIc component	621	GGTCTAGGTGCACAAGTAATGATGCCAATAATAATATGTATTTTTGGTTTGATATTAGGT	67679
EXP_CD630_65001_70000_s_PSO-60-2156	1.093	CD0043	CD0043	PTS system, IIc component	622	GGTTTATAGGTCTTAACACTATTATAGCTTTGCTAACAGATAATTTAGGTCCAGCTACAC	67785
EXP_CD630_65001_70000_s_PSO-60-2103	1.042	CD0043	CD0043	PTS system, IIc component	623	GCTACACAACAAATGGTTAAGAATTTAGGGCTAAGTTTATCAATAATAGATGTAGGATGG	67838
EXP_CD630_65001_70000_s_PSO-60-1956	1.371	CD0043	CD0043	PTS system, IIc component	624	ACTAATACTACTCAAACTGTTGATGTAGACATATGGGATTACTGGCATTTTGCTTTTACA	67985
EXP_CD630_65001_70000_s_PSO-60-1842	1.077	CD0043	CD0043	PTS system, IIc component	625	GTAGCAAATATGGTAATTGTATTGGTAATGGCAGATTTAACTGCTCCAGGTATAGAGGAA	68099
EXP_CD630_65001_70000_s_PSO-60-1769	1.003	CD0043	CD0043	PTS system, IIc component	626	CAGGTATATCTCTTCCTCATGGATTTACACAGGCATTTGTTCCAATTGCTATAGTAGTAA	68172
EXP_CD630_65001_70000_s_PSO-60-1669	0.623	CD0043	CD0043	PTS system, IIc component	627	GATAAATGCTGATACATTGCAGAAAAAATTTGGATTATTTGGAGAACCTTTAATAATGGG	68272
EXP_CD630_65001_70000_s_PSO-60-1580	1.061	CD0043	CD0043	PTS system, IIc component	628	CTGCGAAATATGATATAAAAGGAATATTACAATTAGGTGTAACTATGGGAGCTGTATTAA	68361
EXP_CD630_65001_70000_s_PSO-60-1461	1.188	CD0043	CD0043	PTS system, IIc component	629	GCACAAGAATTTATTGAGAAGAGATTTAAAAACAGAGGCAAGATTTATATAGGCTTAGAT	68480
EXP_CD630_65001_70000_s_PSO-60-1391	1.099	CD0043	CD0043	PTS system, IIc component	630	GAATAGGTCATCCTGTTACATTATCAGTTGCACTAGTGTTGGTTCCTTTGACTATACTTA	68550
EXP_CD630_65001_70000_s_PSO-60-1281	0.826	CD0043	CD0043	PTS system, IIc component	631	GTAATTCCATTTGCACTTGTATTAATCGTACCAATTACAAAGGGAAATGTGTTTAGAACA	68660
EXP_CD630_65001_70000_s_PSO-60-1181	1.026	CD0043	CD0043	PTS system, IIc component	632	TCGCAACTAACTTAGCTCCATTATTTACCCAAATGGCTTTAAATGCTAGTTTTAAAATGC	68760
EXP_CD630_65001_70000_s_PSO-60-1089	1.053	CD0043	CD0043	PTS system, IIc component	633	GATGGTGCGAATCCATTAAGTTGGGTATTTGTAAAAGTTATGAACTATAAAGTTATTGGA	68852
EXP_CD630_65001_70000_s_PSO-60-958	1.057	CD0043/4	CD0043/4		634	AAAGCTATCTATAGAAGAATAAGGTTAAAACAATTTTATTAAGGAGTGTATAGGTTATGA	68983
EXP_CD630_65001_70000_s_PSO-60-873	1.194	CD0044	CD0044	putative membrane protein	635	ATACTTACTCAATGTTACAATACCAGGATTTTTTATGATTTTAATATTGATTTATGCACT	69068
EXP_CD630_65001_70000_s_PSO-60-773	1.1	CD0044	CD0044	putative membrane protein	636	TTGTTAATAATTGTCTGTACTTATGGTATATTCAATACTTTTATATCATCAAGTAATCCT	69168
EXP_CD630_65001_70000_s_PSO-60-546	0.834	CD0044	CD0044	putative membrane protein	638	AACAAATATGTTTAATAATAGTATAGCATTATATAGCTATTTCATTGAGTTGGAAGAGTG	69395
EXP_CD630_65001_70000_s_PSO-60-466	0.825	CD0044/5	CD0044/5		639	AATTTAGAAATAAAAAATTTGAGAATAAGAACATATAAAAATAAAAAATTGAATTGAAGC	69475
EXP_CD630_65001_70000_s_PSO-60-357	0.859				640	TTTTAGAATTTTCAATCAAGACAATAACATAATAGCTAAGCAATTAGAACACAATTAAGA	69584
EXP_CD630_65001_70000_s_PSO-60-245	0.914	CD0045	CD0045	putative sugar-phosphate aldolase	641	AAATTAAGAAAAGAAGTATTACAAGCATCTTTAGACCTTTTAAACTATAATTTAGTGACA	69696
EXP_CD630_65001_70000_s_PSO-60-160	0.857	CD0045	CD0045	putative sugar-phosphate aldolase	642	GAGATGAACAAACTGGCTATATAGCAATCACCCCAAGTGGAATGGATTATAGAAATCTTA	69781
EXP_CD630_65001_70000_s_PSO-60-79	0.678	CD0045	CD0045	putative sugar-phosphate aldolase	643	TAGATGTAGATGGAAATATTATAGATGGAAAATGGAAAGCATCAGTGGATTTATCAGACC	69862
EXP_CD630_70001_75000_s_PSO-60-4853	1.045	CD0045	CD0045	putative sugar-phosphate aldolase	644	ATCTAAAAAGATGGGAAAATGTGTTATTGAAGCAATTGGTGACAAAAGAGCATGTCTTTT	70088
EXP_CD630_70001_75000_s_PSO-60-4736	0.991	CD0045	CD0045	putative sugar-phosphate aldolase	645	TGTAATGTTAGAAGATTCAGCAAAAGTATATTACTTAGCAAAATCAATTGGCACACCAGT	70205
EXP_CD630_70001_75000_s_PSO-60-4552	0.662	CD0045/6	CD0045/6		646	GAGATTTATAATGATATAATAAGTTTAATAGTTAAGAAGTAAAATATGAAATGTAATAGT	70389
EXP_CD630_70001_75000_s_PSO-60-4535	0.537	CD0045/6	CD0045/6		647	AATAAGTTTAATAGTTAAGAAGTAAAATATGAAATGTAATAGTATATAAATTCATTTAAG	70406
EXP_CD630_70001_75000_s_PSO-60-4279	0.919	CD0046	CD0046	putative lipoate-protein ligase	648	AAGTATATCATGATGTTATTGAAAAGGGAGAAATTCCTATTTTAAGAAGAATATCTGGAG	70662
EXP_CD630_70001_75000_s_PSO-60-4183	0.979	CD0046	CD0046	putative lipoate-protein ligase	649	TGTCATTCATACAAAAAGATAGGCAACTTCATGAGATAGATTTTTTGGAGCATACTAAGT	70758
EXP_CD630_70001_75000_s_PSO-60-4044	1.446	CD0046	CD0046	putative lipoate-protein ligase	650	AATTTCAGGTTCTGCACAGTCTATAAAAAGAAAAAATTCTCTTTATCATGGAACTCTTCT	70897
EXP_CD630_70001_75000_s_PSO-60-3815	1.07	CD0046	CD0046	putative lipoate-protein ligase	651	AAGAATATAAAAGAACTTGAATTGGATGAAGAAGATATTAAAAGTGTATACAATATAGGA	71126
EXP_CD630_70001_75000_s_PSO-60-3655	1.038	CD0046	CD0046	putative lipoate-protein ligase	652	ACAGATGGAAAGTATCAAAATTTTTTATTTCTTATGATGATAATGTAATTAATATGGACA	71286
EXP_CD630_70001_75000_s_PSO-60-3572	1.24	CD0046	CD0046	putative lipoate-protein ligase	653	AAAGAAGAAATAAAAGAGAGTATTTTAGAAAATTATCCACATTACATAGATTTAATCAAT	71369
EXP_CD630_70001_75000_s_PSO-60-3490	0.707	CD0046/7	CD0046/7		654	CTAATTTGATAAAATTGTCTTATATCAAACTAGAGGTTTTTAATATTCTTGCATATTAAC	71451
EXP_CD630_70001_75000_s_PSO-60-3348	0.732	CD0046/7	CD0046/7		655	GCAAATAGACATTAACTATTTATACAACTGAAAATTTAATATATAATTAATCAGATGGTT	71593
EXP_CD630_70001_75000_s_PSO-60-3292	0.81	CD0046/7	CD0046/7		656	GGTTAAAATAAAAATATTAAAAGTTTTAATAAATGATGGTTAAAAATAAAATACGAGGTG	71649
EXP_CD630_70001_75000_s_PSO-60-3170	0.882	CD0047	ispD	2-C-methyl-D-erythritol 4-phosphate cytidylyltransferase	657	AACAAACAGTTCATAAAATTAAGAGAAAAAGAAATTATTGCTCATACAATTCAAGTTTTT	71771
EXP_CD630_70001_75000_s_PSO-60-2949	1.184	CD0047	ispD	2-C-methyl-D-erythritol 4-phosphate cytidylyltransferase	659	AGATAAAAATTGTGATATAGTACTTATCCATGATGGAGCAAGACCATTTGTCGACCATAG	71992
EXP_CD630_70001_75000_s_PSO-60-2899	1.252	CD0047	ispD	2-C-methyl-D-erythritol 4-phosphate cytidylyltransferase	660	TCGACCATAGAATAATCAACGAATCTATAAAGGTAGCTAAAGAAAAAAAGGCTGTGGTTG	72042
EXP_CD630_70001_75000_s_PSO-60-2748	1.079	CD0047	ispD	2-C-methyl-D-erythritol 4-phosphate cytidylyltransferase	661	CCCTCAAACCTTTGAATATAATCTCATAATAGATGCTTATGAACAAGCATATAAGAACAA	72193
EXP_CD630_70001_75000_s_PSO-60-2664	1.006	CD0047	ispD	2-C-methyl-D-erythritol 4-phosphate cytidylyltransferase	662	GTTGGTAGAAAATATAGGTCAAAGTGTCACTATGGTAATGGGTTCTTATGAAAACATAAA	72277
EXP_CD630_70001_75000_s_PSO-60-2558	1.052	CD0047/8	CD0047/8		663	ATGGAAAAAAGAGATGAAGTTAACAGTAGAAGGAGAATTATATGAGAATAGGATTAGGAT	72383
EXP_CD630_70001_75000_s_PSO-60-2513	0.951	CD0048	ispF	2-C-methyl-D-erythritol 2,4-cyclodiphosphate synthase	664	GAATAGGATTAGGATATGATGTACACAAATTAACAGAGGATAGAAAACTTATAATCGGTG	72428
EXP_CD630_70001_75000_s_PSO-60-2399	1.021	CD0048	ispF	2-C-methyl-D-erythritol 2,4-cyclodiphosphate synthase	665	TGATACATGCAATAATGGATTCTATTTTAGGTGCTCTAGCATTAGGAGATATAGGGAAGC	72542
EXP_CD630_70001_75000_s_PSO-60-2269	1.236	CD0048	ispF	2-C-methyl-D-erythritol 2,4-cyclodiphosphate synthase	666	AATAACAAGTAAAGGATATAAAATTGGTAATATAGACAGTACTATAATTGCTCAAAGCCC	72672
EXP_CD630_70001_75000_s_PSO-60-2212	1.157	CD0048	ispF	2-C-methyl-D-erythritol 2,4-cyclodiphosphate synthase	667	CCCTAAGATGGCTCCATATATTGAGAGTATGAGAAGTAATATATCAAAAGTTTTAAACAC	72729
EXP_CD630_70001_75000_s_PSO-60-2097	1.061	CD0048	ispF	2-C-methyl-D-erythritol 2,4-cyclodiphosphate synthase	668	GGAGCAAAACAGGGAATAGCTTCACAAAGTATTTGTTTATTATTGTTGACAAGTCAGAAT	72844
EXP_CD630_70001_75000_s_PSO-60-1849	0.92	CD0048/9	CD0048/9		670	CCTGTCTTTTAGCTTAAAGGTATAAAAATCTTTACGGTAGGAACCGTTATATTCCCAAAA	73092
EXP_CD630_70001_75000_s_PSO-60-1742	0.882	CD0048/9	CD0048/9		671	CTTTCGTCTCTATACTTGTATAGAGATGAGAGGTTTTTTATATTTTCAGGAAGTTAATAT	73199
EXP_CD630_70001_75000_s_PSO-60-1606	1.156	CD0049	proS	prolyl-tRNA synthetase	673	TACAAGCCATCAATTAATGGTTAGGTCAGGCATGATAAAAAAAATGACTTCAGGTGTTTA	73335
EXP_CD630_70001_75000_s_PSO-60-1491	1.272	CD0049	proS	prolyl-tRNA synthetase	674	GAAGAATTAAATAAAAAAGATTGTCAAGAAATACTTTGTGCAGCCTTACTTCCTTCTGAA	73450
EXP_CD630_70001_75000_s_PSO-60-1350	1.233	CD0049	proS	prolyl-tRNA synthetase	675	CTTGGGCCAACACATGAAGAAGCATTCACTGATATAATAAGACAAGAAATTACTTCATAT	73591
EXP_CD630_70001_75000_s_PSO-60-1250	1.067	CD0049	proS	prolyl-tRNA synthetase	676	ATAGAGACGAGAGAAGACCAAGATTTGGTGTTATGAGAACTAAGACTTTTACAATGAAGG	73691
EXP_CD630_70001_75000_s_PSO-60-1197	1.012	CD0049	proS	prolyl-tRNA synthetase	677	ATGAAGGATGCATATAGTTTTGATGTAGATGATAAAGGTTTAGATAAGTCATATCAAGAT	73744
EXP_CD630_70001_75000_s_PSO-60-1042	1.104	CD0049	proS	prolyl-tRNA synthetase	678	CGAATTTATGGTTAAGTCAGAAGTTGGTGAAGATGAAGTTGTATTTTGTAGTGGATGTGA	73899
EXP_CD630_70001_75000_s_PSO-60-977	1.056	CD0049	proS	prolyl-tRNA synthetase	679	CAGCCAATGTAGAAAGAGCAGAATCTTGTAATCTAGCATCACAAAAAGAAGAAATGAAAG	73964
EXP_CD630_70001_75000_s_PSO-60-842	0.867	CD0049	proS	prolyl-tRNA synthetase	680	AGTTTGCTAAAACTTTAGTATATGAGGCAGATGGAAAAACAGTTGTAGTCGTTGTAAGAG	74099
EXP_CD630_70001_75000_s_PSO-60-793	0.972	CD0049	proS	prolyl-tRNA synthetase	681	CGTTGTAAGAGGAGATAGAGAAGTTAATGAAATCAAAGTATCTAATGCCATAGGTTCTGT	74148
EXP_CD630_70001_75000_s_PSO-60-668	1.066	CD0049	proS	prolyl-tRNA synthetase	682	CAGGTCCAATAGGTATAAATGCTGACTATGTATTTATAGATAAAGAAATTGTTGAACAAA	74273
EXP_CD630_70001_75000_s_PSO-60-562	0.882	CD0049	proS	prolyl-tRNA synthetase	683	TGCTAACTATGGAAGAGATTTTGAAGGAATAGTTGGAGACTTTAGAAATGTTCAAGAAGG	74379
EXP_CD630_70001_75000_s_PSO-60-450	1.189	CD0049	proS	prolyl-tRNA synthetase	684	GTAGGACATATATTTAAACTAGGAACTAAGTACTCAGAATCTATGAATGCAAACTTCATA	74491
EXP_CD630_70001_75000_s_PSO-60-279	1.133	CD0049	proS	prolyl-tRNA synthetase	685	CCTTTGTCAGTAGCTCCATACCATGTTGTGATAGTTCCAGCAAATATGAAAAATGAAGAA	74662
EXP_CD630_70001_75000_s_PSO-60-190	1.16	CD0049	proS	prolyl-tRNA synthetase	686	TGATTTGCAAGCTATGGGTGTAGAAGTTTTATTAGATGACAGAGATGAAAGAATAGGTGT	74751
EXP_CD630_70001_75000_s_PSO-60-44	1.029	CD0049	proS	prolyl-tRNA synthetase	687	TTAGACATAAAGAAGATAAAGAGATAATTGACATAGAAGAAATAAATGAAAAAGTAAAGG	74897
EXP_CD630_75001_80000_s_PSO-60-4850	0.949	CD0049/50	CD0049/50		688	AATAAATGAGGAGGTAATTAAAATGGCAAAAAATGAAAAACAATTTGTTGAAGAAATAAC	75091
EXP_CD630_75001_80000_s_PSO-60-4778	1.141	CD0050	CD0050	putative dual-specificity prolyl/cysteinyl-tRNA synthetase	689	TGATTTTCCACAATGGTACACAGATGTAATAACTAAGACTGACTTAGTTGATTATGCACC	75163
EXP_CD630_75001_80000_s_PSO-60-4676	1.074	CD0050	CD0050	putative dual-specificity prolyl/cysteinyl-tRNA synthetase	690	ATGGGAAAAGATGCAAGAATTTATGGATAAAAAATTTAAAGAAACTGGACATAAAAACTG	75265
EXP_CD630_75001_80000_s_PSO-60-4617	1.166	CD0050	CD0050	putative dual-specificity prolyl/cysteinyl-tRNA synthetase	691	GTTATTTTCCATTATTAATACCAGAGAGTTTATTAAACAAAGAAGCAGAACACGTTGAAG	75324
EXP_CD630_75001_80000_s_PSO-60-4393	0.784	CD0050	CD0050	putative dual-specificity prolyl/cysteinyl-tRNA synthetase	693	GTTAGATGGGAAAAATCAACTAGACCTTTCTTAAGAACATCTGAGTTTTTATGGCAAGAA	75548
EXP_CD630_75001_80000_s_PSO-60-4260	1.143	CD0050	CD0050	putative dual-specificity prolyl/cysteinyl-tRNA synthetase	694	TATGTGAAGAATTACTTGCAATGCCAGTTGTAGCTGGTCAAAAAAGTGAAAGTGAGAAAT	75681
EXP_CD630_75001_80000_s_PSO-60-4179	0.849	CD0050	CD0050	putative dual-specificity prolyl/cysteinyl-tRNA synthetase	695	ATACTATAGAAGCTATGATGCATGATGGTAAAGCATTACAATCAGGTACAAGTCACTTCC	75762
EXP_CD630_75001_80000_s_PSO-60-4120	1.097	CD0050	CD0050	putative dual-specificity prolyl/cysteinyl-tRNA synthetase	696	CTAGGTCAACACTTTACTAAGGCTTTTGATATTACTTTTGCAGATAGGGAAGGAAATTTA	75821
EXP_CD630_75001_80000_s_PSO-60-3922	1.025	CD0050	CD0050	putative dual-specificity prolyl/cysteinyl-tRNA synthetase	697	AAAAAAGGAAATGTAATGGAGACTGTTGATAAAATATATGCAGATTTAAAAGCTAAGGGA	76019
EXP_CD630_75001_80000_s_PSO-60-3765	1.031	CD0050	CD0050	putative dual-specificity prolyl/cysteinyl-tRNA synthetase	698	CAAAAGATATAGAAAATAATCAAGCTATGGTATTTAGAAGAGATACTTTAGAAAAGGATT	76176
EXP_CD630_75001_80000_s_PSO-60-3653	0.971	CD0050	CD0050	putative dual-specificity prolyl/cysteinyl-tRNA synthetase	699	ACACAATGATATGTTTGAAAAAGCAAGAAAACATAGAGAAGACAATACATCTATAGTTGA	76288
EXP_CD630_75001_80000_s_PSO-60-3499	1.157	CD0050	CD0050	putative dual-specificity prolyl/cysteinyl-tRNA synthetase	700	GAAGAAACAGGAGCAACTATAAGATGCTTACCTTTTGAACAAGAAAACTTAGGTCACAAG	76442
EXP_CD630_75001_80000_s_PSO-60-3359	0.82	CD0050/1	CD0050/1		701	GTAGAAAGTATTTAATACTTTATCCCAGTTTTTTGTTTTTTATGAGTAATAAAATGTATT	76582
EXP_CD630_75001_80000_s_PSO-60-3314	0.847	CD0050/1	CD0050/1		702	GTAATAAAATGTATTTGTAACTATGTCATAAGATAAGTCATAGATACTTATATTAAAAAG	76627
EXP_CD630_75001_80000_s_PSO-60-3143	0.539	CD0050/1	CD0050/1		703	TGCTTTTAATTTTTAGAAAATAAATGACTTAAAAGAAAGATTTATGAAATTAAAACTAGG	76798
EXP_CD630_75001_80000_s_PSO-60-3043	1.033	CD0050/1	CD0050/1		704	GGATATTATTATTAGATTTGATTAAAAATAAACTTGCAAAACAATGTACTAGTTTAATAT	76898
EXP_CD630_75001_80000_s_PSO-60-2952	1.02	CD0050/1	CD0050/1		705	AGTAAAAATGAATGTAAGAGTAAGGTTTGCACCAAGTCCAACAGGATTTGTACATATAGG	76989
EXP_CD630_75001_80000_s_PSO-60-2845	1.265	CD0051	gltX	glutamyl-tRNA synthetase	706	GCGGAGAATATATATTAAGAGTGGAAGATACAGACCAAAGTAGATTAGTAGAAGGTGCTA	77096
EXP_CD630_75001_80000_s_PSO-60-2810	0.914	CD0051	gltX	glutamyl-tRNA synthetase	707	CAAAGTAGATTAGTAGAAGGTGCTATAGAGAATATGCTTAATGCTATGAAATGGGCTGGG	77131
EXP_CD630_75001_80000_s_PSO-60-2677	1.117	CD0051	gltX	glutamyl-tRNA synthetase	708	TTCAATCTCAAAGATTAGATATATACCAAGAATATATAAAGCAACTTTTAGATAGTGGAA	77264
EXP_CD630_75001_80000_s_PSO-60-2617	1.026	CD0051	gltX	glutamyl-tRNA synthetase	709	AAGCTTATTACTGTTTCTGTACAAAAGAAAGACTGGATGAAGTAAGAGATGCTCAAAGAG	77324
EXP_CD630_75001_80000_s_PSO-60-2469	0.851	CD0051	gltX	glutamyl-tRNA synthetase	710	TGTTATAAGATTAAGATTGCCAGAGAATCATACAATTAAGTTTACAGACTTAGTTAGAGG	77472
EXP_CD630_75001_80000_s_PSO-60-2388	1.193	CD0051	gltX	glutamyl-tRNA synthetase	711	TGACTTAGATGACCAAGTATTAATGAAAACAGATGGATTTCCAACTTATCATTTTGCAGT	77553
EXP_CD630_75001_80000_s_PSO-60-2260	1.204	CD0051	gltX	glutamyl-tRNA synthetase	712	CAAAACATGTTTATTTATATGAAGCTTTTGGATGGGAAGCACCTGTATTTGTGCATTTAC	77681
EXP_CD630_75001_80000_s_PSO-60-2151	1.194	CD0051	gltX	glutamyl-tRNA synthetase	713	TGTAGCTGTTGAAGACTTTAAGAAAAAAGGATATTTACCAGAGGGATTAGTAAACTATGT	77790
EXP_CD630_75001_80000_s_PSO-60-2101	1.096	CD0051	gltX	glutamyl-tRNA synthetase	714	TAAACTATGTAGCATTAGTTGGTTGGTCTCCTGAAGATAATCAAGAATTGTTTACAATGG	77840
EXP_CD630_75001_80000_s_PSO-60-1997	1.136	CD0051	gltX	glutamyl-tRNA synthetase	715	GGTGGAGTATTTGATACTGAAAAATTAAATTGGGTTAATCAGCATTATATAAAAGATGGT	77944
EXP_CD630_75001_80000_s_PSO-60-1857	0.902	CD0051	gltX	glutamyl-tRNA synthetase	716	ATATGATTTCTTAAAGAGTATGATATCAGTACTTAAAGAGAAATTACAATATGTAAAAGA	78084
EXP_CD630_75001_80000_s_PSO-60-1800	1.021	CD0051	gltX	glutamyl-tRNA synthetase	717	AGAAGTTACTGAACATGCAAGTATATTTTTTGGAGATAAAATAGAGGTAGAAACTGAAGA	78141
EXP_CD630_75001_80000_s_PSO-60-1646	0.923	CD0051	gltX	glutamyl-tRNA synthetase	718	GTTCAAGCTATGCTTAAAGAAATACAAAAAGAGTACAAAATAAAAGGGAAAAATTTATTT	78295
EXP_CD630_75001_80000_s_PSO-60-1598	1.207	CD0051	gltX	glutamyl-tRNA synthetase	719	AAAAATTTATTTATGGGCTCAAGAATAATTTTGACAGGGCAAATGCATGGTCCAGATTTA	78343
EXP_CD630_75001_80000_s_PSO-60-1243	1.054	CD0051/52	CD0051/52		722	ATGTATAGTAATATTGATGATGTTAAAAAGGAATTAAAGGAGCTATGCTTAGAATATGTT	78698
EXP_CD630_75001_80000_s_PSO-60-1086	1.132	CD0051/52	CD0051/52		724	GGATGGTAATAGTATTATTATTATGTAGTTTGAAAGATAGTACGAAAAATGATAGTAATA	78855
EXP_CD630_75001_80000_s_PSO-60-951	0.532	CD0052	cysS	cysteinyl-tRNA synthetase	725	TGATGAGTGTGAAAGTTTATAATACATTGACTAGAACAAAAGAAGAATTTGTTCCATTAG	78990
EXP_CD630_75001_80000_s_PSO-60-859	1.161	CD0052	cysS	cysteinyl-tRNA synthetase	726	CCAACAGTTTATAACTATATACACATAGGTAATGCAAGACCATTTATAATATTTGATACT	79082
EXP_CD630_75001_80000_s_PSO-60-765	0.752	CD0052	cysS	cysteinyl-tRNA synthetase	727	TAACTTATGTACAAAACTTTACAGATGTTGATGATAAGATTATAAATAGAAGTCATGAGG	79176
EXP_CD630_75001_80000_s_PSO-60-646	1.047	CD0052	cysS	cysteinyl-tRNA synthetase	728	GATGGGCTAGGAATAAAAAGAGCTACTGTTCATCCTCAGGTTACAGATAATATACAACAG	79295
EXP_CD630_75001_80000_s_PSO-60-590	1.045	CD0052	cysS	cysteinyl-tRNA synthetase	729	ACAGATTATAGAGTTTATAAAAGAGTTGGAAGATAAGGGATATGCATATGCAGTAAATGG	79351
EXP_CD630_75001_80000_s_PSO-60-492	1.199	CD0052	cysS	cysteinyl-tRNA synthetase	730	GAAAACTTTCAGGTCAAAAACAAGAAGATTTAGAGGCAGGGGCTAGAATTGAGGTTAATG	79449
EXP_CD630_75001_80000_s_PSO-60-343	0.795	CD0052	cysS	cysteinyl-tRNA synthetase	731	CCAGGATGGCATATAGAATGTTCTGTTATGTCTAAGAGATATTTAGGTGAAACAATTGAT	79598
EXP_CD630_75001_80000_s_PSO-60-243	0.785	CD0052	cysS	cysteinyl-tRNA synthetase	732	AAAATGAAATAGCTCAAAGTGAAGCTAGAAGTGGAAAAACATTCTCAAAATACTGGATGC	79698
EXP_CD630_75001_80000_s_PSO-60-193	1.037	CD0052	cysS	cysteinyl-tRNA synthetase	733	TACTGGATGCATAATGGATATATAAATATAAATGATGAAAAGATGAGTAAATCAAAAGGT	79748
EXP_CD630_75001_80000_s_PSO-60-64	0.75	CD0052	cysS	cysteinyl-tRNA synthetase	734	GCACATTATAGAAATCCAGTAAACTTTAGTGATGAGATGTTAAATCAAGCTAAAGCAGGT	79877
EXP_CD630_80001_85000_s_PSO-60-4933	0.803	CD0052	cysS	cysteinyl-tRNA synthetase	735	AGAAAAAGAAGTAGAGCTTGTTAAAGAATTAGATGACTTTAGACAAAAATTCATAGATGC	80008
EXP_CD630_80001_85000_s_PSO-60-4795	1.101	CD0052	cysS	cysteinyl-tRNA synthetase	736	TGAAAATTCTTCTTTGGAGTTTGCTAAAAAATGCTTAGATGAATTTAATGAACTTACAGG	80146
EXP_CD630_80001_85000_s_PSO-60-4579	1.308	CD0052/3	CD0052/3		738	CACAAGACAAGGTGTTAAGTGGAAAAGGATATAAAAATGGAAAAAACTGAATTAGTTACT	80362
EXP_CD630_80001_85000_s_PSO-60-4481	0.969	CD0053		conserved hypothetical protein	739	GTATGAGACATATATAAGAGAATATTTAATTAGACAGAATACACAAAGAAAAGTTAATGA	80460
EXP_CD630_80001_85000_s_PSO-60-4390	0.961	CD0053		conserved hypothetical protein	740	GCTAAAGCTCAGGCAACTATAATTCATGAAATTGAAATTGAGTTAACTGAAGAAGAGAGT	80551
EXP_CD630_80001_85000_s_PSO-60-4255	0.633	CD0053		conserved hypothetical protein	741	GCAACTGGGTTTGAGGCATTAGTGGGATATTTGTATTTAAATAATGAAATAGAGAGACTT	80686
EXP_CD630_80001_85000_s_PSO-60-3947	1.244	CD0054	thyX	putative thymidylate synthase	743	AGAAAAAGACTTAACAGATGAAAGTATAGAGAAATTTTTAAATATGTTATTAAGTATAGG	80994
EXP_CD630_80001_85000_s_PSO-60-3869	1.307	CD0054	thyX	putative thymidylate synthase	744	ACATGCTTCATTTACATTTTCAATAGAAGGTATTTCAAGGGCTTGTTCACATCAAATTGT	81072
EXP_CD630_80001_85000_s_PSO-60-3828	2.044	CD0054	thyX	putative thymidylate synthase	745	CTTGTTCACATCAAATTGTTAGACATCGTATAGCTAGTTTTTCACAACAAAGTCAAAGAT	81113
EXP_CD630_80001_85000_s_PSO-60-3692	1.146	CD0054	thyX	putative thymidylate synthase	746	AGACTCCATGAAAAAAGACCAAGAGAATTATGATAAGTTAGTTGAAATATTGTTTGAAAA	81249
EXP_CD630_80001_85000_s_PSO-60-3564	0.921	CD0054	thyX	putative thymidylate synthase	747	CAATAGAAGATGCTAGATACGTATTTCCAAATGCATGTGAAACAAAAATGGTATTTACTA	81377
EXP_CD630_80001_85000_s_PSO-60-3342	1.132	CD0054/5	CD0054/5		748	AAGGAACTATGACTTGTGGAGATATAGTTCAAGTTAGAGAAAAATTTAAGGCCTTGTAGG	81599
EXP_CD630_80001_85000_s_PSO-60-3268	1.064	CD0055	CD0055	putative tRNA/rRNA methyltransferase	749	GCGAGTATAGAAGGAAGAAATCCGGTAATAGAAGCAATAAAAAGCGACAGAGAAATAGAT	81673
EXP_CD630_80001_85000_s_PSO-60-3198	1.021	CD0055	CD0055	putative tRNA/rRNA methyltransferase	750	TTGCAAATTCAGCTAAAGAAGGTTCAATTAAGAAAATAATAGGAATGGCTAAAGATAAGA	81743
EXP_CD630_80001_85000_s_PSO-60-3100	0.984	CD0055	CD0055	putative tRNA/rRNA methyltransferase	751	GAAGTAAGTACAAGTCATTCACATCAAGGTGTAATAGCTTATGCAAGTGAGTATAAGTAT	81841
EXP_CD630_80001_85000_s_PSO-60-3015	1.159	CD0055	CD0055	putative tRNA/rRNA methyltransferase	752	TAGCAAAGAATAAAGATGAAGACCCATTTTTCATTATATTAGATGAGATAACAGACCCAC	81926
EXP_CD630_80001_85000_s_PSO-60-2907	0.916	CD0055	CD0055	putative tRNA/rRNA methyltransferase	753	GAGTTATCATTCCAAAAAGAAGGTCTGTACACATAACTCCTGTAGTTGCCAAAGCATCTG	82034
EXP_CD630_80001_85000_s_PSO-60-2704	1.126	CD0055	CD0055	putative tRNA/rRNA methyltransferase	754	GGTGTAGTAATTGGAAGTGAAGGTTTTGGAATATCTAGATTGGTTAAACAAAACTGTGAC	82237
EXP_CD630_80001_85000_s_PSO-60-2571	1.104	CD0055/6	CD0055/6		755	ATGAGATATTCAGACAAAGACTGGATAAAAGTAAATAGGCATGAAAAAAAATATAAATCA	82370
EXP_CD630_80001_85000_s_PSO-60-2449	1.182	CD0056	CD0056	conserved hypothetical protein	756	AAGAGGACTTAGAAGATTCTCGAGAAAAGCTTATTGATGACATTATAGAATTTTCTGAGT	82492
EXP_CD630_80001_85000_s_PSO-60-2348	1.108	CD0056	CD0056	conserved hypothetical protein	757	GTTAAAAATTCTCGAGAAAAAGTTGAAAAAAGAAAACACATAACAATAGTTTATACAAGA	82593
EXP_CD630_80001_85000_s_PSO-60-2251	1.168	CD0056	CD0056	conserved hypothetical protein	758	TAACTTCTTTATCAAAGTATGATGATGTAAAAGTAGCCACTAATGACTATGCAGAACAGC	82690
EXP_CD630_80001_85000_s_PSO-60-2167	1.025	CD0056	CD0056	conserved hypothetical protein	759	CTAGAATGTCTGCAAGAGAATTAAAGTTAGAGTTAGATCGTTCCAAGAATAAAATGAAGG	82774
EXP_CD630_80001_85000_s_PSO-60-2049	0.982	CD0056/7	CD0056/7		760	TAAAGAAACATTGTCGAAACTTGAGAACATTCGTAGAAAGCGTTGAAATTACTAGGTTCT	82892
EXP_CD630_80001_85000_s_PSO-60-1949	0.8	CD0057	sigH	RNA polymerase sigma-H factor	761	GGAGATTTACATGTTGGTAGCAAAAGAAAAAAGTTATGAGTTAGTGGACAATTGTCAGCA	82992
EXP_CD630_80001_85000_s_PSO-60-1846	0.986	CD0057	sigH	RNA polymerase sigma-H factor	762	ATAGCACTAGAGTACATTATTACTAAATACAGAAATTTTGTAAAGGCAAAAGCAAAGTCA	83095
EXP_CD630_80001_85000_s_PSO-60-1802	1.017	CD0057	sigH	RNA polymerase sigma-H factor	763	GGCAAAAGCAAAGTCATATTTTTTAATTGGAGCAGATAAAGAAGATATAATACAAGAAGG	83139
EXP_CD630_80001_85000_s_PSO-60-1700	1.125	CD0057	sigH	RNA polymerase sigma-H factor	764	TAAGACCAATTCATTTAAATGTTTTGCGGAGATATGTATAACAAGACAAATAATAACTGC	83241
EXP_CD630_80001_85000_s_PSO-60-1568	1.265	CD0057	sigH	RNA polymerase sigma-H factor	765	TGAAGAGTCAGACAGAACACTTTTAGATATTATAGCTACAAGTATAGTAACAGATCCAGA	83373
EXP_CD630_80001_85000_s_PSO-60-1495	1.117	CD0057	sigH	RNA polymerase sigma-H factor	766	AGTAAAGAAGAGTTGAAAAATATAGAATCAAAAATGAACGAATTGTTAAGTGACTTGGAA	83446
EXP_CD630_80001_85000_s_PSO-60-1348	1.204	CD0057/8	CD0057/8		767	GCTTTACAAAGGGTTAAGAGAAAATTAGAAAAACATCTTGAAAACAGAAATGATTAATAG	83593
EXP_CD630_80001_85000_s_PSO-60-1247	1.071	CD0057/8	CD0057/8		768	ATATCGAAAGATAAGGGAGGAAATTCAAAATGGCTAAAGCTAAATACGAAAGAACAAAAC	83694
EXP_CD630_80001_85000_s_PSO-60-1193	1.112	CD0058/71	tufA/B	elongation factor TU	769	CAAAACCTCATGTTAATATAGGGACAATAGGACACGTAGACCACGGTAAAACTACATTAA	83748
EXP_CD630_80001_85000_s_PSO-60-1081	1.017	CD0058/71	tufA/B	elongation factor TU	770	AGATTTCGCAAACATAGATAAAGCTCCAGAAGAAAGAGAAAGAGGAATCACAATATCAAC	83860
EXP_CD630_80001_85000_s_PSO-60-996	0.721	CD0058/71	tufA/B	elongation factor TU	771	AATAGACACTATGCACACGTTGACTGCCCAGGACATGCTGACTACGTTAAGAACATGATA	83945
EXP_CD630_80001_85000_s_PSO-60-877	0.929	CD0058/71	tufA/B	elongation factor TU	772	GCCACAAACAAGAGAGCATATACTATTATCAAGACAAGTTGGAGTACCATATATAGTAGT	84064
EXP_CD630_80001_85000_s_PSO-60-656	0.741	CD0058/71	tufA/B	elongation factor TU	773	GAGATAAGATAGTAGAATTATTCGAGCAAATAGATGAGTATATACCAGCTCCAGAGAGAG	84285
EXP_CD630_80001_85000_s_PSO-60-543	0.893	CD0058/71	tufA/B	elongation factor TU	774	AGAGGAACAGTTGCAACAGGAAGAGTGGAAAGAGGAGTACTAAAAGTACAAGACGAAGTA	84398
EXP_CD630_80001_85000_s_PSO-60-493	0.967	CD0058/71	tufA/B	elongation factor TU	775	AGACGAAGTAGAATTAGTAGGATTAACAGAAGCACCAAGAAAAGTAGTAGTAACAGGAGT	84448
EXP_CD630_80001_85000_s_PSO-60-394	1.037	CD0058/71	tufA/B	elongation factor TU	776	GGATAATATAGGAGCATTATTAAGAGGAGTACAAAGAAACGAGATAGAAAGAGGACAAGT	84547
EXP_CD630_80001_85000_s_PSO-60-258	0.983	CD0058/71	tufA/B	elongation factor TU	777	GGAAGACATACACCATTCTTTGATGGATATAGACCACAATTCTATTTCAGAACAACAGAC	84683
EXP_CD630_80001_85000_s_PSO-60-171	0.98	CD0058/71	tufA/B	elongation factor TU	778	GGAATAGAGATGGTAATGCCTGGAGATAACGTAACAATGGAAGTAGACTTAATAAACTCA	84770
EXP_CD630_80001_85000_s_PSO-60-45	0.983	CD0058 (tufA)-CD0058A	CD0058 (tufA)-CD0058A		779	GTTGCTACAATAATAGAGTAATTCTTTACTAAACTGATGGATTAAAAGGAATAACAAAAA	84896
EXP_CD630_85001_90000_s_PSO-60-4787	0.701	CD0058 (tufA)-CD0058A	CD0058 (tufA)-CD0058A		781	GAGGTGTATCAGATGAGAGTTAAAGTAACTTTAGCATGTACAGAGTGTAAGCAAAGAAAC	85154
EXP_CD630_85001_90000_s_PSO-60-4737	1.082	CD0058A	rpmG	50S ribosomal protein L33	782	GCAAAGAAACTACAACACTACTAAGAATAAGAAAAACAATCCAGACAGAATAGAATTACA	85204
EXP_CD630_85001_90000_s_PSO-60-4589	1.15	CD0059	secE	preprotein translocase SecE subunit	783	AAAAAATGACGGTGCAAAAACTAAAAAAAGGTTTAGTTTGTTTGGATACTTAAAAGAAAC	85352
EXP_CD630_85001_90000_s_PSO-60-4501	0.935	CD0059	secE	preprotein translocase SecE subunit	784	CCGACAAAAAAGGAACTGTTTAAAAACACAAGTATAGTTTTAACTGTAGTTATTTCATGC	85440
EXP_CD630_85001_90000_s_PSO-60-4380	0.841	CD0059/60	CD0059/60		785	AGACGAAAAGAGGTAAGTTAAATGTCAGAATTACAAGAAGCAAGTTGGTATGTAGTTCAT	85561
EXP_CD630_85001_90000_s_PSO-60-4333	1.203	CD0060	nusG	transcription antitermination protein	786	GTATGTAGTTCATACCTATTCGGGACATGAAAATAAAGTTAAAGCTACAATTGAGAAAGC	85608
EXP_CD630_85001_90000_s_PSO-60-3966	1.254	CD0060	nusG	transcription antitermination protein	788	ACAGTAAAAGTATCTCAAGGACCATTTAGTGGACAAATAGGTAACATAGAAGAAATTGAC	85975
EXP_CD630_85001_90000_s_PSO-60-3878	1.048	CD0060	nusG	transcription antitermination protein	789	TAAATGCATTTGGTAAAAGGACTCTATTTGTAATAGAGCTTGAAGGTATAGAAAAAATCT	86063
EXP_CD630_85001_90000_s_PSO-60-3778	1.002	CD0061	rplK	50S ribosomal protein L11	790	ATGGCTAAAAAAGTTATAGGTCAAATAAAATTACAAATACCTGCAGGAAAGGCTACTCCA	86163
EXP_CD630_85001_90000_s_PSO-60-3674	0.91	CD0061	rplK	50S ribosomal protein L11	791	AATGGGATTCACAAAAGAATTTAATGCTAAAACTGCAGATCAAGCTGGAATGATAATACC	86267
EXP_CD630_85001_90000_s_PSO-60-3612	1.204	CD0061	rplK	50S ribosomal protein L11	792	TTGTTATAACTGTATATCAAGATAGATCATTCAGTTTTATAACAAAAACTCCACCAGCTG	86329
EXP_CD630_85001_90000_s_PSO-60-3485	0.777	CD0061	rplK	50S ribosomal protein L11	793	TAAAATGACTTCAGCTCAAGTAAGAGAAATAGCTGAATTAAAGATGCCTGACTTAAATGC	86456
EXP_CD630_85001_90000_s_PSO-60-3393	1.046	CD0061/2	CD0061/2		794	CTGGTACTGCTAGAAGCATGGGTGTTGTAATCGAAGACTAATTAAAAGATACACTTTTTT	86548
EXP_CD630_85001_90000_s_PSO-60-3294	0.983	CD0061/2	CD0061/2		795	GAGGAAAATAAAATGGCTAAAAAAGGTAAAAGATATGCAGGTGCATTACAAAAAGTAGAT	86647
EXP_CD630_85001_90000_s_PSO-60-3208	1.15	CD0062	rplA	50S ribosomal protein L1	796	AGCATTAACATTAGTTTCAGATATAGCTGGAGCTAAATTTGATGAGACAGTAGAAGCACA	86733
EXP_CD630_85001_90000_s_PSO-60-3086	0.812	CD0062	rplA	50S ribosomal protein L1	797	CTCATGGAACTGGTAAAACAAAAAGAGTTTTAGTTTTTGCTAAAGGTGAAAAAGCTAAAG	86855
EXP_CD630_85001_90000_s_PSO-60-2976	0.942	CD0062	rplA	50S ribosomal protein L1	798	AAAATACAAGGTGAAAACTGGTTTGACTTTGATATAGTAGTTGCTACTCCAGATATGATG	86965
EXP_CD630_85001_90000_s_PSO-60-2879	1.095	CD0062	rplA	50S ribosomal protein L1	799	AAGGTTTAATGCCAAACCCTAAATCAGGAACAGTTACATTTGATGTAGCTAAAGCTATAG	87062
EXP_CD630_85001_90000_s_PSO-60-2818	0.594	CD0062	rplA	50S ribosomal protein L1	800	TGAAATAAAAGCTGGTAAAGTTGAATACAGATTAGACAAAACTAACATAATACACGTTCC	87123
EXP_CD630_85001_90000_s_PSO-60-2664	0.762	CD0062	rplA	50S ribosomal protein L1	801	GGACAATATTTAAGAAGTATAACAGTAGCTTCTTCAATGGGACCTGGAGTTAAAATAAAC	87277
EXP_CD630_85001_90000_s_PSO-60-2601	1.186	CD0062/3	CD0062/3		802	GCAAGAACAGCTGAATAATAAAACTGTTGACACAGGTTGACAAAAATGTTATTATATCAC	87340
EXP_CD630_85001_90000_s_PSO-60-2480	1.133	CD0062/3	CD0062/3		803	CCGAGGTTTTAGATAAATTGAGATTACTAAAGCTTTTGATGTCTACTTTTGGCAACAAAA	87461
EXP_CD630_85001_90000_s_PSO-60-2386	0.745	CD0062/3	CD0062/3		804	TTTGGTGAAGGAGGTGCACATCTATATGAGAAAAGCTATAGAAATTAAATCAGAAGTTGT	87555
EXP_CD630_85001_90000_s_PSO-60-2275	0.995	CD0063	rplJ	50S ribosomal protein L10	805	TTACAAAGGATTAACAGTTGAAGAAGTAACTGAGTTAAGAAAACAAATGAGAGAAGCTGG	87666
EXP_CD630_85001_90000_s_PSO-60-2152	1.04	CD0063	rplJ	50S ribosomal protein L10	806	GCAATTTAATGATGAATTATTAGTTGGAACTAATGCCATAGCATTTGGATATGATGATCC	87789
EXP_CD630_85001_90000_s_PSO-60-2042	0.996	CD0063	rplJ	50S ribosomal protein L10	807	TGAAATTAAAGATGGGTATTGTGGAAGGTGCATTCTATGATGAATCTAAGATTGTTGAAA	87899
EXP_CD630_85001_90000_s_PSO-60-1945	1.018	CD0063	rplJ	50S ribosomal protein L10	808	ATTACTTGGTAGCTTAAAAGCTCCAGTATCAAACTTCGCATACTTAATAGATGCAATAGC	87996
EXP_CD630_85001_90000_s_PSO-60-1902	1.078	CD0063/4	CD0063/4		809	TTAATAGATGCAATAGCGAAAAAGGCAGAAGGTCAAGAAGAAGCTTAATTGCTTAACTAA	88039
EXP_CD630_85001_90000_s_PSO-60-1799	0.923	CD0063/4	CD0063/4		810	AATGACAATAGAACAAATATTAGAAGCTATAGAAAATATGAAAGTTTTAGAATTAAATGA	88142
EXP_CD630_85001_90000_s_PSO-60-1642	1.186	CD0064	rplL	50S ribosomal protein L7/L12	811	ACTGAGTTTGATGTAGTATTAACTGACGTTGGTTCTTCAAAAGTTGGAGTTATAAAAGCA	88299
EXP_CD630_85001_90000_s_PSO-60-1583	1.151	CD0064	rplL	50S ribosomal protein L7/L12	812	AGTTAGAGAAATAACAGGATTAGGATTAAAAGAAGCTAAAGAAGTAGTTGACAATGCTCC	88358
EXP_CD630_85001_90000_s_PSO-60-1459	1.192	CD0064/5	CD0064/5		813	GCTGGAGCTAAAGTAGAAGTTAAGTAGTTTCTTTAAAAAGATGCCCATTGGGTATCTTTT	88482
EXP_CD630_85001_90000_s_PSO-60-1293	0.647	CD0064/5	CD0064/5		815	GGTGTAATGGTATTTTAATTTAACATTATTATCAAATTAAAATATAAACAATTGTTGTAA	88648
EXP_CD630_85001_90000_s_PSO-60-1069	0.73	CD0064/5	CD0064/5		817	AAAGGACATATTCAAGGAGGAGTTAATAATGGAAAAATTACAAGGAAAAATTGCAGTAGT	88872
EXP_CD630_85001_90000_s_PSO-60-953	1.104	CD0065		NADP-dependent 7-alpha-hydroxysteroid dehydrogenase	818	GAGCAACTGTGTACTTAGCAGCTCGTTCAGAAGAATTAGCTCATGAAGTTATAAATAAAA	88988
EXP_CD630_85001_90000_s_PSO-60-877	1.143	CD0065		NADP-dependent 7-alpha-hydroxysteroid dehydrogenase	819	TTGTGCTAAGTTTGTTTACTTTAATGCTCGTGAAGAAGAGACCTTTACCTCAATGATAGA	89064
EXP_CD630_85001_90000_s_PSO-60-788	0.984	CD0065		NADP-dependent 7-alpha-hydroxysteroid dehydrogenase	820	ATATACTTGTAAACAATTTTGGTTCAACAAACCCTTCTCTTGACAAAGACCTTGTAACTG	89153
EXP_CD630_85001_90000_s_PSO-60-653	0.909	CD0065		NADP-dependent 7-alpha-hydroxysteroid dehydrogenase	821	CTCATATGATAAAGAATGGAAAAGGAAGTATAGTAAATATATCAAGTATAGGTTCAGTAT	89288
EXP_CD630_85001_90000_s_PSO-60-547	0.924	CD0065		NADP-dependent 7-alpha-hydroxysteroid dehydrogenase	822	CAACTCATTAACTCAAAACATAGCTACACAATATGCTAAAGACAATGTTAGATGTAATGC	89394
EXP_CD630_85001_90000_s_PSO-60-449	0.857	CD0065		NADP-dependent 7-alpha-hydroxysteroid dehydrogenase	823	ACAATATGTCTCCAGAGTTCATAAAAGAATTTTTAAAGCATGTTCCTTTAAATCGTATAG	89492
EXP_CD630_85001_90000_s_PSO-60-388	0.832	CD0065		NADP-dependent 7-alpha-hydroxysteroid dehydrogenase	824	GGAACCAGATGATATAGCAAAAGCTGTTCTATTCTATGCTAGTGATGACTCATCATTTAT	89553
EXP_CD630_90001_95000_s_PSO-60-4785	1.026	CD0065/66	CD0065/66		828	TGAATGCCACATCCTGTCACGATAGGTAAAAGAACTAGAATGAGCTTTTCTAAAATTAAG	90156
EXP_CD630_90001_95000_s_PSO-60-4726	1.185	CD0066	rpoB	DNA-directed RNA polymerase beta chain	829	GGAAATAGCTGATGTGCCAAATCTTATAGAAATTCAAGTAGATTCCTATGAGTGGTTTTT	90215
EXP_CD630_90001_95000_s_PSO-60-4627	0.741	CD0066	rpoB	DNA-directed RNA polymerase beta chain	830	AATAGAAGATTATACTGGTAATCTTATATTGGAATTTGTCGACTATTCTCTAGATGATAA	90314
EXP_CD630_90001_95000_s_PSO-60-4514	0.806	CD0066	rpoB	DNA-directed RNA polymerase beta chain	831	CTCTAAAGGTTAAGGTAAGACTTATAAATAAAGAAACAGGTGAGATAAAAGAACAAGAAG	90427
EXP_CD630_90001_95000_s_PSO-60-4429	1.173	CD0066	rpoB	DNA-directed RNA polymerase beta chain	832	GACAGAAAGAGGAACTTTCGTTATAAATGGAGCAGAAAGAGTTATAGTAAGTCAATTAGT	90512
EXP_CD630_90001_95000_s_PSO-60-4246	1.045	CD0066	rpoB	DNA-directed RNA polymerase beta chain	833	ATCTGTAAGAGTTGATAGAACAAGAAAACAACCAGTTACAGTTTTACTTAGAGCTTTAGG	90695
EXP_CD630_90001_95000_s_PSO-60-4090	1.098	CD0066	rpoB	DNA-directed RNA polymerase beta chain	834	TCTTGTAGAGATATACAAAAAATTAAGACCAGGTGAACCTCCTACTGTAGAAAGTGCATC	90851
EXP_CD630_90001_95000_s_PSO-60-4017	1.126	CD0066	rpoB	DNA-directed RNA polymerase beta chain	835	GCTTTATTCTTTGACCCAAAAAGATATGACCTAGCAAAAGTTGGTAGATATAAATTCAAT	90924
EXP_CD630_90001_95000_s_PSO-60-3870	1.116	CD0066	rpoB	DNA-directed RNA polymerase beta chain	836	GCTGGAGAAAAAATAAGCTATGATTTGGCTAAAGCCATACAAAATGCAGGTATAAATGTA	91071
EXP_CD630_90001_95000_s_PSO-60-3745	1.147	CD0066	rpoB	DNA-directed RNA polymerase beta chain	837	GTCTCACATTGATTTTGACATAGATGATTTAAACATAAAAGAAAAAGTACATTATCCAAC	91196
EXP_CD630_90001_95000_s_PSO-60-3685	1.154	CD0066	rpoB	DNA-directed RNA polymerase beta chain	838	TTTAAAAGAAATTTTAGATGGATATAGTGATGAAGAAGAAATAAAAGAGGCTATAAAATC	91256
EXP_CD630_90001_95000_s_PSO-60-3496	1.137	CD0066	rpoB	DNA-directed RNA polymerase beta chain	840	AAGATCTGTAGGTGAATTGTTACAAAATCAAGTTAGAATTGGTCTTTCAAGAATGGAAAG	91445
EXP_CD630_90001_95000_s_PSO-60-3356	1.119	CD0066	rpoB	DNA-directed RNA polymerase beta chain	841	CTGCAATAAAAGAATTTTTTGGTAGTTCTCAGTTATCTCAGTTCATGGATCAAACAAATC	91585
EXP_CD630_90001_95000_s_PSO-60-3150	1.087	CD0066	rpoB	DNA-directed RNA polymerase beta chain	842	ATCGGTCTTATAAACTCTCTAGGAACTTATGCAAAAATAAATGAATTTGGATTTATAGAA	91791
EXP_CD630_90001_95000_s_PSO-60-2992	1.236	CD0066	rpoB	DNA-directed RNA polymerase beta chain	844	AAATGAGCCATTAACAGAAGATGGTAAATTCGTAAACCATAGAGTTGTTTGTAGAACTGT	91949
EXP_CD630_90001_95000_s_PSO-60-2909	1.068	CD0066	rpoB	DNA-directed RNA polymerase beta chain	845	CTGAAAGTAGAGTAGATTACATGGATATATCTCCTAAGCAGGTTGTATCTGTTGCCACTG	92032
EXP_CD630_90001_95000_s_PSO-60-2780	1.114	CD0066	rpoB	DNA-directed RNA polymerase beta chain	846	CAGTGCCTCTAGTTAGAAGAGAAGCACCAATTATAGGAACTGGTATAGAATACAGAGCAG	92161
EXP_CD630_90001_95000_s_PSO-60-2642	1.466	CD0066	rpoB	DNA-directed RNA polymerase beta chain	847	AAAGAGAAGATGGAAACAGAGATAGATATAATCTACTTAAGTTTAAACGTTCAAACTCAG	92299
EXP_CD630_90001_95000_s_PSO-60-2445	0.95	CD0066	rpoB	DNA-directed RNA polymerase beta chain	848	GAAGGTTATAACTACGAGGATGCTATATTAATAAATGAAAGATTAGTTAAAGAAGATAGA	92496
EXP_CD630_90001_95000_s_PSO-60-2368	1.152	CD0066	rpoB	DNA-directed RNA polymerase beta chain	849	AGAAGAATATGAATGTGAAGCTAGAGATACAAAACTAGGGCCAGAGGAAATAACTAGAGA	92573
EXP_CD630_90001_95000_s_PSO-60-2272	1.112	CD0066	rpoB	DNA-directed RNA polymerase beta chain	850	AGATGACAGAGGTATAATAAGAATAGGTGCAGAAGTAGACTCAGGTGATATATTAGTTGG	92669
EXP_CD630_90001_95000_s_PSO-60-2173	1.295	CD0066	rpoB	DNA-directed RNA polymerase beta chain	851	GGAAAGATTACTTCGTGCAATATTTGGAGAAAAGGCTAGAGAAGTTAGAGATACTTCACT	92768
EXP_CD630_90001_95000_s_PSO-60-2100	1.089	CD0066	rpoB	DNA-directed RNA polymerase beta chain	852	GGTGAATCTGGTATAATAGTTGATGTAAAAGTATTTACTAGAGAAAATGGAGATGATTTA	92841
EXP_CD630_90001_95000_s_PSO-60-2004	1.053	CD0066	rpoB	DNA-directed RNA polymerase beta chain	853	GCTAAAAAGAGAAAAATAAAAGTTGGAGATAAAATGGCTGGTCGTCATGGTAATAAAGGG	92937
EXP_CD630_90001_95000_s_PSO-60-1902	1.016	CD0066	rpoB	DNA-directed RNA polymerase beta chain	854	GAAAATGGAACACCACTAGACATAATACTTAACCCACAAGGTATACCATCACGTATGAAC	93039
EXP_CD630_90001_95000_s_PSO-60-1744	1.057	CD0066	rpoB	DNA-directed RNA polymerase beta chain	855	AATGGATGCTCTTGAAGAAGCTGGGTATCCTAGAGATGGTAAATTAACTTTATATGATGG	93197
EXP_CD630_90001_95000_s_PSO-60-1649	1.119	CD0066	rpoB	DNA-directed RNA polymerase beta chain	856	TTGGATATATGTACTACTTGAAACTACATCACTTAGTAGATGAAAAACTACATGCAAGAA	93292
EXP_CD630_90001_95000_s_PSO-60-1449	1.313	CD0066	rpoB	DNA-directed RNA polymerase beta chain	857	AAGTCTGATGACGTTGTAGGTCGTGTTAGAACATATGAAGCTATAGTTAAAGGTGAAAAT	93492
EXP_CD630_90001_95000_s_PSO-60-1275	1.097	CD0066	rpoB	DNA-directed RNA polymerase beta chain	859	TCTGTGGATGAAGATGATACAATAGGTGAATTTGAGCTAGATGTTGTAAATCATATGGGA	93666
EXP_CD630_90001_95000_s_PSO-60-1096	1.047	CD0066/7	CD0066/7		861	AGATTTTGATAGTGATGACTTTGATATGTAAATTTAATTAATGTAAATCTCAAATAGAAG	93845
EXP_CD630_90001_95000_s_PSO-60-947	1.112	CD0067	rpoC	DNA-directed RNA polymerase beta' chain	862	AGAAGTTAAAAAGCCAGAAACTATAAATTACCGTACTTTAAAACCAGAAAAAGATGGTCT	93994
EXP_CD630_90001_95000_s_PSO-60-842	1.143	CD0067	rpoC	DNA-directed RNA polymerase beta' chain	863	CTGTGGTAAATATAGAAGAGTTAGATATAAAGGTGTAGTTTGTGATAGATGTGGAGTAGA	94099
EXP_CD630_90001_95000_s_PSO-60-790	1.145	CD0067	rpoC	DNA-directed RNA polymerase beta' chain	864	GGAGTAGAAGTAACTAAATCAAAAGTAAGAAGAGAGAGAATGGGACATATAGAGCTAGCT	94151
EXP_CD630_90001_95000_s_PSO-60-661	1.2	CD0067	rpoC	DNA-directed RNA polymerase beta' chain	865	CCAAGATCGTTAGAAAAAATATTATACTTTGCCTCATATGTGGTAGTTGATCCAGGAGAG	94280
EXP_CD630_90001_95000_s_PSO-60-568	1.308	CD0067	rpoC	DNA-directed RNA polymerase beta' chain	866	AAAGAATACAGAACTGCTCTTGAAAAGTATGGATATACTTTTACTGTAGGAATGGGTGCT	94373
EXP_CD630_90001_95000_s_PSO-60-449	1.08	CD0067	rpoC	DNA-directed RNA polymerase beta' chain	867	AGCGGAGTTAAAAGATAGTACAGGGCAAAAGAAAGTTAGAACAATAAGAAGATTAGAAGT	94492
EXP_CD630_90001_95000_s_PSO-60-386	1.131	CD0067	rpoC	DNA-directed RNA polymerase beta' chain	868	AGAGGCATTTAAAAAGTCTGGAAATAAACCAGAATGGATGATTTTAGATGCAATACCAGT	94555
EXP_CD630_90001_95000_s_PSO-60-250	1.024	CD0067	rpoC	DNA-directed RNA polymerase beta' chain	869	AGAAGAGTTATAAATAGAAACAATAGACTTAAAAGATTATTAGAGCTTGGAGCTCCAGAT	94691
EXP_CD630_90001_95000_s_PSO-60-151	1.09	CD0067	rpoC	DNA-directed RNA polymerase beta' chain	870	GTTGATGCATTGATAGATAATGGTAGAAGAGGTAGACCTGTAACAGGACCTGGAAATAGA	94790
EXP_CD630_90001_95000_s_PSO-60-82	1.064	CD0067	rpoC	DNA-directed RNA polymerase beta' chain	871	TCTTTATCAGATATGTTAAAAGGTAAGCAAGGTCGTTTCCGTCAAAACTTACTTGGTAAG	94859
EXP_CD630_95001_100000_s_PSO-60-4873	1.148	CD0067	rpoC	DNA-directed RNA polymerase beta' chain	872	AAGTGCGAAATCTATAGTAGAAAAAGTTAAGCCAGAAGTTTGGGATGTTTTAGAAGATGT	95068
EXP_CD630_95001_100000_s_PSO-60-4830	1.236	CD0067	rpoC	DNA-directed RNA polymerase beta' chain	873	GATGTTTTAGAAGATGTTATAAAAAGTCATCCAGTTCTTCTTAACCGTGCACCGACTCTA	95111
EXP_CD630_95001_100000_s_PSO-60-4737	1.019	CD0067	rpoC	DNA-directed RNA polymerase beta' chain	874	TTAGTTGAAGGTAAGGCTATAAAACTACATCCTCTTGTATGTACAGCTTATAATGCAGAC	95204
EXP_CD630_95001_100000_s_PSO-60-4559	0.938	CD0067	rpoC	DNA-directed RNA polymerase beta' chain	875	CTACTCCATCTCAGGATATGGTTTTAGGTTGCTATTATCTAACAATAGAAGCCCAAGATG	95382
EXP_CD630_95001_100000_s_PSO-60-4509	1.082	CD0067	rpoC	DNA-directed RNA polymerase beta' chain	876	GCCCAAGATGGAGCTAAAGGAACAGGTATGGTATTTAAAGACTTTAATGAACTATTACTT	95432
EXP_CD630_95001_100000_s_PSO-60-4432	1.12	CD0067	rpoC	DNA-directed RNA polymerase beta' chain	877	AGTTCATCTACATGCATTAGTGAAACTGAAGGTAACACTTGAAGATGGAAGAAGTTCATT	95509
EXP_CD630_95001_100000_s_PSO-60-4332	1.277	CD0067	rpoC	DNA-directed RNA polymerase beta' chain	878	ATACCTCAAGACTTAGGTTTTGTAGATAGAAAAGAAAATCCATTTGCACTTGAAGTTGAT	95609
EXP_CD630_95001_100000_s_PSO-60-4224	1.139	CD0067	rpoC	DNA-directed RNA polymerase beta' chain	879	AGAAAACACGGAAATACAGAAACAGCTGAATTACTAGATTATATAAAAGCTCTAGGATTT	95717
EXP_CD630_95001_100000_s_PSO-60-4045	0.99	CD0067	rpoC	DNA-directed RNA polymerase beta' chain	880	AAGAGGTCTAATCTCTGATGAAGAAAGATATGAAAAAGTTATAGAGACATGGACAGAAAC	95896
EXP_CD630_95001_100000_s_PSO-60-4024	0.96	CD0067	rpoC	DNA-directed RNA polymerase beta' chain	881	AGAAAGATATGAAAAAGTTATAGAGACATGGACAGAAACAACTGATAAAGTTACTGATGC	95917
EXP_CD630_95001_100000_s_PSO-60-3852	1.206	CD0067	rpoC	DNA-directed RNA polymerase beta' chain	882	AATGCATCTGGTAAAACAGTTGAGATACCAGTTAAATCTAATTTCCGTGAAGGTTTATCA	96089
EXP_CD630_95001_100000_s_PSO-60-3746	1.01	CD0067	rpoC	DNA-directed RNA polymerase beta' chain	883	CCGATACAGCTATACGTACAGCTGAATCTGGATATTTAACAAGAAGACTTGTTGATGTAA	96195
EXP_CD630_95001_100000_s_PSO-60-3700	1.202	CD0067	rpoC	DNA-directed RNA polymerase beta' chain	884	ACTTGTTGATGTAAGTCAAGATGTTATTGTAAGGGAAATAGATTGTGGAACAGAAGATAC	96241
EXP_CD630_95001_100000_s_PSO-60-3562	1.106	CD0067	rpoC	DNA-directed RNA polymerase beta' chain	885	AGACCCTATATTAAATCCTGAAACTGGAGAAGTTATAGTTGAGGCTGATTCAATGATACA	96379
EXP_CD630_95001_100000_s_PSO-60-3499	1.145	CD0067	rpoC	DNA-directed RNA polymerase beta' chain	886	AGATGAAGCAGAAACTATAGTAGCTTTAGGAATTGAAAAAATTAGGATAAGAACAGTTCT	96442
EXP_CD630_95001_100000_s_PSO-60-3415	0.553	CD0067	rpoC	DNA-directed RNA polymerase beta' chain	887	TTGTTCTAAGTGTTATGGTAGAAACTTGGCAACAGGAAAAGAAGTTAATATAGGTGAAGC	96526
EXP_CD630_95001_100000_s_PSO-60-3270	1.105	CD0067	rpoC	DNA-directed RNA polymerase beta' chain	888	GCTGATATAACTCAAGGTCTACCAAGGGTTGAAGAATTATTTGAAGCTAGAAAACCAAAA	96671
EXP_CD630_95001_100000_s_PSO-60-3196	1.179	CD0067	rpoC	DNA-directed RNA polymerase beta' chain	889	AACTGAAGTATCTGGTAGAGTTGAAATTGATGAAACAGGAAAGAGAAAAGAAGTAAATGT	96745
EXP_CD630_95001_100000_s_PSO-60-3122	1.162	CD0067	rpoC	DNA-directed RNA polymerase beta' chain	890	GCGAGACTCAAACATATGTAATTCCATATGGTTCTAGATTAAAAGTTAAGCAAGGTCAAA	96819
EXP_CD630_95001_100000_s_PSO-60-3009	1.016	CD0067	rpoC	DNA-directed RNA polymerase beta' chain	891	GTAAGAGTAAATGGTGTTAAGGGAGTTCAAGAATATATAGTTAAAGAAGTTCAAAGAGTG	96932
EXP_CD630_95001_100000_s_PSO-60-2911	1.024	CD0067	rpoC	DNA-directed RNA polymerase beta' chain	892	AGAAGTTATAGTAAGACAAATGCTATCTAAAGTAAAAGTTGAAGACCCAGGAGATACAGA	97030
EXP_CD630_95001_100000_s_PSO-60-2766	0.566	CD0067	rpoC	DNA-directed RNA polymerase beta' chain	893	GCTAAAAGAGTTTTACTTGGTATAACTAAAGCATCTCTTGCAACTGATTCATTCTTATCA	97175
EXP_CD630_95001_100000_s_PSO-60-2653	1.223	CD0067	rpoC	DNA-directed RNA polymerase beta' chain	894	TAAAGAAGACCACTTAATAGGACTTAAAGAAAATGTTATATTAGGTAAGTTAATACCAGC	97288
EXP_CD630_95001_100000_s_PSO-60-2557	1.054	CD0067/8	CD0067/8		895	TGAAAAAATTGAAGATTAATAGCATATAGAGTAAAGAAATCTTGACAACCATTATTTGTG	97384
EXP_CD630_95001_100000_s_PSO-60-2469	1.28	CD0067/8	CD0067/8		896	AAAGTACACTAAGGGCTTGAACAAGTTCTTAGTGACTTTTAGATGGCAATAAATGAGAAC	97472
EXP_CD630_95001_100000_s_PSO-60-2352	1.02	CD0067/8	CD0067/8		897	AAATTGTAAGTAACGAATGTTACAATCAGTCAGTATGAATATTCATATTGATGTAGTTGG	97589
EXP_CD630_95001_100000_s_PSO-60-2255	1.238	CD0068	rpsL	30S ribosomal protein S12	898	AGATGATGCCAACAATTAACCAATTAGTTCGTAAAAGTAGAAAAGCGCTAGAGAAGAAAT	97686
EXP_CD630_95001_100000_s_PSO-60-2182	1.079	CD0068	rpsL	30S ribosomal protein S12	899	ATTACAAAAAGGTTACAACTCTTTAAATAAGAAAGTAACTGACGCTAGTGCCCCACAAAA	97759
EXP_CD630_95001_100000_s_PSO-60-2077	1.016	CD0068	rpsL	30S ribosomal protein S12	900	TAACTCAGCTTTAAGAAAAGTTGCCAGAGTTAGATTAACTAATGGTATAGAAGTTTCTGC	97864
EXP_CD630_95001_100000_s_PSO-60-1943	1.017	CD0068	rpsL	30S ribosomal protein S12	901	TTCCAGGGGTTAGATACCATATACTAAGAGGTACTCTAGATACAGCAGGTGTTGATAAGA	97998
EXP_CD630_95001_100000_s_PSO-60-1887	1.016	CD0068	rpsL	30S ribosomal protein S12	902	AAGAGAAGACAATCAAGATCTAAATACGGTGCGAAGAGACCTAAAGAAGCTAAAAAGTAA	98054
EXP_CD630_95001_100000_s_PSO-60-1751	1.295	CD0068/9	CD0068/9		903	TGTCGAGTACCTATGATTTAAGTTAAATAATTAAGGAGGGAAGCGAAATGCCAAGAAAAG	98190
EXP_CD630_95001_100000_s_PSO-60-1708	0.939	CD0068/9	CD0068/9		904	CGAAATGCCAAGAAAAGGTAATATTCCAAAAAGAGAAGTTTTACCAGATCCTATGTATGG	98233
EXP_CD630_95001_100000_s_PSO-60-1603	1.031	CD0069	rpsG	30S ribosomal protein S7	905	AAAAAAAGGAAAGTCTCAAAGAATAGTTTATGATGCTTTCGCAATTGTTGCTGAAAAGAC	98338
EXP_CD630_95001_100000_s_PSO-60-1457	1.058	CD0069	rpsG	30S ribosomal protein S7	906	CAAACTACCAAGTGCCAATCGAAGTTAGACCTGAAAGAAGACAAACATTAGGTTTAAGAT	98484
EXP_CD630_95001_100000_s_PSO-60-1254	1.02	CD0069/70	CD0069/70		907	TTTGCTCATTACAGATGGTAGGATATATAGATATCTTATAAAATTGAGGATATCATAAGG	98687
EXP_CD630_95001_100000_s_PSO-60-1168	1.121	CD0070	fusA	translation elongation factor G	908	TTTGGAAAGAACTAGGAATATAGGAATCATGGCTCATATAGATGCAGGAAAAACTACTAC	98773
EXP_CD630_95001_100000_s_PSO-60-1095	0.897	CD0070	fusA	translation elongation factor G	909	CTGTTTTATACTGGGCAAACTCATAAAATAGGAGAAACTCATGAAGGAGCTTCTCAAATG	98846
EXP_CD630_95001_100000_s_PSO-60-962	1.002	CD0070	fusA	translation elongation factor G	910	ATAGAATAAACATAATAGATACTCCTGGACACGTGGACTTCACAGTTGAGGTTGAAAGAT	98979
EXP_CD630_95001_100000_s_PSO-60-845	1.045	CD0070	fusA	translation elongation factor G	911	CTCAATCAGAAAATGTATGGAGACAAGCTGAAACTTATGGAGTACCTAGAATAGCTTTTG	99096
EXP_CD630_95001_100000_s_PSO-60-744	1.179	CD0070	fusA	translation elongation factor G	912	GTAAGCATGATGAAATCTAGATTAAATTCTAATGCAGTTCCTATGCAATTACCAATAGGT	99197
EXP_CD630_95001_100000_s_PSO-60-680	1.221	CD0070	fusA	translation elongation factor G	913	AAGATTCATTTATAGGTATAATAGACTTATTAAAAATGGATGCTGTTATATACAAAGACG	99261
EXP_CD630_95001_100000_s_PSO-60-544	1.047	CD0070	fusA	translation elongation factor G	914	AGTTGAATCAGTAGCTGAAACTGATGAAGAATTAATGATGAAATACCTTGAAGGTGAAGA	99397
EXP_CD630_95001_100000_s_PSO-60-469	1.031	CD0070	fusA	translation elongation factor G	915	ATTAAAAGTTGCTATAAGAAAAGCTACTATAGCTTGTGAAATGAACCCAGTTTTCTGTGG	99472
EXP_CD630_95001_100000_s_PSO-60-376	1.036	CD0070	fusA	translation elongation factor G	916	AATAGATGCAGTTTTAGATTACTTACCAGCGCCAACTGATATACCAGCTATAAAAGGTAT	99565
EXP_CD630_95001_100000_s_PSO-60-254	1.112	CD0070	fusA	translation elongation factor G	917	CATTCAAAATAATGACTGACCCATTCGTTGGAAAACTAGCGTTCTTCAGAGTTTATTCTG	99687
EXP_CD630_95001_100000_s_PSO-60-150	0.577	CD0070	fusA	translation elongation factor G	918	AAGAGAGAAAGAATTGGTCGTATATTACAAATGCATGCTAATACAAGAGAAGAAATAACT	99791
EXP_CD630_95001_100000_s_PSO-60-42	1.35	CD0070	fusA	translation elongation factor G	919	ACTACTGGAGACACATTATGTGACCCTGCTAATCCAATAATACTTGAATCTATGGAATTC	99899
EXP_CD630_100001_105000_s_PSO-60-4897	1.163	CD0070	fusA	translation elongation factor G	920	AAGAAGACCCAACTTTCACAGTTAAGACTGACCAAGAAACAGGACAAACTATAATATCTG	100044
EXP_CD630_100001_105000_s_PSO-60-4761	0.55	CD0070	fusA	translation elongation factor G	921	ACCACAAGTTGCATATAGAGAGACTATAACTCAACCAGTTGATGTTGAATACAAGTACTC	100180
EXP_CD630_100001_105000_s_PSO-60-4666	1.165	CD0070	fusA	translation elongation factor G	922	TTAAGATTAGAGTTGCTCCTCAAGAGCCAGGTGAAGGATACAAATTCACAAACAAAACTG	100275
EXP_CD630_100001_105000_s_PSO-60-4600	1.033	CD0070	fusA	translation elongation factor G	923	GATCAGTACCAAAAGAATATGTTGGTCCAGTTGACATGGGTATACAAGGAGCTATGCAAT	100341
EXP_CD630_100001_105000_s_PSO-60-4525	0.947	CD0070	fusA	translation elongation factor G	924	GATATCCAGTTGTAGACGTTGCTGTTGAGTTATATGATGGTTCTTACCATGAGGTTGACT	100416
EXP_CD630_100001_105000_s_PSO-60-4406	0.71	CD0070	fusA	translation elongation factor G	925	GGTAATGCAGTTCTTTTAGAGCCTTACTTCAAAGTAGAAGTTGTTACTCCAGAAGATTAC	100535
EXP_CD630_100001_105000_s_PSO-60-4272	1.14	CD0070	fusA	translation elongation factor G	926	AGTTATAAATGCATTCGTTCCACTTTCAGAAATGTTTGGATACTCAACAGACCTAAGATC	100669
EXP_CD630_100001_105000_s_PSO-60-4192	1.129	CD0070	fusA	translation elongation factor G	927	CTTACACAATGATATTCGATCACTATGAGCAAGTTCCAGCTTCAGTTGCTAAGAAAATAG	100749
EXP_CD630_100001_105000_s_PSO-60-4057	0.968	CD0070/1	CD0070/1		928	TCTAGCACAAGATAAAGGGAGGAAATTCAAAATGGCTAAAGCTAAATACGAAAGAACAAA	100884
EXP_CD630_100001_105000_s_PSO-60-4019	1.015	CD0071/58	tufB/tufA	elongation factor TU	929	AAGCTAAATACGAAAGAACAAAACCTCATGTTAATATAGGGACAATAGGACACGTAGACC	100922
EXP_CD630_100001_105000_s_PSO-60-3889	1.041	CD0071/58	tufB/tufA	elongation factor TU	930	AGATTTCGCAAACATAGATAAAGCTCCAGAAGAAAGAGAAAGAGGAATCACAATATCAAC	101052
EXP_CD630_100001_105000_s_PSO-60-3820	1.215	CD0071/58	tufB/tufA	elongation factor TU	931	TGAGTATGAAACACCAAATAGACACTATGCACACGTTGACTGCCCAGGACATGCTGACTA	101121
EXP_CD630_100001_105000_s_PSO-60-3685	1.113	CD0071/58	tufB/tufA	elongation factor TU	932	GCCACAAACAAGAGAGCATATACTATTATCAAGACAAGTTGGAGTACCATATATAGTAGT	101256
EXP_CD630_100001_105000_s_PSO-60-3617	0.983	CD0071/58	tufB/tufA	elongation factor TU	933	ACAAATGTGACATGGTAGATGATGAAGAGTTATTAGAGTTAGTAGAGATGGAAGTAAGAG	101324
EXP_CD630_100001_105000_s_PSO-60-3464	0.9	CD0071/58	tufB/tufA	elongation factor TU	934	GAGATAAGATAGTAGAATTATTCGAGCAAATAGATGAGTATATACCAGCTCCAGAGAGAG	101477
EXP_CD630_100001_105000_s_PSO-60-3342	0.787	CD0071/58	tufB/tufA	elongation factor TU	935	GTTGCAACAGGAAGAGTGGAAAGAGGAGTACTAAAAGTACAAGACGAAGTAGAATTAGTA	101599
EXP_CD630_100001_105000_s_PSO-60-3202	0.716	CD0071/58	tufB/tufA	elongation factor TU	936	GGATAATATAGGAGCATTATTAAGAGGAGTACAAAGAAACGAGATAGAAAGAGGACAAGT	101739
EXP_CD630_100001_105000_s_PSO-60-3042	1.189	CD0071/58	tufB/tufA	elongation factor TU	937	GGATATAGACCACAATTCTATTTCAGAACAACAGACGTAACAGGAGCTTGTAAGTTACCA	101899
EXP_CD630_100001_105000_s_PSO-60-2979	0.942	CD0071/58	tufB/tufA	elongation factor TU	938	GGAATAGAGATGGTAATGCCTGGAGATAACGTAACAATGGAAGTAGACTTAATAAACTCA	101962
EXP_CD630_100001_105000_s_PSO-60-2919	0.978	CD0071/58	tufB/tufA	elongation factor TU	939	ATAGTTGTAGAAGAGGGATTAAGATTCTCAATAAGAGAAGGTGGAAGAACAGTAGCTTCA	102022
EXP_CD630_100001_105000_s_PSO-60-2753	0.888	CD0071/72	CD0071/72		940	CGCTAAAGCATATATACTAAACTAGTGCCTTGAGACAGATTAACAATCAAGTTTAAGGTT	102188
EXP_CD630_100001_105000_s_PSO-60-2613	1.087	CD0071/72	CD0071/72		942	AGTGTGCTTGAGAGATTAAGAAAATAATAATTAAATCCTAGTGAAATACGAACTGATATC	102328
EXP_CD630_100001_105000_s_PSO-60-2502	1.235	CD0071/72	CD0071/72		943	CAACTTGAAAATTAAACACGTGATAAAGGAGGGAAAACAAAATGGCTAAGAATGAAAAAA	102439
EXP_CD630_100001_105000_s_PSO-60-2345	1.361	CD0072	rpsJ	30S ribosomal protein S10	944	ACCTGTGCCTCTACCAACAGAAAAACAAGTTGTAACTATATTAAGAGCTGTACATAAGTA	102596
EXP_CD630_100001_105000_s_PSO-60-1973	1.225	CD0073	rplC	50S ribosomal protein L3	948	CAGGGCCTATGGTCGTTACTCAAATAAAAACAGTTGATAAAGATGGATACAATGCTATAC	102968
EXP_CD630_100001_105000_s_PSO-60-1842	1.019	CD0073	rplC	50S ribosomal protein L3	949	GTTTTAAAGAAACATTTAAAAGAATTTAGAGTAGATTCTGTAGAAGGATACACAGTAGGA	103099
EXP_CD630_100001_105000_s_PSO-60-1767	1.099	CD0073	rplC	50S ribosomal protein L3	950	GATGTATTTGAAGCAGGTGCAAAAATAGATGTTACTGGAATAAGTAAAGGGAAGGGATTC	103174
EXP_CD630_100001_105000_s_PSO-60-1699	1.321	CD0073	rplC	50S ribosomal protein L3	951	AATAAAAAGACATGGACAAAGTAGAGGTCCTGAAACTCACGGTTCTAGATACCACAGAAG	103242
EXP_CD630_100001_105000_s_PSO-60-1580	1.085	CD0073	rplC	50S ribosomal protein L3	952	CTGGACATATGGGAAGCGTAAAGGTAACAGTTCAAAACTTAGAGGTTGTTAAAGTAGATG	103361
EXP_CD630_100001_105000_s_PSO-60-1479	0.968	CD0073/4	CD0073/4		953	GCTAAAGGTTCAGTAGTAACTATAAAAGAAGCTATAAAGGTTTCTAAATAATGACTAACC	103462
EXP_CD630_100001_105000_s_PSO-60-1385	0.726	CD0074	rplD	50S ribosomal protein L4	954	TGTACTAAATGTTAGTGGACAAAACGTTGGAGAAATAGAATTATCAGATTCTATATTTGG	103556
EXP_CD630_100001_105000_s_PSO-60-1295	1.004	CD0074	rplD	50S ribosomal protein L4	955	AGTTGTAAAAAATCAATTAGCAAATAAGAGACAAGGAACTCAATCTGCTAAAACTAGAGC	103646
EXP_CD630_100001_105000_s_PSO-60-1062	0.705	CD0074	rplD	50S ribosomal protein L4	956	CTTTATCTTCAAAAGTTCAAAATAGTGAAGTTATAGTATTAGATGCATTAAACATGGATG	103879
EXP_CD630_100001_105000_s_PSO-60-942	0.914	CD0074	rplD	50S ribosomal protein L4	957	TAGTAGTTATAGCTGACAAAAACGATAACGTAATAAAATCAGCTAGAAATATAGAAGGTG	103999
EXP_CD630_100001_105000_s_PSO-60-850	0.9	CD0074	rplD	50S ribosomal protein L4	958	TATGATATATTAAAATACGATTCATTTATAATAACTACAGATGCTGTTAAAAAAGTGGAG	104091
EXP_CD630_100001_105000_s_PSO-60-781	1.101	CD0074/5	CD0074/5		959	GCATAATGACTAATCCACATGATGTAATAATAAGACCAGTTGTAACTGAGCACAGTATGG	104160
EXP_CD630_100001_105000_s_PSO-60-594	1.169	CD0075	rplW	50S ribosomal protein L23	960	AAAAGTTAAAAGAATGGGTAGAACTCAAGGAAGAACATCAAGCTTTAAGAAAGCAGTAGT	104347
EXP_CD630_100001_105000_s_PSO-60-448	0.843	CD0076	rplB	50S ribosomal protein L2	961	AAAAAAGTTTAGACCAACTTCTCCTGCCTTAAGACAAATGACAGTTTTAGTTTCTGATGA	104493
EXP_CD630_100001_105000_s_PSO-60-370	0.801	CD0076	rplB	50S ribosomal protein L2	962	AGAAAAATCTCTTTTAGTTAACTTAAAGAAAAATGCTGGTAGAAACGTACATGGTAGAAT	104571
EXP_CD630_100001_105000_s_PSO-60-246	0.923	CD0076	rplB	50S ribosomal protein L2	963	AAAGATGGTATACCTGCTAAGGTTGCTACTATAGAATATGATCCAAACAGAACTGCAAAT	104695
EXP_CD630_100001_105000_s_PSO-60-153	0.935	CD0076	rplB	50S ribosomal protein L2	964	AGATATATATTAGCTCCAGTTGGAATTAACGTTGGAGATACTATATTATCAGGATTAGGT	104788
EXP_CD630_100001_105000_s_PSO-60-58	0.86	CD0076	rplB	50S ribosomal protein L2	965	AGATATGCCAGTTGGTACTATCATTCATAATATAGAATTAAAGCCAGGAAAAGGAGCTCA	104883
EXP_CD630_105001_110000_s_PSO-60-4899	1.035	CD0076	rplB	50S ribosomal protein L2	966	AAACTGTAAAGCTACTATAGGTCAAGTTGGAAATATAGAGCATGGTAACGTAGTTATCGG	105042
EXP_CD630_105001_110000_s_PSO-60-4829	1.109	CD0076	rplB	50S ribosomal protein L2	967	AGAAAAAGACATATGGGAATAAGACCTACTGTAAGAGGTTCTGTAATGAACCCTAATGAC	105112
EXP_CD630_105001_110000_s_PSO-60-4661	0.898	CD0076/7	CD0076/7		968	TCAAATAAACTAATAGTATCAAGAAGAACTAAGTAGTAAATTTATTTTTGCTCGGAAAGG	105280
EXP_CD630_105001_110000_s_PSO-60-4593	0.651	CD0076/7	CD0076/7		969	AAATGTCAAGATCAACTAAAAAAGGGCCTTTTGTCCATGCAAGACTTTTAAAGAAGATAG	105348
EXP_CD630_105001_110000_s_PSO-60-4491	0.938	CD0077	rpsS	30S ribosomal protein S19	970	GGTCAAGATCTTCAACTGTATTTCCACAAATGGTAGAAAACACTATAGCTGTTCATGATG	105450
EXP_CD630_105001_110000_s_PSO-60-4416	1.188	CD0077	rpsS	30S ribosomal protein S19	971	CAGTATATATAACAGAAGATATGGTTGGACATAAATTAGGTGAGTTCGTTCCTACTAGAA	105525
EXP_CD630_105001_110000_s_PSO-60-4244	0.582	CD0078	rplV	50S ribosomal protein L22	972	TATCACCAAGAAAAGCAGGCCAAATATGTGACCTTGTTAGAGGAAAGAATGTTGATGAAG	105697
EXP_CD630_105001_110000_s_PSO-60-4227	0.65	CD0078	rplV	50S ribosomal protein L22	973	GGCCAAATATGTGACCTTGTTAGAGGAAAGAATGTTGATGAAGCATTAGCAATATTAAAG	105714
EXP_CD630_105001_110000_s_PSO-60-4132	1.274	CD0078	rplV	50S ribosomal protein L22	974	GGTTGTAAAATCAGCTAAAGCTAACGCAGAAAACAATCACGAAATGGATACTGAAAAATT	105809
EXP_CD630_105001_110000_s_PSO-60-3873	1.129	CD0079	rpsC	30S ribosomal protein S3	976	AGATTGGGACTCAAGATGGTTCGCTACTGATAAAAAAGAGTTCGGAAACTTATTATTAGA	106068
EXP_CD630_105001_110000_s_PSO-60-3769	0.995	CD0079	rpsC	30S ribosomal protein S3	977	CTGGAGTTGCTAAGATAGAAATAGAAAGATCAGCTAACAAAATAAAAATGGACTTACACG	106172
EXP_CD630_105001_110000_s_PSO-60-3648	1.015	CD0079	rpsC	30S ribosomal protein S3	978	ATTAGAAAAAATGACAAAGAAAACTATAATAGTTAATATAGTAGAAGTAAGAAGTACAGA	106293
EXP_CD630_105001_110000_s_PSO-60-3442	0.957	CD0079	rpsC	30S ribosomal protein S3	979	GAGCTGAAATGGCTAGAACTGAAGGTTATAGTGAAGGAAATGTGCCACTACAAACTTTAA	106499
EXP_CD630_105001_110000_s_PSO-60-3372	1.127	CD0079	rpsC	30S ribosomal protein S3	980	AGATTATGGTTTCGCTGAAGCTGATACAACTTATGGAAAAATCGGTATAAAAGTTTGGAT	106569
EXP_CD630_105001_110000_s_PSO-60-3245	0.948	CD0079	rpsC	30S ribosomal protein S3	981	AGAAGAGACAACAAGAGAGATAATAGAAGAAACGATAGAAGAGGAAATGACAGAAGAGGA	106696
EXP_CD630_105001_110000_s_PSO-60-3222	0.897	CD0079	rpsC	30S ribosomal protein S3	982	TAGAAGAAACGATAGAAGAGGAAATGACAGAAGAGGAAATGATAACAGAGGAAACTACAG	106719
EXP_CD630_105001_110000_s_PSO-60-3042	1.024	CD0080	rplP	50S ribosomal protein L16	983	CGTAGAGTTCATAGAGGAAGCATGGCTGGGCAAGCTCATAAGGGTAATAAAGTTACTTAT	106899
EXP_CD630_105001_110000_s_PSO-60-3006	1.021	CD0080	rplP	50S ribosomal protein L16	984	CATAAGGGTAATAAAGTTACTTATGGTGAGTTTGGATTAGTAGCATTAGAAGCTTCTTGG	106935
EXP_CD630_105001_110000_s_PSO-60-2880	0.85	CD0080	rplP	50S ribosomal protein L16	985	GTTTGGATAAAAATATTCCCTCATAAACCAGTAACAAGAAAACCAGCAGAGACTCGTATG	107061
EXP_CD630_105001_110000_s_PSO-60-2783	0.875	CD0080	rplP	50S ribosomal protein L16	986	TAGTTAAGCCAGGAAGAGTTATGTTTGAATTAGCAGGTGTTTCTGAAGATAAAGCAAGAG	107158
EXP_CD630_105001_110000_s_PSO-60-2707	0.826	CD0080	rplP	50S ribosomal protein L16	987	TGCACATAAATTACCAATCAAATGTAAATTTGTTAAAAAAGAAGATTTAGAAGTAAAGGG	107234
EXP_CD630_105001_110000_s_PSO-60-2580	0.905	CD0080A	rpmC	50S ribosomal protein L29	988	CGACTTCAAAAGTGAATTATTTAGCTTAAGATTCCAATTAGCTACTGGTCAATTAGAAAA	107361
EXP_CD630_105001_110000_s_PSO-60-2454	0.979	CD0080A/1	CD0080A/1		989	GTTATACGAAACTAGAGCTTAATTTGGAAAGGAGGCTTTTTAAACATGGAAAGAGGAAGA	107487
EXP_CD630_105001_110000_s_PSO-60-2373	1.057	CD0081	rpsQ	30S ribosomal protein S17	990	GTTGTTAGTGATAAGATGGATAAAACAATAGTAGTAGCTGTTGAAGAATTCGTACGTCAT	107568
EXP_CD630_105001_110000_s_PSO-60-2299	1.098	CD0081	rpsQ	30S ribosomal protein S17	991	ACGTGTTAAGAGAACTAAGAAATTCAAGGCTCATGATGAAAAGAATATATGTAACATCGG	107642
EXP_CD630_105001_110000_s_PSO-60-2200	0.938	CD0081/2	CD0081/2		992	AGATAAGAGATTCAGACTAGTTGAAGTTGTTGAGAAAGTTAAGTAGTTTTTGAAGAAGGA	107741
EXP_CD630_105001_110000_s_PSO-60-2111	1.073	CD0082	rplN	50S ribosomal protein L14	993	CGTCTAAGAGTTGCTGATAACTCAGGAGCTAAAGAACTTTTATGTATACGTGTTCTAGGC	107830
EXP_CD630_105001_110000_s_PSO-60-1950	1.033	CD0082	rplN	50S ribosomal protein L14	994	TGTTATAGTAAGAAGCAAACAAGGCGTAAGACGTAATGACGGAAGCTATATATCTTTTGA	107991
EXP_CD630_105001_110000_s_PSO-60-1842	1.114	CD0082	rplN	50S ribosomal protein L14	995	TCGTATATTCGGGCCTGTTGCTAGAGAGTTAAGAGACAATGAATTCATGAAAATAGTTTC	108099
EXP_CD630_105001_110000_s_PSO-60-1748	1.262	CD0082/3	CD0082/3		996	AATAGGACATGATGCGTGTTAAAAAAGGTGACACTGTTGTAGTTATAGCAGGTAAAGATA	108193
EXP_CD630_105001_110000_s_PSO-60-1642	0.976	CD0083	rplX	50S ribosomal protein L24	997	AGTGTTAGTTGAAGGTGTAAATGTAATAACTAAACATCAAAAACCAAGTGCTATGAACCA	108299
EXP_CD630_105001_110000_s_PSO-60-1571	1.159	CD0083	rplX	50S ribosomal protein L24	998	TAATAAATAAAGAAGCCCCAATACACATATCTAATGTAATGCCATTTGATCCTGAAACAG	108370
EXP_CD630_105001_110000_s_PSO-60-1500	0.772	CD0083	rplX	50S ribosomal protein L24	999	AGAGTAAGATATGAAGTAAAAGATGGGAACAAAGTAAGAGTATCAGCAAAGAGCGGAAAA	108441
EXP_CD630_105001_110000_s_PSO-60-1357	1.084	CD0084	rplE	50S ribosomal protein L5	1000	GCTTTAATGGAGAAATTTGGATACAAAAACGTAATGGAGATACCTAAGTTAAATAAAATA	108584
EXP_CD630_105001_110000_s_PSO-60-1300	1.138	CD0084	rplE	50S ribosomal protein L5	1001	ATAGTTATTAACATGGGTATAGGTGACGCTAGAGAAAATCCAAAAGGATTAGAAAAAGGC	108641
EXP_CD630_105001_110000_s_PSO-60-1189	1.193	CD0084	rplE	50S ribosomal protein L5	1002	AGAAAATCTGTTGCTAACTTCAAATTAAGAGAAGGAATGCCAATAGGAACAAAAGTTACA	108752
EXP_CD630_105001_110000_s_PSO-60-962	1.027	CD0084	rplE	50S ribosomal protein L5	1003	AGATAAAGTAAGAGGAATGGATATAATATTTGTTACTACAGCAAAAACTGACGAAGAAGC	108979
EXP_CD630_105001_110000_s_PSO-60-853	1.01	CD0084/A	CD0084/A		1004	GAGGGATTCCCGTGGCTAGAAAAGCGATGGTTGTTAAGCAACAAAGAAAGCAAAAGTACG	109088
EXP_CD630_105001_110000_s_PSO-60-749	0.923	CD0084A	rpsN	30S ribosomal protein S14	1005	TCAGTTTTGAAAAAATTTGGTATATGCCGTATATGCTTTAGAGAATTAGCTTATAAAGGT	109192
EXP_CD630_105001_110000_s_PSO-60-663	1.348	CD0084A/5	CD0084A/5		1006	CTGGTAGAAGCTTGATTAGAATGGAAGGAGGGCAACAAAATGACAATGACAGATCCAATT	109278
EXP_CD630_105001_110000_s_PSO-60-562	0.845	CD0085	rpsH	30S ribosomal protein S8	1007	GCATGAAACTGTAGATGTTCCAGCTTCTAATATGAAGAAAGAATTAGCTAGAATCTTATT	109379
EXP_CD630_105001_110000_s_PSO-60-474	1.249	CD0085	rpsH	30S ribosomal protein S8	1008	GTTATAGAAGATGGAAAACAAGGTATCATAAGAATACAATTAAAGTACGGACAAGAAGGC	109467
EXP_CD630_105001_110000_s_PSO-60-357	1.099	CD0085	rpsH	30S ribosomal protein S8	1009	GCTAACCATGAGATACCAAAAGTATTAAACGGATTAGGAATATCAGTTATATCTACTTCA	109584
EXP_CD630_105001_110000_s_PSO-60-255	1.003	CD0085/6	CD0085/6		1010	GGTGGAGAAGTAATCTGCTACGTTTGGTAATTAATATGAACAATGTAAGGAGGTGCGACC	109686
EXP_CD630_105001_110000_s_PSO-60-158	1.315	CD0086	rplF	50S ribosomal protein L6	1011	CAGGTGTTGAAGTTACTATAGCTGAAGGAAATTTAGTTACAGTAAAAGGTCCAAAAGGAA	109783
EXP_CD630_105001_110000_s_PSO-60-89	1.161	CD0086	rplF	50S ribosomal protein L6	1012	AACAATTAAGTGCTGAGTTAAACATAAAAAAAGAAGAAAATACAATAATGGTTGAAAGAC	109852
EXP_CD630_110001_115000_s_PSO-60-4911	1.119	CD0086	rplF	50S ribosomal protein L6	1013	TAGAGCTCAAAAACAAGGAAAGAAATTAGTTATGAACTTAGGTTTCTCTCATCCAGTTGA	110030
EXP_CD630_110001_115000_s_PSO-60-4837	1.068	CD0086	rplF	50S ribosomal protein L6	1014	AAGGAATAACTGTTGAAGCTCCAAACCAAACAGAGTTAATAGTAAAAGGTATAGACAAGC	110104
EXP_CD630_110001_115000_s_PSO-60-4659	1.092	CD0086/7	CD0086/7		1015	AAAATAATACCAAAACTTAAACGCTAGAAAGGAGTGAGCTAGGTGTTAAAAAAGGCTGAT	110282
EXP_CD630_110001_115000_s_PSO-60-4543	1.193	CD0087	rplR	50S ribosomal protein L18	1016	TTCTCAAAGACCAAGATTATGTGTATTTAGAAGTGCTAACAATATATATGCTCAAATAAT	110398
EXP_CD630_110001_115000_s_PSO-60-4377	1.076	CD0087	rplR	50S ribosomal protein L18	1018	GAATTAGTTGCTAAAAAAGCTGTTGAAAAAGGAATCACTGAAGTTGTATTTGACAGAGGT	110564
EXP_CD630_110001_115000_s_PSO-60-4197	0.985	CD0088	rpsE	30S ribosomal protein S5	1019	AACTTGACTTACAAGAAAAAGTTGTTGAAGTAAGACGTGTTACTAAGGTTGTAAAAGGTG	110744
EXP_CD630_110001_115000_s_PSO-60-4054	0.977	CD0088	rpsE	30S ribosomal protein S5	1020	GTACCAGACGCTATAAAAAAAGCAGTTGAAGATGCTAAGAAAAATCTAATAGTAGTGCCA	110887
EXP_CD630_110001_115000_s_PSO-60-4030	1.1	CD0088	rpsE	30S ribosomal protein S5	1021	GTTGAAGATGCTAAGAAAAATCTAATAGTAGTGCCAATAGTTGGGACTACAATTCCTCAC	110911
EXP_CD630_110001_115000_s_PSO-60-3863	1.019	CD0088	rpsE	30S ribosomal protein S5	1022	ACTAAAAGACGTTAGAGCTAAATCTTTAGGGTCTAACAATCCAAGAAATATGGTAAATGC	111078
EXP_CD630_110001_115000_s_PSO-60-3659	1.149	CD0088A	rpmD	50S ribosomal protein L30	1024	ACTCCTAACCAAAAAAAGAATGTTGAAGCGTTAGGATTAAGAAAAAGAGAACAAGTTGTT	111282
EXP_CD630_110001_115000_s_PSO-60-3591	0.762	CD0088A	rpmD	50S ribosomal protein L30	1025	AGACAATGCTCAAACAAGAGGTATGATAAATAAAGTAAGTCACTTATTAGAAGTAACTGA	111350
EXP_CD630_110001_115000_s_PSO-60-3344	1.057	CD0089	rplO	50S ribosomal protein L15	1026	TAGGATTTGAAGGTGGACAAATGCCACTAGCTAGAAGACTTCCTAAGAGAGGTTTCAATA	111597
EXP_CD630_110001_115000_s_PSO-60-3268	1	CD0089	rplO	50S ribosomal protein L15	1027	TTACACAGAAGTTAATGTTGAAGTTTTAAACAGATTTGAAAATGGAACAGAAATAACTGC	111673
EXP_CD630_110001_115000_s_PSO-60-3175	0.868	CD0089	rplO	50S ribosomal protein L15	1028	AATAGGTAAAGACGGAATTAAAATCTTAGGTGAAGGTAATTTAGAGAAAGCTTTAACTGT	111766
EXP_CD630_110001_115000_s_PSO-60-3092	0.86	CD0089/90	CD0089/90		1029	CAGCTCAAGAAAAAATAGAAAAAGCTGGTGGAAAAGCAGAGTTAGTATAATAACCTGCTA	111849
EXP_CD630_110001_115000_s_PSO-60-2944	1.25	CD0090	prlA	preprotein translocase SecY subunit	1030	TGTATACACTTATGATGATCGTGATATTCAGAATAGGTACTACTATACCAGTTCCAGGCA	111997
EXP_CD630_110001_115000_s_PSO-60-2743	0.821	CD0090	prlA	preprotein translocase SecY subunit	1032	AACTTCTAACAGTAGGTTTTGAAAGTTTAGCAGAACTTCAAAAATCTGGTGAAGAAGGAA	112198
EXP_CD630_110001_115000_s_PSO-60-2696	1.106	CD0090	prlA	preprotein translocase SecY subunit	1033	GGTGAAGAAGGAAAGAAAAAAATCAATAAGTACACTAAATATACAGCACTAGCTCTAGCA	112245
EXP_CD630_110001_115000_s_PSO-60-2564	1.212	CD0090	prlA	preprotein translocase SecY subunit	1034	ACAACTGTTGTAATAACATTAGTTTCAGCAAGTATGTTAGTAATGTGGATTGGGGACAAA	112377
EXP_CD630_110001_115000_s_PSO-60-2497	1.126	CD0090	prlA	preprotein translocase SecY subunit	1035	AAAAAGGAATCGGTAATGGTAGTTCAGTAATAATATTTGCAGGTATAATATCAAGAATAC	112444
EXP_CD630_110001_115000_s_PSO-60-2397	0.916	CD0090	prlA	preprotein translocase SecY subunit	1036	CGAAGTTGCACCTTGGGTTATAGTGATTCTAGCTGTAGTTATATTACTTACAGTAACAGG	112544
EXP_CD630_110001_115000_s_PSO-60-2260	1.253	CD0090	prlA	preprotein translocase SecY subunit	1037	GAGGACAAAGTTCTCATATACCAATGAAAGTTAACCAGTCAGGAGTTATGCCTATAATTT	112681
EXP_CD630_110001_115000_s_PSO-60-2176	1.009	CD0090	prlA	preprotein translocase SecY subunit	1038	CTCAAACAATAGCTATGTTTATGGGTCCAAATGCTCAGGCTTTTGTTCAAAAATACTTAA	112765
EXP_CD630_110001_115000_s_PSO-60-2112	1.249	CD0090	prlA	preprotein translocase SecY subunit	1039	GGCAACAGAACAAGGATTTTGGACATATAGATCAATTGAGATTCTACTTATAATTTTCTT	112829
EXP_CD630_110001_115000_s_PSO-60-1961	0.75	CD0090	prlA	preprotein translocase SecY subunit	1040	GGTGAGCCTACTATGGATTATTTAAATAGAATTTTAACTAGATTAACTTTAGCTGGAGCT	112980
EXP_CD630_110001_115000_s_PSO-60-1869	0.811	CD0090	prlA	preprotein translocase SecY subunit	1041	TCTTACAACACATTATATGAAAGTAAATATGAGTCTAGCTGGGACTTCATTGCTAATCGT	113072
EXP_CD630_110001_115000_s_PSO-60-1785	0.535	CD0090/1	CD0090/1		1042	GAGACAGTTAGAGTCAAACTTAGTTATGAGAAGCTATCAAGGTTTCTTAAAATAAAATGG	113156
EXP_CD630_110001_115000_s_PSO-60-1663	1.099	CD0091	adk	adenylate kinase	1043	GTAGGAATAGTAGAAAAATACAATATACCTCATATATCAACAGGAGATATATTCAGAAAG	113278
EXP_CD630_110001_115000_s_PSO-60-1598	1.109	CD0091	adk	adenylate kinase	1044	AAAAGAGGGAACAGAACTTGGAAAAAAAGCTAAAGAATACATGGACCAAGGTTTATTAGT	113343
EXP_CD630_110001_115000_s_PSO-60-1477	1.297	CD0091	adk	adenylate kinase	1045	GGATTTATGTTAGATGGATTTCCAAGAAATGTAGCACAAGGAGAACATTTAGATATCTTC	113464
EXP_CD630_110001_115000_s_PSO-60-1373	1.037	CD0091	adk	adenylate kinase	1046	AGTTGATAAGAGTATATTAGTGTCTAGAGCAGTTGGTAGAAGAATATGTAAGTCTTGTGG	113568
EXP_CD630_110001_115000_s_PSO-60-1242	0.703	CD0091	adk	adenylate kinase	1047	ATCAAAGAGCTGATGATAATGAAGAAACTGTATCTAAGAGAATACAAGTTTATCTAGATG	113699
EXP_CD630_110001_115000_s_PSO-60-1143	1.092	CD0091	adk	adenylate kinase	1048	TAATAGCAGATATAAAAGGTGATCAAGCAATAGATAAAGTATTTGAAGATATTGTCGCAG	113798
EXP_CD630_110001_115000_s_PSO-60-1076	0.818	CD0091/2	CD0091/2		1049	AAGTGGAAAATAAATGATTATCTTGAAATCAAAAAAAGAAATAGAACTTTTAAGAGAAGC	113865
EXP_CD630_110001_115000_s_PSO-60-847	1.021	CD0092	map1	methionine aminopeptidase	1050	AGAGAGGTAGTACATGGTATTCCAGGAGAAACTATATTACAAGAAGGTGACATTGTAAGT	114094
EXP_CD630_110001_115000_s_PSO-60-792	1.131	CD0092	map1	methionine aminopeptidase	1051	TAAGTTTGGATATAGGAGCCTATTATAAAGGATATCATGGTGATTCTGCGAAAACTCACG	114149
EXP_CD630_110001_115000_s_PSO-60-678	1.104	CD0092	map1	methionine aminopeptidase	1052	GCTTCTATGAAGGAATAAAATTTGCTAAATTAGGATATAGACTTTCAGATATCTCACACG	114263
EXP_CD630_110001_115000_s_PSO-60-474	1.083	CD0092	map1	methionine aminopeptidase	1053	TTATTGCTATAGAGCCAATGGTTAATGCAGGTCGTTATCATGTAAAGACTCTATCAGATG	114467
EXP_CD630_110001_115000_s_PSO-60-378	0.939	CD0092	map1	methionine aminopeptidase	1054	CTCATTATGAGCATACGATAGCAATTACTGAACATGAACCTTTGATATTGACAAAGTTGT	114563
EXP_CD630_110001_115000_s_PSO-60-271	1.046	CD0093	CD0093	putative ribosomal protein	1055	GGTCAAGTTGTTAAAGTTTCATTAGGACGAGATAAAGGAAATTTATTCTTTGTAGTCAAA	114670
EXP_CD630_110001_115000_s_PSO-60-183	1.081	CD0093	CD0093	putative ribosomal protein	1056	CTGATGGAAAAAAGAGAAAACTTGACAAACCTAAGTTAAAGAAAGTGAAGCACTTAAAAA	114758
EXP_CD630_110001_115000_s_PSO-60-90	1.132	CD0093	CD0093	putative ribosomal protein	1057	GAGTAGTATCTGGACAAGAGATTACAGATTCTTTTTTAAGAGCTGAACTTACTAAGTTAA	114851
EXP_CD630_115001_120000_s_PSO-60-4883	1.027	CD0094	infA	translation initiation factor IF-1	1058	ATTTCTGGAAAGCTAAGAATGAACTTCATAAGAATTCTTGAAGGTGACAAGGTGAATGTT	115058
EXP_CD630_115001_120000_s_PSO-60-4746	1.255	CD0094/A	CD0094/A		1059	GAGGGATTAATAATGAAGGTTAGACCATCAGTAAAACCAATATGTGAAAAATGTAAAGTA	115195
EXP_CD630_115001_120000_s_PSO-60-4706	1.024	CD0094A	rpmJ	50S ribosomal protein L36	1060	TATGTGAAAAATGTAAAGTAATAAAAAGAAAAGGAAAAGTAATGGTTATCTGTGAAAATC	115235
EXP_CD630_115001_120000_s_PSO-60-4629	0.71	CD0094A/5	CD0094A/5		1061	CAAGGATAAGAAATTATTACTAGCATTTTGTTAAATTTTATAGTATAATACTATATTGTG	115312
EXP_CD630_115001_120000_s_PSO-60-4451	0.992	CD0095	rpsM	30S ribosomal protein S13	1062	GGTAGATTTACCTAGAGAAAAAAGAGCGGAGATAGGCTTAACTTATATATATGGTATAGG	115490
EXP_CD630_115001_120000_s_PSO-60-4352	1.078	CD0095	rpsM	30S ribosomal protein S13	1063	AAATCCAGATACTAGAATAAAAGATTTATCAGAAGATCAAGTTAATGAGTTAAGAAAAGT	115589
EXP_CD630_115001_120000_s_PSO-60-4277	0.928	CD0095	rpsM	30S ribosomal protein S13	1064	CTTAGTTGAAGGTGACTTAAGAAGAGAAATTGCTTTAAACATAAAGAGATTAAGAGATAT	115664
EXP_CD630_115001_120000_s_PSO-60-4170	1.215	CD0095	rpsM	30S ribosomal protein S13	1065	GACAAAGAACTAAGACTAATGCTAGAACTAGAAAAGGTCCTAGAAAAACAGTATCTCGTA	115771
EXP_CD630_115001_120000_s_PSO-60-4115	0.742	CD0095/6	CD0095/6		1066	TCGTAAAAAGAAAAAATAAATAAATAATAACTAGATGAAGGAGGGAAAAGGAAAATGGCT	115826
EXP_CD630_115001_120000_s_PSO-60-3979	1.092	CD0096	rpsK	30S ribosomal protein S11	1067	CAACTTTCAATAATACAATAATAACTTTAACTGACGTTCACGGAAATGCTATATCTTGGG	115962
EXP_CD630_115001_120000_s_PSO-60-3918	1.278	CD0096	rpsK	30S ribosomal protein S11	1068	AAGTTCTGGACAATTAGGATTCAAAGGATCAAGAAAATCAACTCCATTTGCATCTCAAAT	116023
EXP_CD630_115001_120000_s_PSO-60-3757	1.127	CD0096	rpsK	30S ribosomal protein S11	1069	CTTTACAAGCAACTGGACTAGAAGTAACTATGATAAAAGACGTTACTCCAATCCCACATA	116184
EXP_CD630_115001_120000_s_PSO-60-3682	1.026	CD0096/7	CD0096/7		1070	CAAAGAGAAGAAGAGTGTAATTAATAAGAGTACAATAGGAGGTGTAGATAAATGGCAAGA	116259
EXP_CD630_115001_120000_s_PSO-60-3565	1.105	CD0097	rpsD	30S ribosomal protein S4	1071	GGTGATAGATGTTATACAGACAAATGTGCTATAGTAAAAAGAAACTATGCTCCAGGTCAA	116376
EXP_CD630_115001_120000_s_PSO-60-3449	1.199	CD0097	rpsD	30S ribosomal protein S4	1072	AAAAGTTAAAAGAATATATGGAGTTTTAGAGACTCAATTTAGAAATTTATATGAACGTGC	116492
EXP_CD630_115001_120000_s_PSO-60-3378	0.642	CD0097	rpsD	30S ribosomal protein S4	1073	CTGGTAAAGCAGGTGAGAACTTATTAAGTTTATTAGAGAGAAGATTAGATAATGTAGTTT	116563
EXP_CD630_115001_120000_s_PSO-60-3178	0.98	CD0097	rpsD	30S ribosomal protein S4	1074	AGATCTTCTGCAAAATTCAAAAATTTAGTAGAAGTTAACTCAAGAATAGCTCCTAAGTGG	116763
EXP_CD630_115001_120000_s_PSO-60-3079	1.174	CD0097	rpsD	30S ribosomal protein S4	1075	GGTGTTCCAACAAGAGAAGATATAGATCTTGAGATAGCAGAGCACTTAATCATAGAACTT	116862
EXP_CD630_115001_120000_s_PSO-60-2943	1.291	CD0097/8	CD0097/8		1076	GAGGGTTTTGTCCATGATAGAAATAGAAAAGCCAAAAGTAGATATAGTTGAGCTTAGCGA	116998
EXP_CD630_115001_120000_s_PSO-60-2847	1.175	CD0098	rpoA	DNA-directed RNA polymerase alpha chain	1077	AGAAAGAGGATATGGAATAACTATAGGTAACGCATTAAGAAGAATATTATTATCATCATT	117094
EXP_CD630_115001_120000_s_PSO-60-2781	1.029	CD0098	rpoA	DNA-directed RNA polymerase alpha chain	1078	TGTAGCAGTGAATGCTATAAAAATAGATGGAGTTCTTCATGAATTTTCAACAATACCTGG	117160
EXP_CD630_115001_120000_s_PSO-60-2652	1.197	CD0098	rpoA	DNA-directed RNA polymerase alpha chain	1079	AAGTAGAACACTTAAAATAGAAGCTCAAGGACCATGCTCTATCACAGGTGCAGATATAAT	117289
EXP_CD630_115001_120000_s_PSO-60-2543	0.529	CD0098	rpoA	DNA-directed RNA polymerase alpha chain	1080	TTAGATGATAATGCTAAACTTAATATGGAGATATTTGTAGATAAAGGTAGAGGTTATGTT	117398
EXP_CD630_115001_120000_s_PSO-60-2442	1.178	CD0098	rpoA	DNA-directed RNA polymerase alpha chain	1081	TTTACCTGTGGATTCAATATATACTCCTGTTGAGAAGGTTAGTTATCATGTGGAAAACAC	117499
EXP_CD630_115001_120000_s_PSO-60-2414	1.148	CD0098	rpoA	DNA-directed RNA polymerase alpha chain	1082	GTTGAGAAGGTTAGTTATCATGTGGAAAACACAAGAGTTGGTCAAAAAACAGATTATGAT	117527
EXP_CD630_115001_120000_s_PSO-60-2278	1.164	CD0098	rpoA	DNA-directed RNA polymerase alpha chain	1083	TTGAGCATTTAAACTTATTTATAGACTTAACTGAACATGTAAGTAGTGTTGAAATCATGG	117663
EXP_CD630_115001_120000_s_PSO-60-2183	0.854	CD0098	rpoA	DNA-directed RNA polymerase alpha chain	1084	GAAATGACTATAGAAGAATTAGATTTATCAGTTAGATCATATAACTGTTTAAAGAGAGCG	117758
EXP_CD630_115001_120000_s_PSO-60-2060	1.038	CD0098	rpoA	DNA-directed RNA polymerase alpha chain	1085	CTAGGTAAGAAGTCATTAGAAGAGGTAATACAAAAACTAGAAGAACTTGGATTGGGATTA	117881
EXP_CD630_115001_120000_s_PSO-60-1950	0.807	CD0099	rplQ	50S ribosomal protein L17	1086	CGTAAATTAGGACGTGAAACAGCTCACAGAAACCTTATGTTAAGAAACTTAGTAACTTGC	117991
EXP_CD630_115001_120000_s_PSO-60-1898	1.141	CD0099	rplQ	50S ribosomal protein L17	1087	TAACTTGCTTACTAAGAAGTGGAAGAATAGAAACTACAGTGACTAGAGCGAAAGAAACTC	118043
EXP_CD630_115001_120000_s_PSO-60-1784	0.959	CD0099	rplQ	50S ribosomal protein L17	1088	GAAGACAAGTTTTAGCTTATGTTATGGATGAAACAGTAGTTAATAACTTATTCACAGATT	118157
EXP_CD630_115001_120000_s_PSO-60-1650	1.043	CD0099/100	CD0099/100		1089	GCTGAAATGGCTTTTATAGAATTAGTATAGTAAGGAAAGGATTAGGCTTGATGGCTTAAT	118291
EXP_CD630_115001_120000_s_PSO-60-1579	1.153	CD0099/100	CD0099/100		1090	TTTTTTGACTAAGGTATGATATAATAATGTGTAAAATGATTTTTATAAGTTATTGCTTAC	118362
EXP_CD630_115001_120000_s_PSO-60-1505	1.131	CD0099/100	CD0099/100		1091	GTTAATGGATAATATAGTAAAGGTAAATAATATTTCGTTTGAGTATATTACAGATGAAGC	118436
EXP_CD630_115001_120000_s_PSO-60-1402	1.158	CD0100	CD0100	ABC transporter, ATP-binding protein	1092	GGAGAATTTGTTGCGATAATAGGACATAATGGTTCTGGTAAGTCTACTTTATCTAAAAAC	118539
EXP_CD630_115001_120000_s_PSO-60-1277	1.205	CD0100	CD0100	ABC transporter, ATP-binding protein	1093	AGAAAGATTATGGGATATAAGACAAACTGCAGGCATGGTATTTCAAAATCCAGATAATCA	118664
EXP_CD630_115001_120000_s_PSO-60-1189	1.066	CD0100	CD0100	ABC transporter, ATP-binding protein	1094	GTTGCATTTGGACCTGAGAACTTAGGTATAGAACCAAAAGAAATAAGACGAATTGTAGAG	118752
EXP_CD630_115001_120000_s_PSO-60-1066	1.131	CD0100	CD0100	ABC transporter, ATP-binding protein	1095	GGTCAAAAGCAAAGAGTTGCAATAGCAGGAATTATTGCTATGAGGCCTAAATGTATAATA	118875
EXP_CD630_115001_120000_s_PSO-60-945	0.601	CD0100	CD0100	ABC transporter, ATP-binding protein	1096	AAAGACTTAATAAGGAAGAAAATATAACTGTTATACATATAACGCACTTTATGGAAGAAG	118996
EXP_CD630_115001_120000_s_PSO-60-886	1.056	CD0100	CD0100	ABC transporter, ATP-binding protein	1097	GCAGTAGAAGCTGATAGAGTTGTAGTTATGGAAAAAGGAAAGAAAATCTTAGAGGGAACT	119055
EXP_CD630_115001_120000_s_PSO-60-690	1.095	CD0100/1	CD0100/1		1099	TGATGGAATTATGTCAATTATAGTAAAGAATTTAACACATATATATAATGAAGGGATGCC	119251
EXP_CD630_115001_120000_s_PSO-60-574	1.133	CD0101	CD0101	ABC transporter, ATP-binding protein	1100	TTGGTCTTATAGGTCATACAGGCTCAGGAAAATCTACATTAATACAACATTTAAATGGAT	119367
EXP_CD630_115001_120000_s_PSO-60-484	0.979	CD0101	CD0101	ABC transporter, ATP-binding protein	1101	TAAATGATTTTAATATAACAGATAAAAACTTGAATTTAACTGAGATTAGAAAAAGAGTAG	119457
EXP_CD630_115001_120000_s_PSO-60-395	1.047	CD0101	CD0101	ABC transporter, ATP-binding protein	1102	TTGTTTGAAGAAACGATTGATAAAGATATAGCTTTTGGACCCTCTAATTTAGGCTTAGAG	119546
EXP_CD630_115001_120000_s_PSO-60-290	0.774	CD0101	CD0101	ABC transporter, ATP-binding protein	1103	GGACTTGATTATGAGGGATTTAAAGACAAATCTCCTTTTGAATTATCTGGGGGACAAAAG	119651
EXP_CD630_115001_120000_s_PSO-60-142	0.925	CD0101	CD0101	ABC transporter, ATP-binding protein	1104	GAGATGAAATTTTTAACTTAATAAAAGACTTACATGAAAAAAAGAATATGACTATAATAC	119799
EXP_CD630_115001_120000_s_PSO-60-46	0.645	CD0101	CD0101	ABC transporter, ATP-binding protein	1105	CAAAAACTTTAATTGTTATGAATCATGGTAGCGTAGAATTTATGGGAACTCCTAGAGAAG	119895
EXP_CD630_120001_125000_s_PSO-60-4932	0.915	CD0101	CD0101	ABC transporter, ATP-binding protein	1106	TTTTAGAGCTTGCATTGAAATTGAGAGAAAAAGGCTTTGACATCAGTGAGGATATATTGA	120009
EXP_CD630_120001_125000_s_PSO-60-4795	0.873	CD0102	CD0102	ABC transporter, permease protein	1107	AATACTACCCAACAAGTTCTGCTATTCATAAATTAGATCCAAGGATAAAGCTTGTAGCGA	120146
EXP_CD630_120001_125000_s_PSO-60-4551	1.418	CD0102	CD0102	ABC transporter, permease protein	1109	TGATGAAATATGGTCATTTGGATTTTTAGCTATTACAAAACAGGGTCTAAGACAAGCAAT	120390
EXP_CD630_120001_125000_s_PSO-60-4535	1.308	CD0102	CD0102	ABC transporter, permease protein	1110	TTTGGATTTTTAGCTATTACAAAACAGGGTCTAAGACAAGCAATTTTTATGGCAATAAGA	120406
EXP_CD630_120001_125000_s_PSO-60-4351	1.134	CD0102	CD0102	ABC transporter, permease protein	1111	CAATGATGATGACAATTGCTTTACGTTTTATTCCTACATTGTTAGATGAGACAGACAAAA	120590
EXP_CD630_120001_125000_s_PSO-60-4297	1.26	CD0102	CD0102	ABC transporter, permease protein	1112	ACAAAATAATGAAGGCTCAGATGTCTAGAGGTGCAGATTTTGAAAGTAAGAATCTTATAA	120644
EXP_CD630_120001_125000_s_PSO-60-4144	1.114	CD0102	CD0102	ABC transporter, permease protein	1113	GTTACAGAGGTGGACATAATAGGACTAAGATGAGAGAGTCTGTTATATCAAGAAGGGATT	120797
EXP_CD630_120001_125000_s_PSO-60-4111	1.174	CD0102	CD0102	ABC transporter, permease protein	1114	GAGAGTCTGTTATATCAAGAAGGGATTATATGGCATGTGTATTTCAGCTTGTTTATCTGG	120830
EXP_CD630_120001_125000_s_PSO-60-3960	1.049	CD0103	truA1	tRNA pseudouridine synthase 1	1115	AATACAATGGTAAGAATTATTGTGGATGGCAAAAGCAACCTGATTCTTTAGGGATACAAG	120981
EXP_CD630_120001_125000_s_PSO-60-3846	1.149	CD0103	truA1	tRNA pseudouridine synthase 1	1116	GGTCTGGTAGAACTGATTCAGGAGTTCATGCTATTGGTCAGATTGCAAATTTTAAAATTA	121095
EXP_CD630_120001_125000_s_PSO-60-3752	1.221	CD0103	truA1	tRNA pseudouridine synthase 1	1117	ACTAAATGCCAAGTTGCCAAAAGACATATCAGTTATAGAAGCATGTGAAGTAAATGATGA	121189
EXP_CD630_120001_125000_s_PSO-60-3704	1.194	CD0103	truA1	tRNA pseudouridine synthase 1	1118	AGTAAATGATGATTTTCACTCCAGATACAGTGCAAAAGGTAAAACATATAAATATTTAGT	121237
EXP_CD630_120001_125000_s_PSO-60-3557	1.356	CD0103	truA1	tRNA pseudouridine synthase 1	1119	AGCAAAAAGTTTATTAGGAACACATGATTTTAAAGGTTTTATGAGTTCTGGTTCATCTGT	121384
EXP_CD630_120001_125000_s_PSO-60-3453	1.296	CD0103	truA1	tRNA pseudouridine synthase 1	1120	AAGATGACTTGATTACTTTTGAGATTAGTGGTAATGGTTTTTTATATAACATGGTGAGGA	121488
EXP_CD630_120001_125000_s_PSO-60-3421	1.365	CD0103	truA1	tRNA pseudouridine synthase 1	1121	AATGGTTTTTTATATAACATGGTGAGGATTATTGTTGGAACACTTGTTGATATGGGTCGT	121520
EXP_CD630_120001_125000_s_PSO-60-3289	1.097	CD0103/4	CD0103/4		1122	GCACAAGGATTATTTCTCAAAAAAGTTCATTATTAACTTGACACACCAGGCTACATGTAT	121652
EXP_CD630_120001_125000_s_PSO-60-3145	0.997	CD0103/4	CD0103/4		1123	GAGGGACAGTTATGAAAAGTTATATAGCTAAGCCAGCTGATGTACAAAGAAAATGGTACT	121796
EXP_CD630_120001_125000_s_PSO-60-3109	0.964	CD0104	rplM	50S ribosomal protein L13	1124	CTGATGTACAAAGAAAATGGTACTTAGTTGATGCTGAAGGAAAAACATTAGGTCGTTTAG	121832
EXP_CD630_120001_125000_s_PSO-60-2987	1.639	CD0104	rplM	50S ribosomal protein L13	1125	GGTGGAGATTTTGTTGTTGTAGTAAATGCAGAAAAAATAGTTTTAAGTGGTAAGAAATTA	121954
EXP_CD630_120001_125000_s_PSO-60-2860	0.866	CD0104	rplM	50S ribosomal protein L13	1126	TGATGGATAAGAAACCAGAAGAAGTTATATCACATGCTGTAAGCGGTATGTTACCTAAAA	122081
EXP_CD630_120001_125000_s_PSO-60-2745	0.889	CD0104-5	CD0104-5		1127	CACTCATGCAGCTCAAAATCCAGAAGTTTTAAACTTTAAATAAGATTAATAGGTGAAAGG	122196
EXP_CD630_120001_125000_s_PSO-60-2675	1.092	CD0104-5	CD0104-5		1128	AATGGCTAACGTTCAATATTATGGAACTGGAAGAAGAAAAAGTTCTGTTGCTAGAGTAAG	122266
EXP_CD630_120001_125000_s_PSO-60-2581	1.008	CD0105	rpsI	30S ribosomal protein S9	1129	GGAAGAGCATTAGAAAATTATTTTAATTATGAGACATTAATAAGAGATGTTAAACAACCA	122360
EXP_CD630_120001_125000_s_PSO-60-2466	1.009	CD0105	rpsI	30S ribosomal protein S9	1130	GAGGATTCACTGGACAAGCTGGAGCTATAAGACATGGAATATCTAGAGCTTTATTAAAAG	122475
EXP_CD630_120001_125000_s_PSO-60-2375	1.163	CD0105	rpsI	30S ribosomal protein S9	1131	AGAAGGTTTCTTAACTAGAGATGCAAGAATGAAGGAAAGAAAGAAATACGGATTAAAAGC	122566
EXP_CD630_120001_125000_s_PSO-60-2264	0.955	CD0105-6	CD0105-6		1132	AAAGCAAAATCCTTTATTTACTGTTATTCAGAAAGTATTGGTATTTTAAAAATGTTGGGT	122677
EXP_CD630_120001_125000_s_PSO-60-2149	1.011	CD0105-6	CD0105-6		1133	CATTAAGAAGAACATCCTTTTTATTTTGACTATTTAATAAAAACATATGCTAATAACATT	122792
EXP_CD630_120001_125000_s_PSO-60-2046	0.525	CD0105-6	CD0105-6		1134	GGTTATATATTTTAAGATATTATTTAACAATATAAATTCTGAATATACGTTATCAAAGTT	122895
EXP_CD630_120001_125000_s_PSO-60-1746	0.986	CD0106	cwlD	germination-specific N-acetylmuramoyl-L-alanine amidase	1137	AGTTTTGCAATGATATGTCTAGTAGTAGTATCCATATTTGAAATTAAAAATATTTCTGAA	123195
EXP_CD630_120001_125000_s_PSO-60-1695	1.096	CD0106	cwlD	germination-specific N-acetylmuramoyl-L-alanine amidase	1138	ATTTCTGAAGATGTTATCAAGTATATGCCAGTAACAAACAAAACTATAATTTTAGATGCT	123246
EXP_CD630_120001_125000_s_PSO-60-1602	1.179	CD0106	cwlD	germination-specific N-acetylmuramoyl-L-alanine amidase	1139	AAGGATAAGAGTACATCTGAAAAGGATATTAACCTAGCAATAACACTTAAGCTTAGAGAG	123339
EXP_CD630_120001_125000_s_PSO-60-1345	1.034	CD0106	cwlD	germination-specific N-acetylmuramoyl-L-alanine amidase	1140	AGCTCAAACTTTTTATCCTAAAGACAAACAAGACAGTAAAGAATTATCGAAGTGTATTCA	123596
EXP_CD630_120001_125000_s_PSO-60-1288	1.144	CD0106	cwlD	germination-specific N-acetylmuramoyl-L-alanine amidase	1141	TCAAGAAGAACTTAAAAGAGTAGTAGATAAGACAAACAACAGAGAAGTCAAACCAAGGGA	123653
EXP_CD630_120001_125000_s_PSO-60-1147	0.877	CD0106	cwlD	germination-specific N-acetylmuramoyl-L-alanine amidase	1142	ACTCTTAACTGATGAAACATATCAAGAAAAAATAGCATGGGCAATCTACATAGGAATACA	123794
EXP_CD630_120001_125000_s_PSO-60-1095	0.932	CD0106-16srRNA	CD0106-16srRNA		1143	GGAATACAAAAATATTTAAGTTGAAATAACTATAAAAATAGGTCTAAATATGTAAATAGC	123846
EXP_CD630_120001_125000_s_PSO-60-962	1.222	CD0106-16srRNA	CD0106-16srRNA		1144	TAAAAAGTTGTTGACTTAGAATAATATAGATGATATTATATATGAGTGCCCAAAAGGAGC	123979
EXP_CD630_120001_125000_s_PSO-60-850	1.282	16srRNA	16srRNA		1145	ACAAGAAACAAACCATAAAGCCAGATATTTTGATAACAATAGTATCTGAGCCTGATAAAC	124091
EXP_CD630_120001_125000_s_PSO-60-742	1.122	16srRNA	16srRNA		1146	CCTAACACATGCAAGTTGAGCGATTTACTTCGGTAAAGAGCGGCGGACGGGTGAGTAACG	124199
EXP_CD630_120001_125000_s_PSO-60-643	1.338	16srRNA	16srRNA		1147	AAGGTATGCTAATACGGGATAATATATTTGAGAGGCATCTCTTGAATATCAAAGGTGAGC	124298
EXP_CD630_120001_125000_s_PSO-60-484	1.319	16srRNA	16srRNA		1148	GGAACTGAGACACGGTCCAAACTCCTACGGGAGGCAGCAGTGGGGAATATTGCACAATGG	124457
EXP_CD630_120001_125000_s_PSO-60-242	1.362	16srRNA	16srRNA		1149	GCGGTCTTTCAAGTCAGGAGTGAAAGGCTACGGCTCAACCGTAGTAAGCTCTTGAAACTG	124699
EXP_CD630_120001_125000_s_PSO-60-162	0.944	16srRNA	16srRNA		1150	GGAGAGTGGAATTCCTAGTGTAGCGGTGAAATGCGTAGATATTAGGAGGAACACCAGTTG	124779
EXP_CD630_120001_125000_s_PSO-60-53	1.289	16srRNA	16srRNA		1151	GGAGCAAACAGGATTAGATACCCTGGTAGTCCACGCTGTAAACGATGAGTACTAGGTGTC	124888
EXP_CD630_125001_130000_s_PSO-60-4856	1.287	16srRNA	16srRNA		1152	GAAGAACCTTACCTAAGCTTGACATCCCAATGACATCTCCTTAATCGGAGAGTTCCCTTC	125085
EXP_CD630_125001_130000_s_PSO-60-4839	1.202	16srRNA	16srRNA		1153	CTTGACATCCCAATGACATCTCCTTAATCGGAGAGTTCCCTTCGGGGACATTGGTGACAG	125102
EXP_CD630_125001_130000_s_PSO-60-4713	1.161	16srRNA	16srRNA		1154	CTTGTCTTTAGTTGCCATCATTAAGTTGGGCACTCTAGAGAGACTGCCAGGGATAACCTG	125228
EXP_CD630_125001_130000_s_PSO-60-4563	1.294	16srRNA	16srRNA		1155	CGTAAGGTGGAGCTAATCCCTTAAAGCTACTCTCAGTTCGGATTGTAGGCTGAAACTCGC	125378
EXP_CD630_125001_130000_s_PSO-60-4519	1.141	16srRNA	16srRNA		1156	GTAGGCTGAAACTCGCCTACATGAAGCTGGAGTTACTAGTAATCGCAGATCAGAATGCTG	125422
EXP_CD630_125001_130000_s_PSO-60-4379	1.021	16srRNA	16srRNA		1157	CTTTTGGAAGAAGTCGTCGAAGGTGGAATCAATAACTGGGGTGAAGTCGTAACAAGGTAG	125562
EXP_CD630_125001_130000_s_PSO-60-4287	0.982	16srRNA	16srRNA		1158	TTCTAAGGAGAATTGCCTACTGTTTAATTTTGAAAGTTCTTTACGAACTTTATATATGGG	125654
EXP_CD630_125001_130000_s_PSO-60-4158	1.055	16srRNA	16srRNA		1159	ACCATTTAAGAGTATATTACTTAAATCTTTGATTTACTTAGTAGCCTCTTACAATGCACT	125783
EXP_CD630_125001_130000_s_PSO-60-4129	1.029	16srRNA	16srRNA		1160	TGATTTACTTAGTAGCCTCTTACAATGCACTTATAGCTTAAATTTATACAAGCTTTGTGT	125812
EXP_CD630_125001_130000_s_PSO-60-4008	1.031	16srRNA	16srRNA		1161	CGTTAGCACTTTAAGTAACGGAATAATCTGAGTGAATACGAAGGTTGTTCGTTGACGTGG	125933
EXP_CD630_125001_130000_s_PSO-60-3873	0.75	16srRNA	16srRNA		1162	AGTGATATGACATCTAATTTGTAATATATAAAGCTGATAACTTTTTAAAATTATCGAAGT	126068
EXP_CD630_125001_130000_s_PSO-60-3823	1.139	16srRNA	16srRNA		1163	TTATCGAAGTTGATAGCTTCTAATCTATCAAACCTTTTTAACTGGTCAAGTTATTAAGGG	126118
EXP_CD630_125001_130000_s_PSO-60-3690	1.108	16srRNA	16srRNA		1164	CGTAAACTTTGATCCGAAGATTTCCGAATGAGGAAACTCACTTAGAGTAATGTCTAAGTA	126251
EXP_CD630_125001_130000_s_PSO-60-3595	1.047	16srRNA	16srRNA		1165	CAGGGAACTGAAACATCTAAGTACCTGAAGGAAGAGAAAGAAATTCGATTCCGTAAGTAG	126346
EXP_CD630_125001_130000_s_PSO-60-3505	1.548	16srRNA/23srRNA	16srRNA/23srRNA		1166	ATAAAGTTTTCTTTATTGGGGTTGCGGACATATCATAACGAAGAGGTATCGTAATTGAAG	126436
EXP_CD630_125001_130000_s_PSO-60-3318	1.342	23srRNA	23srRNA		1167	CTAAATACTACCTAGTGACCGATAGCATATAGTACCGTGAGGGAAAGGTGAAAAGAACCC	126623
EXP_CD630_125001_130000_s_PSO-60-3185	1.328	23srRNA	23srRNA		1168	TACTTTTTGTAGAACGGGCCAACGAGTTACGTTAAGTAGCAAGGTTAAGCACTTAAGGTG	126756
EXP_CD630_125001_130000_s_PSO-60-2944	1.363	23srRNA	23srRNA		1169	GAGATAGCTGGTTCTCCCCGAAATAGCTTTAGGGCTAGCCTCAAGGTGAGAGATACGGAG	126997
EXP_CD630_125001_130000_s_PSO-60-2859	1.663	23srRNA	23srRNA		1170	TATTGCACCTACCGAAGACTATCAAACTCCGAATGCCGTCATCTTATACTTGGGAGTCAG	127082
EXP_CD630_125001_130000_s_PSO-60-2747	1.275	23srRNA	23srRNA		1171	TAAGGTCCCTAAATGTAAGTTAAGTGGTAAAGGATGTGGGATTGCACAGACAACCAGGAT	127194
EXP_CD630_125001_130000_s_PSO-60-2682	0.93	23srRNA	23srRNA		1172	CTTAGAAGCAGCCACTCATTCAAAGAGTGCGTAATAGCTCACTGGTCGAGTGATCCTGCG	127259
EXP_CD630_125001_130000_s_PSO-60-2552	1.441	23srRNA	23srRNA		1173	CATACGGGTTGAAGCATGACCGTAAGGACATGTGGACAGTATGGGAGTGAGAATGTTGGC	127389
EXP_CD630_125001_130000_s_PSO-60-2363	1.223	23srRNA	23srRNA		1174	GATATTCCTGTACTACCGATAACCGTTTGAGAGAAGGGATGACACAGTAGGATAAGCTAA	127578
EXP_CD630_125001_130000_s_PSO-60-2247	0.878	23srRNA	23srRNA		1175	CTTTGATAATGCTGGGATGTGATGGGGAGCGAAATTTAGTAGCGAAGTAGCTGATTTCAC	127694
EXP_CD630_125001_130000_s_PSO-60-2106	1.278	23srRNA	23srRNA		1176	CCAGCGAGAGAACTGTTGTTAAGGAACTCGGCAAAATGACCCCGTAACTTAGGGATAAGG	127835
EXP_CD630_125001_130000_s_PSO-60-2007	1.012	23srRNA	23srRNA		1177	GACTGTTTACCAAAAACATAGGTTTCTGCTAAGTCGCAAGACGATGTATAGGAGCTGACG	127934
EXP_CD630_125001_130000_s_PSO-60-1871	1.637	23srRNA	23srRNA		1178	CCGTAACTATAACGGTCCTAAGGTAGCGAAATTCCTTGTCGGGTAAGTTCCGACCCGCAC	128070
EXP_CD630_125001_130000_s_PSO-60-1803	1.074	23srRNA	23srRNA		1179	TAACGATTTGGGCACTGTCTCAACAACAGACTCGGTGAAATTGTAATTCCGGTGAAGATG	128138
EXP_CD630_125001_130000_s_PSO-60-1706	1.107	23srRNA	23srRNA		1180	CTTTACTGTAGCTTGACATTGGGTCTTGGTACTACATGTACAGGATAGGTGGGAGGCTTT	128235
EXP_CD630_125001_130000_s_PSO-60-1600	1.439	23srRNA	23srRNA		1181	CTTGTAGTACTGGGACTCTAACCATAGGCCATGAATCTGGTCTTGGGACACTGTCAGGTG	128341
EXP_CD630_125001_130000_s_PSO-60-1470	1.573	23srRNA	23srRNA		1182	GAAATCGTACGTAGAGTGTAAAGGCAAAAGAGAGCTTGATTGCAAGACATACAGGTCGAG	128471
EXP_CD630_125001_130000_s_PSO-60-1377	1.521	23srRNA	23srRNA		1183	TTCTGCGTGGAAGGGCCATCGCTCAACGGATAAAAGCTACCCTGGGGATAACAGGCTTAT	128564
EXP_CD630_125001_130000_s_PSO-60-1265	1.349	23srRNA	23srRNA		1184	ATCACATCCTGGGGCTGTAGTAGGTCCCAAGGGTTGGGCTGTTCGCCCATTAAAGTGGTA	128676
EXP_CD630_125001_130000_s_PSO-60-1151	1.439	23srRNA	23srRNA		1185	GTAGGAAATTTGAGAAGACCTGTCCTTAGTACGAGAGGACCGGGATGGACGTACCTCTGG	128790
EXP_CD630_125001_130000_s_PSO-60-1093	1.182	23srRNA	23srRNA		1186	GGTGTACCAGTTGTTCTGCCAAGGGCATGGCTGGGTAGCTATGTACGGAATGGATAAGCG	128848
EXP_CD630_125001_130000_s_PSO-60-961	1.708	23srRNA	23srRNA		1187	TATCTGGTTGATAGGTCGAAGGTGTAAGTGCAGCAATGTATTTAGCTTATCGATACTAAT	128980
EXP_CD630_125001_130000_s_PSO-60-894	1.993	23srRNA/5srRNA	23srRNA/5srRNA		1188	GGACTTGACCAATATTATTTGATGTCATTCATTAAGATATATGTGCAGTTTTTAGAGTGT	129047
EXP_CD630_125001_130000_s_PSO-60-778	1.019	5srRNA	5srRNA		1189	TATACTTGTCCTAGCAACAAGAAAAAAATGTGGTTATAATAGCGGAGAAGATACACCTGT	129163
EXP_CD630_125001_130000_s_PSO-60-572	1.168	5srRNA/16srRNA	5srRNA/16srRNA		1190	GAGCCCCACCCTTGGAGCCATTATGGCTCGTTGGTCAAGAGGTTAAGACACCGCCCTTTC	129369
EXP_CD630_125001_130000_s_PSO-60-487	1.074	5srRNA/16srRNA	5srRNA/16srRNA		1191	CCTACGAGTCACCATTTGTGGGATCATAGCTCAGCTGGGAGAGCACCTGCCTTACAAGCA	129454
EXP_CD630_125001_130000_s_PSO-60-359	1.07	5srRNA/16srRNA	5srRNA/16srRNA		1192	CAGCCTGTCACGCTGGAGGTCGAGGGTTCGAGCCCCTTCCAGGTCGCCAAAATAAAAATG	129582
EXP_CD630_125001_130000_s_PSO-60-272	1.47	5srRNA/16srRNA	5srRNA/16srRNA		1193	GACTTGTAATCAGCAGGTTGTAGGTTCGATTCCTATCACCAGCTCCATGTAAAACTAATA	129669
EXP_CD630_125001_130000_s_PSO-60-149	1.185	5srRNA/16srRNA	5srRNA/16srRNA		1194	TTCGAATCCACCATCCTCCACCAATTAAATATGCGGGTGTAGCTCAATGGTAGAGTTCTG	129792
EXP_CD630_125001_130000_s_PSO-60-68	1.074	5srRNA/16srRNA	5srRNA/16srRNA		1195	GGTTCGATCCCCTTCACCCGCTCCAAAGAAAGCGTGGGTGCATAGCTCAGCTGGATAGAG	129873
EXP_CD630_130001_135000_s_PSO-60-4878	1.293	5srRNA/16srRNA	5srRNA/16srRNA		1196	CCAGCCAAATAAAAATATGGTCTATTAGCTCAGTCGGTAGAGCACCTGACTTTTAATCAG	130063
EXP_CD630_130001_135000_s_PSO-60-4796	1.12	5srRNA/16srRNA	5srRNA/16srRNA		1197	GATAGATCACCAATGGAGAGGTGTCCGAGTGGTTTAAGGAGCTGGTCTTGAAAACCAGTG	130145
EXP_CD630_130001_135000_s_PSO-60-4695	1.103	5srRNA/16srRNA	5srRNA/16srRNA		1198	CAAAAAAATGACTGAATTTGGAGAAGTACTCAAGTGGCTCAAGAGGATCCCCTGCTAAGG	130246
EXP_CD630_130001_135000_s_PSO-60-4614	0.899	5srRNA/16srRNA	5srRNA/16srRNA		1199	CGAGGGTTCGAATCCCTCCTTCTCCGCCATTCAAAAACGAGGTGTAGCGCAGTTTGGTAG	130327
EXP_CD630_130001_135000_s_PSO-60-4499	1.14	5srRNA/16srRNA	5srRNA/16srRNA		1200	CTTAAGCTTTTAGTTCAGTTGGTTAGAGTGCCCAACTCATGGCTAGTAATTCTAGGGTTT	130442
EXP_CD630_130001_135000_s_PSO-60-4347	0.946	5srRNA/16srRNA	5srRNA/16srRNA		1201	CCCTGCCAAATAAAAAGGATTTGAAAAAAGTTGGATTTTAGAGTAGTATAAGATAGTAAA	130594
EXP_CD630_130001_135000_s_PSO-60-4331	0.872	5srRNA/16srRNA	5srRNA/16srRNA		1202	GGATTTGAAAAAAGTTGGATTTTAGAGTAGTATAAGATAGTAAATAAGATTTCGAGGTGT	130610
EXP_CD630_130001_135000_s_PSO-60-4226	0.967	5srRNA/16srRNA	5srRNA/16srRNA		1203	GTTCGAGTCCCTTCACCTCGACCAAGAAAAGGGCCTATAGCTCAGGTGGTTAGAGCGCAC	130715
EXP_CD630_130001_135000_s_PSO-60-4124	1.074	5srRNA/16srRNA	5srRNA/16srRNA		1204	CACCATTTGCCCAGATAGCTCAGTCGGTAGAGCAGGGGACTGAAAATCCCCGTGTCGGTG	130817
EXP_CD630_130001_135000_s_PSO-60-3953	1.505	16srRNA	16srRNA		1205	AACTATATCAATAAAGAACTTTGAAAATTAAACAGTAGGTTAATTTATAAACAAGAAACA	130988
EXP_CD630_130001_135000_s_PSO-60-3903	1.302	16srRNA	16srRNA		1206	ACAAGAAACAAACCATAAAGCCAGATATTTTGATAACAATAGTATCTGAGCCTGATAAAC	131038
EXP_CD630_130001_135000_s_PSO-60-3742	1.18	16srRNA	16srRNA		1207	AGTAACGCGTGGGTAACCTACCCTGTACACACGGATAACATACCGAAAGGTATGCTAATA	131199
EXP_CD630_130001_135000_s_PSO-60-3696	1.32	16srRNA	16srRNA		1208	AAGGTATGCTAATACGGGATAATATATTTGAGAGGCATCTCTTAAATATCAAAGGTGAGC	131245
EXP_CD630_130001_135000_s_PSO-60-3568	1.466	16srRNA	16srRNA		1209	TAGCCGACCTGAGAGGGTGATCGGCCACATTGGAACTGAGACACGGTCCAAACTCCTACG	131373
EXP_CD630_130001_135000_s_PSO-60-3449	1.11	16srRNA	16srRNA		1210	GAGTGATGAAGGCCTTCGGGTCGTAAAACTCTGTCCTCAAGGAAGATAATGACGGTACTT	131492
EXP_CD630_130001_135000_s_PSO-60-3353	1.486	16srRNA	16srRNA		1211	GCGGTAATACGTAGGGGGCTAGCGTTATCCGGATTTACTGGGCGTAAAGGGTGCGTAGGC	131588
EXP_CD630_130001_135000_s_PSO-60-3261	1.152	16srRNA	16srRNA		1212	TCAACCGTAGTAAGCTCTTGAAACTGGGAGACTTGAGTGCAGGAGAGGAGAGTGGAATTC	131680
EXP_CD630_130001_135000_s_PSO-60-3215	1.362	16srRNA	16srRNA		1213	GGAGAGTGGAATTCCTAGTGTAGCGGTGAAATGCGTAGATATTAGGAGGAACACCAGTTG	131726
EXP_CD630_130001_135000_s_PSO-60-3106	1.308	16srRNA	16srRNA		1214	GGAGCAAACAGGATTAGATACCCTGGTAGTCCACGCTGTAAACGATGAGTACTAGGTGTC	131835
EXP_CD630_130001_135000_s_PSO-60-2943	1.238	16srRNA	16srRNA		1215	GTAGCGGAGCATGTGGTTTAATTCGAAGCAACGCGAAGAACCTTACCTAAGCTTGACATC	131998
EXP_CD630_130001_135000_s_PSO-60-2909	1.386	16srRNA	16srRNA		1216	GAAGAACCTTACCTAAGCTTGACATCCCAATGACATCTCCTTAATCGGAGAGTTCCCTTC	132032
EXP_CD630_130001_135000_s_PSO-60-2766	0.91	16srRNA	16srRNA		1217	CTTGTCTTTAGTTGCCATCATTAAGTTGGGCACTCTAGAGAGACTGCCAGGGATAACCTG	132175
EXP_CD630_130001_135000_s_PSO-60-2647	0.897	16srRNA	16srRNA		1218	CTACAATGGGTAGTACAGAGGGTTGCCAAGCCGTAAGGTGGAGCTAATCCCTTAAAGCTA	132294
EXP_CD630_130001_135000_s_PSO-60-2616	1.24	16srRNA	16srRNA		1219	CGTAAGGTGGAGCTAATCCCTTAAAGCTACTCTCAGTTCGGATTGTAGGCTGAAACTCGC	132325
EXP_CD630_130001_135000_s_PSO-60-2444	1.37	16srRNA	16srRNA		1220	CGATTATCTAACCTTTTGGAAGAAGTCGTCGAAGGTGGAATCAATAACTGGGGTGAAGTC	132497
EXP_CD630_130001_135000_s_PSO-60-2344	0.948	16srRNA	16srRNA		1221	TCCTTTCTAAGGAGAATTGCCTACTGTTTAATTTTGAAAGTTCTTTACGAACTTTATATA	132597
EXP_CD630_130001_135000_s_PSO-60-2243	0.969	16srRNA/23srRNA	16srRNA/23srRNA		1222	AAGGGGTCAGGAGTTCGACTCTCCTCATCTCCACCATTTAAGAGTATATTACTTAAATCT	132698
EXP_CD630_130001_135000_s_PSO-60-2211	0.839	16srRNA/23srRNA	16srRNA/23srRNA		1223	ACCATTTAAGAGTATATTACTTAAATCTTTGATTTACTTAGTAGCCTCTTACAATGCACT	132730
EXP_CD630_130001_135000_s_PSO-60-2061	0.949	16srRNA/23srRNA	16srRNA/23srRNA		1224	CGTTAGCACTTTAAGTAACGGAATAATCTGAGTGAATACGAAGGTTGTTCGTTGACGTGG	132880
EXP_CD630_130001_135000_s_PSO-60-1950	1.159	16srRNA/23srRNA	16srRNA/23srRNA		1225	ACTTTGAAAACTGCATATATATTTAGTGATATGACATCTAATTTGTAATATATAAAGCTG	132991
EXP_CD630_130001_135000_s_PSO-60-1876	1.183	23srRNA	23srRNA		1226	TTATCGAAGTTGATAGCTTCTAATCTATCAAACCTTTTTAACTGGTCAAGTTATTAAGGG	133065
EXP_CD630_130001_135000_s_PSO-60-1743	0.99	23srRNA	23srRNA		1227	CGTAAACTTTGATCCGAAGATTTCCGAATGAGGAAACTCACTTAGAGTAATGTCTAAGTA	133198
EXP_CD630_130001_135000_s_PSO-60-1694	1.104	23srRNA	23srRNA		1228	ATGTCTAAGTATCATTAAGTGAATACATAGCTTAATGAGGGGAACTCAGGGAACTGAAAC	133247
EXP_CD630_130001_135000_s_PSO-60-1558	1.304	23srRNA	23srRNA		1229	ATAAAGTTTTCTTTATTGGGGTTGCGGACATATCATAACGAAGAGGTATCGTAATTGAAG	133383
EXP_CD630_130001_135000_s_PSO-60-1480	1.342	23srRNA	23srRNA		1230	CACAGAAGGTAATAGTCCTGTATGTTAAACGAGAAGACTTTAGATATGATCCAGAGTACC	133461
EXP_CD630_130001_135000_s_PSO-60-1371	1.188	23srRNA	23srRNA		1231	CTAAATACTACCTAGTGACCGATAGCGTATAGTACCGTGAGGGAAAGGTGAAAAGAACCC	133570
EXP_CD630_130001_135000_s_PSO-60-1303	0.836	23srRNA	23srRNA		1232	GAGTGAAATAGAACCTGAAACCCTGCACTTACAAGCTGTGGAAGCACATTTCTTGTGTGA	133638
EXP_CD630_130001_135000_s_PSO-60-1177	1.614	23srRNA	23srRNA		1233	GGAGCCGTAGCGAAAGCGAGTTTTAACTGAGCGTTCAGTTACTTGACGTAGACCCGAAAC	133764
EXP_CD630_130001_135000_s_PSO-60-977	1.328	23srRNA	23srRNA		1234	AAATAGCTTTAGGGCTAGCCTCAAGGTGAGAGATACGGAGGTAGAGCACTGAATGTCCTA	133964
EXP_CD630_130001_135000_s_PSO-60-882	1.766	23srRNA	23srRNA		1235	GAATGCCGTCATCTTATACTTGGGAGTCAGACTGTGGGTGATAAGATTCATAGTCGAAAG	134059
EXP_CD630_130001_135000_s_PSO-60-791	1.173	23srRNA	23srRNA		1236	TAAATGTAAGTTAAGTGGTAAAGGATGTGGGATTGCACAGACAACCAGGATGTTGGCTTA	134150
EXP_CD630_130001_135000_s_PSO-60-673	1.381	23srRNA	23srRNA		1237	GAAGATTTCCGGGGCTAAAACTTACTACCGAAGCTACGGCATCAGTAATGATGGGTAGGG	134268
EXP_CD630_130001_135000_s_PSO-60-590	1.649	23srRNA	23srRNA		1238	ATGACCGTAAGGACATGTGGACAGTATGGGAGTGAGAATGTTGGCATGAGTAGCGAGATG	134351
EXP_CD630_130001_135000_s_PSO-60-444	1.253	23srRNA	23srRNA		1239	GAAAGGCGTAGGTGATGGACAACAGGTTGATATTCCTGTACTACCGATAACCGTTTGAGA	134497
EXP_CD630_130001_135000_s_PSO-60-269	1.313	23srRNA	23srRNA		1240	AAATTTAGTAGCGAAGTAGCTGATTTCACACTGTCAAGAAAAGTCTCTATCGAGGTTAAA	134672
EXP_CD630_130001_135000_s_PSO-60-159	0.947	23srRNA	23srRNA		1241	CCAGCGAGAGAACTGTTGTTAAGGAACTCGGCAAAATGACCCCGTAACTTAGGGATAAGG	134782
EXP_CD630_130001_135000_s_PSO-60-60	1.2	23srRNA	23srRNA		1242	GACTGTTTACCAAAAACATAGGTTTCTGCTAAGTCGCAAGACGATGTATAGGAGCTGACG	134881
EXP_CD630_135001_140000_s_PSO-60-4856	1.477	23srRNA	23srRNA		1243	TAACGATTTGGGCACTGTCTCAACAACAGACTCGGTGAAATTGTAATTCCGGTGAAGATG	135085
EXP_CD630_135001_140000_s_PSO-60-4768	1.41	23srRNA	23srRNA		1244	CCCATGGAGCTTTACTGTAGCTTGACATTGGGTCTTGGTACTACATGTACAGGATAGGTG	135173
EXP_CD630_135001_140000_s_PSO-60-4653	1.637	23srRNA	23srRNA		1245	CTTGTAGTACTGGGACTCTAACCATAGGCCATGAATCTGGTCTTGGGACACTGTCAGGTG	135288
EXP_CD630_135001_140000_s_PSO-60-4542	1.451	23srRNA	23srRNA		1246	GGTTCTCTCAGTACGGTCGGAAATCGTACGTAGAGTGTAAAGGCAAAAGAGAGCTTGATT	135399
EXP_CD630_135001_140000_s_PSO-60-4523	1.097	23srRNA	23srRNA		1247	GAAATCGTACGTAGAGTGTAAAGGCAAAAGAGAGCTTGATTGCAAGACATACAGGTCGAG	135418
EXP_CD630_135001_140000_s_PSO-60-4430	1.484	23srRNA	23srRNA		1248	TTCTGCGTGGAAGGGCCATCGCTCAACGGATAAAAGCTACCCTGGGGATAACAGGCTTAT	135511
EXP_CD630_135001_140000_s_PSO-60-4247	1.01	23srRNA	23srRNA		1249	TTCAGAACGTCGTGAGACAGTTCGGTCCCTATCCGTCGCAGGCGTAGGAAATTTGAGAAG	135694
EXP_CD630_135001_140000_s_PSO-60-4204	1.148	23srRNA	23srRNA		1250	GTAGGAAATTTGAGAAGACCTGTCCTTAGTACGAGAGGACCGGGATGGACGTACCTCTGG	135737
EXP_CD630_135001_140000_s_PSO-60-3952	1.513	23srRNA	23srRNA		1251	GTCGAGGACTTGACCAATATTATTTGATGTTCATTCATTAAGATATATGTGTAGTTTTTA	135989
EXP_CD630_135001_140000_s_PSO-60-3906	0.689	23srRNA	23srRNA		1252	ATGTGTAGTTTTTAGAGTGCTAACTCTAAAGAAACTAGTATTGCTAGGTTCTATAAACTT	136035
EXP_CD630_135001_140000_s_PSO-60-3828	0.882	5srRNA	5srRNA		1253	ATATTAAGCATAAAGATTATGTGGTTACAATAGCAGAGAGGATACACCTGTTCCCATTCC	136113
EXP_CD630_135001_140000_s_PSO-60-3652	0.703	5srRNA/aspC	5srRNA/aspC		1254	GTTTAATTTGATAATTTGATGAAAAAAATAAAAGACTTACTGATTTTTAAATCTATAGGT	136289
EXP_CD630_135001_140000_s_PSO-60-3542	0.855	5srRNA/aspC	5srRNA/aspC		1255	TTACTTACCTTATATATTAATTATCATTAATACATTATATCTAATTACTATTCATCTAAA	136399
EXP_CD630_135001_140000_s_PSO-60-3462	0.629	CD0107	aspC	aspartate aminotransferase	1256	ATACAAATTCTTTTAATTTATCTAATCCAGATAAGAAAGTATTTTCACTGCAAGCATAGG	136479
EXP_CD630_135001_140000_s_PSO-60-3408	1.146	CD0107	aspC	aspartate aminotransferase	1257	CATAGGATATACGAATATATTTATCCATACCAAATGCTATGCCAGGAACAACTGCAACAT	136533
EXP_CD630_135001_140000_s_PSO-60-3247	0.964	CD0107	aspC	aspartate aminotransferase	1258	CCATTTGGATTCACATATCCTACATTATCAATAGAGTCTAGTTTTGATTTAATTAAATCT	136694
EXP_CD630_135001_140000_s_PSO-60-3179	0.988	CD0107	aspC	aspartate aminotransferase	1259	TTTATATGTTTTAACCATATTGTCTATGTCAATTGAGCAATCTTTCAAGGCTCCATAGGC	136762
EXP_CD630_135001_140000_s_PSO-60-3119	0.865	CD0107	aspC	aspartate aminotransferase	1260	TATGTATTGTGCTGTTAGACTTGGGTGAGATATAAGATGTCCTTGTATAGAACTCATTGC	136822
EXP_CD630_135001_140000_s_PSO-60-2993	1.186	CD0107	aspC	aspartate aminotransferase	1261	AAAACCATTTATAGTTATTGTTATATCTTTAGCTTCTTCGCTTAATGATGCAATTGATGT	136948
EXP_CD630_135001_140000_s_PSO-60-2873	0.842	CD0107	aspC	aspartate aminotransferase	1262	TTGTATGCATACATCTACTATTTCTATTAATTCATCTTTTGTATAAACACTACCAGTAGG	137068
EXP_CD630_135001_140000_s_PSO-60-2709	1.001	CD0107	aspC	aspartate aminotransferase	1264	AAACTGGAACAGCATTAACTAACTTAATCATTTCAGGATAACTAACCCAATAAGGCTTTG	137232
EXP_CD630_135001_140000_s_PSO-60-2603	0.939	CD0107	aspC	aspartate aminotransferase	1265	TGTTATTGAGTTTTTTGCTCCACTTGATACAACTATTTCGTCTATTGAATAGTTACAGTT	137338
EXP_CD630_135001_140000_s_PSO-60-2446	1.16	CD0107	aspC	aspartate aminotransferase	1266	CCATAAGATTTTGCGTTATTAGGTACATTAAAATCGGGTTCTCCTATACTAAGATTTATT	137495
EXP_CD630_135001_140000_s_PSO-60-2392	1.06	CD0107	aspC	aspartate aminotransferase	1267	TTTATTACTTTAACTCCATTACTTTCCATTTCTTTAACTTTAGAACTAATACCTATTGTG	137549
EXP_CD630_135001_140000_s_PSO-60-1943	1.193	CD0107/8	CD0107/8		1271	AGTAACAGGAGGTTTTTTTAATTGGTTGAATTCGTAAAAAAAAGAGATGGAAGAGTAATT	137998
EXP_CD630_135001_140000_s_PSO-60-1784	0.945	CD0108	nrdD	anaerobic ribonucleoside-triphosphate reductase	1272	TTAACTCAAGAAGTAATAAAGTTTTTAAATCATAAATACTCAGAATCAGTTCCAAGTGTT	138157
EXP_CD630_135001_140000_s_PSO-60-1689	1.228	CD0108	nrdD	anaerobic ribonucleoside-triphosphate reductase	1273	AGAAACTGGCCATGCAAAAACTAGTGAAGAATATATAATATACAGAACTGAAAGAAGTAG	138252
EXP_CD630_135001_140000_s_PSO-60-1599	1.134	CD0108	nrdD	anaerobic ribonucleoside-triphosphate reductase	1274	GGCAATAGAGGAAATTACCTTTGAAGATGCAGAAGATGCTGATATAAAAAGAGAAAATGC	138342
EXP_CD630_135001_140000_s_PSO-60-1491	1.174	CD0108	nrdD	anaerobic ribonucleoside-triphosphate reductase	1275	CACTGTATCTAAAGAATTTTGTAAAACACATATATTAAAACCAGAACATTCTTTTGCTCA	138450
EXP_CD630_135001_140000_s_PSO-60-1397	1.145	CD0108	nrdD	anaerobic ribonucleoside-triphosphate reductase	1276	TTTTTAAATATGGGAACATTAACTTGTTGTCAAATAGATGTTAAAAAACTATTCAATGGT	138544
EXP_CD630_135001_140000_s_PSO-60-1243	0.926	CD0108	nrdD	anaerobic ribonucleoside-triphosphate reductase	1277	ATCAACATGGAGGTCAAAGTATACCATTTTTCGATTATGGATTGGCTGAAGGTGTATATA	138698
EXP_CD630_135001_140000_s_PSO-60-1198	0.747	CD0108	nrdD	anaerobic ribonucleoside-triphosphate reductase	1278	CTGAAGGTGTATATAAGACATTTAAGAAATTCTACATAGGAAATTTAGCTAAAGCATTGA	138743
EXP_CD630_135001_140000_s_PSO-60-1044	0.89	CD0108	nrdD	anaerobic ribonucleoside-triphosphate reductase	1279	TGAATTGTATCTAAACTTAGAAAAAGAGAAATTAATACAGACTTTTGATATAGATGATGA	138897
EXP_CD630_135001_140000_s_PSO-60-849	0.736	CD0108	nrdD	anaerobic ribonucleoside-triphosphate reductase	1281	TTCAAGTGTAAACTTCGGAACAGATACTTCTGAAGAAGGAAGAATGGTAACTAAGAATCT	139092
EXP_CD630_135001_140000_s_PSO-60-770	1.141	CD0108	nrdD	anaerobic ribonucleoside-triphosphate reductase	1282	GGTTTAGGTAATGGAGAGACACCAATTTTTCCAATTTTAATATTTAAGGTCAAAGAAGGC	139171
EXP_CD630_135001_140000_s_PSO-60-693	1.209	CD0108	nrdD	anaerobic ribonucleoside-triphosphate reductase	1283	AGACCCTAATTATGATTTATTTAAATTATCATGCAGAGTATCAGCTAAAAGACTATTCCC	139248
EXP_CD630_135001_140000_s_PSO-60-587	0.836	CD0108	nrdD	anaerobic ribonucleoside-triphosphate reductase	1284	AAAGGTGAACCAGATACAGAGGCTACATATATGGGTTGTAGAACAAGAGTACTTAGTAAT	139354
EXP_CD630_135001_140000_s_PSO-60-466	0.857	CD0108	nrdD	anaerobic ribonucleoside-triphosphate reductase	1285	CAAGATTGGGTATAAAACATGGTATTATAAATAATGAAAAGGCTAATTTAGATGGTTTCT	139475
EXP_CD630_135001_140000_s_PSO-60-352	1.224	CD0108	nrdD	anaerobic ribonucleoside-triphosphate reductase	1286	TTGAGGTACAAGGAAATAAAAAGATGAAGAATTTTCCATTCTTAATGGGGCAAGGTGTAT	139589
EXP_CD630_135001_140000_s_PSO-60-283	1.266	CD0108	nrdD	anaerobic ribonucleoside-triphosphate reductase	1287	CTGATGATTTAGGACCAGAAGATACACTAAAAGAAGTAATAAAACAAGGAACATTGACAA	139658
EXP_CD630_135001_140000_s_PSO-60-182	0.942	CD0108	nrdD	anaerobic ribonucleoside-triphosphate reductase	1288	GGTAAACATCATGGAGAAAGTAAAGAAGCTCAAGAATTAGGATTAAAAATAGTGTCACAT	139759
EXP_CD630_135001_140000_s_PSO-60-56	1.196	CD0108	nrdD	anaerobic ribonucleoside-triphosphate reductase	1289	GCAGAAGGTCTTTCAGGTAGGTTTACTAAAATAGATAAAAAAGTTTATGGAGAAATTAAA	139885
EXP_CD630_140001_145000_s_PSO-60-4913	1.096	CD0108	nrdD	anaerobic ribonucleoside-triphosphate reductase	1290	AGAAGCTCCATACCATGAATTGACTAATGCAGGTCATATAACATATGTAGAGTTAGATGG	140028
EXP_CD630_140001_145000_s_PSO-60-4812	1.036	CD0108	nrdD	anaerobic ribonucleoside-triphosphate reductase	1291	AAGCTATGAAAGATTTGGGTATAGGATATGGAAGTATAAATCATCCTGTAGATAGAGACC	140129
EXP_CD630_140001_145000_s_PSO-60-4716	0.934	CD0108	nrdD	anaerobic ribonucleoside-triphosphate reductase	1292	TATGCCCTGTATGTGGAAGAAATGAAGATGAAAGTGACATCAAATTCGAAAGAATAAGAA	140225
EXP_CD630_140001_145000_s_PSO-60-4542	0.773	CD0109	nrdG	anaerobic ribonucleoside-triphosphate reductase activating protein	1293	TAAGAATGTCATCTACTATAAGTTATGACAGCATAGTTGATGGACCAGGATTAAGAATGG	140399
EXP_CD630_140001_145000_s_PSO-60-4498	1.257	CD0109	nrdG	anaerobic ribonucleoside-triphosphate reductase activating protein	1294	CCAGGATTAAGAATGGTAATATGGACTCAAGGATGTATTCATAATTGTAAAGAGTGCCAT	140443
EXP_CD630_140001_145000_s_PSO-60-4400	1.109	CD0109	nrdG	anaerobic ribonucleoside-triphosphate reductase activating protein	1295	GGATACAGAAGAAATTATAAATAAAGTCAAATCATTGAAATTACAAAAAGGCATTACGCT	140541
EXP_CD630_140001_145000_s_PSO-60-4294	1.165	CD0109	nrdG	anaerobic ribonucleoside-triphosphate reductase activating protein	1296	GCAAGAGAAGCTAAAATAAATGGGTTAGATGTATGGTCATATACTGGATTTACGTTTGAA	140647
EXP_CD630_140001_145000_s_PSO-60-4147	1.021	CD0109	nrdG	anaerobic ribonucleoside-triphosphate reductase activating protein	1297	GCTGAAAAAAAAGATATAAGCTTAAAGTTTAGAGGGTCATCAAATCAAAGGATAATTGAT	140794
EXP_CD630_140001_145000_s_PSO-60-4081	0.936	CD0109	nrdG	anaerobic ribonucleoside-triphosphate reductase activating protein	1298	AAAAGTTTGAAATATAAAAAAGTGTTTTTGGTTGAGCAATATATGAAGGATGATTTATCT	140860
EXP_CD630_140001_145000_s_PSO-60-3947	0.927	CD0109 (nrdG)/16srRNA	CD0109 (nrdG)/16srRNA		1299	TTCAAGCTTGTATAATGTAACAATTAAACCAAAAGACTCATTGTATATTTGAAATTAAGT	140994
EXP_CD630_140001_145000_s_PSO-60-3907	1.029	CD0109 (nrdG)/16srRNA	CD0109 (nrdG)/16srRNA		1300	TTGTATATTTGAAATTAAGTTTTTTATAGTTTATAGGTGTTTTATGTGGATTACGAATGA	141034
EXP_CD630_140001_145000_s_PSO-60-3799	0.639	CD0109 (nrdG)/16srRNA	CD0109 (nrdG)/16srRNA		1301	AATTTATAGAAATTTTTAATTGTTACAATATAAATATCTAGATAAGTTATGAGATACTGA	141142
EXP_CD630_140001_145000_s_PSO-60-3689	0.82	CD0109 (nrdG)/16srRNA	CD0109 (nrdG)/16srRNA		1302	GGTCAAGTAGTCTAAAAAATGAAAAAGATTTAAAAAAGTGTTTTAACTAAACACATAAGT	141252
EXP_CD630_140001_145000_s_PSO-60-3548	1.256	CD0109 (nrdG)/16srRNA	CD0109 (nrdG)/16srRNA		1303	TGTAATTTGTGGATAAATATGTTTATAATGTGGATAATATTTAATGTAATAAGTTAAAGC	141393
EXP_CD630_140001_145000_s_PSO-60-3520	0.919	CD0109 (nrdG)/16srRNA	CD0109 (nrdG)/16srRNA		1304	TGTGGATAATATTTAATGTAATAAGTTAAAGCAATATGAATCAACTGTTTATAATGTGGA	141421
EXP_CD630_140001_145000_s_PSO-60-3293	1.155	16srRNA	16srRNA		1306	ACAAGAAACAAACCATAAAGCCAGATATTTTGATAACAATAGTATCTGAGCCTGATAAAC	141648
EXP_CD630_140001_145000_s_PSO-60-3143	1.413	16srRNA	16srRNA		1307	GCGGACGGGTGAGTAACGCGTGGGTAACCTACCCTGTACACACGGATAACATACCGAAAG	141798
EXP_CD630_140001_145000_s_PSO-60-3086	0.994	16srRNA	16srRNA		1308	AAGGTATGCTAATACGGGATAATATATTTGAGAGGCATCTCTTGAATATCAAAGGTGAGC	141855
EXP_CD630_140001_145000_s_PSO-60-2958	1.637	16srRNA	16srRNA		1309	TAGCCGACCTGAGAGGGTGATCGGCCACATTGGAACTGAGACACGGTCCAAACTCCTACG	141983
EXP_CD630_140001_145000_s_PSO-60-2842	1.246	16srRNA	16srRNA		1310	CGTGAGTGATGAAGGCCTTCGGGTCGTAAAACTCTGTCCTCAAGGAAGATAATGACGGTA	142099
EXP_CD630_140001_145000_s_PSO-60-2743	1.817	16srRNA	16srRNA		1311	GCGGTAATACGTAGGGGGCTAGCGTTATCCGGATTTACTGGGCGTAAAGGGTGCGTAGGC	142198
EXP_CD630_140001_145000_s_PSO-60-2651	1.179	16srRNA	16srRNA		1312	TCAACCGTAGTAAGCTCTTGAAACTGGGAGACTTGAGTGCAGGAGAGGAGAGTGGAATTC	142290
EXP_CD630_140001_145000_s_PSO-60-2605	0.831	16srRNA	16srRNA		1313	GGAGAGTGGAATTCCTAGTGTAGCGGTGAAATGCGTAGATATTAGGAGGAACACCAGTTG	142336
EXP_CD630_140001_145000_s_PSO-60-2496	1.336	16srRNA	16srRNA		1314	GGAGCAAACAGGATTAGATACCCTGGTAGTCCACGCTGTAAACGATGAGTACTAGGTGTC	142445
EXP_CD630_140001_145000_s_PSO-60-2410	1.017	16srRNA	16srRNA		1315	CTAACGCATTAAGTACTCCGCCTGGGAAGTACGCTCGCAAGAGTGAAACTCAAAGGAATT	142531
EXP_CD630_140001_145000_s_PSO-60-2299	1.314	16srRNA	16srRNA		1316	GAAGAACCTTACCTAAGCTTGACATCCCAATGACATCTCCTTAATCGGAGAGTTCCCTTC	142642
EXP_CD630_140001_145000_s_PSO-60-2156	1.37	16srRNA	16srRNA		1317	CTTGTCTTTAGTTGCCATCATTAAGTTGGGCACTCTAGAGAGACTGCCAGGGATAACCTG	142785
EXP_CD630_140001_145000_s_PSO-60-2061	0.976	16srRNA	16srRNA		1318	CTTATGCTTAGGGCTACACACGTGCTACAATGGGTAGTACAGAGGGTTGCCAAGCCGTAA	142880
EXP_CD630_140001_145000_s_PSO-60-2006	1.111	16srRNA	16srRNA		1319	CGTAAGGTGGAGCTAATCCCTTAAAGCTACTCTCAGTTCGGATTGTAGGCTGAAACTCGC	142935
EXP_CD630_140001_145000_s_PSO-60-1842	0.963	16srRNA	16srRNA		1320	CCCGAAGCCGATTATCTAACCTTTTGGAAGAAGTCGTCGAAGGTGGAATCAATAACTGGG	143099
EXP_CD630_140001_145000_s_PSO-60-1742	1.033	16srRNA	16srRNA		1321	GGATCACCTCCTTTCTAAGGAGAATTGCCTACTGTTTAATTTTGAAAGTTCTTTACGAAC	143199
EXP_CD630_140001_145000_s_PSO-60-1565	0.851	16srRNA/23srRNA	16srRNA/23srRNA		1322	CTTAGTAGCCTCTTACAATGCACTTATAGCTTAAATTTATACAAGCTTTGTGCGTTAGCA	143376
EXP_CD630_140001_145000_s_PSO-60-1478	1.435	16srRNA/23srRNA	16srRNA/23srRNA		1323	ATGTGAAGTTTGTTTGTTGGCGCTGTGCGTTAGCACTTTAAGCAACGGAATTTATTCGTT	143463
EXP_CD630_140001_145000_s_PSO-60-1369	0.963	16srRNA/23srRNA	16srRNA/23srRNA		1324	TGACATCTAATTTGTAATATATAAAGCTGATAACTTTTAAAAATTATCAAGTTGATAGAC	143572
EXP_CD630_140001_145000_s_PSO-60-1303	1.494	23srRNA	23srRNA		1325	CTATCAAACCTTTTTAACTGGTCAAGTTATTAAGGGTGCAGGGCGGATGCCTTGGCACTA	143638
EXP_CD630_140001_145000_s_PSO-60-1194	1.095	23srRNA	23srRNA		1326	CGTAAACTTTGATCCGAAGATTTCCGAATGAGGAAACTCACTTAGAGTAATGTCTAAGTA	143747
EXP_CD630_140001_145000_s_PSO-60-1099	0.892	23srRNA	23srRNA		1327	CAGGGAACTGAAACATCTAAGTACCTGAAGGAAGAGAAAGAAATTCGATTCCGTAAGTAG	143842
EXP_CD630_140001_145000_s_PSO-60-754	1.024	23srRNA	23srRNA		1328	GAGTGAAATAGAACCTGAAACCCTGCACTTACAAGCTGTGGAAGCACATTTCTTGTGTGA	144187
EXP_CD630_140001_145000_s_PSO-60-689	1.458	23srRNA	23srRNA		1329	TACTTTTTGTAGAACGGGCCAACGAGTTACGTTAAGTAGCAAGGTTAAGCACTTAAGGTG	144252
EXP_CD630_140001_145000_s_PSO-60-554	1.319	23srRNA	23srRNA		1330	ATGAGCAGGATGAAGCGAAAGTAAAATTTCGTGGAGGTCCGAACCCACGAGCGTTGAAAA	144387
EXP_CD630_140001_145000_s_PSO-60-448	1.47	23srRNA	23srRNA		1331	GAGATAGCTGGTTCTCCCCGAAATAGCTTTAGGGCTAGCCTCAAGGTGAGAGATACGGAG	144493
EXP_CD630_140001_145000_s_PSO-60-344	0.924	23srRNA	23srRNA		1332	TATCAAACTCCGAATGCCGTCATCTTATACTTGGGAGTCAGACTGTGGGTGATAAGATTC	144597
EXP_CD630_140001_145000_s_PSO-60-242	1.286	23srRNA	23srRNA		1333	TAAATGTAAGTTAAGTGGTAAAGGATGTGGGATTGCACAGACAACCAGGATGTTGGCTTA	144699
EXP_CD630_140001_145000_s_PSO-60-186	1.211	23srRNA	23srRNA		1334	CTTAGAAGCAGCCACTCATTCAAAGAGTGCGTAATAGCTCACTGGTCGAGTGATCCTGCG	144755
EXP_CD630_145001_150000_s_PSO-60-4867	1.434	23srRNA	23srRNA		1336	GATATTCCTGTACTACCGATAACCGTTTGAGAGATGGGATGACACAGTAGGATAAGCTAA	145074
EXP_CD630_145001_150000_s_PSO-60-4769	1.054	23srRNA	23srRNA		1337	TCAAAGTAGGTAAATCCGCTTTGATAATGCTGGGATGTGATGGGGAGCGAAATTTAGTAG	145172
EXP_CD630_145001_150000_s_PSO-60-4720	1.028	23srRNA	23srRNA		1338	AAATTTAGTAGCGAAGTAGCTGATTTCACACTGTCAAGAAAAGTCTCTATCGAGGTTAAA	145221
EXP_CD630_145001_150000_s_PSO-60-4610	0.975	23srRNA	23srRNA		1339	CCAGCGAGAGAACTGTTGTTAAGGAACTCGGCAAAATGACCCCGTAACTTAGGGATAAGG	145331
EXP_CD630_145001_150000_s_PSO-60-4511	1.22	23srRNA	23srRNA		1340	GACTGTTTACCAAAAACATAGGTTTCTGCTAAGTCGCAAGACGATGTATAGGAGCTGACG	145430
EXP_CD630_145001_150000_s_PSO-60-4372	1.246	23srRNA	23srRNA		1341	TAACTATAACGGTCCTAAGGTAGCGAAATTCCTTGTCGGGTAAGTTCCGACCCGCACGAA	145569
EXP_CD630_145001_150000_s_PSO-60-4307	1.566	23srRNA	23srRNA		1342	TAACGATTTGGGCACTGTCTCAACAACAGACTCGGTGAAATTGTAATTCCGGTGAAGATG	145634
EXP_CD630_145001_150000_s_PSO-60-4219	1.33	23srRNA	23srRNA		1343	CCCATGGAGCTTTACTGTAGCTTGACATTGGGTCTTGGTACTACATGTACAGGATAGGTG	145722
EXP_CD630_145001_150000_s_PSO-60-4104	0.816	23srRNA	23srRNA		1344	CTTGTAGTACTGGGACTCTAACCATAGGCCATGAATCTGGTCTTGGGACACTGTCAGGTG	145837
EXP_CD630_145001_150000_s_PSO-60-3974	1.299	23srRNA	23srRNA		1345	GAAATCGTACGTAGAGTGTAAAGGCAAAAGAGAGCTTGATTGCAAGACATACAGGTCGAG	145967
EXP_CD630_145001_150000_s_PSO-60-3881	0.971	23srRNA	23srRNA		1346	TTCTGCGTGGAAGGGCCATCGCTCAACGGATAAAAGCTACCCTGGGGATAACAGGCTTAT	146060
EXP_CD630_145001_150000_s_PSO-60-3769	0.938	23srRNA	23srRNA		1347	ATCACATCCTGGGGCTGTAGTAGGTCCCAAGGGTTGGGCTGTTCGCCCATTAAAGTGGTA	146172
EXP_CD630_145001_150000_s_PSO-60-3655	1.277	23srRNA	23srRNA		1348	GTAGGAAATTTGAGAAGACCTGTCCTTAGTACGAGAGGACCGGGATGGACGTACCTCTGG	146286
EXP_CD630_145001_150000_s_PSO-60-3582	1.221	23srRNA	23srRNA		1349	CTGCCAAGGGCATGGCTGGGTAGCTATGTACGGAATGGATAAGCGCTGAAAGCATCTAAG	146359
EXP_CD630_145001_150000_s_PSO-60-3442	1.359	23srRNA	23srRNA		1350	GTAAGTGCAGCAATGTATTTAGCTTATCGATACTAATAGGTCGAGGACTTGACCAATATT	146499
EXP_CD630_145001_150000_s_PSO-60-3406	1.45	23srRNA	23srRNA		1351	TAGGTCGAGGACTTGACCAATATTATTTGATGTCATTCATTAAGATATATGTGCAGTTTT	146535
EXP_CD630_145001_150000_s_PSO-60-3295	0.853	23srRNA/5srRNA	23srRNA/5srRNA		1352	TAGTTTTATGAGGCAAAAAATCGAATAAAAAAAGTATTGACACAATAAGACAAAGATGTT	146646
EXP_CD630_145001_150000_s_PSO-60-3201	1.023	5srRNA	5srRNA		1353	AAAATTTAGACAATAATCTGGTTATAATAGCAGAGAGGATACACCTGTTCCCATTCCGAA	146740
EXP_CD630_145001_150000_s_PSO-60-3050	1.22	5srRNA/CD0020	5srRNA/CD0020		1354	AACTGGCAGACGCACAGGACTTAAAATCCTGCGGGACTTACCTCTCGTACCGGTTCGATT	146891
EXP_CD630_145001_150000_s_PSO-60-2998	1.293	5srRNA/16srRNA	5srRNA/16srRNA		1355	GTTCGATTCCGGTCTTCGGCACCACAAATTATTGTGGGCCATTAGCTCAGTTGGTTAGAG	146943
EXP_CD630_145001_150000_s_PSO-60-2843	1.154	16srRNA	16srRNA		1356	ATAAAACAAGAAACAAACCATAAAGCCAGATATTTTGATAACAATAGTATCTGAGCCTGA	147098
EXP_CD630_145001_150000_s_PSO-60-2814	0.856	16srRNA	16srRNA		1357	ATATTTTGATAACAATAGTATCTGAGCCTGATAAACTTTTATTTGAGAGTTTGATCCTGG	147127
EXP_CD630_145001_150000_s_PSO-60-2647	1.298	16srRNA	16srRNA		1358	ACGGATAACATACCGAAAGGTATGCTAATACGGGATAATATATTTGAGAGGCATCTCTTA	147294
EXP_CD630_145001_150000_s_PSO-60-2615	1.203	16srRNA	16srRNA		1359	GGATAATATATTTGAGAGGCATCTCTTAAATATCAAAGGTGAGCCAGTACAGGATGGACC	147326
EXP_CD630_145001_150000_s_PSO-60-2503	1.526	16srRNA	16srRNA		1360	TAGCCGACCTGAGAGGGTGATCGGCCACATTGGAACTGAGACACGGTCCAAACTCCTACG	147438
EXP_CD630_145001_150000_s_PSO-60-2384	1.279	16srRNA	16srRNA		1361	GAGTGATGAAGGCCTTCGGGTCGTAAAACTCTGTCCTCAAGGAAGATAATGACGGTACTT	147557
EXP_CD630_145001_150000_s_PSO-60-2264	1.39	16srRNA	16srRNA		1362	TTATCCGGATTTACTGGGCGTAAAGGGTGCGTAGGCGGTCTTTCAAGTCAGGAGTGAAAG	147677
EXP_CD630_145001_150000_s_PSO-60-2150	0.836	16srRNA	16srRNA		1363	GGAGAGTGGAATTCCTAGTGTAGCGGTGAAATGCGTAGATATTAGGAGGAACACCAGTTG	147791
EXP_CD630_145001_150000_s_PSO-60-2046	0.901	16srRNA	16srRNA		1364	CGTGGGGAGCAAACAGGATTAGATACCCTGGTAGTCCACGCTGTAAACGATGAGTACTAG	147895
EXP_CD630_145001_150000_s_PSO-60-1955	0.981	16srRNA	16srRNA		1365	CTAACGCATTAAGTACTCCGCCTGGGAAGTACGCTCGCAAGAGTGAAACTCAAAGGAATT	147986
EXP_CD630_145001_150000_s_PSO-60-1844	1.319	16srRNA	16srRNA		1366	GAAGAACCTTACCTAAGCTTGACATCCCAATGACATCTCCTTAATCGGAGAGTTCCCTTC	148097
EXP_CD630_145001_150000_s_PSO-60-1778	1.508	16srRNA	16srRNA		1367	ATTGGTGACAGGTGGTGCATGGTTGTCGTCAGCTCGTGTCGTGAGATGTTGGGTTAAGTC	148163
EXP_CD630_145001_150000_s_PSO-60-1701	1.182	16srRNA	16srRNA		1368	CTTGTCTTTAGTTGCCATCATTAAGTTGGGCACTCTAGAGAGACTGCCAGGGATAACCTG	148240
EXP_CD630_145001_150000_s_PSO-60-1551	1.092	16srRNA	16srRNA		1369	CGTAAGGTGGAGCTAATCCCTTAAAGCTACTCTCAGTTCGGATTGTAGGCTGAAACTCGC	148390
EXP_CD630_145001_150000_s_PSO-60-1367	1.268	16srRNA	16srRNA		1370	CTTTTGGAAGAAGTCGTCGAAGGTGGAATCAATAACTGGGGTGAAGTCGTAACAAGGTAG	148574
EXP_CD630_145001_150000_s_PSO-60-1275	0.889	16srRNA	16srRNA		1371	TTCTAAGGAGAATTGCCTACTGTTTAATTTTGAAAGTTCTTTACGAACTTTATATATGGG	148666
EXP_CD630_145001_150000_s_PSO-60-1146	0.983	16srRNA/23srRNA	16srRNA/23srRNA		1372	ACCATTTAAGAGTATATTACTTAAATCTTTGATTTACTTAGTAGCCTCTTACAATGCACT	148795
EXP_CD630_145001_150000_s_PSO-60-1087	0.736	16srRNA/23srRNA	16srRNA/23srRNA		1373	TTATAGCTTAAATTTATACAGGCTTTGTGCGTTAGCACTTTAAGCAACGGAATTTATTCG	148854
EXP_CD630_145001_150000_s_PSO-60-983	0.971	16srRNA/23srRNA	16srRNA/23srRNA		1374	AGTGATATGACATCTAATTTGTAATATATAAAGCTGATAACTTTTTAAAATTATCGAAGT	148958
EXP_CD630_145001_150000_s_PSO-60-842	1.489	23srRNA	23srRNA		1375	ATGAAGGACGTGATAAGCTGCGATAAGCTTCGGGGAGTTGCACGTAAACTTTGATCCGAA	149099
EXP_CD630_145001_150000_s_PSO-60-642	1.531	23srRNA	23srRNA		1376	CGAGCGAACGCGGATTAGCCCAAACCAATAAAGTTTTCTTTATTGGGGTTGCGGACATAT	149299
EXP_CD630_145001_150000_s_PSO-60-547	1.21	23srRNA	23srRNA		1377	AAAGACCCACCACAGAAGGTAATAGTCCTGTATGTTAAACGAGAAGACTTTAGATATGAT	149394
EXP_CD630_145001_150000_s_PSO-60-442	1.19	23srRNA	23srRNA		1378	ACCACCCTCCAAGGCTAAATACTACCTAGTGACCGATAGCGTATAGTACCGTGAGGGAAA	149499
EXP_CD630_145001_150000_s_PSO-60-360	1.208	23srRNA	23srRNA		1379	GAGTGAAATAGAACCTGAAACCCTGCACTTACAAGCTGTGGAAGCACATTTCTTGTGTGA	149581
EXP_CD630_145001_150000_s_PSO-60-160	1.181	23srRNA	23srRNA		1380	ATGAGCAGGATGAAGCGAAAGTAAAATTTCGTGGAGGTCCGAACCCACGAGCGTTGAAAA	149781
EXP_CD630_145001_150000_s_PSO-60-54	1.211	23srRNA	23srRNA		1381	GAGATAGCTGGTTCTCCCCGAAATAGCTTTAGGGCTAGCCTCAAGGTGAGAGATACGGAG	149887
EXP_CD630_150001_155000_s_PSO-60-4939	0.898	23srRNA	23srRNA		1382	GAATGCCGTCATCTTATACTTGGGAGTCAGACTGTGGGTGATAAGATTCATAGTCGAAAG	150002
EXP_CD630_150001_155000_s_PSO-60-4792	1.578	23srRNA	23srRNA		1383	CTTAGAAGCAGCCACTCATTCAAAGAGTGCGTAATAGCTCACTGGTCGAGTGATCCTGCG	150149
EXP_CD630_150001_155000_s_PSO-60-4647	1.473	23srRNA	23srRNA		1384	ATGACCGTAAGGACATGTGGACAGTATGGGAGTGAGAATGTTGGCATGAGTAGCGAGATG	150294
EXP_CD630_150001_155000_s_PSO-60-4636	1.567	23srRNA	23srRNA		1385	GACATGTGGACAGTATGGGAGTGAGAATGTTGGCATGAGTAGCGAGATGTGGGTGAGAAT	150305
EXP_CD630_150001_155000_s_PSO-60-4473	1.123	23srRNA	23srRNA		1386	GATATTCCTGTACTACCGATAACCGTTTGAGAGAAGGGATGACACAGTAGGATAAGCTAA	150468
EXP_CD630_150001_155000_s_PSO-60-4357	1.077	23srRNA	23srRNA		1387	CTTTGATAATGCTGGGATGTGATGGGGAGCGAAATTTAGTAGCGAAGTAGCTGATTTCAC	150584
EXP_CD630_150001_155000_s_PSO-60-4326	1.212	23srRNA	23srRNA		1388	AAATTTAGTAGCGAAGTAGCTGATTTCACACTGTCAAGAAAAGTCTCTATCGAGGTTAAA	150615
EXP_CD630_150001_155000_s_PSO-60-4216	1.256	23srRNA	23srRNA		1389	CCAGCGAGAGAACTGTTGTTAAGGAACTCGGCAAAATGACCCCGTAACTTAGGGATAAGG	150725
EXP_CD630_150001_155000_s_PSO-60-4117	1.165	23srRNA	23srRNA		1390	GACTGTTTACCAAAAACATAGGTTTCTGCTAAGTCGCAAGACGATGTATAGGAGCTGACG	150824
EXP_CD630_150001_155000_s_PSO-60-3978	1.594	23srRNA	23srRNA		1391	TAACTATAACGGTCCTAAGGTAGCGAAATTCCTTGTCGGGTAAGTTCCGACCCGCACGAA	150963
EXP_CD630_150001_155000_s_PSO-60-3913	1.573	23srRNA	23srRNA		1392	TAACGATTTGGGCACTGTCTCAACAACAGACTCGGTGAAATTGTAATTCCGGTGAAGATG	151028
EXP_CD630_150001_155000_s_PSO-60-3825	1.636	23srRNA	23srRNA		1393	CCCATGGAGCTTTACTGTAGCTTGACATTGGGTCTTGGTACTACATGTACAGGATAGGTG	151116
EXP_CD630_150001_155000_s_PSO-60-3710	1.338	23srRNA	23srRNA		1394	CTTGTAGTACTGGGACTCTAACCATAGGCCATGAATCTGGTCTTGGGACACTGTCAGGTG	151231
EXP_CD630_150001_155000_s_PSO-60-3580	1.33	23srRNA	23srRNA		1395	GAAATCGTACGTAGAGTGTAAAGGCAAAAGAGAGCTTGATTGCAAGACATACAGGTCGAG	151361
EXP_CD630_150001_155000_s_PSO-60-3487	1.403	23srRNA	23srRNA		1396	TTCTGCGTGGAAGGGCCATCGCTCAACGGATAAAAGCTACCCTGGGGATAACAGGCTTAT	151454
EXP_CD630_150001_155000_s_PSO-60-3375	1.301	23srRNA	23srRNA		1397	ATCACATCCTGGGGCTGTAGTAGGTCCCAAGGGTTGGGCTGTTCGCCCATTAAAGTGGTA	151566
EXP_CD630_150001_155000_s_PSO-60-3261	0.884	23srRNA	23srRNA		1398	GTAGGAAATTTGAGAAGACCTGTCCTTAGTACGAGAGGACCGGGATGGACGTACCTCTGG	151680
EXP_CD630_150001_155000_s_PSO-60-3188	1.159	23srRNA	23srRNA		1399	CTGCCAAGGGCATGGCTGGGTAGCTATGTACGGAATGGATAAGCGCTGAAAGCATCTAAG	151753
EXP_CD630_150001_155000_s_PSO-60-3047	1.191	23srRNA	23srRNA		1400	TAAGTGCAGCAATGTATTTAGCTTATCGATACTAATAGGTCGAGGACTTGACCAATATTT	151894
EXP_CD630_150001_155000_s_PSO-60-3009	1.52	23srRNA	23srRNA		1401	GTCGAGGACTTGACCAATATTTATTTGATGTTCATTCATTAAGATATATGTGTAGTTTTT	151932
EXP_CD630_150001_155000_s_PSO-60-2884	1.17	5srRNA	5srRNA		1402	ATATTAAGCATAAAGATTATGTGGTTACAATAGCAGAGAGGATACACCTGTTCCCATTCC	152057
EXP_CD630_150001_155000_s_PSO-60-2781	1.397	5srRNA	5srRNA		1403	GAAACTGCCTGGGAGAGTAGGACGTAGCCACGTTAAATGTTCCAAGGTAGCTCAACGGTG	152160
EXP_CD630_150001_155000_s_PSO-60-2648	1.096	5srRNA/CD0020	5srRNA/CD0020		1404	AACTGGCAGACGCACAGGACTTAAAATCCTGCGGGACTTACCTCTCGTACCGGTTCGATT	152293
EXP_CD630_150001_155000_s_PSO-60-2511	0.84	5srRNA/CD0020	5srRNA/CD0020		1405	TAGGTTCAAGTCCTGCCTCCGCAACCATTAAAACGGCTCGTTGGTCAAGAGGTTAAGACA	152430
EXP_CD630_150001_155000_s_PSO-60-2414	0.885	5srRNA/CD0110	5srRNA/CD0110		1406	TACGAGTCACCAATTCAATTAAATATGCGGGTGTAGCTCAATGGTAGAGTTCTGGCCTTC	152527
EXP_CD630_150001_155000_s_PSO-60-2260	0.939	5srRNA/CD0110	5srRNA/CD0110		1407	CAGGTTCGAGCCCTGTTGGTCCCACCATTCGCGGCCTGGTAGTTCAGTTGGTTAGAATGC	152681
EXP_CD630_150001_155000_s_PSO-60-2154	1.225	5srRNA/CD0110	5srRNA/CD0110		1408	CCAAATTAAATAAGCGGGAATAGTTCAGTGGTAGAGCGCAACCTTGCCAAGGTTGAAGTC	152787
EXP_CD630_150001_155000_s_PSO-60-2092	1.14	5srRNA/CD0110	5srRNA/CD0110		1409	GAGTTCGAATCTCGTTTCCCGCTCCATAATAACTTGGGTGCATAGCTCAGCTGGATAGAG	152849
EXP_CD630_150001_155000_s_PSO-60-2010	0.726	5srRNA/CD0110	5srRNA/CD0110		1410	TCCGGGGTTCGAATCCCTGTGCGCTCATTAAGAAAAGTTTACTATAAATTATAGTAAACT	152931
EXP_CD630_150001_155000_s_PSO-60-1874	0.799	5srRNA/CD0110	5srRNA/CD0110		1411	AAATTACAGTATATTCTAATAGAGTTACAGTATATTCATTAATATTGTAAACATACGGAG	153067
EXP_CD630_150001_155000_s_PSO-60-1804	1.105	5srRNA/CD0110	5srRNA/CD0110		1412	AATAGTCTACAAGATGTTTATGAAGGCATCAGTTAAATATAACTAATTAGTAAGAGTTAT	153137
EXP_CD630_150001_155000_s_PSO-60-1669	0.826	5srRNA/CD0110	5srRNA/CD0110		1413	GCATATTTTTGTCTAAACAATAAGTATAAGAAATTATAAAAAATTAGAGACTATAGTGAA	153272
EXP_CD630_150001_155000_s_PSO-60-1568	0.822	5srRNA/CD0110	5srRNA/CD0110		1414	TTATTATACTGTGAAATGGATATATAACTTTAGGTATTGTGTATTATTTTCACTGTAGGA	153373
EXP_CD630_150001_155000_s_PSO-60-1392	0.999	5srRNA/CD0110	5srRNA/CD0110		1416	ATGGAATAATATTGATGATAAGTAATATTTAGATTTTGTATTTGTTTATAGTTAATAAGT	153549
EXP_CD630_150001_155000_s_PSO-60-1250	0.942	5srRNA/CD0110	5srRNA/CD0110		1417	CGAGTACTATTTTGTATTCGCGCCTTGATGGTTTGAGTTATTTGAGTAAAAACTAACTTT	153691
EXP_CD630_150001_155000_s_PSO-60-1080	1.236	5srRNA/CD0110	5srRNA/CD0110		1419	TAGAGTTAGATTTATATAGTATAATACTTAGTGTAAATAATTAAGAAGTTATCAAACAGG	153861
EXP_CD630_150001_155000_s_PSO-60-993	0.872	CD0110	CD0110	putative membrane protein	1420	CTTTTTTAAATGGATTTTTTAATATAATATTAAGAATGAGTATATATGATTTAATTGACA	153948
EXP_CD630_150001_155000_s_PSO-60-883	1.166	CD0110	CD0110	putative membrane protein	1421	ACAAGAGCAGAACAAGTGTTTAAAGGTATAATATTTCTTTTATTAGCAACTCAACTTAGT	154058
EXP_CD630_150001_155000_s_PSO-60-755	1.177	CD0110	CD0110	putative membrane protein	1422	TCTTATAATTTTTCAACCAGAATTTAGAGCAGGACTTGAACATATAGGAAGAGCAAAGTT	154186
EXP_CD630_150001_155000_s_PSO-60-687	1.106	CD0110	CD0110	putative membrane protein	1423	TTGGAAAGAATGTAAATACTTCTGAAGAAACTCTCAATAGAAATATAGAAGAAATTGTAG	154254
EXP_CD630_150001_155000_s_PSO-60-566	1.106	CD0110	CD0110	putative membrane protein	1424	TAGAATAAGTGATATAATAAATACAGGAACTATTATTGATGCTGAAATTTCTAGGCAACT	154375
EXP_CD630_150001_155000_s_PSO-60-490	1.014	CD0110	CD0110	putative membrane protein	1425	ATACCAAATACACCATTACACGATGGAGCTGTTGTAATTAGAGATTCTAAGGTAAAAGCA	154451
EXP_CD630_150001_155000_s_PSO-60-372	1.157	CD0110	CD0110	putative membrane protein	1426	GACATAGAGCAGGAATAGGGGTAAGTGAGGTGTCTGACTGTATAACTTTGATTGTATCAG	154569
EXP_CD630_150001_155000_s_PSO-60-256	1.169	CD0110	CD0110	putative membrane protein	1427	AGAGAAAGAATGATGAATATATTACGTAGTAATTTAAAAACAAATACAGAAACAAGAAGT	154685
EXP_CD630_150001_155000_s_PSO-60-80	1.006	CD0111	CD0111	putative exported protein	1429	CCTGAAGAAACTAAAGGGTTTGAAGATATACCTGTATCTATAAGTAATATGAGTGATTTA	154861
EXP_CD630_155001_160000_s_PSO-60-4939	0.934	CD0111	CD0111	putative exported protein	1430	AGTGTTAAAAAAGAAGATATACATGTATATGGAACCATTGAAGACCCAATACAAGGACAG	155002
EXP_CD630_155001_160000_s_PSO-60-4801	0.891	CD0111	CD0111	putative exported protein	1431	GAAAAAAACATAAAAGAAAAAAGAGATATAAAGGTAGAAGTAAGTGGAAATTCAAAAAGA	155140
EXP_CD630_155001_160000_s_PSO-60-4707	1.212	CD0111	CD0111	putative exported protein	1432	TCGATGTATCAGGTCCAAGAACTCTAGTTAAAGAAGTCAAAAGTGTAAGAGCTAATCTAG	155234
EXP_CD630_155001_160000_s_PSO-60-4550	1.264	CD0111	CD0111	putative exported protein	1433	CTTTGTGACTGCAAAGATAGAGCTATTGAAGGAAAAAATTGTCCCAATAAGAGTAAGTCT	155391
EXP_CD630_155001_160000_s_PSO-60-4501	1.153	CD0111	CD0111	putative exported protein	1434	AGAGTAAGTCTAAATGATAATAAAGATAATGATGTACTGAAAAACTATAAATTAAGTAAG	155440
EXP_CD630_155001_160000_s_PSO-60-4318	0.506	CD0111	CD0111	putative exported protein	1436	GAGGGTATAACTCTTGAGGATAGCTCTATAACAATTAAATTAAATGATACAAAACAATTG	155623
EXP_CD630_155001_160000_s_PSO-60-4142	1.058	CD0111	CD0111	putative exported protein	1437	GGATTTGAGTAAGTTAAATAAAAAAGATATTTCATTATATATTGATTTATCACAAGGCCC	155799
EXP_CD630_155001_160000_s_PSO-60-4102	0.929	CD0111	CD0111	putative exported protein	1438	ATTGATTTATCACAAGGCCCTGAGGAAGATAGTAAATATAAAATAAAATATGAAACAACA	155839
EXP_CD630_155001_160000_s_PSO-60-4016	1.102	CD0111/2	CD0111/2		1439	ACCTAATATTGTTGAAGTGGAATGAACAAATATTTCGAATATTTAGTTGTTACAAGATGC	155925
EXP_CD630_155001_160000_s_PSO-60-3756	1.121	CD0111/2	CD0111/2		1441	AACGAGTTATAATTTAATTGAGATATAAAAAGTTCTATTTCAAAAAATTCAAGATGAGGT	156185
EXP_CD630_155001_160000_s_PSO-60-3657	1.14	CD0112	ptb	phosphate butyryltransferase	1442	CAAAAGAAAGAGGACCTAAAACTATATCAGTAGCATGTTGCCAAGATAAAGAAGTTTTAA	156284
EXP_CD630_155001_160000_s_PSO-60-3547	1.202	CD0112	ptb	phosphate butyryltransferase	1443	GGAGATATAGAAAAGACTAAAGAAATTGCAAAAAGCATAGACATGGATATCGAAAATTAT	156394
EXP_CD630_155001_160000_s_PSO-60-3460	0.964	CD0112	ptb	phosphate butyryltransferase	1444	GAAGCATCTCTAAAATCTGTTGAATTAGTTTCACAAGGAAAAGCCGACATGGTAATGAAA	156481
EXP_CD630_155001_160000_s_PSO-60-3357	1.021	CD0112	ptb	phosphate butyryltransferase	1445	AAGAAGTAGGTCTTAGAACTGGAAATGTATTAAGTCACGTAGCAGTATTTGATGTAGAGG	156584
EXP_CD630_155001_160000_s_PSO-60-3143	1.076	CD0112	ptb	phosphate butyryltransferase	1446	AAATCCAAAAATGAAAGATACAGTTGAAGCTAAAGAACTAGAAGAAATGTATGAAAGAGG	156798
EXP_CD630_155001_160000_s_PSO-60-2942	0.959	CD0112	ptb	phosphate butyryltransferase	1448	CATATTATATAAAGCTTTGGTATTCTTCTCAAAATCAAAAAATGCAGGAGTTATAGTTGG	156999
EXP_CD630_155001_160000_s_PSO-60-2769	0.778	CD0112/3	CD0112/3		1450	GGCAAATGAGCAAAATATTTAAAATCTTAACAATAAATCCTGGTTCGACATCAACTAAAA	157172
EXP_CD630_155001_160000_s_PSO-60-2615	0.842	CD0113	buk	butyrate kinase	1452	TGAATTTCGTAAACAAGTAATAGAAGAAGCTCTAAAAGAAGGTGGAGTAAAAACATCTGA	157326
EXP_CD630_155001_160000_s_PSO-60-2487	1.058	CD0113	buk	butyrate kinase	1453	CTGCTATGATTGAAGATTTAAAAGTGGGAGTTTTAGGAGAACACGCTTCAAACCTAGGTG	157454
EXP_CD630_155001_160000_s_PSO-60-2367	0.866	CD0113	buk	butyrate kinase	1454	TTGTTGTAGATGAATTAGAAGATGTTGCTAGAATTTCTGGTATGCCTGAAATAAGTAGAG	157574
EXP_CD630_155001_160000_s_PSO-60-2263	0.661	CD0113	buk	butyrate kinase	1455	TATGCTAGAGAAATAAACAAGAAATATGAAGATATAAATCTTATAGTTGCACATATGGGT	157678
EXP_CD630_155001_160000_s_PSO-60-2199	0.837	CD0113	buk	butyrate kinase	1456	GAGTTTCTGTTGGAGCTCATAAAAATGGTAAAATAGTAGATGTTGCAAACGCATTAGATG	157742
EXP_CD630_155001_160000_s_PSO-60-2081	0.917	CD0113	buk	butyrate kinase	1457	AATGTGCTTTAGTGGAAAATATACTCAAGATGAAATTAAAAAGAAAATAAAAGGTAATGG	157860
EXP_CD630_155001_160000_s_PSO-60-1958	0.876	CD0113	buk	butyrate kinase	1458	TGATGAAAAAGCTAAATTAGTATATGAAGCTATGGCATATCAAATCTCTAAAGAAATAGG	157983
EXP_CD630_155001_160000_s_PSO-60-1846	1.041	CD0113	buk	butyrate kinase	1459	GGAATCGCATATTCAAAAATGTTTACAGAAATGATTGCAGATAGAGTTAAATTTATAGCA	158095
EXP_CD630_155001_160000_s_PSO-60-1809	0.978	CD0113	buk	butyrate kinase	1460	CAGATAGAGTTAAATTTATAGCAGATGTAAAAGTTTATCCAGGTGAAGATGAAATGATTG	158132
EXP_CD630_155001_160000_s_PSO-60-1648	1.176	CD0114	CD0114	putative ATP/GTP-binding protein	1461	AAGTGGTAAAAGTGAATTTGCGATGAACTATGTTGTTAAGTTAAGAGATATGGTTTCTGG	158293
EXP_CD630_155001_160000_s_PSO-60-1542	1.06	CD0114	CD0114	putative ATP/GTP-binding protein	1462	ACTAGAGAAAAGAAAGAGTTAATGAAATCCTTAGGTATACAACCAATAGATAGCTCAATT	158399
EXP_CD630_155001_160000_s_PSO-60-1449	0.869	CD0114	CD0114	putative ATP/GTP-binding protein	1463	GCAGAGGTAATGTCTCCTATGGTAGACCATTCATACAATTCTGTTATAGATTTAGGTGGA	158492
EXP_CD630_155001_160000_s_PSO-60-1397	1.253	CD0114	CD0114	putative ATP/GTP-binding protein	1464	TAGGTGGAGATAATGTAGGTGCTAGGGTTATAGGAAGATTTAGTCATTTGTTAAAAGAAG	158544
EXP_CD630_155001_160000_s_PSO-60-1244	0.958	CD0114	CD0114	putative ATP/GTP-binding protein	1465	CTTCTAAATTAAAGGTAACAGGTCTAATTAATAATACTCATCTTATTAGGTTTACTACTA	158697
EXP_CD630_155001_160000_s_PSO-60-986	1.074	CD0114/5	CD0114/5		1467	GGCTTAGGTAAATGGCTAAAGGAAAAGTATCTTTTAATCAAGAACGTTGTAAAGGTTGTG	158955
EXP_CD630_155001_160000_s_PSO-60-873	1.151	CD0115	CD0115	ferredoxin	1468	ATAAACAAAAAAGGGTATAACCCAGCAACTGTTTTTGAAATGGAAAAATGCATAGGATGT	159068
EXP_CD630_155001_160000_s_PSO-60-685	1.069	CD0116	CD0116	putative oxidoreductase, thiamine diP-binding subunit	1469	CTATAGAAGCTGGTTGCAAATATTTCTTCGGTTACCCAATAACTCCACAAAGTGAATTAC	159256
EXP_CD630_155001_160000_s_PSO-60-476	1.079	CD0116	CD0116	putative oxidoreductase, thiamine diP-binding subunit	1470	CAAGAAGGTATAACATATGCAGTAGGAGCAGAAGTTCCTTGTGTTGTACTTAATGTAATG	159465
EXP_CD630_155001_160000_s_PSO-60-385	0.903	CD0116	CD0116	putative oxidoreductase, thiamine diP-binding subunit	1471	CTTCACAAGCTGACTACTTTATGTCTACAAGAGGTGGAGGAAATGGAGACTACAGAACTC	159556
EXP_CD630_155001_160000_s_PSO-60-158	0.964	CD0116	CD0116	putative oxidoreductase, thiamine diP-binding subunit	1472	CCTAAAGATTGGGCAACTGTTGGAACTAAAGGAAAAAGAAAACCTAATGTAATAAACTCT	159783
EXP_CD630_155001_160000_s_PSO-60-64	1.18	CD0116	CD0116	putative oxidoreductase, thiamine diP-binding subunit	1473	GTTGGCATTTACAAGAAAAATTTGATGCAATGGAAAAGAATGAAGTACAATACGAAATGT	159877
EXP_CD630_160001_165000_s_PSO-60-4900	1.038	CD0116	CD0116	putative oxidoreductase, thiamine diP-binding subunit	1474	CTTATAAGACCTAAAGTATTATGGCCATTCCCATTCGAAGCATTCAACCAAATTCCTAAT	160041
EXP_CD630_160001_165000_s_PSO-60-4795	1.064	CD0116	CD0116	putative oxidoreductase, thiamine diP-binding subunit	1475	GAAGATGTTAAAATGGCAGTAGAAGGTAAATTACCAGTTTACTTCCATGGAAGACCAGGA	160146
EXP_CD630_160001_165000_s_PSO-60-4654	1.113	CD0116/7	CD0116/7		1476	TAATGGCTGTTGTATTTAAGAAAACTGAAGGATTACAAGATACTCAAACTCACTACTGTC	160287
EXP_CD630_160001_165000_s_PSO-60-4627	0.849	CD0117	CD0117	putative subunit of oxidoreductase	1477	AAGGATTACAAGATACTCAAACTCACTACTGTCCAGGATGTACACATGGTATAATCCATA	160314
EXP_CD630_160001_165000_s_PSO-60-4512	2.511	CD0117	CD0117	putative subunit of oxidoreductase	1478	TGTTCCAGTTGGATGTTCAGTTTTAGGATATAAATATTTTAACTGTGACACTCAAGAAGC	160429
EXP_CD630_160001_165000_s_PSO-60-4429	1.018	CD0117	CD0117	putative subunit of oxidoreductase	1479	CTGCTACAGGAATAAAAAGAGTTCATCCTGAAAATACAGTATTCACTTATCAAGGTGATG	160512
EXP_CD630_160001_165000_s_PSO-60-4325	0.922	CD0117	CD0117	putative subunit of oxidoreductase	1480	GCTAGAGGAGAAAAAATAACTACTATATTTGTAAACAATACAACTTATGGTATGACTGGT	160616
EXP_CD630_160001_165000_s_PSO-60-4220	1.162	CD0117	CD0117	putative subunit of oxidoreductase	1481	GCTCAATCAGGAAGAAATGCTGAAACTCAAGGTTATCCAATAAGAGTAAGTGAAATGTTA	160721
EXP_CD630_160001_165000_s_PSO-60-4060	1.137	CD0117	CD0117	putative subunit of oxidoreductase	1482	AACAAGCAGGATTAGGATTTGGAATAGTAGAAGTATTATCTACTTGTCCTACAAACTGGG	160881
EXP_CD630_160001_165000_s_PSO-60-3944	0.923	CD0117/8	CD0117/8		1483	CCATTAGGAAATTTCAAAAATGTTGAAGTTGAGGAGGTGAAGTAAATGTCTACAGCTAGA	160997
EXP_CD630_160001_165000_s_PSO-60-3754	1.19	CD0118	CD0118	putative subunit of oxidoreductase	1484	CAAACTGTGCAGTAACTGTATCTAATGAGCCAGTTGGTTCTCCACTTATAACAGATGATG	161187
EXP_CD630_160001_165000_s_PSO-60-3722	1.109	CD0118	CD0118	putative subunit of oxidoreductase	1485	GTTGGTTCTCCACTTATAACAGATGATGCAACTGCAGCTATATTATTAAATATACCAGCA	161219
EXP_CD630_160001_165000_s_PSO-60-3615	1.043	CD0118	CD0118	putative subunit of oxidoreductase	1486	AAATAGTTCTTTAATAAAAGAAAAAGTTGATAGAACAGATGTAGATGTTTATTATATACC	161326
EXP_CD630_160001_165000_s_PSO-60-3479	1.226	CD0118	CD0118	putative subunit of oxidoreductase	1487	TCTGATACTGTAGATATAGAATCTGTACTAGAAGCATTCAAAAAAGTTTTCGGACCTAGA	161462
EXP_CD630_160001_165000_s_PSO-60-3384	0.977	CD0118/9	CD0118/9		1488	ACAAAAAGGTATGGATGCTACATGTTCTAAAGCAACTAACTAATAAAGAAAAAGATGTCA	161557
EXP_CD630_160001_165000_s_PSO-60-3242	1.336	CD0118/9	CD0118/9		1489	ATGATATTTTATGAACTATAAAAATATAATACAAATTACAAGCTTTTCAATTATGAAAGG	161699
EXP_CD630_160001_165000_s_PSO-60-3044	0.97	CD0119	CD0119	phosphoglucomutase/phosphomannomutase mutase	1491	AGTAGTAGGTAAGGATACTAGAATATCAGGTGATATGTTGGAAGCATCTTTAATAGCAGG	161897
EXP_CD630_160001_165000_s_PSO-60-3011	1.126	CD0119	CD0119	phosphoglucomutase/phosphomannomutase mutase	1492	TATGTTGGAAGCATCTTTAATAGCAGGACTTATGTCTGTTGGATGTGATGTTATTACTGT	161930
EXP_CD630_160001_165000_s_PSO-60-2888	1.184	CD0119	CD0119	phosphoglucomutase/phosphomannomutase mutase	1493	GGTTATATCTGCATCTCACAATCCTGTTGAATATAATGGAATCAAATTCTTTAATAAGAA	162053
EXP_CD630_160001_165000_s_PSO-60-2710	0.965	CD0119	CD0119	phosphoglucomutase/phosphomannomutase mutase	1495	GCACAAAGAGACTATGTAGACTACCTAAAATCAATAATAAGCACTGACTTTAAGGGATTA	162231
EXP_CD630_160001_165000_s_PSO-60-2607	1.139	CD0119	CD0119	phosphoglucomutase/phosphomannomutase mutase	1496	CACCAATAGTGTTTGATGAACTAGGAGCAAGTGTAATTTCAATAAATAGTTCACCAGATG	162334
EXP_CD630_160001_165000_s_PSO-60-2461	1.047	CD0119	CD0119	phosphoglucomutase/phosphomannomutase mutase	1497	GCATATGATGGAGATGCTGATAGATTAATTGCAGTAAATGAAAAGGGTCAAATTGTTGAT	162480
EXP_CD630_160001_165000_s_PSO-60-2361	0.81	CD0119	CD0119	phosphoglucomutase/phosphomannomutase mutase	1498	AAAATAATAAATTGGCACAAGATACTTTGGTAGTTACAGTTATGAGTAATATAGGGTTGA	162580
EXP_CD630_160001_165000_s_PSO-60-2263	1.121	CD0119	CD0119	phosphoglucomutase/phosphomannomutase mutase	1499	ACAGCAGTTGGAGACAGATATGTTTTAGAAGATATGGTTAAAAATGGATATAATCTTGGT	162678
EXP_CD630_160001_165000_s_PSO-60-2194	1.239	CD0119	CD0119	phosphoglucomutase/phosphomannomutase mutase	1500	TCTGGACATATGATATTTTTAGATTACAACACTACTGGAGATGGAGTGCTTAGTTCTCTA	162747
EXP_CD630_160001_165000_s_PSO-60-1952	1.204	CD0119	CD0119	phosphoglucomutase/phosphomannomutase mutase	1502	TAGAGTTTTGATAAGACCATCAGGAACTGAGCCATTAGTTAGAGTTATGTTAGAGGGTAA	162989
EXP_CD630_160001_165000_s_PSO-60-1866	0.988	CD0119/20	CD0119/20		1503	CAACAAACTTAGCTAATCTTATACAAGAAAAATTATCGTAATTTAAAGGGTATTCTCAGA	163075
EXP_CD630_160001_165000_s_PSO-60-1760	1.022	CD0119/20	CD0119/20		1504	ACATAATTATTGAGTAATATAGGAACTAAGTTGACGAGGTCAGAGTTAATCGAATTGTCG	163181
EXP_CD630_160001_165000_s_PSO-60-1650	1.149	CD0119/20	CD0119/20		1505	GAGCAATCCTATGGACAAAGGGAAGCCAAAGTAAACTTATATGACCTAACTCTTAAAATA	163291
EXP_CD630_160001_165000_s_PSO-60-1560	1.188	CD0119/20	CD0119/20		1506	AATGTGTGGAATAGTTGGATATTTAGGAAGTAGAAAGGCAGCAGAAGTTATAGTAGAAGG	163381
EXP_CD630_160001_165000_s_PSO-60-1448	1.163	CD0120	glmS	glucosamine--fructose-6-phosphate aminotransferase [isomerizing]	1507	AGTTCTAATGAAAAAGAACTTAATATTAGAAAGTTTAAAGGTAGACTTTCTGTACTTGCA	163493
EXP_CD630_160001_165000_s_PSO-60-1390	1.098	CD0120	glmS	glucosamine--fructose-6-phosphate aminotransferase [isomerizing]	1508	CAGAAGACTTAGAAAAGAATCCTATTGATGGAAATTTAGGTATAGGGCATACGAGATGGG	163551
EXP_CD630_160001_165000_s_PSO-60-1185	0.922	CD0120	glmS	glucosamine--fructose-6-phosphate aminotransferase [isomerizing]	1509	AACAGATACAGAGGTAATAGCACATTTAGTAGATAAATACTATGAGGGTAATTTATTAGA	163756
EXP_CD630_160001_165000_s_PSO-60-1071	0.792	CD0120	glmS	glucosamine--fructose-6-phosphate aminotransferase [isomerizing]	1510	ATGTAAAGAACATGGAAATGAATTAGTTGCAGTAAGAAAAGATAGTCCTCTTGTAGTTGG	163870
EXP_CD630_160001_165000_s_PSO-60-942	0.978	CD0120	glmS	glucosamine--fructose-6-phosphate aminotransferase [isomerizing]	1511	TTTCTTAGAAAATGGAGAAGTAGTTCATCTAAAAGACGAAAATGTAACAGTTTATGACTC	163999
EXP_CD630_160001_165000_s_PSO-60-888	0.92	CD0120	glmS	glucosamine--fructose-6-phosphate aminotransferase [isomerizing]	1512	TGACTCTAATAGAAATCTTGTTGAAAAAGAAGTATTTCATGTAACTTGGGATGTAGAAGC	164053
EXP_CD630_160001_165000_s_PSO-60-796	1.152	CD0120	glmS	glucosamine--fructose-6-phosphate aminotransferase [isomerizing]	1513	CAAAAGAAATTCATGAGCAACCAACAGGAGTAAGAGAAACTTTAGAAAGAAGACTTGATG	164145
EXP_CD630_160001_165000_s_PSO-60-696	1.185	CD0120	glmS	glucosamine--fructose-6-phosphate aminotransferase [isomerizing]	1514	AGAAGACTTAGAAAAAATAAATAAAGTTTATATAGTGGCTTGTGGAACAGCATATAATGC	164245
EXP_CD630_160001_165000_s_PSO-60-555	1.217	CD0120	glmS	glucosamine--fructose-6-phosphate aminotransferase [isomerizing]	1515	CGACCCATTTGTAGATGAAAATTCATTAGTAATATTAGTTAGTCAATCTGGTGAGACAGC	164386
EXP_CD630_160001_165000_s_PSO-60-458	0.881	CD0120	glmS	glucosamine--fructose-6-phosphate aminotransferase [isomerizing]	1516	GGAGCAAGAATACTTTCAATAACTAATGTTGTAGGTTCATCTATAGCAAGAGAATCAGAT	164483
EXP_CD630_160001_165000_s_PSO-60-358	0.862	CD0120	glmS	glucosamine--fructose-6-phosphate aminotransferase [isomerizing]	1517	CATCAACTAAGGCATATACTACTCAAATAACTTCTTTATACATGATAGCTTTAGACTTTG	164583
EXP_CD630_160001_165000_s_PSO-60-142	1.013	CD0120	glmS	glucosamine--fructose-6-phosphate aminotransferase [isomerizing]	1519	GAAGAGGTATAGACTATAGCTTAGCAATGGAAGGTTCATTGAAATTAAAAGAGATTTCAT	164799
EXP_CD630_160001_165000_s_PSO-60-44	0.971	CD0120	glmS	glucosamine--fructose-6-phosphate aminotransferase [isomerizing]	1520	CATGGAACAATAGCTTTAATAGAAAAAGGAACTCCTGTAATTGCCATAGCTACTCAAGAA	164897
EXP_CD630_165001_170000_s_PSO-60-4844	1.224	CD0120	glmS	glucosamine--fructose-6-phosphate aminotransferase [isomerizing]	1521	TTTATCACCAATATTAGCAGTTGTACCAATGCAATTACTTGCTTATCATGTCTCTGTACT	165097
EXP_CD630_165001_170000_s_PSO-60-4789	1.118	CD0120	glmS	glucosamine--fructose-6-phosphate aminotransferase [isomerizing]	1522	GTACTAAGAGGATGCGATGTAGATAAGCCAAGAAATCTAGCTAAATCAGTAACAGTTGAA	165152
EXP_CD630_165001_170000_s_PSO-60-4735	1.043	CD0120/1	CD0120/1		1523	GTTGAATAAAAACAGATTAAAAATTAAATAGATAATATTTATTGAAAAGAACTCATCCTG	165206
EXP_CD630_165001_170000_s_PSO-60-4560	0.827	CD0120/1	CD0120/1		1524	TAGACCATACCAGGTATAGGGAACGATAAATATAGTTCATATAAAATATAGTGAGTACTT	165381
EXP_CD630_165001_170000_s_PSO-60-4486	0.707	CD0120/1	CD0120/1		1525	CAATATCAGATAAAAAAATAATAGCTTATGAGAAAAATTAAAATACAAGGTATTAGTAAC	165455
EXP_CD630_165001_170000_s_PSO-60-4384	0.82	CD0120/1	CD0120/1		1526	GGAACTATTTATAAAAGAATATAATGAAGCTAATAGAGTATAAGAAAATTACTTTATTTT	165557
EXP_CD630_165001_170000_s_PSO-60-4249	0.999	CD0121	CD0121	putative thiosulfate sulfurtransferase	1527	AAAGAAGATTATTTTGTTAATCTTAAGGCAATATCTACTGAAGTTTTACAAGAAAAAGTG	165692
EXP_CD630_165001_170000_s_PSO-60-4075	1.106	CD0121	CD0121	putative thiosulfate sulfurtransferase	1529	AATTGGTTAAGTGTATACTCAGATAGAAAAGATGAAGTGTTAGAACAAGCATTGAAAACT	165866
EXP_CD630_165001_170000_s_PSO-60-4023	1.046	CD0121	CD0121	putative thiosulfate sulfurtransferase	1530	TGAAAACTAAAAGAATTGATTTAGATAAAAATATAGTATTGTATGATGCAAATGGAAAAG	165918
EXP_CD630_165001_170000_s_PSO-60-3883	1.238	CD0121	CD0121	putative thiosulfate sulfurtransferase	1531	GACGAAAATCTTCCAATGGAAAGATATAAAAATTATCAAATGATAGTTCCTGCTTTTATA	166058
EXP_CD630_165001_170000_s_PSO-60-3804	0.829	CD0121	CD0121	putative thiosulfate sulfurtransferase	1532	GAAAAATTCCTGAGACATTTGAAGATTCAAAGAATATAAAAATGATTGAAGCGAGTTGGG	166137
EXP_CD630_165001_170000_s_PSO-60-3670	0.815	CD0121	CD0121	putative thiosulfate sulfurtransferase	1533	ACATGGATGCTTGATAATGATGATAACTTAACTAAGTTTGCTTTAGACTATGGATTAACA	166271
EXP_CD630_165001_170000_s_PSO-60-3611	1.002	CD0121	CD0121	putative thiosulfate sulfurtransferase	1534	AAAGGATGATACTGTAATAGTTTCAAGTAGTACACCTATGGCATCTTATAGACTAGCTGT	166330
EXP_CD630_165001_170000_s_PSO-60-3444	1.125	CD0121	CD0121	putative thiosulfate sulfurtransferase	1535	CATGTACTAATTTTGGAGCAGATATACCAGTTAACTCACAATTAATTGTTACTACATCTG	166497
EXP_CD630_165001_170000_s_PSO-60-3344	1.151	CD0121	CD0121	putative thiosulfate sulfurtransferase	1536	AGTAGATAACCGTACTTGGGATGAACATATAGGAAAAGTATCTGGATATACATATTATGA	166597
EXP_CD630_165001_170000_s_PSO-60-3291	1.031	CD0121	CD0121	putative thiosulfate sulfurtransferase	1537	ATTATGATAAAAAAGGGCGTATACCAGGAGCTTTATATGGACATTCAGGTAGTGATAGTG	166650
EXP_CD630_165001_170000_s_PSO-60-3199	0.912	CD0121	CD0121	putative thiosulfate sulfurtransferase	1538	ACAATGAGAAATAAATATGAGATTTTAGAAATGTGGGACAAGGAAAATATAGATGTGAAT	166742
EXP_CD630_165001_170000_s_PSO-60-3052	0.989	CD0121	CD0121	putative thiosulfate sulfurtransferase	1539	CTTTATAGTGATGGATGGATGGGCTGGAGTCTTGATAATTCAAATTTAATTGAAGTGGGA	166889
EXP_CD630_165001_170000_s_PSO-60-2946	1.18	CD0121/2	CD0121/2		1540	AAGGTGTTTTTGATTTATTAGGAAGAGTGTGTAAATTGTGTATTGGGAAGTGTACTTAGG	166995
EXP_CD630_165001_170000_s_PSO-60-2919	1.044	CD0121/2	CD0121/2		1541	TGTGTAAATTGTGTATTGGGAAGTGTACTTAGGTATGTTCATTTGGAGCTATGGAAATTG	167022
EXP_CD630_165001_170000_s_PSO-60-2671	0.906	CD0121/2	CD0121/2		1542	GGATAGAGAAAATTGAGATTGAAGAGTTTGAAAGAGATTATTAGATGAAAAATACAAAAA	167270
EXP_CD630_165001_170000_s_PSO-60-2590	0.746	CD0121/2	CD0121/2		1543	AAAGTATATCTCTCTTAAATTTGTTAATAATTCTATTATACAGAAAAACATATTTAAGGG	167351
EXP_CD630_165001_170000_s_PSO-60-2451	1.273	CD0122	CD0122	putative exported protein	1544	CAGATACAAGTATAAATACTAGATACAATAGATTAAGTAAAGCTCTTGAAATATCAGAAG	167490
EXP_CD630_165001_170000_s_PSO-60-2305	1.216	CD0122	CD0122	putative exported protein	1546	ATAATTAACAATCTAAAGTTGGATAAAAAAGGAATAAATTGGAATCAAAAAGGGTCTGGC	167636
EXP_CD630_165001_170000_s_PSO-60-2156	1.042	CD0122	CD0122	putative exported protein	1547	AGTAGTTGACATATTGGATAACAAAGTATATAAACATAAAGAGGTTATTTATAGTAACGT	167785
EXP_CD630_165001_170000_s_PSO-60-2043	1.056	CD0122	CD0122	putative exported protein	1548	TTGGAGAATACACAAAAAGGTTACAAAACAACAAATATGATGATATTTTACAAAAAATAT	167898
EXP_CD630_165001_170000_s_PSO-60-1774	1.051	CD0123	murA	UDP-N-acetylglucosamine 1-carboxyvinyltransferase 1	1551	GGAGATCAAAAAATATGGCTAAGATAATAGTAAAAAAGAGTAATCCACTTAAAGGTAGTG	168167
EXP_CD630_165001_170000_s_PSO-60-1572	1.04	CD0123	murA	UDP-N-acetylglucosamine 1-carboxyvinyltransferase 1	1553	AGTTGAATATAAAGAAAATACACTTACTGTTGATGCAAGCAATATAAAAACTTGTGAAGC	168369
EXP_CD630_165001_170000_s_PSO-60-1488	1.171	CD0123	murA	UDP-N-acetylglucosamine 1-carboxyvinyltransferase 1	1554	GAGAGCTTCTTTTTTGGTTATGGGACCATTGCTTGCTAGATTTAATAGTACGAAAATTTC	168453
EXP_CD630_165001_170000_s_PSO-60-1386	0.907	CD0123	murA	UDP-N-acetylglucosamine 1-carboxyvinyltransferase 1	1555	ACATTTAAAAGGATTTAAAGCTTTAGGTGCAAAGATAGAAATGGACCATGGTTTTGTTGA	168555
EXP_CD630_165001_170000_s_PSO-60-1303	1.067	CD0123	murA	UDP-N-acetylglucosamine 1-carboxyvinyltransferase 1	1556	GAAATAAATTATATTTAGATTTCCCATCTGTTGGAGCAACTGAAAACATAATGATGGCAG	168638
EXP_CD630_165001_170000_s_PSO-60-1152	0.885	CD0123	murA	UDP-N-acetylglucosamine 1-carboxyvinyltransferase 1	1557	AGATGTTAAAGGTGCAGGTACTAATACTATAAAAATAAAAGGTGTTAAAGAGTTAAAAGG	168789
EXP_CD630_165001_170000_s_PSO-60-951	1.183	CD0123	murA	UDP-N-acetylglucosamine 1-carboxyvinyltransferase 1	1558	TTGTGAAATAACAGAAATGGACAATTCTGTAAGAGTTGTAGGTCCAAAAGTATTAAAACC	168990
EXP_CD630_165001_170000_s_PSO-60-897	1.293	CD0123	murA	UDP-N-acetylglucosamine 1-carboxyvinyltransferase 1	1559	AAAACCAATAGATATAAAAACTTTACCACATCCAGGATTTCCTACAGATGTTCAAGCACA	169044
EXP_CD630_165001_170000_s_PSO-60-762	1.225	CD0123	murA	UDP-N-acetylglucosamine 1-carboxyvinyltransferase 1	1560	TGTTGCTGAATTTAATAGAATGGGTGCTAATATAAAAATAGATGGAAGAAGTGCGGTTGT	169179
EXP_CD630_165001_170000_s_PSO-60-643	1.115	CD0123	murA	UDP-N-acetylglucosamine 1-carboxyvinyltransferase 1	1561	CAGCCCTTATTTTATGCGGTCTTATAGCAGAAGGAGAAACTCAAATAGGAGAAATATACC	169298
EXP_CD630_165001_170000_s_PSO-60-362	0.609	CD0124	spoIIC	stage II sporulation protein D	1564	CACTTATAACTTTAGTTTCTTATAAAAATGTAGAATTAACTGAAAAACCAGAGAGCCCAG	169579
EXP_CD630_165001_170000_s_PSO-60-280	0.806	CD0124	spoIIC	stage II sporulation protein D	1565	AAAAAGTGATATTGAAGACAAAGGTAATAAAGAAGAAAAAAATACAGTGAACTATGAAAC	169661
EXP_CD630_165001_170000_s_PSO-60-185	1.187	CD0124	spoIIC	stage II sporulation protein D	1566	ATCATATAACAGGGAAAACCGAAAAGATGGACATGGAGAACTATTTATGTGGAGTACTAG	169756
EXP_CD630_165001_170000_s_PSO-60-69	1.105	CD0124	spoIIC	stage II sporulation protein D	1567	GCTAGAACATATGTAGTATATAAACAAGAACATGGTAAATCTAGTAAACATAAAAATGCA	169872
EXP_CD630_170001_175000_s_PSO-60-4914	1.077	CD0124	spoIIC	stage II sporulation protein D	1568	CAAAATCCAAGAAGCAGTTAGAGGAACTAAAGGTCAAATAATAACTTATAATGATAAGGC	170027
EXP_CD630_170001_175000_s_PSO-60-4804	0.944	CD0124	spoIIC	stage II sporulation protein D	1569	AAGAAGTATTTTCTGCAAAATATCCTTATTTAAAGTCTGTGGAAAGTCCTTATGATAAGT	170137
EXP_CD630_170001_175000_s_PSO-60-4729	0.802	CD0124	spoIIC	stage II sporulation protein D	1570	CGTCAACACTTAAAATAAGTAACACAGATTTTGTTAAAAGTCTTAGAAGGGCATATAGCA	170212
EXP_CD630_170001_175000_s_PSO-60-4607	0.983	CD0124	spoIIC	stage II sporulation protein D	1571	GGAACTGTAGAAAAAATAAAATTAGGAAATAAAGAATTGACTGGAAAAGACATTAGAACT	170334
EXP_CD630_170001_175000_s_PSO-60-4442	0.933	CD0124	spoIIC	stage II sporulation protein D	1572	GCAGAAGGAATGGCAGAAGAGGGCTATAAATATTATGATATATTATCACATTACTACACA	170499
EXP_CD630_170001_175000_s_PSO-60-4300	1.262	CD0124/5	CD0124/5		1573	GAGGTGCAAAATGAAGAAAAAGCTGTTAGAAAAAGATGGTTTTTATTTATCTTTGTTTGT	170641
EXP_CD630_170001_175000_s_PSO-60-4086	1.044	CD0125		putative cell wall endopeptidase	1575	GCAACGGATTCAAAACAAAACTTAGAAAAAGCTAAGTCAAAAGAGGAAAATAAATCGAGT	170855
EXP_CD630_170001_175000_s_PSO-60-3952	1.082	CD0125		putative cell wall endopeptidase	1576	ACTTGATGTTTGGGAAACTCATAAAGGTGTAGATATTAGTTGTACTAAAGGCAAAGAAGT	170989
EXP_CD630_170001_175000_s_PSO-60-3876	1.041	CD0125		putative cell wall endopeptidase	1577	GGAATAGTAGTAGATGTATTTGATGATGAAGAATATGGACAATCAGTCAAAATAAAAAGT	171065
EXP_CD630_170001_175000_s_PSO-60-3743	0.959	CD0125		putative cell wall endopeptidase	1578	AAGGACAATCTCTAGGTACTGTAGGTAGTACTTCTCAAATAGAAAGTGAAGAAGGTATAC	171198
EXP_CD630_170001_175000_s_PSO-60-3622	0.972	CD0125/6	CD0125/6		1579	ATAGTATAACAAGTTTAATCATATTTGGTTAAGCTTGTTATATTTTTTGGTGTTTTTACA	171319
EXP_CD630_170001_175000_s_PSO-60-3523	0.76	CD0126	spoIIID	stage III sporulation protein D	1580	TGAGATCTCATATAGAGGAAAGGGCCATAGTGGTAGCAAAATATATACTTGAAAAAAACA	171418
EXP_CD630_170001_175000_s_PSO-60-3419	0.977	CD0126	spoIIID	stage III sporulation protein D	1581	ACAATTCATAAGGATGTTACAGAAAGATTGAAGGAAATAAATCCATCCCTTGCCAAAGAA	171522
EXP_CD630_170001_175000_s_PSO-60-3088	1.058	CD0126/7	CD0126/7		1584	ATAAATAAAGGAGTTGAAAAAATGGCTGGAGCTGATATAGGCATAGATTTAGGTACTGCA	171853
EXP_CD630_170001_175000_s_PSO-60-2969	0.961	CD0127	mreB1	rod shape-determining protein	1585	GATAGACAAAAGAACAGATTCTGTTTTAGCTGTGGGAGAAGAAGCTAAAAAGATGATAGG	171972
EXP_CD630_170001_175000_s_PSO-60-2889	0.794	CD0127	mreB1	rod shape-determining protein	1586	TCGCTATAAGACCTTTAAGAGATGGTGTAATTTCAGATTATGATGTAACTGAGAAGATGT	172052
EXP_CD630_170001_175000_s_PSO-60-2810	1.11	CD0127	mreB1	rod shape-determining protein	1587	GATAGTTGATAAAAAGGGATTTGGAAGATTTTTTATGCCAAGAATTATGGTATGTGTACC	172131
EXP_CD630_170001_175000_s_PSO-60-2574	0.934	CD0127	mreB1	rod shape-determining protein	1588	CTGTAATATCTCTAGGAGGAGCTGTTGTAAGTGAATCTATAAAGGTTGGTGGAGATAGAT	172367
EXP_CD630_170001_175000_s_PSO-60-2485	1.018	CD0127	mreB1	rod shape-determining protein	1589	AAACAACACAATCTTCTTATAGGAGAAAGAACAGCAGAGAAAATCAAGTTTGAAATAGGT	172456
EXP_CD630_170001_175000_s_PSO-60-2361	0.717	CD0127	mreB1	rod shape-determining protein	1590	TTCCTAGTTCTATAACTATAAATTCAACAGAAATGTTGGAAGCACTTAGAGAATGTGTTG	172580
EXP_CD630_170001_175000_s_PSO-60-2248	1.019	CD0127	mreB1	rod shape-determining protein	1591	GCAGCAGATATAGGAGATGTCGGTATAATAATGACTGGAGGAGGTTCATTATTATATGGA	172693
EXP_CD630_170001_175000_s_PSO-60-2161	1.131	CD0127	mreB1	rod shape-determining protein	1592	GGAATAACTGTTACAATAGCAGATGAACCATTATCTTGTGTTGCAAAAGGTACAGGAATA	172780
EXP_CD630_170001_175000_s_PSO-60-2059	0.833	CD0127/7	CD0127/7		1593	AAAAGAAAATAATTAGGAGAGTTTAGAATGTTAAATATAGATGAAATAAAAAAATTAATA	172882
EXP_CD630_170001_175000_s_PSO-60-1992	1.028	CD0128	fabZ	(3R)-hydroxymyristoyl-[acyl carrier protein] dehydratase	1594	GATATCCATTTTTATTAGTAGACAAGATTACAGAGCTAGAAGTTGGGAAAAGAGCTGTTG	172949
EXP_CD630_170001_175000_s_PSO-60-1905	1.043	CD0128	fabZ	(3R)-hydroxymyristoyl-[acyl carrier protein] dehydratase	1595	CATTTTTCCAAGGTCACTTTCCAGAATATCCTTTGATGCCAGGAGTACTAATAGTAGAAG	173036
EXP_CD630_170001_175000_s_PSO-60-1781	0.98	CD0128	fabZ	(3R)-hydroxymyristoyl-[acyl carrier protein] dehydratase	1596	ATTTGCAGGTATAGATAAAGTTAGAATCAAGAGAGAAGTAAGACCAGGAGATACATTAAC	173160
EXP_CD630_170001_175000_s_PSO-60-1665	0.946	CD0128	fabZ	(3R)-hydroxymyristoyl-[acyl carrier protein] dehydratase	1597	CATATGTAGGTGAAGAACTTGTCTGTAAAGGTGAATTAATGTTTGCTTTAGTAGAAAAAT	173276
EXP_CD630_170001_175000_s_PSO-60-1597	0.783	CD0128/9	CD0128/9		1598	GAAATATAAAAGTAAAAAGGTAGATAATTTGGAGTATTTAATCAGATACTCTAAAATATC	173344
EXP_CD630_170001_175000_s_PSO-60-1492	1.121	CD0129	CD0129	conserved hypothetical protein	1599	TAGGTGGATACTAATAAAGCCAAGGCTATTGTTTCAGCTAAATCTAATATAAAGCTAAGG	173449
EXP_CD630_170001_175000_s_PSO-60-1401	0.689	CD0129	CD0129	conserved hypothetical protein	1600	CATCAATTTTATCTACAATTCCTACTATAGAATAATTTCCTATTTGAGGTAGTTTTTTAC	173540
EXP_CD630_170001_175000_s_PSO-60-1276	0.896	CD0129	CD0129	conserved hypothetical protein	1601	CCCAAGCAAGCATCTATAGCCAAGAAGTTACCTTGTATATGTGTATTTTTTATAGTATCT	173665
EXP_CD630_170001_175000_s_PSO-60-1157	1.237	CD0129	CD0129	conserved hypothetical protein	1602	TTTAAAGTTACTGTTCTTAAGTATTGTTCCAACTAAAGGGCCTAAAGTATCACCTATAGC	173784
EXP_CD630_170001_175000_s_PSO-60-1100	1.008	CD0129	CD0129	conserved hypothetical protein	1603	AGCCCTGTCTGTTCCTATGCAAACAACAATCGTATTTTCATTAATTATAGTTTTTAGAAC	173841
EXP_CD630_170001_175000_s_PSO-60-743	0.739	CD0129/30	CD0129/30		1606	AAATGGGAAAAGGTGCTAATTCCTACAAGACAAAAGTCTTGAAAGATGAGGTCAGTTAAT	174198
EXP_CD630_170001_175000_s_PSO-60-555	0.944	CD0130	metE	S-adenosylmethionine synthetase	1608	ATGGCAAGACATTTATTTACGTCAGAATCAGTTACAGAAGGACATCCTGATAAGATATGT	174386
EXP_CD630_170001_175000_s_PSO-60-496	0.929	CD0130	metE	S-adenosylmethionine synthetase	1609	TGACCAAATATCAGATTCAATATTAGATGCATTATTAGAAAAAGACCCACAATCTAGAGT	174445
EXP_CD630_170001_175000_s_PSO-60-359	0.559	CD0130	metE	S-adenosylmethionine synthetase	1610	CTAAATTAGTAAGAGAAACAGTAAGAGAAATTGGATATACAAGAGCAAAATATGGATTTG	174582
EXP_CD630_170001_175000_s_PSO-60-273	1.022	CD0130	metE	S-adenosylmethionine synthetase	1611	TCTATTGATGAACAATCTGGAGATATAGCTATGGGAGTTGATGAAGGTCTAGAAAGTAAG	174668
EXP_CD630_170001_175000_s_PSO-60-161	1.195	CD0130	metE	S-adenosylmethionine synthetase	1612	GTATAATGTTTGGATTTGCATGTAATGAGACTCCAGAATTAATGCCACTTCCGATATCTT	174780
EXP_CD630_170001_175000_s_PSO-60-87	1.174	CD0130	metE	S-adenosylmethionine synthetase	1613	TCAAGAAGACTTACAGAAGTTAGAAAAACAGGTTTAGTTGATTATTTAAGACCAGATGGA	174854
EXP_CD630_175001_180000_s_PSO-60-4883	1.032	CD0130	metE	S-adenosylmethionine synthetase	1614	GCAGAATTACTTGATGAAGAGACTAAAATTTATATAAATCCAACAGGAAGATTCGTTATA	175058
EXP_CD630_175001_180000_s_PSO-60-4822	1.085	CD0130	metE	S-adenosylmethionine synthetase	1615	GAGGACCACAAGGAGATACAGGTCTTACAGGAAGAAAAATAATAATAGATACTTATGGTG	175119
EXP_CD630_175001_180000_s_PSO-60-4649	0.962	CD0130	metE	S-adenosylmethionine synthetase	1616	GCAGACAAATGTGAGATAGAACTTGCATATGCTATAGGTATAGCTAGACCATTATCTATA	175292
EXP_CD630_175001_180000_s_PSO-60-4562	1.335	CD0130	metE	S-adenosylmethionine synthetase	1617	GTTTCAGAAGAAAAACTTGTTGAATTAGTAAATAAACACTTTGATTTAAGACCGGGAGCG	175379
EXP_CD630_175001_180000_s_PSO-60-4535	1.118	CD0130	metE	S-adenosylmethionine synthetase	1618	GTAAATAAACACTTTGATTTAAGACCGGGAGCGATAATAAGAGACTTAGATTTAAGAAAG	175406
EXP_CD630_175001_180000_s_PSO-60-4374	0.905	CD0130/131	CD0130/131		1619	TTTAGGTGAATAATTTTTAACTAAAAAGCTGTTAGAATGTAATTTTACGATTACTTTCTA	175567
EXP_CD630_175001_180000_s_PSO-60-4244	0.717	CD0130/131	CD0130/131		1620	ATTTAATCTGGTCAATACATTTTATATAATACTCTACTAAAATTATACATATTATGGGAT	175697
EXP_CD630_175001_180000_s_PSO-60-4191	0.81	CD0130/131	CD0130/131		1621	ATGGGATATATGTTAAAGGATGGTTAAGAATGTGTTAACTAATGTTAAATAATTAAAAAT	175750
EXP_CD630_175001_180000_s_PSO-60-4119	0.865	CD0130/131	CD0130/131		1622	CACAATAATGAGTCTAATATAATCTTAATAAACTTACACTTTAAAAATAATTTTAATTGG	175822
EXP_CD630_175001_180000_s_PSO-60-3986	0.941	CD0131	CD0131	putative membrane protein	1623	GTAATAGGTTCTGGATTTGCAACTGGTCAAGAAATACTGCAATTTTTTACGTTTTATGGA	175955
EXP_CD630_175001_180000_s_PSO-60-3889	1.202	CD0131	CD0131	putative membrane protein	1624	TATTTTCATGGTTTGGAGCAGAAGTTATAGATAAGGGAAGAGAATTGAAACTTAAGGAGC	176052
EXP_CD630_175001_180000_s_PSO-60-3827	1.275	CD0131	CD0131	putative membrane protein	1625	ATAAAAATTTATCAAGTATATTGTGGAAAATATCTTGGAACATTTTTTGAATGGTTTGGT	176114
EXP_CD630_175001_180000_s_PSO-60-3665	1.287	CD0131	CD0131	putative membrane protein	1626	GCAATCGTTTCCCTAATAACTGTTTCATTAGGTTTGACAAGGCTTTCTAAAATACTAGGT	176276
EXP_CD630_175001_180000_s_PSO-60-3542	1.074	CD0131	CD0131	putative membrane protein	1627	ATTGATGCTTTATCAAATGCTGGAAATATGGTTGATAGTTTAAATATTAAAACTGCTACA	176399
EXP_CD630_175001_180000_s_PSO-60-3464	0.976	CD0131	CD0131	putative membrane protein	1628	GGAGTACTTTATACTTGTTACAATGTAATAATAGTAATAACATTCTTGACAGGAATGGGA	176477
EXP_CD630_175001_180000_s_PSO-60-3419	0.906	CD0131	CD0131	putative membrane protein	1629	TTGACAGGAATGGGAGCTTCTGCAGTAAATAAGAAAGATGCTGTATGGGGTGGTATAGTA	176522
EXP_CD630_175001_180000_s_PSO-60-3219	1.302	CD0131	CD0131	putative membrane protein	1631	AGTACTTTTACTAGGAATATACACTACAGCTGTACCATTGTTATGGTCAGTAACAAACCG	176722
EXP_CD630_175001_180000_s_PSO-60-3091	1.005	CD0131	CD0131	putative membrane protein	1632	GAGGTTTACTGCCATTTGATAAGTTAGTAGGTACACTATATCCATATACAGGTTACATGG	176850
EXP_CD630_175001_180000_s_PSO-60-2772	1.133	CD0131/2	CD0131/2		1635	AACTTTTCTACGATTATCATAGTTTTAATATATAAAATTATACTAACATTTAAATGGAGC	177169
EXP_CD630_175001_180000_s_PSO-60-2642	1.859	CD0132	CD0132	putative DNA-binding protein	1636	ACGAAGATAATGGTTATACAATAGCTCACCTGGTAAATGAAAATGATGAAATTGTGGTTG	177299
EXP_CD630_175001_180000_s_PSO-60-2561	0.921	CD0132	CD0132	putative DNA-binding protein	1637	CAATTGGAGAAAGCATAGAAGTTGAAGGAAAGTGGGTAAATCATAAGATTTATGGGACTC	177380
EXP_CD630_175001_180000_s_PSO-60-2513	1.198	CD0132	CD0132	putative DNA-binding protein	1638	TTTATGGGACTCAATTTGAAGTGAATAGTTTTATGCCAGTAACACCATCATCCTTAGAAG	177428
EXP_CD630_175001_180000_s_PSO-60-2414	1.106	CD0132	CD0132	putative DNA-binding protein	1639	TTGGTGAAAAAATGGCAAAAAGAATAATTGATAAGTTTGGTGTAGATACGTTAGAGGTGA	177527
EXP_CD630_175001_180000_s_PSO-60-2312	0.983	CD0132	CD0132	putative DNA-binding protein	1640	GGAGTAAAAAAGTAAAACAAATAGTAAAAAGTTATGAAGAAGACAGAGAATTGAGAAATA	177629
EXP_CD630_175001_180000_s_PSO-60-2142	1.109	CD0132	CD0132	putative DNA-binding protein	1641	GCTGAAGATATAAGAGGAATTGGATTTAAAGTAGCTGATAGTATAGCAAGTAAAATTGGT	177799
EXP_CD630_175001_180000_s_PSO-60-2103	1.133	CD0132	CD0132	putative DNA-binding protein	1642	AGTATAGCAAGTAAAATTGGTATAGATAAAAACTCTAAAGATAGAATTTGTCAGGGAATC	177838
EXP_CD630_175001_180000_s_PSO-60-1989	0.91	CD0132	CD0132	putative DNA-binding protein	1643	GTTCTAATACAAGATTCGGAAAAATTATTGGAGCTAAATGGAGAAATAATAAAAGAGTGT	177952
EXP_CD630_175001_180000_s_PSO-60-1846	0.958	CD0132	CD0132	putative DNA-binding protein	1644	AGCTGAAAATGGAGTATGTAGTCAAATAGTAAAATTATCACAGTATGAATTTGAAGACTT	178095
EXP_CD630_175001_180000_s_PSO-60-1806	0.988	CD0132	CD0132	putative DNA-binding protein	1645	CAGTATGAATTTGAAGACTTAAAAATAGATATAGATAACGAGATTAATGTTTTAGAAGAA	178135
EXP_CD630_175001_180000_s_PSO-60-1567	1.055	CD0132	CD0132	putative DNA-binding protein	1647	AGCAAAGAGAATGAGTGAAACTTCTAATAAAGAAGCAAAAACTATACATAGGTTGCTAGA	178374
EXP_CD630_175001_180000_s_PSO-60-1498	1.189	CD0132	CD0132	putative DNA-binding protein	1648	TTCAACAGATGATGATTTAACTTTTTTTAAGGATGAAGAAGACCCAATAAATTCAGATGT	178443
EXP_CD630_175001_180000_s_PSO-60-1394	1.005	CD0132	CD0132	putative DNA-binding protein	1649	ACAATTTACTTAGAGCTATAAAGTTAGGAACAAGAGTAATTTTAGTTGGAGATAGTGACC	178547
EXP_CD630_175001_180000_s_PSO-60-1300	0.77	CD0132	CD0132	putative DNA-binding protein	1650	GGATATGATTAATTCTAATATTATAAATGTAGTTAAATTAAATGAAATATTTAGACAAGC	178641
EXP_CD630_175001_180000_s_PSO-60-1176	0.718	CD0132	CD0132	putative DNA-binding protein	1651	ACAAAAGGTAAAGATTTCTTTTTTATAAGAAAATCAACTAATGAAGAAATTTTAAATGAA	178765
EXP_CD630_175001_180000_s_PSO-60-1077	1.103	CD0132	CD0132	putative DNA-binding protein	1652	AAAGTTGATAAATTAAAAGATATACAAGTTTTATCTTCAATGAGAAAAGGTGAATTGGGA	178864
EXP_CD630_175001_180000_s_PSO-60-1000	0.804	CD0132	CD0132	putative DNA-binding protein	1653	AGAGTTACAGAAGTATCTTAACAAAAAAGAAAAATTTAAAGTTGAAGAAAGTTTTTCTAA	178941
EXP_CD630_175001_180000_s_PSO-60-851	0.839	CD0132	CD0132	putative DNA-binding protein	1654	AAGGTATCTATAATGGAGATATAGGATATGTTTATCACATAGATAAAGATAAGAAAACTA	179090
EXP_CD630_175001_180000_s_PSO-60-745	0.963	CD0132	CD0132	putative DNA-binding protein	1655	TGAATTAGATGAAATTGACCATAGTTTTTGTACAACAATACATAAAAGCCAGGGAAGTGA	179196
EXP_CD630_175001_180000_s_PSO-60-642	1	CD0132	CD0132	putative DNA-binding protein	1656	TTACTTAGCCGTAATTTATTATATACAGCAGTAACAAGAGCAAAAAAATTAGTTGTATTA	179299
EXP_CD630_175001_180000_s_PSO-60-458	0.593	CD0133	CD0133	putative phosphoribosyl transferase (putative competence protein)	1658	AATATGCAATGATAATTTTATTAAGAATTTTAAAAATATGATTAATAAATGTTTGGATTT	179483
EXP_CD630_175001_180000_s_PSO-60-285	1.07	CD0133	CD0133	putative phosphoribosyl transferase (putative competence protein)	1660	GCATGAAGTGTGGAAAACCAATAATACGTCATTCAATTGAAAAAGAATTTATTGAAGAGT	179656
EXP_CD630_175001_180000_s_PSO-60-43	1.061	CD0133	CD0133	putative phosphoribosyl transferase (putative competence protein)	1662	TTATTTGTTCCACTTCATAAAAAAAGGCTAAATAAAAGAGGTTTTAATCAGGCACAAAAA	179898
EXP_CD630_180001_185000_s_PSO-60-4933	1.002	CD0133	CD0133	putative phosphoribosyl transferase (putative competence protein)	1663	AAGTAGAAAAAAATATACAAGAATGCTATATAAATTGAATAAGAAAGAACGAAAAGAAGA	180008
EXP_CD630_180001_185000_s_PSO-60-4791	1.094	CD0133	CD0133	putative phosphoribosyl transferase (putative competence protein)	1664	ACTGGTCTAACAACAAACGAAATTTCTAAACTTTTAAAGTTATCAGGTGCTAATAAGGTT	180150
EXP_CD630_180001_185000_s_PSO-60-4655	1.274	CD0133/4	CD0133/4		1665	AAAATATTAAAATGAATAAGTGATATTTAGGTCTGTGGTTGAAAGTCCAAGCCAGTCGCA	180286
EXP_CD630_180001_185000_s_PSO-60-4603	1.188	CD0133/4	CD0133/4		1666	CAGTCGCAGGCAAAGGGATCCACGTAAGTTAACACTAAAAACTGGGTTAATGATCATGGT	180338
EXP_CD630_180001_185000_s_PSO-60-4453	1.088	CD0133/4	CD0133/4		1667	GGTCAAAAACCAGGTCAGCTAAATATCATATTAAAAGAGAGCTAGCATACCTTTATGTAT	180488
EXP_CD630_180001_185000_s_PSO-60-4368	1.197	CD0133/4	CD0133/4		1668	TAGGTTGAGTCATAAAGAGGTGATATGTTTGAATAAAAGACAAGAAAATTTATTAACAAC	180573
EXP_CD630_180001_185000_s_PSO-60-4284	0.964	CD0134	CD0134	putative transcription antiterminator	1669	AAATGTTAATAAGATTGCCAATGATTTTGAGTGTTCAGAAAGGACAATAAGAAATGATTG	180657
EXP_CD630_180001_185000_s_PSO-60-4142	1.08	CD0134	CD0134	putative transcription antiterminator	1670	GATGGAACAGACAAAATACTGGTAAATCAGAAGTTGCGAGGTGAAGTTAAAAGAGTAAAT	180799
EXP_CD630_180001_185000_s_PSO-60-3980	1.04	CD0134	CD0134	putative transcription antiterminator	1671	ATTGTCAGAGAAGAAATAAGTAAATTATCAGTAGCATTAAATAATTATAATTTAAATATC	180961
EXP_CD630_180001_185000_s_PSO-60-3853	1.103	CD0134	CD0134	putative transcription antiterminator	1672	CATTCTTATTTAAATACATAGATAAATACAGATTAAACATAGATGAAATAGAGTACTTCC	181088
EXP_CD630_180001_185000_s_PSO-60-3680	0.98	CD0134	CD0134	putative transcription antiterminator	1674	ATAATACGAATAAGGCTGGGAAATTCTTTAAAAGTATCAAATACTAAGAAAGAGCTTAAG	181261
EXP_CD630_180001_185000_s_PSO-60-3593	0.802	CD0134	CD0134	putative transcription antiterminator	1675	GATGAATTGAAATCTAATTTATCCATAGTATTAAATTATGAAGAAAAATTGTTTATAGAA	181348
EXP_CD630_180001_185000_s_PSO-60-3368	0.881	CD0134	CD0134	putative transcription antiterminator	1677	TGTCATTTGAATGTTACAATGCATCAAATGAAAAGCAATGTTTACTTAGAAAATCCACTT	181573
EXP_CD630_180001_185000_s_PSO-60-3249	1.059	CD0134	CD0134	putative transcription antiterminator	1678	AATTGAATTAAAAGGAAAACAAATAACGGAAGGTGAAATTGGTTATCTTACACTTCACTT	181692
EXP_CD630_180001_185000_s_PSO-60-3194	1.195	CD0134	CD0134	putative transcription antiterminator	1679	CACTTTCAAACCTCTCTAGAAAGAAAATACAGCAAAAGGGAATCAAATAAAAAGGCAAGT	181747
EXP_CD630_180001_185000_s_PSO-60-3102	0.726	CD0134	CD0134	putative transcription antiterminator	1680	GCTATTAAAAGTAAAGATAGAAAAGAGATTTGATAACATAAAAATTATTGAAACATTAAG	181839
EXP_CD630_180001_185000_s_PSO-60-3018	0.98	CD0134	CD0134	putative transcription antiterminator	1681	CTTTAATAAGACTATAGATTTTATAATTGCATTTCAAGAGTATGAAAATATCCAAAAACC	181923
EXP_CD630_180001_185000_s_PSO-60-2902	1.023	CD0134	CD0134	putative transcription antiterminator	1682	TCACAAACAAAATAAAAGAAAAAGACACTTCATATAAACTTATGAACAGATTAATGATGT	182039
EXP_CD630_180001_185000_s_PSO-60-2758	1.027	CD0134	CD0134	putative transcription antiterminator	1683	ATGCAGAAAAAGAGTATTTACAATCTATTATAACAAGAGAAAAGTCATATCCAACCAATG	182183
EXP_CD630_180001_185000_s_PSO-60-2676	1.207	CD0134	CD0134	putative transcription antiterminator	1684	TCATGGAGACATGAAATATATAAAACAATCTGTTTTATGTTTTGCAAGGTTAAAAACACC	182265
EXP_CD630_180001_185000_s_PSO-60-2606	1.165	CD0134	CD0134	putative transcription antiterminator	1685	AGAAATGGAAAGGATATAAAGATTATACTTTTGTTAGCATATAAAAAAGATGATGATAGA	182335
EXP_CD630_180001_185000_s_PSO-60-2471	1.066	CD0134/5	CD0134/5		1686	TGTGACATTGAAAAGGTAAAAGATATTCTTATATAAAATTCATAGTGAACTATGGATAAG	182470
EXP_CD630_180001_185000_s_PSO-60-2394	0.806	CD0134/5	CD0134/5		1687	GATGGAAAAAGTTGTGCATGTTTTTTTGTTTTTATAAGATATTATATGTTTGTAAGGTAT	182547
EXP_CD630_180001_185000_s_PSO-60-2254	0.61	CD0135	CD0135	PTS system, IIa component	1688	TGCAAAATCTATGCTTTATGAAGCACTTGACTATGCAAAGGAAAACGATTTTAAAAAAGC	182687
EXP_CD630_180001_185000_s_PSO-60-2071	1.162	CD0135	CD0135	PTS system, IIa component	1690	AGACCATTTAATGACTTGTATGAGTGAGAGAAACCTTATAAAAGAAATGATTATGTTAAG	182870
EXP_CD630_180001_185000_s_PSO-60-1966	0.984	CD0135/6	CD0135/6		1691	AAAATGAAAAGAAAAGTATATTTATTTTGTAGCTTTGGTATGTCAACAAGTTTACTTGCA	182975
EXP_CD630_180001_185000_s_PSO-60-1865	1.084	CD0136	CD0136	PTS system, IIb component	1692	AGAAGTAGAGGCATTTCCGATAGCAGAAATTGACAAAATAGTTGAAGAAAAAAATCCAGA	183076
EXP_CD630_180001_185000_s_PSO-60-1747	0.913	CD0136	CD0136	PTS system, IIb component	1693	GAAGCTCAAGGAAAACTTATAGATATAATCAATGAAGTTGATTATGGAACTATGAATGGG	183194
EXP_CD630_180001_185000_s_PSO-60-1643	0.897	CD0136/7	CD0136/7		1694	AGCGTAGAATTATAGTAAAAAATAATAGGAAATGAGGGTGGATAGATGAATAGATTGGAA	183298
EXP_CD630_180001_185000_s_PSO-60-1604	1.035	CD0136/7	CD0136/7		1695	GGATAGATGAATAGATTGGAAAGAATACTTATGCCATTGGCTGAAAAAATAGGTAAAAAT	183337
EXP_CD630_180001_185000_s_PSO-60-1448	1.261	CD0137	CD0137	PTS system, IIc component	1696	GGATGGAATGAATTTGTAGGTCAAATTTTTGGTCCAGATTGGGCTGTAAAATTGCAACAA	183493
EXP_CD630_180001_185000_s_PSO-60-1383	0.966	CD0137	CD0137	PTS system, IIc component	1697	TGTAGCAACATTTGAAGTAATGACTCTACTTGCAGTTTTAGGGATTGGATATTCTTATGC	183558
EXP_CD630_180001_185000_s_PSO-60-1275	1.13	CD0137	CD0137	PTS system, IIc component	1698	TGCCTTTTTTATAATAACACCATTTGTAATACCATATACACCAGAAGGAACAGAATCAGT	183666
EXP_CD630_180001_185000_s_PSO-60-1188	1.251	CD0137	CD0137	PTS system, IIc component	1699	TTGGATGGGTTCTAAGGGAATGTTTGTAGGTATGATAACAGCAATAACCTCTGTAAAATT	183753
EXP_CD630_180001_185000_s_PSO-60-1042	1.066	CD0137	CD0137	PTS system, IIc component	1700	TACCAAGTGCAATAGTTATGGTAGTTTTCTTTTTAGTTAAGATAGCTTTTGAAGCTACAC	183899
EXP_CD630_180001_185000_s_PSO-60-968	0.612	CD0137	CD0137	PTS system, IIc component	1701	CATGAATTTATATTTAATTTTTTACAAATACCATTATTAAAATTAGGAAATACTTTAAGC	183973
EXP_CD630_180001_185000_s_PSO-60-783	1.06	CD0137	CD0137	PTS system, IIc component	1702	TCAAGCTGGTACAAAACTACCAAACATAATAACTGCTCAATTTCAAGATATGTTTGCAAC	184158
EXP_CD630_180001_185000_s_PSO-60-660	0.873	CD0137	CD0137	PTS system, IIc component	1703	ACGTATAAAATCAATAGGAAAATTATCAATTTTACCAGGTATATTTGGTATAAATGAGCC	184281
EXP_CD630_180001_185000_s_PSO-60-589	0.901	CD0137	CD0137	PTS system, IIc component	1704	GTCTACCGATAATGCTTAATCCATTGCTATTGATACCATTTGCATTAGTTCCAACAGTAA	184352
EXP_CD630_180001_185000_s_PSO-60-484	1.132	CD0137	CD0137	PTS system, IIc component	1705	TTACAAATGGAGTTCAGCTACCGTGGACAACTCCAATTATATTCTCTGGATTTCTAACAA	184457
EXP_CD630_180001_185000_s_PSO-60-352	0.532	CD0137	CD0137	PTS system, IIc component	1706	AAATACTAGACAAACAATATTTAAAAGACGAAAAATCAAATGTTGCAGAGGAAGATGATG	184589
EXP_CD630_180001_185000_s_PSO-60-263	1.133	CD0137/8	CD0137/8		1707	GAGGAAGATTATGAAGAAAATAGTGATGATATTGGACCAAATACAAGCTGGAGCTGGAGG	184678
EXP_CD630_185001_190000_s_PSO-60-4895	0.993	CD0138	CD0138	conserved hypothetical protein	1710	TAGATGTGATAAACGAATATAAAAATGACATATGTATAGTTAAGACTCCAAAAAAAGGTG	185046
EXP_CD630_185001_190000_s_PSO-60-4836	1.119	CD0138	CD0138	conserved hypothetical protein	1711	GGAATTGGTCTTAATGATTCATTAAATAACATATGTAAATTGGCAAAAGCAATAGCAAAT	185105
EXP_CD630_185001_190000_s_PSO-60-4712	0.571	CD0138/9	CD0138/9		1712	GTTTAAATATTATACTATTTATAATAAGCATACATTAGTAAAATCTATATAATTTAAGGA	185229
EXP_CD630_185001_190000_s_PSO-60-4548	0.903	CD0139	CD0139	glycosylasparaginase	1713	CTGTAGAGCTTGCTGTAAGAAGGGTTGAAGACTATCCATTCTATAAATCGGTTGGATATG	185393
EXP_CD630_185001_190000_s_PSO-60-4478	1.207	CD0139	CD0139	glycosylasparaginase	1714	AAATGAAAATTGTGAGGTAGAACTTGACGCTGCATTTATGGATGGTAACACATTAGATAT	185463
EXP_CD630_185001_190000_s_PSO-60-4371	1.147	CD0139	CD0139	glycosylasparaginase	1715	CTAGGAAGTTAAGCTATGAGAAGGTAAATAATTTTTTAGTTGGAATAGGTGCTGAAGATT	185570
EXP_CD630_185001_190000_s_PSO-60-4267	1.235	CD0139	CD0139	glycosylasparaginase	1716	AGAGCGAAGTTACATTATAAAAAGAGAAAAAAAGAGACTTTAGACAAAGGATTAAGCCCA	185674
EXP_CD630_185001_190000_s_PSO-60-4149	0.919	CD0139	CD0139	glycosylasparaginase	1717	CAGCTACATCAACAAGTGGATTGTTTATGAAGAAAAGAGGTAGAATAGGAGATTCTGCAC	185792
EXP_CD630_185001_190000_s_PSO-60-4121	0.944	CD0139	CD0139	glycosylasparaginase	1718	GAAGAAAAGAGGTAGAATAGGAGATTCTGCACTATCTGGTTCAGGATTCTATGTTGATAG	185820
EXP_CD630_185001_190000_s_PSO-60-4026	0.974	CD0139	CD0139	glycosylasparaginase	1719	AAGATTTAATGAAGGGATGTATATCTTATGAGATAGTTAGACTTATGAAAGAAGGGAAGC	185915
EXP_CD630_185001_190000_s_PSO-60-3846	0.921	CD0139	CD0139	glycosylasparaginase	1720	CTACAAATATAGCTGATTTTACTTTTTCAGTAGTAACTAAAGAAGAATCTCCTACTGTAT	186095
EXP_CD630_185001_190000_s_PSO-60-3774	1.056	CD0139	CD0139	glycosylasparaginase	1721	GAGTAGATGGAAAGACTATACATAAGGTTATATCAAATGAGTGGATGGAAGCATATGAGG	186167
EXP_CD630_185001_190000_s_PSO-60-3695	0.606	CD0139/40	CD0139/40		1722	AGAAGTAAGTGAGTAAAGTAGTGGTTACATAATTAAAATAGAGTTTTATAATAAGGAGAT	186246
EXP_CD630_185001_190000_s_PSO-60-3608	1.013	CD0140	CD0140	putative peptidase	1723	AGATGAGTTAAAAGAAGATTTATTAAGTGATATTATAGATATTGTAAAAATACCTAGTGT	186333
EXP_CD630_185001_190000_s_PSO-60-3466	0.981	CD0140	CD0140	putative peptidase	1724	TTGGGATTTAAGGTTAGAAACTTGGATAATTATATTGGTTATGCAGAGCATGGAGATAGT	186475
EXP_CD630_185001_190000_s_PSO-60-3242	0.544	CD0140	CD0140	putative peptidase	1725	TAAAGAATTAAACTTAAAATTAGATAAGAGCGTTAGAATAATATTTGGTACAAATGAAGA	186699
EXP_CD630_185001_190000_s_PSO-60-3222	0.672	CD0140	CD0140	putative peptidase	1726	TAGATAAGAGCGTTAGAATAATATTTGGTACAAATGAAGAAAGTGGATTTGAAGATATAC	186719
EXP_CD630_185001_190000_s_PSO-60-3054	1.112	CD0140	CD0140	putative peptidase	1727	AAATCAATTATGAAGAAGATGTATACCTAGGTTTTATAGAAAATATGTCTGAAAATGTGC	186887
EXP_CD630_185001_190000_s_PSO-60-2942	0.836	CD0140	CD0140	putative peptidase	1728	AAAGGTAAAATACGATTTTAGTTATAAATTGAAAGATGTATTAGATGAAATAAAAGCTAG	186999
EXP_CD630_185001_190000_s_PSO-60-2917	0.915	CD0140	CD0140	putative peptidase	1729	AAATTGAAAGATGTATTAGATGAAATAAAAGCTAGTTTTCCAAATAGTATCGATATAGAG	187024
EXP_CD630_185001_190000_s_PSO-60-2677	0.58	CD0140	CD0140	putative peptidase	1730	GGAATAGCTCATAATCCTGATGAATACATGGATATAGAAGATATAATATTAAATGCAAAG	187264
EXP_CD630_185001_190000_s_PSO-60-2580	1.151	CD0140/1	CD0140/1		1731	AGTTATGTTAGAAATAATAGGAATGTCAGTAGAAGACGCTAAAATTATAGAAGATTGTGG	187361
EXP_CD630_185001_190000_s_PSO-60-2443	0.79	CD0141	CD0141	putative copper homeostasis protein	1732	TTAACAGTGTAAAGATACCTGTGAACGTAATGATAAGACATCATGCGAAAAGTTTTGTAT	187498
EXP_CD630_185001_190000_s_PSO-60-2355	1.12	CD0141	CD0141	putative copper homeostasis protein	1733	AAAAGATATAAGTGTGGTTAAAGAGATTGGTGCTAATGGAGTTGTATTTGGTGTATTGGA	187586
EXP_CD630_185001_190000_s_PSO-60-2246	1.221	CD0141	CD0141	putative copper homeostasis protein	1734	TGTGATAATCTTGATGTTACATTTCATAGAGCCATAGATGAATCAAATACAATAGATAGT	187695
EXP_CD630_185001_190000_s_PSO-60-2162	1.071	CD0141	CD0141	putative copper homeostasis protein	1735	AAAATTACGAATATATTAACATCAGGTGGGAAAGGAAGTATAGTTCATAACATACAAATG	187779
EXP_CD630_185001_190000_s_PSO-60-2042	1.466	CD0141	CD0141	putative copper homeostasis protein	1736	TTTAATAATATAGAAAAGATAAAGGAATTAACTAAGGCAAGTAATTTTCATTTTGGTACA	187899
EXP_CD630_185001_190000_s_PSO-60-2007	0.715	CD0141	CD0141	putative copper homeostasis protein	1737	GGCAAGTAATTTTCATTTTGGTACAGCGATTAGAATAAATAACAGTCCTTTTGAAGATAT	187934
EXP_CD630_185001_190000_s_PSO-60-1856	1.254	CD0141/2	CD0141/2		1738	TTATAATTTGGGTATATGAATGTTAATAGGTATTAAATATGAAATTATTGTTGAGTATGC	188085
EXP_CD630_185001_190000_s_PSO-60-1784	0.908	CD0141/2	CD0141/2		1739	AAGTAGTTTTAAATATAAATAATGAAAGAAAAGATAGATTATGGAGGTTTTAGAGGGTTT	188157
EXP_CD630_185001_190000_s_PSO-60-1693	1.023	CD0141/2	CD0141/2		1740	GCATATAATACACATAATTTCCTAAAATTACCATCTTATGACATGAATTCACATATTAAT	188248
EXP_CD630_185001_190000_s_PSO-60-1588	1.161	CD0141/2	CD0141/2		1741	AGCTTTAAATAAACAAAAACAAGAGTTATTAACAGTTTTATCCACATTATCCACAGGTGT	188353
EXP_CD630_185001_190000_s_PSO-60-1349	1.185	CD0142	CD0142	putative RNA-binding protein	1743	ATGAACATAATTATATCTGGAAAACAAATCGAATTAACTGATGCAATAAAAAATAAAATC	188592
EXP_CD630_185001_190000_s_PSO-60-1293	0.951	CD0142	CD0142	putative RNA-binding protein	1744	AATCGAAACTAAACTAAGTAAGTTAGATAATTACATTCATCCAGACACTGATGTAAAAGT	188648
EXP_CD630_185001_190000_s_PSO-60-1159	0.984	CD0142	CD0142	putative RNA-binding protein	1745	CAGAAGATATGCAGGAAAATTTATACACAGCTATAGATGTTGTATATGATAAATTAAGTA	188782
EXP_CD630_185001_190000_s_PSO-60-1081	1.02	CD0142	CD0142	putative RNA-binding protein	1746	AAAAGAGATTACAAGATAAACATAAAGACAACAAGAGTATAAGATTCCAAGATGCAGAGA	188860
EXP_CD630_185001_190000_s_PSO-60-982	0.945	CD0142	CD0142	putative RNA-binding protein	1747	ATCAAGAATTAGTAATTCAAAGACGTAAGAAATTTAGTGTTAAGCCAATGAGTGAAGAAG	188959
EXP_CD630_185001_190000_s_PSO-60-883	1.275	CD0142	CD0142	putative RNA-binding protein	1748	ATATGTTCAAGAACATAGATTCAGATGAAATAGCAGTAGTTTATAAGCGTAATAATGGTG	189058
EXP_CD630_185001_190000_s_PSO-60-690	1.07	CD0142/3	CD0142/3		1750	AAAGAACGAGGAGAGATGTAAAATATGAGCTTTATGGATAATTTATTCAACATGGCAGAT	189251
EXP_CD630_185001_190000_s_PSO-60-493	1.128	CD0143	secA1	preprotein translocase SecA subunit	1752	AGATGATATACTTCCAGAAGCTTTTGCAGTAGTTAGAGAAGTTTCTAAGAGAGTGTTAGG	189448
EXP_CD630_185001_190000_s_PSO-60-395	0.91	CD0143	secA1	preprotein translocase SecA subunit	1753	TACTACATCAAGGAAGAATAGCAGAAATGAAAACAGGTGAAGGTAAAACTTTGGTTGCAA	189546
EXP_CD630_185001_190000_s_PSO-60-267	1.225	CD0143	secA1	preprotein translocase SecA subunit	1754	GCAAAACGTGATAGAGACCAAATGGCAAAAATCTATGAGTTTTTAGGAATGAGTGTAGGC	189674
EXP_CD630_185001_190000_s_PSO-60-143	1.194	CD0143	secA1	preprotein translocase SecA subunit	1755	GTACAAATAATGAATATGGATTTGACTATCTAAAGGACAATATGGTAATACACAAAGAGC	189798
EXP_CD630_185001_190000_s_PSO-60-42	1.335	CD0143	secA1	preprotein translocase SecA subunit	1756	GTTGACTCTATACTAATAGATGAGGCTAGAACACCACTTATCATATCTGGACCTGGAGAC	189899
EXP_CD630_190001_195000_s_PSO-60-4891	1.15	CD0143	secA1	preprotein translocase SecA subunit	1757	CTCTAACAGCATCGGGTATACAAAAAGCAGAAGTGTATTTTAATGTTGATAATATAACAG	190050
EXP_CD630_190001_195000_s_PSO-60-4748	1.019	CD0143	secA1	preprotein translocase SecA subunit	1758	GCTAAAGATGGAGAAATAGTAATAGTAGATGAGTTCACAGGTAGACTTATGTTTGGTAGA	190193
EXP_CD630_190001_195000_s_PSO-60-4722	1.156	CD0143	secA1	preprotein translocase SecA subunit	1759	AGATGAGTTCACAGGTAGACTTATGTTTGGTAGAAGATATTCAGAAGGTTTACATCAAGC	190219
EXP_CD630_190001_195000_s_PSO-60-4610	0.917	CD0143	secA1	preprotein translocase SecA subunit	1760	ACTGTAACATTCCAAAACTACTTTAGAATGTACAAAAAACTTTCTGGTATGACTGGTACA	190331
EXP_CD630_190001_195000_s_PSO-60-4484	0.912	CD0143	secA1	preprotein translocase SecA subunit	1761	AAGCTTATGATAAGGGAAGACTTACCAGACTGTGTATACAAAAGTGAAATAGGTAAATTT	190457
EXP_CD630_190001_195000_s_PSO-60-4379	1.057	CD0143	secA1	preprotein translocase SecA subunit	1762	CCAATACTTGTAGGTACAGTATCAATAGAAAAATCAGAATTATTATCACAAATACTAAAG	190562
EXP_CD630_190001_195000_s_PSO-60-4282	0.787	CD0143	secA1	preprotein translocase SecA subunit	1763	ATCATGATAAAGAGGCAGAAATAATAGCACAAGCTGGTAGACTTGGAGCTGTTACAATAG	190659
EXP_CD630_190001_195000_s_PSO-60-4151	1.045	CD0143	secA1	preprotein translocase SecA subunit	1764	ATGAGAAGAAATGGATTTAAAGAAGAAATAGTAAATAGAGTAGATACTCCAATAGAAGGT	190790
EXP_CD630_190001_195000_s_PSO-60-4087	0.974	CD0143	secA1	preprotein translocase SecA subunit	1765	CTGTAAAAGGTAATGAAATTCTATTTGAAGCTAGAGAAGAGTATGAAAAACTATTTGAAA	190854
EXP_CD630_190001_195000_s_PSO-60-3976	1.003	CD0143	secA1	preprotein translocase SecA subunit	1766	GACTTGCTATAATCGGTACAGAAAGACACGAATCTCGAAGAATAGATAACCAGTTGAGAG	190965
EXP_CD630_190001_195000_s_PSO-60-3850	1.068	CD0143	secA1	preprotein translocase SecA subunit	1767	TGAGATTGTTTGGTAGTGATAGAATATCTGGTATTGTAGATAAAATAGGTCTTGAAGAAG	191091
EXP_CD630_190001_195000_s_PSO-60-3749	0.86	CD0143	secA1	preprotein translocase SecA subunit	1768	GGAGCACAAAAGAAAGTCGAAGGTAAAAACTTTGGAATAAGAAAGCATGTACTTCAATAT	191192
EXP_CD630_190001_195000_s_PSO-60-3649	1.208	CD0143	secA1	preprotein translocase SecA subunit	1769	AGAGAAAACGTGTATTAGAAGGTGAAGATTTACAAGAACAAATACAATCAATGACTCATT	191292
EXP_CD630_190001_195000_s_PSO-60-3575	0.917	CD0143	secA1	preprotein translocase SecA subunit	1770	GCAGTTACTCTTTATACACAAGATAAAGGATTTGATGAAGAAGGATTCAAAGAACATATG	191366
EXP_CD630_190001_195000_s_PSO-60-3479	1.24	CD0143	secA1	preprotein translocase SecA subunit	1771	CCAGAAATAGAAAAACTTAATCCAGTTGAAATAACAGAAAAAGTTTATGAAATAGCTATG	191462
EXP_CD630_190001_195000_s_PSO-60-3409	0.992	CD0143	secA1	preprotein translocase SecA subunit	1772	CTTCAAAAGAAGAACAAGTTGGCTATGAGAGAATGAGAGAAGTTGAGAGAGTAATCTTAC	191532
EXP_CD630_190001_195000_s_PSO-60-3261	1.051	CD0143	secA1	preprotein translocase SecA subunit	1773	AGACCCAGTTATTGCTTATAAAATGGAAGGTTTTGATATGTTTGATGAAATGAATAAACA	191680
EXP_CD630_190001_195000_s_PSO-60-3166	1.019	CD0143	secA1	preprotein translocase SecA subunit	1774	TAACAATAGAAACTCCAGTGGAAAGAAAAGCAGTTGTAGATGTTGAAAATCTATCTTCTC	191775
EXP_CD630_190001_195000_s_PSO-60-3084	1.017	CD0143	secA1	preprotein translocase SecA subunit	1775	AAGTAAAACTGTTAAAAAAGATGAAAAGGTTGGAAGAAATGACTTATGCCCTTGTGGAAG	191857
EXP_CD630_190001_195000_s_PSO-60-2865	1.242	CD0143/44	CD0143/44		1777	TGAAGAAAAGATGAATCAACAAGACTTTTGGAATGATAATGAAGTCGCTCAAAGAGTACT	192076
EXP_CD630_190001_195000_s_PSO-60-2818	0.855	CD0144	prfB	peptide chain release factor 2	1778	CTCAAAGAGTACTTCAAGAAAATAAATCTTTAAAAGAGACATTAGAAGAATATGAAAGCT	192123
EXP_CD630_190001_195000_s_PSO-60-2670	0.878	CD0144	prfB	peptide chain release factor 2	1779	CATAGAATCAATGGAAGAAAAATTATCTGAAATGAAAATAAAGACTCTTCTAAATGGAGA	192271
EXP_CD630_190001_195000_s_PSO-60-2552	1.139	CD0144	prfB	peptide chain release factor 2	1780	CAAGATTGGGCTCAAATGCTTTTGAGAATGTATATAAGATGGTCAGAAAGTAAGGGTTAT	192389
EXP_CD630_190001_195000_s_PSO-60-2445	1.488	CD0144	prfB	peptide chain release factor 2	1781	GACAGCTACAATTCTTGTAGAAGGAACAAATGCTTATGGGTATTTAAAGAGTGAAAAAGG	192496
EXP_CD630_190001_195000_s_PSO-60-2373	1.19	CD0144	prfB	peptide chain release factor 2	1782	AGTGAGAATATCTCCATTTGACCCATCAGGAAAAAGACATACTTCATTTGCATCTATAGA	192568
EXP_CD630_190001_195000_s_PSO-60-2306	0.986	CD0144	prfB	peptide chain release factor 2	1783	CCAGAGTTAGATGAAAATATAGAAGTAGAAATTAATCCATCAGATTTAAAGATAGACACA	192635
EXP_CD630_190001_195000_s_PSO-60-2197	1.076	CD0144	prfB	peptide chain release factor 2	1784	CAGTTAGAATAACACATATCCCTACTGGTGTAGTAGTTCAGTGCCAAAATGAAAGGTCTC	192744
EXP_CD630_190001_195000_s_PSO-60-2100	1.026	CD0144	prfB	peptide chain release factor 2	1785	GGCAAAATTGATAGAATTAAAAGAGTTAGAACAAAAGGAAAAAATAGAAGATATACAAGG	192841
EXP_CD630_190001_195000_s_PSO-60-1954	1.148	CD0144	prfB	peptide chain release factor 2	1786	CTGAGTTTGGAAATGTAGATAGTGTAATGAATGGAAATATAGACTTGTTTATTAATGAAT	192987
EXP_CD630_190001_195000_s_PSO-60-1889	0.964	CD0144/5	CD0144/5		1787	AAAATGAATAAAATAGTTTAATAAATATGCACTGTAATTAAGATATATGTATAAGAAGGT	193052
EXP_CD630_190001_195000_s_PSO-60-1790	1.002	CD0144/5	CD0144/5		1788	GATAACCCTCAGCCTTCGTTCTGTTTTGTTATACTTATGAAAAACTAACATTAGGAGTGA	193151
EXP_CD630_190001_195000_s_PSO-60-1665	1.035	CD0145	CD0145	putative RNA-binding protein	1789	ACATTAAAACTTATTGATGAAGGAAATACAATACCATTTATAGCTAGATATAGAAAAGAA	193276
EXP_CD630_190001_195000_s_PSO-60-1597	0.975	CD0145	CD0145	putative RNA-binding protein	1790	CGAGATGAGTGATGTTACACTAAGAGAATTTTATGAAAAACTAATGTATTTGAGAAATCT	193344
EXP_CD630_190001_195000_s_PSO-60-1506	0.683	CD0145	CD0145	putative RNA-binding protein	1791	ATAGATGAACAAGGGAAATTAACAGATGAAATAACACAAAATATAGAAAAAGCAAAAACA	193435
EXP_CD630_190001_195000_s_PSO-60-1358	1.052	CD0145	CD0145	putative RNA-binding protein	1792	TAGCATTGTCAATACTAGAGAATAATTTAGATAATATAGAAATAGAGGCAAAGAATTATC	193583
EXP_CD630_190001_195000_s_PSO-60-1303	1.1	CD0145	CD0145	putative RNA-binding protein	1793	TTATCTTGATGAAGAGAAAGAAGTTCTTTCTATTGAAGATGCTCTAAAAGGTGCTAGAGA	193638
EXP_CD630_190001_195000_s_PSO-60-1142	1.302	CD0145	CD0145	putative RNA-binding protein	1794	AGAAATCGGTTTATGATATGTATTATGATTATAGCGAAGCAGTAAAAAGTATGGCTCCAC	193799
EXP_CD630_190001_195000_s_PSO-60-1059	1.062	CD0145	CD0145	putative RNA-binding protein	1795	GGAGAAAAAGAAAGCTTCCTAAAGGTTAAGTTGGAAATAAATAATGATAAAGTTTTAAAT	193882
EXP_CD630_190001_195000_s_PSO-60-947	1.106	CD0145	CD0145	putative RNA-binding protein	1796	TCGTAAGTTCAATAGAAGATTCTTATAAAAGATTAATTTTCCCATCAATAGAAAGAGAAA	193994
EXP_CD630_190001_195000_s_PSO-60-864	1.152	CD0145	CD0145	putative RNA-binding protein	1797	GCTCAAGAAAGAGCTATAAGTGTATTTGGAAAGAATGTTAAAAGTTTATTGCTTCAACCA	194077
EXP_CD630_190001_195000_s_PSO-60-780	1.143	CD0145	CD0145	putative RNA-binding protein	1798	GGATTTGACCCTGCATTTAGAACTGGATGTAAAATAGCTGTAGTAGATAAAAATGGTAAA	194161
EXP_CD630_190001_195000_s_PSO-60-682	0.959	CD0145	CD0145	putative RNA-binding protein	1799	AAATGATGTAGAGGGAGCAAAGAAAGTTTTAAAAGGATTGATTGAAAAATACGATATAGA	194259
EXP_CD630_190001_195000_s_PSO-60-574	1.07	CD0145	CD0145	putative RNA-binding protein	1800	TGTATCAGAAATGATAAAAGAAATAGATAGCGAAGTGCAGTATGTGATAGTTAGTGAAGC	194367
EXP_CD630_190001_195000_s_PSO-60-492	1.165	CD0145	CD0145	putative RNA-binding protein	1801	TCTGAACTTGCAAATGAGGAACATCCAGATATAAATGTATCAATAAGAGGAGCTATATCT	194449
EXP_CD630_190001_195000_s_PSO-60-356	1.045	CD0145	CD0145	putative RNA-binding protein	1802	AGCATGATTTAAACAAAAAGAGATTAGAAGAAGTACTAGATGGAGTTGTTGAAGATTCTG	194585
EXP_CD630_190001_195000_s_PSO-60-266	0.983	CD0145	CD0145	putative RNA-binding protein	1803	CATCATACTCCCTACTAGAACATGTTGCAGGAATAAGTAAAGCTATAGCAAAAAATATAA	194675
EXP_CD630_190001_195000_s_PSO-60-193	0.983	CD0145	CD0145	putative RNA-binding protein	1804	AGAAAATGGAGATTTTACGTCAAGAGCACAATTGAAAAAAGTAAAAAGACTAGGACCTCA	194748
EXP_CD630_190001_195000_s_PSO-60-58	0.803	CD0145	CD0145	putative RNA-binding protein	1805	TGAAAGTTATGATATATGTAAAAAAATGATTGAGATAATTGGATATTCTTTAGATGATGT	194883
EXP_CD630_195001_200000_s_PSO-60-4919	1.137	CD0145	CD0145	putative RNA-binding protein	1806	GGACAAGTTACATTAAAAGATATTATAGCTGAAATCAAAAAACCAGGAAGAGACCCAAGA	195022
EXP_CD630_195001_200000_s_PSO-60-4814	0.919	CD0145	CD0145	putative RNA-binding protein	1807	GAAGATATACAAGAGGGTATGACTTTAAAAGGTACAATAAGAAATGTTGTAGACTTTGGT	195127
EXP_CD630_195001_200000_s_PSO-60-4726	1.131	CD0145	CD0145	putative RNA-binding protein	1808	ACGGATTAGTTCATAAATCAGAAATGAGTAATAGTTTTGTGAAAGACCCTATGAGTATTG	195215
EXP_CD630_195001_200000_s_PSO-60-4555	0.968	CD0145/6	CD0145/6		1809	GATTCTATATTTGTAAATGAGATTACTCGAGTGTATAAATGTTAAAAATTTGTAAAAGTA	195386
EXP_CD630_195001_200000_s_PSO-60-4385	1.191	CD0146	CD0146	putative amidohydrolase	1811	CATGGAGATATACTTATAGATGAAGGAAAAATAATAGAAATTGGAGAAGATTTGATAGCT	195556
EXP_CD630_195001_200000_s_PSO-60-4279	0.988	CD0146	CD0146	putative amidohydrolase	1812	CTGGATTTATAGATGCTCATACTCACTTAGGCTTATGGGAAGATGGTATAGGGTTTGAAG	195662
EXP_CD630_195001_200000_s_PSO-60-4216	1.155	CD0146	CD0146	putative amidohydrolase	1813	CAGATGGAAATGAAGAGACTGACCCAATAACACCACAATTAAATCCTATAGATGGAATTA	195725
EXP_CD630_195001_200000_s_PSO-60-4070	0.729	CD0146	CD0146	putative amidohydrolase	1814	GGTCAATGTATAGCTATAAAGACATGTGGAAAAAGAATTGATAAAATGGTAATAAAAAAT	195871
EXP_CD630_195001_200000_s_PSO-60-3983	1.201	CD0146	CD0146	putative amidohydrolase	1815	GAAAATCCAAAGAGCTGTTATGGTCAGGATGATAAATCTCCTCAAACTAGAATGGCTATA	195958
EXP_CD630_195001_200000_s_PSO-60-3861	1.137	CD0146	CD0146	putative amidohydrolase	1816	TGAGAGTCATGATGATGAAGACTGTGAAAAACCTGAATATGATATAAAAATGGAAAGTTT	196080
EXP_CD630_195001_200000_s_PSO-60-3813	0.973	CD0146	CD0146	putative amidohydrolase	1817	AATGGAAAGTTTAATACCAGTTTTAAGAAGAGAAATTCCTTTTAAGGCACATGCTCATAG	196128
EXP_CD630_195001_200000_s_PSO-60-3642	1.035	CD0146	CD0146	putative amidohydrolase	1818	GTTTCCTGTAATAGTAGGGCCATCTTTGTCAGAAAGGTCTAAATTTGAGCTTAGAAATTT	196299
EXP_CD630_195001_200000_s_PSO-60-3543	1.039	CD0146	CD0146	putative amidohydrolase	1819	TGATGTATGTATAATGACAGACCATCCAGTAATACCAGTTCAATATCTTCCAATATGTGC	196398
EXP_CD630_195001_200000_s_PSO-60-3446	0.957	CD0146	CD0146	putative amidohydrolase	1820	GCAATAGAATCAATTACGATAAATCCAGCTAAGACTTTAGGAATAGAAGATAGAGTAGGC	196495
EXP_CD630_195001_200000_s_PSO-60-3414	1.1	CD0146	CD0146	putative amidohydrolase	1821	GACTTTAGGAATAGAAGATAGAGTAGGCTCTATAGAAGTTGGTAAAGATGCAGACCTAGT	196527
EXP_CD630_195001_200000_s_PSO-60-3288	1.323	CD0146/7	CD0146/7		1822	AGTGTATGAGAAAAAATAACTTGACAATTATTAAAAAATTAACTAATATAAGAGTGTAAG	196653
EXP_CD630_195001_200000_s_PSO-60-3147	1.212	CD0146/7	CD0146/7		1823	TTGATTTGGTGAGATTCCAAAGCCGACAGTAAAGTCTGGATGAGAGAAGATATTTATGGA	196794
EXP_CD630_195001_200000_s_PSO-60-3120	0.98	CD0146/7	CD0146/7		1824	AGTAAAGTCTGGATGAGAGAAGATATTTATGGAAGATAAATAAGTTTATTTTAGTTTGTT	196821
EXP_CD630_195001_200000_s_PSO-60-2966	1.072	CD0146/7	CD0146/7		1825	GCAAAACACAGCAAAAAGAGGCAATATGATTTCAACAAGAACTTTAGTAGTAATGTCAAT	196975
EXP_CD630_195001_200000_s_PSO-60-2861	1.107	CD0147	CD0147	putative riboflavin transporter	1826	ACCAGGTATATTTCCAGATTTCTTAAAAATTGACTTATCAGATATTCCAGCAATATTCGG	197080
EXP_CD630_195001_200000_s_PSO-60-2784	1.137	CD0147	CD0147	putative riboflavin transporter	1827	CATTAGTTGGATTTGGAATAGTTGTAGTAAAAAATGTGTTACAAGCAATAACAGCAACAA	197157
EXP_CD630_195001_200000_s_PSO-60-2647	1.025	CD0147	CD0147	putative riboflavin transporter	1828	AGAAGTGGAGATTTAAAAGGTGTACTGATTGGTTTTGTATTAGGAACAATATCTATGACT	197294
EXP_CD630_195001_200000_s_PSO-60-2552	1.287	CD0147	CD0147	putative riboflavin transporter	1829	GCCACTTTATGGTCAACTTATGGGACTAGATGCTATAATAGGTTTAGGTTCAGCTATAAA	197389
EXP_CD630_195001_200000_s_PSO-60-2512	0.618	CD0147	CD0147	putative riboflavin transporter	1830	GGTTTAGGTTCAGCTATAAATCCTCAAGTTCATGATTTATTCACTTTTGTAATTTGGATG	197429
EXP_CD630_195001_200000_s_PSO-60-2197	1.13	CD0147/8	CD0147/8		1833	GGAAGAATTAAAACGATTAACTATTAAAATATGAAAAAGGTATCTACAATATACAGAGCG	197744
EXP_CD630_195001_200000_s_PSO-60-2008	0.908	CD0148	CD0148	conserved hypothetical protein	1835	ATTATTTTTAGATGATAAAGGGTATTATTTTAATAGTAATTGGAAAGATATTCATATTGG	197933
EXP_CD630_195001_200000_s_PSO-60-1844	0.999	CD0148	CD0148	conserved hypothetical protein	1836	AAAATCAAACTGATGGTATGTGTATTTTAGCAATAAGGCAGAATTACAAGGCATTAGAGT	198097
EXP_CD630_195001_200000_s_PSO-60-1689	0.975	CD0148	CD0148	conserved hypothetical protein	1837	CTTGAAGCTATAAAAAAAGATTGTAATGCACTTAAGTATGTACGAAATAAAACAGAAGGG	198252
EXP_CD630_195001_200000_s_PSO-60-1571	1.093	CD0148	CD0148	conserved hypothetical protein	1838	CTTTAGAGACTCAAACAAGAAGGATATGTTTAGAAGCAATTAAAAAAGATGGCAGGTGTC	198370
EXP_CD630_195001_200000_s_PSO-60-1505	1.26	CD0148	CD0148	conserved hypothetical protein	1839	ACGTTAGAGAACAGAGTGAAGAATTATGTATAGAGGCCATTAAGCAAAATTATAAAGCAT	198436
EXP_CD630_195001_200000_s_PSO-60-1263	0.549	CD0148	CD0148	conserved hypothetical protein	1841	TATTTAAATAAAAAATATAATATTAAAGATGTACTAAGTTACATAGATAAGTATACAGAA	198678
EXP_CD630_195001_200000_s_PSO-60-1185	1.202	CD0148	CD0148	conserved hypothetical protein	1842	GTAAGACAAAATGGAAAAATGCTTATGTATATAAAAAATCAAACAGAAAAAATGTGTATT	198756
EXP_CD630_195001_200000_s_PSO-60-1086	0.921	CD0148	CD0148	conserved hypothetical protein	1843	AAAGAGCAATCTGAGAGAATATGTAAAGAAGCATTGAAGCAAAACCATAAAGCAAAAGAG	198855
EXP_CD630_195001_200000_s_PSO-60-984	1	CD0148/9	CD0148/9		1844	ACAGCCATCAATAGTGAAAGATAAAAAAAGATAAAGACAAGTACTTTATAATAATCTAGG	198957
EXP_CD630_195001_200000_s_PSO-60-867	0.979	CD0148/9	CD0148/9		1845	GGAGATGAATTGATGGCAAAAATATATTTAGAAAATGAAAATAAAACTAGAGAAATAGGA	199074
EXP_CD630_195001_200000_s_PSO-60-798	1.212	CD0149	CD0149	putative ATP/GTP hydrolase	1846	GGTAAACTTTTAAAAGAAGGCAGTGTTATCTGTTTAGTAGGAGATTTAGGAGCTGGTAAA	199143
EXP_CD630_195001_200000_s_PSO-60-596	1.124	CD0149	CD0149	putative ATP/GTP hydrolase	1848	TGTATGATATTGGTTATGATGAATATGTAAATTCAAATGGAATCTGTATAATAGAATGGG	199345
EXP_CD630_195001_200000_s_PSO-60-444	0.961	CD0149/50	CD0149/50		1849	GGAGAGTTTTATAAAGAGATAGTTGAGGAGTTGATTAAATAATGAAAATACTAGGTATGG	199497
EXP_CD630_195001_200000_s_PSO-60-368	1.035	CD0150	CD0150	putative glycoprotease	1850	AGCAAGTGTAGCAGTTGTTGAAGATGATAAATTAATATGTGAGTTTACAGTAAACAACAA	199573
EXP_CD630_195001_200000_s_PSO-60-281	1.15	CD0150	CD0150	putative glycoprotease	1851	AATGATAGAAAATATGTTGAGTATGAGTGATTTAAGTATAAAAGATATGGATTTATTAGC	199660
EXP_CD630_195001_200000_s_PSO-60-147	0.999	CD0150	CD0150	putative glycoprotease	1852	ATAATATACCAATAATAGCAGTAAATTCTTTGGAATCTCTAGCAAATAACATAAATTTCT	199794
EXP_CD630_195001_200000_s_PSO-60-57	1.01	CD0150	CD0150	putative glycoprotease	1853	CGCAGAAAAATCAAGTTTATTCAGCTAAATACAAGTTTGAAAATGGAGAGATGATAGAAT	199884
EXP_CD630_200001_205000_s_PSO-60-4763	0.938	CD0150	CD0150	putative glycoprotease	1854	ATCCTATGTATATCAGAAAATCTCAAGCTGAAGTACAATATGATGAAAAAATGAAGAGGC	200178
EXP_CD630_200001_205000_s_PSO-60-4653	0.932	CD0151	rimI	putative ribosomal-protein-alanine acetyltransferase	1855	AGAAATGACTACAGAAGATATAGATGAAGTTTTTGAAGTAGAAAAAAATTGTTTTGAAGA	200288
EXP_CD630_200001_205000_s_PSO-60-4599	1.155	CD0151	rimI	putative ribosomal-protein-alanine acetyltransferase	1856	TGAAGATTATTGGTCAAAAGAGTCTTTTAGAAAAGAGTTGTCTAATGAAGTAGCAAGGTA	200342
EXP_CD630_200001_205000_s_PSO-60-4494	1.101	CD0151	rimI	putative ribosomal-protein-alanine acetyltransferase	1857	TTGGCTTATACTTGATGAAGGGCATATAAATAATGTGGCTGTTCATAGTGACTATAGAGG	200447
EXP_CD630_200001_205000_s_PSO-60-4417	1.045	CD0151	rimI	putative ribosomal-protein-alanine acetyltransferase	1858	AGTTGATAAAAGGCATAGTTGATTTATGTAAAGATAATAATATTGCATCTATGACATTAG	200524
EXP_CD630_200001_205000_s_PSO-60-4286	0.97	CD0151	rimI	putative ribosomal-protein-alanine acetyltransferase	1859	AAAGAATACTACAGTGATAATAAAGAAGATGCAATTATAATGTGGAACCAATTAAAAGAG	200655
EXP_CD630_200001_205000_s_PSO-60-4232	1.092	CD0150/1	CD0150/1		1860	AAAGAGGTGTAGAGTTTATGAGTGATATAATAACATTAGCTATAGAGAGTAGTTGTGACG	200709
EXP_CD630_200001_205000_s_PSO-60-4076	1.178	CD0152	gcp	probable glycoprotease	1861	CAGAAGTGGCCTCAAGAAAACATGTGGAAAATATTGATATAGTTGTTCAAGAAGCTTTAG	200865
EXP_CD630_200001_205000_s_PSO-60-4021	1.069	CD0152	gcp	probable glycoprotease	1862	TTTAGACAAAGCAAATATAGGTTTTAATGATATAGACCATATCGCAGTTACATATGGACC	200920
EXP_CD630_200001_205000_s_PSO-60-3924	0.981	CD0152	gcp	probable glycoprotease	1863	GCTAAAGCACTTGCATATACTTTGAATATTCCACTTGTAGGAGTAAATCATATAGAAGGG	201017
EXP_CD630_200001_205000_s_PSO-60-3772	1.039	CD0152	gcp	probable glycoprotease	1864	AAAAGATTATGGCAAGTATGAAATTTTAGGAAAAACAAGAGATGATGCATCTGGAGAAGC	201169
EXP_CD630_200001_205000_s_PSO-60-3654	1.197	CD0152	gcp	probable glycoprotease	1865	AATCTGGCCAAAAATGGAAATAAACATGCTATAGAATTTCCAAGAGCCTATTTAGAAGAA	201287
EXP_CD630_200001_205000_s_PSO-60-3556	1.247	CD0152	gcp	probable glycoprotease	1866	TGTATTAAATTATCTAAATGGAAAAAGAATGAAAAATGAAGAAATAGTAGTTGAAGATGT	201385
EXP_CD630_200001_205000_s_PSO-60-3458	1.063	CD0152	gcp	probable glycoprotease	1867	CTACTAAAGCACTAAAAGCAGTAAAAGACAAAGGATACAATATCATAACTCTTTCTGGTG	201483
EXP_CD630_200001_205000_s_PSO-60-3380	1.205	CD0152	gcp	probable glycoprotease	1868	GGCTTAGAGCTAAAATAACAGAGCTTGCTAAAGACAATGGTATTACTGTTAAGTATCCTC	201561
EXP_CD630_200001_205000_s_PSO-60-3246	0.824	CD0152/3	CD0152/3		1869	CATGATATGAGTTTAAATGCAGTTCCAAATTTAAAGATAAATCAGTAGAGTTAGATGAAT	201695
EXP_CD630_200001_205000_s_PSO-60-2973	0.66	CD0152/3	CD0152/3		1871	GGTAATATACCCTTTTTTTTCATTCTTAAAAAGTTTTATACTAATTATAGAAAGATTAAG	201968
EXP_CD630_200001_205000_s_PSO-60-2909	0.656	CD0152/3	CD0152/3		1872	GGAAGAAATGAGTCAAAGTAAAGAAGACAAAATAAGAAGTATTTTGGAAGCAAAAAATAT	202032
EXP_CD630_200001_205000_s_PSO-60-2718	0.874	CD0153	hpdB	4-hydroxyphenylacetate decarboxylase, catalytic subunit	1874	ATAATAGAGAATATAGAAAATCAGATGGTGATATACCAGTAGTTAGAAGAGCTAAAGCTC	202223
EXP_CD630_200001_205000_s_PSO-60-2587	0.985	CD0153	hpdB	4-hydroxyphenylacetate decarboxylase, catalytic subunit	1875	CATTATAGAGGTTCTTTTCCAATGCCATGGGTAAGTGAAAGCTTCTTTGTTGCTCAAGGA	202354
EXP_CD630_200001_205000_s_PSO-60-2446	0.662	CD0153	hpdB	4-hydroxyphenylacetate decarboxylase, catalytic subunit	1876	GTTACTGAAAGTTTTGGAAATGTCGTTTCAATAGCTGGTAAATTCGGAATGAGAAAAGAA	202495
EXP_CD630_200001_205000_s_PSO-60-2362	0.95	CD0153	hpdB	4-hydroxyphenylacetate decarboxylase, catalytic subunit	1877	GCAAAGGAATGGGTTGGAAAGTCTGTTGAAGATTTAGGTTTTCACTATGAAAAAATGATG	202579
EXP_CD630_200001_205000_s_PSO-60-2278	1.037	CD0153	hpdB	4-hydroxyphenylacetate decarboxylase, catalytic subunit	1878	CTAATGAGTACACTTATATGCATGTTTGATTCAGGGTATACACTTCCTCAAGGTAGAGAA	202663
EXP_CD630_200001_205000_s_PSO-60-2190	1.057	CD0153	hpdB	4-hydroxyphenylacetate decarboxylase, catalytic subunit	1879	ATGGATTAGATGGAATTATAGAAATGGCAAAAGAATGTAAAAAGGCAGTTGCAGGAAATG	202751
EXP_CD630_200001_205000_s_PSO-60-2109	1.272	CD0153	hpdB	4-hydroxyphenylacetate decarboxylase, catalytic subunit	1880	GTATGGACCGTCTATATTTTTATGAGGCTGTTATTCAAGTTATTGAAGGATTACAAACTT	202832
EXP_CD630_200001_205000_s_PSO-60-1956	1.169	CD0153	hpdB	4-hydroxyphenylacetate decarboxylase, catalytic subunit	1881	TAGAACATATTGCACATAAACAACCTCGTACATTTAGGGAAGCTCTTCAGTTGACTTATA	202985
EXP_CD630_200001_205000_s_PSO-60-1884	1.159	CD0153	hpdB	4-hydroxyphenylacetate decarboxylase, catalytic subunit	1882	CATCAGTAAATGAGGATGCTATATCTGGTATGTCTATAGGACGTTTTGGTCAAATTTTAT	203057
EXP_CD630_200001_205000_s_PSO-60-1779	1.101	CD0153	hpdB	4-hydroxyphenylacetate decarboxylase, catalytic subunit	1883	AAGAGGTTATCGAATTATTAGAGCTTTATAGAATAAAAATCACTTGTATTGACTGTTTTG	203162
EXP_CD630_200001_205000_s_PSO-60-1642	1.118	CD0153	hpdB	4-hydroxyphenylacetate decarboxylase, catalytic subunit	1884	GGTTCTACAGGAGCTAATGAACTAGAAGAGTTATTATTAGAAGCAAGTATGAGATGTAGA	203299
EXP_CD630_200001_205000_s_PSO-60-1579	1.136	CD0153	hpdB	4-hydroxyphenylacetate decarboxylase, catalytic subunit	1885	CCTCAACCTAGTTTAACTATGCTATATGATGAAAAGCTTCCAGAAGATTTCTTAATGAAA	203362
EXP_CD630_200001_205000_s_PSO-60-1478	0.92	CD0153	hpdB	4-hydroxyphenylacetate decarboxylase, catalytic subunit	1886	GGTAAACAACTCAAATGGAACAACATTTATGATGAAACAATTTGCTGATGAAGGTATGAC	203463
EXP_CD630_200001_205000_s_PSO-60-1361	1.289	CD0153	hpdB	4-hydroxyphenylacetate decarboxylase, catalytic subunit	1887	TTGGAAACAGTTAACTTTAAACGGAAAAACGTACTCTATTGCAGGTGGAGCAGGTCAATC	203580
EXP_CD630_200001_205000_s_PSO-60-1250	1.124	CD0153	hpdB	4-hydroxyphenylacetate decarboxylase, catalytic subunit	1888	TCTTATGAATGGTAAAGACTATCGTATGAATATACAAGTATTTGAGCCTCATAATAAGCC	203691
EXP_CD630_200001_205000_s_PSO-60-1142	1.129	CD0153	hpdB	4-hydroxyphenylacetate decarboxylase, catalytic subunit	1889	ACAAGCAATAAATGTTTTAGAAAGAGCAAATAACATTGAGTTAGATATATGGAGAAAATT	203799
EXP_CD630_200001_205000_s_PSO-60-1050	1.105	CD0153	hpdB	4-hydroxyphenylacetate decarboxylase, catalytic subunit	1890	CAGACTGTTTAGACAAAGGTCAACATATAGGAAATATGGGATATCGTTATAATGCAACAT	203891
EXP_CD630_200001_205000_s_PSO-60-943	1.089	CD0153	hpdB	4-hydroxyphenylacetate decarboxylase, catalytic subunit	1891	GCTCTTAAGAAACTTGTATATGATGACAAAGCATTTACAATAGAGGAAATGAAGGATGCC	203998
EXP_CD630_200001_205000_s_PSO-60-860	1.033	CD0153	hpdB	4-hydroxyphenylacetate decarboxylase, catalytic subunit	1892	AGATGCATTAGAAGTAGGAAATTATTCTATGGCAGACCAAGTAAAAGTAGATAAGACTGG	204081
EXP_CD630_200001_205000_s_PSO-60-795	1.026	CD0153	hpdB	4-hydroxyphenylacetate decarboxylase, catalytic subunit	1893	ATGATGCTATTTATAAGGCCTGTCTTGATGCACCTAAATATGGAAATAATGATTTGTATG	204146
EXP_CD630_200001_205000_s_PSO-60-684	0.992	CD0153	hpdB	4-hydroxyphenylacetate decarboxylase, catalytic subunit	1894	AAGCACAATCTTTATATGCTAAGAAGATGTACCCTTGCCAAATATCTGTTTCTACACATG	204257
EXP_CD630_200001_205000_s_PSO-60-573	1.057	CD0153	hpdB	4-hydroxyphenylacetate decarboxylase, catalytic subunit	1895	CAACATATTCAGATGGTTCAGTCTCTGCATATGCAGGAACAGATAAAAATGGAGTATATG	204368
EXP_CD630_200001_205000_s_PSO-60-496	1.303	CD0153	hpdB	4-hydroxyphenylacetate decarboxylase, catalytic subunit	1896	ACTATTTGGGACCAAGCAGTAGTTCAAAATTCTCAGATGAATTTAAAACTTCATCCAACT	204445
EXP_CD630_200001_205000_s_PSO-60-366	0.918	CD0153	hpdB	4-hydroxyphenylacetate decarboxylase, catalytic subunit	1897	TCCATATTCAATATAATGTTGTAGATTCAGAAACATTAAAAGATGCACAAAAAAATCCTG	204575
EXP_CD630_200001_205000_s_PSO-60-258	1.09	CD0153	hpdB	4-hydroxyphenylacetate decarboxylase, catalytic subunit	1898	GGTGTGAATTAGGTAAACCAATACAAGATGAAGTAATTGCTAGAACAGAGTATGAAGGGG	204683
EXP_CD630_200001_205000_s_PSO-60-156	0.974	CD0154	hpdC	4-hydroxyphenylacetate decarboxylase, regulatory subunit	1899	CAGTGGATGCAACCAAAGGAATTTGTAGATTATCAAAACAAATGATTAATTTAGATGATG	204785
EXP_CD630_200001_205000_s_PSO-60-70	1.025	CD0154	hpdC	4-hydroxyphenylacetate decarboxylase, regulatory subunit	1900	CCAAAATGTAAAAATTGTAAAAATTTTGTTGAAGCTAATGATGAAGGTATAGGCAAATGT	204871
EXP_CD630_205001_210000_s_PSO-60-4788	0.586	CD0155	hpdA	4-hydroxyphenylacetate decarboxylase, activating subunit	1901	ACATATGATGTTTAGTGAATTATCTTGTCAATATGAAAATGGATGTACTGTATGTCATGG	205153
EXP_CD630_205001_210000_s_PSO-60-4697	1.089	CD0155	hpdA	4-hydroxyphenylacetate decarboxylase, activating subunit	1902	CTTGATAATAAGCCAGTTATAGATTGGAACATCTGTAAGGACTGTGAAAGTTTTGAATGC	205244
EXP_CD630_205001_210000_s_PSO-60-4591	1.025	CD0155	hpdA	4-hydroxyphenylacetate decarboxylase, activating subunit	1903	ACACTGTAGATGAACTTGTGCAGGTAATTAAACGTGATTCTAACAATTGGAGAAGTAATG	205350
EXP_CD630_205001_210000_s_PSO-60-4444	1.057	CD0155	hpdA	4-hydroxyphenylacetate decarboxylase, activating subunit	1904	ACACTGCCATTGAAACGAGTGCATGTGTATCAAATGAAGTTTTTAATAAAATATTTAACG	205497
EXP_CD630_205001_210000_s_PSO-60-4379	0.627	CD0155	hpdA	4-hydroxyphenylacetate decarboxylase, activating subunit	1905	GATTTTGCATTTATTGATATAAAGCATATGGATAGAGAAAAACACAAAGAACAAACAGGT	205562
EXP_CD630_205001_210000_s_PSO-60-4299	0.907	CD0155	hpdA	4-hydroxyphenylacetate decarboxylase, activating subunit	1906	AGAAAATATATCAAACCTTGCAAATTCTGATTGGAATGGAAGATTAGTACTTAGAGTACC	205642
EXP_CD630_205001_210000_s_PSO-60-4077	1.079	CD0155	hpdA	4-hydroxyphenylacetate decarboxylase, activating subunit	1907	TGTTGATGAAGGTCATCTTGAAGAATTACAAGATATATTTTTGGATAATGGTATAGCTTG	205864
EXP_CD630_205001_210000_s_PSO-60-4010	1.138	CD0155/6	CD0155/6		1908	GGTCATGAGACAGCTTTCTAAAATTAAATACAAGTTTTAATTAAAAAAGGATGTTACACT	205931
EXP_CD630_205001_210000_s_PSO-60-3921	1.006	CD0155/6	CD0155/6		1909	GGTTTTTATGTAGAAATAATTAAGTAAAGTTTTATATGTTTTATATATTGTTTATATTGC	206020
EXP_CD630_205001_210000_s_PSO-60-3823	0.87	CD0155/6	CD0155/6		1910	ATTTTTTATAGTTTAAATTACAGTTAGAGAATATATTACGTTTACTTCATTGAAGCAGAA	206118
EXP_CD630_205001_210000_s_PSO-60-3674	0.958	CD0156	CD0156	putative membrane-associated CAAX amino terminal protease	1911	TGAACAAATCATGGAGCAACTTGATTATTAAGAATAAAGACAGAAAAGTACGTTCAGGGT	206267
EXP_CD630_205001_210000_s_PSO-60-3604	0.634	CD0156	CD0156	putative membrane-associated CAAX amino terminal protease	1912	AGCTGTTATGGCTACCTTTTACATACTTCAGTATTATTTAAGCATGATACTTGTGGAAAT	206337
EXP_CD630_205001_210000_s_PSO-60-3462	1.142	CD0156	CD0156	putative membrane-associated CAAX amino terminal protease	1913	GTTGGGTTACAGATTGTATTTCAAATTCTAACAGATTCACTTATGATTATTATTCCTATA	206479
EXP_CD630_205001_210000_s_PSO-60-3369	1.116	CD0156	CD0156	putative membrane-associated CAAX amino terminal protease	1914	AGTGAAATGGGATTACATTCTTATAGAATTAAGAAAAAAGAAGGATATGTAGGAATGTTA	206572
EXP_CD630_205001_210000_s_PSO-60-3253	1.167	CD0156	CD0156	putative membrane-associated CAAX amino terminal protease	1915	TCATGTTACTTCATGGGTACCAAAAATTTCACCTTTAACAGTTTCTTGGATACTTGTCTT	206688
EXP_CD630_205001_210000_s_PSO-60-3214	0.944	CD0156	CD0156	putative membrane-associated CAAX amino terminal protease	1916	AGTTTCTTGGATACTTGTCTTTATTTTAGTTGCTTTTGCAGAAGAAATTTTAAATCGTGG	206727
EXP_CD630_205001_210000_s_PSO-60-3098	1.272	CD0156	CD0156	putative membrane-associated CAAX amino terminal protease	1917	CATCTGTTATTTTTGGGTTGATTCATATATGGAATCCTGATGTTACTTTTTTGTCTGTAA	206843
EXP_CD630_205001_210000_s_PSO-60-2961	0.841	CD0156	CD0156	putative membrane-associated CAAX amino terminal protease	1918	CATTTTACATGGAATGTATTTCAGGGGATTATATATGGTATGCCTGTAAGTGGACTTCAG	206980
EXP_CD630_205001_210000_s_PSO-60-2852	1.104	CD0156	CD0156	putative membrane-associated CAAX amino terminal protease	1919	GAGGGATGTTTGGTATTGAAGGTGGAATTTTGACTACTTTTGTTAATCTACTTAGCTTTA	207089
EXP_CD630_205001_210000_s_PSO-60-2713	0.872	CD0156/7	CD0156/7		1921	GTTGATTATAATAAATTTTAATAATATCTTCTAAGCTTAAAGTATTCTGTAGGATTGTTG	207228
EXP_CD630_205001_210000_s_PSO-60-2544	1.039	CD0157	CD0157	putative membrane protein (pseudogene)	1922	ACTATTAGTATATCATGGTAAGTGATAGTTGATTCTTTAGAATTTGTGATAAGAAAAGCA	207397
EXP_CD630_205001_210000_s_PSO-60-2442	1.023	CD0157	CD0157	putative membrane protein (pseudogene)	1923	TTAGTTTTTATATAAAGATATCCTAAAAATATTGAAATTCCAACTATATGTATTGAACGT	207499
EXP_CD630_205001_210000_s_PSO-60-2359	1.016	CD0157	CD0157	putative membrane protein (pseudogene)	1924	TTCAGGTGTATATAATGTAAATATTAGTGGTAAGTGCCACAAGCTCCAACACATACCTAA	207582
EXP_CD630_205001_210000_s_PSO-60-2152	1.282	CD0157	CD0157	putative membrane protein (pseudogene)	1925	GGTTGAGCCCCTTGTAGTATTAGTATAAATGATGTTGGAACAATTACAGAAATCATAAAG	207789
EXP_CD630_205001_210000_s_PSO-60-1846	1.052	CD0157	CD0157	putative membrane protein (pseudogene)	1927	GCAATAGCAACTGAAGATAGAGGTAATATCATCATGAATGATGCAAAGTTTTCTGGATCA	208095
EXP_CD630_205001_210000_s_PSO-60-1656	1.473	CD0157/159	CD0157/159		1928	TCCATATTAATTTTAAGTTCATTAATTTAATACTCCTTTACAATATAGATTCTTAACTAA	208285
EXP_CD630_205001_210000_s_PSO-60-1595	0.806	CD0157/159	CD0157/159		1929	TTAAAATATTTTATTGAATATTATAAATTCATGACAGTCAATATTATTGAAAAGTAACTT	208346
EXP_CD630_205001_210000_s_PSO-60-1495	1.216	CD0157/159	CD0157/159		1930	ACCTATATATTTAGTTATATTGCAGGCAGAATGTGGTTTACCATAACCAAAAGGACAACA	208446
EXP_CD630_205001_210000_s_PSO-60-1352	0.605	CD0157/159	CD0157/159		1931	GTTGATAAAATTAATGAAGAAATTAAACTTATGAATATAAATTTATTATTGAGTTTTAAT	208589
EXP_CD630_205001_210000_s_PSO-60-1300	0.654	CD0157/159	CD0157/159		1932	GTTTTAATATTATATTTATTATTCTCTTTGATTTTAATATTTTATATTTAATAATTATTA	208641
EXP_CD630_205001_210000_s_PSO-60-489	2.311	CD0159	CD0159	putative glyoxalase	1940	ATGTTTTAATAGTAGTTGAAGATATTGAGAAATCAAAAAAGTTTTATTATGATGTTTTGG	209452
EXP_CD630_205001_210000_s_PSO-60-375	0.816	CD0159	CD0159	putative glyoxalase	1941	CATTACAAGAAAAAAAGCTTTGGTTAGAATTTATTAATAAGAGTGACAGTGAAGTTAAGT	209566
EXP_CD630_205001_210000_s_PSO-60-274	0.978	CD0159	CD0159	putative glyoxalase	1942	TTTGATACTTTTGTTGAAAGATTGAGTACAATGAAAGATATAGATTATGTTCATCTAGCT	209667
EXP_CD630_205001_210000_s_PSO-60-193	0.986	CD0159	CD0159	putative glyoxalase	1943	AGAGCAATTAGATTTTATGATTTAGATGGGCATATTATTGAGGTTGGAGAAACTATGTCA	209748
EXP_CD630_205001_210000_s_PSO-60-89	1.084	CD0159/60	CD0159/60		1944	GGTAGCTAAAAGAATGGATGTAACTGTCGAATATATTGAATCAGTTTTAGAATAGATGGA	209852
EXP_CD630_210001_215000_s_PSO-60-4532	0.691	CD0159/60	CD0159/60		1949	CAATAAAGTATAAAAGTATTTACATGTTTTTTCTATATATTTTATAAGTTTTAGGTATGG	210409
EXP_CD630_210001_215000_s_PSO-60-4343	1.113	CD0159/60	CD0159/60		1950	ATAAGTATTGGTAATATAGTTTTTAGGGATGATTATTTTATGTAAAAAGTTGTTATTTGT	210598
EXP_CD630_210001_215000_s_PSO-60-4334	0.96	CD0159/60	CD0159/60		1951	GGTAATATAGTTTTTAGGGATGATTATTTTATGTAAAAAGTTGTTATTTGTAAAGATAAA	210607
EXP_CD630_210001_215000_s_PSO-60-4230	1.216	CD0159/60	CD0159/60		1952	TGAGAATTGTAATAAAAAGAGAACATATCCTTCAAATGGATGTAAACTTATAAATAACAT	210711
EXP_CD630_210001_215000_s_PSO-60-3876	1.055	CD0159/60	CD0159/60		1955	GGTGTAATATGATTAATATTATTATTTGCGAAGGTAAAAAATCAGAGAGGGTAATTCTAA	211065
EXP_CD630_210001_215000_s_PSO-60-3826	0.649	CD0160	CD0160	putative two-component response regulator	1956	GTAATTCTAAATGATTATATAAATACCTTTTTTTATAATTACAATTTTGAATACAATATC	211115
EXP_CD630_210001_215000_s_PSO-60-3693	1.05	CD0160	CD0160	putative two-component response regulator	1957	ACTTAAATGATGAAAATGGATTTAATGTTTCAAAAGAAATCAAAAAATTTGATGAAAGTG	211248
EXP_CD630_210001_215000_s_PSO-60-3610	1.125	CD0160	CD0160	putative two-component response regulator	1958	TCAAATAAATACATAAAGAAAGGTTATGAGATAGGAGTTTATAGATATTTAGAGAAGCCC	211331
EXP_CD630_210001_215000_s_PSO-60-3473	1.002	CD0160	CD0160	putative two-component response regulator	1959	AAAATGTAAATGCAAGATATATTTCATAAAGGTAGATGATATTTTATATTTAGAAGTTTT	211468
EXP_CD630_210001_215000_s_PSO-60-3357	0.899	CD0160	CD0160	putative two-component response regulator	1960	TGAAAGAAATAGAATCAAATCTAGAAGAACATAATTTTTTTAGATGTCATAAAAGCTACC	211584
EXP_CD630_210001_215000_s_PSO-60-3201	0.516	CD0160/1	CD0160/1		1962	TATTGAGAGAAAAGTTAAATAGTTGTTTGGTAGATGTAATAATTTGAGGTAAATTTTTGC	211740
EXP_CD630_210001_215000_s_PSO-60-3046	0.549	CD0160/1	CD0160/1		1963	AACAGATTGAATATATTAAGATTTTATTTTACAATTCTATTAACAATTTTATTTTAAAGA	211895
EXP_CD630_210001_215000_s_PSO-60-2892	0.78	CD0160/1	CD0160/1		1965	GAGGTGTATTGTGGAAAATGGTAAATTTCAATTTTTTAAAGGTGTAAGAAATTGTTTTAA	212049
EXP_CD630_210001_215000_s_PSO-60-2765	1.249	CD0161	CD0161	putative lantibiotic ABC transporter,ATP-binding protein	1966	GTTCCATCTATTTCTTTGTTAGTAAGTCAAAATATCATTAATAATATGCAAACATTTTCG	212176
EXP_CD630_210001_215000_s_PSO-60-2512	1.052	CD0161	CD0161	putative lantibiotic ABC transporter,ATP-binding protein	1969	ACATGATAAATAGAGCTCAATCTCAAAAAGGATTTAATATTACTATACTATCTGAAAACC	212429
EXP_CD630_210001_215000_s_PSO-60-2345	0.885	CD0161	CD0161	putative lantibiotic ABC transporter,ATP-binding protein	1970	TCATTATATTCCATTAAATTAGGAAAGGAACAATATGATGTTAGTGTAAACAGAACTTGG	212596
EXP_CD630_210001_215000_s_PSO-60-2277	1.185	CD0161	CD0161	putative lantibiotic ABC transporter,ATP-binding protein	1971	AAAGGCCTGGTACATAGATTATTTGTTGTCAAAAGGTTATGCTTACAAAGAGATTATGGT	212664
EXP_CD630_210001_215000_s_PSO-60-2111	0.969	CD0161	CD0161	putative lantibiotic ABC transporter,ATP-binding protein	1973	TGTACAGTTTTAGATTCAATTGTATCTGCAGGAATTATAGGATTTATAATAATTCAAGGT	212830
EXP_CD630_210001_215000_s_PSO-60-1747	1.132	CD0161	CD0161	putative lantibiotic ABC transporter,ATP-binding protein	1976	TTGCTATACTAGGAAAAAATGGTTCAGGTAAAACGACACTTTTAAAAATATTATTAGGTT	213194
EXP_CD630_210001_215000_s_PSO-60-1695	1.108	CD0161	CD0161	putative lantibiotic ABC transporter,ATP-binding protein	1977	ATTAGGTTTTTATGATGATTATGAAGGTGACATCTTGATAAATGGAAAAAATTTAAAGGA	213246
EXP_CD630_210001_215000_s_PSO-60-1463	1.148	CD0161	CD0161	putative lantibiotic ABC transporter,ATP-binding protein	1978	GAAGATGGATTAGAAACTATTTTAGGAACCTGGTTTGGTAAGAAGCAACTTTCTATGGGT	213478
EXP_CD630_210001_215000_s_PSO-60-1387	1.171	CD0161	CD0161	putative lantibiotic ABC transporter,ATP-binding protein	1979	CAATATCTAGAACTCTTATGAAAGATGCTGATATGTACATTTTTGATGAACCAGATTCAT	213554
EXP_CD630_210001_215000_s_PSO-60-1057	1.19	CD0162	CD0162	Radical SAM-family protein	1981	AAGCTGGAAAATCATATTTTATTTATGATGTTAATACGGATAAGATTTTAAAGGTAAATG	213884
EXP_CD630_210001_215000_s_PSO-60-974	1.177	CD0162	CD0162	Radical SAM-family protein	1982	AAAATTGAGCATAATTTAGAAAAAGAAAGTGACTGGAACATAGAAATAGAAGACGAAATT	213967
EXP_CD630_210001_215000_s_PSO-60-871	0.723	CD0162	CD0162	Radical SAM-family protein	1983	GTAAAACAATGCACCCTGAAACTAAGTATATAAAATATCATATAGAAAATAATCTATCCT	214070
EXP_CD630_210001_215000_s_PSO-60-662	0.762	CD0162	CD0162	Radical SAM-family protein	1984	CAATTAAATGAAGTTAGTGTTGGCTTTTATGGAGGAGAACCCTTACTTGAGTTTGATTTG	214279
EXP_CD630_210001_215000_s_PSO-60-558	1.119	CD0162	CD0162	Radical SAM-family protein	1985	GGAAATATACTTTAATCTAACTACAAATGCAACTTTATTTAATGAGGAAATAATAGAATT	214383
EXP_CD630_210001_215000_s_PSO-60-467	0.765	CD0162	CD0162	Radical SAM-family protein	1986	AGTTTAGATGGAGGAAAAGAAATTCATGATAAAAGTAGAAAATTTGCAAATACAGGAGAA	214474
EXP_CD630_210001_215000_s_PSO-60-378	0.894	CD0162	CD0162	Radical SAM-family protein	1987	ACGTTACATAAAAAATAAATATCCAGAATATTATAAAAAGAATATTACATTTAATACAGT	214563
EXP_CD630_210001_215000_s_PSO-60-292	1.083	CD0162	CD0162	Radical SAM-family protein	1988	CTATAGATGATTTTATATCTAAAAATGAGACTTTAAAAGATTCAAACTTTTTAGCTTCCA	214649
EXP_CD630_210001_215000_s_PSO-60-144	1.093	CD0162	CD0162	Radical SAM-family protein	1989	CAACAAATTAAAATTTATAAAAGATGAGAGTATGTCACCTTTATCAAGAATAGAAAGAGC	214797
EXP_CD630_210001_215000_s_PSO-60-89	1.011	CD0162	CD0162	Radical SAM-family protein	1990	AGAGCCTTATTAGATGATTTTAGATATGAGAAAAATATTGAAGGTAGATTAGAGTTACCA	214852
EXP_CD630_215001_220000_s_PSO-60-4929	1.048	CD0162	CD0162	Radical SAM-family protein	1991	CTAAAATGGGTATGATTGGAAATTTAGATAGTGGAGTAGATATAGAAAAGGCTGAAAAAC	215012
EXP_CD630_215001_220000_s_PSO-60-4811	0.994	CD0162	CD0162	Radical SAM-family protein	1992	TTGTGATATATGTATAGCTAAGATTGATGATACTAAATGTAATGAAAATGAAATAAAACC	215130
EXP_CD630_215001_220000_s_PSO-60-4701	0.775	CD0162/3	CD0162/3		1993	ACTGCGTTTTGAAATCTCTAGGATATCAATATTAAATTTTCTAATGAAAGGAAAGATGGG	215240
EXP_CD630_215001_220000_s_PSO-60-4586	1.165	CD0163	CD0163	hypothetical protein	1994	ATCATTGCAATAAAATTTCAGATATAGAAATTAATTCACTGGTTAGTCCTTCTGGCTGGG	215355
EXP_CD630_215001_220000_s_PSO-60-4503	0.928	CD0163	CD0163	hypothetical protein	1995	GTTAATAATATTATTACTAAAGTTACAAATGATTTTCAAAGTGAACTTAAAAAGAATTCT	215438
EXP_CD630_215001_220000_s_PSO-60-4391	1.209	CD0163	CD0163	hypothetical protein	1996	TTCCTAAATTAAAAGTAGCTCTAAAAGAAGGTAAAAAGATATTATATACACGTGATGATC	215550
EXP_CD630_215001_220000_s_PSO-60-4196	1.005	CD0163	CD0163	hypothetical protein	1998	ATGGAGGGTTAGATACTTTTGATGTAAATATAAGGATAGGAGAAGAACTAAGAAAAAGGG	215745
EXP_CD630_215001_220000_s_PSO-60-4089	1.272	CD0163	CD0163	hypothetical protein	1999	AAAATGATTCCTATACCAGAGTTTATGTTTGATGATTCGATAAGTAGTAAGACAAAGATT	215852
EXP_CD630_215001_220000_s_PSO-60-4009	0.952	CD0163	CD0163	hypothetical protein	2000	AAAAGATAAAGAGGTAGAGGCAAAGCCAGATTTAATAATTATAGAAGTTCCAGGAGAATT	215932
EXP_CD630_215001_220000_s_PSO-60-3861	1.042	CD0163	CD0163	hypothetical protein	2001	TGTATTCCATCAAGTATATATGATAGAGAATATTGTGAAGAACTTAAATATTTTATTAAA	216080
EXP_CD630_215001_220000_s_PSO-60-3776	1.127	CD0163	CD0163	hypothetical protein	2002	ATTTTAGTATAGAGAAAAAAGTTATAGATACATATGAGACAGAGGTGAAGCAAAAATTTT	216165
EXP_CD630_215001_220000_s_PSO-60-3543	1.18	CD0163A	CD0163A	hypothetical protein	2004	ACTGAAAAGGAATTACTACTAGAGAATATATTTTTTGATGTGACTGGAATTAATTTTAAT	216398
EXP_CD630_215001_220000_s_PSO-60-3451	1.193	CD0163A	CD0163A	hypothetical protein	2005	TTCACCGTCTTTACATATACAGCCAAGAGAATTACTTTTAGTATTTTGCGAGGTAATAGA	216490
EXP_CD630_215001_220000_s_PSO-60-3397	1.199	CD0163A	CD0163A	hypothetical protein	2006	AATAGAAAACTTTAATATAAAAATTCCAGAGGAAAAACTTTTGAATAGGCAATTTACGAG	216544
EXP_CD630_215001_220000_s_PSO-60-3320	1.051	CD0163A/B	CD0163A/B		2007	AAATAATCAATATGGTATAGGTTAATAAAGGTATAAAGTAAGTGATCTTATAGAAAAGGG	216621
EXP_CD630_215001_220000_s_PSO-60-3209	1.114	CD0163B	CD0163B	hypothetical protein	2008	TGAGACAAGAGGTGTTTGTACTATTATGTGTCCTTATACTTGTAAGATGATGGCATCTTC	216732
EXP_CD630_215001_220000_s_PSO-60-3084	1.133	CD0163B/64	CD0163B/64		2009	AATTGATACATGGCCAAAGAACTCCTGATGGAATGTAAATATTTCAGTAATAAGTATACT	216857
EXP_CD630_215001_220000_s_PSO-60-2570	0.824	CD0163B/64	CD0163B/64		2014	GGTAATTAGATGATTAGTATGATTATGATGCTTATTGGAGTATTATTTATAGTGTTTGGG	217371
EXP_CD630_215001_220000_s_PSO-60-2474	1.303	CD0164	CD0164	putative membrane protein	2015	CCAGGTTTTTATGGAGTTGGGCAAAATGCAGTAAGAAAAAATGCTATAGGGATTATAGCA	217467
EXP_CD630_215001_220000_s_PSO-60-2389	1.298	CD0164	CD0164	putative membrane protein	2016	GAAATGGGTTAGATAGTATTGATTCAATTCTTACCTATGGAGTATTTTTAGTGATAGAGT	217552
EXP_CD630_215001_220000_s_PSO-60-2110	1.25	CD0165	CD0165	putative amino acid transporter	2019	ATAATTTAGAATCTTCTGATTTATTTTTATGCTCGATTTCCTTATTTTTTTTCATAAATA	217831
EXP_CD630_215001_220000_s_PSO-60-2009	1.299	CD0165	CD0165	putative amino acid transporter	2020	AAAACTCTATTTTGAGTTATAGGTTTTGAAATATCTTCTGCCCAAGCTTGTTGTAACAAC	217932
EXP_CD630_215001_220000_s_PSO-60-1910	1.052	CD0165	CD0165	putative amino acid transporter	2021	CCAAATGGAATCTTAAAAGAGGCCTTAACATCTGTTCTTTTTCTTAAAACTATTACTGAT	218031
EXP_CD630_215001_220000_s_PSO-60-1680	0.601	CD0165	CD0165	putative amino acid transporter	2022	TTCTGCTAGAGAAGAACCACATTTAGGAGTTACTATTGATGAACCTATATTTATACCAAA	218261
EXP_CD630_215001_220000_s_PSO-60-1444	1.096	CD0165	CD0165	putative amino acid transporter	2024	CGACTGGAAGATTTTTTTTAGGATTTTCCATTTCTCCACTTGCCACAATAAATGATTCAA	218497
EXP_CD630_215001_220000_s_PSO-60-1374	1.24	CD0165	CD0165	putative amino acid transporter	2025	TGCGTAAAATACTAATATAATGGCTGGACCCATACTAGAGTTAACTACATTTCCTGAAGG	218567
EXP_CD630_215001_220000_s_PSO-60-1304	1.156	CD0165	CD0165	putative amino acid transporter	2026	ACAAATTTTATAAAGAATATTCCAACTATTACAAAAACTATTAATGGTACTAATTTAGCT	218637
EXP_CD630_215001_220000_s_PSO-60-1190	1.174	CD0165	CD0165	putative amino acid transporter	2027	ATTGAAAGTAGTGTTACGAGTATTGCAGCTATATAACCTTTGTATTCAGTGGCAGATTCT	218751
EXP_CD630_215001_220000_s_PSO-60-1094	1.113	CD0165	CD0165	putative amino acid transporter	2028	GCTAGAGTAGACCATGATATAATTCTAATAACCCAAGACATTGTACCAACTTCAAATCCT	218847
EXP_CD630_215001_220000_s_PSO-60-974	1.001	CD0165	CD0165	putative amino acid transporter	2029	CTTCCAACTTCTGCAAAACATAAAAGTATTGATAGAACTAAGAGTGTAGCAAAAATGTAT	218967
EXP_CD630_215001_220000_s_PSO-60-847	1.124	CD0165	CD0165	putative amino acid transporter	2030	TTATGCTATTAATCCCTAATAATATCATACTAAATAGACCTAATTTCTTAGCTTTTTCCA	219094
EXP_CD630_215001_220000_s_PSO-60-672	0.989	CD0166	CD0166	putative amidohydrolase/peptidase	2031	GGTATGAAGAGGTGAAATTAAGCCCTTTTCCTCATTTTTACATCCTAAATGGAAGAATGC	219269
EXP_CD630_215001_220000_s_PSO-60-542	1.133	CD0166	CD0166	putative amidohydrolase/peptidase	2032	TTTTCCTCTCCAAGTAATTCTTTAGTATTTGATATAACTGTATCTACTAACTCTTTTTCA	219399
EXP_CD630_215001_220000_s_PSO-60-447	1.055	CD0166	CD0166	putative amidohydrolase/peptidase	2033	TAAAGTCCCAACACAACCAAATGCAGATGCAGTATCTCCAACAATTTTAGCTATTTTATC	219494
EXP_CD630_215001_220000_s_PSO-60-381	1.102	CD0166	CD0166	putative amidohydrolase/peptidase	2034	AAAGTTTCTTGTTTTGCTATTTAAGGTTCTTAAAGTGCCTTCTAATTTTACATCTTCACA	219560
EXP_CD630_215001_220000_s_PSO-60-264	1.103	CD0166	CD0166	putative amidohydrolase/peptidase	2035	ATTTGGTTCTAAGTTTCTACTTATTATAGTTTGTAATGATGTAACAATTTGTGAAGCTGT	219677
EXP_CD630_215001_220000_s_PSO-60-189	1.256	CD0166	CD0166	putative amidohydrolase/peptidase	2036	ACCGTTTTCAGGATATGCACCATGAGCTCTTTTACCTTTGATACTTATTTTTATAGTGTC	219752
EXP_CD630_215001_220000_s_PSO-60-86	1.158	CD0166	CD0166	putative amidohydrolase/peptidase	2037	GTTTCTATATGTGGCATAACATGAAGTCCGAATATATAATCGGCCTTGGGGTTTTCTAAA	219855
EXP_CD630_220001_225000_s_PSO-60-4758	1.07	CD0166	CD0166	putative amidohydrolase/peptidase	2039	ATGCCATAATTCCATTGTGTTTTGTAAATTCCATATAATCAATTCCGATTTCTTTTAAAT	220183
EXP_CD630_220001_225000_s_PSO-60-4692	0.786	CD0166	CD0166	putative amidohydrolase/peptidase	2040	TTACCTTCTGTTTAGTAAGATTTTCTTCAAGAGCTAATTCTGGAATTTTATGTAATTCTC	220249
EXP_CD630_220001_225000_s_PSO-60-4618	1.096	CD0166	CD0166	putative amidohydrolase/peptidase	2041	AGCCATGGTTTTATAGAATTACAACTTTCTATTACAAAATCTTTTCCTAATTCTTTGGTT	220323
EXP_CD630_220001_225000_s_PSO-60-4409	0.708	CD0166/7	CD0166/7		2043	ATATGTATAGTATAAAAAATGATTGCATAGTTTCAATTTTCAGTAAAAAATATTATTTTG	220532
EXP_CD630_220001_225000_s_PSO-60-4306	0.518	CD0166/7	CD0166/7		2044	AAATAAAAAAATTATCCTATTCCTATTAATTCCTATTATTTATGTACAAAATAAATTATA	220635
EXP_CD630_220001_225000_s_PSO-60-4208	0.862	CD0166/7	CD0166/7		2045	GAGTACTTTAATCCTGAATAGATTTCTTTGTTTGATAAATTATAATTTTATAGACCTTTA	220733
EXP_CD630_220001_225000_s_PSO-60-4130	1.205	CD0167	CD0167	putative sigma-54-dependent transcriptional regulator	2046	AAATCTTCTCCTTTTTGAGTTATTTTACTTCCATATCTTCCTGAACTACAAATTATAAGT	220811
EXP_CD630_220001_225000_s_PSO-60-4014	1.149	CD0167	CD0167	putative sigma-54-dependent transcriptional regulator	2047	GTTCTTATCGAGTAGTGCTTTTAAAATTAATCCTCTACCAATACCAACATCTGATTCCTT	220927
EXP_CD630_220001_225000_s_PSO-60-3917	1.215	CD0167	CD0167	putative sigma-54-dependent transcriptional regulator	2048	TTCTTACTATATTTTAGTTTTAATGATGTATTTTTGTTATCTGAAGACCTTAAGTTTGGA	221024
EXP_CD630_220001_225000_s_PSO-60-3804	1.291	CD0167	CD0167	putative sigma-54-dependent transcriptional regulator	2049	AACATTTTGGAGTTCTCTTATATTACCTTTCCACATATAGTTTTGTATAAGTTTTTTTGC	221137
EXP_CD630_220001_225000_s_PSO-60-3650	1.212	CD0167	CD0167	putative sigma-54-dependent transcriptional regulator	2050	ATTGTATTTAATCGATAATATAAATCCTCTCTAAATTGGCTATTATCAATCATTTGTTCT	221291
EXP_CD630_220001_225000_s_PSO-60-3552	1.104	CD0167	CD0167	putative sigma-54-dependent transcriptional regulator	2051	ATTAATTACATTGTGAGACCCAACAGGCATTATCTGCTTTTCTTGAAGAACTCTAAGTAG	221389
EXP_CD630_220001_225000_s_PSO-60-3464	0.925	CD0167	CD0167	putative sigma-54-dependent transcriptional regulator	2052	CCTATTTCATCTAAGAATATTGTTCCATTATTAGCAAGTTCAAATAATCCTTGTTTTCCA	221477
EXP_CD630_220001_225000_s_PSO-60-3421	1.125	CD0167	CD0167	putative sigma-54-dependent transcriptional regulator	2053	ATAATCCTTGTTTTCCATCTTTTAGACCTCCAGTAAAAGTTCCCTTGTCATATCCGAATA	221520
EXP_CD630_220001_225000_s_PSO-60-3313	0.779	CD0167	CD0167	putative sigma-54-dependent transcriptional regulator	2054	TAAAGGGTTGATTTTTTCTATTTGAGTTGTTATGTATAGACTGAGCTATGAGTTCTTTAC	221628
EXP_CD630_220001_225000_s_PSO-60-3165	1.003	CD0167	CD0167	putative sigma-54-dependent transcriptional regulator	2055	ATTTGTTTTTATATCCTTAAATGTATATTTTGCTATTTGTCCTTTTTCTCTTAATTTTTT	221776
EXP_CD630_220001_225000_s_PSO-60-3118	1.058	CD0167	CD0167	putative sigma-54-dependent transcriptional regulator	2056	CTCTTAATTTTTTAGTGAGATTTTGTTCTAATTTTTTTATGTATGTTATTTCTTGTAAAC	221823
EXP_CD630_220001_225000_s_PSO-60-2978	0.823	CD0167	CD0167	putative sigma-54-dependent transcriptional regulator	2057	ACTTTATCTAGTATCTCTTTCTCACTCAATAAAACTTTTAAACTATCTACAAATATATCC	221963
EXP_CD630_220001_225000_s_PSO-60-2844	1.038	CD0167	CD0167	putative sigma-54-dependent transcriptional regulator	2058	ACCATCTTTTGAAGTAAATAATATACCATCTTTTGATAAATTCAATATTGTATCTAATTC	222097
EXP_CD630_220001_225000_s_PSO-60-2653	1.125	CD0167	CD0167	putative sigma-54-dependent transcriptional regulator	2059	TAAATGTAGAAATATCTATATATCTGTGACCTAAATCAAATATATCTGAGATAAAGCTAG	222288
EXP_CD630_220001_225000_s_PSO-60-2617	0.811	CD0167	CD0167	putative sigma-54-dependent transcriptional regulator	2060	CAAATATATCTGAGATAAAGCTAGGTACTTTTTCTGGAACTCCTGGAGTTATAGCTATTT	222324
EXP_CD630_220001_225000_s_PSO-60-2484	1.065	CD0167	CD0167	putative sigma-54-dependent transcriptional regulator	2061	ACTTATAGTTTCTAGAGTAGTTTCATCAGAATCATTTACGATTAGAACATTTGTACCCTG	222457
EXP_CD630_220001_225000_s_PSO-60-2374	1.129	CD0167	CD0167	putative sigma-54-dependent transcriptional regulator	2062	CCACAATCACTTTTTTCTTATCTAGTATATTATTTATAATTTTGTCTAATCTTTCTACTG	222567
EXP_CD630_220001_225000_s_PSO-60-2198	1.441	CD0167/8	CD0167/8		2064	TCTATTAAATCTTTTCTACTATCATTTACCAGAGCTACTGATTTTTTCATTTATTTCTCC	222743
EXP_CD630_220001_225000_s_PSO-60-1652	0.99	CD0168	CD0168	putative cyclic nucleotide-binding protein	2069	TCCAATTATTAAAAATAATTTAAACAAAATATCAATTGTTGAATATAAAAAGGGTCAAAG	223289
EXP_CD630_220001_225000_s_PSO-60-1582	1.272	CD0168	CD0168	putative cyclic nucleotide-binding protein	2070	TCAGATAAAGACTTACAAGAAGTGTTCTTTATAATAGAGGGAGTTGCATTAGTGGAGTGT	223359
EXP_CD630_220001_225000_s_PSO-60-1500	0.677	CD0168	CD0168	putative cyclic nucleotide-binding protein	2071	TTCTTGTTGACATTGTACCTGAAAATGAATTTATAGGCAAAATTAGTTACATATATGAAC	223441
EXP_CD630_220001_225000_s_PSO-60-1373	0.828	CD0168	CD0168	putative cyclic nucleotide-binding protein	2072	TGAAGAGTTTTATCTCAAACCAGATTTTATTGCACTATTTCACAGAAAATGTACAAGAAG	223568
EXP_CD630_220001_225000_s_PSO-60-1297	1.104	CD0168	CD0168	putative cyclic nucleotide-binding protein	2073	AAAACCAGAATGGTAAGAGAACTATTTTCTTGCACAGAAGTTATTGCCTATTGTATATCA	223644
EXP_CD630_220001_225000_s_PSO-60-1072	1.207	CD0168/9	CD0168/9		2074	CATAAATTGGCATTTGAAGTAAAAGAATTTTTGGAAGATGAGTAAAAATTGTTACTTAAT	223869
EXP_CD630_220001_225000_s_PSO-60-864	1.082	CD0169	CD0169	putative drug/sodium antiporter	2076	ATAGCCCATTTTTTAGATAATGCTCTAGGAACACCAAATATAAACTTAACCACTTCTTCA	224077
EXP_CD630_220001_225000_s_PSO-60-756	0.866	CD0169	CD0169	putative drug/sodium antiporter	2077	GCTATAAAAGTTAGAGGAATAGAAGCTAACCACATACATCCTAATTCTAAAAATAGAGCA	224185
EXP_CD630_220001_225000_s_PSO-60-667	0.979	CD0169	CD0169	putative drug/sodium antiporter	2078	ACCAATTATAACCAATGTATTAAAAGATTTAAGAGCCATTAGTATTCCCATTATAAAGAA	224274
EXP_CD630_220001_225000_s_PSO-60-546	0.949	CD0169	CD0169	putative drug/sodium antiporter	2079	ATATTTAAAATTAAAATAATTCCAAGTATTAAACCAGCTGAAAATACAAGTATAGAAAAC	224395
EXP_CD630_220001_225000_s_PSO-60-490	1.251	CD0169	CD0169	putative drug/sodium antiporter	2080	AAACTTTTTAGCATATTCAATGGCTCTTTTAATATGGTCAGCTCCAAGTTCATTTCCAAG	224451
EXP_CD630_220001_225000_s_PSO-60-343	0.897	CD0169	CD0169	putative drug/sodium antiporter	2081	AGAAGTACCAGCTCTTGCATATGCAACAGAATACAGGACAGTTCCAATTGCCCATACAGA	224598
EXP_CD630_220001_225000_s_PSO-60-89	0.882	CD0169	CD0169	putative drug/sodium antiporter	2083	GAAGACCGAAGTTACCAAATATAAATCCATAATTTAAAATAACATTTGTTACAAGTGCAA	224852
EXP_CD630_225001_230000_s_PSO-60-4810	1.178	CD0169	CD0169	putative drug/sodium antiporter	2084	CACAAGTAAGACCTGTGACTTTTCTTATATTACTCACATCCTTCTTTCCATAAAACTGTG	225131
EXP_CD630_225001_230000_s_PSO-60-4712	1.149	CD0169	CD0169	putative drug/sodium antiporter	2085	GACATATTAAAAAGAAAGAAAAATTGGTTTGCAACTCCAACTGAAGCTACAGATGTTTCC	225229
EXP_CD630_225001_230000_s_PSO-60-4613	0.734	CD0169	CD0169	putative drug/sodium antiporter	2086	GAAGTAGAAATTAAGTTCTGTATGATAATAGGTATACATAAAGATAGAAGTATTTTATAA	225328
EXP_CD630_225001_230000_s_PSO-60-4530	1.065	CD0169/70	CD0169/70		2087	AGAAAATAGTTCTTGCAAATAATCCTCTCCTTTTTACATAAATTCTTCCCACTCATCATA	225411
EXP_CD630_225001_230000_s_PSO-60-4373	0.827	CD0170	CD0170	putative ABC transporter, ATP-binding protein	2088	TCTAATTTTTCAATTTCAATCTCTAACTTTTCAATTTCTTTTTCTATATTTTGTCTTTTT	225568
EXP_CD630_225001_230000_s_PSO-60-4178	0.932	CD0170	CD0170	putative ABC transporter, ATP-binding protein	2089	TCATAATTTCCCAGATATTCAGTAATTCCATTTTCATCTAAAACTAAAATTTTATCAACA	225763
EXP_CD630_225001_230000_s_PSO-60-4108	0.98	CD0170	CD0170	putative ABC transporter, ATP-binding protein	2090	GAAAGTATCTATCATGTGATATTGTAAATATAGTCCCATCATAATTAGTTAATGCCTCTT	225833
EXP_CD630_225001_230000_s_PSO-60-4021	1.099	CD0170	CD0170	putative ABC transporter, ATP-binding protein	2091	GGTGATTAGTAGGCTCATCTAATAACAATAAGTTTGCATTTGATAGTATAAGTTTAAGTA	225920
EXP_CD630_225001_230000_s_PSO-60-3846	0.996	CD0170	CD0170	putative ABC transporter, ATP-binding protein	2092	ATTATTTTCCCAAATCTCATCAATTATTGTGTTATCTAAATTAAGAGTTTTTTGTTCCTG	226095
EXP_CD630_225001_230000_s_PSO-60-3780	0.985	CD0170	CD0170	putative ABC transporter, ATP-binding protein	2093	GTAGGAAACATGTACATTAGTTCCAAATTTAATATTGCCACTAAGAGGTTGTAGTTCATT	226161
EXP_CD630_225001_230000_s_PSO-60-3644	1.045	CD0170	CD0170	putative ABC transporter, ATP-binding protein	2094	TCTAAATCCAAGTCTTTAAAAAGTATTCTTTCTCCATAACCCATAGATACATCTCTAATT	226297
EXP_CD630_225001_230000_s_PSO-60-3626	1.113	CD0170	CD0170	putative ABC transporter, ATP-binding protein	2095	AAAAGTATTCTTTCTCCATAACCCATAGATACATCTCTAATTTGAAGAACATCATTACCA	226315
EXP_CD630_225001_230000_s_PSO-60-3455	1.234	CD0170	CD0170	putative ABC transporter, ATP-binding protein	2096	TGTTTTTCTCTACCATAAGCTTTTAGTCTTTCAATTGATTCTTCTTGCTTTTTTATTTCT	226486
EXP_CD630_225001_230000_s_PSO-60-3388	0.697	CD0170	CD0170	putative ABC transporter, ATP-binding protein	2097	GGTCTTCAAATTTCTTAAGCTCTAGTTCTTTTTCTATTTTAGATAACTCAACAAATTTAG	226553
EXP_CD630_225001_230000_s_PSO-60-3297	1.061	CD0170	CD0170	putative ABC transporter, ATP-binding protein	2098	GTTGTGAACTTCAAAAATTCTATTTACGGATTGGTCTAAGAAATATCTATCATGAGATAT	226644
EXP_CD630_225001_230000_s_PSO-60-3186	1.214	CD0170	CD0170	putative ABC transporter, ATP-binding protein	2099	TGCTTCAGAGTCTAAGTGGTTAGTAGGTTCATCAAGTAACAATAGAGTTGGTTTCTTAAG	226755
EXP_CD630_225001_230000_s_PSO-60-3069	1.32	CD0170	CD0170	putative ABC transporter, ATP-binding protein	2100	CTTATCCATATCATTGTCACTAAATCCTAATCCCTTTAGAACTCCTTTGGCTTCAGATTT	226872
EXP_CD630_225001_230000_s_PSO-60-3006	1.201	CD0170	CD0170	putative ABC transporter, ATP-binding protein	2101	TCCATATCCATTTAAATCTGAAAATAATTCTAGTTTATGTGAATATTCATCCATGATTTT	226935
EXP_CD630_225001_230000_s_PSO-60-2877	1.201	CD0170	CD0170	putative ABC transporter, ATP-binding protein	2102	TTCCATTTCTATCAAATTTTTAAAAACTTCTAGTACTTCTTCCAAAATAGTATTATCCGA	227064
EXP_CD630_225001_230000_s_PSO-60-2746	0.514	CD0170	CD0170	putative ABC transporter, ATP-binding protein	2103	ATCCATAAATTCCTGAAATTATTTTAAATAAAGTAGTTTTTCCAGTACCATTAACACCGA	227195
EXP_CD630_225001_230000_s_PSO-60-2644	0.698	CD0170	CD0170	putative ABC transporter, ATP-binding protein	2104	TTTCTAATATAGAATCTATACCAAAACTTTTATTTAAGTTATTACATGACAAAACAATCA	227297
EXP_CD630_225001_230000_s_PSO-60-2515	0.931	CD0170/1	CD0170/1		2106	TTAGTTTTGAAAAAGAAATATTTTATTGTGAATCAAACAAAAAAGAGGACACTTTTAGGA	227426
EXP_CD630_225001_230000_s_PSO-60-2390	0.612	CD0171	CD0171	putative DNA-binding protein	2107	GATATCTTGGAGACTTATTAGATAGGGATATACAAAGAATATCTTCTAAAGAATTGAGTG	227551
EXP_CD630_225001_230000_s_PSO-60-2258	1.031	CD0171	CD0171	putative DNA-binding protein	2108	ATGGTTATAATGTAGAAGCTCTTCATACTGAGATAGGTAAAATTCTTGGGTTGGATCGAC	227683
EXP_CD630_225001_230000_s_PSO-60-2170	1.217	CD0171	CD0171	putative DNA-binding protein	2109	TAACTTAGGACAAGCTATAGCCAATTATGCAGGATTTAGAAAAGCTGGATTCGAGATAAA	227771
EXP_CD630_225001_230000_s_PSO-60-2104	0.927	CD0171	CD0171	putative DNA-binding protein	2110	ATTTGATGCAAATCCTAGAATGATAGGTTTAAAGATAAGAGAGTTTGAAGTATTAGATTC	227837
EXP_CD630_225001_230000_s_PSO-60-1973	1.058	CD0171	CD0171	putative DNA-binding protein	2111	CACAAGAAGTTATTAATAGAGTTGTAAAAGCTGGAATCAAAGGTGTATGGAATTTTGCAC	227968
EXP_CD630_225001_230000_s_PSO-60-1863	1.079	CD0171/2	CD0171/2		2112	ACAGAAAGTTTATTTACCTTATCGTATTTAATGAAAGAAGGAAAGTAGACAACTTAAACA	228078
EXP_CD630_225001_230000_s_PSO-60-1655	1.089	CD0172	CD0172	conserved hypothetical protein	2114	GGAAAAAGGCAATTGAATTTCATGGTCATGAATGTCCAGGGTTAGCTATAGGATTTAAAG	228286
EXP_CD630_225001_230000_s_PSO-60-1586	1.248	CD0172	CD0172	conserved hypothetical protein	2115	CAGCAAGAGAATATTTAGGATGTAAACAGTCAGGAGATGAGGAAATTGTATGTATTTCTG	228355
EXP_CD630_225001_230000_s_PSO-60-1485	1.071	CD0172	CD0172	conserved hypothetical protein	2116	AGTTGCACAATGGGTAAAGGAAATTTACTACTTAGGATGACTGGGAAATCAGTATATCAT	228456
EXP_CD630_225001_230000_s_PSO-60-1353	1.174	CD0172	CD0172	conserved hypothetical protein	2117	GGATACAAAAAGTACTTATTAGAAAGTGATTTTGAAGAAATATTTGAGATTACAGATACT	228588
EXP_CD630_225001_230000_s_PSO-60-1297	1.07	CD0172	CD0172	conserved hypothetical protein	2118	TACTAAGTTAAGACTTCCTGAAAAAGCAAGAATATTTAAATCTCTTAAATGTGAAGTGTG	228644
EXP_CD630_225001_230000_s_PSO-60-1067	0.852	CD0172/72A	CD0172/72A		2119	AACATAATAAAGTATATAAATAATATTAATTGAATCATACATAATTAAAAAGAGGCTGAT	228874
EXP_CD630_225001_230000_s_PSO-60-990	1.339	CD0172A (fdxA)	fdxA	ferredoxin	2120	AATCAGTCTCTTTATGAATAACGAATTATTATTCTGGTTGAGGTGCATCTACAGGACAAG	228951
EXP_CD630_225001_230000_s_PSO-60-842	0.829	CD0172A (fdxA)	fdxA	ferredoxin	2121	AGCCTCACAAGCACCACAGCTTATACAAGCGTCAGTAATTTTATATGCCATTTTGAAATC	229099
EXP_CD630_225001_230000_s_PSO-60-755	0.637	CD0172A/173	CD0172A/173		2122	TAACATTATAACAAATATTATTGAATATAACAATTAAATTAATTCTACAACAAAAACTTT	229186
EXP_CD630_225001_230000_s_PSO-60-444	1.071	CD0173	CD0173	putative lipoprotein	2125	AATAATCCAAATAAGGAAAGTACCATTAAAAAAGACTCTAAGAATAACCAAAGCCAAGTT	229497
EXP_CD630_225001_230000_s_PSO-60-392	0.832	CD0173	CD0173	putative lipoprotein	2126	GCCAAGTTAAAGAAGAAAAAAGAGAACCTGTGAAAAAAGATATAACTATAAGTTTCGCTG	229549
EXP_CD630_225001_230000_s_PSO-60-258	1.175	CD0173	CD0173	putative lipoprotein	2127	GAAGATTACAATTATTTTCTTAAAAATGTAAAACCTGTATTTGAAAAAGATGACTTAACA	229683
EXP_CD630_225001_230000_s_PSO-60-146	0.662	CD0173	CD0173	putative lipoprotein	2128	AATTTGCATTTAAAGGAAAGCCTGGATATGTAAATATTTTAAAATCTGGAAGTGTAGAGG	229795
EXP_CD630_225001_230000_s_PSO-60-62	0.956	CD0173	CD0173	putative lipoprotein	2129	CAGAAGATTATTTTGAAGAAGGAATGAAAGATACACAGTTTATATTGGACGAGAATAAAA	229879
EXP_CD630_230001_235000_s_PSO-60-4931	1.061	CD0173	CD0173	putative lipoprotein	2130	AATGGATTATCAACTGAATATAATGAAAAAAATTTAAAACAAATGGAAGATGATATTAAG	230010
EXP_CD630_230001_235000_s_PSO-60-4732	0.737	CD0173	CD0173	putative lipoprotein	2132	CACATGTGATTCAAGGAATAGAAAAGTATAAAAATAAGTATATAGCTTATAGTCTAGGGA	230209
EXP_CD630_230001_235000_s_PSO-60-4574	1.028	CD0173	CD0173	putative lipoprotein	2133	GAGCCAAATATAATACCAACTTCAATAACATCTAGTAACTCCAGAAATAATTATCAACCA	230367
EXP_CD630_230001_235000_s_PSO-60-4253	1.016	CD0174	CD0174	putative oxidoreductase, acetyl-CoA synthase subunit	2136	TAAAATGTGCGAAAGTGCAGACAAGAAATTAGAAAGTTTTGTAGCTTCAAAGGATGTTGA	230688
EXP_CD630_230001_235000_s_PSO-60-4215	0.894	CD0174	CD0174	putative oxidoreductase, acetyl-CoA synthase subunit	2137	TTGTAGCTTCAAAGGATGTTGAAACAGCATTTCATAGAACAGAAGATCAGAAAGTTAAGT	230726
EXP_CD630_230001_235000_s_PSO-60-4130	1.186	CD0174	CD0174	putative oxidoreductase, acetyl-CoA synthase subunit	2138	TTGTAGACTCTGTTCAAATGGACCATGTAGAGTAACTCCTAAATCACCAAGAGGTATATG	230811
EXP_CD630_230001_235000_s_PSO-60-4002	0.863	CD0174	CD0174	putative oxidoreductase, acetyl-CoA synthase subunit	2139	ATTTACATGTGGTAGAAAATACAGCTAAGAATTTAAAAAATGTTGGAATAACTAAAGGTG	230939
EXP_CD630_230001_235000_s_PSO-60-3909	1.08	CD0174	CD0174	putative oxidoreductase, acetyl-CoA synthase subunit	2140	CAGAGATGTTTGGAATAGAAAGTGATGAAAAGTATGATAAATGTATAAAGGTTGCAGACA	231032
EXP_CD630_230001_235000_s_PSO-60-3813	1.074	CD0174	CD0174	putative oxidoreductase, acetyl-CoA synthase subunit	2141	AAATGGAATTAGTAGAAAAAATAGCTTATGCACCTAGAGTGAAAAAGTGGAAAGAGTTAG	231128
EXP_CD630_230001_235000_s_PSO-60-3542	1.055	CD0174	CD0174	putative oxidoreductase, acetyl-CoA synthase subunit	2142	AGACCCAGACTACATAAATATAATGATAACAGGCCATCAACATTCAACATTTGCAAATTT	231399
EXP_CD630_230001_235000_s_PSO-60-3515	0.923	CD0174	CD0174	putative oxidoreductase, acetyl-CoA synthase subunit	2143	AACAGGCCATCAACATTCAACATTTGCAAATTTCCAAGATAGATTAAAAGATGAAGATGT	231426
EXP_CD630_230001_235000_s_PSO-60-3342	1.23	CD0174	CD0174	putative oxidoreductase, acetyl-CoA synthase subunit	2144	ATGCAGGTAACAATTTTACAAGTGAGGCTGTTTTATCAACTGGAGCAATAGATATAGTTC	231599
EXP_CD630_230001_235000_s_PSO-60-3152	1.164	CD0174	CD0174	putative oxidoreductase, acetyl-CoA synthase subunit	2145	AGATGAACTTAGTAACACTTTAATAGAAAAAGCATTGGAGTCTTATAAGGAGAGAAGAGG	231789
EXP_CD630_230001_235000_s_PSO-60-3060	1.104	CD0174	CD0174	putative oxidoreductase, acetyl-CoA synthase subunit	2146	GATTTGAACAATCTTTAACTGGTGTAAGTGAAAAGAACCTGAAAGCGTTTTTAGGAGATT	231881
EXP_CD630_230001_235000_s_PSO-60-2899	0.992	CD0174	CD0174	putative oxidoreductase, acetyl-CoA synthase subunit	2147	ACTGTTGAACTTACTAAAGAATTGATTAAAAAAGATATAATAGTACTATCTGCAGGATGT	232042
EXP_CD630_230001_235000_s_PSO-60-2811	0.985	CD0174	CD0174	putative oxidoreductase, acetyl-CoA synthase subunit	2148	TTATGTCACCTGGAGCAGAAGAATTAGCAGGAGAAAACTTAAAAGAAGTATGTAAGACTT	232130
EXP_CD630_230001_235000_s_PSO-60-2712	1.192	CD0174	CD0174	putative oxidoreductase, acetyl-CoA synthase subunit	2149	CTATAGGAAGACTAGAAATAGTAGCAACAGAATTAGCAGCTGAACTTGGAATTGACCTAC	232229
EXP_CD630_230001_235000_s_PSO-60-2592	1.137	CD0174	CD0174	putative oxidoreductase, acetyl-CoA synthase subunit	2150	GAGCGTTTGGTCTTGCCCTTGGCTTACCTCTTCATTTAGCTTTACCTCCATTTATAACAG	232349
EXP_CD630_230001_235000_s_PSO-60-2443	0.945	CD0174	CD0174	putative oxidoreductase, acetyl-CoA synthase subunit	2151	GCTAATCAATTAGAAGAAATAATAATAGATAGAAGAAAAAATTTAGGGTTAAAGGATGTG	232498
EXP_CD630_230001_235000_s_PSO-60-2401	1.219	CD0174/5	CD0174/5		2152	TTAGGGTTAAAGGATGTGGAATGCAATGCATAGAATTTTTATAAATAAAGATTTATGTAC	232540
EXP_CD630_230001_235000_s_PSO-60-2247	1.042	CD0175	CD0175	putative oxidoreductase, electron transfer subunit	2153	AGAGGGCATATAGAATTAGATAGTAGACATAATAATCCAGTTCCAATTCTTTGTAGACAC	232694
EXP_CD630_230001_235000_s_PSO-60-2144	0.915	CD0175	CD0175	putative oxidoreductase, electron transfer subunit	2154	TGCATAAAGATAGTGAAAGTGGAATCGTTTCATATGATGAAGAGAAATGTGGTTCATGTT	232797
EXP_CD630_230001_235000_s_PSO-60-2048	1.067	CD0175	CD0175	putative oxidoreductase, electron transfer subunit	2155	AGCCAGATGATAGAAGCAAGCAGAACATACTTAAATGTGATTTATGTAAAGATGAGGAGT	232893
EXP_CD630_230001_235000_s_PSO-60-2011	0.923	CD0175	CD0175	putative oxidoreductase, electron transfer subunit	2156	TGATTTATGTAAAGATGAGGAGTATCCTAGATGTGTAGCTAATTGCCCAAGTGGAGCAAT	232930
EXP_CD630_230001_235000_s_PSO-60-1857	0.835	CD0176	CD0176	putative oxidoreductase, NAD/FAD binding subunit	2157	AGATTCAAATATAGTAGTAATTTCTAAAGATGAAAACGTATATTCAAGATGTATGTTGCA	233084
EXP_CD630_230001_235000_s_PSO-60-1758	0.864	CD0176	CD0176	putative oxidoreductase, NAD/FAD binding subunit	2158	TTTTGTTGATGAAGATTTTATGGAGCAAAATAATGTAAAATGGATTGCAGGTAAGACTGT	233183
EXP_CD630_230001_235000_s_PSO-60-1584	0.935	CD0176	CD0176	putative oxidoreductase, NAD/FAD binding subunit	2159	AAGAGATGGAAATTTTGTATATTCTGTGAGAAACATAGATGATATTTATAAAATAAAAGA	233357
EXP_CD630_230001_235000_s_PSO-60-1443	0.788	CD0176	CD0176	putative oxidoreductase, NAD/FAD binding subunit	2160	TGAGCAGTTAAATATTTCTGTAGCTTTTATGGAAAAGTACATTTTAGATAGACAATTGGA	233498
EXP_CD630_230001_235000_s_PSO-60-1372	1.075	CD0176	CD0176	putative oxidoreductase, NAD/FAD binding subunit	2161	CATCAGTGTATGAAAATAAGTTCAAAGAAAAAGGTGTAAAATTTTACCCAAGTGCATCAA	233569
EXP_CD630_230001_235000_s_PSO-60-1267	1.207	CD0176	CD0176	putative oxidoreductase, NAD/FAD binding subunit	2162	CATTTTCAAATGGTGAAGTTTTAGATGCAGACATGGTAATTGTAGCTACAGGGGTTAAAC	233674
EXP_CD630_230001_235000_s_PSO-60-1199	1.161	CD0176	CD0176	putative oxidoreductase, NAD/FAD binding subunit	2163	GACTTTTTAGATGGAACAGGAATAGAATATGATAGAGGTATAATAATAGATGATATGTGC	233742
EXP_CD630_230001_235000_s_PSO-60-1043	0.857	CD0176	CD0176	putative oxidoreductase, NAD/FAD binding subunit	2164	AATATGGTTGGAAAAGATAAGAAGATAGAAGATGAATTTGCTTTTAAAAATAGTATGAAT	233898
EXP_CD630_230001_235000_s_PSO-60-956	1.073	CD0176	CD0176	putative oxidoreductase, NAD/FAD binding subunit	2165	GGAATGAATACACCTGTAGATGATAGCTATAAAGTATTAACCAGACATGGAATTAATGAT	233985
EXP_CD630_230001_235000_s_PSO-60-882	1.003	CD0176	CD0176	putative oxidoreductase, NAD/FAD binding subunit	2166	TTTTAAAGATAATGTAATCTATGGAGCAGTTATACAAGGAGATATTTCATATGTAGGTGT	234059
EXP_CD630_230001_235000_s_PSO-60-742	1.098	CD0176/7	CD0176/7		2167	TTAATATAAAAGAAAATGGAGAATTTTGTTATAGTGTATAGTATATACGTGGAGTAAGGT	234199
EXP_CD630_230001_235000_s_PSO-60-595	0.83	CD0176/7	CD0176/7		2169	TTAAATTTAAATTATATTCAATTTGTAAAATATTATTTTGAACAATTATACATATACTCT	234346
EXP_CD630_230001_235000_s_PSO-60-455	0.936	CD0177	CD0177	cyclopropane-fatty-acyl-phospholipid synthase	2170	AGCACAAGAACAAAGGTATAAATCCCACATTCTTATAAACTTATCATCAAACATTTCTTT	234486
EXP_CD630_230001_235000_s_PSO-60-374	0.892	CD0177	CD0177	cyclopropane-fatty-acyl-phospholipid synthase	2171	GAAATTTTTTTGCCAGTATAGTAAGGTTTTTACATAATGTAATCTTAGACTTTCTACGTC	234567
EXP_CD630_230001_235000_s_PSO-60-249	1.191	CD0177	CD0177	cyclopropane-fatty-acyl-phospholipid synthase	2172	CTGGGAAAATATATTTTTTTATCCAAGGGTCTCCATAAGATTCCTGCAATCCACTTATAT	234692
EXP_CD630_230001_235000_s_PSO-60-155	0.974	CD0177	CD0177	cyclopropane-fatty-acyl-phospholipid synthase	2173	AGCATTTACGTTTTTAATGAAAAGTTCATAGTTTTCTCTACCAACATGTTCAAGCATCCC	234786
EXP_CD630_230001_235000_s_PSO-60-92	0.95	CD0177	CD0177	cyclopropane-fatty-acyl-phospholipid synthase	2174	GCTTACAACTCTATCAAACATAAGGTCTGATTTTTTTAATTCTCTATAGTCCATAAGTCT	234849
[truncated: 34,024 more rows]

## Sheet: cd630 -
EXP_CD630_1_5000_s_PSO-60-3742	0.217	CD0001	dnaA	chromosomal replication initiator protein	12	GTTTGGGGGTAGAGACCATACAACAGTAATTCATGCTCATGACAAAGTATCTAAGGATAT	1199
EXP_CD630_1_5000_s_PSO-60-3453	0.48	CD0002	dnaN	DNA polymerase III, beta chain	15	CAACACCTACTACTATTACTACTATGATTTTAACTTATTTTTATATATAAAAAGCCAGAG	1488
EXP_CD630_1_5000_s_PSO-60-2256	0.127	CD002/3	CD002/3		26	TCTTTTGTAGAAAATTTTTCTAATCTTAGACAACTCCTTTTATAAGCATATTTATGGTAT	2685
EXP_CD630_1_5000_s_PSO-60-1891	0.493	CD0004	recF	DNA replication and repair protein	29	TTGTTAATTTTAGAAATTATAAAAAGTTGCATCTGGAATTTAATGGGAAAGTAAATCTAC	3050
EXP_CD630_5001_10000_s_PSO-60-1369	0.252	CD0007	CD0007	putative exported protein	81	AGAAGTTGTAAAAAAGGTGGATTTTTATTATTAGGAGCTATTTTAGGGTTTATATTTGGT	8572
EXP_CD630_15001_20000_s_PSO-60-3923	0.488	5SrRNA/0012	5SrRNA/0012		151	TTGATTTATAATAAGATAAAATATAAAATTATATAGTATAGGTAAAGTTTTTATTTGGAA	16018
EXP_CD630_15001_20000_s_PSO-60-870	0.01	CD0014	serS1	seryl-tRNA synthetase	180	CAAAAGCAGAATATGTTCATACATTAAATGGTTCTGGATTAGCGATAGGAAGATGTTTGG	19071
EXP_CD630_15001_20000_s_PSO-60-577	0.0921	CD0014/5	CD0014/5		183	CATAAAACACTAAATATTTTTATAAAACACTCTTGTATGAATATCTAAAAATTATTTTAG	19364
EXP_CD630_15001_20000_s_PSO-60-466	0.396	CD0014/5	CD0014/5		184	ATAAAATTAAGTTGAATTATAAAATGAATTATGATAAGATAAGTTTGTTATAAGTTTTGG	19475
EXP_CD630_20001_25000_s_PSO-60-1677	0.416	CD0018/9	CD0018/9		219	CAACATGAAACCAATTATGAACTTAGAAGAACATAATGCAATGAAAGAAAAAAGAGTTAA	23264
EXP_CD630_20001_25000_s_PSO-60-563	0.451	CD0019	CD0019	putative glycosyl transferase	230	TTTTTTTCAATGTACTTAGAGCAATCATTGGAAAAGGATGCGTTCCTATAATCAAGTCTG	24378
EXP_CD630_20001_25000_s_PSO-60-443	0.256	CD0019	CD0019	putative glycosyl transferase	231	CTTTAAATTCATTTTTTGACAAAAGATTTGTTTCAGATAATCTATATACACTTCCATAGG	24498
EXP_CD630_20001_25000_s_PSO-60-153	0.489	CD0019; 16srRNA	CD0019_16srRNA		233	GCATAGTATTTATATTATATTTTGATATATAAAAACTGTCTTTGTGAATAAGGTTATTGA	24788
EXP_CD630_25001_30000_s_PSO-60-4903	0.163	CD0019; 16srRNA	CD0019_16srRNA		235	AAGTTTTAAAAATTAAAGATAAAGAATACATGATAAATAAAAAAATTAAAAAAAGTAAAA	25038
EXP_CD630_30001_35000_s_PSO-60-4559	0.414	5SrRNA-CD0020	5SrRNA-CD0020		284	GTTCGATTCCGGTCTTCGGCACTTATAAAACAATATCGCGGAGTGGAGCAGTTGGCAGCT	30382
EXP_CD630_30001_35000_s_PSO-60-851	0.347	5SrRNA-CD0020	5SrRNA-CD0020		317	ACTAGAGGTTTTATTTTTGATTGAAAAAATTTTTATATTTAGGAGGTAAAAAATTTGTAT	34090
EXP_CD630_40001_45000_s_PSO-60-4479	0.431	CD0022/3	CD0022/3		373	AAGTAATGAACAAAATAAATAGAAAAATAATTAATATATATTATTAAAAATATTTTTAGG	40462
EXP_CD630_40001_45000_s_PSO-60-4362	0.261	CD0022/3	CD0022/3		374	TTGATGAATAAAAAAATATATAATACTTTCTTAAATATTTTAATAAAAAGAAAGTATTTT	40579
EXP_CD630_40001_45000_s_PSO-60-780	0.351	CD0026	clpC	ATP-dependent Clp protease	409	TCAGAAATAAAAAAATTAGAACTAGAAATAGAAAATATAGATAAAGAAAAAGAAGAAGCA	44161
EXP_CD630_45001_50000_s_PSO-60-4061	0.495	CD0027	radA	DNA repair protein	423	ACTTAGGAAAAACTGTTTTATATATAACTGGAGAAGAATCAGAATCTCAAATAAAAATGA	45880
EXP_CD630_50001_55000_s_PSO-60-3479	0.41	CD0030/1	CD0030/1		475	CATTAAAAGAATAAGTACTGTATGAATAATATGTAAATATTAATACATTAATTTAACTTC	51462
EXP_CD630_50001_55000_s_PSO-60-3358	0.01	CD0030/1	CD0030/1		476	CTCAAAATTGATTATTCTAATCAAATTTTAAGATAAACTTTTTTTATTATAAAGATAAAT	51583
EXP_CD630_50001_55000_s_PSO-60-2385	0.424	CD0031/2	CD0031/2		486	TTCAATATTAAAAAGATAATATAGACTAATAAATTAGATAATAAACATACTTAAGAAAAC	52556
EXP_CD630_50001_55000_s_PSO-60-2291	0.464	CD0031/2	CD0031/2		487	TAACTTAAAAAAATTATTTTATTATAAGTGCAAAATATACCTATTTAAATAAGATAAGAG	52650
EXP_CD630_50001_55000_s_PSO-60-890	0.381	CD0033	CD0033	putative beta-xylosidase	499	GGAGTTATATACTCATATTTTGACAGATGAAACAAAAATAGATTTGAAGAAGCTTCCTTC	54051
EXP_CD630_50001_55000_s_PSO-60-348	0.488	CD0033	CD0033	putative beta-xylosidase	504	AAGATTCAATGAATCCAATTGTAACTTCAATTCCAGGCGATTTTTATGAAAGACATGACC	54593
EXP_CD630_55001_60000_s_PSO-60-4555	0.42	CD0033	CD0033	putative beta-xylosidase	508	AAGAATAGGAAAGGTATTTGATACAACTAAGTTTTCAGATGAGTACTGTAAATATGGAGA	55386
EXP_CD630_55001_60000_s_PSO-60-3372	0.01	CD0034	CD0034	putative xylose transporter	520	GGAAAAAGAAATGTATTAATAGTAGGTTCAATAATATTAATATCGTCAAATGTTATGTTT	56569
EXP_CD630_65001_70000_s_PSO-60-3718	0.236	CD0040	CD0040	putative transcription antiterminator	608	CCCTTTTTTTAGTCTAGTAGACATAAATGATAAAGCGAAGTTAAATCAAATAAATAACCT	66223
EXP_CD630_65001_70000_s_PSO-60-2872	0.313	CD0041	CD0041	PTS system, IIa component	615	CACAAGAACAATTGCAACTATTAGAAAAACTTATGACTATATTTCAAGATAAGAATATAC	67069
EXP_CD630_65001_70000_s_PSO-60-661	0.299	CD0044	CD0044	putative membrane protein	637	CACATAAGTATGAAATTAAAGATATAGAAAAGATAAGAATAAGAGAATTTTATAATAAAA	69280
EXP_CD630_70001_75000_s_PSO-60-3060	0.226	CD0047	ispD	2-C-methyl-D-erythritol 4-phosphate cytidylyltransferase	658	AGAAGATTTTTTTAAAGAAAATATAATAAATAAGTATAACTTTAAAAATATAAAAATAGC	71881
EXP_CD630_70001_75000_s_PSO-60-1959	0.207	CD0048/9	CD0048/9		669	AAGTGAAATTAATATAAATATAAAATTAGCTATGATAAAGAAATAGTAAAATGATGAAAT	72982
EXP_CD630_75001_80000_s_PSO-60-1498	0.458	CD0051/52	CD0051/52		720	ATAGAATAGCTTATGTAAAAAATAATATATTATAGTCATAAAAGTCCGCTAATTTAGAAG	78443
EXP_CD630_75001_80000_s_PSO-60-1400	0.227	CD0051/52	CD0051/52		721	CTTAAGAAAATGAAGGTATTTAAGGTAATAAATTTAATATATAAAAAGCAAAGCAAAAAT	78541
EXP_CD630_75001_80000_s_PSO-60-1189	0.251	CD0051/52	CD0051/52		723	TATGTTACAATTTTAGAAAAATTAAAAGATGAAAAAATGATTACAGAAGAAACTTTTGAA	78752
EXP_CD630_80001_85000_s_PSO-60-4698	0.471	CD0052	cysS	cysteinyl-tRNA synthetase	737	TTAGATAAAGACATTGAAGAATTGATACAAAAAAGAACTGATGCAAAGAAAAATAAAGAG	80243
EXP_CD630_80001_85000_s_PSO-60-4091	0.117	CD0053/4	CD0053/4		742	AATGTATAATAAATATATAGAAATTAGTAATGAGAAAGGATAAAAAGTTATGAAAGTAAA	80850
EXP_CD630_85001_90000_s_PSO-60-4891	0.412	CD0058 (tufA)-CD0058A	CD0058 (tufA)-CD0058A		780	GAAGTTAATAATATCTTGAATACTGTAGATTTTTAATAAATACATATTTTAAAGATATTA	85050
EXP_CD630_85001_90000_s_PSO-60-4153	0.438	CD0060	nusG	transcription antitermination protein	787	TGTTTTGGTTAAAATGATAATAACTGATGAATCTTGGTATGTAGTAAGAAATACTAAGGG	85788
EXP_CD630_85001_90000_s_PSO-60-1389	0.103	CD0064/5	CD0064/5		814	AAAAACTATAAAGAAAGTATTTGGAATTATAAAGAAAGTATTTTTATAAAATAAAAAAAA	88552
EXP_CD630_85001_90000_s_PSO-60-1143	0.0954	CD0064/5	CD0064/5		816	AATAAATAATTAATTAACAAATATAAATTTTAAAATAAGTTAGATATTTAGAAAAATCGA	88798
EXP_CD630_85001_90000_s_PSO-60-166	0.458	CD0065/66	CD0065/66		825	GGAAAGGTTTGAGGTTCAAAATTCCAAGTTAAATTTATTTATGGTCTTTATTTTGTATAT	89775
EXP_CD630_85001_90000_s_PSO-60-92	0.292	CD0065/66	CD0065/66		826	TATATTTGTATAAATGTAATTATTTACAATCATTTTAATATGGAATTATAATTAAATAGG	89849
EXP_CD630_90001_95000_s_PSO-60-4845	0.182	CD0065/66	CD0065/66		827	AATTATTAGATGCGTTAGAATGAACTATTGTTTTATTTTTAATTATTGAGAGGTGAAAAG	90096
EXP_CD630_90001_95000_s_PSO-60-3606	0.186	CD0066	rpoB	DNA-directed RNA polymerase beta chain	839	CCAAAACATATATTATTAGATGATATAATAGCTTCAATAAGTTATGAGTTCAATATATTC	91335
EXP_CD630_90001_95000_s_PSO-60-1380	0.01	CD0066	rpoB	DNA-directed RNA polymerase beta chain	858	CCAGGAATCCCAGAATCATTTAAGGTTCTTATAAAAGAACTTCAAAGTTTATGCTTAGAT	93561
EXP_CD630_90001_95000_s_PSO-60-1173	0.467	CD0066	rpoB	DNA-directed RNA polymerase beta chain	860	TTTGCAGAAAATGCAGAAGATGAGGATATAGAGAATTTAGAAGAATTCACTGAAGATGAT	93768
EXP_CD630_100001_105000_s_PSO-60-2277	0.428	CD0072	rpsJ	30S ribosomal protein S10	945	CTAGAGAACAATTTGAAATAAGAACTCATAAAAGACTAATCGACATAGCTAATCCAACAC	102664
EXP_CD630_100001_105000_s_PSO-60-2145	0.223	CD0072/3	CD0072/3		946	CCCTAAGATATTATCCTATAGATGATTATCTTAGAATGATTACTCTAAAAGATGTAATCC	102796
EXP_CD630_100001_105000_s_PSO-60-2056	0.41	CD0073	rplC	50S ribosomal protein L3	947	GAAAGGAATATTAGGCAAAAAAGTTGGTATGACTCAAATATTCACTGATAAAGGTGTAGT	102885
EXP_CD630_105001_110000_s_PSO-60-4019	0.12	CD0078	rplV	50S ribosomal protein L22	975	CTAGAGCTATGGGTCGTGCAACTACAATAAGAAAAAGAACTTCTCATATAGAGGTTGTTG	105922
EXP_CD630_110001_115000_s_PSO-60-4512	0.443	CD0087	rplR	50S ribosomal protein L18	1017	AGTGCTAACAATATATATGCTCAAATAATAGATGACACAAAAAGAGTAACTCTAGTTGCT	110429
EXP_CD630_110001_115000_s_PSO-60-3776	0.01	CD0088/A	CD0088/A		1023	AACAGTTGAAGATATAGCTAAACTTAGAGGTAAAAAAGTTGAAGAACTTCTAGGGTAAGG	111165
EXP_CD630_115001_120000_s_PSO-60-794	0.47	CD0100	CD0100	ABC transporter, ATP-binding protein	1098	AAAGGAAATCGGTTTAGATGTACCTTGTATGACAGAGTTATCTAGTTTATTAATAGAAGA	119147
EXP_CD630_120001_125000_s_PSO-60-4670	0.453	CD0102	CD0102	ABC transporter, permease protein	1108	TGTTTATTAGCTATGATAAAATTGGCTAATATACCAGTCAAATATATTGTTAAGGGTGTT	120271
EXP_CD630_120001_125000_s_PSO-60-1993	0.347	CD0105-6	CD0105-6		1135	CAAAGTTTATAATATAAACTAAGTATAATTTATTGTATAGTATTGAATGTTAGATAAACA	122948
EXP_CD630_120001_125000_s_PSO-60-1877	0.283	CD0105-6	CD0105-6		1136	CAATAAATAAAGATGTATCAATATTAAAAAAATTTAAATGTTTGTACTAATATATGGAAT	123064
EXP_CD630_135001_140000_s_PSO-60-2785	0.492	CD0107	aspC	aspartate aminotransferase	1263	TTTGTTTTATCTGTTATAGATTTTTCAAGTTCTTCTTTTGTTAACTTAAATCCATTTTCT	137156
EXP_CD630_135001_140000_s_PSO-60-2242	0.382	CD0107/8	CD0107/8		1268	TTACATAAGGAAATTTGTAGATATATACATTAATATATATAATAGCCTACACTTTTTGCC	137699
EXP_CD630_135001_140000_s_PSO-60-2148	0.487	CD0107/8	CD0107/8		1269	AACTTTCAAAGTTGTTAGAAACGCTACTGTTCAAAATATCCACATAGTATTTGCAATGAT	137793
EXP_CD630_135001_140000_s_PSO-60-990	0.288	CD0108	nrdD	anaerobic ribonucleoside-triphosphate reductase	1280	TGATGAACTTGTAAATAAGATGCAAAACTTTGCATTTGAAGAATCGTATAGAGAAACTGA	138951
EXP_CD630_140001_145000_s_PSO-60-3363	0.447	16srRNA	16srRNA		1305	TCCTCAAGAAAAGGGCAAACAAATAAAGCATAAAGAACTTTGAAAATTAAACAGTAGGTT	141578
EXP_CD630_140001_145000_s_PSO-60-48	0.385	23srRNA	23srRNA		1335	TTGAAGCATGACCGTAAGGACATGTGGACAGTATGGGAGTGAGAATGTTGGCATGAGTAG	144893
EXP_CD630_150001_155000_s_PSO-60-1500	0.312	5srRNA/CD0110	5srRNA/CD0110		1415	CTAGTTATACATAATAAGTTTTAATGATAGTTTATAGTAAGATATTAAAATAAATTTATC	153441
EXP_CD630_155001_160000_s_PSO-60-4416	0.408	CD0111	CD0111	putative exported protein	1435	AAGAAGATATAGACAAAATAAGTTATATTAAGACAAAACCTATTGACTTAGCTGATTTGG	155525
EXP_CD630_155001_160000_s_PSO-60-3119	0.245	CD0112	ptb	phosphate butyryltransferase	1447	TGAAGCTAAAGAACTAGAAGAAATGTATGAAAGAGGAGAAATCAAAGGTTGTATGGTTGG	156822
EXP_CD630_155001_160000_s_PSO-60-2859	0.438	CD0112	ptb	phosphate butyryltransferase	1449	CTTCTAGAGCAGACAGTGAAGAAACTAAACTAAACTCAATAGCTTTAGGTGTTTTAATGG	157082
EXP_CD630_155001_160000_s_PSO-60-2685	0.168	CD0113	buk	butyrate kinase	1451	TAGTATTTGAAAAAACTTTAAGACATTCTTCAGAAGAAATAGGAAAATATGAGAAGGTGT	157256
EXP_CD630_160001_165000_s_PSO-60-3205	0.449	CD0119	CD0119	phosphoglucomutase/phosphomannomutase mutase	1490	ACAAGCTTTTCAATTATGAAAGGAGAATCTTTAGTGAGAAAGTATTTTGGAACAGATGGA	161736
EXP_CD630_160001_165000_s_PSO-60-2746	0.478	CD0119	CD0119	phosphoglucomutase/phosphomannomutase mutase	1494	GGTGAAAATGTAGGAAGAAAATTACATGAACATTGTGCACAAAGAGACTATGTAGACTAC	162195
EXP_CD630_160001_165000_s_PSO-60-2050	0.418	CD0119	CD0119	phosphoglucomutase/phosphomannomutase mutase	1501	AATGCAACAATAAAAAATGAAAATAAGAACAAATATATGGAATATCCAGAAATAAAAACT	162891
EXP_CD630_160001_165000_s_PSO-60-257	0.482	CD0120	glmS	glucosamine--fructose-6-phosphate aminotransferase [isomerizing]	1518	ATGATTTCTAAGATGAAAGAAATACCATCAAAAATACAAGAAATACTAGACAATGAAGAA	164684
EXP_CD630_165001_170000_s_PSO-60-4217	0.321	CD0121	CD0121	putative thiosulfate sulfurtransferase	1528	ATCTACTGAAGTTTTACAAGAAAAAGTGCAAGATAACGCTTGGGTTATAGTTGATACTCG	165724
EXP_CD630_165001_170000_s_PSO-60-2388	0.41	CD0122	CD0122	putative exported protein	1545	ATTTTAAATTTTATAATGTTAAAATTAATTCTGTTATAAATCATAATTTATCAAATAAAG	167553
EXP_CD630_165001_170000_s_PSO-60-1998	0.319	CD0122	CD0122	putative exported protein	1549	TTTTACAAAAAATATTATATAATATGAGTGCTAAGCAAATAGATGAAGTTAAAGACGTAA	167943
EXP_CD630_165001_170000_s_PSO-60-1883	0.289	CD0122	CD0122	putative exported protein	1550	TTTAGGGGAAAAAATTAATTTAAATATAGGAATTAAATATAATGAGGATGACGGAAAAAC	168058
EXP_CD630_165001_170000_s_PSO-60-1658	0.499	CD0123	murA	UDP-N-acetylglucosamine 1-carboxyvinyltransferase 1	1552	GCAAACGGAAAATCAACATTAAATGGAGTACCAAATTTAAGAGATGTTCATGTTATATCA	168283
EXP_CD630_165001_170000_s_PSO-60-592	0.441	CD0123	murA	UDP-N-acetylglucosamine 1-carboxyvinyltransferase 1	1562	AAATATACCATATCCAAAGAGGTTATGTTGATATAGATAAGAAGATAACAGCTCTAGGTG	169349
EXP_CD630_165001_170000_s_PSO-60-490	0.447	CD123/4	CD123/4		1563	GAAAGTTATAAATTAATAGGGTTGTTCATATACTTAAATACAAGGTTTTAAAAGCTAAGG	169451
EXP_CD630_170001_175000_s_PSO-60-3270	0.125	CD0126/7	CD0126/7		1582	AATGTAGGTTAAAAACCTACTTTTTTTATTGAATTAAATTATAAAAAGAAATATATTAAG	171671
EXP_CD630_170001_175000_s_PSO-60-3200	0.414	CD0126/7	CD0126/7		1583	TAGCAAAATAATAATACTCTCAAAAGATTTATTTTCTCTTGATTAAAGCGAGATTTTTGT	171741
EXP_CD630_170001_175000_s_PSO-60-968	0.227	CD0129/30	CD0129/30		1604	CAAAAAAATATATGAATAAAAAGCATTAAAAAGACCTAACTTTAAATTTCAGATAGATAG	173973
EXP_CD630_170001_175000_s_PSO-60-868	0.215	CD0129/30	CD0129/30		1605	ATGACTAAAAATATTGACAAAATTTTAAAAAAATAGTAAGCTAGTAAAGTAAAACAAAAC	174073
EXP_CD630_170001_175000_s_PSO-60-657	0.0179	CD0129/30	CD0129/30		1607	CTTCTTATAAAGGAGAGGTTTTTTTATTTTGAGTAAATTTCTAAAATTAAAAATAAGGTA	174284
EXP_CD630_175001_180000_s_PSO-60-3245	0.495	CD0131	CD0131	putative membrane protein	1630	CCAATAATAGGTATTTTATTCTCAGTAGTACTTTTACTAGGAATATACACTACAGCTGTA	176696
EXP_CD630_175001_180000_s_PSO-60-2972	0.49	CD0131/2	CD0131/2		1633	GAGAATAAATCTGAAATAAGTTAGTACTGTAATATACTTATGAAATTTAATTTATACTCT	176969
EXP_CD630_175001_180000_s_PSO-60-2870	0.384	CD0131/2	CD0131/2		1634	ACCTGTATTTCATGGTACCATATTTTATGGATGCAGATTTTTTTTGTTTCTGATAAAATG	177071
EXP_CD630_175001_180000_s_PSO-60-1663	0.438	CD0132	CD0132	putative DNA-binding protein	1646	ACCAGGAACTGGTAAAACAACTACCATTAATGCTATCATAGATATATTTGAAAATAATGG	178278
EXP_CD630_175001_180000_s_PSO-60-542	0.36	CD0132	CD0132	putative DNA-binding protein	1657	ATAGAGTTAATCAAAGGTATTCAAATTTAGGATATAAGCTAAATAAATTTAAACAAGAAG	179399
EXP_CD630_175001_180000_s_PSO-60-391	0.284	CD0133	CD0133	putative phosphoribosyl transferase (putative competence protein)	1659	CCTGAGAATATAAGTTGCATAATTTGTGATAAATCCATAAAGAAAACAAATACTTATTCA	179550
EXP_CD630_180001_185000_s_PSO-60-3826	0.169	CD0134	CD0134	putative transcription antiterminator	1673	ACAGATTAAACATAGATGAAATAGAGTACTTCCATATAGTAGATATAATAATTGTAAAAA	181115
EXP_CD630_180001_185000_s_PSO-60-3467	0.01	CD0134	CD0134	putative transcription antiterminator	1676	GAAGAATTAGCAAGTTATACAAAAAAAATTATAAATTTAGTATCAGAAGAATCAGGAATA	181474
EXP_CD630_180001_185000_s_PSO-60-2172	0.486	CD0135	CD0135	PTS system, IIa component	1689	AATGAAGAAATTTTAAAAGCACATAAAGTACAAACTGAACTTATACAAAAGGAAGCTGGG	182769
EXP_CD630_180001_185000_s_PSO-60-164	0.448	CD0138	CD0138	conserved hypothetical protein	1708	CCCATTAGGACCAGGTGTAATGATGGATCCATTTTTAAATGAATCTAAGGTAATAGCTAC	184777
EXP_CD630_185001_190000_s_PSO-60-1502	0.456	CD0141/2	CD0141/2		1742	ATCAATGTAACTAAAAATGATAAATAATTCTATCAATTGAATAGAAAAAATCATAAAAGT	188439
EXP_CD630_185001_190000_s_PSO-60-742	0.328	CD0142/3	CD0142/3		1749	TAAATTAATATTAAAAGTATAGTTTTTATGGTAAAATGAATAATAGTACAATAAAGAACG	189199
EXP_CD630_190001_195000_s_PSO-60-2965	0.208	CD0143/44	CD0143/44		1776	ACAAGAGTATAAACATAGTATGGAGCAGATGGCTTCAAATTTAGAAGAATTGAGGGTTTC	191976
EXP_CD630_195001_200000_s_PSO-60-4528	0.238	CD0145/6	CD0145/6		1810	CGAGTGTATAAATGTTAAAAATTTGTAAAAGTATATAGTAAGAAAATATATTAAAATAAG	195413
EXP_CD630_195001_200000_s_PSO-60-2350	0.252	CD0147/8	CD0147/8		1831	ATATAAAATTAAATGTATTGAATAGCCATAATTTATTTATAACTTCAGTCCTATATTGTG	197591
EXP_CD630_195001_200000_s_PSO-60-2256	0.273	CD0147/8	CD0147/8		1832	TTATCAAAAAATGTATATAAAATAAGAAATATTTAGACAAATTTAAATTTTAAAATAAAG	197685
EXP_CD630_195001_200000_s_PSO-60-2110	0.0403	CD0147/8	CD0147/8		1834	ATTATTAAAAAACTATAAAGATTAATAATCAAACTTTTAATAATAACTAATTTAATAATG	197831
EXP_CD630_195001_200000_s_PSO-60-661	0.173	CD0149	CD0149	putative ATP/GTP hydrolase	1847	TGAATATGAAGGAAAAATACCTTTGTATCATTTTGATGTTTATAGAATAGGTAGTAGTGA	199280
EXP_CD630_200001_205000_s_PSO-60-2747	0.303	CD0153	hpdB	4-hydroxyphenylacetate decarboxylase, catalytic subunit	1873	TACTGCTGATATGGAATTTCCATATTGGTATAATAGAGAATATAGAAAATCAGATGGTGA	202194
EXP_CD630_205001_210000_s_PSO-60-2788	0.457	CD0156	CD0156	putative membrane-associated CAAX amino terminal protease	1920	TGTATGGTATTACTATAGAGATTCTAAGTATGATTTTGTTAGTGATAAAGTAAATGTGAC	207153
EXP_CD630_205001_210000_s_PSO-60-1951	0.01	CD0157	CD0157	putative membrane protein (pseudogene)	1926	TTTAATAACTTAAGAACAATTAATAATGAATAAATAAGAAAAAATAATATGATTAGTGAA	207990
EXP_CD630_205001_210000_s_PSO-60-1157	0.336	CD0157/159	CD0157/159		1933	ATGATTTCAATAATTTCCTATATACAAAATAATACAAAAAATTTATTAAAAAGTTAGTTT	208784
EXP_CD630_205001_210000_s_PSO-60-1066	0.132	CD0157/159	CD0157/159		1934	TGTAATGTTAATATCAAAAAAATAAATATAAATATCAAAAATAAATTTATTTAAAATTAA	208875
EXP_CD630_205001_210000_s_PSO-60-952	0.321	CD0157/159	CD0157/159		1935	TGTAATAAAATATCAATAATTAGAAAGATTATGAAAACTAAATTAGAAGAACTAAAAACT	208989
EXP_CD630_205001_210000_s_PSO-60-877	0.47	CD0157/159	CD0157/159		1936	ATAATATTTGAATAATCTTTTTAATCATATAAAATGCATATACTTGTAATATTTAAAGGT	209064
EXP_CD630_205001_210000_s_PSO-60-760	0.0871	CD0157/159	CD0157/159		1937	TTTCAGTAATCTAAAATAGTCTACAAAAATAATAGTTTTATCAAAATTAATAAGAATACA	209181
EXP_CD630_205001_210000_s_PSO-60-659	0.472	CD0157/159	CD0157/159		1938	CAAGATTAAAATTTATATTATATGATAAAATTAAATTAACTTAACTATTTCAATAAGACT	209282
EXP_CD630_205001_210000_s_PSO-60-587	0.488	CD0157/159	CD0157/159		1939	CTTTATACTAGACCTTATTGAAACCTTTATAGTTTAATTCTAATTATATATTATAAATAA	209354
EXP_CD630_210001_215000_s_PSO-60-4861	0.232	CD0159/60	CD0159/60		1945	AGAATTTAATATTTATTGGATGATTTAAATTTAGAAAAATATAAGTATTAGCTTATAAAA	210080
EXP_CD630_210001_215000_s_PSO-60-4763	0.405	CD0159/60	CD0159/60		1946	ACTATTTTATGTAATTATGTTAAAATTTAATTGAACAAATTAAAAATATAGTGAAAATTG	210178
EXP_CD630_210001_215000_s_PSO-60-4708	0.01	CD0159/60	CD0159/60		1947	AATTGTAGTTTTAGTTTATTTATTTAATAAATATTTCAAATAAAATAATGTTTAAATAAG	210233
EXP_CD630_210001_215000_s_PSO-60-4632	0.296	CD0159/60	CD0159/60		1948	ATTATTATTGTTCTTAAAGACAAAAAATCTTAGCTTAAAAATTTGTATCATATAAAATCC	210309
EXP_CD630_210001_215000_s_PSO-60-4052	0.239	CD0159/60	CD0159/60		1953	AAAGTATAAGATATAATAATTATAAGTAATTTATGTATAAAATATAGATATATTTAGATT	210889
EXP_CD630_210001_215000_s_PSO-60-3003	0.185	CD0160/1	CD0160/1		1964	CAATTTTATTTTAAAGATTTAATTTAAAATTTAAATATGTATTATACATAATAAAATAAT	211938
EXP_CD630_210001_215000_s_PSO-60-2694	0.398	CD0161	CD0161	putative lantibiotic ABC transporter,ATP-binding protein	1967	AGAAATATTAGTTTTGTTAATTATGTATTTAATCATAAATATAATTCCTTCAATTTTTCA	212247
EXP_CD630_210001_215000_s_PSO-60-2207	0.208	CD0161	CD0161	putative lantibiotic ABC transporter,ATP-binding protein	1972	GGTTCTAAACTTATTAATCATTATAAAAAATTAAAAGAGGATATTATATCTCAAGATATG	212734
EXP_CD630_210001_215000_s_PSO-60-1952	0.13	CD0161	CD0161	putative lantibiotic ABC transporter,ATP-binding protein	1974	GTAATACAAGATCTTTTTTATACAGATTTACTGTTTAAATTTCTAGATTATAACTGTAAA	212989
EXP_CD630_210001_215000_s_PSO-60-1910	0.419	CD0161	CD0161	putative lantibiotic ABC transporter,ATP-binding protein	1975	CTAGATTATAACTGTAAAGAAGACTCAATTGAACATATAAAAATATTTGAAAAAATAGGG	213031
EXP_CD630_210001_215000_s_PSO-60-1244	0.0581	CD0161	CD0161	putative lantibiotic ABC transporter,ATP-binding protein	1980	CATATCCAACATGCAAAAAAGATAACTAACAATATTGTAGTTCTTGAAAATGGAAAGTTG	213697
EXP_CD630_215001_220000_s_PSO-60-4310	0.287	CD0163	CD0163	hypothetical protein	1997	TATCTCATTATGAATTCAAAAAGATTAATGAATGGAATTTAGAAAAATATGAAATAAGAG	215631
EXP_CD630_215001_220000_s_PSO-60-3685	0.457	CD0163	CD0163	hypothetical protein	2003	TGAAGATATAGAAGATTATGAAAAAACATTTTTTATACATGATAATAAACAATTACTAGA	216256
EXP_CD630_215001_220000_s_PSO-60-2982	0.315	CD0163B/64	CD0163B/64		2010	CTTTATTTCCTTTTATTATAAAAATATGCAGTTGATTATAATTAAGAGTGTGATTTTATA	216959
EXP_CD630_215001_220000_s_PSO-60-2848	0.13	CD0163B/64	CD0163B/64		2011	TGATTTTTACAATTTAAAAGTATAAATTAATTAAAAGTTATTATAATAAATTATACTTAT	217093
EXP_CD630_215001_220000_s_PSO-60-2793	0.311	CD0163B/64	CD0163B/64		2012	CTTATTTAAATAGTAAGAATTAAAAGTAAAGTTTTTAAATATATTTGTAAAAATGTATAT	217148
EXP_CD630_215001_220000_s_PSO-60-2646	0.16	CD0163B/64	CD0163B/64		2013	GATATACAATATTATTATAAAAAATAAATATTATTTATTTTAGATTTTAGAAATTGAAAT	217295
EXP_CD630_215001_220000_s_PSO-60-2250	0.328	CD0164/5	CD0164/5		2017	TTTTGATTTTGATATATGTTTATATAAAAAAATTGTAGATAAATTTTATAAAATAGTTTT	217691
EXP_CD630_215001_220000_s_PSO-60-1551	0.366	CD0165	CD0165	putative amino acid transporter	2023	TGCAATTGGAATACTGTTTTCAAATAGTCTATCTCCAAGTATACCCATACAGACAATTTG	218390
EXP_CD630_220001_225000_s_PSO-60-4884	0.0686	CD0166	CD0166	putative amidohydrolase/peptidase	2038	GGCCACAAGCATGCATTTTTCCAGAATGTATTGATTTATAAGGTATGTTGTTTTCTTCTT	220057
EXP_CD630_220001_225000_s_PSO-60-4457	0.489	CD0166/7	CD0166/7		2042	AGAATTTTGTTTTTTATAAGAATATTGAATAAATATAATCATTTATCTATATGTATAGTA	220484
EXP_CD630_220001_225000_s_PSO-60-2080	0.355	CD0167/8	CD0167/8		2065	TTAAATTTATCAAATAAAAAAGAAAGTGTCTATAATGACTTTATAAAAGTTGCATTAAGA	222861
EXP_CD630_220001_225000_s_PSO-60-1867	0.0197	CD0167/8	CD0167/8		2067	TTTGTAAATATAGAATTATATTAAAATAAATTATATATGAAAATATATATGTATAAGTTT	223074
EXP_CD630_220001_225000_s_PSO-60-1801	0.273	CD0167/8	CD0167/8		2068	CGTGAGTAGAATGAATTTGTCAAGTTTAATTTAGTTGTAATTTTATCTTTTATTAAAAAT	223140
EXP_CD630_220001_225000_s_PSO-60-969	0.119	CD0168/9	CD0168/9		2075	ACTGAAAATCAAAAATACTTTAGTTATTTTCAATGAGACTGTTTAGAAATATTGTATACT	223972
EXP_CD630_225001_230000_s_PSO-60-2543	0.151	CD0170/1	CD0170/1		2105	TGATATAATATAATCAAGGTTATATGTATTAGTTTTGAAAAAGAAATATTTTATTGTGAA	227398
EXP_CD630_225001_230000_s_PSO-60-644	0.101	CD0172A/173	CD0172A/173		2123	TTTTTATTTATTTTAAAGAAGTTTATTTTAAAAATAAAATTAAATTTAAAAAGTTATGTA	229297
EXP_CD630_225001_230000_s_PSO-60-597	0.165	CD0172A/173	CD0172A/173		2124	AAAAAGTTATGTATTGATTATATTTAAAAATGTTATACTCTAAAAAAGTATATTTTATTT	229344
EXP_CD630_230001_235000_s_PSO-60-4801	0.01	CD0173	CD0173	putative lipoprotein	2131	ATAAAAAACAAAAAGATTTTGCTCATTATGCTATAGACAAGGGAGCAGATTTAGTTATGG	230140
EXP_CD630_230001_235000_s_PSO-60-4512	0.358	CD0173	CD0173	putative lipoprotein	2134	AGTATTGGATGGAAGTGAGAAGGATAGAGTTTTAAATAAACTTGAAAAAATAAGCAAAGA	230429
EXP_CD630_230001_235000_s_PSO-60-4369	0.431	CD0173/4	CD0173/4		2135	GGTATTAAATAAGTAGATTTTAATAGTTAAATTATAGTCAATTATAATAAAGCTATTTAA	230572
EXP_CD630_230001_235000_s_PSO-60-674	0.478	CD0176/7	CD0176/7		2168	ACAGTAAATCAATAAATAGAGTTATTCTAAAATAAGAAAAATGACAAATCTTATTTAGAA	234267
EXP_CD630_235001_240000_s_PSO-60-4188	0.01	CD0177/8	CD0177/8		2181	CTGTTAATGATATAATAAATTTAATCTATAAAGTAAATAAAATTTTGTAATAAATAGTTA	235753
EXP_CD630_235001_240000_s_PSO-60-3909	0.456	CD0178	CD0178	putative ATP-binding protein	2184	TCTGGAGCATAGACAAGAAGTTAGAGAAGCAATTAAAAAAGAAAATATAAGAAAAATTCT	236032
EXP_CD630_235001_240000_s_PSO-60-756	0.407	CD0180/1	CD0180/1		2213	TGTATGTCTAACTTTATTCTAAATGGGATTTTTAGAACAGTTATAGTAAGTAGTCTAAGC	239185
EXP_CD630_235001_240000_s_PSO-60-443	0.419	CD0181	CD0181	putative membrane-associated metalloprotease	2214	TTTACACTATATTTAAATATATAAAACTTAAAAATTTAATAAATGACTTATCTTATGATG	239498
EXP_CD630_240001_245000_s_PSO-60-4529	0.113	CD0181/2	CD0181/2		2222	ATACCAAGAATAAAAAATAGTCAAGATAGTACACAAGGATATACTTATAAAGAACTCAAA	240412
EXP_CD630_240001_245000_s_PSO-60-3821	0.253	CD0182/3	CD0182/3		2229	AAAGTTACAGATAGAGCTTTTATTAATGTATTGTGTATTAGTATTTTATCCTTAGGTACA	241120
EXP_CD630_240001_245000_s_PSO-60-3102	0.168	CD0183	CD0183	putative cell wall hydrolase	2236	TACTAATCAACAAAATAATAATTCAAATGTGCCAACAGCTAACTCTAATGCAGTTCAAGC	241839
EXP_CD630_240001_245000_s_PSO-60-1699	0.314	CD0184	pyrB	aspartate carbamoyltransferase catalytic chain	2250	AGATTTGAAGATAAATCAGAGTATGAAAGACTTAAAAACTATTATATTTTAAATAAAGCT	243242
EXP_CD630_240001_245000_s_PSO-60-1378	0.464	CD0185	pyrK	dihydroorotate dehydrogenase electron transfer subunit	2253	TGAAAGTAAAAGGTAATTTTGAAGGTAAAATGGGACAATTCTATATGTTAAGAGCATGGG	243563
EXP_CD630_245001_250000_s_PSO-60-2454	0.38	CD0189	CD0189	LysR-family transcriptional regulator	2286	CATCTATGTCAGGATACTTTTTAGAAAATAATGCTAAAAAATTTGGTAGAATATACTCTC	247487
EXP_CD630_245001_250000_s_PSO-60-1969	0.447	CD0189/90			2291	ACTTATGGTTATTACAATTATATACTATTGCTATGAAGAAAACTATATTAATTATAAGGT	247972
EXP_CD630_245001_250000_s_PSO-60-1763	0.324	CD0190	CD0190	putative membrane protein	2293	TATATTTTTAGGTATGTTTGTAGGAAACCTATTTTTAAATCAAAAGGTATTTCAAAAAGG	248178
EXP_CD630_245001_250000_s_PSO-60-848	0.355	CD0190/1	CD0190/1		2302	TATTAATTTGATTAACTAAAATAATATGATACTAATAATTTATAATATAAATAAAAAATG	249093
EXP_CD630_245001_250000_s_PSO-60-760	0.0862	CD0190/1	CD0190/1		2303	CTTATAGAAATTCATTTTTTATTTAAGGTAAAAATTTAAAGTAAAATATTATTTTACATA	249181
EXP_CD630_245001_250000_s_PSO-60-663	0.398	CD0190/1	CD0190/1		2304	TGTTAAAATAAGTAAAATGCACATATTAGAGCTAAGTTTTTAAGTAAATAAACAAAATGA	249278
EXP_CD630_250001_255000_s_PSO-60-4508	0.266	CD0192	cls	cardiolipin synthetase	2315	AGAAATATTAGAAAAAGAAAATTATTTAAGACTCAAAAACTAGCTAATAATATAAAAGAA	250433
EXP_CD630_250001_255000_s_PSO-60-3464	0.44	CD0192	cls	cardiolipin synthetase	2324	TTATATAATAAAGGATTTATACATTCTAAAGTCGTAATAATAGATGATAAAATTGCTTCT	251477
EXP_CD630_250001_255000_s_PSO-60-3157	0.316	CD0192/3	CD0192/3		2327	GATTGGTATATTATAATAATTGTTAGCACTCTATTAGATAGAGTGATAATAAATAAAAAG	251784
EXP_CD630_250001_255000_s_PSO-60-757	0.316	CD0195	CD0195	putative membrane protein	2351	TGAAAATATTGATATAGATTTTGCGTTAGAAAAGTTAAAAGATTTACCTTATGAAGACCT	254184
EXP_CD630_255001_260000_s_PSO-60-1444	0.181	CD0198/9	CD0198/9		2390	TTATTAGAAGTATATAAAAGTATTTTATGTCTATGAAATGTATGTCTATAAAACATATAG	258497
EXP_CD630_255001_260000_s_PSO-60-1273	0.385	CD0199	CD0199	putative membrane-associated nucleotidase	2392	TTATAGGAATTACTTTTTCACTTGTATTACTAATGTCTGGATGTGCTTCAAAACAAACAG	258668
EXP_CD630_260001_265000_s_PSO-60-2779	0.349	CD0202/3	CD0202/3		2424	TTCTATAATTTTATATTTAAGTTCATGTGTATTTAATTGTTTTTATATAAAATGTCCAGT	262162
EXP_CD630_260001_265000_s_PSO-60-844	0.207	CD0203	CD0203	putative DNA repair protein	2443	AGTGGCTCCATCTAATATTGAAATAGTTGGGTCTTTTACAATCAATTGAGGATTAACTTG	264097
EXP_CD630_265001_270000_s_PSO-60-1808	0.484	CD0204/5	CD0204/5		2483	ACTTTGAAAATTTTGCATATGAAAATAATAAAATTAAAAATATCCATTATTAAATGTACA	268133
EXP_CD630_265001_270000_s_PSO-60-442	0.149	CD0205	CD0205	putative transcription antiterminator	2494	ACTTGAAGCTACTAAGGTTTCTATTCAAAAAAACAGAGTTTTAAGTCAAATAAAGAATGA	269499
EXP_CD630_270001_275000_s_PSO-60-1142	0.01	CD0209/10	CD0209/10		2534	GACTAATATTTTGATTAATTTAATTTTTGATGTAGATGATACTTTATATAATCAATTAAC	273799
EXP_CD630_270001_275000_s_PSO-60-386	0.01	CD0210/11	CD0210/11		2542	GTAAAATCATAAATTTAAGTTATTTACAATATGTTTTATATTAAGAATTGATTATTTGGA	274555
EXP_CD630_275001_280000_s_PSO-60-4384	0.01	CD0211	licC	CTP:phosphocholine cytidylyltransferase	2550	TCAGAAAATAGATTTTAAAGATTGTTTTGAAATAGATAATGAAAAAGATTTGAGATTTTC	275557
EXP_CD630_275001_280000_s_PSO-60-3823	0.365	CD0212	CD0212	putative choline sulfatase	2556	AAAAGATTTTTTGGTTTTATTGAACTAAGTATTGCTAAATTTCCTGTCTGCTTTTATGGG	276118
EXP_CD630_275001_280000_s_PSO-60-2198	0.0971	CD0212/3	CD0212/3		2571	AAGAAATATTAAATACTAATATTAAAAATTATTTACATATTAAATAGATATAATTTATTG	277743
EXP_CD630_275001_280000_s_PSO-60-2097	0.422	CD0212/3	CD0212/3		2572	CAAAATATAACTATTGAATTAGAGGGAATAAAAATTTTTACACAAAAAATGAGATACTCA	277844
EXP_CD630_275001_280000_s_PSO-60-1803	0.296	CD0213	CD0213	putative spore coat protein	2575	TAATTCAGGTGTACTACTTGTCAATGCAGAATTAAGATACATATTGGCAGATGCTTTAGC	278138
EXP_CD630_275001_280000_s_PSO-60-1397	0.281	CD0214/5	CD0214/5		2578	TTCTTTTCAAGGAAATAACCATTACACTTTTTTACAGTATTTTATATTCTCTTTATATCA	278544
EXP_CD630_275001_280000_s_PSO-60-787	0.287	CD0215	CD0215	transposase	2584	TATGGAATTCATAAAGTAGTAAAAGGTTTAAAAGGCTTTAGTTCGAGAGTATTAAGAGAG	279154
EXP_CD630_280001_285000_s_PSO-60-4156	0.456	CD0217	CD0217	putative nitroreductase	2599	TGTATTTTATTTTCATCAAATCGGTCTATAAACTCATTTTTTTCTTCACTATATCCAATA	280785
EXP_CD630_280001_285000_s_PSO-60-3524	0.03	CD0217/8	CD0217/8		2606	TCCAAAGTATTAATTAAAAAAGAAGTAATAAAAAATAATATACAAGATTTAAAAAAGAGT	281417
EXP_CD630_280001_285000_s_PSO-60-2654	0.273	CD0219	purC	phosphoribosylaminoimidazole-succinocarboxamide synthase	2614	AACAGCATTTAATGGAGAAAAAAAAGCAGAAATATCTTCAAAAGGTATACTAAATAATAA	282287
EXP_CD630_280001_285000_s_PSO-60-1664	0.284	CD0220	purF	amidophosphoribosyltransferase	2624	TTCCAAACTAATTCAGATACAGAAGTGATTTTATATATACTTGCTAGATATTACAAAGGG	283277
EXP_CD630_280001_285000_s_PSO-60-1506	0.46	CD0220	purF	amidophosphoribosyltransferase	2626	ACATGGATTCAGACCTCTTGTACTTGGTAAAAAGGGTGATGAATATATATTTGCATCAGA	283435
EXP_CD630_285001_290000_s_PSO-60-1183	0.485	CD0225	purL	formylglycinamidine ribonucleotide synthetase	2676	ACTGAAAATAAAGACTCAATGGTTAGAAGAGTATTGGTTGAAAAAAGAGAAGGTTTTGAC	288758
EXP_CD630_290001_295000_s_PSO-60-2294	0.149	CD0225/6	CD0225/6		2713	CATCTCTTTTTTATTTATATAAGAAATAATAGTTCAGCTTAAATTAAAATATACTGTGTT	292647
EXP_CD630_290001_295000_s_PSO-60-595	0.41	CD0228	fliN	flagellar motor switch protein	2729	TATGCAAATGACAGATTGTTTGCTTATGGAGAAAGTATTATTACAAATGAAACATTATCT	294346
EXP_CD630_290001_295000_s_PSO-60-446	0.301	CD0228/9	CD0228/9		2730	GTATTTTTATAAAAAATTTAAAATCTATTTGAATCGTATAAATATTTTTCTTCTTTGAGC	294495
EXP_CD630_290001_295000_s_PSO-60-178	0.01	CD0229	flgM	negative regulator of flagellin synthesis (anti-sigma-d factor)	2733	GCTAGAAATAAAAAAATAGAAGAAATAAAAAGTGCATTAGAAAATGGAACTTACAAAATT	294763
EXP_CD630_295001_300000_s_PSO-60-1850	0.373	CD0234	csrA	carbon storage regulator	2764	AAGTATCTTAAGAAAAGAAATATATGAAAAAGTAAAAAATGAAAATATAAAAGCCACAAA	298091
EXP_CD630_300001_305000_s_PSO-60-3589	0.01	CD0239	fliC	flagellin subunit	2794	GGAACTTCTTCAACAATAAGATTACAAGTTGGAGCAAGTTATGGAACTAATGTTTCAGGT	301352
EXP_CD630_300001_305000_s_PSO-60-2887	0.0923	CD0240	CD0240	putative glycosyltransferase	2801	AAACAATATACAGAAAAGGTATATTTTCATAATTGGAATGATGATTTTTCTAGTATGAGA	302054
EXP_CD630_300001_305000_s_PSO-60-1648	0.35	CD0240	CD0240	putative glycosyltransferase	2813	GTTGACTTATTAGACATTTTTTACAATATGGAATATGTTTGGATAGAGAAATACTTAAGG	303293
EXP_CD630_300001_305000_s_PSO-60-551	0.303	CD0240/1	CD0240/1		2822	CAATATCCTAAAAACGAAGGTTTTGCACATTAAGACAATTTTTTAGTAATTTCAATGATT	304390
EXP_CD630_300001_305000_s_PSO-60-448	0.358	CD0240/1	CD0240/1		2823	GTATTTGTAATAATTGAATTTTTATTAAGTCATTTTAATACTTAAAAACCATTTATAGAG	304493
EXP_CD630_305001_310000_s_PSO-60-4788	0.306	CD0241	CD0241	phosphoserine phosphatase	2829	AAGTTATAATAAAAAAAGAAGATATTATAAAAAAAATGAAAGGTCCTATAGTTGCAGTTG	305153
EXP_CD630_305001_310000_s_PSO-60-2782	0.0635	CD0244	CD0244	putative CDP-Glycerol:Poly(glycerophosphate) glycerophosphotransferase	2848	TTGGATGAGCAGTGCGACTGTTATGTAGTTCCTATACCTTATTACAAGTTAATTGATACG	307159
EXP_CD630_305001_310000_s_PSO-60-1855	0.174	CD0244	CD0244	putative CDP-Glycerol:Poly(glycerophosphate) glycerophosphotransferase	2857	GATATGGATTTAATAAAATTTATGAACTTAGTAAAAAATAATAATGATTATAAGCTAAAT	308086
EXP_CD630_305001_310000_s_PSO-60-1542	0.328	CD0244/5	CD0244/5		2860	GTATTCTTATATAATCAGTCTAAAATAAAATTTATCAAAAGTAGAGAAAATTACAAATTT	308399
EXP_CD630_305001_310000_s_PSO-60-1367	0.094	CD0244/5	CD0244/5		2862	AAATTTAGAATAAATTTATTTTATATTGTAAATTTTTGTAAATTTTTAATATATATGTAC	308574
EXP_CD630_305001_310000_s_PSO-60-1250	0.01	CD0244/5	CD0244/5		2863	ATTAGAAATTAAATTAAAAAATTACATAAAAAAAATACTTAAAAAAATATTTAAAAAATT	308691
EXP_CD630_310001_315000_s_PSO-60-3242	0.01	CD0248	fliF	flagellar M-ring protein	2890	TTAATATATAAGAAAAGAAGTGAACGAGAAGATATGGATTATGAAGATGAAGATTATATT	311699
EXP_CD630_310001_315000_s_PSO-60-850	0.195	CD0251	fliI	flagellum-specific ATP synthase	2911	TACAACCTGAACAATGAACCTCCTGACCCAATGAAGAGAAAAAAGATACGAAATATAATG	314091
EXP_CD630_315001_320000_s_PSO-60-749	0.355	CD0256	motA	chemotaxis protein	2958	GCCAATATCGCTTTGAACCCAATTGCATATAATATAGATGAGAAGACTGAAAAAGAAATT	319192
EXP_CD630_320001_325000_s_PSO-60-4495	0.462	CD0258	fliL	flagellar basal body-associated protein	2968	GCTGATAATTTAAAGAACATAAAAGAAGAAATTAAAAATACATTAAATATACAACTAGGT	320446
EXP_CD630_320001_325000_s_PSO-60-4291	0.482	CD0259	CD0259	putative flagellar protein	2970	GAACTTTATTAAAAAAATATAATGATAAATATGTAAAAATACTAGATATTGTAAATATAA	320650
EXP_CD630_320001_325000_s_PSO-60-4068	0.387	CD0259	CD0259	putative flagellar protein	2972	GGAAAAAATTAAAAAGAAATACGATTTCAGTAGATATATTGGAAAATTTACAAAAAAGGA	320873
EXP_CD630_320001_325000_s_PSO-60-1196	0.158	CD0263	flhA	flagellar export protein	2999	GGAAAATATGGATGTAATAGTGGCATTTGGTGTTGTAGGGATTGTTCTTATGATGATAGT	323745
EXP_CD630_325001_330000_s_PSO-60-3861	0.452	CD0264	flhF	signal recognition particle complex, GTP-binding subunit	3020	TGAAGAAATTGTAGAATCTATAAGAATTGATTTGCAAGAAATGAAGTTCAATGGAATCGA	326080
EXP_CD630_330001_335000_s_PSO-60-3775	0.414	CD0270	fliM	putative flagellar motor switch protein	3067	GGTTTAGAGGCTCTGTTAGAAAGTATATCTGTTATAGAATTTTTTGATAATGATGTAGGA	331166
EXP_CD630_330001_335000_s_PSO-60-2879	0.22	CD0272	CD0272	conserved hypothetical protein	3076	TGTTGATATATTAAATCTCACAGGTCTTGTAAACTTACTAAAATGTAATTTTGATGATGC	332062
EXP_CD630_330001_335000_s_PSO-60-2372	0.188	CD0272	CD0272	conserved hypothetical protein	3081	AGAAAAGAGTTCAAGCAAAAACCAGAAAAGTTCAGATTCTAATAAGAAAAAAAGTATTAA	332569
EXP_CD630_330001_335000_s_PSO-60-2244	0.212	CD0272	CD0272	conserved hypothetical protein	3082	CTTATAAGATGAATAATTTAACTGATAAAATATCTAAAAATAATGAAACTAAAAATGAAG	332697
EXP_CD630_330001_335000_s_PSO-60-1693	0.271	CDO272/3	CDO272/3		3087	CCAAATAGTATGTATAATAATTCAAAAGTAAAAGAAATTTTAAAAGAAGAATAGTTAAAT	333248
EXP_CD630_330001_335000_s_PSO-60-1606	0.166	CDO272/3	CDO272/3		3088	TTAAAATAATATGATTATAATATATTGACATACCATTTTAAAAAATTTAAAATATTAATT	333335
EXP_CD630_335001_340000_s_PSO-60-4342	0.294	CD0273/4	CD0273/4		3108	GTTAAATATAGTTAACTTGATATATAATAAGATAATACATATAATTAAGTAAAAGATTGT	335599
EXP_CD630_335001_340000_s_PSO-60-4326	0.394	CD0273/4	CD0273/4		3109	TTGATATATAATAAGATAATACATATAATTAAGTAAAAGATTGTTTTTTAGTTTATGTTT	335615
EXP_CD630_335001_340000_s_PSO-60-3048	0.104	CDO274/275	CDO274/275		3121	TTATATAAAAATTATAAATTAATAATAAAAAATTATAAGTAATTAATAGTAAAAAAATTG	336893
EXP_CD630_335001_340000_s_PSO-60-2963	0.133	CDO274/275	CDO274/275		3122	ACTTGTCTTAAGCTTTTATTTTACTTTCTAATAAATAAAGGAGTTTAAAAAAGGGAAGAT	336978
EXP_CD630_335001_340000_s_PSO-60-2087	0.344	CD0275	spl	spore photoproduct lyase	3130	AAAGAAGCTTTACCAAAGGATTTTGATAAAAAAATTATATTTGAAGTTATATCTCATAGA	337854
EXP_CD630_335001_340000_s_PSO-60-273	0.278	CD0277/8	CD0277/8		3147	AAGTCATCCTGTTTTTATATTCAATCAGATAAATTAATATATAGTCTATAATATGAATAA	339668
EXP_CD630_340001_345000_s_PSO-60-4020	0.384	CD0279/79A	CD0279/79A		3157	ATTTAATCTGAAAAAAATATTATGACTATAAAAAATTGCTACTTATTATTTGGATATTTT	340921
EXP_CD630_340001_345000_s_PSO-60-3561	0.343	CD0279A/81	CD0279A/81		3161	GTTTATAATTATGTACATTTCACATTATCACGATATAAGCATTTTTCTTATGAGAAAATT	341380
EXP_CD630_340001_345000_s_PSO-60-3259	0.476	CD0281	CD0281	putative exported protein	3164	AGACCTTCATATGACCATTCTTTATAATCTTTTCCGTTTTTTAACAGAAACTCATTCACT	341682
EXP_CD630_340001_345000_s_PSO-60-3218	0.4	CD0281	CD0281	putative exported protein	3165	TAACAGAAACTCATTCACTTGGTAATTCTGATTTGCTAATTCAAAGAATGAACCTGAAGG	341723
EXP_CD630_340001_345000_s_PSO-60-2749	0.371	CD0281/2	CD0281/2		3168	AGTATTGTACTTGTGAAAAATAAATTTGTTTATGAAGATAACATTTACTACTGTTTGTTC	342192
EXP_CD630_340001_345000_s_PSO-60-2708	0.325	CD0281/2	CD0281/2		3169	CATTTACTACTGTTTGTTCTAAAGATTATAATAGAATATTTTTTTGATATAATCTATATT	342233
EXP_CD630_340001_345000_s_PSO-60-2542	0.209	CD0281/2	CD0281/2		3170	AAATATATTTTTATATGTTTTAAGTTTTATAATAAGTAATATTGTATGATAAATTAAATT	342399
EXP_CD630_340001_345000_s_PSO-60-2162	0.303	CD0281/2	CD0281/2		3174	AGCTCCTTTTTAGATGATGCTTTTTTAGATTTATACTATAAGGTATATAAAACTAAGCCT	342779
EXP_CD630_340001_345000_s_PSO-60-1560	0.209	CD0282	CD0282	putative phosphoesterase	3179	TATTTATTGCATTTATTAAAGCTTTAGTATTATTCTCTAATGTATTTGGAGAAAAAACAG	343381
EXP_CD630_345001_350000_s_PSO-60-3749	0.148	CD0283	CD0283	putative transcription antiterminator	3203	AGAAGTAATTAATAGAATTAGTGAACACTATTCTTTAGTAATTCAAGATGAACTTTTAGT	346192
EXP_CD630_345001_350000_s_PSO-60-2966	0.165	CD0284	CD0284	PTS system, IIa component	3211	CACTTACTGGAGTAAATCTTCCAATGCTACTTGAAGCTTTAATTAATAGAGAGGGAAAAA	346975
EXP_CD630_345001_350000_s_PSO-60-2242	0.456	CD0286	CD0286	putative PTS system, IIa component	3218	AAGAAACAAATAAAAACTTTGGATTGTCAAATCAATATGAAGTTTTATCACTAAGTTCTG	347699
EXP_CD630_345001_350000_s_PSO-60-1057	0.01	CD0288	CD0288	PTS system, IIc component	3230	GGTGTTATAGGAGTATTAGTTAATAACTTAAGAAGAACTGGTAATGCTGTATTGGTTCAT	348884
EXP_CD630_345001_350000_s_PSO-60-343	0.41	CD0289	CD0289	PTS system, IId component	3237	GAGGATTAATTCACGGTACAGTTTTAGCTATGGAAGAAGAGAAAGCTACTGAAGGAAAAA	349598
EXP_CD630_350001_355000_s_PSO-60-3514	0.01	CD0291	CD0291	putative peptidase	3255	CATCTCATTGTACTGCAAAAATTATTAATGGAATTATTTCAGAGTTAACTACTAAAGGAG	351427
EXP_CD630_350001_355000_s_PSO-60-2055	0.1	CD0291/2	CD0291/2		3269	CAAAGTTTACATATTTTACAAAAGACATTAAAAATAAATTTAAATATATATTTTATATAC	352886
EXP_CD630_350001_355000_s_PSO-60-487	0.096	CD0293	CD0293	ABC transporter, ATP-binding protein	3284	GTAGGTAAGAATGGTGCAGGTAAGACTACAACAATGAAAATGGTACTTGGGTTACTTGAA	354454
EXP_CD630_355001_360000_s_PSO-60-3776	0.01	CD0294/5	CD0294/5		3299	ATTTGTATCAAATAAATATAAGAATATTTAATTATGTTAAAATATACTAAAAATTACTTT	356165
EXP_CD630_355001_360000_s_PSO-60-1049	0.0864	CD0297/8	CD0297/8		3325	TTAGATAATTATAAAAGTATATTAATTTTTTTTTGCAGATTAATTTAAATATTAAAATTA	358892
EXP_CD630_360001_365000_s_PSO-60-4839	0.206	CD0298/9	CD0298/9		3336	AACAGCACGAGAGACATAAATAGATATGTAAAGGAGTAATGTAATGGGAAACATAGTTGT	360102
EXP_CD630_360001_365000_s_PSO-60-4475	0.143	CD0299	rbsK	putative ribokinase	3339	GTTGTACCAGGGACTAATGAGCTAGTAGATATAGAATTAATTAAAAAGAATGAAGAAGAG	360466
EXP_CD630_360001_365000_s_PSO-60-3926	0.136	CD0299/300	CD0299/300		3345	AAATATTTAAATAATAAATAAAAATCTAATTTGTTCAAATTTAAAACTATTAAAAATGGA	361015
EXP_CD630_360001_365000_s_PSO-60-2354	0.338	CD0301	rbsA	ribose ABC transporter, ATP-binding protein	3360	AATAATGGATGAACCTACTTCTTCAATAAGTAAAAAAGAGACTGAAATACTTTTTAGACT	362587
EXP_CD630_360001_365000_s_PSO-60-1182	0.01	CD0302	rbsC	ribose ABC transporter, permease protein	3371	GTTGGAAGACAAATATCAATAAATGCAATACTTGCAGTAGGTATGACATTTGTAATAATT	363759
EXP_CD630_360001_365000_s_PSO-60-976	0.337	CD0302	rbsC	ribose ABC transporter, permease protein	3373	TGCAATTATTTCAACACAAAAACTACCTCCATTCATTGTAACTTTAGCCATGTTAACGAT	363965
EXP_CD630_360001_365000_s_PSO-60-871	0.419	CD0302	rbsC	ribose ABC transporter, permease protein	3374	AGTAAATACAGATGCATTTAAGATGCTCGGTAGAGGATATATTGGACCAATACCAATACC	364070
EXP_CD630_360001_365000_s_PSO-60-362	0.406	CD0302/3	CD0302/3		3379	CTAAATCTAAATAGTAATTAAATTTTAGCTTATAAACTATAAAAATTATTAAGTTTTTGT	364579
EXP_CD630_360001_365000_s_PSO-60-266	0.344	CD0302/3	CD0302/3		3380	ACATTGAATGGGAATATGCTAAGTGAAAAAGTTTACTATGGCTTAAATAGATGAGATTAG	364675
EXP_CD630_365001_370000_s_PSO-60-1302	0.323	CD0306	CD0306	conserved hypothetical protein	3419	AAGCTTACTATTGTGGACTATGTAAATACTTAAAAAGAAATCATGGAGAAATCTCTAGGT	368639
EXP_CD630_365001_370000_s_PSO-60-1159	0.489	CD0306	CD0306	conserved hypothetical protein	3420	TGTATAGTAAATCCATTTAAAAAGAAAAAGGTAATTACAAATGATATTACAGAATATGCA	368782
EXP_CD630_365001_370000_s_PSO-60-943	0.498	CD0306	CD0306	conserved hypothetical protein	3422	CTAAATGAATTAAATAAGTTAGAAAAAGATAAAAATATAAATATAGATGAAGTATCTAGT	368998
EXP_CD630_370001_375000_s_PSO-60-4730	0.487	CD0308	CD0308	putative membrane protein	3433	ATTAAGAACAATAGTTTATATTCCAATAAACATATTTATTATAGGTTCATTTGAGATAGC	370211
EXP_CD630_370001_375000_s_PSO-60-2851	0.495	CD0310	CD0310	hypothetical protein	3450	GTATGATTTTGAGGTATTTGATGAGATTTCTAAAAGTGAATTTGTAAGTGTTTACAGTGT	372090
EXP_CD630_370001_375000_s_PSO-60-2077	0.391	CD0310/11	CD0310/11		3457	ATGAGGAATACATTTATTATTATGGTCAATTATTAATGTTTTATACAACTTACTTAAAAA	372864
EXP_CD630_370001_375000_s_PSO-60-1145	0.284	CD0311/2	CD0311/2		3465	CCTAGAAAACTATAAAAAAGTTTACAAAAACTTATTCTAATAATATATATATTAAAAAAG	373796
EXP_CD630_370001_375000_s_PSO-60-1088	0.454	CD0311/2	CD0311/2		3466	AAGTTTATAATATGTGCATTCTATTTATATTAAATTAATAAAAATTATTGTTGCAAATTT	373853
EXP_CD630_370001_375000_s_PSO-60-488	0.493	CD0313	CD0313	putative heavy-metal-transporting ATPase	3472	TTCTAAACTACAAGAAGTTAAATCTTCCAATTTAAATTTTATAAATAAAAAACTTACAGT	374453
EXP_CD630_375001_380000_s_PSO-60-3618	0.331	CD0313	CD0313	putative heavy-metal-transporting ATPase	3490	GCTCAAGAATTAGAATTGGATACAGTTTACTCAAATTTACTTCCTAATGAAAAGGTAGAT	376323
EXP_CD630_385001_390000_s_PSO-60-4796	0.489	CD0318	CD0318	ABC transporter, ATP-binding protein	3568	AGTGCTTTATTGATTTCACCCATATCCAGATTAGTGTTATAAAGGTGTAACGTGTAGTCA	385145
EXP_CD630_390001_395000_s_PSO-60-4813	0.373	CD0323	CD0323	hypothetical protein	3614	AAAGAGATTAAAAGAAAGTCTGTCAAGAATTTTAATAGAAGAAAATGCTAAAAGTAGAGT	390128
EXP_CD630_390001_395000_s_PSO-60-4071	0.413	CD0323/4	CD0323/4		3621	AGAAATTAATAAACTTACAAAAAAGAATTTATATACATAAAAATATAAAAATGAATAAAA	390870
EXP_CD630_390001_395000_s_PSO-60-3988	0.491	CD0323/4	CD0323/4		3622	CACAGAAAAGGTATACAATGATTTATATAGAAAATGATTTAAGAATAATTTAAAAATTAA	390953
EXP_CD630_390001_395000_s_PSO-60-3770	0.326	CD0323/4	CD0323/4		3624	TCAGGAGACCTGCCTAAAATATTAAAGTAATTTCTTCGGGGATGGAGAAAGTTTCTTATA	391171
EXP_CD630_390001_395000_s_PSO-60-1681	0.195	CD0327	cbiO	cobalt ABC transporter, ATP-binding protein	3644	AAGCCTACATCTGGAGAAATTCTTTTTAAAGAAGAAAAGTTAAAATATGATAAGAGAAGT	393260
EXP_CD630_395001_400000_s_PSO-60-4508	0.272	CD0328	pcrA	ATP-dependent DNA helicase	3662	TAGAACTATAGAAAAAATTGAAGATAGAGCTAACTTAAAACAGGAAAGTATATACTCAGT	395433
EXP_CD630_395001_400000_s_PSO-60-3301	0.416	CD0329	CD0329	putative aspartyl aminopeptidase	3673	TATAGTAGCTTTTGTAGTAAATTCAGAAGGTATAGAAAGAGATGGATTTAGAATAATAGG	396640
EXP_CD630_395001_400000_s_PSO-60-1749	0.348	CD0330	CD0330	conserved hypothetical protein	3688	TTGTTACCATCAAATCCAAACGCAACTCTTGGATTTAAAGAACAATTTGTGAAAGATGTG	398192
EXP_CD630_395001_400000_s_PSO-60-776	0.416	CD0331/2	CD0331/2		3698	ATTAAAAATATATATTACTTAAAAATGAGGATAAAGTGAAATGTTATTATGTTTTTAGAC	399165
EXP_CD630_395001_400000_s_PSO-60-645	0.204	CD0331/2	CD0331/2		3699	AAGTTTTATTAAAAAAATTTTATTATGATTGTTTATATATTTATTTTTAAATAATAATGT	399296
EXP_CD630_395001_400000_s_PSO-60-558	0.274	CD0331/2	CD0331/2		3700	AAACACTTATTTCAGTATTTTTTAAACTTATTTTATTTATTCTATTTAACAAAAATAAAG	399383
EXP_CD630_395001_400000_s_PSO-60-342	0.184	CD0331/2	CD0331/2		3702	CCAGCTAAGCCAGTCAAGGAATAATTTAAAGTGTAATATATAATAATGAAAAAGAACATG	399599
EXP_CD630_395001_400000_s_PSO-60-271	0.274	CD0331/2	CD0331/2		3703	TTCTAATGACATGTTCTTTTTTTGTAGAAATCAGCATTATTATATAAAAATTTAATACTA	399670
EXP_CD630_395001_400000_s_PSO-60-144	0.0202	CD0331/2	CD0331/2		3704	GGATTATAAATGAGAAATATTATACTTTATTTAAATGATGATACTTTTATATCTAAAAAA	399797
EXP_CD630_400001_405000_s_PSO-60-4864	0.318	CD0332	bclA1	putative exosporium glycoprotein	3706	AATATTATAATTTACGAACTATAACATGGAATGATAGAGTGTCTATGGAAAATATCAGGG	400077
EXP_CD630_400001_405000_s_PSO-60-2847	0.44	CD0332/3	CD0332/3		3726	TAGATTTGAGACAGTTTTCGTTATTTAAAAATTTTATATTATTTAAAATTTTTGATTGCA	402094
EXP_CD630_400001_405000_s_PSO-60-1155	0.483	CD0333/4	CD0333/4		3742	AAAAGGTAGTGAGTATTTGTTGTAAAAAGAAAAAAATTTAGTGAAAAAATATTATATAAA	403786
EXP_CD630_400001_405000_s_PSO-60-1050	0.364	CD0333/4	CD0333/4		3743	ATTATATATACTTTTACCCAATCAAATATCGAATTAAATTTACTTTTATTTAAAATAAAT	403891
EXP_CD630_400001_405000_s_PSO-60-999	0.156	CD0333/4	CD0333/4		3744	AAAATAAATTGATTAAATCTACCTGGGAAAAAATTAATTAATATGTTAATAAATTAAAAA	403942
EXP_CD630_400001_405000_s_PSO-60-851	0.033	CD0333/4	CD0333/4		3745	TGAAAAGCATAATTATTACATATTGACTTAAAAATAACTTATAGAGATTAGAATAATTTT	404090
EXP_CD630_400001_405000_s_PSO-60-781	0.166	CD0333/4	CD0333/4		3746	TTTTTTAAAACTATACAGTTGTTATAAAAAGAAAAATTGCATACAAGTCAAAAATAAGTG	404160
EXP_CD630_400001_405000_s_PSO-60-684	0.035	CD0333/4	CD0333/4		3747	CTTATACAAATAACATGCAAATAACATATAAAATTTAATAAGTAAAAAAAATGAAAGATA	404257
EXP_CD630_400001_405000_s_PSO-60-576	0.202	CD0333/4	CD0333/4		3748	GAAATATATCTCATTTAGATAAAAAATTTTAGTAAAAGTAAAAAAAATAATATATTTGTT	404365
EXP_CD630_410001_415000_s_PSO-60-3245	0.386	CD0338	CD0338	two-component sensor histidine kinase	3816	TTTAAGTTTTTATACAGGCTTTAAAGTTATAAGATTGATAAATAATAATAATGAACAGGA	411696
EXP_CD630_410001_415000_s_PSO-60-3169	0.293	CD0338	CD0338	two-component sensor histidine kinase	3817	CTAGATAGTAAAATAAATCATAAGGATAATATAATCATCAAATTAAGAAGTCAAAAACAT	411772
EXP_CD630_410001_415000_s_PSO-60-1101	0.231	CD0340	CD0340	conserved hypothetical protein	3837	CATCTTTGCCACTATATTTTCTTTATAAAATACTTTCTGTAATCCCTCTTCATAATCGAC	413840
EXP_CD630_415001_420000_s_PSO-60-3246	0.01	CD0340	CD0340	conserved hypothetical protein	3860	CCAAGTTTGAATCATCTTGTTCAAGTAAAATTTTTATTACTGTTTGTCTAATAGAGCTTG	416695
EXP_CD630_415001_420000_s_PSO-60-3106	0.194	CD0340	CD0340	conserved hypothetical protein	3862	TCTCTATTGGAAACACTCTTATCACTTAAACATTCCAATAAAAATTCACGTTGTCTATCT	416835
EXP_CD630_415001_420000_s_PSO-60-2943	0.409	CD0340	CD0340	conserved hypothetical protein	3863	CGTATGCTGTTAAAGTCATCATACATTTAAGTATTTCATGAGAAGAAATTTCAATCCAAG	416998
EXP_CD630_415001_420000_s_PSO-60-164	0.314	CD0343	CD0343	hypothetical protein	3890	AATGTTATTGAGAAAAATAATAACTATAGAGAGTTAATGAAAAAGCAATATGGATTTGAA	419777
EXP_CD630_420001_425000_s_PSO-60-4878	0.485	CD0343	CD0343	hypothetical protein	3892	TAAGGATATCTAAAGAATACAAAATAAGAAAAAGAACTATAGATAGAATAAAAAGGATTG	420063
EXP_CD630_420001_425000_s_PSO-60-4250	0.209	CD0344	CD0344	metallo-beta-lactamase superfamily protein	3898	GCGATTTATTGATAGGAGATGAAATTTTATCAAAATACGATTTCTTGTTTCTATATGATA	420691
EXP_CD630_420001_425000_s_PSO-60-3955	0.377	CD0344	CD0344	metallo-beta-lactamase superfamily protein	3901	AGAGTATCATTTTTTTAAATCTTCGTTAGTATCTGTCATAAGTTACTTAGTTGATTTAGA	420986
EXP_CD630_420001_425000_s_PSO-60-1852	0.306	CD0347	CD0347	putative exported protein	3922	GGAAAAAGAAAGTACTGATTTAAAACAGGATAATAAAAAGAATGAAGAAATATCAAATAA	423089
EXP_CD630_420001_425000_s_PSO-60-1788	0.179	CD0347	CD0347	putative exported protein	3923	AATTTAAACAACAAACAAGATAGAAATATACAAAATAAAGAAAGTAATGAAGAAGGAAGT	423153
EXP_CD630_420001_425000_s_PSO-60-1662	0.0692	CD0347	CD0347	putative exported protein	3924	GAAGATAATACAAAAGAAAATAATAAATATACAAGTAAAGAAAAAAATAGTGAAGATATA	423279
EXP_CD630_420001_425000_s_PSO-60-1252	0.372	CD0347	CD0347	putative exported protein	3928	AACAGAATATCTTGATTTATCAGATAAGCAGATAGAAAGTTTTAAAAATAGATTGAACGA	423689
EXP_CD630_425001_430000_s_PSO-60-4921	0.01	CD0348/50	CD0348/50		3939	CTTAAATATGCAAGCTTTTTGGTATTATATAGGTATAGTCATATCCAGAGTTTTGATTTA	425020
EXP_CD630_425001_430000_s_PSO-60-3870	0.492	CD0351	CD0351	hypothetical protein	3949	TTTTGATATATACAATATAAATCAAGAATTTACAGATTTTAAGTTTGTATTTTTAGTTTC	426071
EXP_CD630_425001_430000_s_PSO-60-3673	0.383	CD0351/2	CD0351/2		3951	GGTTACTAGTTTTTTATTTATTCATTTTCACAAAATTTCAGAAAACTATTTACATTCTAA	426268
EXP_CD630_425001_430000_s_PSO-60-1290	0.247	CD0354	CD0354	putative membrane protein	3975	TAAATTTATTTATATTTTCTTTTTAAAAACTTACTAAATTTCTGATTATCTTTTCATAAG	428651
EXP_CD630_435001_440000_s_PSO-60-3757	0.496	CD0354; 64		putative membrane protein_putative lantibiotic ABC transporter,ATP-binding protein	4045	CAGAGTTCTGTTTGTTGATAATCAATGACAAAGAAATGTTTTCCTCAATCGTCAACGTAT	436184
EXP_CD630_435001_440000_s_PSO-60-2961	0.234	CD0354; 65		putative membrane protein_putative lantibiotic ABC transporter, permease protein	4053	TCGGTAAAAATGCAATATAGCTTAAAAGACCAATTTGTGTAAATAACTGTATTGTAAAAC	436980
EXP_CD630_440001_445000_s_PSO-60-4323	0.328	CD0354; 71		putative membrane protein_conjugative transposon protein	4088	TACTATCTTTATGTAGCACAAGCTCATACTGCGAAACTAAAGTTGCCTTTGTCTGATTAT	440618
EXP_CD630_445001_450000_s_PSO-60-2282	0.222	CD0354	CD0354	putative membrane protein	4151	TTGCTGATCTTCCAGCGTTAATATGGTATCTCGCACATACCTCGGCTTGTTTCAATGAAG	447659
EXP_CD630_455001_460000_s_PSO-60-3073	0.47	CD0354	CD0354	putative membrane protein	4235	GGATAATCAGATTTTTATTGTGTTTTTAGCATTTAAAAAGAAACAAAAAATAATTTGTGA	456868
EXP_CD630_455001_460000_s_PSO-60-2180	0.187	CD0388	bglF	PTS system, beta-glucoside-specific IIabc component	4244	CTGGTATTTTAAAATCACTGTTGATGTTATTAGCAATGTTTAATATTTTAAAATCAGATT	457761
EXP_CD630_460001_465000_s_PSO-60-3212	0.439	CD0390/1	CD0390/1		4281	TGAGTGTATCCTGTTAAAAATTTAAGTTAATATTTATAATTAAAATATGCAAATAGTTAA	461729
EXP_CD630_460001_465000_s_PSO-60-3084	0.0606	CD0390/1	CD0390/1		4282	AAAATTTTATTTTTAATTAATTATAATACAAAAAACTTTATAAAATCTTCAGAATTTCTT	461857
EXP_CD630_460001_465000_s_PSO-60-386	0.432	CD0393	CD0393	putative membrane protein	4305	TAAGCCAAGTAAGCTCATTACAAATGCACTTGTAAAACTTCCAATAATTATACCTTCAGC	464555
EXP_CD630_465001_470000_s_PSO-60-4634	0.036	CD0393/4	CD0393/4		4311	CTATTTTGTTAGATAATAGCTAATTAATGAAAAAATATATTTATAAAATACTAATTTACT	465307
EXP_CD630_465001_470000_s_PSO-60-3067	0.209	CD0394/5	CD0394/5		4325	GTAAGACAATAAAACAATAAAAAATAATTTTAATAATTTTTAAGTTATTTTAGATAAGAT	466874
EXP_CD630_465001_470000_s_PSO-60-2643	0.471	CD0395	hadA	isocaprenoyl-CoA:2-hydroxyisocaproate CoA-transferase	4328	AGAAGCAGACATATTTGTAACTAATGTTAGAGTTCAAGCATTAGAAAAAATGGGTATAGC	467298
EXP_CD630_470001_475000_s_PSO-60-242	0.428	CD0401/2	CD0401/2		4398	TCTTTGTTTTTTTAAATAAATCTTAAATTTAATTAAATTGTATTAAATAGACAAATAATT	474699
EXP_CD630_470001_475000_s_PSO-60-152	0.117	CD0401/2	CD0401/2		4399	CAAAATGAAATTTTTAACAAACTATAATCATTAAAATTATATCTTAGTTACGTTTTAATG	474789
EXP_CD630_475001_480000_s_PSO-60-3322	0.294	CD0402/3	CD0402/3		4416	AAAAGACAATATAATTAAAATATTATAAGATACATAATTTATACAACTTAAAAGAGATGG	476619
EXP_CD630_475001_480000_s_PSO-60-2657	0.496	CD0403	fba	putative fructose-bisphosphate aldolase	4421	CACCTTTAGAGTGTGCATATTCAACAGCTTCTTTAGTTATTCTAACATTTTCTTCAAAGT	477284
EXP_CD630_475001_480000_s_PSO-60-2242	0.217	CD0403/4	CD0403/4		4424	TACCCATCACTTATATTATAACGTTAAATCAAAAAAAGTATATAGTAAATTGTAATAACT	477699
EXP_CD630_475001_480000_s_PSO-60-2167	0.419	CD0403/4	CD0403/4		4425	AATGTTAAATAGAAGACAATAGGATTAAATAAAATAATAAAGAATATAAACAATTTAGGA	477774
EXP_CD630_475001_480000_s_PSO-60-2084	0.102	CD0403/4	CD0403/4		4426	ATAAGGGTAGGAACTACCTTATTAGTTTGGAGATACTGATAACAATAGTTGTCTTGACCA	477857
EXP_CD630_475001_480000_s_PSO-60-1789	0.262	CD0404	CD0404	conserved hypothetical protein	4429	CAGATGTATATCCTTTTGTTGAAGTAGCTTGGTTTGATAGAGGACAAGAAGTACAAGATA	478152
EXP_CD630_475001_480000_s_PSO-60-1043	0.411	CD0405	CD0405	putative RNA pseudouridine synthase	4435	ACCAAGTAAAAAGAATGTTTGAAAGCGTAGGCAAAAAAGTAGTATACTTAAAAAGATTGT	478898
EXP_CD630_485001_490000_s_PSO-60-3524	0.177	CD0415/6	CD0415/6		4503	TTAAATGCACACTAAAAGAAAGGAAAGATAGTATGGATAAAAGAAAAACAATATTTACAG	486417
EXP_CD630_490001_495000_s_PSO-60-4233	0.14	CD0419	CD0419	conserved hypothetical protein	4542	AGCTTCAAAGTGAAGTTGACCATGTGAAAGAAAATTATCCCGGATATGATGAATATATCT	490708
EXP_CD630_490001_495000_s_PSO-60-284	0.332	CD0421	CD0421	putative DNA topoisomerase	4581	TTAAGGATGAAGGCTTTAGCAAATACCTTAAAGAATACAAATCAAAAAAGAATGAAGATG	494657
EXP_CD630_495001_500000_s_PSO-60-4742	0.472	CD0421/2	CD0421/2		4585	GCAAAGTAATCAATTTAATGATTGAGAGGTGATTATATGTCTAAAATAAATGTTGAAGGT	495199
EXP_CD630_495001_500000_s_PSO-60-3416	0.223	CD0423	CD0423	putative helicase	4598	CACACTTGAAAACATCTTTTCTTTAAGCAGACTCTACGGTGATGAAAAAATAGATACCTT	496525
EXP_CD630_495001_500000_s_PSO-60-898	0.197	CD0423	CD0423	putative helicase	4621	AACCATCAAATTCCGATTGTAGACTTTACAGATAATGAGGACTTGTTGAATAAAATAAGT	499043
EXP_CD630_500001_505000_s_PSO-60-1145	0.291	CD0423	CD0423	putative helicase	4663	CGATTACCATAAAAGACGAGAGAATATTTGATAAAAAGATTGCAGGAGAAAAGCTACTTG	503796
EXP_CD630_505001_510000_s_PSO-60-2468	0.305	CD0426/7	CD0426/7		4697	CATATACTTAAAAATTTATAAGTTAATTTTATAATATAAATCATAATAAGTCAAGTAAAC	507473
EXP_CD630_505001_510000_s_PSO-60-2412	0.409	CD0426/7	CD0426/7		4698	AAACTTGACTTATTGACATATAGAATATAGAATAAAATAAATAATAATTGATATATAGAA	507529
EXP_CD630_510001_515000_s_PSO-60-3950	0.272	CD0431	CD0431	ABC transporter, ATP-binding protein	4729	AGAAAAATTATACATCTGATGAGTTTAATAATATAAGTTCAAAAGAGTTAAATGATATAG	510991
EXP_CD630_510001_515000_s_PSO-60-3742	0.121	CD0431	CD0431	ABC transporter, ATP-binding protein	4731	CAATGAAATTATTGCCCTAATTGGTTCTAACGGTGTAGGTAAAAGTACATTAGGTAAAAT	511199
EXP_CD630_515001_520000_s_PSO-60-4762	0.351	CD0433	CD0433	ABC transporter, ATP-binding/permease protein	4769	ACTCATGATGAACTGATGAAATCATCTTCAATATATAAAAAGTTTATAGAACAAAGAGAA	515179
EXP_CD630_515001_520000_s_PSO-60-4668	0.0962	CD0433/4	CD0433/4		4770	GGAGCTATAGAGTGAAACAAGAGATGAAAGAACAATTACTAACTAAAAGACCGATAGATT	515273
EXP_CD630_520001_525000_s_PSO-60-4886	0.446	CD0437	CD0437	integrase (partial)	4817	CATAGTATCAGGGTTTTTAAAATAAAGTGTGTATTCTTCTAAAGTAGTGATAATTAAAAT	520055
EXP_CD630_520001_525000_s_PSO-60-2494	0.47	CD0440	CD0440	cell surface protein	4840	GGTGGAAAAGTCAGTATTAGTGATAAGTTAATAAATGAAACTAAAGCAACAAGAATAGGT	522447
EXP_CD630_520001_525000_s_PSO-60-1901	0.254	CD0440/40A	CD0440/40A		4846	TTAATTAAGATTGTCTTTTTTATTGAAGAAATATAAATTTATATTATGTATTATTAAAAA	523040
EXP_CD630_520001_525000_s_PSO-60-1561	0.357	CD0440/40A	CD0440/40A		4849	GTTCCAGAAAAGTAAATCTTCAAAATAATTTGTTGAAGGAAACATCACTCAAAGTTAAGT	523380
EXP_CD630_520001_525000_s_PSO-60-1442	0.24	CD0440/40A	CD0440/40A		4850	TGAATATATACTTATTATTGTTCTAAAAAAATATGTAAATAATTGATTTGATTGCATGGA	523499
EXP_CD630_520001_525000_s_PSO-60-1188	0.187	CD0440A/41	CD0440A/41		4853	AGATGACTAAAGATTACATATACTATTACTTAAATTAAAAATTTAATATAATTTATAATG	523753
EXP_CD630_520001_525000_s_PSO-60-1090	0.0574	CD0440A/41	CD0440A/41		4854	ATTTTTGATACTATAATATATAATCTTAATAATTTAATTAAAAATCTAGATTTTACATAC	523851
EXP_CD630_520001_525000_s_PSO-60-743	0.01	CD0440A/41	CD0440A/41		4856	CATAATGAAAGATATATAAATAAAATTTTAAATATACTTAAAAATATATTAATATAATGT	524198
EXP_CD630_525001_530000_s_PSO-60-4054	0.18	CD0441/2	CD0441/2		4872	AAAATACATAATAAAATAATTATAGTTTCAACGTTCCAATAAATATTTACTTTAATTTTA	525887
EXP_CD630_530001_535000_s_PSO-60-3978	0.146	CD0446	oraE	D-ornithine aminomutase E component	4918	TTGAGGTCATAAGTAGAGAAGTTATGCATGAATCTGAAGGGACTAGAATAGAAGTGAAAG	530963
EXP_CD630_530001_535000_s_PSO-60-3459	0.285	CD0446/7	CD0446/7		4923	GCATACATGTAGCCACTTTCTTAGTTGAAAAAAGAAGAGAAATGAGTAATAAATAATGGA	531482
EXP_CD630_535001_540000_s_PSO-60-3670	0.324	CD0450/1	CD0450/1		4969	ATGTATTCTAATGTAACTGTAGATAATCAATTTATAACTAACTTAGTGTAATTTAGATTT	536271
EXP_CD630_535001_540000_s_PSO-60-3589	0.323	CD0450/1	CD0450/1		4970	CCCAATATATTGTTAAGGTCTACTTAAGATGCTCAAAAGGCTATGCTTAATTTATTGTTA	536352
EXP_CD630_540001_545000_s_PSO-60-3496	0.312	CD0455	CD0455	conserved hypothetical protein	5019	AACGAGCAAGATGAAATAAATAAGATAAAAATAGAAATTGAAGAATTTAAAAAGAGTGAT	541445
EXP_CD630_540001_545000_s_PSO-60-3361	0.425	CD0455	CD0455	conserved hypothetical protein	5020	AGTGTTCACTTAATATCTTCTGAAAGTTCTAGCTTTACAAAAGGAGTATCCATAACTTCT	541580
EXP_CD630_540001_545000_s_PSO-60-3162	0.29	CD0455/6	CD0455/6		5022	TTGGTACATTAACTCAACTTATAAGCATGTAGATTATATCTTATATGCATTTATTATCGT	541779
EXP_CD630_540001_545000_s_PSO-60-2967	0.328	CD0455/6	CD0455/6		5024	TCTTTTAAAATAAAGTTAAAATTTAAATTTATGAAATAAAACAAAGTAGTAATATATATG	541974
EXP_CD630_540001_545000_s_PSO-60-1267	0.203	CD0456	CD0456	putative antibiotic resistance ABC transporter,ATP-binding protein	5041	TTCTTGTTTTCCATCTTTATTTTTTGAACCATAAAGCAATAAATTATATTCTTCAAAAGA	543674
EXP_CD630_545001_550000_s_PSO-60-3612	0.0967	CD0458/9	CD0458/9		5067	TTTGTAAATATTATTTACCTATAGTCTGTAATATTTATTAAATAATTTTACTAAATTGAG	546329
EXP_CD630_545001_550000_s_PSO-60-2759	0.433	CD0459	CD0459	ABC transporter, ATP-binding protein	5074	AAAAAATTCAGAAGAAATTGTAGACTTGTTAAACTTATCAAATAAACGATTTAATCAGAC	547182
EXP_CD630_550001_555000_s_PSO-60-4836	0.355	CD0460/1	CD0460/1		5101	GTATATTACTAAAACAATAGATAACATAGAATATAGATATAGCTGGATTATAGGTATTTT	550105
EXP_CD630_550001_555000_s_PSO-60-4483	0.461	CD0461	CD0461	two-component sensor histidine kinase	5104	ACAATTTTTAAGAATATTTAAAAGAGCTTCTAAAGTCCAATTAATATCGATTTCAAATTC	550458
EXP_CD630_550001_555000_s_PSO-60-2193	0.0515	CD0463/4	CD0463/4		5125	ATTTTCTCTTTGTATTTTTTCTTTATCTCTTTTTGATAATTCTGACATATAAATTATTCC	552748
EXP_CD630_550001_555000_s_PSO-60-2070	0.246	CD0463/4	CD0463/4		5126	AGTATACTTTAATAAAAAATAAAATTAATATCAAGTATTATAACTATTTATAACTTTATT	552871
EXP_CD630_550001_555000_s_PSO-60-1842	0.01	CD0464	CD0464	putative hydrolase	5128	AGAATTAAAAACACTTGGCATTAAACTTACAGATATTAAGCATATTTTATTAACTCATCA	553099
EXP_CD630_550001_555000_s_PSO-60-1203	0.413	CD0464/5	CD0464/5		5135	TGTTAACTATGAAATTTACTTAAAGAAGTAAATATTCAAGTAATAGTAATTATTAAATAA	553738
EXP_CD630_550001_555000_s_PSO-60-169	0.455	CD0465	CD0465	RpiR-family transcriptional regulator	5144	TTATGCTCTATTAGATTTGCTTCATATGAATTACATAGAGTATAGAAGGAGAAAAGAATG	554772
EXP_CD630_555001_560000_s_PSO-60-4580	0.376	CD0466	CD0466	RpiR-family transcriptional regulator	5149	TTGATTTTGCTAAAGAAATGAGAATGAAAGGAATTTATATGGTTTCTATTACAAAAATGA	555361
EXP_CD630_555001_560000_s_PSO-60-3986	0.486	CD0467	CD0467	putative hydrolase	5155	AAAGGAAGTTGTTTGTTTATTAAAAAAGAGAGAAGTTGCTTTTTCGATTGAGAGTCAGGA	555955
EXP_CD630_560001_565000_s_PSO-60-4290	0.462	CD0470	blaR	putative beta-lactamase-inducing penicillin-binding protein	5200	TCTTTTACTGTTTCTATATTTTTATCTTCAAATTTAAACTTATTTGTATAAAAACTTTCA	560651
EXP_CD630_560001_565000_s_PSO-60-3361	0.31	CD0470	blaR	putative beta-lactamase-inducing penicillin-binding protein	5209	TTCATGAAGTAAGATATATTTTATATCTTTTAAAGATAATTTAGATATAGACTTATCTGG	561580
EXP_CD630_560001_565000_s_PSO-60-3066	0.334	CD0470	blaR	putative beta-lactamase-inducing penicillin-binding protein	5212	AAAATATTTAAACTATCAAAATTAACTTGGTTTAGGGATACTGAAAAATCGTTTAATGCA	561875
EXP_CD630_560001_565000_s_PSO-60-378	0.369	CD0474	CD0474	putative iron-sulfur protein	5238	CAACTACTAAATTTTTTGCAGAAAATAAATGTAATGGATGTGGGACATGTAAAAGGGTTT	564563
EXP_CD630_565001_570000_s_PSO-60-4410	0.496	CD0475	CD0475	conserved hypothetical protein	5247	GGTGTTAGTTGGGACAACCTCATTAATCATTATAGTTTTTATTTTGTCTGTTTCTATTGT	565531
EXP_CD630_565001_570000_s_PSO-60-3771	0.21	CD0476/76A	CD0476/76A		5253	AAATTGATTTGTAAAGTTTTTAAGAGTATTATATTAGTGATAAAATAAATAATTTTTAGA	566170
EXP_CD630_565001_570000_s_PSO-60-3616	0.272	CD0476A/77	CD0476A/77		5255	TGCAAAATTCTATTAAGTAGGAACCTTGTAACTTTAGTCATGTGAGATTTATAAGGATAT	566325
EXP_CD630_570001_575000_s_PSO-60-4507	0.23	CD0482	spaK	putative lantibiotic resistance two-component sensor kinase	5293	GGATGATATGCTATATCAAGTTGTGGATAATAATGGCAATATTTTATATGGTACTAACCC	570434
EXP_CD630_570001_575000_s_PSO-60-3188	0.282	CD0482/3	CD0482/3		5306	AAGCTTATATTATAGTTAAAAAGATTTATTAGTTAGATTTGAAAGAAAATAGAGACAGTC	571753
EXP_CD630_570001_575000_s_PSO-60-1355	0.461	CD0483	CD0483	ABC transporter, permease protein	5324	AATTATATTGAATTGAATTGTGAGAAAGATTTATTTTTTTAGCTAATTGATTTACTATTT	573586
EXP_CD630_575001_580000_s_PSO-60-559	0.339	CD0488/9	CD0488/9		5378	GTTTAAAAATAATCAACATTTAAAAAGTCTTTACTTCATAGCTTATCTTATTTATAAGTT	579382
EXP_CD630_575001_580000_s_PSO-60-88	0.247	CD0489	CD0489	putative phosphoribosylaminoimidazole-succinocarboxamide synthase	5383	GACAAATAACTTCTAATCCATTACCAAAAACTTTTGCTGGTAGAACTTCCATAGTTGCTT	579853
EXP_CD630_580001_585000_s_PSO-60-2492	0.461	CD0492	CD0492	PTS system, IIb component	5407	ATCTGTGTCAGATGAAGAAAAAGAAATATTTAGAGAGCTAATATCAAAAGATGTTAAATG	582449
EXP_CD630_580001_585000_s_PSO-60-2091	0.413	CD0493	CD0493	PTS system, IIc component	5410	TATGTAGGTACTGCTTTAGCTATAGCATCTAAGCTAGATGTAAGTACTGCAATGGCAATA	582850
EXP_CD630_580001_585000_s_PSO-60-997	0.376	CD0494	CD0494	PTS system, IId component	5421	GGTGGAATAGTAAATAAGGTTATAGAAGGGGCTTCTATACTAGGTACCTTAGTCATGGGG	583944
EXP_CD630_580001_585000_s_PSO-60-456	0.354	CD0494/5	CD0494/5		5425	AATTAAAATATTATAATATATTAGTTACATATTAAAATATATAATCGAGATATTGTTAAG	584485
EXP_CD630_580001_585000_s_PSO-60-261	0.341	CD0494/5	CD0494/5		5427	TTGAGTTTGATAATTATAAAACAAATAATCAAAAATAGTGTAAAAATTAATACTTTTTGT	584680
EXP_CD630_580001_585000_s_PSO-60-86	0.271	CD0495	CD0495	putative regulatory protein (pseudogene)	5429	AAAGAACTATACTATCATGAAACTGAAAATATATTAAATTTAATAAATGAAATAGATAAA	584855
EXP_CD630_585001_590000_s_PSO-60-182	0.3	CD0495; 500	CD0495_orf18	putative regulatory protein (pseudogene)_conjugative transposon protein	5475	CTTTACGGTTGACGAATACACTTCTATTGGCGAACTCAATCGCCTATGGGAAATGGTATC	589759
EXP_CD630_590001_595000_s_PSO-60-4909	0.266	CD0495; 500	CD0495_orf18	putative regulatory protein (pseudogene)_conjugative transposon protein	5477	TGATTTAGAACTTTCGGGAACATTCATTTCTACCAATCATGGGATTTTTGAAATCACTCA	590032
EXP_CD630_590001_595000_s_PSO-60-4401	0.34	CD0495	CD0495	putative regulatory protein (pseudogene)	5481	GCAGTTAGGAGTGAATTTTATGGCATATCCAATTAAATACATTGAAAATAATCTGGTCTG	590540
EXP_CD630_595001_600000_s_PSO-60-2554	0.455	CD0495; 504; 506	CD0495_orf14_506	putative cell wall hydrolase_putative cell wall hydrolase_group II intron reverse transcriptase/maturase	5545	GGAAAATTGCTTAAGCAACTCTGGACAATGAAAATTCGAGACAAGACATTTATTTCAATA	597387
EXP_CD630_595001_600000_s_PSO-60-255	0.177	CD0495; 507	CD0495_orf13	putative regulatory protein (pseudogene)_putative conjugative transposon exported protein	5565	CAAGTATCTCAATTTGATTTGGTGCTAGAAAAAGTAGGAAATAACTGGAAGATTATAAAA	599686
EXP_CD630_600001_605000_s_PSO-60-4752	0.419	CD0495; 508	CD0495_tetM	putative regulatory protein (pseudogene)_conjugative transposon tetracycline resistance protein	5568	GGAATTACAATTCAGACAGCAGTAACCTCTTTTCAGTGGAAAGATATTAAGGTAAATATC	600189
EXP_CD630_600001_605000_s_PSO-60-3349	0.121	CD0495; 508	CD0495_tetM	putative regulatory protein (pseudogene)_conjugative transposon tetracycline resistance protein	5581	TCCTATTGTATTGGAACAAGTTTTAAAAAAAGCTGGAACAGAATTGTTAGAGCCATATCT	601592
EXP_CD630_605001_610000_s_PSO-60-4631	0.475	CD0495; 511	495_tndX	putative regulatory protein (pseudogene)_conjugative transposon site-specific recombinase	5616	GGAAACTTTTGAGATAGTACAAAAATTTATTAGTGTAAAGAAACAGCCTAACAAAACAGG	605310
EXP_CD630_605001_610000_s_PSO-60-3682	0.409	CD0495	CD0495	putative regulatory protein (pseudogene)	5625	GCATGATAGAAAATCTTTAGAAAGTATATTAAAAGAGGAATTGTTTGAAAATGACATAAC	606259
EXP_CD630_605001_610000_s_PSO-60-3010	0.328	CD0513/4	CD0513/4		5632	ATTGTAAAAAATAAATTTAATAAAAAATGACTTGGAATTTATATTCTAGGTCTTTTTTAT	606931
EXP_CD630_610001_615000_s_PSO-60-2405	0.375	CD0514/5	CD0514/5		5684	ATAAGAATAGTATAAATCTGAAATAATGTTTGAATAAAGGTATTTAATAAGTATTTATAC	612536
EXP_CD630_610001_615000_s_PSO-60-1693	0.01	CD0515	CD0515	D-alanyl-D-alanine carboxypeptidase	5690	CCCTTATGTGCTATCTTTTTAGAATGGAAATTATCTTTACCATATTTCAATAAAGTAGCG	613248
EXP_CD630_610001_615000_s_PSO-60-591	0.01	CD0516	CD0516	putative transcription antiterminator	5700	CAGTAATGTTATTATATGGAAAAGTTGTATTTTTAAAACATCTTTCTATCATAAAAGAGC	614350
EXP_CD630_615001_620000_s_PSO-60-4277	0.164	CD0516	CD0516	putative transcription antiterminator	5712	CAGAATGAGTTACTGAAGATATCGAAAGTAATTTTGTAGAGTACTTTTCCATGTAATTTA	615664
EXP_CD630_615001_620000_s_PSO-60-3810	0.339	CD0516	CD0516	putative transcription antiterminator	5716	ATAATAAAGAAGTATTTAATAAGAGATAATCTTTCTTTTAAAGACCTATCCTGTAAAGCA	616131
EXP_CD630_615001_620000_s_PSO-60-2918	0.389	CD0516/7	CD0516/7		5724	GAACTTTATCTTTTCTTAGCATATACCGTTTCCTTTCTTTATGTTTAAACTATATTTAAG	617023
EXP_CD630_615001_620000_s_PSO-60-2682	0.47	CD0516/7	CD0516/7		5726	TAAATTTAAGTTTTTTAATATACTTAAGTCTATGTAATATCATTTATTAATATATGGTTG	617259
EXP_CD630_615001_620000_s_PSO-60-2567	0.352	CD0516/7	CD0516/7		5727	ACAGTTAATACATATATACATTTACAAATTATATTTTGTATCATAAAAATAATGTTTTAT	617374
EXP_CD630_615001_620000_s_PSO-60-865	0.3	CD0518/9	CD0518/9		5743	GGATATTCTTATTCTATAAACGTAATTTTTTTTTATTTCAAAAAACTGACAACTTGCATT	619076
EXP_CD630_620001_625000_s_PSO-60-4516	0.444	CD0519/20	CD0519/20		5751	GTATTATAATTTATGAAATTGAATAAAACTATTGATTTAAGTATGTAAAAACTAAATTAG	620425
EXP_CD630_620001_625000_s_PSO-60-1698	0.422	CD0521/2	CD0521/2		5779	ATTTGCCTATTTCATTTTTTTCTTAGTTTTGACTTGTCTTACAGCTATCATTGCAATTGC	623243
EXP_CD630_620001_625000_s_PSO-60-1164	0.359	CD0521/2	CD0521/2		5784	CTAGATAATTTATTATTGAAGAAATTTTAATATATAATAGTTTTATATTTTTAAATGAAT	623777
EXP_CD630_620001_625000_s_PSO-60-879	0.158	CD0521/2	CD0521/2		5787	CAAATATATAGCAAAATTTTAAAAGCTTTAAAAATTCAATCTGGAAAATGAATAAAAGGA	624062
EXP_CD630_625001_630000_s_PSO-60-4143	0.0996	CD0522	CD0522	putative signaling protein	5802	GCAAGCAAGACGATTTAGAACTAAATTTTGAGTATAGACGTTTAGGAATAGATAAAAAGT	625798
EXP_CD630_625001_630000_s_PSO-60-698	0.307	CD0524	CD0524	putative peptidase	5837	ACTATCTCTACTAAGTTCAAAACTAGGGTAAGACATATTATGTTCAAAAGTATAAGTAGT	629243
EXP_CD630_630001_635000_s_PSO-60-4464	0.478	CD0525	CD0525	putative aminobenzoyl-glutamate transporter (pseudogene)	5845	GCCCTTTACAGCTAGTATCAGACCTAAATTACTATTTGTGAATAATTGCAAAAATTGTGA	630477
EXP_CD630_630001_635000_s_PSO-60-4030	0.409	CD0525	CD0525	putative aminobenzoyl-glutamate transporter (pseudogene)	5850	CTGTTACCCATGTTGCCAAAAGTATTAGAACAAAAGTTGATGCTATCATAAAAAATAAGT	630911
EXP_CD630_630001_635000_s_PSO-60-3696	0.114	CD0525	CD0525	putative aminobenzoyl-glutamate transporter (pseudogene)	5853	GAATCTTGCTTACTGATGCTTTGATTGTTGCTGTCATAAGTCCTGTTTTGTCACATACAC	631245
EXP_CD630_630001_635000_s_PSO-60-796	0.304	CD0528	CD0528	putative amidohydrolase	5881	GATTTTTGTATATTCCTTGACCTATTTTTAATATTTTTTCTCTATTTTCATCTATAGTTT	634145
EXP_CD630_630001_635000_s_PSO-60-51	0.335	CD0530	CD0530	putative membrane protein	5887	TATTGTATCTGCCATTTCAGGTGGTACCATGGTAGATAATGAACCAGCAGCTGCTGTCAT	634890
EXP_CD630_635001_640000_s_PSO-60-4348	0.204	CD0530/1	CD0530/1		5893	GAATAAATATTTTACTTATCTGAAATGAGAAAATACGTTTTCTTAAGTATAATACGTTTT	635593
EXP_CD630_635001_640000_s_PSO-60-4142	0.432	CD0530/1	CD0530/1		5895	TTATGAAAAAATTGTTTAAATATTGTAGGAATAATAGCTAAAAAGCTTTAAAATTAGTAA	635799
EXP_CD630_635001_640000_s_PSO-60-3759	0.101	CD0530/1	CD0530/1		5899	TAACAAATGAGATGATAATAAGTAAATTGATATAGAAATAAGTAAATTAAGTAAGATGAT	636182
EXP_CD630_635001_640000_s_PSO-60-3525	0.18	CD0530/1	CD0530/1		5902	AAGATTCTAAGATTTTATTTATTTAAAAATTAGTATGATTAATTTAGATTAAATAAATTT	636416
EXP_CD630_635001_640000_s_PSO-60-1846	0.156	CD0532/3	CD0532/3		5916	CTATATTGAATGAAATATTGAGTATAGTACATTTATTATAGATAGTTTTATTATTTATAA	638095
EXP_CD630_635001_640000_s_PSO-60-1690	0.301	CD0532/3	CD0532/3		5918	TGTTTATTGATAAATGATACTTGTAAATATAATGATTTGTTATTTAATTTAAAATATGAA	638251
EXP_CD630_635001_640000_s_PSO-60-1389	0.346	CD0532/3	CD0532/3		5920	TGTTTTATTATAATTTAATTACTTTTGATAACTTTTTATGTTTTATACAATTATATTTTT	638552
EXP_CD630_640001_645000_s_PSO-60-2690	0.296	CD0538	CD0538	putative methyl accpeting chemotaxis protein	5954	ACAGGAGAAAAAAAGAATAAAGATATTTATGAAAAAGAATTATACGGAAAAACAAGAGAA	642251
EXP_CD630_640001_645000_s_PSO-60-2450	0.221	CD0538	CD0538	putative methyl accpeting chemotaxis protein	5956	CAAGAGAAAATGGATTCTTTAATAAATGAATTTCAAGAGGATATAGTTACCCGTTCAAAT	642491
EXP_CD630_640001_645000_s_PSO-60-958	0.289	CD0539	cheA	chemotaxis protein	5969	GACAAGTTTATTACTCGAACAATTAGATGAAATTATGATTCAAATAGAAAAAGAGAAAGT	643983
EXP_CD630_640001_645000_s_PSO-60-371	0.0673	CD0539	cheA	chemotaxis protein	5975	CAGAGTATATTAAAAGTTATGGGTTTTATATACAATTTGTAGCTAAAGAGGATAAGGCAA	644570
EXP_CD630_640001_645000_s_PSO-60-60	0.461	CD0539	cheA	chemotaxis protein	5978	CAGAGTATTATGAGTGTAAATTTAGAAAAATTGGACTTACTTCAAAATATAGTTGGAGAA	644881
EXP_CD630_645001_650000_s_PSO-60-3852	0.389	CD0540	CD0540	chemotaxis protein	5989	ACAAGTGTTAACATTTTATGTCAATGATGTTATTTATGGAATAGAATTAGAAAATGTGAT	646089
EXP_CD630_645001_650000_s_PSO-60-3403	0.473	CD0540/1	CD0540/1		5994	TTGCATGATAAAACTCACAGATGAAGAATTTATAGTTCTTGTAAACCATGTAAAAAAAGA	646538
EXP_CD630_645001_650000_s_PSO-60-3299	0.137	CD0541	cheR	chemotaxis protein methyltransferase	5995	GCTTATACAATACAATGATAGAGAAAAAACTTAGTTCTTTTAGTCAATATATGAATCTAT	646642
EXP_CD630_645001_650000_s_PSO-60-1998	0.467	CD0542/3	CD0542/3		6008	TTGATAAGACATATTAATATTTTAAAACAAAAAGATTAATTTTTTATAAATAAAAATTAA	647943
EXP_CD630_650001_655000_s_PSO-60-4144	0.323	CD0545/6	CD0545/6		6035	TTTTATAAATGATTTATTTTATAAATAATTTATCTTGATAAATAGTAAATAATTTACTTT	650797
EXP_CD630_650001_655000_s_PSO-60-4132	0.0497	CD0545/6	CD0545/6		6036	TTTATTTTATAAATAATTTATCTTGATAAATAGTAAATAATTTACTTTACTAATAATAAA	650809
EXP_CD630_650001_655000_s_PSO-60-3905	0.438	CD0545/6	CD0545/6		6038	TTATGGCATATCTTGATAAAACATGGTGAATAATTGTATCTTATATAGTCGAAAATATGA	651036
EXP_CD630_650001_655000_s_PSO-60-2912	0.182	CD0546/7	CD0546/7		6048	AGAATTTTTTAAAAAGACAGTTTTTATTATTAAAAAATAAATGATTGACATAGTATAGAC	652029
EXP_CD630_650001_655000_s_PSO-60-2406	0.327	CD0548	CD0548	putative penicillin-binding protein	6052	ATTGTTAGAAATGAGTTTTACTTCTGGAGTATTACTTTTAATAGTTATTTTTATAAGAGC	652535
EXP_CD630_650001_655000_s_PSO-60-1403	0.321	CD0548	CD0548	putative penicillin-binding protein	6062	AATGAACAAAGTGATAAAATTGGATTTTCAATAAGTAGTAAATCAACTGATTTATATTCT	653538
EXP_CD630_650001_655000_s_PSO-60-376	0.153	CD0549/550	CD0549/550		6072	CCTAAGTAAGTATGATTAAATACATTAAGCTACTGTAATGATATAAACATGCAGTTGATG	654565
EXP_CD630_650001_655000_s_PSO-60-58	0.216	CD0549/550	CD0549/550		6074	AATGTTAACATTATTTTTTTTTCTTAAAAATAATAATAGAAATATTCTGAAAAATATAAC	654883
EXP_CD630_655001_660000_s_PSO-60-4891	0.148	CD0549/550	CD0549/550		6075	CTTAATACATAGAGTAATAATATGATTATAAATTTATTGATTAATTTTATTATTATTTTT	655050
EXP_CD630_655001_660000_s_PSO-60-3547	0.279	CD0550	CD0550	putative membrane protein	6088	TGCATTTGCATCTATAGCTTTAGGTCTAATATTGGCTTTAGCTAATAAGTCTAAAGTTGC	656394
EXP_CD630_655001_660000_s_PSO-60-3525	0.184	CD0550/1	CD0550/1		6089	GGTCTAATATTGGCTTTAGCTAATAAGTCTAAAGTTGCAGTTTAGATTCACTGATGAAGA	656416
EXP_CD630_655001_660000_s_PSO-60-3043	0.446	CD0550/1	CD0550/1		6093	CATAACAGCCATTTTTATTTTAAATTAATAATTTTATTCAATAATTTGAGTTTATGTTCT	656898
EXP_CD630_655001_660000_s_PSO-60-2795	0.193	CD0551	sleC	putative spore cortex-lytic enzyme pre-pro-form (putative spore peptidoglycan hydrolase)	6096	GCTGGATAAGAATTAGATATAGCATTTAACTGATTTTGTATGGTTCTAACATACTGCCCA	657146
EXP_CD630_655001_660000_s_PSO-60-1601	0.39	CD0551/2	CD0551/2		6108	TTGAGTATTTGAGTATATTTGTATTTAAATAATTTAAAATAATTTAATGTATATTTTAGT	658340
EXP_CD630_655001_660000_s_PSO-60-569	0.01	CD0553	CD0553	putative methylase	6118	ACTACTGGGCTTAGAATAAATACTTTAAAAATTGACAAGAAAAAATTATTTGATTTGGAG	659372
EXP_CD630_655001_660000_s_PSO-60-193	0.464	CD0553	CD0553	putative methylase	6122	TTATAACAAACACCGATTCTAATAGCTTAAGAAAGACGTTTAATGGGTATTTTGATAAGG	659748
EXP_CD630_660001_665000_s_PSO-60-3627	0.156	CD0554/5	CD0554/5		6137	TAGTAGACTTATCTAAAAGATAGTGTTTAAGAGACATTATCAATAAAGATAATATAACTA	661314
EXP_CD630_660001_665000_s_PSO-60-1681	0.355	CD0557	CD0557	putative phosphoribulokinase/uridine kinase	6153	TTTGAAATACAAAGAGTATGATAGTGCTAAAGTATATAAGTGTAGAAACTATATAGACCA	663260
EXP_CD630_660001_665000_s_PSO-60-1543	0.01	CD0557	CD0557	putative phosphoribulokinase/uridine kinase	6154	TTTAGGACCTAGTGAAGAAGATAAGACTCTTCCTATGAAATTTGTACCTCAACCTAAGCT	663398
EXP_CD630_660001_665000_s_PSO-60-91	0.463	CD0557/8	CD0557/8		6168	TTGATTCTTGTAGAAAATAATTTTAAAGTATAATTTTTTTTAACATTGTTTTATTATAGT	664850
EXP_CD630_665001_670000_s_PSO-60-3850	0.416	CD0559	CD0559	conserved hypothetical protein	6179	AACAATTATCTCAATTATTGGAAGAACCTCATGCAAAAATAAACTACCATATAAAAATGT	666091
EXP_CD630_665001_670000_s_PSO-60-3282	0.01	CD0559/60	CD0559/60		6185	CTATTTTTTTGTTTTTTTATACCTATTGTATTTGTAAATAATATGTATAGTGTAAGATGT	666659
EXP_CD630_665001_670000_s_PSO-60-2793	0.01	CD0560	nfo	endonuclease IV	6190	GAGGAAATGCTAAAGAATTTGATGAAAAAGATATAATTAAATTTCAAGAAATTAGAAAAG	667148
EXP_CD630_665001_670000_s_PSO-60-1945	0.417	CD0560/1	CD0560/1		6198	GTATAAAGTATGATTATATAAAGTATGATTATATTATGAATAGATTGATATAAAATATAA	667996
EXP_CD630_665001_670000_s_PSO-60-1894	0.354	CD0560/1	CD0560/1		6199	AAAATATAATTATATTATGAATAGTATGTAAATATATTGCAAAGATTCTCATAATTTGTT	668047
EXP_CD630_665001_670000_s_PSO-60-61	0.348	CD0562/3	CD0562/3		6215	GCAAATTGTTATTTAAAGTGTTTTTACAGAGCTTGTTTGTAAAATTTTCCACTTTAGATG	669880
EXP_CD630_670001_675000_s_PSO-60-4459	0.131	CD0562/3	CD0562/3		6220	GAGTTAAGTAGATAAAAAAGTTAAATAAGTAAATGAAAAAGACGAAGTATCTAAAAGAGT	670482
EXP_CD630_670001_675000_s_PSO-60-3299	0.353	CD0563	CD0563	putative iron-sulfur cluster protein	6232	TGATGAGATACAAAATATTTCAAATAAAGAATTTAAAAGGAGATATGGAGATAGAGCTTT	671642
EXP_CD630_670001_675000_s_PSO-60-343	0.367	CD0564/5	CD0564/5		6260	AGTAAAAAAAGTACTAAAAAAGATGAAAAGGAGAAAAAAGCAAAGAAAAGTAGTTCTAGT	674598
EXP_CD630_675001_680000_s_PSO-60-4469	0.483	CD0565/6	CD0565/6		6268	TATATAATAGTATAATATTATTGTTATTCTGTTTATAAAATAAAATTTGATAAATAAAAG	675472
EXP_CD630_675001_680000_s_PSO-60-2863	0.301	CDO567/9	CDO567/9		6283	AGATTTATTAAAAAAATTTCAAAATGTACTTGTAAATTGTATATAAAAAAATTGTAAATA	677078
EXP_CD630_680001_685000_s_PSO-60-3724	0.339	CD0572	CD0572	conserved hypothetical protein	6321	GAAGAAAATGATTTTATAAATGTAGAAGGTTTTATTAGATTTAGAATGAGAGAATTTATG	681217
EXP_CD630_680001_685000_s_PSO-60-2904	0.275	CD0573	CD0573	putative membrane protin	6328	AGAAGAATTTCTTTCTATGGACGAAATACTTGCAAATATCATTACTGACGAAGATAAGGA	682037
EXP_CD630_680001_685000_s_PSO-60-1890	0.238	CD0573/4	CD0573/4		6338	AAGAATATTGGTTTACAGCTGATTGAGATGAAAAATAATGGGTAATTAATATATTACATT	683051
EXP_CD630_685001_690000_s_PSO-60-4562	0.434	CD0574/5	CD0574/5		6358	AATATATAATATATTAGTAGCTAAGATATTGTTATATAAGATAAGTTTAATCAATATGTT	685379
EXP_CD630_685001_690000_s_PSO-60-4506	0.386	CD0574/5	CD0574/5		6359	TGTTGATATGTTGATGCATAGTGATTAAATTTATGAAAAGATGAGTATAATTAGAGGTAC	685435
EXP_CD630_685001_690000_s_PSO-60-3102	0.265	CD0575	CD0575	conserved hypothetical protein	6373	CATTATATTTTATAGAGCTTCCAAAAATTCATAAATCTGACTATATAGTAAATAGAATTA	686839
EXP_CD630_685001_690000_s_PSO-60-2579	0.269	CD0575/6	CD0575/6		6377	TTTTTATGATACTGTACTTCTAGTTTTTTCTATTGTAGATTTATTATTTACTAATAAATC	687362
EXP_CD630_685001_690000_s_PSO-60-2345	0.243	CD0575/6	CD0575/6		6379	TCAAGGTATATCATGGAAAAAAATATTTTATTGTAATATTTATAAGATTTTATTATGGAA	687596
EXP_CD630_685001_690000_s_PSO-60-2288	0.151	CD0575/6	CD0575/6		6380	GAAATAATGTAAAAACTTTATAAATAATATATTTTATACCTAGTTATAGATAAATTTATA	687653
EXP_CD630_685001_690000_s_PSO-60-1846	0.499	CD0576	CD0576	two-component sensor histidine kinase	6384	ATAAGAGTAATTATATCTATGATAATTACTATTGCATTTTATAAAATCTCATATGATGTG	688095
EXP_CD630_685001_690000_s_PSO-60-1354	0.202	CD0576	CD0576	two-component sensor histidine kinase	6389	GAAAACAATATGATTAAAAATACTTTGAAGTATGAAAATGAGTATTATGAAGATATAGAA	688587
EXP_CD630_685001_690000_s_PSO-60-251	0.109	CD0576/7	CD0576/7		6400	TGTATAAGAATTTAATATATATATATTTATTTTAATATATAAATTGAAGATATATAATTA	689690
EXP_CD630_685001_690000_s_PSO-60-175	0.438	CD0576/7	CD0576/7		6401	TTGTATATTAGAATTGTTTATTGATTATTAGAAACTTTTAAGGTTAGAAAGTTTATGACT	689766
EXP_CD630_690001_695000_s_PSO-60-4174	0.45	CD0578	CD0578	putative efflux protein	6409	AATGATGTACACTCTATCTGATAATAAATCAAAAAGTTTACCATACATAACCTGACCAAG	690767
EXP_CD630_690001_695000_s_PSO-60-4096	0.466	CD0578	CD0578	putative efflux protein	6410	TCCTGCAAAAAGAATTGACATTACTTTTCCTAAGAGTTCATTTGGAGTTTTTAATTGTGT	690845
EXP_CD630_690001_695000_s_PSO-60-2775	0.101	CD0578/9	CD0578/9		6423	TGCATTAATTCAATCATATTAATCCTATTTCAATTAAAAAAATACTTAGAAAAATTATTT	692166
EXP_CD630_690001_695000_s_PSO-60-1745	0.482	CD0579/80	CD0579/80		6433	TATGTTTAATGAACTTAAAACAAAAGAAAATGTATATAAAAATTTAATAAATGGAAAATG	693196
EXP_CD630_695001_700000_s_PSO-60-91	0.291	CD0583	CD0583	putative signaling protein	6495	TGTCCAATTTATAATTAGATGAAACTTTAAATAAGTACAAATAATAAAAATTAAATAATT	699850
EXP_CD630_700001_705000_s_PSO-60-4561	0.154	CD0584	CD0584	putative signaling protein	6499	GTCTTTAATTTATCCAAATCGATATATATCAATGAAAATAATAAATTGTTATCAATGTAA	700380
EXP_CD630_700001_705000_s_PSO-60-4406	0.286	CD0584	CD0584	putative signaling protein	6501	TTCTTGTTTTATCATTTTTAGTCTATTATGTTCTTTTTCTAAATAAATATTTTTTTCAAT	700535
EXP_CD630_700001_705000_s_PSO-60-4224	0.487	CD0584	CD0584	putative signaling protein	6503	TATATCCTAAAGTGAACCAGATAAATTTTAAAAATAGACTGAACTCTATTTGATTTTGAG	700717
EXP_CD630_700001_705000_s_PSO-60-3172	0.449	CD0584/5	CD0584/5		6512	TGTCCAAGTATAGTAATTATATATAGTAAGTATAATAATTATGTGTATCAAATATAGTAA	701769
EXP_CD630_700001_705000_s_PSO-60-2969	0.449	CD0584/5	CD0584/5		6514	GAATTTTGAAGTACTTAAAATTATTCCAATTAATATACTACAATGATATGTTAATTTGCT	701972
EXP_CD630_700001_705000_s_PSO-60-2772	0.129	CD0584/5	CD0584/5		6516	ATACCTTACAAAAACAATAAATCTAATTTATCGAAGAGGAAAAATATGAAGAGAAAACCA	702169
EXP_CD630_700001_705000_s_PSO-60-1442	0.469	CD0585	CD0585	GntR-family transcriptional regulator	6529	ATGAAGAATATAATGAAATTTTGAAAACACGTTTTGATGTATGTTTTGAGATACTTAGGT	703499
EXP_CD630_700001_705000_s_PSO-60-361	0.137	CD0586/7	CD0586/7		6540	AGAATATATTCAAAACAAGATGTATTTCATATTGTAGAATAATCTTATTACATGTAAAGT	704580
EXP_CD630_700001_705000_s_PSO-60-263	0.367	CD0586/7	CD0586/7		6541	TTTTTATCCAGTTATGCATTTTCATTGACCAGTTACACAGAGAATATTGAATATTGAGAA	704678
EXP_CD630_705001_710000_s_PSO-60-4285	0.364	CD0588/9	CD0588/9		6550	TGAAAATGCAAATTTATTAAAAATAAAAAATAAATTTAAATATAGTCTAAAAACTTTGTA	705656
EXP_CD630_705001_710000_s_PSO-60-2614	0.322	CD0589	CD0589	hypothetical protein	6567	TGTATTGGAATATTTCAAAAATAGAAAAGTAGATGACAATGTTTCTACTTTTATGTTCTT	707327
EXP_CD630_705001_710000_s_PSO-60-2110	0.352	CD0589	CD0589	hypothetical protein	6572	GAAAGGTAATATTTACTTCATTTCAGATTCAGAGGAACAAAAAAATAGAATAATTAATCA	707831
EXP_CD630_710001_715000_s_PSO-60-2982	0.129	CD0590	CD0590	hypothetical protein	6610	GAGAGTAAAATAGAGGTAGTTAAAGAGGCAATTAAAGATAAAGAAAATAATATTAAGAAA	711959
EXP_CD630_710001_715000_s_PSO-60-2361	0.01	CD0590	CD0590	hypothetical protein	6616	TACCAATGGCAAAAAACAGATAACCATATTTTGAAGGTAGCATTAACAGGCAGTTTAGAT	712580
EXP_CD630_710001_715000_s_PSO-60-1657	0.179	CD0590	CD0590	hypothetical protein	6623	GGAGATTATGAAGCATTTTTCTATATTACAAGTTGATTTATTGGAAAGAATTATTTATGA	713284
EXP_CD630_710001_715000_s_PSO-60-1374	0.269	CD0590/1	CD0590/1		6626	TCCTTTTTTGTAAAAAATAGAAATAAGTTGAGTTTAAAATTTGTAAAGTATGCTTTATAT	713567
EXP_CD630_715001_720000_s_PSO-60-3273	0.332	CD0592/3	CD0592/3		6655	ACTTATATAAATTTTTTGTACTTTGTATTTTAGAAAGTTCTTGATATTTAGTCCAAAAAC	716668
EXP_CD630_715001_720000_s_PSO-60-3214	0.268	CD0592/3	CD0592/3		6656	CTTTAAAATACAGTAAAAGTAATAATTGTTATTAATAGATTTGTAAAATCATATGACATT	716727
EXP_CD630_715001_720000_s_PSO-60-2385	0.421	CD0592/3	CD0592/3		6663	AATAAGTTATACTAATAGATATTTTTTATATTATTTTTTAATATGGAAAGAATGGAATTT	717556
EXP_CD630_715001_720000_s_PSO-60-1666	0.378	CD0593/4	CD0593/4		6670	TGATAAAATATAGTTTATAATACAAAAGTATAATTACATTATAATTATATGTAGTTAGTT	718275
EXP_CD630_715001_720000_s_PSO-60-1479	0.442	CD0594	CD0594	conserved hypothetical protein	6672	AGAATCCGATGTATTTGAAGCTTTTCAAGAAAGACTTTCTTATCTTTTTAATGAATTTGA	718462
EXP_CD630_720001_725000_s_PSO-60-4502	0.0564	CD0595/6	CD0595/6		6691	TATTTTTATAATTATACTCTTAGAAAAAATAAAATTATATAACTAAATGTATTTTAATAC	720439
EXP_CD630_720001_725000_s_PSO-60-4370	0.01	CD0595/6	CD0595/6		6692	TTTAAAAATGAATAATATATAGTAAATAGTAATTAAGCTATAAAAAATTGTATAAACTCT	720571
EXP_CD630_720001_725000_s_PSO-60-4292	0.0584	CD0595/6	CD0595/6		6693	AGATATTTATGAAAGATTAATTAGAAAAATTTTAGAGGTAAAATAAGAAAAAAAGATACT	720649
EXP_CD630_720001_725000_s_PSO-60-4208	0.467	CD0595/6	CD0595/6		6694	AGACCTATTAAAACTACCAGTTATAATATAGAACCAGTATACAATTTTTAAAAATAATGC	720733
EXP_CD630_720001_725000_s_PSO-60-2649	0.181	CD0598/99	CD0598/99		6709	AAAGAGTGTAAATATTAGCTCTAATAAACTATCAAAATAAGAGGTAAAAGTTTTAGTTGA	722292
EXP_CD630_720001_725000_s_PSO-60-2253	0.3	CD0599	CD0599	transcriptional regulator (partial)	6713	TAGTAAACAAAACTCAGTAAAATATTTACAAGGTATAGTATTTAAACTTAGTTCAAATCC	722688
EXP_CD630_725001_730000_s_PSO-60-2801	0.0206	CD0605/6	CD0605/6		6756	TTGAGAAATTGAGAAATTATTTTCTTATATTTAGTAAATAAAAATCTATTTTTGTTGATT	727140
EXP_CD630_730001_735000_s_PSO-60-3860	0.313	CD0608/9	CD0608/9		6792	TGTATTTAGAAGTAAGAAAAAATGTTCTAATATTTAAATAGATACAAAAGTGTAAGAAGG	731081
EXP_CD630_730001_735000_s_PSO-60-3779	0.318	CD0608/9	CD0608/9		6793	TTAAAAACTAAATTTAGAAAAATTTACATAATTAGAAAAATGATTTGATAAAAAATAAAG	731162
EXP_CD630_730001_735000_s_PSO-60-2957	0.398	CD0609/10	CD0609/10		6801	ATATATTTGATTTCATGTAAAAAAGAGTGCCTCATCAACTAAAAAGTTTATTTTGAGACA	731984
EXP_CD630_730001_735000_s_PSO-60-2895	0.262	CD0609/10	CD0609/10		6802	CACATTTTTACTAAGGTAAATAAAATATCACATTTGATTAAATTTTAAGTTAATGAATAT	732046
EXP_CD630_730001_735000_s_PSO-60-2803	0.479	CD0609/10	CD0609/10		6803	TTTTACATAGTATCAAACAATCTAATTTGTATTATATAAGATAATCTAATTTTAGACTAA	732138
EXP_CD630_730001_735000_s_PSO-60-1184	0.345	CD0610/1	CD0610/1		6819	AAGTTTGAAAAAAACTCTAAAAACTAAGCTTCAAAAAATTAAATTTTGAAAGATTGAAAT	733757
EXP_CD630_730001_735000_s_PSO-60-594	0.447	CD0611	CD0611	two-component response regulator	6824	CCATGAAATACATAGTCAGAAAAACCTGTGACAAAGATGATTATAGTATCCTTTGAATGT	734347
EXP_CD630_730001_735000_s_PSO-60-248	0.345	CD0611/2	CD0611/2		6827	CTACCTAGATATATAAAATGAAATAACAATTATATCCAGATAGCAAAATAAAATTTTTTA	734693
EXP_CD630_730001_735000_s_PSO-60-146	0.49	CD0611/2	CD0611/2		6828	CTGAAGTGCTAATGATTTTCTTATTAAAAAATCTAACAATCTTTCTTATTATAAAATACA	734795
EXP_CD630_735001_740000_s_PSO-60-3828	0.01	CD0612	CD0612	putative ABC transporter, permease protein	6840	TGTTCAATATCTTTTTTTGATACCTGTTTATCTCTTTGATTGTAGGTAAAAGTATAATCT	736113
EXP_CD630_735001_740000_s_PSO-60-2347	0.339	CD0613	CD0613	ABC transporter, ATP-binding protein	6854	GCATGAAGTCTTGGAATACAAATCCTAGTTGTTGATTTCTAACTTCTGAAAGTTCCTTTT	737594
EXP_CD630_735001_740000_s_PSO-60-880	0.169	CD0613/4	CD0613/4		6868	AGATTTTACAATATAATAAAAATCCTATAATAAATAGGACTCTGTAATATAATAAAATGC	739061
EXP_CD630_735001_740000_s_PSO-60-793	0.263	CD0613/4	CD0613/4		6869	AGACCCTGTAATATAATAAAAATACTATAATATAGTAAAAATCATGCAATAATAAAAATC	739148
EXP_CD630_735001_740000_s_PSO-60-576	0.49	CD0614/5	CD0614/5		6871	TGTACACAACAATAAAATTGCTGATATTACTCCTATAAATGTAAAAAACATTAAAATTCC	739365
EXP_CD630_735001_740000_s_PSO-60-494	0.01	CD0614/5	CD0614/5		6872	TTTTTAGTCAATGAGAATATTTTCAAACGTTACCATAAAATAAAAAAATGTACATAAAAA	739447
EXP_CD630_740001_745000_s_PSO-60-3167	0.486	CD0617	CD0617	putative membrane protein	6894	ATCAGAAGTTTTTACATTAAAGTAATTTCCGATTATTAACGAAGTAATAAAAGTTAAAGC	741774
EXP_CD630_740001_745000_s_PSO-60-2673	0.01	CD0617/8	CD0617/8		6899	TAAATATAATTAATTAGTATTTAATATTGAATATATTATATTATTATTAATTATTAAATA	742268
EXP_CD630_740001_745000_s_PSO-60-2059	0.01	CD0618/9	CD0618/9		6905	CGTTCTAAATTTCAAATTAAGCATAGTGAAATTCAAAAATAAAACAGTGAAATTCAAATT	742882
EXP_CD630_740001_745000_s_PSO-60-1879	0.266	CD0618/9	CD0618/9		6907	TATTGTCAAATTACTTCTTAAATATCAAAATATTTTTGGATAATGTATCAATACTGTTTG	743062
EXP_CD630_740001_745000_s_PSO-60-1808	0.382	CD0619	CD0619	conserved hypothetical protein	6908	AATTTACCCTCAATTCTAACCAATAAGTACATGGATAGAGCTATAGGAAAACCAACATTG	743133
EXP_CD630_740001_745000_s_PSO-60-42	0.105	CD0622/3	CD0622/3		6925	CTTTATTAAAGCTAACAAAGTTATAAGTTATGAGAAATTTTATTAAAGTTAATACAAAAA	744899
EXP_CD630_745001_750000_s_PSO-60-4931	0.336	CD0622/3	CD0622/3		6926	ATAGTTTAGTCAATAATGTATTAAATAAAAACTTTGTTAAGTCTATAAAAATATCTTAAA	745010
EXP_CD630_745001_750000_s_PSO-60-4306	0.352	CD0624/5	CD0624/5		6932	ATATGACATAATATATTTATAAAATTAAGAATATAAATAGATATTTTAAGGTATTAGTTG	745635
EXP_CD630_745001_750000_s_PSO-60-4228	0.262	CD0624/5	CD0624/5		6933	AAAAAATATATATATTTATATTTAAACTATTTTGTTATTTATATAAAAATACTTATCTAG	745713
EXP_CD630_745001_750000_s_PSO-60-2568	0.348	CD0625/6	CD0625/6		6949	GTAGTGAAGTATATTGAACAATATATCAATAATTGATAGTAAATTATATTAAGTAAGATA	747373
EXP_CD630_745001_750000_s_PSO-60-2452	0.01	CD0625/6	CD0625/6		6950	TATTAAATAAGATATTAATATTGGATAGTGAATTATAGTGAACGATATATTAATAATTGG	747489
EXP_CD630_745001_750000_s_PSO-60-1195	0.4	CD0626	CD0626	putative phage-related replicative helicase	6963	GTAAAAAAACTTTATTTATAAGTAGAGAAATGACCAGTGAGCAAGTATTTATGAGAAATA	748746
EXP_CD630_745001_750000_s_PSO-60-143	0.429	CD0627/A	CD0627/A		6972	TGAAATAGAAGTTATTATAGTTGAAATAAAATTGTGGTTAATAAATTAAAGTTGTGTATA	749798
EXP_CD630_750001_755000_s_PSO-60-4848	0.145	CD0627/A	CD0627/A		6974	CTTATTATAAAATCTTGATATGTGATTAATGATGCAATATGTGAATAAAGTTAAGATTAT	750093
EXP_CD630_750001_755000_s_PSO-60-3704	0.271	CD0627/A	CD0627/A		6986	GGTTTTATGTGATTAAGTCACAGATAAAAAGTAAGTATCTTGATATAATTCTTATAGATT	751237
EXP_CD630_750001_755000_s_PSO-60-2515	0.243	CD0628/9	CD0628/9		6998	GGTCATGACAATTAATATAAGTATAAATATAAAAAGATTAGAAGTTATAACTTATAAAAG	752426
EXP_CD630_750001_755000_s_PSO-60-2379	0.273	CD0628/9	CD0628/9		6999	GTAAATATCAAATAAGATACTATATAAAAATAGATATAAGTATCTTTTTTATTATTGAAA	752562
EXP_CD630_750001_755000_s_PSO-60-2191	0.0974	CD0629	CD0629	putative transcriptional regulator	7001	GATAAAGACACAATACCTTCTCTAGCAAAATATTTCAACATTCTCGATACAACTTCTCTG	752750
EXP_CD630_755001_760000_s_PSO-60-2718	0.495	CD0633/4	CD0633/4		7042	TAGAAAAAGATAAACTTGATTTTGAATTAGGTATATAATTTTACTAACAGAATAATCTAT	757223
EXP_CD630_755001_760000_s_PSO-60-1692	0.273	CD0635	CD0635	conserved hypothetical protein	7052	GCTCATGGAAAATCAAGACCTTACTTAGATTTCTCATATTCTAACTTGGTAGAAGAATTG	758249
EXP_CD630_755001_760000_s_PSO-60-1078	0.196	CD0635/6	CD0635/6		7058	AAATATATAAAAACTACATACTCATTAGGTAAATTATGTAGTATATGTGTTTACAGATGG	758863
EXP_CD630_755001_760000_s_PSO-60-900	0.489	CD0635/6	CD0635/6		7060	TTAGTGGAGATAAAACAGCTATTAGAGATTATAAATAAATAGTTTTAAAGGTACTACGAA	759041
EXP_CD630_760001_765000_s_PSO-60-4455	0.452	CD0636/7	CD0636/7		7071	TATTAATATTCTAGGGAATTATCACTATATTTTAAAAAAGTAAAAATATATATCAAAATG	760486
EXP_CD630_760001_765000_s_PSO-60-3560	0.268	CD0638/9	CD0638/9		7080	GGTTAAGTATGCATAGATTAAATTAATAAATAAGTATGTAATATTGTAAAGTTTAAGAAA	761381
EXP_CD630_760001_765000_s_PSO-60-1367	0.464	CD0640/1	CD0640/1		7102	TGCAAAATAATATTTTTATTGAAATTTATTCAAAAAAGTTATATATTTATAACAAGAGGT	763574
EXP_CD630_765001_770000_s_PSO-60-4555	0.188	CD0642/3	CD0642/3		7118	AAACATTTAAGAACTAATTAACTAAATTATCTACTATAAAATTGGAAAATTAAAAACAAA	765386
EXP_CD630_765001_770000_s_PSO-60-4494	0.223	CD0642/3	CD0642/3		7119	AAAAGTTTGTTTTTAATTATTTAAAATCCAAATTTGATTATTTTTAAAGAAACTATGTTC	765447
EXP_CD630_765001_770000_s_PSO-60-3364	0.345	CD0644	CD0644	two-component sensor histidine kinase	7130	AATGGAAAGTGATTATAAGTATATCAATTCAAGACTTCGTGACATAACAAATGATGATGA	766577
EXP_CD630_765001_770000_s_PSO-60-2893	0.323	CD0644	CD0644	two-component sensor histidine kinase	7135	AGAAAACTTTAATGTTGAAGTTAATATTGAAGATAGACCTATATATGCAAATGTTGACAC	767048
EXP_CD630_765001_770000_s_PSO-60-2444	0.288	CD0645	CD0645	putative lantibiotic ABC transporter,ATP-binding protein	7139	ACTATATCATAGAGACCCATCAATTAAAGAAAATATATAAAGATAAAGCTGTTGTTAATG	767497
EXP_CD630_765001_770000_s_PSO-60-367	0.149	CD0647/8	CD0647/8		7159	ATGGTATTTAACGCTAATTTCTTAGTTATTCTTAGCTTGGACTATACTCACTATTTTAAC	769574
EXP_CD630_770001_775000_s_PSO-60-3699	0.249	CD0648/9	CD0648/9		7174	CATAATCTAAATATAATCTAATAAATATAATCTAATAAATATAATCTAATAAATATAATC	771242
EXP_CD630_770001_775000_s_PSO-60-3485	0.306	CD0648/9	CD0648/9		7176	GCTTCCTAAAAAAATAACCTTTATAAAATTTTTTATTTTAAATTTAAAATTTTTTATTTT	771456
EXP_CD630_775001_780000_s_PSO-60-4596	0.453	CD0650	CD0650	putative peptidase	7212	TGTGAAAAATGTTAAGACACCAACATTGTTCTTACATAGTGATAGGGATTATAGATGTTT	775345
EXP_CD630_775001_780000_s_PSO-60-4052	0.0951	CD0651	CD0651	putative membrane protein	7217	TGTGTCTCATTATGTATTCCTTTGTTTGGAAAATCAACAGTATTGACAAGCATACCAGTT	775889
EXP_CD630_775001_780000_s_PSO-60-484	0.476	CD0654	CD0654	putative ABC transporter, permease protein	7251	GTTTTATTTGCAATGGTATTTATCTATTGTACATTAGTTTACTGGATTGAAAATTTACTT	779457
EXP_CD630_780001_785000_s_PSO-60-4666	0.36	CD0654/5	CD0654/5		7257	CTGTCTCAAAATAGAGATAAGCTTCTTTTTCATTGCTGAAATGACGAAAATATAATTGAT	780275
EXP_CD630_780001_785000_s_PSO-60-4527	0.207	CD0654/5	CD0654/5		7259	CTTTATGAACTAAAAGTTTATTTTGAAGCTTATTTTTATTAAAAGAGATTTTATTTTTCT	780414
EXP_CD630_780001_785000_s_PSO-60-4109	0.171	CD0654/5	CD0654/5		7262	AAATTATGAATTTAGCAAAGGGATTAGATGTTTTAAAAATTTCATCAAATGTATTAGGTG	780832
EXP_CD630_780001_785000_s_PSO-60-3221	0.231	CD0655/6	CD0655/6		7270	ATAGTTTTTTATAGTAATTTTAAGGTTCTACAATACTTCAGTTGAAAAATATTTAACAGC	781720
EXP_CD630_780001_785000_s_PSO-60-2674	0.307	CD0655/6	CD0655/6		7274	AGCTTTTTTTGTTGTTTAAATCAATAAAATGGAGGTGAAGTACTTACTAAATTTTTATTT	782267
EXP_CD630_780001_785000_s_PSO-60-1997	0.0518	CD0656	CD0656	putative chloride ion channel protein	7281	ACATTGGGTAGGTAAAAGGTTGCCTATAAAAAATGCTTCTAGTATTTTTCTAGTAACTGG	782944
EXP_CD630_780001_785000_s_PSO-60-1745	0.455	CD0656	CD0656	putative chloride ion channel protein	7283	ATTTGACTTGTCAATATTTTGGAAGCTTATTGTTTTAGGAATTATTTTTGGAATGGTTGG	783196
EXP_CD630_785001_790000_s_PSO-60-4207	0.479	CD0658/9	CD0658/9		7307	CATTTATATTTACTAACTTCAATTACTTCTAATACTTAAATTACTTTTTAAAAATATTTT	785734
EXP_CD630_785001_790000_s_PSO-60-3796	0.455	CD0658/9	CD0658/9		7311	AATTATTTAATAATTATGTAATTGTTACTTGAAAATTGATCTATTTTAAAATCTAGTTAT	786145
EXP_CD630_785001_790000_s_PSO-60-3706	0.146	CD0658/9	CD0658/9		7312	AAGAAATATAAATATAAAAATATGTCATATAGATTTTTTTTATTTTACTTTAATAAAATG	786235
EXP_CD630_785001_790000_s_PSO-60-3607	0.01	CD0658/9	CD0658/9		7313	CTAAAATACTTTATTTATTAGAAAAAGATTACTAATTAATTATTAAAATTAATGTATTCA	786334
EXP_CD630_785001_790000_s_PSO-60-3449	0.475	CD0658/9	CD0658/9		7314	CATTATAAATATAAGAGAGGATGATTTTATGCAAAAGTCTTTTTATGAATTAATTGTTTT	786492
EXP_CD630_785001_790000_s_PSO-60-3082	0.284	CD0659	tcdD	putative transcriptional regulator	7318	AAGTCTGTTTTTGAGGAAGATATTTGTTTTTTCGAATATATTTTGAAAGAATTATCTGGT	786859
EXP_CD630_785001_790000_s_PSO-60-2842	0.42	CD0659/60	CD0659/60		7320	CAATAGAAATCAAATTTTAGAATTAACTTTATTGTAAAATCAATAACTTAATCTAAGAAT	787099
EXP_CD630_785001_790000_s_PSO-60-2756	0.273	CD0659/60	CD0659/60		7321	ACAAAGTTTACATATTTATTTCAGACAACGTCTTTATTCAATCGAAGAGCAAATTAATCA	787185
EXP_CD630_785001_790000_s_PSO-60-2412	0.338	CD0660	tcdB	toxin B	7325	TTTAAAATTAAAAGATATAAATAGTTTAACAGATATTTATATAGATACATATAAAAAATC	787529
EXP_CD630_785001_790000_s_PSO-60-662	0.474	CD0660	tcdB	toxin B	7341	GAAATAGACAAGTATAAAATTCCAAGTATAATTTCTGATAGACCTAAGATTAAATTAACA	789279
EXP_CD630_785001_790000_s_PSO-60-272	0.355	CD0660	tcdB	toxin B	7344	GAATGGATAAATAAAGAAGAAAGTATTATAAAGGATATTTCATCAAAAGAATATATATCA	789669
EXP_CD630_790001_795000_s_PSO-60-4527	0.189	CD0660	tcdB	toxin B	7350	TTGAATTAGTATCAACTGCATTAGATGAAACTATAGACTTACTTCCTACATTATCTGAAG	790414
EXP_CD630_790001_795000_s_PSO-60-4103	0.298	CD0660	tcdB	toxin B	7354	TTTAGTGATATCAGAAATAGATTTTAATAATAATTCAATAGTTTTAGGTAAATGTGAAAT	790838
EXP_CD630_790001_795000_s_PSO-60-2695	0.405	CD0660	tcdB	toxin B	7366	GGCCAATTTGAGTTTATTTGTGATGAAAATGATAATATACAACCATATTTCATTAAGTTT	792246
[truncated: 3,753 more rows]

## Sheet: r12087 -
EXP_CD630_1_5000_s_PSO-60-3948	0.447	CD0001	dnaA	chromosomal replication initiator protein	10	GAAGCTTTAAAAGATATTATAACAACTTCTAAAAATGAAGAAATAAATGTTCTCAGAATA	993
[truncated: 5,175 more rows]

[truncated: 19 more sheets: r12087 +, R20291 +, R20291 - , R23052 +, R23052 -, ecdc 001 +, ecdc 001 -, ecdc 002 +, ecdc 002 -, ecdc 003 +, ecdc 003 -, ecdc 012 neg, ecdc 012 +, ecdc 015 +, ecdc 015 -, ecdc 017 +, ecdc 017 -, ecdc 020 -, ecdc 020 +]
