# Supplementary material for: Array comparative hybridisation reveals a high degree of similarity between UK and European clinical isolates of hypervirulent Clostridium difficile
Source: BMC Genomics. 2010 Jun 21;11:389. doi: 10.1186/1471-2164-11-389 (PMC3224701; doi:10.1186/1471-2164-11-389)
Supplement: Additional file 3 — Lists of probes present and absent for strains EK23-32, EK34 & 35. Excel sheets containing presence and absence lists by probe for the above strains. [file 1471-2164-11-389-S3.ZIP › Marsden_AD3.xls]

## Sheet: EK35 -
EXP_CD630_5001_10000_s_PSO-60-3069	0.483	CD0006	gyrA	DNA gyrase subunit A	CAJ66815.1	65	AAACTGGTTGAAAGAATAGCAGAGTTAGTTAAAGAAAAGAGAATAGAAGGTATATCAGAC	6872
EXP_CD630_5001_10000_s_PSO-60-1270	0.446	CD0007	CD0007	putative exported protein	putative exported protein	82	GAAACAAAAGAGAAGTTTAATGATGTTAAAGAAAATCCAAAAGAAGTTCTACATGAAACA	8671
EXP_CD630_10001_15000_s_PSO-60-1168	0.456	23SrRNA	23SrRNA		CAJ66820.1	129	GAATGCCGTCATCTTATACTTGGGAGTCAGACTGTGGGTGATAAGATTCATAGTCGAAAG	13773
EXP_CD630_10001_15000_s_PSO-60-876	0.449	23SrRNA	23SrRNA		CAJ66820.1	132	ATGACCGTAAGGACATGTGGACAGTATGGGAGTGAGAATGTTGGCATGAGTAGCGAGATG	14065
EXP_CD630_10001_15000_s_PSO-60-695	0.492	23SrRNA	23SrRNA		CAJ66820.1	134	CTGTACTACCGATAACCGTTTGAGAGAAGGGATGACACAGTAGGATAAGCTAAGCACACT	14246
EXP_CD630_15001_20000_s_PSO-60-4809	0.479	23SrRNA	23SrRNA		CAJ66823.1	142	GAAATCGTACGTAGAGTGTAAAGGCAAAAGAGAGCTTGATTGCAAGACATACAGGTCGAG	15132
EXP_CD630_15001_20000_s_PSO-60-2943	0.426	CD0013	CD0013	putative mechanosensitive ion channel protein	putative mechanosensitive ion channel protein	160	TTTTTTAAGCCATTTAATATAGGTGATTATATTCAAGGTTCAGGTGTAGAAGGTACAGTT	16998
EXP_CD630_25001_30000_s_PSO-60-4903	0.484	CD0019; 16srRNA	CD0019_16srRNA		CAJ66828.1	235	AAGTTTTAAAAATTAAAGATAAAGAATACATGATAAATAAAAAAATTAAAAAAAGTAAAA	25038
EXP_CD630_25001_30000_s_PSO-60-1956	0.456	23SrRNA	23SrRNA		CAJ66830.1	262	GAATGCCGTCATCTTATACTTGGGAGTCAGACTGTGGGTGATAAGATTCATAGTCGAAAG	27985
EXP_CD630_25001_30000_s_PSO-60-1664	0.482	23SrRNA	23SrRNA		CAJ66831.1	265	ATGACCGTAAGGACATGTGGACAGTATGGGAGTGAGAATGTTGGCATGAGTAGCGAGATG	28277
EXP_CD630_25001_30000_s_PSO-60-597	0.464	23SrRNA	23SrRNA			276	GAAATCGTACGTAGAGTGTAAAGGCAAAAGAGAGCTTGATTGCAAGACATACAGGTCGAG	29344
EXP_CD630_35001_40000_s_PSO-60-2969	0.421	CD0021	pyc	pyruvate carboxylase	pyruvate carboxylase	342	GCAGATATAATAGCAATAAAAGATATGTCAGGTCTTCTTAAACCATATTCAGCTTACACA	36972
EXP_CD630_40001_45000_s_PSO-60-3497	0.478	CD0024	CD0024	putative DNA repair protein	CAJ66835.1	382	AGTCAATGGAGAAAAAACAGAGATGTATTTATGTAGTGAGTGTGCAAAAGAGAATACAGA	41444
EXP_CD630_40001_45000_s_PSO-60-2467	0.461	CD0025	CD0025	putative ATP:guanido phosphotransferase	CAJ66835.1	392	GGAGAACGAACAGAAGCATTGGGAAATATATATCAAATATCTAATCAACTTACACTTGGA	42474
EXP_CD630_50001_55000_s_PSO-60-1848	0.478	CD0032	CD0032	putative beta-glucosidase	CAJ66842.1	491	GAGGAATATCAGGTATATGTAGCTGGTCACAAAATCCAGAATATGTAGCGTTTACATTAA	53093
EXP_CD630_50001_55000_s_PSO-60-1501	0.482	CD0032	CD0032	putative beta-glucosidase	CAJ66842.1	494	GAGGAAGAATTTAAAAATGTTGTTCTAGATACACACCAATATTTGATGTTAGCTGAAGCA	53440
EXP_CD630_50001_55000_s_PSO-60-445	0.495	CD0033	CD0033	putative beta-xylosidase	CAJ66843.1	503	GGAGATTACTATTATATAATGTGTGCAGAAGGTGGAACTGGATATGGTCATAGTGTAACT	54496
EXP_CD630_55001_60000_s_PSO-60-3308	0.324	CD0034	CD0034	putative xylose transporter	CAJ66844.1	521	TAGTTGGACAAAACTATATAGGAGTAATATCTGCAAGTGCTATAAAGGGAATAGGAAGTG	56633
EXP_CD630_55001_60000_s_PSO-60-2715	0.108	CD0034/35	CD0034/35		CAJ66844.1	527	GGACAATTAATTTTTAATTTATGGAGATTTTAACAATTAGAAGTAATATATAATATGCAC	57226
EXP_CD630_55001_60000_s_PSO-60-1405	0.453	CD0036	acoA	acetoin:2,6-dichlorophenolindophenol oxidoreductase alpha subunit	CAJ66845.1	540	TTGGTTTTTTGCAAGAGGTATGGTTCATGGAACAACTCACTTATCTGTAGGTCAAGAAGC	58536
EXP_CD630_60001_65000_s_PSO-60-1794	0.435	CD0039	acoL	E3 component of acetoin dehydrogenase enzyme system (dihydrolipoyl dehydrogenase)	E3 component of acetoin dehydrogenase enzyme system (dihydrolipoyl dehydrogenase)	580	CTGGTCAAGAACAAGGATATGTGAAGGTAGTAGCAGATGCTAAATATGGAGAAATTTTAG	63147
EXP_CD630_65001_70000_s_PSO-60-4373	0.361	CD0040	CD0040	putative transcription antiterminator	CAJ66850.1	601	GAAGAGATATGTCTGAACAAAAAAAGATAGGTGTACTTCTTATGGCTCACGGAAGAGTAG	65568
EXP_CD630_65001_70000_s_PSO-60-1461	0.458	CD0043	CD0043	PTS system, IIc component	CAJ66853.1	629	GCACAAGAATTTATTGAGAAGAGATTTAAAAACAGAGGCAAGATTTATATAGGCTTAGAT	68480
EXP_CD630_75001_80000_s_PSO-60-3922	0.457	CD0050	CD0050	putative dual-specificity prolyl/cysteinyl-tRNA synthetase	CAJ66859.1	697	AAAAAAGGAAATGTAATGGAGACTGTTGATAAAATATATGCAGATTTAAAAGCTAAGGGA	76019
EXP_CD630_80001_85000_s_PSO-60-4255	0.418	CD0053		conserved hypothetical protein	CAJ66863.1	741	GCAACTGGGTTTGAGGCATTAGTGGGATATTTGTATTTAAATAATGAAATAGAGAGACTT	80686
EXP_CD630_80001_85000_s_PSO-60-394	0.437	CD0058/71	tufA/B	elongation factor TU	elongation factor TU	776	GGATAATATAGGAGCATTATTAAGAGGAGTACAAAGAAACGAGATAGAAAGAGGACAAGT	84547
EXP_CD630_90001_95000_s_PSO-60-1744	0.488	CD0066	rpoB	DNA-directed RNA polymerase beta chain	CAJ66877.1	855	AATGGATGCTCTTGAAGAAGCTGGGTATCCTAGAGATGGTAAATTAACTTTATATGATGG	93197
EXP_CD630_100001_105000_s_PSO-60-3202	0.445	CD0071/58	tufB/tufA	elongation factor TU	CAJ66882.1	936	GGATAATATAGGAGCATTATTAAGAGGAGTACAAAGAAACGAGATAGAAAGAGGACAAGT	101739
EXP_CD630_100001_105000_s_PSO-60-3042	0.459	CD0071/58	tufB/tufA	elongation factor TU	CAJ66882.1	937	GGATATAGACCACAATTCTATTTCAGAACAACAGACGTAACAGGAGCTTGTAAGTTACCA	101899
EXP_CD630_105001_110000_s_PSO-60-3372	0.483	CD0079	rpsC	30S ribosomal protein S3	CAJ66885.1	980	AGATTATGGTTTCGCTGAAGCTGATACAACTTATGGAAAAATCGGTATAAAAGTTTGGAT	106569
EXP_CD630_105001_110000_s_PSO-60-3222	0.143	CD0079	rpsC	30S ribosomal protein S3	CAJ66885.1	982	TAGAAGAAACGATAGAAGAGGAAATGACAGAAGAGGAAATGATAACAGAGGAAACTACAG	106719
EXP_CD630_115001_120000_s_PSO-60-3682	0.469	CD0096/7	CD0096/7			1070	CAAAGAGAAGAAGAGTGTAATTAATAAGAGTACAATAGGAGGTGTAGATAAATGGCAAGA	116259
EXP_CD630_115001_120000_s_PSO-60-46	0.408	CD0101	CD0101	ABC transporter, ATP-binding protein	CAJ66910.1	1105	CAAAAACTTTAATTGTTATGAATCATGGTAGCGTAGAATTTATGGGAACTCCTAGAGAAG	119895
EXP_CD630_120001_125000_s_PSO-60-4111	0.343	CD0102	CD0102	ABC transporter, permease protein	ABC transporter, permease protein	1114	GAGAGTCTGTTATATCAAGAAGGGATTATATGGCATGTGTATTTCAGCTTGTTTATCTGG	120830
EXP_CD630_125001_130000_s_PSO-60-2363	0.486	23srRNA	23srRNA		CAJ66922.1	1174	GATATTCCTGTACTACCGATAACCGTTTGAGAGAAGGGATGACACAGTAGGATAAGCTAA	127578
EXP_CD630_130001_135000_s_PSO-60-590	0.411	23srRNA	23srRNA			1238	ATGACCGTAAGGACATGTGGACAGTATGGGAGTGAGAATGTTGGCATGAGTAGCGAGATG	134351
EXP_CD630_135001_140000_s_PSO-60-4523	0.445	23srRNA	23srRNA			1247	GAAATCGTACGTAGAGTGTAAAGGCAAAAGAGAGCTTGATTGCAAGACATACAGGTCGAG	135418
EXP_CD630_140001_145000_s_PSO-60-2842	0.498	16srRNA	16srRNA			1310	CGTGAGTGATGAAGGCCTTCGGGTCGTAAAACTCTGTCCTCAAGGAAGATAATGACGGTA	142099
EXP_CD630_140001_145000_s_PSO-60-1742	0.497	16srRNA	16srRNA		CAJ66926.1	1321	GGATCACCTCCTTTCTAAGGAGAATTGCCTACTGTTTAATTTTGAAAGTTCTTTACGAAC	143199
EXP_CD630_145001_150000_s_PSO-60-3974	0.389	23srRNA	23srRNA		CAJ66927.1	1345	GAAATCGTACGTAGAGTGTAAAGGCAAAAGAGAGCTTGATTGCAAGACATACAGGTCGAG	145967
EXP_CD630_145001_150000_s_PSO-60-1778	0.48	16srRNA	16srRNA			1367	ATTGGTGACAGGTGGTGCATGGTTGTCGTCAGCTCGTGTCGTGAGATGTTGGGTTAAGTC	148163
EXP_CD630_150001_155000_s_PSO-60-4939	0.469	23srRNA	23srRNA			1382	GAATGCCGTCATCTTATACTTGGGAGTCAGACTGTGGGTGATAAGATTCATAGTCGAAAG	150002
EXP_CD630_150001_155000_s_PSO-60-4647	0.436	23srRNA	23srRNA			1384	ATGACCGTAAGGACATGTGGACAGTATGGGAGTGAGAATGTTGGCATGAGTAGCGAGATG	150294
EXP_CD630_150001_155000_s_PSO-60-4636	0.493	23srRNA	23srRNA			1385	GACATGTGGACAGTATGGGAGTGAGAATGTTGGCATGAGTAGCGAGATGTGGGTGAGAAT	150305
EXP_CD630_150001_155000_s_PSO-60-3580	0.412	23srRNA	23srRNA			1395	GAAATCGTACGTAGAGTGTAAAGGCAAAAGAGAGCTTGATTGCAAGACATACAGGTCGAG	151361
EXP_CD630_150001_155000_s_PSO-60-372	0.384	CD0110	CD0110	putative membrane protein	putative membrane protein	1426	GACATAGAGCAGGAATAGGGGTAAGTGAGGTGTCTGACTGTATAACTTTGATTGTATCAG	154569
EXP_CD630_155001_160000_s_PSO-60-4102	0.492	CD0111	CD0111	putative exported protein	putative exported protein	1438	ATTGATTTATCACAAGGCCCTGAGGAAGATAGTAAATATAAAATAAAATATGAAACAACA	155839
EXP_CD630_175001_180000_s_PSO-60-2142	0.316	CD0132	CD0132	putative DNA-binding protein	CAJ66947.1	1641	GCTGAAGATATAAGAGGAATTGGATTTAAAGTAGCTGATAGTATAGCAAGTAAAATTGGT	177799
EXP_CD630_180001_185000_s_PSO-60-968	0.297	CD0137	CD0137	PTS system, IIc component	CAJ66952.1	1701	CATGAATTTATATTTAATTTTTTACAAATACCATTATTAAAATTAGGAAATACTTTAAGC	183973
EXP_CD630_180001_185000_s_PSO-60-783	0.211	CD0137	CD0137	PTS system, IIc component	CAJ66952.1	1702	TCAAGCTGGTACAAAACTACCAAACATAATAACTGCTCAATTTCAAGATATGTTTGCAAC	184158
EXP_CD630_180001_185000_s_PSO-60-660	0.217	CD0137	CD0137	PTS system, IIc component	CAJ66952.1	1703	ACGTATAAAATCAATAGGAAAATTATCAATTTTACCAGGTATATTTGGTATAAATGAGCC	184281
EXP_CD630_180001_185000_s_PSO-60-589	0.109	CD0137	CD0137	PTS system, IIc component	CAJ66952.1	1704	GTCTACCGATAATGCTTAATCCATTGCTATTGATACCATTTGCATTAGTTCCAACAGTAA	184352
EXP_CD630_180001_185000_s_PSO-60-352	0.175	CD0137	CD0137	PTS system, IIc component	CAJ66952.1	1706	AAATACTAGACAAACAATATTTAAAAGACGAAAAATCAAATGTTGCAGAGGAAGATGATG	184589
EXP_CD630_185001_190000_s_PSO-60-2162	0.364	CD0141	CD0141	putative copper homeostasis protein	CAJ66954.1	1735	AAAATTACGAATATATTAACATCAGGTGGGAAAGGAAGTATAGTTCATAACATACAAATG	187779
EXP_CD630_185001_190000_s_PSO-60-2042	0.489	CD0141	CD0141	putative copper homeostasis protein	CAJ66954.1	1736	TTTAATAATATAGAAAAGATAAAGGAATTAACTAAGGCAAGTAATTTTCATTTTGGTACA	187899
EXP_CD630_185001_190000_s_PSO-60-42	0.448	CD0143	secA1	preprotein translocase SecA subunit	CAJ66957.1	1756	GTTGACTCTATACTAATAGATGAGGCTAGAACACCACTTATCATATCTGGACCTGGAGAC	189899
EXP_CD630_190001_195000_s_PSO-60-2100	0.42	CD0144	prfB	peptide chain release factor 2	CAJ66960.1	1785	GGCAAAATTGATAGAATTAAAAGAGTTAGAACAAAAGGAAAAAATAGAAGATATACAAGG	192841
EXP_CD630_190001_195000_s_PSO-60-1597	0.472	CD0145	CD0145	putative RNA-binding protein	CAJ66961.1	1790	CGAGATGAGTGATGTTACACTAAGAGAATTTTATGAAAAACTAATGTATTTGAGAAATCT	193344
EXP_CD630_200001_205000_s_PSO-60-3924	0.45	CD0152	gcp	probable glycoprotease	CAJ66965.1	1863	GCTAAAGCACTTGCATATACTTTGAATATTCCACTTGTAGGAGTAAATCATATAGAAGGG	201017
EXP_CD630_205001_210000_s_PSO-60-659	0.358	CD0157/159	CD0157/159		CAJ66973.1	1938	CAAGATTAAAATTTATATTATATGATAAAATTAAATTAACTTAACTATTTCAATAAGACT	209282
EXP_CD630_210001_215000_s_PSO-60-4861	0.0815	CD0159/60	CD0159/60		CAJ66973.1	1945	AGAATTTAATATTTATTGGATGATTTAAATTTAGAAAAATATAAGTATTAGCTTATAAAA	210080
EXP_CD630_210001_215000_s_PSO-60-4763	0.0253	CD0159/60	CD0159/60		CAJ66973.1	1946	ACTATTTTATGTAATTATGTTAAAATTTAATTGAACAAATTAAAAATATAGTGAAAATTG	210178
EXP_CD630_210001_215000_s_PSO-60-4708	0.0827	CD0159/60	CD0159/60		CAJ66973.1	1947	AATTGTAGTTTTAGTTTATTTATTTAATAAATATTTCAAATAAAATAATGTTTAAATAAG	210233
EXP_CD630_210001_215000_s_PSO-60-4632	0.0432	CD0159/60	CD0159/60		CAJ66973.1	1948	ATTATTATTGTTCTTAAAGACAAAAAATCTTAGCTTAAAAATTTGTATCATATAAAATCC	210309
EXP_CD630_210001_215000_s_PSO-60-4532	0.0105	CD0159/60	CD0159/60		CAJ66973.1	1949	CAATAAAGTATAAAAGTATTTACATGTTTTTTCTATATATTTTATAAGTTTTAGGTATGG	210409
EXP_CD630_210001_215000_s_PSO-60-4343	0.01	CD0159/60	CD0159/60		CAJ66973.1	1950	ATAAGTATTGGTAATATAGTTTTTAGGGATGATTATTTTATGTAAAAAGTTGTTATTTGT	210598
EXP_CD630_210001_215000_s_PSO-60-4334	0.01	CD0159/60	CD0159/60		CAJ66973.1	1951	GGTAATATAGTTTTTAGGGATGATTATTTTATGTAAAAAGTTGTTATTTGTAAAGATAAA	210607
EXP_CD630_210001_215000_s_PSO-60-4230	0.01	CD0159/60	CD0159/60		CAJ66973.1	1952	TGAGAATTGTAATAAAAAGAGAACATATCCTTCAAATGGATGTAAACTTATAAATAACAT	210711
EXP_CD630_210001_215000_s_PSO-60-4052	0.01	CD0159/60	CD0159/60		CAJ66973.1	1953	AAAGTATAAGATATAATAATTATAAGTAATTTATGTATAAAATATAGATATATTTAGATT	210889
EXP_CD630_210001_215000_s_PSO-60-3980	0.01	CD0159/60	CD0159/60		CAJ66974.1	1954	TTATTATTATACAAAAATTTTGTATTAAAAAATATCTTTAAATTTGAAATATAATAAATG	210961
EXP_CD630_210001_215000_s_PSO-60-3876	0.01	CD0159/60	CD0159/60		CAJ66974.1	1955	GGTGTAATATGATTAATATTATTATTTGCGAAGGTAAAAAATCAGAGAGGGTAATTCTAA	211065
EXP_CD630_210001_215000_s_PSO-60-3826	0.01	CD0160	CD0160	putative two-component response regulator	CAJ66975.1	1956	GTAATTCTAAATGATTATATAAATACCTTTTTTTATAATTACAATTTTGAATACAATATC	211115
EXP_CD630_210001_215000_s_PSO-60-3693	0.01	CD0160	CD0160	putative two-component response regulator	CAJ66975.1	1957	ACTTAAATGATGAAAATGGATTTAATGTTTCAAAAGAAATCAAAAAATTTGATGAAAGTG	211248
EXP_CD630_210001_215000_s_PSO-60-3610	0.01	CD0160	CD0160	putative two-component response regulator	CAJ66975.1	1958	TCAAATAAATACATAAAGAAAGGTTATGAGATAGGAGTTTATAGATATTTAGAGAAGCCC	211331
EXP_CD630_210001_215000_s_PSO-60-3473	0.01	CD0160	CD0160	putative two-component response regulator	CAJ66975.1	1959	AAAATGTAAATGCAAGATATATTTCATAAAGGTAGATGATATTTTATATTTAGAAGTTTT	211468
EXP_CD630_210001_215000_s_PSO-60-3357	0.01	CD0160	CD0160	putative two-component response regulator	CAJ66975.1	1960	TGAAAGAAATAGAATCAAATCTAGAAGAACATAATTTTTTTAGATGTCATAAAAGCTACC	211584
EXP_CD630_210001_215000_s_PSO-60-3275	0.01	CD0160	CD0160	putative two-component response regulator	CAJ66975.1	1961	TATGCTAGATATAGAAAATAATATTGTATTTATAAATCAAAATTCAATAATTGTAAGTCG	211666
EXP_CD630_210001_215000_s_PSO-60-3201	0.01	CD0160/1	CD0160/1		CAJ66975.1	1962	TATTGAGAGAAAAGTTAAATAGTTGTTTGGTAGATGTAATAATTTGAGGTAAATTTTTGC	211740
EXP_CD630_210001_215000_s_PSO-60-3046	0.01	CD0160/1	CD0160/1			1963	AACAGATTGAATATATTAAGATTTTATTTTACAATTCTATTAACAATTTTATTTTAAAGA	211895
EXP_CD630_210001_215000_s_PSO-60-3003	0.01	CD0160/1	CD0160/1			1964	CAATTTTATTTTAAAGATTTAATTTAAAATTTAAATATGTATTATACATAATAAAATAAT	211938
EXP_CD630_210001_215000_s_PSO-60-2892	0.01	CD0160/1	CD0160/1			1965	GAGGTGTATTGTGGAAAATGGTAAATTTCAATTTTTTAAAGGTGTAAGAAATTGTTTTAA	212049
EXP_CD630_210001_215000_s_PSO-60-2765	0.01	CD0161	CD0161	putative lantibiotic ABC transporter,ATP-binding protein	CAJ66976.1	1966	GTTCCATCTATTTCTTTGTTAGTAAGTCAAAATATCATTAATAATATGCAAACATTTTCG	212176
EXP_CD630_210001_215000_s_PSO-60-2694	0.01	CD0161	CD0161	putative lantibiotic ABC transporter,ATP-binding protein	CAJ66976.1	1967	AGAAATATTAGTTTTGTTAATTATGTATTTAATCATAAATATAATTCCTTCAATTTTTCA	212247
EXP_CD630_210001_215000_s_PSO-60-2595	0.01	CD0161	CD0161	putative lantibiotic ABC transporter,ATP-binding protein	CAJ66976.1	1968	TTTTGAAAAACATATTGAAACAATGATGTTAGAGAAATCTTTAACTTTGAGTTTAAAAGA	212346
EXP_CD630_210001_215000_s_PSO-60-2512	0.01	CD0161	CD0161	putative lantibiotic ABC transporter,ATP-binding protein	CAJ66976.1	1969	ACATGATAAATAGAGCTCAATCTCAAAAAGGATTTAATATTACTATACTATCTGAAAACC	212429
EXP_CD630_210001_215000_s_PSO-60-2345	0.01	CD0161	CD0161	putative lantibiotic ABC transporter,ATP-binding protein	CAJ66976.1	1970	TCATTATATTCCATTAAATTAGGAAAGGAACAATATGATGTTAGTGTAAACAGAACTTGG	212596
EXP_CD630_210001_215000_s_PSO-60-2277	0.01	CD0161	CD0161	putative lantibiotic ABC transporter,ATP-binding protein	CAJ66976.1	1971	AAAGGCCTGGTACATAGATTATTTGTTGTCAAAAGGTTATGCTTACAAAGAGATTATGGT	212664
EXP_CD630_210001_215000_s_PSO-60-2207	0.01	CD0161	CD0161	putative lantibiotic ABC transporter,ATP-binding protein	CAJ66976.1	1972	GGTTCTAAACTTATTAATCATTATAAAAAATTAAAAGAGGATATTATATCTCAAGATATG	212734
EXP_CD630_210001_215000_s_PSO-60-2111	0.01	CD0161	CD0161	putative lantibiotic ABC transporter,ATP-binding protein	CAJ66976.1	1973	TGTACAGTTTTAGATTCAATTGTATCTGCAGGAATTATAGGATTTATAATAATTCAAGGT	212830
EXP_CD630_210001_215000_s_PSO-60-1952	0.01	CD0161	CD0161	putative lantibiotic ABC transporter,ATP-binding protein	CAJ66976.1	1974	GTAATACAAGATCTTTTTTATACAGATTTACTGTTTAAATTTCTAGATTATAACTGTAAA	212989
EXP_CD630_210001_215000_s_PSO-60-1910	0.01	CD0161	CD0161	putative lantibiotic ABC transporter,ATP-binding protein	CAJ66976.1	1975	CTAGATTATAACTGTAAAGAAGACTCAATTGAACATATAAAAATATTTGAAAAAATAGGG	213031
EXP_CD630_210001_215000_s_PSO-60-1747	0.01	CD0161	CD0161	putative lantibiotic ABC transporter,ATP-binding protein	putative lantibiotic ABC transporter,ATP-binding protein	1976	TTGCTATACTAGGAAAAAATGGTTCAGGTAAAACGACACTTTTAAAAATATTATTAGGTT	213194
EXP_CD630_210001_215000_s_PSO-60-1695	0.01	CD0161	CD0161	putative lantibiotic ABC transporter,ATP-binding protein	0	1977	ATTAGGTTTTTATGATGATTATGAAGGTGACATCTTGATAAATGGAAAAAATTTAAAGGA	213246
EXP_CD630_210001_215000_s_PSO-60-1463	0.01	CD0161	CD0161	putative lantibiotic ABC transporter,ATP-binding protein	0	1978	GAAGATGGATTAGAAACTATTTTAGGAACCTGGTTTGGTAAGAAGCAACTTTCTATGGGT	213478
EXP_CD630_210001_215000_s_PSO-60-1387	0.01	CD0161	CD0161	putative lantibiotic ABC transporter,ATP-binding protein	0	1979	CAATATCTAGAACTCTTATGAAAGATGCTGATATGTACATTTTTGATGAACCAGATTCAT	213554
EXP_CD630_210001_215000_s_PSO-60-1244	0.01	CD0161	CD0161	putative lantibiotic ABC transporter,ATP-binding protein	0	1980	CATATCCAACATGCAAAAAAGATAACTAACAATATTGTAGTTCTTGAAAATGGAAAGTTG	213697
EXP_CD630_210001_215000_s_PSO-60-1057	0.01	CD0162	CD0162	Radical SAM-family protein	0	1981	AAGCTGGAAAATCATATTTTATTTATGATGTTAATACGGATAAGATTTTAAAGGTAAATG	213884
EXP_CD630_210001_215000_s_PSO-60-974	0.01	CD0162	CD0162	Radical SAM-family protein	0	1982	AAAATTGAGCATAATTTAGAAAAAGAAAGTGACTGGAACATAGAAATAGAAGACGAAATT	213967
EXP_CD630_210001_215000_s_PSO-60-871	0.01	CD0162	CD0162	Radical SAM-family protein	Radical SAM-family protein	1983	GTAAAACAATGCACCCTGAAACTAAGTATATAAAATATCATATAGAAAATAATCTATCCT	214070
EXP_CD630_210001_215000_s_PSO-60-662	0.01	CD0162	CD0162	Radical SAM-family protein	Radical SAM-family protein	1984	CAATTAAATGAAGTTAGTGTTGGCTTTTATGGAGGAGAACCCTTACTTGAGTTTGATTTG	214279
EXP_CD630_210001_215000_s_PSO-60-558	0.01	CD0162	CD0162	Radical SAM-family protein	Radical SAM-family protein	1985	GGAAATATACTTTAATCTAACTACAAATGCAACTTTATTTAATGAGGAAATAATAGAATT	214383
EXP_CD630_210001_215000_s_PSO-60-467	0.01	CD0162	CD0162	Radical SAM-family protein	Radical SAM-family protein	1986	AGTTTAGATGGAGGAAAAGAAATTCATGATAAAAGTAGAAAATTTGCAAATACAGGAGAA	214474
EXP_CD630_210001_215000_s_PSO-60-378	0.01	CD0162	CD0162	Radical SAM-family protein	Radical SAM-family protein	1987	ACGTTACATAAAAAATAAATATCCAGAATATTATAAAAAGAATATTACATTTAATACAGT	214563
EXP_CD630_210001_215000_s_PSO-60-292	0.01	CD0162	CD0162	Radical SAM-family protein	Radical SAM-family protein	1988	CTATAGATGATTTTATATCTAAAAATGAGACTTTAAAAGATTCAAACTTTTTAGCTTCCA	214649
EXP_CD630_210001_215000_s_PSO-60-144	0.01	CD0162	CD0162	Radical SAM-family protein	Radical SAM-family protein	1989	CAACAAATTAAAATTTATAAAAGATGAGAGTATGTCACCTTTATCAAGAATAGAAAGAGC	214797
EXP_CD630_210001_215000_s_PSO-60-89	0.01	CD0162	CD0162	Radical SAM-family protein	Radical SAM-family protein	1990	AGAGCCTTATTAGATGATTTTAGATATGAGAAAAATATTGAAGGTAGATTAGAGTTACCA	214852
EXP_CD630_215001_220000_s_PSO-60-4929	0.01	CD0162	CD0162	Radical SAM-family protein	Radical SAM-family protein	1991	CTAAAATGGGTATGATTGGAAATTTAGATAGTGGAGTAGATATAGAAAAGGCTGAAAAAC	215012
EXP_CD630_215001_220000_s_PSO-60-4811	0.01	CD0162	CD0162	Radical SAM-family protein	Radical SAM-family protein	1992	TTGTGATATATGTATAGCTAAGATTGATGATACTAAATGTAATGAAAATGAAATAAAACC	215130
EXP_CD630_215001_220000_s_PSO-60-4701	0.01	CD0162/3	CD0162/3			1993	ACTGCGTTTTGAAATCTCTAGGATATCAATATTAAATTTTCTAATGAAAGGAAAGATGGG	215240
EXP_CD630_215001_220000_s_PSO-60-4586	0.01	CD0163	CD0163	hypothetical protein	hypothetical protein	1994	ATCATTGCAATAAAATTTCAGATATAGAAATTAATTCACTGGTTAGTCCTTCTGGCTGGG	215355
EXP_CD630_215001_220000_s_PSO-60-4503	0.01	CD0163	CD0163	hypothetical protein	CAJ66978.1	1995	GTTAATAATATTATTACTAAAGTTACAAATGATTTTCAAAGTGAACTTAAAAAGAATTCT	215438
EXP_CD630_215001_220000_s_PSO-60-4391	0.01	CD0163	CD0163	hypothetical protein	CAJ66978.1	1996	TTCCTAAATTAAAAGTAGCTCTAAAAGAAGGTAAAAAGATATTATATACACGTGATGATC	215550
EXP_CD630_215001_220000_s_PSO-60-4310	0.01	CD0163	CD0163	hypothetical protein	CAJ66978.1	1997	TATCTCATTATGAATTCAAAAAGATTAATGAATGGAATTTAGAAAAATATGAAATAAGAG	215631
EXP_CD630_215001_220000_s_PSO-60-4196	0.01	CD0163	CD0163	hypothetical protein	CAJ66978.1	1998	ATGGAGGGTTAGATACTTTTGATGTAAATATAAGGATAGGAGAAGAACTAAGAAAAAGGG	215745
EXP_CD630_215001_220000_s_PSO-60-4089	0.01	CD0163	CD0163	hypothetical protein	hypothetical protein	1999	AAAATGATTCCTATACCAGAGTTTATGTTTGATGATTCGATAAGTAGTAAGACAAAGATT	215852
EXP_CD630_215001_220000_s_PSO-60-4009	0.01	CD0163	CD0163	hypothetical protein	hypothetical protein	2000	AAAAGATAAAGAGGTAGAGGCAAAGCCAGATTTAATAATTATAGAAGTTCCAGGAGAATT	215932
EXP_CD630_215001_220000_s_PSO-60-3861	0.01	CD0163	CD0163	hypothetical protein	hypothetical protein	2001	TGTATTCCATCAAGTATATATGATAGAGAATATTGTGAAGAACTTAAATATTTTATTAAA	216080
EXP_CD630_215001_220000_s_PSO-60-3776	0.01	CD0163	CD0163	hypothetical protein	hypothetical protein	2002	ATTTTAGTATAGAGAAAAAAGTTATAGATACATATGAGACAGAGGTGAAGCAAAAATTTT	216165
EXP_CD630_215001_220000_s_PSO-60-3685	0.01	CD0163	CD0163	hypothetical protein	hypothetical protein	2003	TGAAGATATAGAAGATTATGAAAAAACATTTTTTATACATGATAATAAACAATTACTAGA	216256
EXP_CD630_215001_220000_s_PSO-60-3543	0.01	CD0163A	CD0163A	hypothetical protein	hypothetical protein	2004	ACTGAAAAGGAATTACTACTAGAGAATATATTTTTTGATGTGACTGGAATTAATTTTAAT	216398
EXP_CD630_215001_220000_s_PSO-60-3451	0.01	CD0163A	CD0163A	hypothetical protein	hypothetical protein	2005	TTCACCGTCTTTACATATACAGCCAAGAGAATTACTTTTAGTATTTTGCGAGGTAATAGA	216490
EXP_CD630_215001_220000_s_PSO-60-3397	0.01	CD0163A	CD0163A	hypothetical protein	hypothetical protein	2006	AATAGAAAACTTTAATATAAAAATTCCAGAGGAAAAACTTTTGAATAGGCAATTTACGAG	216544
EXP_CD630_215001_220000_s_PSO-60-3320	0.01	CD0163A/B	CD0163A/B			2007	AAATAATCAATATGGTATAGGTTAATAAAGGTATAAAGTAAGTGATCTTATAGAAAAGGG	216621
EXP_CD630_215001_220000_s_PSO-60-3209	0.01	CD0163B	CD0163B	hypothetical protein	hypothetical protein	2008	TGAGACAAGAGGTGTTTGTACTATTATGTGTCCTTATACTTGTAAGATGATGGCATCTTC	216732
EXP_CD630_215001_220000_s_PSO-60-3084	0.01	CD0163B/64	CD0163B/64			2009	AATTGATACATGGCCAAAGAACTCCTGATGGAATGTAAATATTTCAGTAATAAGTATACT	216857
EXP_CD630_215001_220000_s_PSO-60-2982	0.01	CD0163B/64	CD0163B/64			2010	CTTTATTTCCTTTTATTATAAAAATATGCAGTTGATTATAATTAAGAGTGTGATTTTATA	216959
EXP_CD630_215001_220000_s_PSO-60-2848	0.01	CD0163B/64	CD0163B/64		CAJ66979.1	2011	TGATTTTTACAATTTAAAAGTATAAATTAATTAAAAGTTATTATAATAAATTATACTTAT	217093
EXP_CD630_215001_220000_s_PSO-60-2793	0.01	CD0163B/64	CD0163B/64		CAJ66979.1	2012	CTTATTTAAATAGTAAGAATTAAAAGTAAAGTTTTTAAATATATTTGTAAAAATGTATAT	217148
EXP_CD630_215001_220000_s_PSO-60-2646	0.01	CD0163B/64	CD0163B/64		CAJ66979.1	2013	GATATACAATATTATTATAAAAAATAAATATTATTTATTTTAGATTTTAGAAATTGAAAT	217295
EXP_CD630_215001_220000_s_PSO-60-2570	0.01	CD0163B/64	CD0163B/64		CAJ66979.1	2014	GGTAATTAGATGATTAGTATGATTATGATGCTTATTGGAGTATTATTTATAGTGTTTGGG	217371
EXP_CD630_215001_220000_s_PSO-60-2474	0.01	CD0164	CD0164	putative membrane protein	CAJ66979.1	2015	CCAGGTTTTTATGGAGTTGGGCAAAATGCAGTAAGAAAAAATGCTATAGGGATTATAGCA	217467
EXP_CD630_215001_220000_s_PSO-60-2389	0.01	CD0164	CD0164	putative membrane protein	CAJ66979.1	2016	GAAATGGGTTAGATAGTATTGATTCAATTCTTACCTATGGAGTATTTTTAGTGATAGAGT	217552
EXP_CD630_215001_220000_s_PSO-60-2250	0.01	CD0164/5	CD0164/5			2017	TTTTGATTTTGATATATGTTTATATAAAAAAATTGTAGATAAATTTTATAAAATAGTTTT	217691
EXP_CD630_215001_220000_s_PSO-60-2188	0.181	CD0164/5	CD0164/5			2018	CTACAATTTTTTTATATTTATTATATTTTATGAGAAGTAATAGTATAAAATATTATTGAA	217753
EXP_CD630_220001_225000_s_PSO-60-3552	0.228	CD0167	CD0167	putative sigma-54-dependent transcriptional regulator	CAJ66982.1	2051	ATTAATTACATTGTGAGACCCAACAGGCATTATCTGCTTTTCTTGAAGAACTCTAAGTAG	221389
EXP_CD630_225001_230000_s_PSO-60-3186	0.489	CD0170	CD0170	putative ABC transporter, ATP-binding protein	putative ABC transporter, ATP-binding protein	2099	TGCTTCAGAGTCTAAGTGGTTAGTAGGTTCATCAAGTAACAATAGAGTTGGTTTCTTAAG	226755
EXP_CD630_225001_230000_s_PSO-60-1586	0.373	CD0172	CD0172	conserved hypothetical protein	CAJ66988.1	2115	CAGCAAGAGAATATTTAGGATGTAAACAGTCAGGAGATGAGGAAATTGTATGTATTTCTG	228355
EXP_CD630_225001_230000_s_PSO-60-1353	0.43	CD0172	CD0172	conserved hypothetical protein	CAJ66988.1	2117	GGATACAAAAAGTACTTATTAGAAAGTGATTTTGAAGAAATATTTGAGATTACAGATACT	228588
EXP_CD630_230001_235000_s_PSO-60-3342	0.49	CD0174	CD0174	putative oxidoreductase, acetyl-CoA synthase subunit	CAJ66991.1	2144	ATGCAGGTAACAATTTTACAAGTGAGGCTGTTTTATCAACTGGAGCAATAGATATAGTTC	231599
EXP_CD630_230001_235000_s_PSO-60-2811	0.462	CD0174	CD0174	putative oxidoreductase, acetyl-CoA synthase subunit	CAJ66991.1	2148	TTATGTCACCTGGAGCAGAAGAATTAGCAGGAGAAAACTTAAAAGAAGTATGTAAGACTT	232130
EXP_CD630_230001_235000_s_PSO-60-2247	0.394	CD0175	CD0175	putative oxidoreductase, electron transfer subunit	CAJ66991.1	2153	AGAGGGCATATAGAATTAGATAGTAGACATAATAATCCAGTTCCAATTCTTTGTAGACAC	232694
EXP_CD630_235001_240000_s_PSO-60-1442	0.392	CD0180	CD0180	hypothetical protein	hypothetical protein	2207	CTGGATTAAATAAACAATCTGATATTAGAAAAAGAGTAATAAACATGTTCAGTGAAAAAT	238499
EXP_CD630_235001_240000_s_PSO-60-192	0.454	CD0181	CD0181	putative membrane-associated metalloprotease	CAJ66998.1	2217	AAGAGTAGGGACCTTTATTTAAAGTATGTAATCCTGTTTTTAAAAACAGTATATTGGTTT	239749
EXP_CD630_240001_245000_s_PSO-60-1077	0.371	CD0185	pyrK	dihydroorotate dehydrogenase electron transfer subunit	CAJ67001.1	2255	TTGTGATGCATATCTTGGCTTTAGAGAAGATGTTATATTAGAAGATGAATATAAACAAGT	243864
EXP_CD630_250001_255000_s_PSO-60-595	0.49	CD0195	CD0195	putative membrane protein	CAJ67012.1	2353	TAAAATGAATCAAAAAAGTTCTAACATATTGGGGACAAGGTGCAGAAAAGAAACTTTTCT	254346
EXP_CD630_255001_260000_s_PSO-60-1055	0.0423	CD0199	CD0199	putative membrane-associated nucleotidase	CAJ67016.1	2393	AGTTATTTTAGTGCTAGATATAAAGATGGTGATAATAACACTGAAAGTTACATTGAGACG	258886
EXP_CD630_265001_270000_s_PSO-60-3526	0.489	CD0204	CD0204	putative signaling protein	CAJ67022.1	2466	TGAAGTATCTAGTATTTTAATAGGTGTATCTGATAAAGAAAGTATGAATGAGATTCTTAA	266415
EXP_CD630_265001_270000_s_PSO-60-3277	0.381	CD0204	CD0204	putative signaling protein	putative signaling protein	2468	CTCATCAAAAGGTGTACAATGCTTATTAACTTATCATCCAATTACAAGAGGTTTAAATGA	266664
EXP_CD630_265001_270000_s_PSO-60-3160	0.197	CD0204	CD0204	putative signaling protein	putative signaling protein	2469	AAACTCTTTTACAATAACAATGACATTTATAATCACATGTATTATTGGAATTATAACATT	266781
EXP_CD630_270001_275000_s_PSO-60-549	0.463	CD0210	CD0210	putative hydrolase	CAJ67026.1	2540	GTTGGAAGAGTATATGGTTGAACCATAGAGGACATGAGGTAGAAGAGTTGTTTTACAAAC	274392
EXP_CD630_270001_275000_s_PSO-60-386	0.255	CD0210/11	CD0210/11		CAJ67026.1	2542	GTAAAATCATAAATTTAAGTTATTTACAATATGTTTTATATTAAGAATTGATTATTTGGA	274555
EXP_CD630_270001_275000_s_PSO-60-166	0.022	CD0210/11	CD0210/11		CAJ67026.1	2543	AAGTTAAAATTCAGATTAAATTTAGACCTTTAGAATAAATAAAAATAAACATTAGGTTTA	274775
EXP_CD630_270001_275000_s_PSO-60-61	0.0146	CD0210/11	CD0210/11		CAJ67026.1	2544	TTGGAGATTTTATAAGTGATACTAACTTAAAACCTCTAAAACATTACAATATTCAATTGG	274880
EXP_CD630_275001_280000_s_PSO-60-4871	0.01	CD0211	licC	CTP:phosphocholine cytidylyltransferase	CAJ67026.1	2545	AATGTCTATTAGAAAAGGGGATAAAAGATATAAAAGTTGCAGTAGGTTATTTAAAAGAAA	275070
EXP_CD630_275001_280000_s_PSO-60-4748	0.01	CD0211	licC	CTP:phosphocholine cytidylyltransferase	CAJ67026.1	2546	ACAATAATATTTATACTATGTATTTATTAAGAGAACATTTACCTGATAGCTATGTTATAG	275193
EXP_CD630_275001_280000_s_PSO-60-4654	0.01	CD0211	licC	CTP:phosphocholine cytidylyltransferase	CAJ67026.1	2547	TCCAGATATAAAGGAATCCACTTATTTTACTCTTTATAAAGAAAATTTTAACAATGAGTT	275287
EXP_CD630_275001_280000_s_PSO-60-4617	0.01	CD0211	licC	CTP:phosphocholine cytidylyltransferase	CAJ67026.1	2548	AAAGAAAATTTTAACAATGAGTTTATATTTAAATTTGATGAAAATAATAAGGTTTATGAT	275324
EXP_CD630_275001_280000_s_PSO-60-4503	0.01	CD0211	licC	CTP:phosphocholine cytidylyltransferase	CAJ67026.1	2549	TTAACAGATGGAAATATTATAGCAAAAAAATTAGAGGAAACAATAGAAAATGGAGACTTT	275438
EXP_CD630_275001_280000_s_PSO-60-4384	0.01	CD0211	licC	CTP:phosphocholine cytidylyltransferase	CAJ67026.1	2550	TCAGAAAATAGATTTTAAAGATTGTTTTGAAATAGATAATGAAAAAGATTTGAGATTTTC	275557
EXP_CD630_275001_280000_s_PSO-60-4334	0.01	CD0211	licC	CTP:phosphocholine cytidylyltransferase	CAJ67026.1	2551	TGAGATTTTCGGAAAAATGTATAGTGCAAAATAATAAATTTACAATGAAGAAAATTTTAC	275607
EXP_CD630_275001_280000_s_PSO-60-4222	0.01	CD0212	CD0212	putative choline sulfatase	CAJ67026.1	2552	ATGAACCAAGAGCATTTTGATATAAAAACATCACTAGATTATATTAATGAGTATGAGAAG	275719
EXP_CD630_275001_280000_s_PSO-60-4089	0.01	CD0212	CD0212	putative choline sulfatase	CAJ67026.1	2553	CAGAAGAACATATTAGAAAAGCATTGAAATTTAGACCAAATAATTATGATAATAATTTTT	275852
EXP_CD630_275001_280000_s_PSO-60-3990	0.01	CD0212	CD0212	putative choline sulfatase	CAJ67026.1	2554	ATGCCATTAAATCAGCTGTGTTAAGTGTGACATTCTTAAAACATTTTGCTAAGATTCAGG	275951
EXP_CD630_275001_280000_s_PSO-60-3848	0.01	CD0212	CD0212	putative choline sulfatase	CAJ67026.1	2555	AGATACAAATGTACTTGAAGATTTAAAAAGATTTTTTGGTTTTATTGAACTAAGTATTGC	276093
EXP_CD630_275001_280000_s_PSO-60-3823	0.01	CD0212	CD0212	putative choline sulfatase	CAJ67026.1	2556	AAAAGATTTTTTGGTTTTATTGAACTAAGTATTGCTAAATTTCCTGTCTGCTTTTATGGG	276118
EXP_CD630_275001_280000_s_PSO-60-3659	0.01	CD0212	CD0212	putative choline sulfatase	putative choline sulfatase	2557	AGATTTTCAAAAAAAATTATATACTGTTATTAACAATTCTGAGATATCTTCAATATGTCC	276282
EXP_CD630_275001_280000_s_PSO-60-3626	0.01	CD0212	CD0212	putative choline sulfatase	CAJ67027.1	2558	CAATTCTGAGATATCTTCAATATGTCCAATAGAAAGTTTTAAATCTATGACTGCAAAAGA	276315
EXP_CD630_275001_280000_s_PSO-60-3451	0.01	CD0212	CD0212	putative choline sulfatase	CAJ67027.1	2559	GGTTTTTTTAAGTATTATAGAGTAAATAATGGCATTAGTTTAAATTCAGATAAAGATGTT	276490
EXP_CD630_275001_280000_s_PSO-60-3378	0.01	CD0212	CD0212	putative choline sulfatase	CAJ67027.1	2560	CAATAAAGCTAGGGTTTAAAGAAAAAAATAAAAAGTTAGTTTTCACTATATTTATAGATG	276563
EXP_CD630_275001_280000_s_PSO-60-3323	0.01	CD0212	CD0212	putative choline sulfatase	CAJ67027.1	2561	AGATGCTTTATCTCAAAAATATTTATTGGAAACCAAATATAAATCAATGCCTTACACAAA	276618
EXP_CD630_275001_280000_s_PSO-60-3194	0.01	CD0212	CD0212	putative choline sulfatase	CAJ67028.1	2562	GACAAGTGTAGTTACAGGGTTATATACAACTAATCATCATTTTTTACATTCTAGTGCAGG	276747
EXP_CD630_275001_280000_s_PSO-60-3122	0.01	CD0212	CD0212	putative choline sulfatase	CAJ67028.1	2563	TGATGATATAGATTTGTTCAGTGAGATTATGAAAAAAAATGAATATTTCACTGCAAATAT	276819
EXP_CD630_275001_280000_s_PSO-60-2948	0.01	CD0212	CD0212	putative choline sulfatase	CAJ67028.1	2564	GCATATTGAATCATTTAAAGAAACCAATCAATTTGTGTTTATGTCTTTGAGTGATGTTCA	276993
EXP_CD630_275001_280000_s_PSO-60-2917	0.01	CD0212	CD0212	putative choline sulfatase	CAJ67028.1	2565	TTTGTGTTTATGTCTTTGAGTGATGTTCATAAAATATTGGATGATATTGAAAATTATAGT	277024
EXP_CD630_275001_280000_s_PSO-60-2814	0.01	CD0212	CD0212	putative choline sulfatase	CAJ67028.1	2566	CATCTTTATCAAAAAGGAGTTCATTTGTAAGTGCATGGCAAAAATATGATGAAGAGGCTA	277127
EXP_CD630_275001_280000_s_PSO-60-2673	0.01	CD0212	CD0212	putative choline sulfatase	CAJ67028.1	2567	AAGAAGAGTATTTAATTAGTATTTTTTCAGATCATGGAGCTTCATTTTTAGGTAAAGATG	277268
EXP_CD630_275001_280000_s_PSO-60-2611	0.01	CD0212	CD0212	putative choline sulfatase	CAJ67028.1	2568	TTTTTATTAAAATCAAATATAACTAATAGTGTATTAATGGTTAGAGGGTCTGGAAGTGCC	277330
EXP_CD630_275001_280000_s_PSO-60-2495	0.01	CD0212	CD0212	putative choline sulfatase	CAJ67028.1	2569	ATTAGCAAATATAGAACATGATTTATCTAAGTATGATTGTGTACTTCCAAAAACACTAGG	277446
EXP_CD630_275001_280000_s_PSO-60-2345	0.01	CD0212	CD0212	putative choline sulfatase	CAJ67028.1	2570	ATTAGAAACAAAAGGCATTACTGATATAGATGGAACCATTAATTTTGATGAATACAGTGA	277596
EXP_CD630_275001_280000_s_PSO-60-2198	0.01	CD0212/3	CD0212/3		CAJ67028.1	2571	AAGAAATATTAAATACTAATATTAAAAATTATTTACATATTAAATAGATATAATTTATTG	277743
EXP_CD630_275001_280000_s_PSO-60-2097	0.131	CD0212/3	CD0212/3			2572	CAAAATATAACTATTGAATTAGAGGGAATAAAAATTTTTACACAAAAAATGAGATACTCA	277844
EXP_CD630_280001_285000_s_PSO-60-4294	0.231	CD0216/7	CD0216/7			2598	GGAGTGTGTCAACTTAGAGGTTAATTAGGTGTTTAATCAAAGTTAATGCCTTTAGAATAC	280647
EXP_CD630_280001_285000_s_PSO-60-476	0.488	CD0221	purG	phosphoribosylformylglycinamidine cyclo-ligase	phosphoribosylformylglycinamidine cyclo-ligase	2636	TTGGGACTAAGTTAAAAATAGCTCAGATGATGGACAAGCATGATACTGTTGGAATAGATT	284465
EXP_CD630_285001_290000_s_PSO-60-665	0.418	CD0225	purL	formylglycinamidine ribonucleotide synthetase	CAJ67041.1	2681	AGATGGATTTATAGATTTAGATGAAAAAGGATTAAGAACATTTGTAAGTGAAAAAGGATT	289276
EXP_CD630_290001_295000_s_PSO-60-4074	0.496	CD0225	purL	formylglycinamidine ribonucleotide synthetase	CAJ67042.1	2696	GGAGAAACTAATACTTCTACAATAATGACTTATGGATACAATCCAAAGGTAGGAAAATGG	290867
EXP_CD630_290001_295000_s_PSO-60-2370	0.119	CD0225/6	CD0225/6		CAJ67044.1	2712	TTGATAGCTAGAATATATATTTTAGATATTTAGATTTGAAGAGATGTAATAATGTGATGA	292571
EXP_CD630_290001_295000_s_PSO-60-2294	0.127	CD0225/6	CD0225/6		CAJ67044.1	2713	CATCTCTTTTTTATTTATATAAGAAATAATAGTTCAGCTTAAATTAAAATATACTGTGTT	292647
EXP_CD630_290001_295000_s_PSO-60-2207	0.219	CD0225/6	CD0225/6		CAJ67044.1	2714	AATAGTAATCATAATAAAGGAAAGTATTAATAAAAGGGTATGGTAGTCAATTAAAAAAAT	292734
EXP_CD630_290001_295000_s_PSO-60-2090	0.0484	CD0225/6	CD0225/6		CAJ67044.1	2715	AGTGAAACTAAATCTAAAGTTTTAATGAATATAAAAGAAATTAATTTAACAAAGTAGTCT	292851
EXP_CD630_290001_295000_s_PSO-60-1943	0.0392	CD0225/6	CD0225/6		CAJ67044.1	2716	ATTTTGAACGAAATAAGTTCACTAATAAATATACTGGCATTGACCCAATTATCTGGTAGT	292998
EXP_CD630_290001_295000_s_PSO-60-1871	0.36	CD0226	CD0226	putative transglycosylase	CAJ67044.1	2717	CAATGCAACTGTGGATATAATAATTCATCTGGATTTGATATGATTATGATGACATTGTTG	293070
EXP_CD630_290001_295000_s_PSO-60-1779	0.222	CD0226	CD0226	putative transglycosylase	CAJ67044.1	2718	TAATGGATATAATTTATCATCTAATTCTGAAAAACTGTTTAATGAACTTGATAGTGTAGC	293162
EXP_CD630_290001_295000_s_PSO-60-1706	0.0173	CD0226	CD0226	putative transglycosylase	putative transglycosylase	2719	GGTAAGTTTATTGAAGTTGATACAAAAGATAAAAGTGTAAAGTCGAGAATTGAAAATGCT	293235
EXP_CD630_290001_295000_s_PSO-60-1457	0.123	CD0226	CD0226	putative transglycosylase	CAJ67045.1	2720	GGTACTAGACATATTAAGGAATATATAGATATGTTTGGAGGTAGCATAGAAATGGGATTG	293484
EXP_CD630_290001_295000_s_PSO-60-1357	0.0358	CD0226	CD0226	putative transglycosylase	CAJ67045.1	2721	GCGTAGAATCAATTTCTGACTTGTATAAAATGCCAAAGGAGACACAAAATTATATACCTA	293584
EXP_CD630_290001_295000_s_PSO-60-1256	0.0137	CD0227	CD0227	conserved hypothetical protein	CAJ67045.1	2722	TAAATATAGACAAGCTAAATATAAGTCCAAGTAGAAGTATAGAAGTTAAAAAGACAAAGG	293685
EXP_CD630_290001_295000_s_PSO-60-1202	0.0307	CD0227	CD0227	conserved hypothetical protein	CAJ67045.1	2723	CAAAGGAAAATAATAAGTTTTCTGACAGCTTAAACTTTGTAAAACAATCTTCTTCACTAG	293739
EXP_CD630_290001_295000_s_PSO-60-1102	0.171	CD0227	CD0227	conserved hypothetical protein	CAJ67045.1	2724	GGAGAGGCTTGTACTTACACAAAACTATGGTGACATTAGTAGATATAAAAATGCAGTAAA	293839
EXP_CD630_290001_295000_s_PSO-60-942	0.0974	CD0227	CD0227	conserved hypothetical protein	CAJ67045.1	2725	AAACTTGAGGATATGACTAGTAAACTACTTAATGAAGAAAAAGAAAATATAGATATTGTT	293999
EXP_CD630_290001_295000_s_PSO-60-879	0.469	CD0227/8	CD0227/8		CAJ67045.1	2726	ACTGTTGATATGATACAAGGCTTATTGATAGATATGTATAGATAAGATTACATAAGGAGA	294062
EXP_CD630_290001_295000_s_PSO-60-755	0.113	CD0228	fliN	flagellar motor switch protein	CAJ67045.1	2727	AAAGACTGGGATTATAGAGGAAAATCAAAATGTTTTTAATGCTAAAGTAAATGTGGCTGT	294186
EXP_CD630_290001_295000_s_PSO-60-643	0.0525	CD0228	fliN	flagellar motor switch protein	CAJ67045.1	2728	GGTTCTATAATAAAACTAAATAAGAATGTAGATGAAAAATTAGACATATATGCAAATGAC	294298
EXP_CD630_290001_295000_s_PSO-60-595	0.289	CD0228	fliN	flagellar motor switch protein	CAJ67045.1	2729	TATGCAAATGACAGATTGTTTGCTTATGGAGAAAGTATTATTACAAATGAAACATTATCT	294346
EXP_CD630_290001_295000_s_PSO-60-446	0.0241	CD0228/9	CD0228/9		CAJ67045.1	2730	GTATTTTTATAAAAAATTTAAAATCTATTTGAATCGTATAAATATTTTTCTTCTTTGAGC	294495
EXP_CD630_290001_295000_s_PSO-60-353	0.0138	CD0228/9	CD0228/9		CAJ67046.1	2731	TGAGGTTATGAATATTAAAAGTGTAAGTTCAAATATTGTAGTAAATAATTATCTAAAGAA	294588
EXP_CD630_290001_295000_s_PSO-60-242	0.0706	CD0229	flgM	negative regulator of flagellin synthesis (anti-sigma-d factor)	CAJ67046.1	2732	CAAAATAGAACTATCTAAATTTGCAAAGGAAATGTCAAGTGTATCAAATATGAGCGATGA	294699
EXP_CD630_290001_295000_s_PSO-60-178	0.033	CD0229	flgM	negative regulator of flagellin synthesis (anti-sigma-d factor)	CAJ67046.1	2733	GCTAGAAATAAAAAAATAGAAGAAATAAAAAGTGCATTAGAAAATGGAACTTACAAAATT	294763
EXP_CD630_290001_295000_s_PSO-60-76	0.115	CD0229/30	CD0229/30		CAJ67046.1	2734	GGATAAAGTAATGATTACAGACTTAAAAGTCATAATATATGAAGAAAAAAAGATAATTAG	294865
EXP_CD630_295001_300000_s_PSO-60-4934	0.0629	CD0230		putative flagellar biosynthesis protein	CAJ67046.1	2735	CTAGAAGATATTAGTAGAGAACTTGCATCTATAGAAATAAAAAGAAGACAACTTTTAGGG	295007
EXP_CD630_295001_300000_s_PSO-60-4700	0.183	CD0230/31	CD0230/31		CAJ67046.1	2737	GTTGATAAACAAACTACAACTTATAATTCTTATGGAAACATTAGAAAATAGATATTGGGA	295241
EXP_CD630_295001_300000_s_PSO-60-4446	0.149	CD0231	flgK	putative flagellar hook-associated protein	CAJ67046.1	2739	CAATTAGGTACTGGAGTCCATGTAACAGATGTAACAAGAGCTAGAAATAGTTTTTATGAT	295495
EXP_CD630_295001_300000_s_PSO-60-4125	0.238	CD0231	flgK	putative flagellar hook-associated protein	CAJ67046.1	2743	GATTCTAATATAGATACTGAAATAAAACAAATAAATGACATGTTAAAAAGTCTTGAAGAC	295816
EXP_CD630_295001_300000_s_PSO-60-3942	0.0463	CD0231	flgK	putative flagellar hook-associated protein	CAJ67046.1	2744	AATATGCTTTCAGATGGTAAATTGGAACTTAATGAGTTGAAAAATGCAGATGGAACTTGG	295999
EXP_CD630_295001_300000_s_PSO-60-3916	0.279	CD0231	flgK	putative flagellar hook-associated protein	CAJ67046.1	2745	ACTTAATGAGTTGAAAAATGCAGATGGAACTTGGAAAACAGGTATATCAGGAACTTTACA	296025
EXP_CD630_295001_300000_s_PSO-60-3651	0.308	CD0231	flgK	putative flagellar hook-associated protein	CAJ67046.1	2747	CTTACTACTGAAGAAGCTTCAAAGATTGCTAAGTTAAAGGATGAAAAAATAGATATTGGG	296290
EXP_CD630_295001_300000_s_PSO-60-3546	0.374	CD0231	flgK	putative flagellar hook-associated protein	CAJ67046.1	2748	TTTGCAGAATCGGTAGGTTTAGATTCTCAAAAAGTTAATCAAGATGAAGTGAATCAACGT	296395
EXP_CD630_295001_300000_s_PSO-60-3442	0.0319	CD0231	flgK	putative flagellar hook-associated protein	CAJ67046.1	2749	TGTATCTTTAGATGAAGAAATGACAGAACTCATGAAAGTACAACGTTCCTATCAAGCTAG	296499
EXP_CD630_295001_300000_s_PSO-60-3425	0.113	CD0231	flgK	putative flagellar hook-associated protein	CAJ67046.1	2750	AAATGACAGAACTCATGAAAGTACAACGTTCCTATCAAGCTAGTGCAAAAGTTATGTCAA	296516
EXP_CD630_295001_300000_s_PSO-60-3268	0.0393	CD0232	flgL	flagellar hook-associated protein	CAJ67046.1	2751	TCTAAATTCATTGCAAGATAATTTGCAAAGATTAGACAAGGTCAATAGACAAATCAACAC	296673
EXP_CD630_295001_300000_s_PSO-60-3155	0.0136	CD0232	flgL	flagellar hook-associated protein	CAJ67046.1	2752	TGAATTCAAAAAGTGAAATAAAAACTATGGAAACTTATATTGAAAATTGTAAAGATACAG	296786
EXP_CD630_295001_300000_s_PSO-60-3042	0.0149	CD0232	flgL	flagellar hook-associated protein	CAJ67046.1	2753	GCAGATATAAAGAAGGGTTTGGTATCAAGTGGGAATGGTTCATATTCAGATGACGAAATA	296899
EXP_CD630_295001_300000_s_PSO-60-2842	0.0222	CD0232	flgL	flagellar hook-associated protein	CAJ67046.1	2754	AGTAAGTTTAAAGTTTAATACTAGCTTAAATCTTAATAAATTAAATGATTCTTTAAGTGT	297099
EXP_CD630_295001_300000_s_PSO-60-2769	0.0183	CD0232	flgL	flagellar hook-associated protein	CAJ67046.1	2755	GGAATCAGTGTAGATTATAATGTTAAGTTGAGTAGTCTTGGGTTTGATCCAACAAAAACT	297172
EXP_CD630_295001_300000_s_PSO-60-2711	0.0159	CD0232	flgL	flagellar hook-associated protein	CAJ67046.1	2756	CTGATCCATTTGAAAAGTTAAATAATATATCGAAGAAACTGGCAAATCCAAGTGATGCAA	297230
EXP_CD630_295001_300000_s_PSO-60-2560	0.0198	CD0232	flgL	flagellar hook-associated protein	CAJ67046.1	2757	AAACACAGTAGATGCCATGAAAGAAAAAAATGATGAAGGTTTGATACAGTTAAAGGATGT	297381
EXP_CD630_295001_300000_s_PSO-60-2506	0.0395	CD0232	flgL	flagellar hook-associated protein	CAJ67046.1	2758	GGATGTTTTATCGCAAAATGATGAAATAGATTATGGGGAAAAGCTTGTTCAATTAAAGGC	297435
EXP_CD630_295001_300000_s_PSO-60-2363	0.0941	CD0232/3	CD0232/3		CAJ67046.1	2759	ACGCAGATATGATGAAGATTACATTAAAAAAAGGAATACTAGGATTTGAAAACTTAAAAG	297578
EXP_CD630_295001_300000_s_PSO-60-2305	0.0645	CD0233	CD0233	conserved hypothetical protein	CAJ67046.1	2760	AGAGTATGAGCTTTTAGATATAGAAAATGAAGATATTTTAAAAGAATTTAATTCTACTGA	297636
EXP_CD630_295001_300000_s_PSO-60-2165	0.0653	CD0233	CD0233	conserved hypothetical protein	CAJ67046.1	2761	TAGAAAAACTTGAAGTAAAATCTCCAAATGATATTATGTTGCTTAATATAATCACTGTTG	297776
EXP_CD630_295001_300000_s_PSO-60-1957	0.332	CD0234	csrA	carbon storage regulator	CAJ67046.1	2763	TCGAGAAAAAAAGATGAAGCAGTACTTATAGGAGATAACATAGAAGTAAAAGTTGTAGGA	297984
EXP_CD630_295001_300000_s_PSO-60-1850	0.0247	CD0234	csrA	carbon storage regulator	CAJ67046.1	2764	AAGTATCTTAAGAAAAGAAATATATGAAAAAGTAAAAAATGAAAATATAAAAGCCACAAA	298091
EXP_CD630_295001_300000_s_PSO-60-1651	0.0415	CD0235	fliS1	flagellar protein FliS	CAJ67046.1	2765	GATGGTGCAGTAAAATATACAAAAATAGCTAGAGGAGCTATTATAGATAAAAATACACGA	298290
EXP_CD630_295001_300000_s_PSO-60-1607	0.0576	CD0235	fliS1	flagellar protein FliS	CAJ67046.1	2766	AGATAAAAATACACGAAAAGCACATAGAGAGCTTATAAGAGTTCAAGATATATTTACAGA	298334
EXP_CD630_295001_300000_s_PSO-60-1499	0.406	CD0235	fliS1	flagellar protein FliS	flagellar protein FliS	2767	GTATAGAGTTTATGATTTTGTAAGATATGAACTTTCAAGGGCAAATATCAGAAAAGATGT	298442
EXP_CD630_295001_300000_s_PSO-60-1386	0.0207	CD0235/6	CD0235/6			2768	ATGAGGCTGATAGAAAAAGTAGAGAAGAAAGAAGTAGGTATAAATGATGGAGTTAGATTT	298555
EXP_CD630_295001_300000_s_PSO-60-1284	0.0648	CD0236	fliS2	flagellar protein	flagellar protein	2769	GCTTGTAGATGGTACAGTCAAGTATACTAATATATCTAAAGTTGCACTTTTAAATAAAGA	298657
EXP_CD630_295001_300000_s_PSO-60-972	0.136	CD0236/7	CD0236/7		CAJ67047.1	2772	GGATAAACATATGTCAAGTATAAGTCCAGTAAGAGTTACAGGCCTTTCAGGAAATTTTGA	298969
EXP_CD630_295001_300000_s_PSO-60-867	0.0509	CD0237	fliD	flagellar cap protein	CAJ67047.1	2773	AGTTAATAAAGCGAAACAAGATCAACAAATAGTTAAATGGAAACAAGAAATATACAGGGA	299074
EXP_CD630_295001_300000_s_PSO-60-781	0.0699	CD0237	fliD	flagellar cap protein	CAJ67047.1	2774	ATGACAAGTATTTAAATGGAGACTCTCCTAATAGTATAACAAATAAAAAAGCATATTCTG	299160
EXP_CD630_295001_300000_s_PSO-60-590	0.148	CD0237	fliD	flagellar cap protein	CAJ67047.1	2776	AGTGACCCTATTGTTCAACAGTTTCCTCCAAATGCTAGTGGAGCAAGTTCTTTAAATATA	299351
EXP_CD630_295001_300000_s_PSO-60-468	0.11	CD0237	fliD	flagellar cap protein	CAJ67048.1	2777	CTCCCTTTGTGCAGATAATGATATAAGAGCTTCTTATAGTGAGATGACAGGTGAATTGAT	299473
EXP_CD630_295001_300000_s_PSO-60-349	0.0308	CD0237	fliD	flagellar cap protein	CAJ67048.1	2778	ATAGTTTAGCTGGACAAATTGCCAGTGATAATGGTATTACATTTACAACTGATGCTAGTG	299592
EXP_CD630_295001_300000_s_PSO-60-287	0.0227	CD0237	fliD	flagellar cap protein	CAJ67048.1	2779	ACTAAATCTGCAGTAGTATATGGAAAAAATTTAGAAGCTGATGTAACTGATGACCAAGGA	299654
EXP_CD630_295001_300000_s_PSO-60-144	0.0238	CD0237	fliD	flagellar cap protein	CAJ67048.1	2780	ACTGGTTTCTGTTACTGACACTGAAGAAGCTACTAAAAATATGAAAGCATTTGTAGATGA	299797
EXP_CD630_295001_300000_s_PSO-60-44	0.313	CD0237	fliD	flagellar cap protein	flagellar cap protein	2781	ACTAAAAAATCAAAAGATTATCCACCTCTTACAGATGAACAAAAAGATGATATGACAACT	299897
EXP_CD630_300001_305000_s_PSO-60-4936	0.0325	CD0237	fliD	flagellar cap protein	CAJ67049.1	2782	AATGATGATGAATTAAGAGCTTTTGTTGAAGATATTCAGTCTATGTTTTTTGGAGATGCA	300005
EXP_CD630_300001_305000_s_PSO-60-4721	0.0261	CD0237	fliD	flagellar cap protein	CAJ67049.1	2784	TGATGATAAGGGTATGTTTGAAAAATTAAAAAAAATTGTATTTGAATATTCTGGAAGTTC	300220
EXP_CD630_300001_305000_s_PSO-60-4480	0.256	CD0237/8	CD0237/8			2786	TCTTCACAAATGAACTATTTCTCACAAGCACAAGGTAATTAATTATGGACAAGTTAGAAG	300461
EXP_CD630_300001_305000_s_PSO-60-4377	0.0607	CD0238	CD0238	conserved hypothetical protein	CAJ67050.1	2787	TTTTATTGAAAAAATGGAGTATAAAAATATAAGTTTTCAATTAGATGAGAGACAAAACAT	300564
EXP_CD630_300001_305000_s_PSO-60-4215	0.151	CD0238	CD0238	conserved hypothetical protein	CAJ67050.1	2788	ACAATTATCAGAAGTAAAAAAAGAATTACATGAGTACAAGCTTACTAAACAGGTAAACAC	300726
EXP_CD630_300001_305000_s_PSO-60-4085	0.136	CD0238/9	CD0238/9			2789	TGTCCGATAATATAAACGGATAGTTAATACAAAAGTTAAAAGTAGAAATGACAAGGATGT	300856
EXP_CD630_300001_305000_s_PSO-60-3967	0.364	CD0239	fliC	flagellin subunit	CAJ67051.1	2790	GCAAACAATCAAATGGGAAGAAACGTAAATGGACAAAGTAAGTCTATGGAGAAGTTATCT	300974
EXP_CD630_300001_305000_s_PSO-60-3769	0.146	CD0239	fliC	flagellin subunit	flagellin subunit	2792	GGTTCGTTAGAAGAAACTGGAAATATACTACAAAGAATGAGAACTTTATCATTACAATCT	301172
EXP_CD630_300001_305000_s_PSO-60-3690	0.169	CD0239	fliC	flagellin subunit	CAJ67052.1	2793	CTGAAGAAAGAGAAAAGATAGCTGATGAGTTAACACAATTAAAAGATGAGATTGAAAGAA	301251
EXP_CD630_300001_305000_s_PSO-60-3589	0.0174	CD0239	fliC	flagellin subunit	CAJ67052.1	2794	GGAACTTCTTCAACAATAAGATTACAAGTTGGAGCAAGTTATGGAACTAATGTTTCAGGT	301352
EXP_CD630_300001_305000_s_PSO-60-3510	0.0294	CD0239	fliC	flagellin subunit	CAJ67052.1	2795	AGATAAAAATTCAATTAGTAAATACTGCAAGTATAATGGCTTCAGCTGGTATAACAACTG	301431
EXP_CD630_300001_305000_s_PSO-60-3356	0.342	CD0239	fliC	flagellin subunit	CAJ67052.1	2796	CTCATCAAGAGCAAAATTAGGAGCACAACAAAACAGACTAGAATCAACTCAAAACAATTT	301585
EXP_CD630_300001_305000_s_PSO-60-3101	0.171	CD0239/40	CD0239/40		CAJ67052.1	2799	AGAAAGGATAAGGCTTTGCTTTATTCTTTTCTTTTTTTAGAAATATAGTTTTGAAAGGAA	301840
EXP_CD630_300001_305000_s_PSO-60-2966	0.0425	CD0240	CD0240	putative glycosyltransferase	CAJ67052.1	2800	ATCAGTATTGAGAAATTCAATAGAGAGTGAACTTATAATAGTTGATACAGGTTCTACAGA	301975
EXP_CD630_300001_305000_s_PSO-60-2887	0.0311	CD0240	CD0240	putative glycosyltransferase	CAJ67052.1	2801	AAACAATATACAGAAAAGGTATATTTTCATAATTGGAATGATGATTTTTCTAGTATGAGA	302054
EXP_CD630_300001_305000_s_PSO-60-2744	0.0281	CD0240	CD0240	putative glycosyltransferase	CAJ67052.1	2802	AAAGTTTTTTGAAAGTGGTCTTAATAAAAAATTTAACTCTGCCTCAGTACGACTAAAAAA	302197
EXP_CD630_300001_305000_s_PSO-60-2645	0.0338	CD0240	CD0240	putative glycosyltransferase	CAJ67052.1	2803	AGTGTTGAGATTTTTCAAAAACCTTGATTTTAAATACTGTGGGAAAGTTCATGAACAACC	302296
EXP_CD630_300001_305000_s_PSO-60-2542	0.0481	CD0240	CD0240	putative glycosyltransferase	CAJ67052.1	2804	CATTATGGATATTTGTTTGAAGATGAAGAGATAAGAATAAATAAAGTAAAAAGAAATGAA	302399
EXP_CD630_300001_305000_s_PSO-60-2504	0.0347	CD0240	CD0240	putative glycosyltransferase	CAJ67052.1	2805	AAATAAAGTAAAAAGAAATGAAAAACTGTTACTTGAGGAATTAAAAGAAGACGAGAAATC	302437
EXP_CD630_300001_305000_s_PSO-60-2359	0.0376	CD0240	CD0240	putative glycosyltransferase	CAJ67053.1	2806	AAATTATACTCAAAATTAGAAATAGTACCTGGATACTTGATAACAAACCTTGCAAAAGTA	302582
EXP_CD630_300001_305000_s_PSO-60-2298	0.0185	CD0240	CD0240	putative glycosyltransferase	CAJ67053.1	2807	ATTTATACTTAGGAAAGGCTAAGAAGTGTGAAAAATTATGCTTAAAATATATTAATAAGG	302643
EXP_CD630_300001_305000_s_PSO-60-2053	0.0299	CD0240	CD0240	putative glycosyltransferase	CAJ67053.1	2809	ACATTGATAAAAATTTATTATAAGCTTGAGAAATATGATTTAGTAATTTCAGAGTATGAT	302888
EXP_CD630_300001_305000_s_PSO-60-2004	0.0207	CD0240	CD0240	putative glycosyltransferase	CAJ67053.1	2810	CAGAGTATGATAATATTGAAGATGTGGAAAAAAAGAAAAATGTGTACTTTAGCTTATTTA	302937
EXP_CD630_300001_305000_s_PSO-60-1869	0.0162	CD0240	CD0240	putative glycosyltransferase	CAJ67053.1	2811	GAGATAGTTTTTATAAAAGTATGGAAGACTTTATAAATAATATAAAAGATGATGAGAAAG	303072
EXP_CD630_300001_305000_s_PSO-60-1789	0.01	CD0240	CD0240	putative glycosyltransferase	CAJ67053.1	2812	TGTGATATTGAAGGTAATTATGGTCTTTTGAATAAAATAAGAATAAACAAACATGTATCA	303152
EXP_CD630_300001_305000_s_PSO-60-1648	0.01	CD0240	CD0240	putative glycosyltransferase	CAJ67053.1	2813	GTTGACTTATTAGACATTTTTTACAATATGGAATATGTTTGGATAGAGAAATACTTAAGG	303293
EXP_CD630_300001_305000_s_PSO-60-1355	0.01	CD0240	CD0240	putative glycosyltransferase	putative glycosyltransferase	2814	AAAGTTTGTTTGTAATGACATAGATAAGTTCACTTTAGAATTTAAGCATGTACTTGATGG	303586
EXP_CD630_300001_305000_s_PSO-60-1255	0.0136	CD0240	CD0240	putative glycosyltransferase	CAJ67054.1	2815	CTACATAATATGAGAATATTATTAAATGAATACCCTTTTTACAATAGAATAATAAAAATC	303686
EXP_CD630_300001_305000_s_PSO-60-1142	0.01	CD0240	CD0240	putative glycosyltransferase	CAJ67054.1	2816	AAAAGATAACTTTATTATTCGTATAGAAAATATGATTGAGAATGGAAAAATAAATGATGC	303799
EXP_CD630_300001_305000_s_PSO-60-1060	0.01	CD0240	CD0240	putative glycosyltransferase	CAJ67054.1	2817	TCAAAAACATTTGCAGATGATGTAAAGATTTTAAATATAAAGGCAATTTTGTTTATGTGT	303881
EXP_CD630_300001_305000_s_PSO-60-989	0.01	CD0240	CD0240	putative glycosyltransferase	CAJ67055.1	2818	TGAAGAAGCTGATTTTGCATTAAAAAAGGCATTATCACTAGACTTAGAAAATGAGGATAC	303952
EXP_CD630_300001_305000_s_PSO-60-844	0.01	CD0240/1	CD0240/1		CAJ67055.1	2819	GAAAAATATAATAGAAGATTGAATATATACATATAAAAATACTGATGTAAAATTTACTGG	304097
EXP_CD630_300001_305000_s_PSO-60-747	0.01	CD0240/1	CD0240/1		CAJ67056.1	2820	AGAATATACTCAATGATTTTAGTATATAGAAGATTTAATTCAAGGGAAACTAATTTTATC	304194
EXP_CD630_300001_305000_s_PSO-60-696	0.01	CD0240/1	CD0240/1		CAJ67056.1	2821	AATTTTATCATATTTACTTATAATAATAAAATAGACAAGCATATTCAAAAAATAAACAAC	304245
EXP_CD630_300001_305000_s_PSO-60-551	0.01	CD0240/1	CD0240/1		CAJ67056.1	2822	CAATATCCTAAAAACGAAGGTTTTGCACATTAAGACAATTTTTTAGTAATTTCAATGATT	304390
EXP_CD630_300001_305000_s_PSO-60-448	0.01	CD0240/1	CD0240/1			2823	GTATTTGTAATAATTGAATTTTTATTAAGTCATTTTAATACTTAAAAACCATTTATAGAG	304493
EXP_CD630_300001_305000_s_PSO-60-367	0.01	CD0240/1	CD0240/1		CAJ67057.1	2824	CAAGATTTCTTTATTTTGATAAGATTTAGTTTTTAGCTTTTTGATTGAGCTATATACAAT	304574
EXP_CD630_300001_305000_s_PSO-60-271	0.01	CD0240/1	CD0240/1		CAJ67057.1	2825	AAACTCTGTAAAATTATTGAAATTTCTAACTCAATATTGTTTGATGTACTTATCACTCAA	304670
EXP_CD630_300001_305000_s_PSO-60-158	0.01	CD0241	CD0241	phosphoserine phosphatase	CAJ67057.1	2826	GTTTTTGATTTAGATTCAACATTAACTAAACAAGAAATACTTCCTGAGATTTCTAAGTGT	304783
EXP_CD630_300001_305000_s_PSO-60-68	0.01	CD0241	CD0241	phosphoserine phosphatase	phosphoserine phosphatase	2827	ACAAATGAAACTATGCTAGGAAATTTATCTTTTGAGGAAAGTTTTAAGAAAAGAGTCGAT	304873
EXP_CD630_305001_310000_s_PSO-60-4903	0.01	CD0241	CD0241	phosphoserine phosphatase	CAJ67058.1	2828	GTTGTGACAAATAATTTAGATATTTGGATTTGTGATTTAATGAAAGAGCTTTCTTTAGAA	305038
EXP_CD630_305001_310000_s_PSO-60-4788	0.01	CD0241	CD0241	phosphoserine phosphatase	CAJ67058.1	2829	AAGTTATAATAAAAAAAGAAGATATTATAAAAAAAATGAAAGGTCCTATAGTTGCAGTTG	305153
EXP_CD630_305001_310000_s_PSO-60-4727	0.01	CD0241	CD0241	phosphoserine phosphatase	CAJ67058.1	2830	TGATGGCAGTAATGATATAAAAATGATAGAGAATGCTGATATTGGAATTGGATTTGGAGG	305214
EXP_CD630_305001_310000_s_PSO-60-4599	0.01	CD0242	CD0242	conserved hypothetical protein	CAJ67058.1	2831	GCCAACTACTAAAACAATTGTTGTAAACTGTGCAGGTAGAGGAAGTAGACTAGGATTAAA	305342
EXP_CD630_305001_310000_s_PSO-60-4493	0.01	CD0242	CD0242	conserved hypothetical protein	CAJ67058.1	2832	AGACAATTAGAGTGTCTTGATGATTATGATGACATACGTATTGTAGTAGGCTTTCAAGCA	305448
EXP_CD630_305001_310000_s_PSO-60-4411	0.01	CD0242	CD0242	conserved hypothetical protein	CAJ67058.1	2833	GTTCTTATCGTAAAGATATAATGTTTGTATTTAATCATGATTACTTAAACACTAAGACTG	305530
EXP_CD630_305001_310000_s_PSO-60-4289	0.01	CD0242	CD0242	conserved hypothetical protein	CAJ67058.1	2834	ATACTTTTTTTCAAAGAAGATTTCGATAATTTTGTTAACACAGATGGAGAAATTATTGGT	305652
EXP_CD630_305001_310000_s_PSO-60-4182	0.01	CD0242	CD0242	conserved hypothetical protein	CAJ67058.1	2835	TATTAATGATGGAGAGTTTGCTACAGAATTTTCAAGGACAAATGGAGATTATGAGTGGAC	305759
EXP_CD630_305001_310000_s_PSO-60-4131	0.01	CD0242	CD0242	conserved hypothetical protein	CAJ67058.1	2836	TGAGTGGACAGGTTTGTTTAAAATATATTCTAAAAATTTAAGCTCTGGTACAAATCATGT	305810
EXP_CD630_305001_310000_s_PSO-60-3955	0.01	CD0242/3	CD0242/3		CAJ67058.1	2837	GGAGATTTTATATGGGTAATGCAACGAGAATTTATGAAAAACATGTAGATATAAAAAAAG	305986
EXP_CD630_305001_310000_s_PSO-60-3865	0.01	CD0243	CD0243	conserved hypothetical protein	CAJ67058.1	2838	CTAAAAAGCATATTCCAGAGAATCCCTATATTTCAGTGAAATGTAATGACCAAAATCCTG	306076
EXP_CD630_305001_310000_s_PSO-60-3642	0.01	CD0243	CD0243	conserved hypothetical protein	CAJ67058.1	2839	CTTAATATCTATTGCTAAAAAAAGATTTTCTGATAATGACTGTGATTTTCAAGTATGTGA	306299
EXP_CD630_305001_310000_s_PSO-60-3622	0.01	CD0243	CD0243	conserved hypothetical protein	CAJ67058.1	2840	AAAGATTTTCTGATAATGACTGTGATTTTCAAGTATGTGATTTTATCAATACTCTATACG	306319
EXP_CD630_305001_310000_s_PSO-60-3495	0.01	CD0243	CD0243	conserved hypothetical protein	conserved hypothetical protein	2841	TGATGATGAATTAAAAATAGCATTGAAAAATTTATTAGGAATATTAGATAAAAAGGCAAC	306446
EXP_CD630_305001_310000_s_PSO-60-3425	0.01	CD0243	CD0243	conserved hypothetical protein	CAJ67059.1	2842	TCTATACCTATTGGAATAAATAAGAGATTAACTTTGAAAGAATTTTACTCGAAAGAATTA	306516
EXP_CD630_305001_310000_s_PSO-60-3273	0.01	CD0243	CD0243	conserved hypothetical protein	CAJ67059.1	2843	CAAAAGCTTCTTAACAGATATAAATCAATACTCTGATACAGAAAGGCATTATTTTATACT	306668
EXP_CD630_305001_310000_s_PSO-60-3174	0.01	CD0244	CD0244	putative CDP-Glycerol:Poly(glycerophosphate) glycerophosphotransferase	putative CDP-Glycerol:Poly(glycerophosphate) glycerophosphotransferase	2844	TGAATCTGATGAACTATAATAAAAAAAATGAAGTTTTAAATCTTATACAAATACTTATAG	306767
EXP_CD630_305001_310000_s_PSO-60-3107	0.01	CD0244	CD0244	putative CDP-Glycerol:Poly(glycerophosphate) glycerophosphotransferase	CAJ67060.1	2845	TGATTACATAAAAAATAATAATTTAAGTGAATCAATAGTTAATTCATCTCTTGAAGCTAT	306834
EXP_CD630_305001_310000_s_PSO-60-2972	0.01	CD0244	CD0244	putative CDP-Glycerol:Poly(glycerophosphate) glycerophosphotransferase	CAJ67060.1	2846	TGTAAAAATTTTAAGACTTTCCATGTATAAAAATATAAGACTTATTGAAGATTGTGAACT	306969
EXP_CD630_305001_310000_s_PSO-60-2904	0.0139	CD0244	CD0244	putative CDP-Glycerol:Poly(glycerophosphate) glycerophosphotransferase	CAJ67060.1	2847	GTAATTTAAACTATTTATCAAATATAATAGAAAATAGTCTAAATAAAAAAACTAAAATTG	307037
EXP_CD630_305001_310000_s_PSO-60-2782	0.01	CD0244	CD0244	putative CDP-Glycerol:Poly(glycerophosphate) glycerophosphotransferase	CAJ67060.1	2848	TTGGATGAGCAGTGCGACTGTTATGTAGTTCCTATACCTTATTACAAGTTAATTGATACG	307159
EXP_CD630_305001_310000_s_PSO-60-2689	0.01	CD0244	CD0244	putative CDP-Glycerol:Poly(glycerophosphate) glycerophosphotransferase	CAJ67060.1	2849	GGTAATGATTTTCCTGAAGATGTTCCAGTAATACATTATGATGATTTTGATTTATCTAAG	307252
EXP_CD630_305001_310000_s_PSO-60-2544	0.01	CD0244	CD0244	putative CDP-Glycerol:Poly(glycerophosphate) glycerophosphotransferase	CAJ67060.1	2850	ACTTGAAACAATATACTAATATGCTTGTATATGTTGCTTATGGAATACTTGGAACTTATC	307397
EXP_CD630_305001_310000_s_PSO-60-2484	0.01	CD0244	CD0244	putative CDP-Glycerol:Poly(glycerophosphate) glycerophosphotransferase	CAJ67060.1	2851	CTGTTAGTTTTTACTTAAATTTTTATGAATTGATAGCATCTAGAAATTTTGATAAGGTTA	307457
EXP_CD630_305001_310000_s_PSO-60-2405	0.01	CD0244	CD0244	putative CDP-Glycerol:Poly(glycerophosphate) glycerophosphotransferase	CAJ67060.1	2852	TGAAATTATAGCAGAATGTAGTGGTATAAATAAAAATCAAATACTAACAATGGGATCTCC	307536
EXP_CD630_305001_310000_s_PSO-60-2297	0.01	CD0244	CD0244	putative CDP-Glycerol:Poly(glycerophosphate) glycerophosphotransferase	putative CDP-Glycerol:Poly(glycerophosphate) glycerophosphotransferase	2853	AAATTATGAATCTAAATTAAAGGGTAAAATAATTTTCTTATGGACAACTAATCTAATGAA	307644
EXP_CD630_305001_310000_s_PSO-60-2143	0.01	CD0244	CD0244	putative CDP-Glycerol:Poly(glycerophosphate) glycerophosphotransferase	putative CDP-Glycerol:Poly(glycerophosphate) glycerophosphotransferase	2854	CATCCATTAGAACTTGAGTATGTAAAATCTAAAGTTCCAGAATGTTTTAATAGATACAAA	307798
EXP_CD630_305001_310000_s_PSO-60-2047	0.01	CD0244	CD0244	putative CDP-Glycerol:Poly(glycerophosphate) glycerophosphotransferase	CAJ67061.1	2855	ATTTTAGATGACTCTGTATCTTACTATGAATCATTCAACTTATCCCATGCTTTAATAACA	307894
EXP_CD630_305001_310000_s_PSO-60-1953	0.01	CD0244	CD0244	putative CDP-Glycerol:Poly(glycerophosphate) glycerophosphotransferase	CAJ67061.1	2856	CGAAGAAACCTATATTAATTTATGATATAGATATGGAACGTGGATATTATGATTCAAGAA	307988
EXP_CD630_305001_310000_s_PSO-60-1855	0.01	CD0244	CD0244	putative CDP-Glycerol:Poly(glycerophosphate) glycerophosphotransferase	CAJ67061.1	2857	GATATGGATTTAATAAAATTTATGAACTTAGTAAAAAATAATAATGATTATAAGCTAAAT	308086
EXP_CD630_305001_310000_s_PSO-60-1803	0.01	CD0244	CD0244	putative CDP-Glycerol:Poly(glycerophosphate) glycerophosphotransferase	CAJ67061.1	2858	AGCTAAATCAAAGATTAAATTCTTTAAATAGTGTACTATCAAATACAGATGGAAGTTGTG	308138
EXP_CD630_305001_310000_s_PSO-60-1664	0.01	CD0244/5	CD0244/5		CAJ67061.1	2859	TTTAGGCTTGGAAAGGAGTTAAAACATTATCAATTTTAATAAATATAAGATAATAAAGGG	308277
EXP_CD630_305001_310000_s_PSO-60-1542	0.01	CD0244/5	CD0244/5		CAJ67061.1	2860	GTATTCTTATATAATCAGTCTAAAATAAAATTTATCAAAAGTAGAGAAAATTACAAATTT	308399
EXP_CD630_305001_310000_s_PSO-60-1503	0.018	CD0244/5	CD0244/5		CAJ67061.1	2861	AGTAGAGAAAATTACAAATTTTTTATACCTAAAAGTGAAAATAAAAGGGAAAACTTTAAA	308438
EXP_CD630_305001_310000_s_PSO-60-1367	0.11	CD0244/5	CD0244/5		CAJ67061.1	2862	AAATTTAGAATAAATTTATTTTATATTGTAAATTTTTGTAAATTTTTAATATATATGTAC	308574
EXP_CD630_305001_310000_s_PSO-60-1250	0.313	CD0244/5	CD0244/5		CAJ67061.1	2863	ATTAGAAATTAAATTAAAAAATTACATAAAAAAAATACTTAAAAAAATATTTAAAAAATT	308691
EXP_CD630_310001_315000_s_PSO-60-2988	0.0621	CD0249	fliG	flagellar motor switch protein	CAJ67064.1	2893	AAGTGATATAAGTGAAAGTGATAAGAACGAGAAAATAGAAGGTGAAGGTTTAAAAAAAGC	311953
EXP_CD630_310001_315000_s_PSO-60-2702	0.475	CD0249	fliG	flagellar motor switch protein	CAJ67064.1	2896	GGAAATGCTAAAGCAAACAAATTACTTGAAGGTATATCAATAAATACAAGTACAAAGCCT	312239
EXP_CD630_310001_315000_s_PSO-60-2545	0.144	CD0249	fliG	flagellar motor switch protein	CAJ67064.1	2897	CAGAAAATGGGGCAGAAGTTTTATCATATTTAGACTTTGATTTACAAAATGAAGTAGCTA	312396
EXP_CD630_310001_315000_s_PSO-60-2514	0.182	CD0249	fliG	flagellar motor switch protein	CAJ67064.1	2898	AGACTTTGATTTACAAAATGAAGTAGCTATTAGAATAAGTTCAATGGGTTCAATATCTCC	312427
EXP_CD630_310001_315000_s_PSO-60-2172	0.291	CD0249	fliG	flagellar motor switch protein	CAJ67065.1	2901	CTTAAAAGGTGTGGATGATGCGATTTCAGATGCTATATATAGAAATCAATCTTCTAGGGC	312769
EXP_CD630_310001_315000_s_PSO-60-2042	0.403	CD0249	fliG	flagellar motor switch protein	CAJ67065.1	2902	CAAAAAATAGTAAATAGTGTAAGAAAACTTGAAAGAGAAGGTGCCATAACTATTGTAAGG	312899
EXP_CD630_310001_315000_s_PSO-60-1942	0.13	CD0250	fliH	flagellar assembly protein	CAJ67065.1	2903	AGTAAAAAAGCATCATATAAAGGAGTTTTAGATTTATCCATAATAGATAAAGTTAGAGTG	312999
EXP_CD630_310001_315000_s_PSO-60-984	0.473	CD0251	fliI	flagellum-specific ATP synthase	CAJ67065.1	2910	TGATAGCACCTGGTTGTAAAGTTATTTCTAATGGGATACCTTTAAGTGTTATGTGTAGTG	313957
EXP_CD630_310001_315000_s_PSO-60-258	0.465	CD0251	fliI	flagellum-specific ATP synthase	flagellum-specific ATP synthase	2916	TAGCAGATACAACAAGAGGGATACTTGATGGTCATATAGTTTTATCTAGAGACTTGGCAA	314683
EXP_CD630_310001_315000_s_PSO-60-182	0.478	CD0251	fliI	flagellum-specific ATP synthase	flagellum-specific ATP synthase	2917	CTCTATAGATGTATTAAACAGTTTAAGTAGGCTTATGAATGAGATTGCTTCAAAAGAAGA	314759
EXP_CD630_315001_320000_s_PSO-60-3156	0.475	CD0254	flgD	putative basal-body rod modification protein	CAJ67069.1	2935	GCAGGAACTCAGGGAAACTATAGGTCAAATAACTTAAGCCAACTTGAAAGAAATATTAAT	316785
EXP_CD630_320001_325000_s_PSO-60-4068	0.479	CD0259	CD0259	putative flagellar protein	CAJ67072.1	2972	GGAAAAAATTAAAAAGAAATACGATTTCAGTAGATATATTGGAAAATTTACAAAAAAGGA	320873
EXP_CD630_320001_325000_s_PSO-60-1196	0.26	CD0263	flhA	flagellar export protein	CAJ67076.1	2999	GGAAAATATGGATGTAATAGTGGCATTTGGTGTTGTAGGGATTGTTCTTATGATGATAGT	323745
EXP_CD630_320001_325000_s_PSO-60-655	0.444	CD0263	flhA	flagellar export protein	CAJ67076.1	3004	AAGTTTGTAAAGGGAGATGCCATAGCAGGTCTTATAGTAACAGCAATAAACATAATAGGT	324286
EXP_CD630_320001_325000_s_PSO-60-390	0.479	CD0263	flhA	flagellar export protein	flagellar export protein	3007	CAGTAATGATGACTGGTTGTGTTCTAATCGTACTTGGTATGATGCCTGGATTACCTAAAC	324551
EXP_CD630_325001_330000_s_PSO-60-3492	0.478	CD0264	flhF	signal recognition particle complex, GTP-binding subunit	signal recognition particle complex, GTP-binding subunit	3024	AATAGATACAACAGGTAGAGGCTACAAAAACTCTATGCAAATACTAGAAATCAAAAATCT	326449
EXP_CD630_325001_330000_s_PSO-60-1001	0.495	CD0267/8	CD0267/8		CAJ67084.1	3048	CCAGAGCGTTAGGCATGAAATATACAAGTGAGATGAAAGTTTTAGAATAGATGATACTGT	328940
EXP_CD630_335001_340000_s_PSO-60-1248	0.324	CD0276	CD0276	AraC-family transcriptional regulator	CAJ67094.1	3137	TGATTGCAGATGATATAGTGATTGAAGTTAATCGTAAGACATTGAGTAATCCAAGGACAT	338693
EXP_CD630_335001_340000_s_PSO-60-991	0.43	CD0276	CD0276	AraC-family transcriptional regulator	CAJ67094.1	3140	GTAGAGGTAGAGTCAGGTACATCAGTAGAAGGATATAGTACTTTTGAGTTGCCAGTTAAA	338950
EXP_CD630_340001_345000_s_PSO-60-4285	0.39	CD0279/79A	CD0279/79A		CAJ67095.1	3155	TTGATGCAGAGCTTTAATTATAATTGAATCGACATCCATAGTGAAAATTAAGAAAACGTT	340656
EXP_CD630_340001_345000_s_PSO-60-588	0.487	CD0283	CD0283	putative transcription antiterminator	CAJ67097.1	3186	ACCTAAGGGTTTAAGTACATTAATAATAGGACCTACAGGAGTTGGTAAATCTATATTTGC	344353
EXP_CD630_340001_345000_s_PSO-60-275	0.459	CD0283	CD0283	putative transcription antiterminator	CAJ67098.1	3189	ATGGATAAAGGGATATATAGAAGGTTAGGAGAGGCTAATAAGGTACATGAGTGTAGAGTT	344666
EXP_CD630_350001_355000_s_PSO-60-2055	0.296	CD0291/2	CD0291/2		CAJ67107.1	3269	CAAAGTTTACATATTTTACAAAAGACATTAAAAATAAATTTAAATATATATTTTATATAC	352886
EXP_CD630_350001_355000_s_PSO-60-1281	0.392	CD0292	CD0292	DNA-binding protein	CAJ67109.1	3277	AAATGGATGAAGCGAGAGAAACATTTCAACTTGGTGCATATCAGAACCTTATATCATTAG	353660
EXP_CD630_350001_355000_s_PSO-60-1087	0.498	CD0292	CD0292	DNA-binding protein	CAJ67109.1	3279	ACACAGGCACAAATTAATTTAATACATGGTGATAATGAAGGAGCTATTAAATCATTACGA	353854
EXP_CD630_355001_360000_s_PSO-60-3011	0.49	CD0295	CD0295	putative iron-sulfur-binding protein	CAJ67113.1	3307	TTATAGATTCTGATGTATGTTATGGATGTGGAGAATGTCCAACTGTCTGTCCAACTAGAG	356930
EXP_CD630_360001_365000_s_PSO-60-1974	0.316	CD0301	rbsA	ribose ABC transporter, ATP-binding protein	CAJ67117.1	3364	GAAGTAAGAGAAGTGAAATAGTAGAAGCTATACTTGGACTTAGAACATATGATTCTGGAA	362967
EXP_CD630_365001_370000_s_PSO-60-1843	0.318	CD0305	abgB1	putative aminobenzoyl-glutamate utilization protein	CAJ67123.1	3413	ATCATTGGATATTGGAGATGTTAGTTACATAATTCCTACAGCACAGTGTTCTTGTTCAGT	368098
EXP_CD630_365001_370000_s_PSO-60-177	0.377	CD0307	CD0307	putative 'four-disulfide core' protein	CAJ67124.1	3429	GACGATTGTTGTGAAAATTGTGCTAAGCTTTGGTGTTTAGATTCATGTTGTGAATGTTTT	369764
EXP_CD630_375001_380000_s_PSO-60-4795	0.479	CD0313	CD0313	putative heavy-metal-transporting ATPase	CAJ67128.1	3478	GGAGTTATCAGAAGCAGTAGGGGTTATGCTTTTCTATAAAGTAGGAGAGTATTTACAAGG	375146
EXP_CD630_375001_380000_s_PSO-60-690	0.485	23S rRNA	23S rRNA		CAJ67133.1	3516	CAGGGAACTGAAACATCTAAGTACCTGAAGGAAGAGAAAGAAATTCGATTCCGTAAGTAG	379251
EXP_CD630_380001_385000_s_PSO-60-4924	0.445	23S rRNA	23S rRNA			3521	GAATGCCGTCATCTTATACTTGGGAGTCAGACTGTGGGTGATAAGATTCATAGTCGAAAG	380017
EXP_CD630_380001_385000_s_PSO-60-4632	0.498	23S rRNA	23S rRNA		CAJ67134.1	3524	ATGACCGTAAGGACATGTGGACAGTATGGGAGTGAGAATGTTGGCATGAGTAGCGAGATG	380309
EXP_CD630_380001_385000_s_PSO-60-4342	0.496	23S rRNA	23S rRNA			3526	CTTTGATAATGCTGGGATGTGATGGGGAGCGAAATTTAGTAGCGAAGTAGCTGATTTCAC	380599
EXP_CD630_380001_385000_s_PSO-60-1585	0.296	CD0315/6	CD0315/6			3552	ACATAAGTTACTAATCCAGTCCAATCTTATCAGTCCACTCATTTATTCTTTCTATTACCC	383356
EXP_CD630_380001_385000_s_PSO-60-1102	0.492	CD0316	CD0316	putative ABC transporter, permease protein	putative ABC transporter, permease protein	3556	TCATGCAACTTAAAACCAGTTTTGTCGATAAATCAGAAAAATGTAAAACGGATTCAGTCA	383839
EXP_CD630_385001_390000_s_PSO-60-1402	0.478	CD0322	CD0322	conserved hypothetical protein	CAJ67136.1	3599	ATGGAGGTTTTGGGGTATTTGATGAAATTAATATGGCAAAAAATGATGCTATAGTTGTGG	388539
EXP_CD630_390001_395000_s_PSO-60-1200	0.496	CD0327	cbiO	cobalt ABC transporter, ATP-binding protein	cobalt ABC transporter, ATP-binding protein	3649	GGATTTTGATTGATGAAGGAAAGGCAGAAAATGTGTTTATAAATGAAAATAATATTATAC	393741
EXP_CD630_390001_395000_s_PSO-60-193	0.359	CD0328	pcrA	ATP-dependent DNA helicase	CAJ67144.1	3657	TACTTAAAACTGTAGAACTTTTCAAGGCTAATGATGAAGTGTTAGCATATTACAGAAGCA	394748
EXP_CD630_395001_400000_s_PSO-60-980	0.427	CD0331	ppiB	peptidyl-prolyl cis-trans isomerase	CAJ67148.1	3696	GATGGTCAGTATGCAGGTTTTGGTAGAGTGATAGAAGGTATGGATACAGTTGATGAAATA	398961
EXP_CD630_400001_405000_s_PSO-60-4479	0.402	CD0332	bclA1	putative exosporium glycoprotein	CAJ67150.1	3710	GACAGGAAGCATAGGACCAACAGGCCCAACCGGAAATACAGGAGCAACAGGAAGTATAGG	400462
EXP_CD630_400001_405000_s_PSO-60-4393	0.357	CD0332	bclA1	putative exosporium glycoprotein	CAJ67150.1	3711	GAAGTACAGGAGCGACAGGAAGTATAGGACCAACAGGAGTAACAGGTCCGACAGGAAATA	400548
EXP_CD630_400001_405000_s_PSO-60-4273	0.311	CD0332	bclA1	putative exosporium glycoprotein	CAJ67150.1	3712	TGACAGGAAGTATAGGACCAACAGGAGTAACAGGCCCAACAGGAAATACAGGAGAAATAG	400668
EXP_CD630_400001_405000_s_PSO-60-4192	0.305	CD0332	bclA1	putative exosporium glycoprotein	CAJ67150.1	3713	CAACAGGAGTGACAGGAAGTATAGGACCAACAGGAGCAACAGGACCAACAGGAGAAATAG	400749
EXP_CD630_400001_405000_s_PSO-60-4103	0.299	CD0332	bclA1	putative exosporium glycoprotein	CAJ67150.1	3714	AGTATAGGACCAACAGGAGCAACAGGTCCAACAGGAGCGACAGGAGTGACAGGAGAAATA	400838
EXP_CD630_400001_405000_s_PSO-60-3948	0.3	CD0332	bclA1	putative exosporium glycoprotein	CAJ67150.1	3715	GACAGGAGAAATAGGACCAACAGGAGCAACAGGCCCAACAGGAGTGACAGGAAGTATAGG	400993
EXP_CD630_400001_405000_s_PSO-60-3853	0.305	CD0332	bclA1	putative exosporium glycoprotein	CAJ67150.1	3716	GAGAAATAGGACCAACGGGAGCAACAGGCCCAACAGGAGTAACAGGAGAAATAGGACCAA	401088
EXP_CD630_400001_405000_s_PSO-60-3772	0.334	CD0332	bclA1	putative exosporium glycoprotein	CAJ67150.1	3717	GAAATACAGGAGTAACAGGAGAAATAGGACCAACGGGAGCAACGGGTCCGACAGGAAATA	401169
EXP_CD630_400001_405000_s_PSO-60-3722	0.381	CD0332	bclA1	putative exosporium glycoprotein	CAJ67150.1	3718	ACAGGAAATACAGGAGTGACAGGAGAAATAGGACCAACGGGAGCAACAGGACCAACAGGA	401219
EXP_CD630_400001_405000_s_PSO-60-3624	0.407	CD0332	bclA1	putative exosporium glycoprotein	CAJ67150.1	3719	GACAGGAAGTATAGGGCCAACGGGAGTAACAGGTCCAACAGGAGCGACAGGAAGTATAGG	401317
EXP_CD630_405001_410000_s_PSO-60-2584	0.252	CD0334/5	CD0334/5		CAJ67154.1	3776	TTATAACTTAAATTCTAAATGGAAATGATAAAAGGTCAGTAATTTAAAGATAATTTTGAA	407357
EXP_CD630_405001_410000_s_PSO-60-1982	0.433	CD0335/6	CD0335/6		CAJ67155.1	3782	CCTCTTTTCTATAAATAGTTTTAGAGTGTTAGTTTAACTTAAGCTCTCCATCTATTATAG	407959
EXP_CD630_405001_410000_s_PSO-60-256	0.327	CD0337	CD0337	ABC transporter, permease protein	ABC transporter, permease protein	3799	TTTGAATTAATAGCTTCGTAGTAATCTAATTGATTTATTTTATTTACCTCTATTCTTGTG	409685
EXP_CD630_405001_410000_s_PSO-60-92	0.422	CD0337	CD0337	ABC transporter, permease protein	ABC transporter, permease protein	3801	ACCAGTTTCATTGAGATAAACATTTGATAGAATAAAATCTGCATTCATATATGTTTGTTC	409849
EXP_CD630_410001_415000_s_PSO-60-4454	0.394	CD0337	CD0337	ABC transporter, permease protein	CAJ67156.1	3806	CAAATAGACTCATAGCAATTGCAACGTATTTACTTGAATTATCTAAAGTACCGTTTTTCA	410487
EXP_CD630_410001_415000_s_PSO-60-1708	0.379	CD0339/40	CD0339/40			3832	TATGATTTAATCTATATAAATTACAGTATATTATATATTGGACTTTCTAATTTTTTTAAG	413233
EXP_CD630_415001_420000_s_PSO-60-3417	0.343	CD0340	CD0340	conserved hypothetical protein	CAJ67159.1	3859	TTTGAACTTGAGATGTATTCTTTTTAGATTTATCAGTATCTTCTATAAGTAAAACAAGCT	416524
EXP_CD630_425001_430000_s_PSO-60-3347	0.477	CD0352	CD0352	putative transcriptional regulator	CAJ67166.1	3954	ATATCTACTTTGAAGAAAATAACTAATGGGCTAAAAATCTCATTTACATCATTGATGGAG	426594
EXP_CD630_425001_430000_s_PSO-60-2142	0.4	CD0353	CD0353	hypothetical protein	hypothetical protein	3966	CAAATCAATGGATTGTAAGTGGAATGTATGATGATGAATCGGGATTTAAGAAACTAGAAA	427799
EXP_CD630_425001_430000_s_PSO-60-1290	0.231	CD0354	CD0354	putative membrane protein	CAJ67169.1	3975	TAAATTTATTTATATTTTCTTTTTAAAAACTTACTAAATTTCTGATTATCTTTTCATAAG	428651
EXP_CD630_425001_430000_s_PSO-60-1143	0.272	CD0354	CD0354	putative membrane protein	CAJ67169.1	3976	CATGAAAATGCAACCAAAAGTAGTAAATGAGTAGTAAATATACGCTCCGATATTAACAAG	428798
EXP_CD630_425001_430000_s_PSO-60-1042	0.0315	CD0354; 55	CD0354_int-Tn	putative membrane protein_integrase	CAJ67169.1	3977	TGTGCGTAATAACCAAGTGTCATGGTTATGTTAGCGTGTCCCATGAGATATTGCAGGGTG	428899
EXP_CD630_425001_430000_s_PSO-60-984	0.01	CD0354; 55	CD0354_int-Tn	putative membrane protein_integrase	CAJ67169.1	3978	TGTTTGGGTTCATTCCTCTGTTTGCCATATTCGTACAATAAGTATGTCTAAATGAATGTG	428957
EXP_CD630_425001_430000_s_PSO-60-895	0.0242	CD0354; 55	CD0354_int-Tn	putative membrane protein_integrase	CAJ67169.1	3979	TACTTGTTATACTTCTTAATCAGTCCTCGCACCATACCCTCATAGTTTCCTGCAACTTTA	429046
EXP_CD630_425001_430000_s_PSO-60-773	0.01	CD0354; 55	CD0354_int-Tn	putative membrane protein_integrase	CAJ67169.1	3980	CTTTCCTCTGTTCTTTAGTATTCTTTGGATTGCTTGATAAGCCCGTTCTGTCAATGGAAG	429168
EXP_CD630_425001_430000_s_PSO-60-642	0.0132	CD0354; 55	CD0354_int-Tn	putative membrane protein_integrase	CAJ67169.1	3981	GGTCTATATTGAGTATTCTGTTCTGCATATCAATATGCGTTGTCAGTCCGCAAAATTCAG	429299
EXP_CD630_425001_430000_s_PSO-60-555	0.0664	CD0354; 55	CD0354_int-Tn	putative membrane protein_integrase	CAJ67169.1	3982	GCACAACCTCATCATAATACTTGCTGTAAATCTTATCCTTTTCCATAAAGGCAAGCAGGC	429386
EXP_CD630_425001_430000_s_PSO-60-457	0.0311	CD0354; 55	CD0354_int-Tn	putative membrane protein_integrase	CAJ67169.1	3983	GTATCATCTTCCAAAACATCACTTAGCTTAAATTCAAACGGGTTCTTTCTGATACAGTCG	429484
EXP_CD630_425001_430000_s_PSO-60-360	0.0394	CD0354; 55	CD0354_int-Tn	putative membrane protein_integrase	putative membrane protein_integrase	3984	GCTTATAGTTATCAATCGTTTTATAGGCATATCCTTTTTCGCTCATTCTGATAGCCCATT	429581
EXP_CD630_425001_430000_s_PSO-60-248	0.183	CD0354; 55	CD0354_int-Tn	putative membrane protein_integrase	0	3985	ATTTTTCAGAGCGTTCATAAGATACTGTCGTCCTTTTTCAGTAGCCCTCTTAATGTTCTT	429693
EXP_CD630_425001_430000_s_PSO-60-148	0.202	CD0354; 55	CD0354_int-Tn	putative membrane protein_integrase	0	3986	ATTTTACCGCCTGCTGTGTCGATACCGTCATTAAGGTCTTTTTTTATCTGTGCTTCTTTT	429793
EXP_CD630_425001_430000_s_PSO-60-42	0.0447	CD0354; 55	CD0354_int-Tn	putative membrane protein_integrase	0	3987	TCGGTACAAGTTTCCAAGAATAGATAAATTGTGGCTTTCCGTATATATCGGTATATTTAT	429899
EXP_CD630_430001_435000_s_PSO-60-4934	0.0882	CD0354	CD0354	putative membrane protein	0	3988	GATTTTTACTGTCTTTTCGTTTTACATTAGACATAGTGTAAAGCTCCTTTCCGTCATGGA	430007
EXP_CD630_430001_435000_s_PSO-60-4835	0.111	CD0354	CD0354	putative membrane protein	0	3989	GGCTCAATGACATTAGATTTCGTCCAATGTATCTATGATTTTTTCAAATTGTTTTCGCTT	430106
EXP_CD630_430001_435000_s_PSO-60-4674	0.349	CD0354	CD0354	putative membrane protein	0	3990	CTTCTTCAATCGTCAGCGTATATTTTTCCCAGATAGGCACATCAGTATTGTTCATAATTT	430267
EXP_CD630_430001_435000_s_PSO-60-4636	0.0321	CD0354	CD0354	putative membrane protein	0	3991	ACATCAGTATTGTTCATAATTTATGCACCCCCTTTACTGTGTGTCATTTTTTACAAGCAG	430305
EXP_CD630_430001_435000_s_PSO-60-4505	0.0764	CD0354; 56A	CD035456A	putative membrane protein	0	3992	GACGTATCATTATTCTGTGAGGATAGGTCGTGGCAAAACGACTTTTCCAACAGTCGCTCT	430436
EXP_CD630_430001_435000_s_PSO-60-4244	0.0448	CD0354; 58	CD0354_58	putative membrane protein_ conjugative transposon conserved hypothetical protein	putative membrane protein_ conjugative transposon conserved hypothetical protein	3994	TTCTTCTGGTTCTAAGTCCATATCTTCAATATCAAAACCTAAAATCATTTTGATAAGTGC	430697
EXP_CD630_430001_435000_s_PSO-60-4199	0.073	CD0354; 58	CD0354_58	putative membrane protein_ conjugative transposon conserved hypothetical protein	CAJ67171.1	3995	CATTTTGATAAGTGCTTCTCTGATACGTCCTTTTAATTCCATATCTACAACAATATAAAC	430742
EXP_CD630_430001_435000_s_PSO-60-4000	0.0181	CD0354	CD0354	putative membrane protein	CAJ67171.1	3996	GGTTTCATTTTCTAATGTTCCTCCTTGAGTATTTTTTTCATAGTTTCCAAAGCGTGATGT	430941
EXP_CD630_430001_435000_s_PSO-60-3884	0.0135	CD0354; 59	CD0354_59	putative membrane protein_ conjugative transposon conserved hypothetical protein	CAJ67171.1	3997	TGTCATTTCCAAGAAGTAATACATCAACAGAGTATTGCGTTTTCTTTCTGGAAGTTTCTT	431057
EXP_CD630_430001_435000_s_PSO-60-3813	0.0129	CD0354; 59	CD0354_59	putative membrane protein_ conjugative transposon conserved hypothetical protein	CAJ67171.1	3998	CCAATTCATCATCAAGGACACGAATATCAATGCCACATACTGAAAAGATTGTATAATCTG	431128
EXP_CD630_430001_435000_s_PSO-60-3659	0.0253	CD0354; 59	CD0354_59	putative membrane protein_ conjugative transposon conserved hypothetical protein	CAJ67171.1	3999	GTAATAATCTTTCACGACACTACGAACAACTTTCTTTAAACAACTTTCAAAACGACATTG	431282
EXP_CD630_430001_435000_s_PSO-60-3625	0.037	CD0354; 59	CD0354_59	putative membrane protein_ conjugative transposon conserved hypothetical protein	putative membrane protein_ conjugative transposon conserved hypothetical protein	4000	TTTAAACAACTTTCAAAACGACATTGAACTGTTTTCTGGAAGTCAGACGGTTTCATCAAT	431316
EXP_CD630_430001_435000_s_PSO-60-3496	0.0562	CD0354	CD0354	putative membrane protein	CAJ67172.1	4001	TGTGATTTAATGACCTCTTTTGAAAAATTTTTGAATTTTTTTCGAGTATAAAAAAAGCCC	431445
EXP_CD630_430001_435000_s_PSO-60-3383	0.0128	CD0354	CD0354	putative membrane protein	CAJ67172.1	4002	TAGTAGCGTGCTATTATTAGGTTGAGTTTGATTGTAAAGAATTGTGCTTAAAGCTTTCCA	431558
EXP_CD630_430001_435000_s_PSO-60-3280	0.0119	CD0354	CD0354	putative membrane protein	CAJ67172.1	4003	CGAACTTATTGAGGAAATTTTAATGTTTCTAATTTTCTTAAAATCAAGGTTTTTACTTGT	431661
EXP_CD630_430001_435000_s_PSO-60-3200	0.01	CD0354; 60		putative membrane protein_putative transcriptional regulator	CAJ67172.1	4004	TGCTAATTCATGTAAACATTTGAATATCTGTAAATCTGTTTCTTCTTTCATTTTTGTTAT	431741
EXP_CD630_430001_435000_s_PSO-60-3112	0.01	CD0354; 60		putative membrane protein_putative transcriptional regulator	putative membrane protein_putative transcriptional regulator	4005	AACTCATTTCCTTTTTTGACGATTAGCCCTTTACTTCTAAGTATTTTATAAGCTAATTGA	431829
EXP_CD630_430001_435000_s_PSO-60-2976	0.01	CD0354; 60		putative membrane protein_putative transcriptional regulator	putative membrane protein_putative transcriptional regulator	4006	GCTGAAAAATTTCTCGTTCTATATAATTTGATATTTGTTGTGCATAAGGATAAACATCAT	431965
EXP_CD630_430001_435000_s_PSO-60-2848	0.01	CD0354; 60		putative membrane protein_putative transcriptional regulator	putative membrane protein_putative transcriptional regulator	4007	TGCAAATTATGGACTGTTCCTTTTGGAAACGTAATTGTCAGTCTTGTATATTCTTTTTCC	432093
EXP_CD630_430001_435000_s_PSO-60-2809	0.01	CD0354; 61		putative membrane protein_two-component system, sensor histidine kinase	CAJ67173.1	4008	AGTCTTGTATATTCTTTTTCCGTAGAAGCAATATCCAATTTCAAACCCAATCTATCGCAT	432132
EXP_CD630_430001_435000_s_PSO-60-2705	0.01	CD0354; 61		putative membrane protein_two-component system, sensor histidine kinase	CAJ67173.1	4009	GTTTCTATTTGAACCAGTAAAACCCTTTTCAAATACACGGGATACATCAGACGTTTTTAT	432236
EXP_CD630_430001_435000_s_PSO-60-2463	0.01	CD0354; 61		putative membrane protein_two-component system, sensor histidine kinase	CAJ67173.1	4010	TTACTTTCCTTTCCATAAGTGCATGACGGAATTTCAGAATGACATTATGTATTACTTCGT	432478
EXP_CD630_430001_435000_s_PSO-60-2412	0.01	CD0354; 61		putative membrane protein_two-component system, sensor histidine kinase	CAJ67173.1	4011	TTACTTCGTCTAACTGCAACTGTTTTACAAAATAGTCTTTTTCTGTATTTTCACTTCTTG	432529
EXP_CD630_430001_435000_s_PSO-60-2264	0.01	CD0354; 61		putative membrane protein_two-component system, sensor histidine kinase	CAJ67173.1	4012	CAATGCCCCTATCGGTATTTTAATTTCATGAGCGAAACTTTCCACATATTCTTGATAATC	432677
EXP_CD630_430001_435000_s_PSO-60-2156	0.01	CD0354; 61		putative membrane protein_two-component system, sensor histidine kinase	putative membrane protein_two-component system, sensor histidine kinase	4013	GGCTTTTTTTAGTGCGTAGTAATAGGCTTCATTTTGAAATTCTTTTGACTTTGGTAAAAC	432785
EXP_CD630_430001_435000_s_PSO-60-2061	0.01	CD0354; 61		putative membrane protein_two-component system, sensor histidine kinase	putative membrane protein_two-component system, sensor histidine kinase	4014	CTAAATCAATAATATGTTGCGAAGCCTTACGTTTCTTCCGATACAAACACCATTGAAAAA	432880
EXP_CD630_430001_435000_s_PSO-60-1984	0.01	CD0354; 61		putative membrane protein_two-component system, sensor histidine kinase	CAJ67174.1	4015	AACAGAATTACCAGCAATACAACAAACAGCGTATCTACACCGTAGAAAATCAAGAAAAAT	432957
EXP_CD630_430001_435000_s_PSO-60-1875	0.01	CD0354	CD0354	putative membrane protein	CAJ67174.1	4016	CTTCTAAGAATGTAAAAAAACTCACAATTTCCAACCCTTTCCTCGTATATTTTCCAATAA	433066
EXP_CD630_430001_435000_s_PSO-60-1757	0.01	CD0354; 62		putative membrane protein_two-component system, response regulator	CAJ67174.1	4017	ACATTTTCGTCTAAATAATATTTGTCGTTCCACAGCTTTTCCAATAGTTCTTCCTTACTG	433184
EXP_CD630_430001_435000_s_PSO-60-1644	0.01	CD0354; 62		putative membrane protein_two-component system, response regulator	CAJ67174.1	4018	TGTCAATTCAATGCTTTTCGCTTGATACTTCAAAATAGATAAATGTAAATCAAGGGTACA	433297
EXP_CD630_430001_435000_s_PSO-60-1601	0.01	CD0354; 62		putative membrane protein_two-component system, response regulator	CAJ67174.1	4019	TGTAAATCAAGGGTACAATCTTTTTTAACAAGCTCACGGAAATTATTCGGGTTTGATAAC	433340
EXP_CD630_430001_435000_s_PSO-60-1444	0.01	CD0354; 62		putative membrane protein_two-component system, response regulator	CAJ67174.1	4020	CATTTGTATCTCTGCTTGTTACAAAGATAATAGGTACTGGCATAACTTGTTTTATATTCC	433497
EXP_CD630_430001_435000_s_PSO-60-1352	0.01	CD0354; 62		putative membrane protein_two-component system, response regulator	CAJ67174.1	4021	TTAATATCAAGCAAAACCAGCTCTACGCAATATTGCTTTAATTCCTCTGTCAGATTTTCA	433589
EXP_CD630_430001_435000_s_PSO-60-1255	0.01	CD0354; 62		putative membrane protein_two-component system, response regulator	CAJ67174.1	4022	TCAATAGTTTAGAAAGCTCCAGACGAGTGATTTCATCATCTTCAATAATCGCTATTCTCA	433686
EXP_CD630_430001_435000_s_PSO-60-1144	0.01	CD0354	CD0354	putative membrane protein	CAJ67174.1	4023	AGAAAAATCTAACTCTCCTCATTGATATTTCGTTTGAAACCGATATACGTTGCTATCCAA	433797
EXP_CD630_430001_435000_s_PSO-60-1052	0.01	CD0354; 63		putative membrane protein_putative lantibiotic ABC transporter, membrane protein	putative membrane protein_putative lantibiotic ABC transporter, membrane protein	4024	GCTTCCTACAAAATAAAGAAGATAGATGAACTTGCTTTCCAAAAGTGCTTGATATACATT	433889
EXP_CD630_430001_435000_s_PSO-60-945	0.01	CD0354; 63		putative membrane protein_putative lantibiotic ABC transporter, membrane protein	CAJ67176.1; 0	4025	CAGGAACTCCGAATAATATTAGTAACTGTTTTCTGATTGTCTTAAATAGAGATTTATCAT	433996
EXP_CD630_430001_435000_s_PSO-60-894	0.01	CD0354; 63		putative membrane protein_putative lantibiotic ABC transporter, membrane protein	CAJ67176.1; 0	4026	ATTTATCATTTACTCCCAATCTCCGTAATGTCTGATAGCGATATTTATATTTCGTAGCGT	434047
EXP_CD630_430001_435000_s_PSO-60-748	0.01	CD0354; 63		putative membrane protein_putative lantibiotic ABC transporter, membrane protein	CAJ67176.1; 0	4027	GTCATAGCATTTTGTTCTTCAATAGCGGTACCCCTAACATTTACCCGATAATATTCAAAG	434193
EXP_CD630_430001_435000_s_PSO-60-653	0.01	CD0354; 63		putative membrane protein_putative lantibiotic ABC transporter, membrane protein	CAJ67176.1; 0	4028	ATGTTCTAAATTTTTTCTTATTTTTTCTTCTAATTGTGCTGTTGTTTCTTCTTCGGTATC	434288
EXP_CD630_430001_435000_s_PSO-60-566	0.01	CD0354; 63		putative membrane protein_putative lantibiotic ABC transporter, membrane protein	CAJ67176.1; 0	4029	TAAATCTTTTACATATTCGTCAGGAACAATGACAACAAATTTTCCCGAAGTGGCTATAGT	434375
EXP_CD630_430001_435000_s_PSO-60-470	0.01	CD0354; 63		putative membrane protein_putative lantibiotic ABC transporter, membrane protein	0	4030	CAGTTTTTTATTTGAAATTTGAATATTCTTTAAACTTTCATTATTTTCAACTCTATACAA	434471
EXP_CD630_430001_435000_s_PSO-60-372	0.01	CD0354; 63		putative membrane protein_putative lantibiotic ABC transporter, membrane protein	0	4031	CCAACTCTAAAGTATCCATATTTCGCAGTTTCAGTAATTTATTATAATCACTCAGCTTCA	434569
EXP_CD630_430001_435000_s_PSO-60-259	0.01	CD0354; 63		putative membrane protein_putative lantibiotic ABC transporter, membrane protein	CAJ67177.1; 0	4032	TTTGGTTCTGCATAAATATTATATTCAATAGTTTCATTTATCGTATAATCTTCATCTACA	434682
EXP_CD630_430001_435000_s_PSO-60-66	0.01	CD0354; 63		putative membrane protein_putative lantibiotic ABC transporter, membrane protein	CAJ67177.1; 0	4033	ACAGTAATATTAACATAGAAAGTGTCCCAAATGTAAAACTCATAGTTCGTGCTTTTGATG	434875
EXP_CD630_435001_440000_s_PSO-60-4892	0.01	CD0354; 63		putative membrane protein_putative lantibiotic ABC transporter, membrane protein	CAJ67177.1; 0	4034	TCAACATAATCACACTAATCATCAAATAAGTAATCGTTTCTTGCTCTCCAAACTTATCCA	435049
EXP_CD630_435001_440000_s_PSO-60-4827	0.01	CD0354; 63		putative membrane protein_putative lantibiotic ABC transporter, membrane protein	CAJ67177.1; 0	4035	CAACGAGAATTCCAAAGAAGTAATGCAACAACTCCAATTATAATACTTGCAATAAAAATA	435114
EXP_CD630_435001_440000_s_PSO-60-4735	0.01	CD0354; 63		putative membrane protein_putative lantibiotic ABC transporter, membrane protein	CAJ67177.1; 0	4036	CTTTTCATTTTGTTTATCAAAATATAGAAAATTATGTACTGTCATTTTTTTTATTTTTCT	435206
EXP_CD630_435001_440000_s_PSO-60-4592	0.01	CD0354; 63		putative membrane protein_putative lantibiotic ABC transporter, membrane protein	CAJ67177.1; 0	4037	AGATAACTTCTGGGATACCTAATACTTTTACAATTATCAATGATACGAACTGGCTAAACA	435349
EXP_CD630_435001_440000_s_PSO-60-4512	0.01	CD0354; 63		putative membrane protein_putative lantibiotic ABC transporter, membrane protein	CAJ67177.1; 0	4038	AAAACAAATGCAACCATTCCCAATAGTATATTTTCTATGACAAGTAAACGAGCAATTTCT	435429
EXP_CD630_435001_440000_s_PSO-60-4358	0.01	CD0354; 63		putative membrane protein_putative lantibiotic ABC transporter, membrane protein	CAJ67177.1; 0	4039	CAAATACAATGATGATATTAACAAAAGTTAAAACATTCTTAAACGAACTCATACTAGAGG	435583
EXP_CD630_435001_440000_s_PSO-60-4246	0.01	CD0354; 63		putative membrane protein_putative lantibiotic ABC transporter, membrane protein	CAJ67177.1; 0	4040	TGAAAATGAAATCGTAATCGTTATCAGATAAATCAAATAATCTTTAATACTTCTTTTTGT	435695
EXP_CD630_435001_440000_s_PSO-60-4172	0.01	CD0354	CD0354	putative membrane protein	CAJ67177.1; 0	4041	ATTTACCTAACATTTCCCACTTCACCTCCGAGCAAGGTTAATATATCCAATATTTCATTG	435769
EXP_CD630_435001_440000_s_PSO-60-4089	0.01	CD0354; 64		putative membrane protein_putative lantibiotic ABC transporter,ATP-binding protein	CAJ67177.1; 0	4042	TCCTCTGAAAATTTCATTGAATATCTTACCGTCTTTTAAGAACAGAATACGCTCACAGAA	435852
EXP_CD630_435001_440000_s_PSO-60-4010	0.01	CD0354; 64		putative membrane protein_putative lantibiotic ABC transporter,ATP-binding protein	0	4043	TGTGTTACCATTAAAATAGTAGCCTGCATTTTATTGTTGATGTCAGACATTGTTTCCAGT	435931
EXP_CD630_435001_440000_s_PSO-60-3846	0.01	CD0354; 64		putative membrane protein_putative lantibiotic ABC transporter,ATP-binding protein	0	4044	TCCACCCGAAACTTCGTAAGGGAATTTTAATAAAATATCTCGAATACCTAATTTGTCAGC	436095
EXP_CD630_435001_440000_s_PSO-60-3757	0.01	CD0354; 64		putative membrane protein_putative lantibiotic ABC transporter,ATP-binding protein	0	4045	CAGAGTTCTGTTTGTTGATAATCAATGACAAAGAAATGTTTTCCTCAATCGTCAACGTAT	436184
EXP_CD630_435001_440000_s_PSO-60-3702	0.01	CD0354; 64		putative membrane protein_putative lantibiotic ABC transporter,ATP-binding protein	0	4046	CGTATCTAAAAGGTTAAAGTCTTGAAAAATGAACCCAAGATTTTCACGTCTGAAATCAGC	436239
EXP_CD630_435001_440000_s_PSO-60-3585	0.01	CD0354; 64		putative membrane protein_putative lantibiotic ABC transporter,ATP-binding protein	CAJ67179.1; 0	4047	GGTTACGGTATCAATCGTAGAAATACAGTTTAATAGGGTAGTCTTTCCAGAGCCACTAGC	436356
EXP_CD630_435001_440000_s_PSO-60-3503	0.01	CD0354; 64		putative membrane protein_putative lantibiotic ABC transporter,ATP-binding protein	0	4048	CCCTTATCTACATACATAGAAATACCGTCTACTGCCTTTGTGATATTTCCAGAGTTACCC	436438
EXP_CD630_435001_440000_s_PSO-60-3342	0.01	CD0354	CD0354	putative membrane protein	0; CAJ67180.1	4049	TAGCAAGGGCAGTATTCAATTACACTTACAGTTTTGAAAGTAAACGGAGAGTAAAAAGAG	436599
EXP_CD630_435001_440000_s_PSO-60-3259	0.01	CD0354	CD0354	putative membrane protein	0; CAJ67180.1	4050	TTCTGTGGCTACAAATCACGGCTTTTTATTTCTTATAAATCTTGCTTGTTAAACTCATGA	436682
EXP_CD630_435001_440000_s_PSO-60-3204	0.01	CD0354; 65		putative membrane protein_putative lantibiotic ABC transporter, permease protein	0	4051	CATGAATAGATAAACCAATCCCAACAATTCCCGTACAAAGTATTGAAGCAATGCAAATAT	436737
EXP_CD630_435001_440000_s_PSO-60-3116	0.01	CD0354; 65		putative membrane protein_putative lantibiotic ABC transporter, permease protein	0; CAJ67181.1	4052	AGTAGATATTTGTATTGCTAACCACGGTACAAAACTTGCTACTGGAAGTAATTCTTCTGA	436825
EXP_CD630_435001_440000_s_PSO-60-2961	0.01	CD0354; 65		putative membrane protein_putative lantibiotic ABC transporter, permease protein	0; CAJ67181.1	4053	TCGGTAAAAATGCAATATAGCTTAAAAGACCAATTTGTGTAAATAACTGTATTGTAAAAC	436980
EXP_CD630_435001_440000_s_PSO-60-2915	0.01	CD0354; 65		putative membrane protein_putative lantibiotic ABC transporter, permease protein	0; CAJ67181.1	4054	CTGTATTGTAAAACAGATAGTCGTAGATGTGACTTGTGAATGGAACAAAATCAATGAACC	437026
EXP_CD630_435001_440000_s_PSO-60-2749	0.01	CD0354; 65		putative membrane protein_putative lantibiotic ABC transporter, permease protein	0; CAJ67181.1	4055	ATATTGATAATTGTTTTTTCCCCATATTCTTTTTGCATTGACTGTGTGATAAAAAATCCA	437192
EXP_CD630_435001_440000_s_PSO-60-2693	0.01	CD0354; 65		putative membrane protein_putative lantibiotic ABC transporter, permease protein	0	4056	TCCACTCATAATAGGCAACACTAAATTTACTAACATAGAAACGGTCATAATCCACTCATG	437248
EXP_CD630_435001_440000_s_PSO-60-2565	0.01	CD0354; 65		putative membrane protein_putative lantibiotic ABC transporter, permease protein	0	4057	CAACAAAGCCAATAAGAGCCATTTTGTTTTTCTTTAATTTTAGAATTTCCGTTTGAAAGG	437376
EXP_CD630_435001_440000_s_PSO-60-2485	0.01	CD0354; 65		putative membrane protein_putative lantibiotic ABC transporter, permease protein	0	4058	CCCAGTCAATGAAGTAAAATAATCTTCTAATGTTTCGTGCTTAAAATACAGTGATGATAA	437456
EXP_CD630_435001_440000_s_PSO-60-2384	0.01	CD0354; 65		putative membrane protein_putative lantibiotic ABC transporter, permease protein	CAJ67182.1; 0	4059	TGTCTAAAGCTTCATCGTATATTTCAATACAGGTTTTATCTGTAACAGAATAGTTTTTAC	437557
EXP_CD630_435001_440000_s_PSO-60-2302	0.01	CD0354; 65		putative membrane protein_putative lantibiotic ABC transporter, permease protein	CAJ67182.1; 0	4060	TTGCGTAGCCATAGGAACATTATTCACTTTAATTTCAATATACTTTTTATTTTTTTCTTC	437639
EXP_CD630_435001_440000_s_PSO-60-2154	0.01	CD0354; 65		putative membrane protein_putative lantibiotic ABC transporter, permease protein	CAJ67182.1; 0	4061	TGACTTGAAATAATAATAGTTTTTCCTTGTTCATGACACAATGACTGCAAAAATTTTCTG	437787
EXP_CD630_435001_440000_s_PSO-60-2080	0.01	CD0354; 65		putative membrane protein_putative lantibiotic ABC transporter, permease protein	CAJ67182.1; 0	4062	TACTGGATCAAGTCCATTTGTTGGCTCGTCTAATATTAAAATTTCAGGGTCATTCAAAAT	437861
EXP_CD630_435001_440000_s_PSO-60-1945	0.01	CD0354; 65		putative membrane protein_putative lantibiotic ABC transporter, permease protein	CAJ67183.1; 0	4063	TCCAACCACTTCTAAAGCACTTTTTACAGCATTCTTTTTGATTGTACCTCTTAATCTTGA	437996
EXP_CD630_435001_440000_s_PSO-60-1909	0.01	CD0354; 66		putative membrane protein_putative lantibiotic ABC transporter,ATP-binding protein	CAJ67183.1; 0	4064	TTTGATTGTACCTCTTAATCTTGAAAATATTTCTAAATTTTCAGTTCCCGTTAAATAAGA	438032
EXP_CD630_435001_440000_s_PSO-60-1781	0.01	CD0354; 66		putative membrane protein_putative lantibiotic ABC transporter,ATP-binding protein	CAJ67183.1; 0	4065	GCTTTCCGAAAATTTCTACTTCTCCAGAAGAAATAGAAATAAGTCCAAGAACCATTTTCA	438160
EXP_CD630_435001_440000_s_PSO-60-1703	0.0353	CD0354; 66		putative membrane protein_putative lantibiotic ABC transporter,ATP-binding protein	CAJ67183.1; 0	4066	CACCATTTCTTCCCAGCAATCCATATATACGACCTTTTTTGACATTTAAGTTTATTTTCT	438238
EXP_CD630_435001_440000_s_PSO-60-1567	0.0351	CD0354	CD0354	putative membrane protein	CAJ67183.1; 0	4067	CCCTTTCTTTAAGAAAATTAAATCACATAAACCTTGCCAAAACCTTGCCATAATTATGCT	438374
EXP_CD630_435001_440000_s_PSO-60-1485	0.01	CD0354; 67		putative membrane protein_ two-component system, sensor histidine kinase	CAJ67183.1; 0	4068	TTCAAATTGAAAGTTGTACCTTTTCCATAACAACTATTTACTGCGATTGTTCCATTGAGG	438456
EXP_CD630_435001_440000_s_PSO-60-1369	0.01	CD0354; 67		putative membrane protein_ two-component system, sensor histidine kinase	CAJ67183.1; 0	4069	TGAAGTATCGCATTTATACAAACGGTCAAATATAAATGGTAAATCCTTTTCTTCTATTCC	438572
EXP_CD630_435001_440000_s_PSO-60-1176	0.01	CD0354; 67		putative membrane protein_ two-component system, sensor histidine kinase	CAJ67183.1; 0	4070	TCAATGATAACGTATAATGCTTTTTCTGGTATATCAAAATGAAAATCTATCTTATTTTCT	438765
EXP_CD630_435001_440000_s_PSO-60-1046	0.01	CD0354; 67		putative membrane protein_ two-component system, sensor histidine kinase	0	4071	AAACCCATTCTCCAGACTCTAATTTCAACCATTCAAACAAAGACTGTATATAATCACTCA	438895
EXP_CD630_435001_440000_s_PSO-60-957	0.01	CD0354; 67		putative membrane protein_ two-component system, sensor histidine kinase	CAJ67184.1; 0	4072	AAAAACTTCTGTTGTTCAGCATAACTCAAATTATCCTTTTCTAATACCTCTAAATATCCA	438984
EXP_CD630_435001_440000_s_PSO-60-882	0.01	CD0354; 67		putative membrane protein_ two-component system, sensor histidine kinase	CAJ67184.1; 0	4073	GGTGTACGAATATCATGGGATAGACTGGTAACTAATTTTTTGTATGCTTTTTCTGATTTA	439059
EXP_CD630_435001_440000_s_PSO-60-793	0.01	CD0354; 67		putative membrane protein_ two-component system, sensor histidine kinase	CAJ67184.1; 0	4074	GATTACAATTTCATTGATTTTGTAAACAAGATTACTCATTTCCGTATTTTCATTAACTAC	439148
EXP_CD630_435001_440000_s_PSO-60-697	0.01	CD0354; 67		putative membrane protein_ two-component system, sensor histidine kinase	CAJ67184.1; 0	4075	AAGAATTTGAACAATTTCTTTTATCTTTTTTCGTGTATGATAAATGTGATTTAATAAAGC	439244
EXP_CD630_435001_440000_s_PSO-60-568	0.01	CD0354; 68		putative membrane protein_two-component system, response regulator	CAJ67184.1; 0	4076	ATTCCGTGAATGGTTTGAATATAATCTATATCCAATTTTTCATTCTTTATTTTCTTTCGT	439373
EXP_CD630_435001_440000_s_PSO-60-461	0.01	CD0354; 68		putative membrane protein_two-component system, response regulator	CAJ67184.1; 0	4077	ATTATTCCAAACATGAGTATAGATTTGTTCTTTTGTAAATACTCTGCCTTGATTAGAAGC	439480
EXP_CD630_435001_440000_s_PSO-60-356	0.01	CD0354; 68		putative membrane protein_two-component system, response regulator	0	4078	GTTGTCATTAAGTAGTACCGTTCTTAGTGTTACATCTATCTGTAACCCTTTAAATTTTAA	439585
EXP_CD630_435001_440000_s_PSO-60-286	0.01	CD0354; 68		putative membrane protein_two-component system, response regulator	CAJ67185.1; 0	4079	TCTTCTGTATGGTTATTAAAAACTGTAAATCTTCTGATAAGAGATTGTACCCTTGCAACA	439655
EXP_CD630_435001_440000_s_PSO-60-143	0.01	CD0354; 68		putative membrane protein_two-component system, response regulator	CAJ67185.1; 0	4080	TGCAGTCAACATTAAAACGGGTACATTATTTAATTTTCTTATTTCAGTCAAAACATCATA	439798
EXP_CD630_435001_440000_s_PSO-60-62	0.01	CD0354; 68		putative membrane protein_two-component system, response regulator	CAJ67185.1; 0	4081	AATATCTAAAATGATAAGTTGATAATTTTGTTTCTTAAAAGTATCGAGCCCCGTTTGCCC	439879
EXP_CD630_440001_445000_s_PSO-60-4902	0.01	CD0354	CD0354	putative membrane protein	CAJ67185.1; 0	4082	GCTTTCCCTCTTTTCCATAATAACGATTATCAAACCTTTGTCTTTTTTGTAATCTTATAA	440039
EXP_CD630_440001_445000_s_PSO-60-4810	0.113	CD0354; 69		putative membrane protein_hypothetical protein	CAJ67185.1; 0	4083	AAAATACTTTTTAAAATTTGCCTGCACCTCTGGGTCTGTACTGTTCATAGCTTCATCAAT	440131
EXP_CD630_440001_445000_s_PSO-60-4658	0.01	CD0354	CD0354	putative membrane protein	CAJ67185.1; 0	4084	GTCCTATCATAATATCACTCCTAAAATTCAATCGTCTATTACTGTAAAAACTTCTTCAAT	440283
EXP_CD630_440001_445000_s_PSO-60-4611	0.01	CD0354; 70		putative membrane protein_putative transcriptional regulator	CAJ67185.1; 0	4085	AAACTTCTTCAATCGTTACATGAAATGTTTTTGCAATATTCCAAGCTAATACAAGAGAGG	440330
EXP_CD630_440001_445000_s_PSO-60-4480	0.0116	CD0354	CD0354	putative membrane protein	CAJ67185.1; 0	4086	TGTTTCATATCATATCTTGCCCTAAATTCTTTAATTCTGTTCTTAATCATTATTCACCTC	440461
EXP_CD630_440001_445000_s_PSO-60-4380	0.0297	CD0354	CD0354	putative membrane protein	CAJ67185.1; 0	4087	GCACAAGAGAAAATAAGTCAATAAATGAATAGTTTGATTATCCTACAATCTTCCAGTTAC	440561
EXP_CD630_440001_445000_s_PSO-60-4323	0.0503	CD0354; 71		putative membrane protein_conjugative transposon protein	CAJ67185.1; 0	4088	TACTATCTTTATGTAGCACAAGCTCATACTGCGAAACTAAAGTTGCCTTTGTCTGATTAT	440618
EXP_CD630_440001_445000_s_PSO-60-4220	0.374	CD0354; 71		putative membrane protein_conjugative transposon protein	CAJ67185.1; 0	4089	CTTTGTAAATACTGGGTTTACCAATTCAGAATACAGATAGTCCCTGCCGATAGGTTCAAG	440721
EXP_CD630_440001_445000_s_PSO-60-3951	0.208	CD0354; 71		putative membrane protein_conjugative transposon protein	CAJ67185.1; 0	4090	CATGGACTTTTACAGTATAGGTTGCTTTCACATTGCTTGTCTGTTCTCCCTCTTTTATCT	440990
EXP_CD630_440001_445000_s_PSO-60-3706	0.481	CD0354; 71		putative membrane protein_conjugative transposon protein	CAJ67185.1; 0	4093	CTGTTATTCCATGTGTAATAGGATTTCGCAAAATTCTTCACGAAATTTTCTATCCCGTTG	441235
EXP_CD630_440001_445000_s_PSO-60-3497	0.0568	CD0354; 71		putative membrane protein_conjugative transposon protein	CAJ67185.1; 0	4094	AGTACGCACCTTTTTTTCTTTTGGTTCTTTAATAGTTTCTGTCTGTTTCTTATTCTTCTT	441444
EXP_CD630_440001_445000_s_PSO-60-3420	0.414	CD0354	CD0354	putative membrane protein	CAJ67185.1; 0	4095	CTTTCTATTGTTTAACTCGTCCTGCACCGATTAAGTGCTGTTGCCAGTAACTACTGCTTA	441521
EXP_CD630_440001_445000_s_PSO-60-3175	0.295	CD0354; 72		putative membrane protein_putative cell wall hydrolase	CAJ67186.1; 0	4097	GAGATACCAGCTTTTCCATAACACCATTGCGTCAATCCCGAACAGTCAAAGGAAGTATTC	441766
EXP_CD630_440001_445000_s_PSO-60-3044	0.289	CD0354; 72		putative membrane protein_putative cell wall hydrolase	CAJ67186.1; 0	4098	TTCTCCCGATACCTGCGGAACAGTTAAATACTGATTAACTAATTCCACATAGAACATATT	441897
EXP_CD630_440001_445000_s_PSO-60-2897	0.248	CD0354; 72		putative membrane protein_putative cell wall hydrolase	CAJ67186.1; 0	4099	GAAGCTCTCTGCAAGGTTAAAAGTGTGTTTCTTTCCTTTTCCTGCCACATATCCCACATA	442044
EXP_CD630_440001_445000_s_PSO-60-2653	0.264	CD0354; 72		putative membrane protein_putative cell wall hydrolase	CAJ67186.1; 0	4101	CTTTCTACTTGAATGATAGCCAGTAGCACATTGACATACTCGGAGATACCGTTTTCTCTG	442288
EXP_CD630_440001_445000_s_PSO-60-2590	0.223	CD0354; 72		putative membrane protein_putative cell wall hydrolase	CAJ67186.1; 0	4102	TATTTTTCTACCATAGGCTGATGTTTCAAAACTTCTGCGGATAGGTTCATACCCGTAATG	442351
EXP_CD630_440001_445000_s_PSO-60-2443	0.232	CD0354	CD0354	putative membrane protein	CAJ67186.1; 0	4103	AGACTGCCAATAAGAGCGATATGTTTCAGTTTCATTTTTTCTTCTGTCCTTTCTTCGTTA	442498
EXP_CD630_440001_445000_s_PSO-60-2207	0.302	CD0354; 73		putative membrane protein_conjugative transposon protein	0	4105	GAAGATAACGGACGCTCTTTGATAACAGTTGTCTTGACTGGCTCACTTGCTTTTGAAGTA	442734
EXP_CD630_440001_445000_s_PSO-60-2053	0.275	CD0354; 73		putative membrane protein_conjugative transposon protein	CAJ67187.1; 0	4106	CTCCCGTTGTCGCTGATCCGTCCGTCTTTCGTGCCTGCCGTGCTTCTTGTGCCTTTTGAA	442888
EXP_CD630_440001_445000_s_PSO-60-2011	0.419	CD0354; 73		putative membrane protein_conjugative transposon protein	CAJ67187.1; 0	4107	CTTCTTGTGCCTTTTGAAGCTCCATACGCTTATCAGCGATATTCTTCTTACGCTGTTCCT	442930
EXP_CD630_440001_445000_s_PSO-60-1872	0.233	CD0354; 73		putative membrane protein_conjugative transposon protein	CAJ67187.1; 0	4108	CTTTTCCTTTGCGGAATATACCGCATAAGCGGTCTGTGTCGGCATATCCTTGATATTTTC	443069
EXP_CD630_440001_445000_s_PSO-60-1742	0.27	CD0354; 73		putative membrane protein_conjugative transposon protein	CAJ67187.1; 0	4109	CGTTGTCCCATGCTGGAAGTGGTATTGCCCCGATTTTCTTTAGAAGCTGTATTTTTTCTT	443199
EXP_CD630_440001_445000_s_PSO-60-1708	0.08	CD0354; 73		putative membrane protein_conjugative transposon protein	CAJ67187.1; 0	4110	TTTCTTTAGAAGCTGTATTTTTTCTTTCGGCTCTCTTGCCAGCAACAGCACTTCCAGCTA	443233
EXP_CD630_440001_445000_s_PSO-60-1543	0.0192	CD0354; 73		putative membrane protein_conjugative transposon protein	CAJ67187.1; 0	4111	ATATGCGTCGTCCCATACTTTGACTGTCATTAGCGTTCAAAGAGAACATACTCATTAAAT	443398
EXP_CD630_440001_445000_s_PSO-60-1505	0.21	CD0354; 73		putative membrane protein_conjugative transposon protein	CAJ67187.1; 0	4112	AAAGAGAACATACTCATTAAATCGCCCAGCTTCATGTAGATACCAGCGAAACATACTATC	443436
EXP_CD630_440001_445000_s_PSO-60-1372	0.28	CD0354; 73		putative membrane protein_conjugative transposon protein	CAJ67187.1; 0	4113	CCGTTACAATGAGCGTAATTCCTGCCCGTGTCATTATGGTATTAAACACCCTCACGATTG	443569
EXP_CD630_440001_445000_s_PSO-60-1242	0.294	CD0354; 73		putative membrane protein_conjugative transposon protein	CAJ67187.1; 0	4114	GATAATAAAAAGTATCTGACTGAACAACATCATGCCCGTAAGCAAGAATACAAATATCGT	443699
EXP_CD630_440001_445000_s_PSO-60-1049	0.198	CD0354; 73		putative membrane protein_conjugative transposon protein	CAJ67187.1; 0	4115	TCCTCTGGGCTTGCCGATACGAGAGCTTCTACACGGTCTGTCCCGATTTCTTCTGCGTTG	443892
EXP_CD630_440001_445000_s_PSO-60-960	0.125	CD0354; 73		putative membrane protein_conjugative transposon protein	CAJ67187.1; 0	4116	CTGTTGTACTTGAATAGAAAATAAGCTGTCCCGTATCAAGTCCACGCTGTCCTTGCCCTC	443981
EXP_CD630_440001_445000_s_PSO-60-848	0.0163	CD0354; 73		putative membrane protein_conjugative transposon protein	CAJ67187.1; 0	4117	CTGATGTCTGATGAAAACTCATTTATCTTCTTGATGTAATCGGGAGCATAGGCAATAAAC	444093
EXP_CD630_440001_445000_s_PSO-60-764	0.138	CD0354; 73		putative membrane protein_conjugative transposon protein	CAJ67187.1; 0	4118	ACAAAGTTGATAACAGCGTGAAGTGCCTTGCTGGTTTCCCGTTTTATCAGTCCCGTATAG	444177
EXP_CD630_440001_445000_s_PSO-60-688	0.134	CD0354; 73		putative membrane protein_conjugative transposon protein	CAJ67188.1; 0	4119	CCACTAAGATAATGAGAAGCAGGAAACCAACATAGAAGCCCGTAGAAGAAAAGCCGTTCT	444253
EXP_CD630_440001_445000_s_PSO-60-542	0.047	CD0354; 73		putative membrane protein_conjugative transposon protein	CAJ67188.1; 0	4120	ACATAACCCGTAGCATTGCTTAAATAAAGGCTTATCGTCCAGACAAAGTTGGTAATGCAG	444399
EXP_CD630_440001_445000_s_PSO-60-442	0.482	CD0354; 73		putative membrane protein_conjugative transposon protein	CAJ67188.1; 0	4121	AGTTCCACGGCAACCACGACCAGCTATTATCCACATAAAAATCAAGCTGGTAGTTGGAAA	444499
EXP_CD630_440001_445000_s_PSO-60-393	0.0297	CD0354; 73		putative membrane protein_conjugative transposon protein	0	4122	GTAGTTGGAAAGAGGATATTTTGAGTAAAGATTTTCTGCGTTTATGGTATCGTCCACAAG	444548
EXP_CD630_440001_445000_s_PSO-60-262	0.204	CD0354; 73		putative membrane protein_conjugative transposon protein	CAJ67189.1; 0	4123	TTTTGAGAAAGTGGAAAATCTTCTTTTTTGTGAACGCACCTTTTATCCTTTCTTTCATCA	444679
EXP_CD630_440001_445000_s_PSO-60-179	0.313	CD0354; 73		putative membrane protein_conjugative transposon protein	CAJ67189.1; 0	4124	GCGGTCTGGTATCAAAGGCGTGTAGCAGTTCTTCAAAGACGGGGTGTATCTGTACCACAC	444762
EXP_CD630_440001_445000_s_PSO-60-44	0.0559	CD0354; 73		putative membrane protein_conjugative transposon protein	CAJ67189.1; 0	4125	CGTCCTTGTCAATACCGAAAAACTCTAAGGTCTGTTTTATCTCGTTAATGTCCGTAGAGC	444897
EXP_CD630_445001_450000_s_PSO-60-4895	0.427	CD0354; 73		putative membrane protein_conjugative transposon protein	CAJ67189.1; 0	4126	ATAGCTCGTCCAGCACGAACCAGCTTATTTGATAAGGTTTCTCCTTGTGCCACATTTAAG	445046
EXP_CD630_445001_450000_s_PSO-60-4811	0.298	CD0354; 73		putative membrane protein_conjugative transposon protein	CAJ67189.1; 0	4127	ACAATCTTAAAAATACTTCTGTCCGAATGGATAAAATCAAGGGCAAAGGTACTAATCACA	445130
EXP_CD630_445001_450000_s_PSO-60-4668	0.183	CD0354; 73		putative membrane protein_conjugative transposon protein	CAJ67189.1; 0	4128	TTGAATGATGTTGAGCTGGTTATCCAGACTGATAGCATTTTCTACCGTTCCGTCTGAAAA	445273
EXP_CD630_445001_450000_s_PSO-60-4543	0.0411	CD0354; 73		putative membrane protein_conjugative transposon protein	CAJ67189.1; 0	4129	CAGTATCTTCTTTTCTCAATTCCTCAATAACGTATAACAGTCCTCTATTTGCACTCTGGG	445398
EXP_CD630_445001_450000_s_PSO-60-4535	0.0333	CD0354; 73		putative membrane protein_conjugative transposon protein	CAJ67189.1; 0	4130	TCTTTTCTCAATTCCTCAATAACGTATAACAGTCCTCTATTTGCACTCTGGGTAACGGAA	445406
EXP_CD630_445001_450000_s_PSO-60-4354	0.132	CD0354; 73		putative membrane protein_conjugative transposon protein	CAJ67190.1; 0	4131	GGTCAAGAAGTCCTGCATTGCCTTTATCGCTGGTAAGGTTTACAATATTGATTTCATGGG	445587
EXP_CD630_445001_450000_s_PSO-60-4286	0.403	CD0354; 74		putative membrane protein_conjugative transposon protein	CAJ67190.1; 0	4132	GGAAGTGTTTCTTTCCAGTTGCCACGCTCACTTTTAGGGTCTAACAGAAGTGCTTGACCG	445655
EXP_CD630_445001_450000_s_PSO-60-4108	0.19	CD0354; 74		putative membrane protein_conjugative transposon protein	CAJ67190.1; 0	4133	CTAAAGACGGTTGCAGGTACACATTTCTTCCAGTATCGACGGAATAGCCAATATAGATAC	445833
EXP_CD630_445001_450000_s_PSO-60-4018	0.374	CD0354; 74		putative membrane protein_conjugative transposon protein	CAJ67190.1; 0	4134	CAAAACCAAGCCCTGCCAAAAAGTCTGATTTTACATACTGCACATAGTCATTGATATATC	445923
EXP_CD630_445001_450000_s_PSO-60-3879	0.447	CD0354; 74		putative membrane protein_conjugative transposon protein	CAJ67190.1; 0	4135	GTAAAAGTCCTTGACTTCATCACAACGGCGTTTCAGCTCGTCAAGATCGGGGGCAGACAC	446062
EXP_CD630_445001_450000_s_PSO-60-3822	0.303	CD0354; 74		putative membrane protein_conjugative transposon protein	CAJ67190.1; 0	4136	CACCCGTATGACGTAGCTTAACTTATACATACTTTCTTTGCTCTGGTCTAAGTCTGTTTC	446119
EXP_CD630_445001_450000_s_PSO-60-3690	0.116	CD0354; 74		putative membrane protein_conjugative transposon protein	0	4137	GTCAAGGTCTTTCAATTCCTTTTTCTTGTTGCGAACGGTCGTTAATGCTTTGCGATTTTC	446251
EXP_CD630_445001_450000_s_PSO-60-3583	0.252	CD0354; 74		putative membrane protein_conjugative transposon protein	CAJ67191.1; 0	4138	GTTGCTGGAAATAGAAGATTTCAGAGGACGGAAAATCAAGCTCCCCGACAATCGCATTGA	446358
EXP_CD630_445001_450000_s_PSO-60-3442	0.214	CD0354; 74		putative membrane protein_conjugative transposon protein	0	4139	TCGGACGGATAAGGTCGTAGTATTTTATCAGCGTTTCTTTCTTATAATTCTTCTTTGGTA	446499
EXP_CD630_445001_450000_s_PSO-60-3417	0.158	CD0354; 74		putative membrane protein_conjugative transposon protein	CAJ67192.1; 0	4140	TATCAGCGTTTCTTTCTTATAATTCTTCTTTGGTAGCTGGTACTCATAATCTTCATAGGC	446524
EXP_CD630_445001_450000_s_PSO-60-3279	0.358	CD0354; 74		putative membrane protein_conjugative transposon protein	0	4141	GGAGATTTTATTTTCCAGTAACTTTTCCATTTTCATGTAACGGTTGATTTCATCATTCGG	446662
EXP_CD630_445001_450000_s_PSO-60-3148	0.188	CD0354; 74		putative membrane protein_conjugative transposon protein	0	4142	ATTTTTTGATGTTCTTCAGATTGAGCTGTTCTTCCGTAACCATGAGCTTAAAGCCAAGAA	446793
EXP_CD630_445001_450000_s_PSO-60-3080	0.211	CD0354; 74		putative membrane protein_conjugative transposon protein	CAJ67193.1; 0	4143	TAGTCCACTTGATTATCCCCAATCATTGATACTAACGCTTCGGTCTGTTCGTCTATTTTC	446861
EXP_CD630_445001_450000_s_PSO-60-2978	0.393	CD0354; 74		putative membrane protein_conjugative transposon protein	CAJ67193.1; 0	4144	GACTGTTCCTGCATACTTCGGATTGAGCTTTCTGTGGCAATCTGCAAGGCATGAATTTTA	446963
EXP_CD630_445001_450000_s_PSO-60-2856	0.103	CD0354; 74		putative membrane protein_conjugative transposon protein	CAJ67193.1; 0	4145	GGATAAGAAAGAATAATTATACGGTATCAGCTCATAGTAAGCGAACACCTCATTGTCCTT	447085
EXP_CD630_445001_450000_s_PSO-60-2795	0.312	CD0354	CD0354	putative membrane protein	CAJ67193.1; 0	4146	TTCCAGACAAGGTTATTGTCAATATATTTTATCGGGAACATAGTTCACACTCCTTACTGC	447146
EXP_CD630_445001_450000_s_PSO-60-2695	0.192	CD0354; 75		putative membrane protein_conjugative transposon protein	CAJ67193.1; 0	4147	GCTTTTCCTGCATAAGTGATTTTCGGTCGCAACGCATAAGTTATCTGCGATTTCAAAAAG	447246
EXP_CD630_445001_450000_s_PSO-60-2614	0.398	CD0354; 75		putative membrane protein_conjugative transposon protein	CAJ67193.1; 0	4148	AAGGTTTTCTGCGACATAAACCAAGTGAGAGCAACGGGAATACCGAAATATTTGAGAAAT	447327
EXP_CD630_445001_450000_s_PSO-60-2483	0.267	CD0354; 75		putative membrane protein_conjugative transposon protein	CAJ67193.1; 0	4149	TGTAATCTGTGTAAAAGTAACGGGAAAGGGTAAGTTAAAGTCATTGATTGCATACAAGAC	447458
EXP_CD630_445001_450000_s_PSO-60-2414	0.273	CD0354	CD0354	putative membrane protein	0	4150	GTTCCAGATACCCGTATAAGATTTAATCTTTTTCAAGTTCTTTCAGCTCCTTTCGTAAGT	447527
EXP_CD630_445001_450000_s_PSO-60-2282	0.302	CD0354	CD0354	putative membrane protein	CAJ67194.1; 0	4151	TTGCTGATCTTCCAGCGTTAATATGGTATCTCGCACATACCTCGGCTTGTTTCAATGAAG	447659
EXP_CD630_445001_450000_s_PSO-60-2142	0.292	CD0354; 76		putative membrane protein_conjugative tranposon protein	CAJ67194.1; 0	4152	CTGCAATTCGTCTATGTAGTAGTAGGCAACATCTGTCATGGTTTCACAATCGGGATAAAA	447799
EXP_CD630_445001_450000_s_PSO-60-2112	0.153	CD0354; 76		putative membrane protein_conjugative tranposon protein	CAJ67194.1; 0	4153	ATCTGTCATGGTTTCACAATCGGGATAAAAATAAATATCGTCCTTATTTTCCACGACTTC	447829
EXP_CD630_445001_450000_s_PSO-60-2000	0.277	CD0354; 76		putative membrane protein_conjugative tranposon protein	CAJ67194.1; 0	4154	TCGGGAAGTTCCTCTATCATTTCATACATCTCATTGAGTTCTTCAATGGAAACATACTCG	447941
EXP_CD630_445001_450000_s_PSO-60-1797	0.226	CD0354	CD0354	putative membrane protein	CAJ67194.1; 0	4155	AAGATTAGCAATATAAACCGCCATATCATCAATCATAAGCACCACCTCATTTCCTACTCT	448144
EXP_CD630_445001_450000_s_PSO-60-1677	0.0595	CD0354; 77		putative membrane protein_conjugative tansposon protein	CAJ67194.1; 0	4156	GCGTAGGCTTCAAAGTCAAAGTAATATTCTTGACAGTCCTCGGATAAATGTTTAAACGTC	448264
EXP_CD630_445001_450000_s_PSO-60-1560	0.0725	CD0354; 77		putative membrane protein_conjugative tansposon protein	CAJ67194.1; 0	4157	ACGGTAATTACGTTCCTGCAAATATAAAGAGCCTCTAAGTTCTCATATACAGTAAGAAGT	448381
EXP_CD630_445001_450000_s_PSO-60-1463	0.0796	CD0354; 77		putative membrane protein_conjugative tansposon protein	0	4158	GGTACATATAATCTAATTCGTTGAGCTGATACACACTTGTATGTTCGTGGACTTCATCAG	448478
EXP_CD630_445001_450000_s_PSO-60-1376	0.245	CD0354; 77		putative membrane protein_conjugative tansposon protein	CAJ67195.1; 0	4159	GGTAATCCCCACTTTCTGCACCGACACCTAGCTTTTCTTCAAACTCAGCAACATCTATCG	448565
EXP_CD630_445001_450000_s_PSO-60-1197	0.457	CD0354	CD0354	putative membrane protein	CAJ67195.1; 0	4161	TCTGGTACGACATACCAAACACATACTTTGAAAAATCTTCTAACTGTCTTTCTTCATAGT	448744
EXP_CD630_445001_450000_s_PSO-60-1059	0.196	CD0354	CD0354	putative membrane protein	CAJ67195.1; 0	4162	CTTTTGCCTGCATATCCTTAAAAATATCGTTCATGTCATCACTCCAATCTGATTTTTGAG	448882
EXP_CD630_445001_450000_s_PSO-60-958	0.18	CD0354	CD0354	putative membrane protein	CAJ67195.1; 0	4163	CACACTACTTATGCACCGATAATCTTATTGAACAGCTCTAACAGTACATCTTTCACACCG	448983
EXP_CD630_445001_450000_s_PSO-60-861	0.116	CD0354; 79		putative membrane protein_conjugative transposon protein	CAJ67195.1; 0	4164	CTACCAAGAAGCCAATGAGTTTGGAAAACTCACGCTTGAACCCTAAGTAGATACCGATAA	449080
EXP_CD630_445001_450000_s_PSO-60-778	0.0401	CD0354	CD0354	putative membrane protein	CAJ67195.1; 0	4165	CTCTGTGCGTTTGATAAAAACCATTGATATAAATTTTGTCCGAAATTCATTTAATTGTCC	449163
EXP_CD630_445001_450000_s_PSO-60-646	0.0162	CD0354; 80		putative membrane proteinconjugative transposon protein	CAJ67195.1; 0	4166	CCGATACCCATTCCAAGAGATACCAACAGTAAATCTTTGACTAATTCCCACATTTTTATC	449295
EXP_CD630_445001_450000_s_PSO-60-543	0.01	CD0354; 81		putative membrane protein_putative conjugative transposon replication initiation factor	CAJ67195.1; 0	4167	TTTGATTATCATTTCATGTTTTTCTGTGAGCTTTGCCTGCTGTTCGATTGTTTCCATGTA	449398
EXP_CD630_445001_450000_s_PSO-60-496	0.01	CD0354; 81		putative membrane protein_putative conjugative transposon replication initiation factor	CAJ67195.1; 0	4168	TTGTTTCCATGTAGTCTGTACCGTTTCCCTTATCAATCTTTTTCATCATTTTTAAGGTAG	449445
EXP_CD630_445001_450000_s_PSO-60-342	0.353	CD0354; 81		putative membrane protein_putative conjugative transposon replication initiation factor	CAJ67195.1; 0	4169	GAACCAAGACCAGCGGGCGTTGGTTTTCCAGTCGCTTTTTCGCTTGTCTGGCTCTTTATC	449599
EXP_CD630_445001_450000_s_PSO-60-279	0.236	CD0354; 81		putative membrane protein_putative conjugative transposon replication initiation factor	CAJ67195.1; 0	4170	GAAGCGGATATACTGGTTGATAATGGAAAATGCGGTCAGCTCTGCGTCATAATTCGTCAG	449662
EXP_CD630_445001_450000_s_PSO-60-192	0.0345	CD0354; 81		putative membrane protein_putative conjugative transposon replication initiation factor	CAJ67195.1; 0	4171	CTCATTTTTTAAGCGTATCTCAAATCTGTTTTTGATAGGGACTTCCTCAATGGGTATTCC	449749
EXP_CD630_445001_450000_s_PSO-60-42	0.36	CD0354; 81		putative membrane protein_putative conjugative transposon replication initiation factor	CAJ67195.1; 0	4172	GCCTTTGTCGGTTTCGTTGTGCTTTACCAGTTCCCCAGAGCCATAGTTTTTGAAAGAGCG	449899
EXP_CD630_450001_455000_s_PSO-60-4868	0.0623	CD0354; 81		putative membrane protein_putative conjugative transposon replication initiation factor	CAJ67195.1; 0	4173	CAAAGCGTCCATGAAAAAATCATACCAGCTCCGTTCCTGTGCCAGCAGGTAACTTTCAAA	450073
EXP_CD630_450001_455000_s_PSO-60-4742	0.0562	CD0354; 81		putative membrane protein_putative conjugative transposon replication initiation factor	CAJ67195.1; 0	4174	GAATACCTCGCCGATATGGTAATGTTCCGTATATTTGTAATGCCCGTAATCTTCATGGAG	450199
EXP_CD630_450001_455000_s_PSO-60-4677	0.0346	CD0354; 81		putative membrane protein_putative conjugative transposon replication initiation factor	CAJ67195.1; 0	4175	AATTGATATTTAGCTTTAAGATGTCCTTGATGATATGCTGAATATCCGTTGTGGGAAAAC	450264
EXP_CD630_450001_455000_s_PSO-60-4623	0.402	CD0354; 81		putative membrane protein_putative conjugative transposon replication initiation factor	CAJ67195.1; 0	4176	GAAAACGGATACGCACATAATCAAACAGCAGGAACATAGGATTGTCAGGATTGAATTTTT	450318
EXP_CD630_450001_455000_s_PSO-60-4442	0.0774	CD0354	CD0354	putative membrane protein	CAJ67195.1; 0	4177	GTAATCACAGCGTTTTTCTTTCAAGGCGGTTAAAAAGTCTTTTTCATTCAGTTTTGATAC	450499
EXP_CD630_450001_455000_s_PSO-60-4354	0.0626	CD0354	CD0354	putative membrane protein	CAJ67195.1; 0	4178	TGATAATTTCAAGGCTTTATCACAAAAGGCAGAAATTCCGAAAAACCTTTATTTTATGCG	450587
EXP_CD630_450001_455000_s_PSO-60-4325	0.181	CD0354	CD0354	putative membrane protein	CAJ67195.1; 0	4179	CAGAAATTCCGAAAAACCTTTATTTTATGCGGACTTGCAAAGGTTTTTGTGGAAGTTTCC	450616
EXP_CD630_450001_455000_s_PSO-60-4145	0.0205	CD0354	CD0354	putative membrane protein	CAJ67195.1; 0	4180	CTGCCTTGCGTCTGTCAGCGGTTCATACCGACATAAAACACAACGCAGTCATTATCCTTT	450796
EXP_CD630_450001_455000_s_PSO-60-4121	0.0214	CD0354; 82		hypothetical protein_putative membrane protein	CAJ67195.1; 0	4181	ATACCGACATAAAACACAACGCAGTCATTATCCTTTGCAAGACATTTTTTCAAAATTTCT	450820
EXP_CD630_450001_455000_s_PSO-60-3850	0.01	CD0354; 82		hypothetical protein_putative membrane protein	CAJ67195.1; 0	4182	CAAACTCACAGTCAGCAGTCATTTTGACATCATTCCAAAAGTCGCCATAATTGACACATA	451091
EXP_CD630_450001_455000_s_PSO-60-3767	0.0117	CD0354	CD0354	putative membrane protein	CAJ67195.1; 0	4183	ACTCTGTTTCCCGTTGTTACTTGTAAATATTCCATATTTTCTCCTTTCATTCTTTCTCTG	451174
EXP_CD630_450001_455000_s_PSO-60-3676	0.11	CD0354; 83		conjugative transposon FtsK_SpoIIIE-related protein	CAJ67195.1; 0	4184	GATAGTTTGTAAAAAATCATGTCCTTTTGGGACTAAAGGCGTGTAAAATTCGCTGATAAC	451265
EXP_CD630_450001_455000_s_PSO-60-3572	0.172	CD0354; 83		conjugative transposon FtsK_SpoIIIE-related protein	CAJ67195.1; 0	4185	GGAAAAACTGCTTTTTCACATCTGAACCAAACAGCATACCATAACCTAATTCGCTGATAC	451369
EXP_CD630_450001_455000_s_PSO-60-3507	0.277	CD0354; 83		conjugative transposon FtsK_SpoIIIE-related protein	CAJ67195.1; 0	4186	AATCCCACACGGAAATTGAAGTTATCTCTGATACCGTCCGAGAAATACTTTGCGTCTGGA	451434
EXP_CD630_450001_455000_s_PSO-60-3371	0.272	CD0354; 83		conjugative transposon FtsK_SpoIIIE-related protein	CAJ67196.1; 0	4187	TTACGCTTTCCTTTGTTCCCAGCATTTCAAAAAACGCTACATATTCATCAAAGATAAGAA	451570
EXP_CD630_450001_455000_s_PSO-60-3244	0.483	CD0354; 83		conjugative transposon FtsK_SpoIIIE-related protein	CAJ67196.1; 0	4188	CTCGCTTCGCTGTACCATGCCCTCATAAAAGGCATTGACGCAATCAATCATTTCTTCTTT	451697
EXP_CD630_450001_455000_s_PSO-60-3221	0.414	CD0354; 83		conjugative transposon FtsK_SpoIIIE-related protein	CAJ67196.1; 0	4189	CATAAAAGGCATTGACGCAATCAATCATTTCTTCTTTGGTGTGATACACATTTCCCATAA	451720
EXP_CD630_450001_455000_s_PSO-60-3042	0.191	CD0354; 83		conjugative transposon FtsK_SpoIIIE-related protein	CAJ67196.1; 0	4190	CCAGCAATCAGAGCATGAGGAAGTGCGTCATATTCCCAGACAAGATTTTTCATCAATTTA	451899
EXP_CD630_450001_455000_s_PSO-60-3004	0.189	CD0354; 83		conjugative transposon FtsK_SpoIIIE-related protein	CAJ67196.1; 0	4191	GACAAGATTTTTCATCAATTTAAGACAGCCGTTTTCTGCCCTTACTTCATCAATGGTAAT	451937
EXP_CD630_450001_455000_s_PSO-60-2862	0.334	CD0354; 83		conjugative transposon FtsK_SpoIIIE-related protein	CAJ67196.1; 0	4192	CCACTTTCCAATTTATCCTCTAACCGTAAAAGCTGGTCTTGATATTTCCCTAATGTAATT	452079
EXP_CD630_450001_455000_s_PSO-60-2785	0.237	CD0354; 83		conjugative transposon FtsK_SpoIIIE-related protein	CAJ67196.1; 0	4193	CAGTCCTTTTTCCATTTGATAATAAATCTTCGGAAACCAGACGATTTTTTCCCTTGATCT	452156
EXP_CD630_450001_455000_s_PSO-60-2645	0.103	CD0354; 83		conjugative transposon FtsK_SpoIIIE-related protein	CAJ67196.1; 0	4194	GCTTTTGACGGTGCAGGAGCTTCTTGAAATTGTCGTAACAGAAACGGTAATACAGAAAAG	452296
EXP_CD630_450001_455000_s_PSO-60-2560	0.0211	CD0354; 83		conjugative transposon FtsK_SpoIIIE-related protein	CAJ67196.1; 0	4195	TATCAGTATCGTTATGAAGTTGTAAGTGGAAAGCGTCAAGCCGTTTTCTAACAAGCTGAA	452381
EXP_CD630_450001_455000_s_PSO-60-2274	0.0179	CD0354; 83		conjugative transposon FtsK_SpoIIIE-related protein	CAJ67196.1; 0	4196	GTTCTTCAAGATAATATCATCAGCTTTGATATACCAATCCACGACTACACCTCGATAGTT	452667
EXP_CD630_450001_455000_s_PSO-60-2196	0.0439	CD0354; 83		conjugative transposon FtsK_SpoIIIE-related protein	CAJ67196.1; 0	4197	AGCTACGGGATTGACAAGCTCTACTTCCGCATTGTATGGATAGTCCTTGACTGGAATATC	452745
EXP_CD630_450001_455000_s_PSO-60-1998	0.0292	CD0354	CD0354	putative membrane protein	CAJ67196.1; 0	4199	TCCAAATGTCTTTTCTTTGTCTAATACAATACCGTTTGCTAATCTCATAATCATTTACCC	452943
EXP_CD630_450001_455000_s_PSO-60-1762	0.0145	CD0354; 85		putative membrane protein_conjugative transposon protein	CAJ67196.1; 0	4200	GTCGGCTCTCTGCACATCAGAGTACAAGTTAAAGCTTCTTGATACGGGCGAATAGCGTCC	453179
EXP_CD630_450001_455000_s_PSO-60-1664	0.369	CD0354	CD0354	putative membrane protein	0	4201	ATTCCAAGTTTCCAAAAGTCTGTGCCATGTTTGGTACTACATATTTTAATTCCATAGTGT	453277
EXP_CD630_450001_455000_s_PSO-60-1599	0.0173	CD0354	CD0354	putative membrane protein	CAJ67197.1; 0	4202	CTCGTTTCTTTCTATTTTTGATTGATTAGTTTTGTTTCTTATTCTGGCGGTTAAGGAAAT	453342
EXP_CD630_450001_455000_s_PSO-60-1502	0.0542	CD0354; 85A		putative membrane protein_hypothetical protein	CAJ67197.1; 0	4203	GCTTACGCACCCTTGACTATCCGTGTTCTTGCAGGTTGTAGGCAGACAAGCCAGAATAAG	453439
EXP_CD630_450001_455000_s_PSO-60-1353	0.0215	CD0354; 86		putative membrane protein_putative collagen-binding surface protein	CAJ67197.1; 0	4204	GTTTGTAGAAGAAGATACCTGCCAGTCCAGCACCAGAAGTTAATAATAATGCAAGCAGTC	453588
EXP_CD630_450001_455000_s_PSO-60-1245	0.01	CD0354; 86		putative membrane protein_putative collagen-binding surface protein	0	4205	TAGGCTTTTCTGGTGTCTGTGGCGTTTCGGGTTCTTCTGGGACTTCTGGTTTTTCCTTAA	453696
EXP_CD630_450001_455000_s_PSO-60-1196	0.0621	CD0354; 86		putative membrane protein_putative collagen-binding surface protein	0	4206	TTTTTCCTTAAAGGTAATCGTCTGTCCCTCGTCCTCAATGTCTTTATGCTCGGTAACTTT	453745
EXP_CD630_450001_455000_s_PSO-60-966	0.25	CD0354; 86		putative membrane protein_putative collagen-binding surface protein	CAJ67198.1; 0	4207	CATTTTCTTCTTTCAACATCTGCCAGCCTACAAGTTTGTACTGTGTACCGACTTCTAAGC	453975
EXP_CD630_450001_455000_s_PSO-60-891	0.0314	CD0354; 86		putative membrane protein_putative collagen-binding surface protein	CAJ67198.1; 0	4208	TATCAATGATTGTAACCTCTTTTCCTGCTTCAAGCTCTTTGTTGCCGTCCTTATCCGTAG	454050
EXP_CD630_450001_455000_s_PSO-60-751	0.26	CD0354; 86		putative membrane protein_putative collagen-binding surface protein	CAJ67198.1; 0	4209	TTCACGGGTTCGTCTGGATTGCTTAAATCATACAATTCTTCAAAGGTAACAAGATTTTTA	454190
EXP_CD630_450001_455000_s_PSO-60-661	0.214	CD0354; 86		putative membrane protein_putative collagen-binding surface protein	0	4210	GCAATTTCTACTTTCATAGCTTCATCATCAGCAATAAAGGTATAGTCATTTTCTACACGC	454280
EXP_CD630_450001_455000_s_PSO-60-548	0.0235	CD0354; 86		putative membrane protein_putative collagen-binding surface protein	CAJ67199.1; 0	4211	CAACTGATATTTTGTGCCTTTTGTAAGTCCGTCTAATTTGACAGTATCAACGATTGTAAC	454393
EXP_CD630_450001_455000_s_PSO-60-444	0.216	CD0354; 86		putative membrane protein_putative collagen-binding surface protein	CAJ67199.1; 0	4212	CTGTGGTATGGATAGAGATTTCTTTTTCGTATTCATCAGTCAGCGTCCCTAAATCAATCA	454497
EXP_CD630_450001_455000_s_PSO-60-346	0.0507	CD0354; 86		putative membrane protein_putative collagen-binding surface protein	CAJ67199.1; 0	4213	ATAAGCTCAAAGCCTTTGTTGCTGTCAGAGCGTAATTCTTCAATGATATAGGTATCATAA	454595
EXP_CD630_450001_455000_s_PSO-60-276	0.258	CD0354; 86		putative membrane protein_putative collagen-binding surface protein	CAJ67199.1; 0	4214	CTTTGCTGTCGTCTGGTTCAGAAGTCCCAAACCATACACCGTCCTCGCTGGTCTTTCCTG	454665
EXP_CD630_450001_455000_s_PSO-60-81	0.155	CD0354; 86		putative membrane protein_putative collagen-binding surface protein	0	4216	TGCCTGCACCGATTTTCACGCCCTCAATATCTCCACGCTTAATCTGATTATAGATAGAAT	454860
EXP_CD630_455001_460000_s_PSO-60-4874	0.0133	CD0354; 86		putative membrane protein_putative collagen-binding surface protein	0	4217	CGACACCTTCAATATCCGTATGGATTGTTTTTACAACTTCATTTTTCTTGTATAGCTTGC	455067
EXP_CD630_455001_460000_s_PSO-60-4833	0.0124	CD0354; 86		putative membrane protein_putative collagen-binding surface protein	0	4218	TTTTTCTTGTATAGCTTGCCCTCAACCAATACCACATTATCATTTAAGGAAATGATGTCA	455108
EXP_CD630_455001_460000_s_PSO-60-4724	0.248	CD0354; 86		putative membrane protein_putative collagen-binding surface protein	CAJ67200.1; 0	4219	TTTCTAAATCTCGTTTCTGAATTTTTACACCGCCACGGATAACCTTGTCTGATACGGAAA	455217
EXP_CD630_455001_460000_s_PSO-60-4622	0.0263	CD0354; 86		putative membrane protein_putative collagen-binding surface protein	0	4220	TAATTTGTGTTACATATAAGCCCTTAATCTGTTCGGACTTATCGCCAGCCTGCATATATG	455319
EXP_CD630_455001_460000_s_PSO-60-4479	0.0121	CD0354; 86		putative membrane protein_putative collagen-binding surface protein	CAJ67201.1; 0	4221	ATATAGAAGCTGTCGCCAGATACCTTGTATGCGTCCGCTAATTTTGTGATGTAATGAGTT	455462
EXP_CD630_455001_460000_s_PSO-60-4362	0.01	CD0354; 86		putative membrane protein_putative collagen-binding surface protein	CAJ67202.1; 0	4222	GCAGGGAGATTTTCTTTATTGTAGAAGCCAGCATAATACTTCCATGTAAATTCCGCACCT	455579
EXP_CD630_455001_460000_s_PSO-60-4280	0.0206	CD0354; 86		putative membrane protein_putative collagen-binding surface protein	CAJ67202.1; 0	4223	GATTGTCTTTCTGTGTTTCCATATCAATCTTGAAAAGCTCAATCAAAGTGTCTGTTACTT	455661
EXP_CD630_455001_460000_s_PSO-60-4200	0.0313	CD0354; 86		putative membrane protein_putative collagen-binding surface protein	CAJ67202.1; 0	4224	AAGGTCGCTGTCTTTCCAGCTTCAACCTTTAAGGAATATACAGTTTTGTCTACTTTATAT	455741
EXP_CD630_455001_460000_s_PSO-60-4115	0.0541	CD0354; 86		putative membrane protein_putative collagen-binding surface protein	CAJ67202.1; 0	4225	TATAAACTGTGCCAGTCGTTACCTCTACAACATCTGTATTTCCATTTTCATTAGTCGTAA	455826
EXP_CD630_455001_460000_s_PSO-60-3975	0.0383	CD0354; 86		putative membrane protein_putative collagen-binding surface protein	CAJ67202.1; 0	4226	TCCGTAATACTGGCATTACTGGAAGTCTTTTGCAGTTTCGCATTTCCGACATTTAATTTC	455966
EXP_CD630_455001_460000_s_PSO-60-3927	0.0828	CD0354; 86		putative membrane protein_putative collagen-binding surface protein	CAJ67202.1; 0	4227	ACATTTAATTTCGCCCAGAATTGTCCCAATTCCTGCCCCTCGCCAGAGTAGATATAACCG	456014
EXP_CD630_455001_460000_s_PSO-60-3748	0.0138	CD0354; 86		putative membrane protein_putative collagen-binding surface protein	CAJ67202.1; 0	4228	AAGATGTACGCTCAATCTCTGCCAGACAACACATTGTTCTAACAGATAAACTTGTTTGTA	456193
EXP_CD630_455001_460000_s_PSO-60-3727	0.015	CD0354; 86		putative membrane protein_putative collagen-binding surface protein	CAJ67202.1; 0	4229	CCAGACAACACATTGTTCTAACAGATAAACTTGTTTGTAGTTCAGTTCCTTGTGAGCTTC	456214
EXP_CD630_455001_460000_s_PSO-60-3596	0.022	CD0354; 86		putative membrane protein_putative collagen-binding surface protein	CAJ67202.1; 0	4230	CGTCAGTTCTAGTCTTGTAGCCATTCTTAAAATCTGTATTGATGTCAATACAATAGGCAG	456345
EXP_CD630_455001_460000_s_PSO-60-3526	0.0224	CD0354; 86		putative membrane protein_putative collagen-binding surface protein	CAJ67202.1; 0	4231	GACTTTCATATAGCCCTCATTGAATGTAGAACCGATAGAACCGTCATTCATTACTTTTTC	456415
EXP_CD630_455001_460000_s_PSO-60-3382	0.0156	CD0354	CD0354	putative membrane protein	0	4232	AGTTGCAAGAGCTAAGAAGCCCGTACACAATCGTTTTAACATCTTTTTCATAAATCTAAT	456559
EXP_CD630_455001_460000_s_PSO-60-3247	0.411	CD0354	CD0354	putative membrane protein	0	4233	CGTTCCATAGTCTATAAGTTATTCAATTTTTTCTTGTTTCAATACTGATGTGCTGTACCA	456694
EXP_CD630_455001_460000_s_PSO-60-3171	0.0392	CD0354	CD0354	putative membrane protein	0	4234	GGAAAACTTGCGTATCAAGGCTCATTCGTTAGTAGTAAATAAGTAGTAAATTGATGTGTT	456770
EXP_CD630_455001_460000_s_PSO-60-3073	0.0586	CD0354	CD0354	putative membrane protein	0	4235	GGATAATCAGATTTTTATTGTGTTTTTAGCATTTAAAAAGAAACAAAAAATAATTTGTGA	456868
EXP_CD630_455001_460000_s_PSO-60-695	0.456	CD0388/9	CD0388/9		0	4258	TGTTTGATGTAAAGGGAGGAATATAAATATGAGAAAGTTTCCAGAAGGATTTCTTTGGGG	459246
EXP_CD630_460001_465000_s_PSO-60-4142	0.373	CD0390	bglG	beta-glucoside bgl operon transcription antiterminator	CAJ67208.1; 0	4272	CGTTGTTTTAGTTCATGACACAAAGGATAATGAATTTATTTTGCTAGGGAAAGGAATTGG	460799
EXP_CD630_460001_465000_s_PSO-60-2713	0.425	CD0391	CD0391	asparagine synthetase [glutamine-hydrolyzing]	CAJ67208.1; 0	4286	ATGATAAAAATTCTAGAATATAATGGACATATTCGAAACTGGAAAGTTCTCTGTGAAGAA	462228
EXP_CD630_460001_465000_s_PSO-60-2495	0.493	CD0391	CD0391	asparagine synthetase [glutamine-hydrolyzing]	0	4288	CCAGTTTGGAGTAAAACCTTTCTATTATTATGAGACTGAAAATGGGAAGCTTCTCTATGG	462446
EXP_CD630_460001_465000_s_PSO-60-1143	0.16	CD0391/2	CD0391/2		CAJ67209.1	4298	CAGGTGATTCTTAATGTTTTATAATTAATGTTTTATAATTTTACTTGCTAATTCTTATGT	463798
EXP_CD630_465001_470000_s_PSO-60-4503	0.483	CD0394	ldhA	(R)-2-hydroxyisocaproate dehydrogenase	CAJ67209.1	4312	CGCTGTACTAGTGAAGAAACCAAGATGATGAGTGAATATAACTTGTTCCATAGAAAGAAG	465438
EXP_CD630_470001_475000_s_PSO-60-3056	0.466	CD0399	acdB	acyl-CoA dehydrogenase, short-chain specific	CAJ67215.1	4371	GGACAACAAACAACAGCAGAATTAGTTGGAGATCACTATATATTAAATGGTAGAAAAACT	471885
EXP_CD630_470001_475000_s_PSO-60-2788	0.492	CD0399	acdB	acyl-CoA dehydrogenase, short-chain specific	CAJ67215.1	4374	TTGGAAAAGAAGGTCAAGGATTTAAGATAGCAATGGGTACTCTAGAAGTTGGTAGAATAG	472153
EXP_CD630_480001_485000_s_PSO-60-4497	0.0409	CD0408	CD0408	hypothetical protein	CAJ67222.1	4447	ATTTTAAGCAGTTTTACAAGCATTATGTATTTGTAGAAGATGGCGAAGGTGGACGAAAAA	480444
EXP_CD630_480001_485000_s_PSO-60-4387	0.01	CD0408/408A	CD0408/408A		CAJ67222.1	4448	GGAGATACAAAGTATGAATTGGGAAGTGAGGAATAAGAAATGATGAGATGGATAATAAAA	480554
EXP_CD630_480001_485000_s_PSO-60-4284	0.01	CD0408A		putative membrane protein	CAJ67222.1	4449	CCTTTCTGACATTTATACTTGGCATAGGAACAACTATTCTGTATTTCTTAATGCTGATGT	480657
EXP_CD630_480001_485000_s_PSO-60-4196	0.01	CD0408A		putative membrane protein	CAJ67222.1	4450	GCAAAAAGATATATCACTTGGCATTGAGGCATTGGTATTAGGATTTTTGTTAAGTCCTTA	480745
EXP_CD630_480001_485000_s_PSO-60-4116	0.01	CD0408A/9	CD0408A/9		CAJ67222.1	4451	CAACAGTTATAGCTTTTTTACAAGGTATCAATGAGGCAATAAAATCAATCTAAAAAATTT	480825
EXP_CD630_480001_485000_s_PSO-60-3987	0.01	CD0408A/9	CD0408A/9			4452	GAGGTGAAGCGATGGACTTTGACTATTTCTATAACAGAGAAGCAGAAAGATTTAACTTTC	480954
EXP_CD630_480001_485000_s_PSO-60-3871	0.01	CD0409	CD0409	putative replication initiation protein		4453	GCAATTATCCTTTATTCTATGCTTTTGAAACGAACAGGAATGTCCTTTAAGAATAATTGG	481070
EXP_CD630_480001_485000_s_PSO-60-3792	0.01	CD0409	CD0409	putative replication initiation protein	putative replication initiation protein	4454	TATTTATCTATTTCACAGTCGAAGAAATTATGAGAAGAAGAAATATCTCAAAGCCGACAG	481149
EXP_CD630_480001_485000_s_PSO-60-3726	0.01	CD0409	CD0409	putative replication initiation protein	putative replication initiation protein	4455	AAACATTAGATGAACTCGATATGAAAAAAGGAATCGGACTGATTGAAAGAGTAAGGCTTG	481215
EXP_CD630_480001_485000_s_PSO-60-3601	0.01	CD0409	CD0409	putative replication initiation protein	putative replication initiation protein	4456	GACTTTCAGAAGTCAAAAAACTTAACTTCAGAAGTAAAAGATTTTAATCTCAGAAGTAAA	481340
EXP_CD630_480001_485000_s_PSO-60-3487	0.01	CD0409	CD0409	putative replication initiation protein	CAJ67223.1	4457	AAGAGTAAGTATAGTAAGAGAGAATATAGTTTTAGCGAAAACGGACTTGGAACATTTCAA	481454
EXP_CD630_480001_485000_s_PSO-60-3402	0.01	CD0409	CD0409	putative replication initiation protein	CAJ67223.1	4458	TATCCGATTTACAAATCATAATGAACTCACAGCTTGATAATTACATTGAAAGACTATCAG	481539
EXP_CD630_480001_485000_s_PSO-60-3300	0.01	CD0409	CD0409	putative replication initiation protein	CAJ67223.1	4459	CGACAATCCTTTCTTGGTTTTATAAAGATCAGGGAAGAAGTAAAAAAGTGAAAACATCAA	481641
EXP_CD630_480001_485000_s_PSO-60-3180	0.01	CD0410	CD0410	putative DNA replication protein	CAJ67223.1	4460	AGTAATGATAGAAGATGTAGAGTATTCTTACGATCCTGAAAAAGAATATATCAAGGATGG	481761
EXP_CD630_480001_485000_s_PSO-60-3085	0.01	CD0410	CD0410	putative DNA replication protein	CAJ67223.1	4461	ACGGAAAAGTGATGGAGTTCTTTGATAACAAGATGATATTTAAGATTTCTTGCAAATGCG	481856
EXP_CD630_480001_485000_s_PSO-60-2958	0.01	CD0410	CD0410	putative DNA replication protein	CAJ67223.1	4462	CTGCTTTAACTCGATTATTCAGTGGTCATACACATTTGAAAATTATCAGGGAGAAGAAAA	481983
EXP_CD630_480001_485000_s_PSO-60-2889	0.01	CD0410	CD0410	putative DNA replication protein	CAJ67223.1	4463	TATCATTGCAAAGAACTTTGTAAAAGACTATGAGGAAATGAAAAAAGAAAATATCGGACT	482052
EXP_CD630_480001_485000_s_PSO-60-2765	0.01	CD0410	CD0410	putative DNA replication protein	CAJ67223.1	4464	ATTGAACAGTATCAAATAGGCGTTAAAATAAGAAATTTTGCACAGATTATCAATGAGCTG	482176
EXP_CD630_480001_485000_s_PSO-60-2695	0.01	CD0410	CD0410	putative DNA replication protein	CAJ67223.1	4465	GATTTGATTTTGACAAGAATGCATATATTGAATCCCTTGTAAATACTTCCGTTCTTATCT	482246
EXP_CD630_480001_485000_s_PSO-60-2565	0.01	CD0410	CD0410	putative DNA replication protein	CAJ67223.1	4466	GTACTTAAAACAGAAACCGACTATCTTTACCACTAATCTTTCCTATGACACAATCCAAAA	482376
EXP_CD630_480001_485000_s_PSO-60-2494	0.01	CD0410	CD0410	putative DNA replication protein	CAJ67223.1	4467	GCGTAGAGTATCAAAGAATCTACTCAAGAATCATAGAGATGTGTATTCCTGTTATGGTTG	482447
EXP_CD630_480001_485000_s_PSO-60-2361	0.01	CD0410/11	CD0410/11		CAJ67223.1	4468	TGAGATAAGTTGATCAATGAAGAAATAGCAAGAAAAACGCTGAATATGGAAGTTAGAGCT	482580
EXP_CD630_480001_485000_s_PSO-60-2292	0.01	CD0411	CD0411	conserved hypothetical protein	CAJ67223.1	4469	ACAGGAAAGCTAATTCTGAACTTATTAAAGAAATTGATGAAAGAAGCAGAAAAACTTGGA	482649
EXP_CD630_480001_485000_s_PSO-60-2204	0.01	CD0411	CD0411	conserved hypothetical protein	CAJ67223.1	4470	GAAATGAAGTAAAGCTAAAAGATATGGTTAAAAAGGGACAGCTTGAAGAAATTCCGGTTG	482737
EXP_CD630_480001_485000_s_PSO-60-2046	0.01	CD0411	CD0411	conserved hypothetical protein	conserved hypothetical protein	4471	TTTCAAGCCAAAGATATGAAAGTGATGAATAAAGCCTTTAAGCATGCCCTGTCAGAATCG	482895
EXP_CD630_480001_485000_s_PSO-60-1983	0.01	CD0411	CD0411	conserved hypothetical protein	conserved hypothetical protein	4472	AAGAAAACGGAAAGAAAAGAATCTATCCATAAGAATATTGAGAAGTTCAAGGAGATGGCT	482958
EXP_CD630_480001_485000_s_PSO-60-1865	0.01	CD0412	CD0412	putative conjugal transfer protein	CAJ67224.1	4473	AGATAAGATATTAAAGGACATCAAAGGCTTATTTAAGGTGCAAGATAAGGTAAAGTTTCT	483076
EXP_CD630_480001_485000_s_PSO-60-1786	0.01	CD0412	CD0412	putative conjugal transfer protein	CAJ67224.1	4474	CTTGCATTTTTCTATATAGGCGATATCTTTTCACATCATGTAAGAGTCTATGTAGGTGGC	483155
EXP_CD630_480001_485000_s_PSO-60-1708	0.01	CD0412	CD0412	putative conjugal transfer protein	CAJ67224.1	4475	TTTCAAGGGATATTAGAGATTAACACTATGAACTTTCTTCCAAGCATTCATCCTACGGAT	483233
EXP_CD630_480001_485000_s_PSO-60-1547	0.01	CD0412	CD0412	putative conjugal transfer protein	CAJ67224.1	4476	AAGATGGGGAAATAAAAAAGACATCGAGCCGTACATGGATGAAAAGTTTCAAAACAATAT	483394
EXP_CD630_480001_485000_s_PSO-60-1469	0.01	CD0412	CD0412	putative conjugal transfer protein	CAJ67224.1	4477	ACGATTAACTATGAACGGTAGACCTGCTAATCCAAAGTATGCAAGAAATAAGAATGTACT	483472
EXP_CD630_480001_485000_s_PSO-60-1401	0.01	CD0412	CD0412	putative conjugal transfer protein	CAJ67224.1	4478	GAGGATCAGGAAGTGGCAAGACTCGATTTTTTGTAAAACCAAACCTTATGCAAATGCACA	483540
EXP_CD630_480001_485000_s_PSO-60-1249	0.01	CD0412	CD0412	putative conjugal transfer protein	CAJ67224.1	4479	ACCATCAACTTCAAAAAGAGTATGAAATACAATCCATTTGCCTATATTCGTTCTGAGAAA	483692
EXP_CD630_480001_485000_s_PSO-60-1073	0.01	CD0412	CD0412	putative conjugal transfer protein	putative conjugal transfer protein	4480	TATCTTCTATGAAGCTCCAAGAGAAGAAAAGAACTTTGCAACCCTTCTTGATATGATAGA	483868
EXP_CD630_480001_485000_s_PSO-60-875	0.01	CD0412	CD0412	putative conjugal transfer protein	putative conjugal transfer protein	4481	CAAATCGATTCTTATAAGCTGTGGTGCAAGGCTTGCTCCCTTTGATATTCAGGAACTTAG	484066
EXP_CD630_480001_485000_s_PSO-60-770	0.01	CD0412	CD0412	putative conjugal transfer protein	putative conjugal transfer protein	4482	TAGAAAGACTGCCCTCTTTGTTATTATCTCTGATACAGATGATACCTTTAACTTTGTAGT	484171
EXP_CD630_480001_485000_s_PSO-60-646	0.01	CD0412	CD0412	putative conjugal transfer protein	putative conjugal transfer protein	4483	AGATTACCTATCCATGTGAGATGCTTACTTGATGAATTTGCAAACATTGGTTTAATACCT	484295
EXP_CD630_480001_485000_s_PSO-60-552	0.01	CD0412	CD0412	putative conjugal transfer protein	CAJ67225.1	4484	GAGAAATATCAGCAAGCATCATACTTCAAGCACAATCTCAGCTAAAGGTAATCTATAAGG	484389
EXP_CD630_480001_485000_s_PSO-60-442	0.01	CD0412	CD0412	putative conjugal transfer protein	CAJ67225.1	4485	GGCAAGGAAAAGACCACATTAAAGGAACTTTCTGAAACACTGGGAAAAGAAACGATAGAT	484499
EXP_CD630_480001_485000_s_PSO-60-387	0.01	CD0412	CD0412	putative conjugal transfer protein	CAJ67225.1	4486	TAGATTTATATAACACATCGGAAACAAGGAGTAATCAAAAGAGCTTTGGACTTAATTACC	484554
EXP_CD630_480001_485000_s_PSO-60-272	0.01	CD0412	CD0412	putative conjugal transfer protein	CAJ67226.1	4487	CAAATGTATCTTTCAGCTTAGAGGTGTCAGACCTTTTCTTTCAGATAAATTCGATATTAC	484669
EXP_CD630_480001_485000_s_PSO-60-143	0.01	CD0412/A	CD0412/A		CAJ67226.1	4488	GAAGCGAAAAGGAAAAGCAAAATTAAATAGAGAAACGGTTATTACAAGAATGCAGTAAGT	484798
EXP_CD630_480001_485000_s_PSO-60-44	0.01	CD0412A	CD0412A	conserved hypothetical protein	CAJ67226.1	4489	GCAAGATGATAAGGATCAGAAGTCCCACTAAGAAAAAACTAAATAGAAATAGTATCAGCG	484897
EXP_CD630_485001_490000_s_PSO-60-4881	0.01	CD0413	CD0413	putative single-strand binding protein	CAJ67226.1	4490	GGAACCTACTTTCTCAAACTTTGAAAAAGACGGAGAAACGGTAGAAGTTGCAAACTTCAC	485060
EXP_CD630_485001_490000_s_PSO-60-4716	0.01	CD0413	CD0413	putative single-strand binding protein	CAJ67226.1	4491	CTTTGGTTACTTTAAGAAGCGTGAAAAAGAGGGAAAGACTTACAAAAACTTTGTAGTGAA	485225
EXP_CD630_485001_490000_s_PSO-60-4617	0.01	CD0413/4	CD0413/4		CAJ67226.1	4492	GGAATAACTTATGGCATTTTTTACACAGGCAGTTAATGTATTAAAGATTTTGGTTATGGC	485324
EXP_CD630_485001_490000_s_PSO-60-4445	0.01	CD0414	CD0414	putative membrane protein		4493	ATCGTTCTTATCGGACTTAAGCTCATTCCACTACTTGCCAATGTACTCAATTAAGAAGAA	485496
EXP_CD630_485001_490000_s_PSO-60-4404	0.01	CD0414/5	CD0414/5		CAJ67227.1	4494	TGTACTCAATTAAGAAGAAAGGAGAGCTTAGATGTTTGGAATATTCGACAAGATAGAAGA	485537
EXP_CD630_485001_490000_s_PSO-60-4318	0.01	CD0415	CD0415	putative membrane protein	CAJ67227.1	4495	GTATCCAAGCAAACTTAGAGTCCATGTTTCTTGACATCAACGACAAAGTTGGTGCGGTTG	485623
EXP_CD630_485001_490000_s_PSO-60-4210	0.01	CD0415	CD0415	putative membrane protein	CAJ67227.1	4496	CCTTTATCAAAAGCATTAACGATTCCGTTATCATTCCAATAGCAGGACTAATCATCACAG	485731
EXP_CD630_485001_490000_s_PSO-60-4115	0.01	CD0415	CD0415	putative membrane protein	CAJ67227.1	4497	CAAAAGAACAATATGCACGATACAGATACCTTTGAATTTTTCAAGTACATCATCAAGATG	485826
EXP_CD630_485001_490000_s_PSO-60-3962	0.01	CD0415	CD0415	putative membrane protein	CAJ67227.1	4498	ATAAATACCTCTGCTACCGTTTCCGGAGATCAGATAGTGGCAATGATGGATACCCTAAAA	485979
EXP_CD630_485001_490000_s_PSO-60-3856	0.01	CD0415	CD0415	putative membrane protein	CAJ67227.1	4499	TCATCAAGGTTGCTATACAGGTAATATCCGTTGTGATTATGCTTGTAGTTTATGGAAGAA	486085
EXP_CD630_485001_490000_s_PSO-60-3828	0.01	CD0415	CD0415	putative membrane protein	CAJ67227.1	4500	CGTTGTGATTATGCTTGTAGTTTATGGAAGAATGTTTGAGATTTATGTTTACTCATCGGT	486113
EXP_CD630_485001_490000_s_PSO-60-3723	0.01	CD0415	CD0415	putative membrane protein	CAJ67227.1	4501	GATTGGAACAAACTACATCAAAGGACTATTTGCACTTGGACTACAAGGACTCTTTTTAAT	486218
EXP_CD630_485001_490000_s_PSO-60-3543	0.01	CD0415/6	CD0415/6		CAJ67227.1	4502	AACACTGGCCAAAAGCGTATTAAATGCACACTAAAAGAAAGGAAAGATAGTATGGATAAA	486398
EXP_CD630_485001_490000_s_PSO-60-3524	0.01	CD0415/6	CD0415/6		CAJ67228.1	4503	TTAAATGCACACTAAAAGAAAGGAAAGATAGTATGGATAAAAGAAAAACAATATTTACAG	486417
EXP_CD630_485001_490000_s_PSO-60-3267	0.01	CD0415/6	CD0415/6			4504	TTTGAGGAGCTGTCAAAGGGTAAAGAAGATGGGAGGTAAGATATGGCATATGTACCAATC	486674
EXP_CD630_485001_490000_s_PSO-60-3216	0.01	CD0417	CD0417	putative membrane protein	CAJ67229.1	4505	GTACCAATCCCTAAAGACTTAAATAGGGTAAAGACAAAGGTTGCTTTTAACCTAACGAAA	486725
EXP_CD630_485001_490000_s_PSO-60-3072	0.01	CD0417	CD0417	putative membrane protein	CAJ67229.1	4506	GCTGTCATATTCCTTATCGTGTCCACGCTTCCTATCTTTTTCATCACACTATTTGAAAAG	486869
EXP_CD630_485001_490000_s_PSO-60-3011	0.01	CD0417	CD0417	putative membrane protein	putative membrane protein	4507	ACGGACTGACCTTTGAGAAATATTTTAAGCACATTTACCTTCATAAGTTTTATCAGCCAA	486930
EXP_CD630_485001_490000_s_PSO-60-2786	0.01	CD0418	CD0418	putative conjugal transfer protein	putative membrane protein	4508	AAAGAACCGAAAAGATATACGGTAGAAGATACCATTCCCTATCTAAGGCTTTTAAAAAGC	487155
EXP_CD630_485001_490000_s_PSO-60-2649	0.01	CD0418	CD0418	putative conjugal transfer protein	CAJ67230.1	4509	TGAAGATAGGGACTTGATTTTTAATCAATTTGCAAACTTCCTAAACTCTTTTGATCCAAG	487292
EXP_CD630_485001_490000_s_PSO-60-2461	0.01	CD0418	CD0418	putative conjugal transfer protein	CAJ67230.1	4510	GCCAGATTGTAAAGGGAAATAACGGACTTAAAAAATCAAAGTATGTAACCTTTACAGTGG	487480
EXP_CD630_485001_490000_s_PSO-60-2382	0.01	CD0418	CD0418	putative conjugal transfer protein	CAJ67230.1	4511	GGCAACATCAAAACTTGAAAGACTGGAGATAGATATATTATCTAATCTAAAGAGCATGGG	487559
EXP_CD630_485001_490000_s_PSO-60-2262	0.01	CD0418	CD0418	putative conjugal transfer protein	CAJ67230.1	4512	TCCAAATAAAACATTTGAATTTTCCTACAAAGACCTAAAGAAAAGAGAAAGCACAAAGAC	487679
EXP_CD630_485001_490000_s_PSO-60-2210	0.01	CD0418	CD0418	putative conjugal transfer protein	CAJ67230.1	4513	ACAAAGACATATATTGTGCCTGATGAGTTTAACTTTACACCGAGTAGATACTTTAAGTTC	487731
EXP_CD630_485001_490000_s_PSO-60-2063	0.01	CD0418	CD0418	putative conjugal transfer protein	CAJ67230.1	4514	GATAACATCAATATTTCCTTTCATATTAGGGCAATCGACCAATCGGAAGCCATTAAGATG	487878
EXP_CD630_485001_490000_s_PSO-60-2007	0.01	CD0418	CD0418	putative conjugal transfer protein	CAJ67230.1	4515	GATGGTAAAACGAAAAAACACTGATATTGATAAGATGAAGATTGAGGAAAATAAGAAGGC	487934
EXP_CD630_485001_490000_s_PSO-60-1908	0.01	CD0418	CD0418	putative conjugal transfer protein	CAJ67231.1	4516	CTTAATTACCTATGGTGAGGATGTAAAGAGCCTTTTAAAAGACTTGCAGACAAGAGATGA	488033
EXP_CD630_485001_490000_s_PSO-60-1758	0.01	CD0418	CD0418	putative conjugal transfer protein	CAJ67231.1	4517	AAATAAGCATAACTGTAAGCTGAAAAGACTTGACCATTCTCAGGAACAAGGTTTAGTGAG	488183
EXP_CD630_485001_490000_s_PSO-60-1644	0.01	CD0418	CD0418	putative conjugal transfer protein	CAJ67231.1	4518	ATCAACGGCAGTATTTATGCCATTTACCACAGAGGAGCTTTTTATCAATTCAAGTAATAG	488297
EXP_CD630_485001_490000_s_PSO-60-1601	0.01	CD0418	CD0418	putative conjugal transfer protein	CAJ67231.1	4519	ATCAATTCAAGTAATAGTCTTTACTACGGACTAAATGCCCTAAGCCATAACCTGATTATG	488340
EXP_CD630_485001_490000_s_PSO-60-1467	0.01	CD0418	CD0418	putative conjugal transfer protein	CAJ67231.1	4520	CAAAAGAGAAATGGCAAATGCGATTTTAGTAACAGATGATGATGTGATTATCTGCGATCC	488474
EXP_CD630_485001_490000_s_PSO-60-1392	0.01	CD0418	CD0418	putative conjugal transfer protein	CAJ67231.1	4521	AAATCTCGTAAGGCAGTTTAAGGGAGAAGTCATTAAGGTCAGCAGTAAGTCAAAGGATTA	488549
EXP_CD630_485001_490000_s_PSO-60-1287	0.01	CD0418	CD0418	putative conjugal transfer protein	CAJ67231.1	4522	ACCGCTGAAAGACAAGGCAAACTTTATCATGAGTATGCTTGAGCTTGTAGTAGGTGGTAG	488654
EXP_CD630_485001_490000_s_PSO-60-1195	0.01	CD0418	CD0418	putative conjugal transfer protein	CAJ67231.1	4523	ATAGGTGCCTTCCTAAAATCTATGAAAAGTATTTTGAACATCCTACTCCTGACAATATGC	488746
EXP_CD630_485001_490000_s_PSO-60-1054	0.01	CD0418	CD0418	putative conjugal transfer protein	putative conjugal transfer protein	4524	ATGTATCGGGTTCTCTCAATGTCTTTAATCACAGGTCAAATGTGGATTTAAATAAGAAGC	488887
EXP_CD630_485001_490000_s_PSO-60-990	0.01	CD0418	CD0418	putative conjugal transfer protein	CAJ67232.1	4525	TTGTTTTGATATTAAGGAGCTTGGAAGTCAGCTAAAGAAAATAGGAATGCTTGTCATTCA	488951
EXP_CD630_485001_490000_s_PSO-60-853	0.01	CD0418	CD0418	putative conjugal transfer protein	CAJ67232.1	4526	TGTTAAAAGATGAGCAGACAGCTTCATACTCGGTTGAGATATGGAAGAGGTTTAGAAAAT	489088
EXP_CD630_485001_490000_s_PSO-60-742	0.01	CD0418	CD0418	putative conjugal transfer protein	CAJ67232.1	4527	GTAAGGAGATAGAAAATATTTTTGATAATACGGACTTTGTCTTAATGTTAAATCAGGCTT	489199
EXP_CD630_485001_490000_s_PSO-60-661	0.01	CD0418	CD0418	putative conjugal transfer protein	CAJ67232.1	4528	CAAGGAAACTTAAAATCTCACTTCCACAGCTCAGATATGTTACTAATTCAAATGAAGGTG	489280
EXP_CD630_485001_490000_s_PSO-60-581	0.01	CD0418	CD0418	putative conjugal transfer protein	CAJ67233.1	4529	AATACCATTGTGCCTTTCCTTGATAAGTTTCCGAAAGATACGATTCTTTATCAGAAGATG	489360
EXP_CD630_485001_490000_s_PSO-60-449	0.01	CD0419	CD0419	conserved hypothetical protein	CAJ67233.1	4530	GCAAGCCTTGAAAGAGAGATGTTTCATAGTAAAACAGATACGATACCTGAAGAAAGTAAG	489492
EXP_CD630_485001_490000_s_PSO-60-373	0.01	CD0419	CD0419	conserved hypothetical protein	CAJ67233.1	4531	ATTACAGAGGTAAAATCGTTCATGAGAAAGAACGGTTTCAGGATAAAGTGCATGAAAAAA	489568
EXP_CD630_485001_490000_s_PSO-60-293	0.01	CD0419	CD0419	conserved hypothetical protein	CAJ67233.1	4532	AATGAAAAGTCTTATGGAACATCCAAGAGAAACGAAAAATATAGAGCTTCAGATAAGGGA	489648
EXP_CD630_485001_490000_s_PSO-60-180	0.01	CD0419	CD0419	conserved hypothetical protein	CAJ67233.1	4533	GGATGGAAAAAGCTATGATCCTTTAGGAAAAGACCTTGATAATGATGGGATTATAGACAG	489761
EXP_CD630_485001_490000_s_PSO-60-69	0.01	CD0419	CD0419	conserved hypothetical protein	CAJ67233.1	4534	CGAGGATAATCTTCATCATAAAGCAGAAAATACAAATAGTTTCTCAAAAAGCCAAAAAGC	489872
EXP_CD630_490001_495000_s_PSO-60-4860	0.01	CD0419	CD0419	conserved hypothetical protein	CAJ67233.1	4535	AGAAGAAAAAGCTAAAAAAAGACATGGTAAAGGTATCTGCCCTTTCAGGACTTGCTAAAG	490081
EXP_CD630_490001_495000_s_PSO-60-4805	0.01	CD0419	CD0419	conserved hypothetical protein	CAJ67233.1	4536	TAAAGGAAGTGAAACCGTAAGAGATTACTTATCTCATGGAAGTGATGAAAATCAAGGAGT	490136
EXP_CD630_490001_495000_s_PSO-60-4714	0.01	CD0419	CD0419	conserved hypothetical protein	CAJ67233.1	4537	TCAAAACTCATTCATGGCATAAAGAATTACTCGGATAAGAAAAGAGCTAAAAGAGGCTAT	490227
EXP_CD630_490001_495000_s_PSO-60-4594	0.01	CD0419	CD0419	conserved hypothetical protein	CAJ67233.1	4538	GCCAAAAAGGAACTGAAAAAGACGGATGAGTATAAAAGAGCAAGTGCATATAAAAGATTT	490347
EXP_CD630_490001_495000_s_PSO-60-4480	0.01	CD0419	CD0419	conserved hypothetical protein	CAJ67233.1	4539	AGAGATCGAATTAAAGAGGGACTTATCGGAACACTGAAAAGCTCAAAGGATATGATTATC	490461
EXP_CD630_490001_495000_s_PSO-60-4399	0.01	CD0419	CD0419	conserved hypothetical protein	CAJ67233.1	4540	CTTATTTTCATAGGTATCATTATTTTAGGGACTTTTGTGATTAACTTCGCAGGAACGGGA	490542
EXP_CD630_490001_495000_s_PSO-60-4297	0.01	CD0419	CD0419	conserved hypothetical protein	CAJ67233.1	4541	AGCTATTTATCAAAGCCAAATGTCCTAAGTGAAATCAATCAGAAATTTTCAGATATGGAG	490644
EXP_CD630_490001_495000_s_PSO-60-4233	0.01	CD0419	CD0419	conserved hypothetical protein	CAJ67233.1	4542	AGCTTCAAAGTGAAGTTGACCATGTGAAAGAAAATTATCCCGGATATGATGAATATATCT	490708
EXP_CD630_490001_495000_s_PSO-60-4066	0.01	CD0419	CD0419	conserved hypothetical protein	CAJ67233.1	4543	GAATTATTTGAGTCCATGTATGACCTTGAGTATAGGGAAGAAATTGAAATCAGATACAGG	490875
EXP_CD630_490001_495000_s_PSO-60-3956	0.01	CD0419	CD0419	conserved hypothetical protein	conserved hypothetical protein	4544	CCACGAAGAACCTTATGAGTATAAAAAACTCATCGTAACGCTTCATAAAAAAGAGATGGA	490985
EXP_CD630_490001_495000_s_PSO-60-3914	0.01	CD0419	CD0419	conserved hypothetical protein	CAJ67234.1	4545	TCATAAAAAAGAGATGGACAGTATTATCCGAAAGGTCTTTGCAAACTATCCCGATAATCT	491027
EXP_CD630_490001_495000_s_PSO-60-3759	0.01	CD0419	CD0419	conserved hypothetical protein	CAJ67235.1	4546	GAAAAGAGTATGAGGCATCTACGGAAGTACAAAAGAAGATTGTTAATGCTGCATACATTA	491182
EXP_CD630_490001_495000_s_PSO-60-3684	0.01	CD0419	CD0419	conserved hypothetical protein	CAJ67235.1	4547	CAGGCTGGTGTGCCATGTGGGTATCACAGGTCTATCAAAATGCAGGACTTGGATATATAG	491257
EXP_CD630_490001_495000_s_PSO-60-3614	0.01	CD0419	CD0419	conserved hypothetical protein	conserved hypothetical protein	4548	CTGTGATATGTACCGAAACTATACCTTTACATCAGACAGGTCAAAGCTAAAAGTGGGAAT	491327
EXP_CD630_490001_495000_s_PSO-60-3501	0.01	CD0419	CD0419	conserved hypothetical protein	CAJ67236.1	4549	GTCATGTAGGTATTTACATTGGAGATGGAAAAGTGATTGATAACATCGGTCGAATAAGAG	491440
EXP_CD630_490001_495000_s_PSO-60-3343	0.01	CD0419A	CD0419A	hypothetical protein	conserved hypothetical protein	4550	AAAAGGAACTGATAGCAGTAAAAAACAGAATAAAAAAGTTAAAGGATAAAAAGGCTCTGA	491598
EXP_CD630_490001_495000_s_PSO-60-3242	0.01	CD0419A	CD0419A	hypothetical protein	CAJ67237.1	4551	CTTGAAAATGAAGAAATCATAGCCATTTGCAGAAAGAATAACATCACAATCAGCGATTTG	491699
EXP_CD630_490001_495000_s_PSO-60-3171	0.01	CD0419A	CD0419A	hypothetical protein	CAJ67237.1	4552	AAACAGACAAAAAGCAGAAATGAAAAAGGAGAAAACAAATGAAAACCAGTTTGAAAAAGA	491770
EXP_CD630_490001_495000_s_PSO-60-3081	0.01	CD0420	CD0420	putative cell surface protein	CAJ67237.1	4553	TAATTGTAAGTATTAGTTGTATTTTAGGTCTTTGGACGGTTGTTTATGCACAGGAGCAAA	491860
EXP_CD630_490001_495000_s_PSO-60-2997	0.01	CD0420	CD0420	putative cell surface protein	CAJ67237.1	4554	AAGCTGTTCAAACGGAAGTTGAAGTAAATGTAAGGTATATCTTTGAAGATGAAAAGGTCT	491944
EXP_CD630_490001_495000_s_PSO-60-2842	0.01	CD0420	CD0420	putative cell surface protein	CAJ67237.1	4555	CTGTTTTATGAGGTAAAGGGAGATGGAAAAGATGAGATTATACGTAAGATAGCAAAGATA	492099
EXP_CD630_490001_495000_s_PSO-60-2818	0.01	CD0420	CD0420	putative cell surface protein	CAJ67237.1	4556	GGAAAAGATGAGATTATACGTAAGATAGCAAAGATAGAGGTTAAGAATAAGGAAACGCAG	492123
EXP_CD630_490001_495000_s_PSO-60-2717	0.01	CD0420	CD0420	putative cell surface protein	CAJ67237.1	4557	GGAAGATAAGGGAACGCAGACAGAGCTTTCTAAAGACGATATTTCAAAAATAGAAAAAGA	492224
EXP_CD630_490001_495000_s_PSO-60-2594	0.01	CD0420	CD0420	putative cell surface protein	putative cell surface protein	4558	AAGTGATAAGCAAAAGAATAAAATTAAAGACCTTGAAGATGAAATTGATAGCCTGAAAGA	492347
EXP_CD630_490001_495000_s_PSO-60-2509	0.01	CD0420	CD0420	putative cell surface protein	putative cell surface protein	4559	AAGGACTTATCAAAAGATATGAAAAAGGAAATAGATAAGCTGACGGAAAAGGTGAAAGAG	492432
EXP_CD630_490001_495000_s_PSO-60-2408	0.01	CD0420	CD0420	putative cell surface protein	putative cell surface protein	4560	ATCACAATCAGTTACACCGATTAGTCCTATTTCCGGAATTAAGACAAGTTCAGGTATTTC	492533
EXP_CD630_490001_495000_s_PSO-60-2288	0.01	CD0420	CD0420	putative cell surface protein	CAJ67239.1	4561	CTCAGGTAATACTACAAAGGATACCGGTAAAGGCAAAACGGAAGTAAAGGAGAAAGAAAA	492653
EXP_CD630_490001_495000_s_PSO-60-2159	0.01	CD0420	CD0420	putative cell surface protein	CAJ67239.1	4562	GTCTGCAAGTAAGAGTGTAAACACCAACAAGGGAGTAGCTTCATCTCCGTCAAAGGCGAG	492782
EXP_CD630_490001_495000_s_PSO-60-2096	0.01	CD0420	CD0420	putative cell surface protein	CAJ67239.1	4563	ATCCGTTACGGAGAATAAAGATAATGCAAATAAGGAGTATCCGATTCATCATGGAGATAG	492845
EXP_CD630_490001_495000_s_PSO-60-2005	0.01	CD0420	CD0420	putative cell surface protein	CAJ67240.1	4564	GCAGATGCAAGGCAGTTTATTACCTTTCAAACGAAAAACGGTAAGACTTTTTATTTAATC	492936
EXP_CD630_490001_495000_s_PSO-60-1842	0.01	CD0420	CD0420	putative cell surface protein	CAJ67240.1	4565	TAGTAAAAGAAGAACCTGTTAAGGAAGAAGTGAAGCCTGAGAAGAAGGACGAAAAGAGTA	493099
EXP_CD630_490001_495000_s_PSO-60-1803	0.01	CD0420	CD0420	putative cell surface protein	CAJ67240.1	4566	AGAAGAAGGACGAAAAGAGTAATTTAGGAACTTATATTATTTTGCTTCTTGTAGTAGGTG	493138
EXP_CD630_490001_495000_s_PSO-60-1648	0.01	CD0420/1	CD0420/1		CAJ67240.1	4567	GAATCTGAAAGCGAGGAAGAAATAAATGATGCAGATGAAGTAGAAGATGAAGAATAAACG	493293
EXP_CD630_490001_495000_s_PSO-60-1546	0.01	CD0420/1	CD0420/1		CAJ67240.1	4568	GAGTAACATCTTTCGCCCTATTTTGATTTATAACAGGAGGAAAACACAGATGAAGTTAGT	493395
EXP_CD630_490001_495000_s_PSO-60-1456	0.01	CD0421	CD0421	putative DNA topoisomerase	CAJ67240.1	4569	CATTGCAAAGGTTATTGGAGTAAATAAAAAGAAAGACGGATATTATGAAGGAAACGGATA	493485
EXP_CD630_490001_495000_s_PSO-60-1390	0.01	CD0421	CD0421	putative DNA topoisomerase	CAJ67240.1	4570	GAGCTGGTGCGTTGGACACCTAATTCAAATGGCAAATCCGGATGCTTATGATGAAAAGTA	493551
EXP_CD630_490001_495000_s_PSO-60-1248	0.01	CD0421	CD0421	putative DNA topoisomerase	CAJ67240.1	4571	AACATCCTTAAAAAGCTGATGAATGATAAAGAGATTGATACGGTTATCAACGCTTGTGAT	493693
EXP_CD630_490001_495000_s_PSO-60-1176	0.01	CD0421	CD0421	putative DNA topoisomerase	CAJ67240.1	4572	GGAGAAAGCATTTTTAGATTGGTATATAACGAAGCTAAATGCAAAAAGAAGATGAAACGC	493765
EXP_CD630_490001_495000_s_PSO-60-1087	0.01	CD0421	CD0421	putative DNA topoisomerase	CAJ67240.1	4573	CATTAAAGAGGGCTTTGATAATCTAAAAGACGGAAAGGGCTATGACAATCTCTTTGAATC	493854
EXP_CD630_490001_495000_s_PSO-60-962	0.01	CD0421	CD0421	putative DNA topoisomerase	CAJ67240.1	4574	TATATAAGCAAAATTACAGTGTAGGAAGAGTGCAGACACCGACTCTTGCCATGATTGTAA	493979
EXP_CD630_490001_495000_s_PSO-60-878	0.01	CD0421	CD0421	putative DNA topoisomerase	CAJ67240.1	4575	TCAAGAAAGAGAAATACTATACAGTGGAGCTATCTATGAATGGTTTTACACTATCAACGG	494063
EXP_CD630_490001_495000_s_PSO-60-754	0.01	CD0421	CD0421	putative DNA topoisomerase	CAJ67240.1	4576	CACTGATGTTATTCAGAAAGAGAAAATAACAAATCCTGATTTACCTTTTGACCTGACAAC	494187
EXP_CD630_490001_495000_s_PSO-60-651	0.01	CD0421	CD0421	putative DNA topoisomerase	CAJ67240.1	4577	CAGACACTTGACTATGCTCAAAGCCTGTATGAAAAGAAACTGATTACTTATCCAAGAACG	494290
EXP_CD630_490001_495000_s_PSO-60-573	0.01	CD0421	CD0421	putative DNA topoisomerase	CAJ67240.1	4578	GAGGATATGATTACAAGTACCATCAATAACATTTTGGGCAAAAATGACTTTGATACAGGG	494368
EXP_CD630_490001_495000_s_PSO-60-472	0.01	CD0421	CD0421	putative DNA topoisomerase	CAJ67240.1	4579	CCACGCTATTATTCCGACAATCAGTTCATTAAAGGAAGATGTTTCTAAGCTTCCTCTAAG	494469
EXP_CD630_490001_495000_s_PSO-60-367	0.01	CD0421	CD0421	putative DNA topoisomerase	CAJ67240.1	4580	TGTAGGTTATCCACTTATTGAAAATACAACAAAGATTGTAGCTTCATTTGACGGTTTTGA	494574
EXP_CD630_490001_495000_s_PSO-60-284	0.01	CD0421	CD0421	putative DNA topoisomerase	CAJ67240.1	4581	TTAAGGATGAAGGCTTTAGCAAATACCTTAAAGAATACAAATCAAAAAAGAATGAAGATG	494657
EXP_CD630_490001_495000_s_PSO-60-168	0.01	CD0421	CD0421	putative DNA topoisomerase	CAJ67240.1	4582	AAAGAAAAATTTACCAAACCTCCAAAACACTTTACGGAAGATACTCTCTTAAAGTCTATG	494773
EXP_CD630_490001_495000_s_PSO-60-42	0.01	CD0421	CD0421	putative DNA topoisomerase	CAJ67240.1	4583	GCAACAAGGGCAGGGATTATCGAAAATCTAATTTATAAGGGATTTGTAGAAAGAGATAAG	494899
EXP_CD630_495001_500000_s_PSO-60-4904	0.01	CD0421	CD0421	putative DNA topoisomerase	CAJ67240.1	4584	GCGAAGTGGGAAATGGAATTATCTGATATTGCTCAGGGTAAATCATCTAAGAAAGAATTT	495037
EXP_CD630_495001_500000_s_PSO-60-4742	0.01	CD0421/2	CD0421/2		CAJ67240.1	4585	GCAAAGTAATCAATTTAATGATTGAGAGGTGATTATATGTCTAAAATAAATGTTGAAGGT	495199
EXP_CD630_495001_500000_s_PSO-60-4659	0.01	CD0422	CD0422	conserved hypothetical protein	CAJ67241.1	4586	AGACAATAGAGATTATATTTCTTTAACGGATATGGTTAGAAATATTGAGAACGGTTCTGC	495282
EXP_CD630_495001_500000_s_PSO-60-4584	0.01	CD0422	CD0422	conserved hypothetical protein	CAJ67241.1	4587	GCTCAGAAACAAGAATACAATAGAGTTTTTAGGTATTTGGGAAGAAATGTATAACACGAA	495357
EXP_CD630_495001_500000_s_PSO-60-4511	0.01	CD0422	CD0422	conserved hypothetical protein	CAJ67241.1	4588	GAATTCGAGGGAATTAAAAATGAAGCAGGTTTTAACCGTTTTATATTATCGGTCAAGCAA	495430
EXP_CD630_495001_500000_s_PSO-60-4366	0.01	CD0422	CD0422	conserved hypothetical protein	CAJ67241.1	4589	AGTTTGCTTCTTGGGTATCGCCATACTTTAAATTATATTTAATCAAGGAATTTGAACGCC	495575
EXP_CD630_495001_500000_s_PSO-60-4299	0.01	CD0422	CD0422	conserved hypothetical protein	CAJ67241.1	4590	AGAAGAACAAAAGAAGTTAGGATGGGATATTAAGAGAAATTTGGCAAAAATCAATTATAG	495642
EXP_CD630_495001_500000_s_PSO-60-4077	0.01	CD0422	CD0422	conserved hypothetical protein	CAJ67241.1	4591	TAGAGATTATGCGGATATATCACAGCTTGTCTGCCTTTCTAATCTTGAGAATCTTAATGC	495864
EXP_CD630_495001_500000_s_PSO-60-3980	0.01	CD0422	CD0422	conserved hypothetical protein	CAJ67241.1	4592	TTGGAAAAATTAAATGCAATAGCTATTGAACAAATGAAGATACTATCTGAAAGTGAATCA	495961
EXP_CD630_495001_500000_s_PSO-60-3921	0.01	CD0422/3	CD0422/3		CAJ67241.1	4593	AATTAAAAAATTGAAATAGAGTAATAATATTTGGTATATAGCGAAGGTGATTAGAGTAAA	496020
EXP_CD630_495001_500000_s_PSO-60-3786	0.01	CD0423	CD0423	putative helicase	CAJ67241.1	4594	TAATAAAACAAGATGTTTTGTATAATGAAGCAGAATATCTGAAGCTCCTAAAAGTTGTCG	496155
EXP_CD630_495001_500000_s_PSO-60-3725	0.01	CD0423	CD0423	putative helicase	CAJ67241.1	4595	AAACAATCAAAGGTATGATTTTAGAAGTCAATTAAGTATATATGATAAAAATCCTGAAGC	496216
EXP_CD630_495001_500000_s_PSO-60-3553	0.01	CD0423	CD0423	putative helicase	CAJ67241.1	4596	TATATCTTTGATATAAGCCAGACAGTTTCAAAAAACAGGGATGTCAACGAGGTCAATCTT	496388
EXP_CD630_495001_500000_s_PSO-60-3505	0.01	CD0423	CD0423	putative helicase	CAJ67241.1	4597	GAGGTCAATCTTTGGAGATTTGATAAAGAAGCCCATCAAGATGTCTTAAAGGAAATGATA	496436
EXP_CD630_495001_500000_s_PSO-60-3416	0.01	CD0423	CD0423	putative helicase	CAJ67241.1	4598	CACACTTGAAAACATCTTTTCTTTAAGCAGACTCTACGGTGATGAAAAAATAGATACCTT	496525
EXP_CD630_495001_500000_s_PSO-60-3263	0.01	CD0423	CD0423	putative helicase	CAJ67241.1	4599	GTTAGATTATCCGATGGATAACGAACTTTTAAGAGAAAATTTTCAAAGACTTGATAGTAT	496678
EXP_CD630_495001_500000_s_PSO-60-3177	0.01	CD0423	CD0423	putative helicase	CAJ67241.1	4600	TATCGGATATTAGTGGGAATATTATTGACGAAACCATTCAGAAAAGTAAAGAGCTTGATA	496764
EXP_CD630_495001_500000_s_PSO-60-3119	0.01	CD0423	CD0423	putative helicase	CAJ67241.1	4601	TAAAGAGGTTTTAAGAGGTAAAGAAGCAGAATATAATAAGATTAGAGAAGAAATTGAGGA	496822
EXP_CD630_495001_500000_s_PSO-60-2997	0.01	CD0423	CD0423	putative helicase	CAJ67241.1	4602	GAAATGGAGAGTACGGACGAGATAATAGAGAAAATCAGGGAGAATACGCTAAACAGCTTG	496944
EXP_CD630_495001_500000_s_PSO-60-2808	0.01	CD0423	CD0423	putative helicase	CAJ67241.1	4603	CTGACAGGACACCTGATGGATATTCAGAAACAAGCGATAGAGTTTATGAGAACAGAGAAG	497133
EXP_CD630_495001_500000_s_PSO-60-2694	0.01	CD0423	CD0423	putative helicase	CAJ67241.1	4604	GCGATGATTTCAGCTCTCAAAGAAATGACCATCAAGGAAATGGTAGAAATCTAAAAGATA	497247
EXP_CD630_495001_500000_s_PSO-60-2577	0.01	CD0423	CD0423	putative helicase	CAJ67241.1	4605	CTTATGGACAGATGAGGCTTACTATTCCTCTTAATCAGAAAGAGATAGACACTGTCCTTA	497364
EXP_CD630_495001_500000_s_PSO-60-2474	0.01	CD0423	CD0423	putative helicase	CAJ67242.1	4606	CGAGTTTTCCAAAGAAAAAACAGTAGAAGAATTGGGAGAATACCTCAAAGATATCTTTAG	497467
EXP_CD630_495001_500000_s_PSO-60-2396	0.01	CD0423	CD0423	putative helicase	CAJ67242.1	4607	CATTGATGAAAGAGAAGTATCTTCCTGGTATTCGGATAAAGGTATTCATTTGGCTTATGG	497545
EXP_CD630_495001_500000_s_PSO-60-2283	0.01	CD0423	CD0423	putative helicase	CAJ67242.1	4608	GTAGGATAAATGAACTTCTTGACAGAGGTGAGTTTGCTACAAATGTAGAACTTTCAGAGG	497658
EXP_CD630_495001_500000_s_PSO-60-2207	0.01	CD0423	CD0423	putative helicase	CAJ67243.1	4609	GGATAGAATTTCAGAATCCTTATGGTATCTAACGCACGATTTAAGCGAAGAAGGAATAGA	497734
EXP_CD630_495001_500000_s_PSO-60-2108	0.01	CD0423	CD0423	putative helicase	CAJ67243.1	4610	TCCGGAAGAAACGAAAAGATTATCTGAAGCATTAAAAAATCCTGAATATCTGAAAGAAAC	497833
EXP_CD630_495001_500000_s_PSO-60-2000	0.01	CD0423	CD0423	putative helicase	CAJ67243.1	4611	TGTACTAAGGTTTCATTATCACAAGGTTGATAGCCTTTATCAAAGACTCAAGGAACTTGA	497941
EXP_CD630_495001_500000_s_PSO-60-1908	0.01	CD0423	CD0423	putative helicase	CAJ67243.1	4612	CAGAACTTACGAAGGTAAAGCCTTTTATTACAGAAGATGAAGTCCTTGAAAGCCTTTCAA	498033
EXP_CD630_495001_500000_s_PSO-60-1802	0.01	CD0423	CD0423	putative helicase	CAJ67243.1	4613	TAAAGAAAATCATACTTTGCAGGAAAAAGCCAATTTCCTAAAAGACGAATATGGAATCGG	498139
EXP_CD630_495001_500000_s_PSO-60-1696	0.01	CD0423	CD0423	putative helicase	CAJ67243.1	4614	CACGATGCAAAGGGACTTAAATTACAGAAAAATGATTGTAATGATGTGTTTCTTACTTGG	498245
EXP_CD630_495001_500000_s_PSO-60-1592	0.01	CD0423	CD0423	putative helicase	CAJ67243.1	4615	CTATATTGAAGAAACGGAAATAGGAAGTAAGTCAGAGATAGAAGAATCAAAAGCACCACA	498349
EXP_CD630_495001_500000_s_PSO-60-1342	0.01	CD0423	CD0423	putative helicase	CAJ67243.1	4616	CTTGTGCTTGGGATTGAGCCTGAATGGGGATATTTTAATCTTGAGGAGTTGAAAGAACTA	498599
EXP_CD630_495001_500000_s_PSO-60-1271	0.01	CD0423	CD0423	putative helicase	CAJ67243.1	4617	GCTCATTTTAGAAGATTTTCCAAAGACCTTTAGAGAACTTAAAGACAGTGAACTTAAAAA	498670
EXP_CD630_495001_500000_s_PSO-60-1186	0.01	CD0423	CD0423	putative helicase	CAJ67243.1	4618	TTTGTCTTTAATGGAGAACTTAGCTTTGAAAATAAAGCAGAGCTTGAAGCACCTGAAGAA	498755
EXP_CD630_495001_500000_s_PSO-60-1074	0.01	CD0423	CD0423	putative helicase	CAJ67243.1	4619	TCAAAGAAAGAGAAGAAGTAGAACTGAATGAAAAAGAGGACAGCCTTTTAGAAGAGTTTG	498867
EXP_CD630_495001_500000_s_PSO-60-994	0.01	CD0423	CD0423	putative helicase	CAJ67243.1	4620	GTCTATTTTAATCATGAAGAATATAAAGTCAGAGAAATTTCTAAAAATGAAATCACAGGA	498947
EXP_CD630_495001_500000_s_PSO-60-898	0.01	CD0423	CD0423	putative helicase	CAJ67243.1	4621	AACCATCAAATTCCGATTGTAGACTTTACAGATAATGAGGACTTGTTGAATAAAATAAGT	499043
EXP_CD630_495001_500000_s_PSO-60-645	0.01	CD0423	CD0423	putative helicase	CAJ67243.1	4622	TTGAAAACCTGACATATAAACAGCCAGAGCAGACTACTGAAGAAACTCAAATAAGAAAAG	499296
EXP_CD630_495001_500000_s_PSO-60-550	0.01	CD0423	CD0423	putative helicase	putative helicase	4623	CTCCCTGAAAAGTTAAGTCCAAGCGAAAGATTAAATCAAAACCTTGAAGCAATTTCCATG	499391
EXP_CD630_495001_500000_s_PSO-60-474	0.01	CD0423	CD0423	putative helicase	putative helicase	4624	GCAGACAAAGATCGCTTGATAGTACAGCTCAGGAAGTTTTAGCAAGGTATGTAGGCTGGG	499467
EXP_CD630_495001_500000_s_PSO-60-356	0.01	CD0423	CD0423	putative helicase	CAJ67244.1	4625	CTTTCTAAAAGAGAACTTATCGCAGGCAGAATATGAAGCTGCAAGAGAATCTACTTTAAC	499585
EXP_CD630_495001_500000_s_PSO-60-271	0.01	CD0423	CD0423	putative helicase	CAJ67244.1	4626	ATTGATGGAATATATAAGACGCTTTCGGATATGGGATTTAAACAGGGAAACATTTTAGAG	499670
EXP_CD630_500001_505000_s_PSO-60-4903	0.01	CD0423	CD0423	putative helicase	CAJ67244.1	4627	CTTTATCACATCAAGTGGAACAATGGATAAAAAAGATGAAAGCGTAAGAAGGTATCTTGC	500038
EXP_CD630_500001_505000_s_PSO-60-4780	0.01	CD0423	CD0423	putative helicase	CAJ67244.1	4628	AACAGAAGTAACTTCAGATATTATCTTCCTAAAGAAAAGGGACAGTATCAGAGAAAGGGA	500161
EXP_CD630_500001_505000_s_PSO-60-4703	0.01	CD0423	CD0423	putative helicase	CAJ67244.1	4629	TTGCTGAAGATGAAAAGGGGTTTGTATATAATAAATACTTTGTCGATCATCCTGAACAGG	500238
EXP_CD630_500001_505000_s_PSO-60-4548	0.01	CD0423	CD0423	putative helicase	CAJ67244.1	4630	GCAAGTGAAGAAATATCCAAAGGATCAACTTATGAAGAAATAGAGCTTTTAGATGATGAA	500393
EXP_CD630_500001_505000_s_PSO-60-4514	0.01	CD0423	CD0423	putative helicase	CAJ67244.1	4631	AAGAAATAGAGCTTTTAGATGATGAAATTACTTCAGTTCCTGCAACGGATGATGTCAAAA	500427
EXP_CD630_500001_505000_s_PSO-60-4391	0.01	CD0423	CD0423	putative helicase	CAJ67244.1	4632	AAGAAGTAACGGAGAAAAATAAGGAAAAGATTAAGGACTATCTTGAACTGAATACTGCCC	500550
EXP_CD630_500001_505000_s_PSO-60-4260	0.01	CD0423	CD0423	putative helicase	CAJ67244.1	4633	AATGAAGTCTATGACAACTTTTCAAAGAAGCATGGCTTTATAAATAATTTAAGCAATACC	500681
EXP_CD630_500001_505000_s_PSO-60-4231	0.01	CD0423	CD0423	putative helicase	CAJ67244.1	4634	GCATGGCTTTATAAATAATTTAAGCAATACCAGAGCCTTAAAAGAGGATAGCAATTTCCC	500710
EXP_CD630_500001_505000_s_PSO-60-4042	0.01	CD0423	CD0423	putative helicase	CAJ67244.1	4635	GCTATCTATGTCTGAAAAAGGTTATGTGGACTTTGACTATATGGGAAGTCTTACAGGAAA	500899
EXP_CD630_500001_505000_s_PSO-60-4014	0.01	CD0423	CD0423	putative helicase	CAJ67244.1	4636	GACTTTGACTATATGGGAAGTCTTACAGGAAAAGACAGACCAACGTTGATAGAAGAATTA	500927
EXP_CD630_500001_505000_s_PSO-60-3925	0.01	CD0423	CD0423	putative helicase	CAJ67244.1	4637	AGAACAAAACTTTTATAGACCGTTATCCTTTAACCTCGAAGATGGAGATTTACCTTTTGC	501016
EXP_CD630_500001_505000_s_PSO-60-3824	0.01	CD0423	CD0423	putative helicase	CAJ67244.1	4638	CAAAAGACGAGTACCTATCAGGAAATATCAGAGATAAGATTGCGATTGTTGACAGTTATC	501117
EXP_CD630_500001_505000_s_PSO-60-3714	0.01	CD0423	CD0423	putative helicase	CAJ67244.1	4639	GAAGATGGCAAAGAAAAAGAACTGATAAGCTATGAGATGAACCGATTGGAATACCAAAAG	501227
EXP_CD630_500001_505000_s_PSO-60-3600	0.01	CD0423	CD0423	putative helicase	CAJ67244.1	4640	CGTCTTGGAGCAACTTGGATACCGATAAAAGATATTGAAAAGTTTATCTTTGAAACACTG	501341
EXP_CD630_500001_505000_s_PSO-60-3525	0.01	CD0423	CD0423	putative helicase	putative helicase	4641	GCAAGATGGGATATTAAGGTTAAATTTTCAAATCTCACAAGCGAATGGAATATTGAGGGA	501416
EXP_CD630_500001_505000_s_PSO-60-3407	0.01	CD0423	CD0423	putative helicase	CAJ67245.1	4642	ATGCCTATAAGCTGATTGAAGATGCCCTAAATTTAAAAGAAACAAAGGTATTTGACCAGA	501534
EXP_CD630_500001_505000_s_PSO-60-3272	0.01	CD0423	CD0423	putative helicase	CAJ67245.1	4643	TTCTAAAAGAAGAATTTAAGAATTGGATATTTAGTGATCAGGAAAGAAGAAACAGGCTTG	501669
EXP_CD630_500001_505000_s_PSO-60-3047	0.01	CD0423	CD0423	putative helicase	CAJ67245.1	4644	GAAGTGGTAAGACTTTTGAAATGGTAGCTTCCGCAATGGAAAGTAAAAGACTTGGAATGT	501894
EXP_CD630_500001_505000_s_PSO-60-3013	0.01	CD0423	CD0423	putative helicase	CAJ67245.1	4645	AATGGAAAGTAAAAGACTTGGAATGTGCAGTAAATCTCTTTTTGTCGTTCCGAATCACTT	501928
EXP_CD630_500001_505000_s_PSO-60-2872	0.01	CD0423	CD0423	putative helicase	CAJ67245.1	4646	GAAAAACAGAAAAAGATTTATCGGTAAAATTGCCACAGGAGAGTATGATGCCGTTGTCAT	502069
EXP_CD630_500001_505000_s_PSO-60-2778	0.01	CD0423	CD0423	putative helicase	CAJ67245.1	4647	AAGGAATATCAGGAGAAACATATTCAGGATCAGATTGATGAAATCATTAACTATGTGGAG	502163
EXP_CD630_500001_505000_s_PSO-60-2697	0.01	CD0423	CD0423	putative helicase	CAJ67245.1	4648	CAGAACTTTACAGTAAAACAGCTTGAAAAGACCAAGAAGAAACTTGAAACAAGACTTGAA	502244
EXP_CD630_500001_505000_s_PSO-60-2551	0.01	CD0423	CD0423	putative helicase	putative helicase	4649	TTACAAAAATCTCTATCTCTACACAAAAATGAGGAATGTAGCAGGTATCGGTCAAAGTGA	502390
EXP_CD630_500001_505000_s_PSO-60-2463	0.01	CD0423	CD0423	putative helicase	CAJ67246.1	4650	AAGTGTAGATATATGGATGAAATGACAAATGGTAAAGGGATAGTTTTTGCTACAGGAACG	502478
EXP_CD630_500001_505000_s_PSO-60-2355	0.01	CD0423	CD0423	putative helicase	CAJ67246.1	4651	CAGTATGAAAACCTAAAGAAAAATCACTTGGAGCATTTTGACTCTTGGGCTTCTACTTTT	502586
EXP_CD630_500001_505000_s_PSO-60-2252	0.01	CD0423	CD0423	putative helicase	CAJ67246.1	4652	GGTATAGAGTTAAGACAAGATTTTCAAAGTTTTATAATCTGCCTGAGCTAATGAGTATGT	502689
EXP_CD630_500001_505000_s_PSO-60-2142	0.01	CD0423	CD0423	putative helicase	CAJ67246.1	4653	CCTGAAGCACACTATGAAGTTATTAAGACTTTGTCAAGTGAAGAACAAAAGGAAATCCTA	502799
EXP_CD630_500001_505000_s_PSO-60-2103	0.01	CD0423	CD0423	putative helicase	CAJ67246.1	4654	GAAGAACAAAAGGAAATCCTAAAGAGCCTATCTGAAAGAGCTGATGATGTCAGAAACAAA	502838
EXP_CD630_500001_505000_s_PSO-60-1996	0.01	CD0423	CD0423	putative helicase	CAJ67246.1	4655	TAAGAAACTTGCCTTAGACCAGCGTTTAATCAATCCTCTACTACCCGATAATCCTGACAG	502945
EXP_CD630_500001_505000_s_PSO-60-1908	0.01	CD0423	CD0423	putative helicase	CAJ67246.1	4656	TTTGCCATTTGGGATAAGACTAAAGATGATAGGTCAACACAGCTTCTATTTTCCGATATG	503033
EXP_CD630_500001_505000_s_PSO-60-1808	0.01	CD0423	CD0423	putative helicase	CAJ67246.1	4657	ATATTAGAGAAAAACTTGTTGCAATGGGAATTCCGAAACAAGAAATAGCCTTTATTCACG	503133
EXP_CD630_500001_505000_s_PSO-60-1702	0.01	CD0423	CD0423	putative helicase	CAJ67246.1	4658	TAAGGGAGAAATTCGTATCCTCATGGGATCAACACAAAAAATGGGCGCAGGTACGAATGT	503239
EXP_CD630_500001_505000_s_PSO-60-1575	0.01	CD0423	CD0423	putative helicase	CAJ67246.1	4659	GCAGGAAGAATTGTAAGACAGGGAAATGAAAATAAAGAGGTTAATATCTATCGTTATGTA	503366
EXP_CD630_500001_505000_s_PSO-60-1483	0.01	CD0423	CD0423	putative helicase	CAJ67246.1	4660	GACCATAGAAAATAAGCAGAAATTCATTTCACAGATTATGACTTCAAAAACTCCCGTTCG	503458
EXP_CD630_500001_505000_s_PSO-60-1355	0.01	CD0423	CD0423	putative helicase	CAJ67246.1	4661	CAAAAATCAAGGAAAAGATGGATCTGGATAATGAAGTTACAAAACTTAAAATGCTGGAAG	503586
EXP_CD630_500001_505000_s_PSO-60-1290	0.01	CD0423	CD0423	putative helicase	CAJ67246.1	4662	TTCAAGTCCAATCGTTACAGGTTAGAGGATAAGGTCGCAAAAAACTATCCGGAAGAAATC	503651
EXP_CD630_500001_505000_s_PSO-60-1145	0.01	CD0423	CD0423	putative helicase	CAJ67246.1	4663	CGATTACCATAAAAGACGAGAGAATATTTGATAAAAAGATTGCAGGAGAAAAGCTACTTG	503796
EXP_CD630_500001_505000_s_PSO-60-1073	0.01	CD0423	CD0423	putative helicase	CAJ67246.1	4664	CCGTAAAAATCAATGAAAGTAAGATGATAGGCAAGTATAGAAATATGGATTTAGAGGTCA	503868
EXP_CD630_500001_505000_s_PSO-60-942	0.01	CD0423	CD0423	putative helicase	CAJ67246.1	4665	ACAAGTGCAGACGGTAATATCATAAGACTGGATAATGCCATTGAGAAAATGCCTGAGAAA	503999
EXP_CD630_500001_505000_s_PSO-60-892	0.01	CD0423	CD0423	putative helicase	CAJ67246.1	4666	GCCTGAGAAATTAAATAGACTTGAAGAAAAACTTATCAGCACAAAGGAACAACTGGAAAA	504049
EXP_CD630_500001_505000_s_PSO-60-751	0.01	CD0423	CD0423	putative helicase	CAJ67246.1	4667	GCTCCTTGATATGGGAGAAGTGGAAGAAAAGAGAAATGATAATCCGCTTATAGAAGATAT	504190
EXP_CD630_500001_505000_s_PSO-60-671	0.01	CD0423	CD0423	putative helicase	CAJ67246.1	4668	TCTGTAATAAAGAGTACGAAGAAAATCATAGCTATGATGAATTTAATACCTTGTACCCTG	504270
EXP_CD630_500001_505000_s_PSO-60-573	0.01	CD0423	CD0423	putative helicase	CAJ67246.1	4669	GATGAAAGGCATGGTATTCAGTATGAACTGAATTTAGAGGATAAGACATGGACTCAGTAT	504368
EXP_CD630_500001_505000_s_PSO-60-443	0.01	CD0423	CD0423	putative helicase	CAJ67246.1	4670	ATATGAAAAATGAAATAGAAATGTCCTCTTTTAGTGATTTAGTTTATGTTGATTCCGAAG	504498
EXP_CD630_500001_505000_s_PSO-60-358	0.01	CD0423	CD0423	putative helicase	CAJ67246.1	4671	TATTGATGATGAAGGAAACTTCTATGATCCACTTGCAAAAGACCTCGATAATGACGGTAT	504583
EXP_CD630_500001_505000_s_PSO-60-153	0.01	CD0423/4	CD0423/4		CAJ67246.1	4672	AATGAAAGTAAAACAGAAGAAAAGCAAAAAACAAAAGAACAGGAAATTTTAAGATAAGGG	504788
EXP_CD630_500001_505000_s_PSO-60-66	0.01	CD0424	CD0424	putative single-strand binding protein	CAJ67246.1	4673	GGAGATAAAAACATGGATTACAAAGCAATGAGAAATCAAATAGAAGATATGGTAAATGAT	504875
EXP_CD630_505001_510000_s_PSO-60-4908	0.01	CD0424	CD0424	putative single-strand binding protein	CAJ67246.1	4674	CACCGTTAATTTGCTACATGAGGAATTTGACTATATGATTGAAGAATTAAGAGAACAGGG	505033
EXP_CD630_505001_510000_s_PSO-60-4805	0.01	CD0424	CD0424	putative single-strand binding protein	CAJ67246.1	4675	CTTGTCAATATCGTTGGAAATATTGTAGGAAAGGTCGATATAGTTGAAAGGGAGAATAAG	505136
EXP_CD630_505001_510000_s_PSO-60-4724	0.01	CD0424	CD0424	putative single-strand binding protein	CAJ67246.1	4676	GCGAATTTCTCCGTTGTTTCAAAAAATGATGAAGGAGATAAAGTATATCATAATTGTTCC	505217
EXP_CD630_505001_510000_s_PSO-60-4617	0.01	CD0424	CD0424	putative single-strand binding protein	CAJ67246.1	4677	TTTTGTTAAGCTTTTTGGACAAATCAGAACTTCTGTTGATGACAACGGTAAAGAACATAC	505324
EXP_CD630_505001_510000_s_PSO-60-4517	0.01	CD0424	CD0424	putative single-strand binding protein	CAJ67246.1	4678	GAACAGATGAAAGGGCAAGAAGAAAAGAAAGAGTCTGTACTTGGAGCTATCAAAAAATAT	505424
EXP_CD630_505001_510000_s_PSO-60-4435	0.01	CD0424/5	CD0424/5		CAJ67246.1	4679	CTAAAGAAAAGAAAGAAACATCAAAAGAAGCTGAGAGATAAACTTATGGTCGGTGTGGTC	505506
EXP_CD630_505001_510000_s_PSO-60-4326	0.01	CD0425	CD0425	putative mobilization protein	CAJ67246.1	4680	TTATCTCTCCATCTCCTTACCCATATAAATTCCGTAATTTTTTCGTATCTTATAAAGCTC	505615
EXP_CD630_505001_510000_s_PSO-60-4228	0.01	CD0425	CD0425	putative mobilization protein	CAJ67246.1	4681	GGCTATTCTTTTTTTCTTGTAATTTATCAAGCTCAGCTAAAATATCCTTTGAATTTGGGA	505713
EXP_CD630_505001_510000_s_PSO-60-4116	0.01	CD0425	CD0425	putative mobilization protein	CAJ67246.1	4682	CTGAGCTTTGTACTCTTCAAAAAATGCCTTGTCAGATGGATTAGCCTTATATTCCTTGTA	505825
EXP_CD630_505001_510000_s_PSO-60-3944	0.01	CD0425	CD0425	putative mobilization protein	CAJ67246.1	4683	GCTGTTTGGATATACTCATCAAGCTGTTTAACGGATTTAATGCCATGTTCTCTGATATAA	505997
EXP_CD630_505001_510000_s_PSO-60-3917	0.01	CD0425	CD0425	putative mobilization protein	CAJ67246.1	4684	TTAACGGATTTAATGCCATGTTCTCTGATATAAATAACAGACTCAGCCATTGTATGAAGG	506024
EXP_CD630_505001_510000_s_PSO-60-3756	0.01	CD0425	CD0425	putative mobilization protein	CAJ67246.1	4685	CTTGATAAACTCTCTTTCTGCAATTCGTTCTTTTAATCTTTCTTCGGTATAATCTTCTCC	506185
EXP_CD630_505001_510000_s_PSO-60-3642	0.01	CD0425	CD0425	putative mobilization protein	CAJ67246.1	4686	CTTACCGTATTTGATTTCATAGCCAAGATCAGCCATCTTCTTTAAAAATTCGTCCCAGTC	506299
EXP_CD630_505001_510000_s_PSO-60-3609	0.01	CD0425	CD0425	putative mobilization protein	CAJ67246.1	4687	CATCTTCTTTAAAAATTCGTCCCAGTCCTTTGACTGTTTTATCATTCTGTCAATGTCAAA	506332
EXP_CD630_505001_510000_s_PSO-60-3444	0.01	CD0425	CD0425	putative mobilization protein	CAJ67246.1	4688	AATGACGGATAGGTTATTTTCTTTGCATAGCTTATCGCTTTGACAACAGATTTGATGATA	506497
EXP_CD630_505001_510000_s_PSO-60-3363	0.01	CD0425	CD0425	putative mobilization protein	CAJ67246.1	4689	GCATCTACCCGTTACCATATTTACATTGTTGAATATGATGTGATTGTGAATATGTCCTTT	506578
EXP_CD630_505001_510000_s_PSO-60-3291	0.01	CD0425	CD0425	putative mobilization protein	CAJ67246.1	4690	AGATAAGACAAATTCATACTCATTTTTTAATATCTTTTTACACAGCTCCATGCCAATCTG	506650
EXP_CD630_505001_510000_s_PSO-60-3215	0.01	CD0425	CD0425	putative mobilization protein	CAJ67246.1	4691	GTAGTTTCTCCCGGTAAAAAGGATTGAATAAGATGCCTTGCAAGAACATTTCCCTTTGTT	506726
EXP_CD630_505001_510000_s_PSO-60-3056	0.01	CD0425	CD0425	putative mobilization protein	CAJ67246.1	4692	ACAATGTAGTCGATAGCAAGATTAAGAGTTGATTTTATGGGATGTATTTTTGTAATAGCC	506885
EXP_CD630_505001_510000_s_PSO-60-2952	0.01	CD0426	CD0426	putative mobilization protein	CAJ67246.1	4693	TGAATTTGCCATAGCTCTTTTGAGAAATGTTCAATTTGTTTTTTCATATCATTGATGTCC	506989
EXP_CD630_505001_510000_s_PSO-60-2813	0.01	CD0426	CD0426	putative mobilization protein	CAJ67246.1	4694	GTAGATCTCTGAAAGGCTCTAAATCAACTTGATAAATCTCTTTTTCTAAAACGCACTTGC	507128
EXP_CD630_505001_510000_s_PSO-60-2699	0.01	CD0426	CD0426	putative mobilization protein	CAJ67246.1	4695	GAGTCTTTTCTTCTTCAGTTAATTTAATTTCAAGTCGTTCATTTCGTATCCTATTTGCCA	507242
EXP_CD630_505001_510000_s_PSO-60-2544	0.01	CD0426/7	CD0426/7		CAJ67246.1	4696	TTCATCAATTTTTCCGTAAGTGTCCGTACACTTACTGTGCTTGCTCATATACTAATAGTA	507397
EXP_CD630_505001_510000_s_PSO-60-2468	0.0631	CD0426/7	CD0426/7		CAJ67246.1	4697	CATATACTTAAAAATTTATAAGTTAATTTTATAATATAAATCATAATAAGTCAAGTAAAC	507473
EXP_CD630_505001_510000_s_PSO-60-2412	0.01	CD0426/7	CD0426/7		CAJ67246.1	4698	AAACTTGACTTATTGACATATAGAATATAGAATAAAATAAATAATAATTGATATATAGAA	507529
EXP_CD630_505001_510000_s_PSO-60-2313	0.01	CD0427	CD0427	putative DNA-binding protein	CAJ67246.1	4699	GACTCAAAGAGGAACGAATAAATTTTGGAATATCTCAAAAAGAACTTGCTCAACTTGTTG	507628
EXP_CD630_505001_510000_s_PSO-60-2181	0.01	CD0427	CD0427	putative DNA-binding protein	CAJ67246.1	4700	TCTGTGAGGTGTTAGAAAAACGAGTTGAAGATGTTTTTTATTTGTGTGAGATGATTGAAA	507760
EXP_CD630_505001_510000_s_PSO-60-2099	0.01	CD0427/8	CD0427/8		CAJ67246.1	4701	AGCGGTGTTTTAATTTATTAAATCTGATATATATAATAATTTTTAAATAAAAGTGAGGTG	507842
EXP_CD630_505001_510000_s_PSO-60-1980	0.01	CD0428	CD0428	AraC-family transcriptional regulator	CAJ67246.1	4702	TGACATGAACGAATTAGGACATAAGAAAATTTATAAACTTAGCAATGAAACGGGTACAGG	507961
EXP_CD630_505001_510000_s_PSO-60-1909	0.01	CD0428	CD0428	AraC-family transcriptional regulator	CAJ67246.1	4703	GCTATAATTTAATAGATGGTTTTACTTTGTCTTATAACAATTTAAACATGGAATCTTCGC	508032
EXP_CD630_505001_510000_s_PSO-60-1776	0.01	CD0428	CD0428	AraC-family transcriptional regulator	CAJ67246.1	4704	AAAAAGTAATGAAAGAGCATTCGTAGGGAAAGGTGATTTTAGTGTTGTGGATTTAGGAAA	508165
EXP_CD630_505001_510000_s_PSO-60-1699	0.01	CD0428	CD0428	AraC-family transcriptional regulator	CAJ67246.1	4705	CGAGCATACCTATGAAACGATATATTGGATTGACTGTATTTATAGATATAAAAATTGCCC	508242
EXP_CD630_505001_510000_s_PSO-60-1543	0.01	CD0428	CD0428	AraC-family transcriptional regulator	CAJ67246.1	4706	CAAGAAAAGAAATAAACCATATATTAAACGAATTATATACGGTTAGTGAGGACATTCGCA	508398
EXP_CD630_505001_510000_s_PSO-60-1505	0.01	CD0428	CD0428	AraC-family transcriptional regulator	CAJ67246.1	4707	ACGGTTAGTGAGGACATTCGCATATCATATTCTATTATCAAAATCATTGAGTTGTTACTT	508436
EXP_CD630_505001_510000_s_PSO-60-1343	0.01	CD0428	CD0428	AraC-family transcriptional regulator	CAJ67246.1	4708	CCATTTGATAAATATTCTATTTCTGAACTTGCAAAACAGTATGCGATTTCTGAATCCAGT	508598
EXP_CD630_505001_510000_s_PSO-60-1273	0.01	CD0428	CD0428	AraC-family transcriptional regulator	CAJ67246.1	4709	GCTTCATGCATTTAACAGGACAATCTATTGGAAGTTTTATAAAAAATACTTGTTTGGAAG	508668
EXP_CD630_505001_510000_s_PSO-60-1183	0.01	CD0428	CD0428	AraC-family transcriptional regulator	CAJ67246.1	4710	ATATTACGATAGGGGAAGTTGCTGATTTTGCAGGATATTTAAATCCGAGTAAATTTGCTT	508758
EXP_CD630_505001_510000_s_PSO-60-977	0.01	CD0428/9	CD0428/9		CAJ67246.1	4711	GGATTAATGCCAATAAGTTAGCCATGTCTAATATTTTAAAAAGGAGAAGAAGATGTCAGA	508964
EXP_CD630_505001_510000_s_PSO-60-893	0.01	CD0429	CD0429	putative membrane protein	CAJ67246.1	4712	TGTAACAGTTGCAATTATGATAGCATTATTTTTTGCTATTTCGATTGTTATTGGTATGGG	509048
EXP_CD630_505001_510000_s_PSO-60-745	0.01	CD0429	CD0429	putative membrane protein	CAJ67246.1	4713	AGAGTCAATAAGCATGGACTACTATTTATTTGGATTTTAATTTATGGTTTGATAACAGCA	509196
EXP_CD630_505001_510000_s_PSO-60-643	0.01	CD0429	CD0429	putative membrane protein	CAJ67246.1	4714	GCAATTATATGTGAACTTACAATGATTGGAAAGAATACTTATAGAAATCCAATTAGAAAC	509298
EXP_CD630_505001_510000_s_PSO-60-560	0.01	CD0429	CD0429	putative membrane protein	CAJ67246.1	4715	AATAGGAATGTTTCTTGGTATAGGGGTACCTTGTTGGATTGCATGGGAAAGCTATCAAAA	509381
EXP_CD630_505001_510000_s_PSO-60-442	0.01	CD0429	CD0429	putative membrane protein	CAJ67246.1	4716	TCTTCACCATCATTGATATTAGTAGGAGTAGCTGTAACAGTTATTTTATCTGCATTAGGA	509499
EXP_CD630_505001_510000_s_PSO-60-343	0.01	CD0429/30	CD0429/30		CAJ67246.1	4717	AAGGCGGGTATATTAGATTAATGCTATGGAACAGAAAATGAGAAAAATAGACAGTCTTGG	509598
EXP_CD630_505001_510000_s_PSO-60-268	0.01	CD0430	CD0430	putative membrane protein	CAJ67246.1	4718	ACTCTTAACTCTGATTTCCTGTACAGTATCTATTTTTACAAAAGATTACTATATGCATGC	509673
EXP_CD630_505001_510000_s_PSO-60-147	0.01	CD0430	CD0430	putative membrane protein	CAJ67246.1	4719	TTTTATGTTGTGATATATACTTTTACAGCATTTTGGCTTTTAGAAATGATTCCTAAAGGG	509794
EXP_CD630_510001_515000_s_PSO-60-4923	0.01	CD0430	CD0430	putative membrane protein	CAJ67246.1	4720	ATTTATTCCAACAATATCAGGAGAATTTAAAACCATTAGAGAAGCAATGCGAGTTAGAGG	510018
EXP_CD630_510001_515000_s_PSO-60-4826	0.01	CD0430	CD0430	putative membrane protein	CAJ67246.1	4721	TTACAAACAATGGAATATGCAGTCGTTCCTTTAATCTTTCGGTCAATAAAGGTTGGAGAT	510115
EXP_CD630_510001_515000_s_PSO-60-4713	0.01	CD0430	CD0430	putative membrane protein	CAJ67246.1	4722	TAGTTATTATGAAACAAAATTTACAAAAGTAGATGTCATTATTTTATTTATTAGTATTTG	510228
EXP_CD630_510001_515000_s_PSO-60-4572	0.01	CD0431	CD0431	ABC transporter, ATP-binding protein	CAJ67246.1	4723	CGAGGAAATGACAAGCAATTAACCGATATTAATTTAACTATTTTAAGTGGACAATGTTTG	510369
EXP_CD630_510001_515000_s_PSO-60-4447	0.01	CD0431	CD0431	ABC transporter, ATP-binding protein	CAJ67246.1	4724	ATCATTTTATCAGGGATATTTAGATGGGGATGTGTTCATTGATGATAAAAACTTAGGGGA	510494
EXP_CD630_510001_515000_s_PSO-60-4372	0.01	CD0431	CD0431	ABC transporter, ATP-binding protein	CAJ67246.1	4725	AATAGGTTCTTTTGTTGGAAATGTGTTTCAAGATCCGAGAAGTCAATTTTTTGCTAATGA	510569
EXP_CD630_510001_515000_s_PSO-60-4280	0.01	CD0431	CD0431	ABC transporter, ATP-binding protein	CAJ67246.1	4726	ATTTAGGTCTATCACATAATGAAATAGTCGATAGAGTTCATAAGTCTGCTAAAGAGATGA	510661
EXP_CD630_510001_515000_s_PSO-60-4144	0.01	CD0431	CD0431	ABC transporter, ATP-binding protein	CAJ67246.1	4727	TAAGGCTATGCAACCTGATATTTATGTATTGGACGAACCATCTGCAAATTTGGATTTAAA	510797
EXP_CD630_510001_515000_s_PSO-60-4112	0.01	CD0431	CD0431	ABC transporter, ATP-binding protein	ABC transporter, ATP-binding protein	4728	ACGAACCATCTGCAAATTTGGATTTAAAATCAACTTACCAATTTGCAAAACTGATTCAAA	510829
EXP_CD630_510001_515000_s_PSO-60-3950	0.01	CD0431	CD0431	ABC transporter, ATP-binding protein	CAJ67247.1	4729	AGAAAAATTATACATCTGATGAGTTTAATAATATAAGTTCAAAAGAGTTAAATGATATAG	510991
EXP_CD630_510001_515000_s_PSO-60-3886	0.01	CD0431	CD0431	ABC transporter, ATP-binding protein	CAJ67247.1	4730	ACGCTCATTGCATTTTGAAGATATTTTTTTAGATGGTTTTACGAATCAGAGTACTCAAGG	511055
EXP_CD630_510001_515000_s_PSO-60-3742	0.01	CD0431	CD0431	ABC transporter, ATP-binding protein	CAJ67247.1	4731	CAATGAAATTATTGCCCTAATTGGTTCTAACGGTGTAGGTAAAAGTACATTAGGTAAAAT	511199
EXP_CD630_510001_515000_s_PSO-60-3690	0.01	CD0431	CD0431	ABC transporter, ATP-binding protein	CAJ67247.1	4732	GGTAAAATTTGCTCTGGACTTCAAAAGGAAACATCAGGAGAAATATTTTTAGAAGACAAA	511251
EXP_CD630_510001_515000_s_PSO-60-3588	0.01	CD0431	CD0431	ABC transporter, ATP-binding protein	CAJ67247.1	4733	CCTCAAGATCTTGATTCTCAATTATTTGGAGAAGATTTAGTAGATGAACTTGTTACGGGA	511353
EXP_CD630_510001_515000_s_PSO-60-3442	0.01	CD0431	CD0431	ABC transporter, ATP-binding protein	CAJ67247.1	4734	AACTTTATCCGGAGGTCAGAAACAAAGATTGGTTTTAGGTGTAGCGATGATGCGAAATAT	511499
EXP_CD630_510001_515000_s_PSO-60-3359	0.01	CD0431	CD0431	ABC transporter, ATP-binding protein	ABC transporter, ATP-binding protein	4735	CTACATCAGGTTTGGATTATGGAAGTATGGAACAAGTCGCAAATCTAATTAGAGAGCAAA	511582
EXP_CD630_510001_515000_s_PSO-60-3323	0.01	CD0431	CD0431	ABC transporter, ATP-binding protein	CAJ67248.1	4736	TCGCAAATCTAATTAGAGAGCAAAGGGACTTGGGAACAAAATTTTTGATTATTTCACATG	511618
EXP_CD630_510001_515000_s_PSO-60-3161	0.01	CD0431/2	CD0431/2		CAJ67248.1	4737	CAATGGGATATGAGAGGTGATACCATGGATGTGATGAAAAAGCATGTAGGACAAATAATT	511780
EXP_CD630_510001_515000_s_PSO-60-3045	0.01	CD0432	CD0432	ABC transporter, ATP-binding/permease protein	CAJ67248.1	4738	GGTAGCAAATATTGTAACGCAAATAGCAAATGGCAGTACAGACTTTATGGTTTTTAGTAA	511896
EXP_CD630_510001_515000_s_PSO-60-2963	0.01	CD0432	CD0432	ABC transporter, ATP-binding/permease protein	CAJ67248.1	4739	GGATTGGTTGGAAGTGTAGCATTTCATACATTATCAACATTGATTTCACATAATTTAGCA	511978
EXP_CD630_510001_515000_s_PSO-60-2902	0.01	CD0432	CD0432	ABC transporter, ATP-binding/permease protein	CAJ67248.1	4740	TTTGTGTTATTGAAGATTCAAGAAAAAAATTAGCAAAGAAATTTAGCAAACTTCCAATGG	512039
EXP_CD630_510001_515000_s_PSO-60-2764	0.01	CD0432	CD0432	ABC transporter, ATP-binding/permease protein	CAJ67248.1	4741	CCCACGTTATTCCTGAAGTCATTGCAAATATCATTATCCCTATTGTTTTATTAATCAGTA	512177
EXP_CD630_510001_515000_s_PSO-60-2689	0.01	CD0432	CD0432	ABC transporter, ATP-binding/permease protein	CAJ67248.1	4742	GGAGAATAGGTCTTGCCAATCTCATAACATTACCATTAGGTTTGTTATTTTCAATGCTAA	512252
EXP_CD630_510001_515000_s_PSO-60-2617	0.01	CD0432	CD0432	ABC transporter, ATP-binding/permease protein	CAJ67248.1	4743	ATGAAGAAAAATCAAAACGCTATCAAGAAGCATCTAAAAATATGAATACCACAGTTGTTG	512324
EXP_CD630_510001_515000_s_PSO-60-2501	0.01	CD0432	CD0432	ABC transporter, ATP-binding/permease protein	CAJ67248.1	4744	GATAAATTTGTAAATGCAGTTGAAGGAAATAAAAATAGTATGCTGGATTGGTATCTAAGC	512440
EXP_CD630_510001_515000_s_PSO-60-2405	0.01	CD0432	CD0432	ABC transporter, ATP-binding/permease protein	CAJ67248.1	4745	CCATCAACTTTAATATTTGTACTTCCAACTTCCTTATTTTTATTCATGAAAGGAACTGTT	512536
EXP_CD630_510001_515000_s_PSO-60-2247	0.01	CD0432	CD0432	ABC transporter, ATP-binding/permease protein	CAJ67248.1	4746	AGTGGTCATTGAGGAGATAAAAGATGTTATGAAACTTCCTGAACTTGAAAGAGGAAATAC	512694
EXP_CD630_510001_515000_s_PSO-60-2047	0.01	CD0432	CD0432	ABC transporter, ATP-binding/permease protein	CAJ67248.1	4747	GAAAATCGACTTTGGCAAAATTGATTGCAGGTTTTTGGAATATTGATTCCGGAAAAATAA	512894
EXP_CD630_510001_515000_s_PSO-60-1999	0.01	CD0432	CD0432	ABC transporter, ATP-binding/permease protein	CAJ67248.1	4748	CCGGAAAAATAAGCATTGGGAATGTAGATTTAAATGATATTTCTCTTGAAAGAAACATGG	512942
EXP_CD630_510001_515000_s_PSO-60-1904	0.01	CD0432	CD0432	ABC transporter, ATP-binding/permease protein	CAJ67249.1	4749	TTCCAAAAAAGTATAGTTGACAATATGAGAATGGCAAAATCTGATGCAAGCATTGAAGAA	513037
EXP_CD630_510001_515000_s_PSO-60-1742	0.01	CD0432	CD0432	ABC transporter, ATP-binding/permease protein	CAJ67249.1	4750	GGAGAAAGACAGAGAATAACCATTGCAAGAGCTTTACTAAAAGATAGCCCGATTGTCCTT	513199
EXP_CD630_510001_515000_s_PSO-60-1643	0.01	CD0432	CD0432	ABC transporter, ATP-binding/permease protein	CAJ67249.1	4751	GCTGAAATACAAAAATCTCTTGATGCTTTGGTAAAAGATAAGACTGTTATTATGATTGCT	513298
EXP_CD630_510001_515000_s_PSO-60-1603	0.01	CD0432	CD0432	ABC transporter, ATP-binding/permease protein	ABC transporter, ATP-binding/permease protein	4752	AGACTGTTATTATGATTGCTCACAGACTTTCAACGATTATTCATGCGAATAAAATTATTG	513338
EXP_CD630_510001_515000_s_PSO-60-1496	0.01	CD0432	CD0432	ABC transporter, ATP-binding/permease protein	ABC transporter, ATP-binding/permease protein	4753	CTTCAAAGTAGCGACACCTACTCCAAAATGTGGAATGCACATAACAGCGTGTACTTAAAT	513445
EXP_CD630_510001_515000_s_PSO-60-1405	0.01	CD0433	CD0433	ABC transporter, ATP-binding/permease protein	ABC transporter, ATP-binding/permease protein	4754	AGAAACTGTATAGTATTGCAGGAAAAGAGTCGCAAAAATTAAGCCGAATGATAGTTTTTG	513536
EXP_CD630_510001_515000_s_PSO-60-1261	0.01	CD0433	CD0433	ABC transporter, ATP-binding/permease protein	CAJ67250.1	4755	AAAAAGAAGTAGTTATGAATGATGTCTATATAGTATTTGGAATAGCTGTGCTTAGTGTTG	513680
EXP_CD630_510001_515000_s_PSO-60-1142	0.01	CD0433	CD0433	ABC transporter, ATP-binding/permease protein	CAJ67250.1	4756	TTGGGTGCAGAAAATAGACTGTATATTGGAGATAAGCTAAAGCAAGTAAATATGGGATAC	513799
EXP_CD630_510001_515000_s_PSO-60-1045	0.01	CD0433	CD0433	ABC transporter, ATP-binding/permease protein	ABC transporter, ATP-binding/permease protein	4757	TAACAAGCGTAATAGGAGAACTGGAAACAGTAGGTGTCAATATCATTGAAATGATGTTTG	513896
EXP_CD630_510001_515000_s_PSO-60-991	0.01	CD0433	CD0433	ABC transporter, ATP-binding/permease protein	CAJ67251.1	4758	TGTTTGTAGGAATAATACAGACTGTTATTATGGCATGTTTTATGTTGCCTTTTGATTTCA	513950
EXP_CD630_510001_515000_s_PSO-60-861	0.01	CD0433	CD0433	ABC transporter, ATP-binding/permease protein	CAJ67251.1	4759	GGATCAACTAACCAAGAAATTGCAAAAATTGAAGGTAGAATTAAATGCAAACACTTTAGA	514080
EXP_CD630_510001_515000_s_PSO-60-749	0.01	CD0433	CD0433	ABC transporter, ATP-binding/permease protein	CAJ67251.1	4760	CTTGGAGATTTGGAAAACAGCATCAGTGATAACAAAAAAGGATACTTTAATGTTGAAAAA	514192
EXP_CD630_510001_515000_s_PSO-60-670	0.01	CD0433	CD0433	ABC transporter, ATP-binding/permease protein	CAJ67251.1	4761	TGATTTTTCTTCTTGTGTTCAAATTAGGTATGTGTGCAATTATTTTAAGTTCCATTGTGA	514271
EXP_CD630_510001_515000_s_PSO-60-587	0.01	CD0433	CD0433	ABC transporter, ATP-binding/permease protein	CAJ67251.1	4762	CCGTATAAAACAGTAATGCTCATTGTTTCGAGTTTTATCGTTTTTGCAGGTTTTGAGATG	514354
EXP_CD630_510001_515000_s_PSO-60-485	0.01	CD0433	CD0433	ABC transporter, ATP-binding/permease protein	CAJ67251.1	4763	CTTGATGCGATTACAAAACTTAGAGATATAAAAACAATTAGTGAGGGACAGAAAGTAACA	514456
EXP_CD630_510001_515000_s_PSO-60-392	0.01	CD0433	CD0433	ABC transporter, ATP-binding/permease protein	CAJ67251.1	4764	GATTTTTCCTATGATGATAAAAAATTATTTCAGGGTGTAAGTGCCTTTATACCGTCAGGG	514549
EXP_CD630_510001_515000_s_PSO-60-268	0.01	CD0433	CD0433	ABC transporter, ATP-binding/permease protein	CAJ67251.1	4765	GGTTTTGGGATGTGGATAGTGGTGAAATAATCATTGATGGTACGAATGTAAAGGATTATA	514673
EXP_CD630_510001_515000_s_PSO-60-160	0.01	CD0433	CD0433	ABC transporter, ATP-binding/permease protein	CAJ67251.1	4766	ATTTATTTGATGACACAGTGAAAAATAACATCGCTTTTGGAAATCCTGATGCTACAGATG	514781
EXP_CD630_510001_515000_s_PSO-60-58	0.01	CD0433	CD0433	ABC transporter, ATP-binding/permease protein	ABC transporter, ATP-binding/permease protein	4767	TTATTATGGCACTTCCGGATGGATATGAAACCATTTTACAAGAAGGTGGCTCCAACTTAT	514883
EXP_CD630_515001_520000_s_PSO-60-4860	0.01	CD0433	CD0433	ABC transporter, ATP-binding/permease protein	CAJ67252.1	4768	AAGATAAGACTGTAATAGTGATTGCCCATAAACTTGAAACAATTAAGAGTTCTGATCAGA	515081
EXP_CD630_515001_520000_s_PSO-60-4762	0.01	CD0433	CD0433	ABC transporter, ATP-binding/permease protein	CAJ67252.1	4769	ACTCATGATGAACTGATGAAATCATCTTCAATATATAAAAAGTTTATAGAACAAAGAGAA	515179
EXP_CD630_515001_520000_s_PSO-60-4668	0.01	CD0433/4	CD0433/4		CAJ67252.1	4770	GGAGCTATAGAGTGAAACAAGAGATGAAAGAACAATTACTAACTAAAAGACCGATAGATT	515273
EXP_CD630_515001_520000_s_PSO-60-4604	0.01	CD0434	CD0434	putative drug/sodium antiporter	CAJ67252.1	4771	ATTTCAGCTATCTATTCCAGCGGTTATAGGAATGATAGTTATCGGTCTATATCCCTTGAT	515337
EXP_CD630_515001_520000_s_PSO-60-4524	0.01	CD0434	CD0434	putative drug/sodium antiporter	CAJ67252.1	4772	AAATTATAGGACAAACGGCTATGACAGCTTGTGGTGTTGCAATGCCATTAACATTTTTTA	515417
EXP_CD630_515001_520000_s_PSO-60-4415	0.01	CD0434	CD0434	putative drug/sodium antiporter	putative drug/sodium antiporter	4773	CAGAGCAATAGGAAAAGGAGATCAGAAAACTGTCGATAAAATTATGGGGAACTTAATCTA	515526
EXP_CD630_515001_520000_s_PSO-60-4260	0.01	CD0434	CD0434	putative drug/sodium antiporter	CAJ67253.1	4774	CCTATGGCATTAGATACCTTAGAGTAATTTTCATTGGCTCCCTATTTGTGAACTTTACAC	515681
EXP_CD630_515001_520000_s_PSO-60-4148	0.01	CD0434	CD0434	putative drug/sodium antiporter	CAJ67253.1	4775	GATTATGGGGCTTGGAGCTTTGCTGAATATTATTCTTGATCCAATCCTAATGACTGTTAT	515793
EXP_CD630_515001_520000_s_PSO-60-4042	0.01	CD0434	CD0434	putative drug/sodium antiporter	CAJ67253.1	4776	CAGTTTGTTCAAGCTGTTGTAACGATGCACTATTTCTTGAAGAAGAGTAAGGTTGTTAAA	515899
EXP_CD630_515001_520000_s_PSO-60-4030	0.01	CD0434	CD0434	putative drug/sodium antiporter	CAJ67253.1	4777	GCTGTTGTAACGATGCACTATTTCTTGAAGAAGAGTAAGGTTGTTAAAATCCATAGGATA	515911
EXP_CD630_515001_520000_s_PSO-60-3913	0.01	CD0434	CD0434	putative drug/sodium antiporter	CAJ67253.1	4778	ATGCAACTCCTATTCATGATTCAGCAGACAATGCTATATAAAATGGCATTTAAATATGGC	516028
EXP_CD630_515001_520000_s_PSO-60-3753	0.01	CD0434	CD0434	putative drug/sodium antiporter	CAJ67254.1	4779	GAACAAACTTTGGAGCAAAGCAATATGATAGAGTAAGGCAGGCTATGAAAGTATTTTCTA	516188
EXP_CD630_515001_520000_s_PSO-60-3672	0.01	CD0434	CD0434	putative drug/sodium antiporter	CAJ67254.1	4780	CAATTTTTTGGATTCCATCCTTGTTGCTATCAAGTCAGATACTTTCATTGTTTGGAGTAG	516269
EXP_CD630_515001_520000_s_PSO-60-3592	0.01	CD0434	CD0434	putative drug/sodium antiporter	CAJ67254.1	4781	GGAGTTGGTAATTTCAGGCTGTTCTATTCTGTATTTGTTTTGTATGGAGTAATGGTTATG	516349
EXP_CD630_515001_520000_s_PSO-60-3481	0.01	CD0434	CD0434	putative drug/sodium antiporter	CAJ67254.1	4782	GTAATGCTGAGACAATTGTTTTTGTTTGTTCCTGCCATGATTTTATTACCAATGATGTTT	516460
EXP_CD630_515001_520000_s_PSO-60-3368	0.01	CD0434	CD0434	putative drug/sodium antiporter	CAJ67254.1	4783	TGTTGGAATATTTATGATGATTAGTGAGTTGAATAAAATGGGGAAAGAAAAGGTAAAAGT	516573
EXP_CD630_515001_520000_s_PSO-60-3287	0.01	CD0434/5	CD0434/5		CAJ67254.1	4784	CAATGAAATTGTTTTGGAAAGGGAGTGTTATGAAGATATTTTTGCTATAAGAGATGGAGG	516654
EXP_CD630_515001_520000_s_PSO-60-3175	0.01	CD0434/5	CD0434/5		CAJ67254.1	4785	CATTCTCCTTTTTTCCATAACTGTAGTACTTTTATGTTTTCACGAGCACTTTCATTACCA	516766
EXP_CD630_515001_520000_s_PSO-60-3112	0.01	CD0434/5	CD0434/5		CAJ67254.1	4786	AAATAAACTTAAAGGAAGAACAGGTTTCTTTCATTTTCGAGGACTTTTTATGCCAAGATG	516829
EXP_CD630_515001_520000_s_PSO-60-3002	0.01	CD0435	CD0435	putative sigma factor	CAJ67254.1	4787	AGAAAACATATATGCAAAAAGAATATTACCTTTATGTGAATGGACAAAAGGTTAGAGTCA	516939
EXP_CD630_515001_520000_s_PSO-60-2859	0.01	CD0435	CD0435	putative sigma factor	CAJ67254.1	4788	TTTTTTTCGTCATTGGATCATGACGGACATTTTGTGGATAGTATTATTGATGAGAGTGTT	517082
EXP_CD630_515001_520000_s_PSO-60-2742	0.01	CD0435	CD0435	putative sigma factor	CAJ67254.1	4789	TCAAGGCTCAATGCAGAAGAAAGAGATATTATTGAACGCTTGTATTTCAATGATGAAACT	517199
EXP_CD630_515001_520000_s_PSO-60-2690	0.01	CD0435	CD0435	putative sigma factor	CAJ67254.1	4790	ATGAAACTTTATCAAGTGTTGCAAGAGATAAGGGAGTAACTTATCAGACTATACAATGGC	517251
EXP_CD630_515001_520000_s_PSO-60-2617	0.01	CD0435/A	CD0435/A		CAJ67254.1	4791	TTTAAGAAAGCTCAAAGAGATTTTAGAAAAATTATTGTAGAAAATACTCTGTATGTGAGG	517324
EXP_CD630_515001_520000_s_PSO-60-2447	0.01	CD0435/A	CD0435/A		CAJ67254.1	4792	AGTTGTTCTTTGACAATTGAATAGACCAAGACGGGACTTTTAATTACTTAGTGAGCAAAA	517494
EXP_CD630_515001_520000_s_PSO-60-2351	0.01	CD0435/A	CD0435/A			4793	GGTTTAAATGAATACTGCCATAAGCGAGGATATAAGGAAACGAGCGATAGATAAAGATTC	517590
EXP_CD630_515001_520000_s_PSO-60-2286	0.01	CD0435/A	CD0435/A		CAJ67255.1	4794	CAAAGAACAAGGACAACTTTGTGAGCCATGACCTAAGTGATGATAATGATACTTCTTTAG	517655
EXP_CD630_515001_520000_s_PSO-60-2190	0.01	CD0435/A	CD0435/A		CAJ67255.1	4795	ATTCCAATGTTGCTGATCCAAAGCACCCGTCAATGTCATAAAACTTAAAAATGAATTTTA	517751
EXP_CD630_515001_520000_s_PSO-60-2056	0.01	CD0435A	CD0435A	hypothetical protein	CAJ67255.1	4796	CAGAACATTTACTAAACGATATTGAATACAGAAAGATAAAGTTAAAACTAATGAAAAAGT	517885
EXP_CD630_515001_520000_s_PSO-60-2011	0.01	CD0435A/6	CD0435A/6		CAJ67255.1	4797	AACTAATGAAAAAGTATAACATTTTGACAGAATTATATTTATAATGTTTTGTAAGTGTGG	517930
EXP_CD630_515001_520000_s_PSO-60-1907	0.01	CD0435A/6	CD0435A/6		CAJ67255.1	4798	AGTGAAGAAAGATGTAAAAGTTATTAAAGGTGATACCACACTGAAAAGAACTGCATCAGG	518034
EXP_CD630_515001_520000_s_PSO-60-1805	0.01	CD0436	CD0436	putative recombinase	CAJ67255.1	4799	AGTTAGTACAGATACTGAAGATCAGATTAACAGCTATAATTCTCAAGTAGAACACTACAC	518136
EXP_CD630_515001_520000_s_PSO-60-1688	0.01	CD0436	CD0436	putative recombinase	CAJ67255.1	4800	AATAACAGGAACACAGGTTGATCGAAGAATTGACTTTCAAAGGCTGATAAATGACTGTAT	518253
EXP_CD630_515001_520000_s_PSO-60-1582	0.01	CD0436	CD0436	putative recombinase	CAJ67255.1	4801	GCGAGAAATACATTAGACACTTTAAAGTATGTAAGAAAGTTAAAAGAGTTTAATGTTGCG	518359
EXP_CD630_515001_520000_s_PSO-60-1476	0.01	CD0436	CD0436	putative recombinase	CAJ67255.1	4802	AATTGCTTTTGACTATTTTAAGTTCAGTTGCTCAACAGGAAGTAGAGAACATTTCAGCTA	518465
EXP_CD630_515001_520000_s_PSO-60-1358	0.01	CD0436	CD0436	putative recombinase	CAJ67255.1	4803	ATGTTTAGGTTATGACTATAATCCGGAGACAAAAAGCATTTCTGTAAACGAAAAAGAAGC	518583
EXP_CD630_515001_520000_s_PSO-60-1252	0.01	CD0436	CD0436	putative recombinase	CAJ67255.1	4804	GGAATGGTAATCTCAAGAGAGTTGGAAGAACAGGGATATTTATCACCAAGAGGAAATAAA	518689
EXP_CD630_515001_520000_s_PSO-60-1177	0.01	CD0436	CD0436	putative recombinase	CAJ67255.1	4805	ACAGTTTTAGGAATTATAAAAAACGAGAAATATAAAGGGGATCTCATGATGGGAAAGACC	518764
EXP_CD630_515001_520000_s_PSO-60-1075	0.01	CD0436	CD0436	putative recombinase	CAJ67255.1	4806	GGAGAACAGGATAAGTTTTATATAGAAAGCCATCACGAGCCAATTATTTCGAAAGAAGAT	518866
EXP_CD630_515001_520000_s_PSO-60-967	0.01	CD0436	CD0436	putative recombinase	CAJ67255.1	4807	ACCGTTGCTAACAATGGTGGTAAAAGAGAAAAATATTCAAGAAAATATGCTTTTAGCAGC	518974
EXP_CD630_515001_520000_s_PSO-60-879	0.01	CD0436	CD0436	putative recombinase	CAJ67255.1	4808	ATCTTTCAAGAAGAAATTGGCATTCAAGTTCAGAATATACAAAAGTGATATGGCAGTGTG	519062
EXP_CD630_515001_520000_s_PSO-60-753	0.01	CD0436	CD0436	putative recombinase	CAJ67255.1	4809	AAAAAGCATTTATGGAAAGTTATCGTCAAGTATGCCACAATAATGTAGAAATTACCAACG	519188
EXP_CD630_515001_520000_s_PSO-60-674	0.01	CD0436	CD0436	putative recombinase	CAJ67256.1	4810	AGAAGAATTGAAAGACAACAGTTTAGCTAAAGACTTGAAGAAGATAAGCAATCAACTTGA	519267
EXP_CD630_515001_520000_s_PSO-60-544	0.01	CD0436	CD0436	putative recombinase	CAJ67256.1	4811	CAGGACAAGTATAATGAAATAGCCATTAGCAAAGAGAAATTACTTGCAGAAAAAAGGACT	519397
EXP_CD630_515001_520000_s_PSO-60-495	0.01	CD0436	CD0436	putative recombinase	CAJ67256.1	4812	AAAAAAGGACTTTAGAAGTAACACTTACTGATGAAAAAGCATTGAAGAAAAGGCTTGAGG	519446
EXP_CD630_515001_520000_s_PSO-60-387	0.01	CD0436	CD0436	putative recombinase	CAJ67256.1	4813	GAGCTGTATTTGAAAGTATAGTAGATAAAATCATTATTGGGGGAACTAACGATGAAGGCG	519554
EXP_CD630_515001_520000_s_PSO-60-283	0.01	CD0436	CD0436	putative recombinase	CAJ67256.1	4814	AAAGATTCTCAGGACGGGAGATTATTTAAGAGCAGAAGAAAAAATGCCAAGGAAGTTAAT	519658
EXP_CD630_515001_520000_s_PSO-60-156	0.325	CD0436/7	CD0436/7		CAJ67256.1	4815	TTGACAACACATTGTGAGACTGTAGTTAAACTTATTAGAGAATAACAGGGTTTCAGACTT	519785
EXP_CD630_525001_530000_s_PSO-60-3824	0.397	CD0442	CD0442	putative oxidoreductase	CAJ67262.1	4875	AGAAGTACTTCAGGGAAAAGTATGTATGATGTTTTAGGAATTGAAAGAGGAGAAAGACCA	526117
EXP_CD630_525001_530000_s_PSO-60-2780	0.24	CD0443	CD0443	conserved hypothetical protein	CAJ67263.1	4884	TGCTAAAATTAATGATTGGGTTATTATACACAACATAGTGCTGACTCCAGAAGAAAGAGC	527161
EXP_CD630_525001_530000_s_PSO-60-2059	0.475	CD0444	CD0444	putative pyridoxal-phosphate dependent enzyme	CAJ67265.1	4891	GGCAATGCAGGGATTAAAATGTATAATAGTTCAAGAATGTTATGATTCTAATGGTGTAGG	527882
EXP_CD630_530001_535000_s_PSO-60-4770	0.48	CD0446	oraE	D-ornithine aminomutase E component	D-ornithine aminomutase E component	4911	GAGAGTTATTTAGTGATTATAAGATGAGAGCTCAAATGAATACTAAATATATGGAATCAT	530171
EXP_CD630_530001_535000_s_PSO-60-2393	0.429	CD0447	CD0447	putative component of D-ornithine aminomutase	CAJ67268.1	4934	CCAAAATCAAAAGAAGAAATATTATTTGTTGAGAGGTTGACAAAAGAAGCTGTTGTTAAA	532548
EXP_CD630_530001_535000_s_PSO-60-1349	0.487	CD0448	CD0448	putative amino acid racemase	CAJ67270.1	4943	CCATTCTACTTGGTAGAGAAACGGCATACGGTGAAAATATAAATGGAACATATCAAGATG	533592
EXP_CD630_535001_540000_s_PSO-60-3670	0.277	CD0450/1	CD0450/1		CAJ67272.1	4969	ATGTATTCTAATGTAACTGTAGATAATCAATTTATAACTAACTTAGTGTAATTTAGATTT	536271
EXP_CD630_535001_540000_s_PSO-60-3073	0.0916	CD0451/2	CD0451/2		CAJ67272.1	4975	ATAATATATTCTTCGGAAAACTGGAGGTAATTTTATGAACGAAAAATGGTTGGAATGGGC	536868
EXP_CD630_535001_540000_s_PSO-60-2959	0.0236	CD0452	CD0452	putative DNA repair protein	CAJ67272.1	4976	CGACATAGAGCGATATGAGAGAATACGAGAAATTTCTGCCGAAATGATAGCATATAAAAC	536982
EXP_CD630_535001_540000_s_PSO-60-2920	0.0162	CD0452	CD0452	putative DNA repair protein	CAJ67272.1	4977	CGAAATGATAGCATATAAAACTGACATATCAACAGAAAAAGTAAGAAATCTTTTTTGCAA	537021
EXP_CD630_535001_540000_s_PSO-60-2752	0.0215	CD0452	CD0452	putative DNA repair protein	CAJ67272.1	4978	TTGGGTTGAAGTAAATTTATCAGTCAAGGAAAATACTATTAAAGAGGTCAAAGAAGAGGC	537189
EXP_CD630_535001_540000_s_PSO-60-2649	0.0192	CD0452	CD0452	putative DNA repair protein	putative DNA repair protein	4979	CGTGCGAAACACAATTTACCTATATATGCTTACGGAGTATGCAAAATATTTGTTCTTTGC	537292
EXP_CD630_535001_540000_s_PSO-60-2567	0.0424	CD0452	CD0452	putative DNA repair protein	putative DNA repair protein	4980	AAGAAAATATAGAAACTACGGAGTTTTCTTATTTCTCCGAAAATGAACTTCCTGAACTCG	537374
EXP_CD630_535001_540000_s_PSO-60-2447	0.0122	CD0452/3	CD0452/3		CAJ67273.1	4981	CTTGGACAGTGATTTTCGATTAGGTTAATTAAGGAGAAATTAATGGATTACAAAGAAATC	537494
EXP_CD630_535001_540000_s_PSO-60-2348	0.038	CD0453	CD0453	putative phosphohydrolase	CAJ67273.1	4982	GCCATTTTACACTCTCTACAAGACACGATAAAACAAATCAATAGAAAGATAATTCCTATC	537593
EXP_CD630_535001_540000_s_PSO-60-2250	0.01	CD0453	CD0453	putative phosphohydrolase	CAJ67273.1	4983	CGCTTTACGTTATTTGAAAATCGAAGATATAACAATTGCTCTATCAATGTGGGATAGGAA	537691
EXP_CD630_535001_540000_s_PSO-60-2101	0.01	CD0453	CD0453	putative phosphohydrolase	CAJ67273.1	4984	TTGTTACATCCAAAACTCATGAAGAATTTAGAAACGATTTTCTGAGCTTTGACATAGCAC	537840
EXP_CD630_535001_540000_s_PSO-60-1954	0.01	CD0453	CD0453	putative phosphohydrolase	CAJ67273.1	4985	AATGTCAAAACAACGAACTGCTTTATATTGGGGATAGTATATATGATATGCAATGTGCCT	537987
EXP_CD630_535001_540000_s_PSO-60-1851	0.01	CD0453	CD0453	putative phosphohydrolase	CAJ67273.1	4986	CGATAGAGTAAGCACTGTAATATCTTTTACCACACCATTGGATTTGATAAGGCAACTATC	538090
EXP_CD630_535001_540000_s_PSO-60-1809	0.01	CD0453A/B	CD0453A/B		CAJ67273.1	4987	TTTGATAAGGCAACTATCTGTATCAAGCAACTAACAATCATAGAAAATAGCAAAGTCAGC	538132
EXP_CD630_535001_540000_s_PSO-60-1653	0.01	CD0453A/B	CD0453A/B		CAJ67273.1	4988	CTAAAATGGCTTCCCGCCTATTTCAATTTTGAGAGGAAAATCCGTCTGCTTTTTCGTGAG	538288
EXP_CD630_535001_540000_s_PSO-60-1596	0.01	CD0453B	CD0453B	hypothetical protein	CAJ67273.1	4989	GAGTGTGGCTACAAGTTGGAGCGTAGGACGAGGGACGGGAGCTTTCATATATCCATGTAT	538345
EXP_CD630_535001_540000_s_PSO-60-1442	0.0143	CD0453B	CD0453B	hypothetical protein	CAJ67273.1	4990	AACGGCATTTTTACGGCAACGCCAACAGAGCGTATAACACACTACACTTTGCAAGTAAAG	538499
EXP_CD630_535001_540000_s_PSO-60-1387	0.0211	CD0453B/4	CD0453B/4		CAJ67273.1	4991	TAAAGTCGTGTGCCAAGGGGAAAGCCCCTTTGGAAATTCCAGACAACAAAACAGTCTGAA	538554
EXP_CD630_535001_540000_s_PSO-60-1262	0.109	CD0453B/4	CD0453B/4		CAJ67273.1	4992	TCTGCGTGTAGTTCCTTGTAAACTGACCTAAGATTCATTAAATATAACTAAGTTATAATT	538679
EXP_CD630_535001_540000_s_PSO-60-691	0.423	CD0454	CD0454	AraC-family transcriptional regulator	CAJ67274.1	4998	CCCAATTTGCAAGAGGAAGAATATATATATCAATTAGAACAGTATATTTTAGAAGAAAGA	539250
EXP_CD630_540001_545000_s_PSO-60-3886	0.241	CD0455	CD0455	conserved hypothetical protein	CAJ67275.1	5015	ATGGTAGAAAAGAAAACACTTGAATGGTCAGATGTATACCCATTTATATATATTCATGCT	541055
EXP_CD630_540001_545000_s_PSO-60-3645	0.253	CD0455	CD0455	conserved hypothetical protein	conserved hypothetical protein	5017	AGCTATATAATGATGGAGAATTAGTTATGTTGAACAAGAGTTACCGTTCTACTTTTGAGA	541296
EXP_CD630_540001_545000_s_PSO-60-3162	0.118	CD0455/6	CD0455/6		CAJ67276.1	5022	TTGGTACATTAACTCAACTTATAAGCATGTAGATTATATCTTATATGCATTTATTATCGT	541779
EXP_CD630_540001_545000_s_PSO-60-3118	0.0625	CD0455/6	CD0455/6		CAJ67276.1	5023	ATGCATTTATTATCGTAAATATAAATTGGGACAAAGATTCATCAATAAATCAACAAAAAA	541823
EXP_CD630_540001_545000_s_PSO-60-2967	0.0803	CD0455/6	CD0455/6			5024	TCTTTTAAAATAAAGTTAAAATTTAAATTTATGAAATAAAACAAAGTAGTAATATATATG	541974
EXP_CD630_540001_545000_s_PSO-60-2860	0.01	CD0456	CD0456	putative antibiotic resistance ABC transporter,ATP-binding protein		5025	TATTGATTTTCTAAGGAAATCTGATGTTATAGTGCAACCTCTTTCAAACATTTCTAGTGG	542081
EXP_CD630_540001_545000_s_PSO-60-2760	0.01	CD0456	CD0456	putative antibiotic resistance ABC transporter,ATP-binding protein	putative antibiotic resistance ABC transporter,ATP-binding protein	5026	TCAGGACCAATATCAATTACCCAGTCTGCTTGTTTCAATACATCCAAATTATGTTCAATT	542181
EXP_CD630_540001_545000_s_PSO-60-2691	0.01	CD0456	CD0456	putative antibiotic resistance ABC transporter,ATP-binding protein	CAJ67277.1	5027	GTATTACCTTTATCAACTATATGCTCAAAATTCAACATAAGCTTTTCAATATCAGAACCA	542250
EXP_CD630_540001_545000_s_PSO-60-2605	0.01	CD0456	CD0456	putative antibiotic resistance ABC transporter,ATP-binding protein	CAJ67277.1	5028	AATATATATAGTACCTTTTTTGTTGAGGTTTTTAGCTAACTTAATTCGTTGACGTTCTCC	542336
EXP_CD630_540001_545000_s_PSO-60-2466	0.01	CD0456	CD0456	putative antibiotic resistance ABC transporter,ATP-binding protein	CAJ67277.1	5029	AGCTTCTTTTCTGTAAAAAATTCAAGAGATTCATCTACTGTCATAGATAGTACATCAACT	542475
EXP_CD630_540001_545000_s_PSO-60-2398	0.01	CD0456	CD0456	putative antibiotic resistance ABC transporter,ATP-binding protein	CAJ67277.1	5030	ACCTTTATATAATTTTGACAAAACTTCTTCACTATATCTAGTACCTTTGCAAGCTTCACA	542543
EXP_CD630_540001_545000_s_PSO-60-2250	0.01	CD0456	CD0456	putative antibiotic resistance ABC transporter,ATP-binding protein	putative antibiotic resistance ABC transporter,ATP-binding protein	5031	CTGAATAAACCTTCTTCAACATTATTTTCTTTAGCAAATACTTTTCTTATCTCATCAAAG	542691
EXP_CD630_540001_545000_s_PSO-60-2153	0.01	CD0456	CD0456	putative antibiotic resistance ABC transporter,ATP-binding protein	CAJ67278.1	5032	CTGTAACTGGGCTTTGGTCGATTTTAATAACATCTTTTTCGTATTTTTGTGCAAAAACAC	542788
EXP_CD630_540001_545000_s_PSO-60-2047	0.01	CD0456	CD0456	putative antibiotic resistance ABC transporter,ATP-binding protein	CAJ67278.1	5033	AGTCATAATTCCAACTGGTAAATCTACATCAATATGTTTTAGATTATTTATGCAAGCATC	542894
EXP_CD630_540001_545000_s_PSO-60-1958	0.01	CD0456	CD0456	putative antibiotic resistance ABC transporter,ATP-binding protein	CAJ67278.1	5034	GAGAGTCAGTTTTTATAGGTAATGATAGATTCATTGCATTTGAAGTAAGAGTGTTTGCTA	542983
EXP_CD630_540001_545000_s_PSO-60-1843	0.01	CD0456	CD0456	putative antibiotic resistance ABC transporter,ATP-binding protein	CAJ67278.1	5035	ACTTGGGCCAATATCTATAACTTCATCTGCTATGGAGATAACATCTTTATCATGCTCTAC	543098
EXP_CD630_540001_545000_s_PSO-60-1778	0.01	CD0456	CD0456	putative antibiotic resistance ABC transporter,ATP-binding protein	CAJ67278.1	5036	GGACAGTATTTCCTCTATCTTTAAGTTTTTTTAATAGCTGATTCATACGATGTACATCTC	543163
EXP_CD630_540001_545000_s_PSO-60-1690	0.01	CD0456	CD0456	putative antibiotic resistance ABC transporter,ATP-binding protein	putative antibiotic resistance ABC transporter,ATP-binding protein	5037	GAAAATATAAGTCATACCTGTGAGACTGCTCCCCATATAGCGTACAAGTTTTAATCTTTG	543251
EXP_CD630_540001_545000_s_PSO-60-1548	0.01	CD0456	CD0456	putative antibiotic resistance ABC transporter,ATP-binding protein	CAJ67279.1	5038	TCAGTAAGAGTCTTTATTACAGTTTCAGTTCTTTTATCTTTTATTTGTAACAATAAATCA	543393
EXP_CD630_540001_545000_s_PSO-60-1456	0.01	CD0456	CD0456	putative antibiotic resistance ABC transporter,ATP-binding protein	CAJ67279.1	5039	TGCAATCGAATATCCTAAAATATTACAGTTAAGAGTTTCTTTATTTAATCTTTTTCCATG	543485
EXP_CD630_540001_545000_s_PSO-60-1404	0.01	CD0456	CD0456	putative antibiotic resistance ABC transporter,ATP-binding protein	CAJ67279.1	5040	TTTCCATGACATACAGGACATTCCTTATCTGTTATAAGTCTTTCTGATTTTTCTTTTGTG	543537
EXP_CD630_540001_545000_s_PSO-60-1267	0.01	CD0456	CD0456	putative antibiotic resistance ABC transporter,ATP-binding protein	CAJ67279.1	5041	TTCTTGTTTTCCATCTTTATTTTTTGAACCATAAAGCAATAAATTATATTCTTCAAAAGA	543674
EXP_CD630_540001_545000_s_PSO-60-1157	0.01	CD0456	CD0456	putative antibiotic resistance ABC transporter,ATP-binding protein	CAJ67279.1	5042	GCTTCCAGTACCATGAATTAGGTTTAAATAAAGAGTCATTTATACATCCTGTATTCCATG	543784
EXP_CD630_540001_545000_s_PSO-60-1078	0.01	CD0456	CD0456	putative antibiotic resistance ABC transporter,ATP-binding protein	putative antibiotic resistance ABC transporter,ATP-binding protein	5043	AGATTCAATATTGATTACTTTAACTCTACCAATCCCAGAACAATTTTTACACATACCATT	543863
EXP_CD630_540001_545000_s_PSO-60-957	0.01	CD0456	CD0456	putative antibiotic resistance ABC transporter,ATP-binding protein	putative antibiotic resistance ABC transporter,ATP-binding protein	5044	AATAATCTTAATGATGAATACAAATCACTTATAGTGCCAACTGTAGAACGTGCATTGCCA	543984
EXP_CD630_540001_545000_s_PSO-60-842	0.01	CD0456	CD0456	putative antibiotic resistance ABC transporter,ATP-binding protein	CAJ67281.1	5045	CCTGAGGTTTTCTATATTTAGGTAGCCTATTTCTGATAAATGAAGAATATGTTTCATTCA	544099
EXP_CD630_540001_545000_s_PSO-60-763	0.01	CD0456	CD0456	putative antibiotic resistance ABC transporter,ATP-binding protein	CAJ67281.1	5046	TGCAATTGTATCAAATACGATACTGGATTTTCCAGAACCAGAAACTCCAGTAAAAACAAC	544178
EXP_CD630_540001_545000_s_PSO-60-660	0.01	CD0456/7	CD0456/7		putative antibiotic resistance ABC transporter,ATP-binding protein	5047	TTTTGTGTAAGTCCTTTTATTATAATATTTGACATGAATGTTAAATCCTTTCTGAGTACA	544281
EXP_CD630_540001_545000_s_PSO-60-588	0.01	CD0456/7	CD0456/7			5048	AATTATATTATGTAACCATATTATAATAAAATTAAAATCTACTTTCTTGATATATTCTGC	544353
EXP_CD630_540001_545000_s_PSO-60-493	0.01	CD0456/7	CD0456/7		CAJ67282.1	5049	CCATACAATCTGAATAAATGATAGTTGATAATAGATAAAAAAGTATATAATAGATACTCG	544448
EXP_CD630_540001_545000_s_PSO-60-370	0.0212	CD0456/7	CD0456/7		CAJ67282.1	5050	GTAATATTTAAATATTACAATAGTAAGTTTTAAATAAAGAATAAATAATTACCTCACAAA	544571
EXP_CD630_540001_545000_s_PSO-60-259	0.01	CD0457	CD0457	putative membrane protein	CAJ67282.1	5051	AGCCTCAATCAACATAATTATATTAGGTAAAGAAAATATAAGAGATATAGTTATCCCTTT	544682
EXP_CD630_540001_545000_s_PSO-60-191	0.01	CD0457	CD0457	putative membrane protein	CAJ67282.1	5052	TTATTGTAAGTGATTTTTTATTTTTGTGTGGAAATATAATATGTAGGGGAGGAGTAATGC	544750
EXP_CD630_540001_545000_s_PSO-60-73	0.01	CD0457	CD0457	putative membrane protein	CAJ67282.1	5053	TGTACATATGATTAAGCTTTACTATAAAAAAGATTTAAATAAAAGAAAAATGATTGGATG	544868
EXP_CD630_545001_550000_s_PSO-60-4938	0.01	CD0457	CD0457	putative membrane protein	CAJ67282.1	5054	TGAAAAAGATTATAGTGTAGTAGCTAAAGCTATTTTGAAAGTTTATGATGAAAAAAAGTT	545003
EXP_CD630_545001_550000_s_PSO-60-4761	0.0145	CD0457	CD0457	putative membrane protein	CAJ67282.1	5055	TTCTGGGAATAGAAATTTAGTCTATTTTTTCTTTGGAGCTGAATTACAATCTATTGATGG	545180
EXP_CD630_545001_550000_s_PSO-60-4689	0.0154	CD0457	CD0457	putative membrane protein	CAJ67282.1	5056	TAAAGATTTAAAACATGTTAAACCAAAGTTAGATTTTATAAATAGAAGTATTCAAGCTCC	545252
EXP_CD630_545001_550000_s_PSO-60-4542	0.01	CD0457/8	CD0457/8		putative membrane protein	5057	AAAAAATAATTTTATTTGGATAGTTATTCTTCTAGTTGTTGTAGCTATGGGAGTATATTA	545399
EXP_CD630_545001_550000_s_PSO-60-4460	0.0377	CD0458	CD0458	putative beta-lactamase		5058	ACAAAACAAAAACATGATAAGAATCATATAAACTCTGAATTAAATAAATCCAAAGTTGAA	545481
EXP_CD630_545001_550000_s_PSO-60-951	0.25	CD0460	CD0460	ABC transporter, permease protein	CAJ67284.1	5091	ATTTAAAAGTATAGTTTCATCTAAAAAATACTCTCCTATAGAACGTGATGGCAAGTTTCG	548990
EXP_CD630_550001_555000_s_PSO-60-1446	0.256	CD0464	CD0464	putative hydrolase	CAJ67288.1	5132	AAAGATGGTGAAATCTATAAGAGAATTGGATAATTTAAAATATGAATGGATATGTATGTC	553495
EXP_CD630_565001_570000_s_PSO-60-1263	0.466	CD0480	spaG	putative lantibiotic ABC transporter, permease protein	CAJ67300.1	5277	CAAAGAGGACAGCTGTCCAGTGGCTTACTCTTTTTATGCCTATTATTTTTTCATTATGTG	568678
EXP_CD630_570001_575000_s_PSO-60-978	0.324	CD0483	CD0483	ABC transporter, permease protein	CAJ67308.1	5328	AATTTCATTAATTTTGGGTAGTTAGAAAGTCCTGTTTTATCATACTCTTTTACAAGTACA	573963
EXP_CD630_575001_580000_s_PSO-60-4873	0.413	CD0484/5	CD0484/5		CAJ67309.1	5337	ACTAAAAGTTTATTTCAAAAAAACACTCTATAAGCTCTAAGTTAATAAAGTTTATAAAAG	575068
EXP_CD630_575001_580000_s_PSO-60-4793	0.194	CD0484/5	CD0484/5		CAJ67309.1	5338	TTGATTTAATATTGCTTTAATTTCTTGTTGAGAATTTAACTGTAATTTTAGCACTGTTAG	575148
EXP_CD630_575001_580000_s_PSO-60-2507	0.457	CD0486/7	CD0486/7			5361	ATAATATCAACATTGAAGAAGGTAGAGCAAGATTTCTACATAATTGTGAACATTATCTGG	577434
EXP_CD630_580001_585000_s_PSO-60-4143	0.386	CD0490	CD0490	putative sugar-phosphate dehydrogenase	CAJ67313.1	5390	CCAGCTATGCCATGTTTTGAATGTGATGAATGTAAAAAAGGCTTGTATTCAAGATGTAAT	580798
EXP_CD630_580001_585000_s_PSO-60-3944	0.484	CD0490	CD0490	putative sugar-phosphate dehydrogenase	CAJ67313.1	5392	GACATGGTCTTTTTAGGTCAGAAGCTAAAGTTGGAGATACAGTTGTAGTACTTGGTACAG	580997
EXP_CD630_580001_585000_s_PSO-60-456	0.475	CD0494/5	CD0494/5		CAJ67316.1	5425	AATTAAAATATTATAATATATTAGTTACATATTAAAATATATAATCGAGATATTGTTAAG	584485
EXP_CD630_585001_590000_s_PSO-60-4703	0.409	CD0495	CD0495	putative regulatory protein (pseudogene)	CAJ67317.1	5432	TGAGATTATACATACAGGGCTTGAACCTTTGAAGATATATGACTTTATGAGTAAATTAAT	585238
EXP_CD630_585001_590000_s_PSO-60-4467	0.0267	CD0495	CD0495	putative regulatory protein (pseudogene)	putative regulatory protein (pseudogene)	5434	TAAAGAGCCATTTGATTTTTCATATCAAGTGGTTTTTGTTATGTATATGGAGCAAGACGC	585474
EXP_CD630_585001_590000_s_PSO-60-4378	0.01	CD0495	CD0495	putative regulatory protein (pseudogene)	CAJ67318.1	5435	GTCTATTTTTTTACCCAATTTTGAAAGGACGTGATACCACGAAAGCAAAAAATCAAGGTC	585563
EXP_CD630_585001_590000_s_PSO-60-4248	0.01	CD0495	CD0495	putative regulatory protein (pseudogene)	CAJ67318.1	5436	TATGGAACTTAAATTTGTCATTCCCAACATGGAAAAAACATTCGGAAACTTAGAATTTGC	585693
EXP_CD630_585001_590000_s_PSO-60-4159	0.01	CD0495; 6	CD0495_orf23	putative regulatory protein (pseudogene)_conjugative transposon protein	CAJ67318.1	5437	TCAACGGACAGCTTACTATCTTATCAAGAAGCTATAACCTCTATTCAGATGTTCAAAGAG	585782
EXP_CD630_585001_590000_s_PSO-60-4062	0.01	CD0495; 6	CD0495_orf23	putative regulatory protein (pseudogene)_conjugative transposon protein	CAJ67318.1	5438	CGAAAAACATTTCAGTTTTGAAGAAAAAGTAAAGCTCGTCAATCCACGTATTACTGCCGA	585879
EXP_CD630_585001_590000_s_PSO-60-3949	0.01	CD0495	CD0495	putative regulatory protein (pseudogene)	CAJ67318.1	5439	ACATGATTAAGGAATAGAAAGAAAGAGAGGAAAACATTATGAGATTAGCCAATGGCATTG	585992
EXP_CD630_585001_590000_s_PSO-60-3805	0.01	CD0495; 7	CD0495_orf22	putative regulatory protein (pseudogene)_conjugative transposon protein	CAJ67318.1	5440	TATCAGATGAAATCAAAGAGCGTACCTATGACCTTAAATCCAAAGGACAAGGACGTATGA	586136
EXP_CD630_585001_590000_s_PSO-60-3648	0.221	CD0495; 7	CD0495_orf22	putative regulatory protein (pseudogene)_conjugative transposon protein	putative regulatory protein (pseudogene)_conjugative transposon protein	5441	TACTTTTCAAGGGGCAGATGTGGACTGGTATATCAAGGCTGACGATATTGTGCTAACAAA	586293
EXP_CD630_585001_590000_s_PSO-60-3581	0.027	CD0495	CD0495	putative regulatory protein (pseudogene)	putative regulatory protein (pseudogene)_conjugative transposon protein	5442	AATTCCTTTAGAACACAACCTCAACCAAAGAAAGAACCTGTTATAGATAAACAGTAGCAC	586360
EXP_CD630_585001_590000_s_PSO-60-3464	0.01	CD0495; 8	CD0495_orf21	putative regulatory protein (pseudogene)_conjugative transposon FtsK/SpoIIIE-family protein	putative regulatory protein (pseudogene)	5443	CCATCGGATAAAGATTTAGTCTTTCATTTTACGATTGCTTCACTTCTGCCTGTTTTCCTG	586477
EXP_CD630_585001_590000_s_PSO-60-3352	0.01	CD0495; 8	CD0495_orf21	putative regulatory protein (pseudogene)_conjugative transposon FtsK/SpoIIIE-family protein	CAJ67319.1	5444	ATTTAGACCTACTACAAGTAGATAAGATTGACATTCCCTATTTAGTTATCAGTTTCAGTG	586589
EXP_CD630_585001_590000_s_PSO-60-3289	0.01	CD0495; 8	CD0495_orf21	putative regulatory protein (pseudogene)_conjugative transposon FtsK/SpoIIIE-family protein	CAJ67319.1	5445	CAATTCTTGTTTGCTTGTTAGGTGCTTTTATATTCAGAAGATACAAGTACGATATGTTCA	586652
EXP_CD630_585001_590000_s_PSO-60-3193	0.01	CD0495; 8	CD0495_orf21	putative regulatory protein (pseudogene)_conjugative transposon FtsK/SpoIIIE-family protein	CAJ67319.1	5446	TTCTTGAAAACAAGTGGTATGAATCAGAACAAGTCAAAACTGATGGTTTCTTCAAGGATA	586748
EXP_CD630_585001_590000_s_PSO-60-3106	0.01	CD0495; 8	CD0495_orf21	putative regulatory protein (pseudogene)_conjugative transposon FtsK/SpoIIIE-family protein	CAJ67319.1	5447	CCTACTTTCCCAAAATGTATTATCGCCTTAAAGATGGCTTGATAAGTATACGTGTTGAAA	586835
EXP_CD630_585001_590000_s_PSO-60-2954	0.01	CD0495; 8	CD0495_orf21	putative regulatory protein (pseudogene)_conjugative transposon FtsK/SpoIIIE-family protein	CAJ67319.1	5448	GATTCTTATGTAGAATATACCTTGCTCTATGACACCATAGCCAATCGACTTTCCATTGAT	586987
EXP_CD630_585001_590000_s_PSO-60-2912	0.01	CD0495; 8	CD0495_orf21	putative regulatory protein (pseudogene)_conjugative transposon FtsK/SpoIIIE-family protein	CAJ67319.1	5449	AATCGACTTTCCATTGATGAAGTACAAGCCAAAGATGGCAAGTTACGCTTAATGACGAAT	587029
EXP_CD630_585001_590000_s_PSO-60-2784	0.01	CD0495; 8	CD0495_orf21	putative regulatory protein (pseudogene)_conjugative transposon FtsK/SpoIIIE-family protein	CAJ67319.1	5450	CTTCATTTTGACACTGATTGAAGCTCTACTTCATACCAATTCAAAACTGACTATCCTTGA	587157
EXP_CD630_585001_590000_s_PSO-60-2675	0.01	CD0495; 8	CD0495_orf21	putative regulatory protein (pseudogene)_conjugative transposon FtsK/SpoIIIE-family protein	CAJ67319.1	5451	TACTACAGGAAAGACGATATGCTTTCCTGCATTGACCGTTTCTATGATGAAATGATGAAA	587266
EXP_CD630_585001_590000_s_PSO-60-2545	0.0106	CD0495; 8	CD0495_orf21	putative regulatory protein (pseudogene)_conjugative transposon FtsK/SpoIIIE-family protein	CAJ67319.1	5452	CTCATTTTCTTATCTTTGATGAATATGTGGCTTTTATGGAAATGCTGGGAACAAAGGAAA	587396
EXP_CD630_585001_590000_s_PSO-60-2474	0.01	CD0495; 8	CD0495_orf21	putative regulatory protein (pseudogene)_conjugative transposon FtsK/SpoIIIE-family protein	CAJ67319.1	5453	CTTAACAAGCTCAAACAGATTGTTATGTTAGGTCGTCAAGCTGGATTCTTTCTGATACTG	587467
EXP_CD630_585001_590000_s_PSO-60-2366	0.01	CD0495; 8	CD0495_orf21	putative regulatory protein (pseudogene)_conjugative transposon FtsK/SpoIIIE-family protein	putative regulatory protein (pseudogene)_conjugative transposon FtsK/SpoIIIE-family protein	5454	CAGTTTAATTTTAGAGTGGCTTTAGGTCGTATGTCTGAAATGGGCTATGGCATGATGTTT	587575
EXP_CD630_585001_590000_s_PSO-60-2242	0.01	CD0495; 8	CD0495_orf21	putative regulatory protein (pseudogene)_conjugative transposon FtsK/SpoIIIE-family protein	CAJ67320.1	5455	GAACAAGTGTCATCTCTGAATTTTATACTCCCCTTGTACCTAAAGGACATGATTTCTTAG	587699
EXP_CD630_585001_590000_s_PSO-60-2204	0.01	CD0495; 8	CD0495_orf21	putative regulatory protein (pseudogene)_conjugative transposon FtsK/SpoIIIE-family protein	CAJ67320.1	5456	CCTAAAGGACATGATTTCTTAGAGGAAATAAAAAGGTTATCCCACAGCAAACAGGACACG	587737
EXP_CD630_585001_590000_s_PSO-60-2044	0.01	CD0495; 8A	CD0495_8A	putative regulatory protein (pseudogene)_conjugative transposon hypothetical protein	CAJ67320.1	5457	GTACAAATCGACAGGAAACAGGCAAAAAAATAGTAGAAAATCCTTTGGTTACAAGGGATT	587897
EXP_CD630_585001_590000_s_PSO-60-2004	0.01	CD0495	CD0495	putative regulatory protein (pseudogene)	CAJ67320.1	5458	TCCTTTGGTTACAAGGGATTTAGAAAATTTCGGTGTATGTCAAATGAGCTTTAAAAGTTG	587937
EXP_CD630_585001_590000_s_PSO-60-1889	0.01	CD0495; 9	CD0495_orf20	putative regulatory protein (pseudogene)_ putative conjugative transposon replication initiation factor	putative regulatory protein (pseudogene)	5459	ATTTAAAGGAAAAACGCTTATCTTATGGACTTTCTCAAAACCGACTGGCTATTGCTACAG	588052
EXP_CD630_585001_590000_s_PSO-60-1807	0.01	CD0495; 9	CD0495_orf20	putative regulatory protein (pseudogene)_ putative conjugative transposon replication initiation factor	CAJ67321.1	5460	CGACATTGAAACTGGCAAGGTCAAGCCATCAGACGAATTACAACTGGCACTTTTAGAAAC	588134
EXP_CD630_585001_590000_s_PSO-60-1649	0.01	CD0495; 9	CD0495_orf20	putative regulatory protein (pseudogene)_ putative conjugative transposon replication initiation factor	CAJ67321.1	5461	TTTTACGATTGAAACTTTCCTATATGCTCCATGAAGACTATGGCTTCTATTCCTATACCG	588292
EXP_CD630_585001_590000_s_PSO-60-1606	0.01	CD0495; 9	CD0495_orf20	putative regulatory protein (pseudogene)_ putative conjugative transposon replication initiation factor	CAJ67321.1	5462	CTTCTATTCCTATACCGAACATTATGCTTTAGGCAATATTTTCGTCCTATGCTCTCATGA	588335
EXP_CD630_585001_590000_s_PSO-60-1504	0.01	CD0495; 9	CD0495_orf20	putative regulatory protein (pseudogene)_ putative conjugative transposon replication initiation factor	CAJ67321.1	5463	CAGACAATTTGAAAGCTATCTCTTAGCACAACAAAGAAGCTGGTATGAGTTCTTTATGGA	588437
EXP_CD630_585001_590000_s_PSO-60-1394	0.01	CD0495; 9	CD0495_orf20	putative regulatory protein (pseudogene)_ putative conjugative transposon replication initiation factor	CAJ67322.1	5464	ATAAAACAGGGATTTTGAATATTCCCATACTGACGGAAAAATGCCGACAGGAAGAGTGTA	588547
EXP_CD630_585001_590000_s_PSO-60-1245	0.01	CD0495; 9	CD0495_orf20	putative regulatory protein (pseudogene)_ putative conjugative transposon replication initiation factor	CAJ67322.1	5465	GGTTCATTACAAAGCGAAGTCTATTTCTGTATCTATGAAAAGGACTATGAGCAGTACAAG	588696
EXP_CD630_585001_590000_s_PSO-60-1194	0.01	CD0495; 9	CD0495_orf20	putative regulatory protein (pseudogene)_ putative conjugative transposon replication initiation factor	CAJ67322.1	5466	CAGTACAAGAAAAATGATATTCCCATTGAAGACGCAGAGGTTAAAAACCGTTTTGAAATC	588747
EXP_CD630_585001_590000_s_PSO-60-997	0.01	CD0495; 9	CD0495_orf20	putative regulatory protein (pseudogene)_ putative conjugative transposon replication initiation factor	CAJ67322.1	5467	GAAACTCAATGAAGAATGGGCATGGTTTATTGGAAACAATCGTGAACGATTAAAACTAAC	588944
EXP_CD630_585001_590000_s_PSO-60-870	0.01	CD0495; 9	CD0495_orf20	putative regulatory protein (pseudogene)_ putative conjugative transposon replication initiation factor	CAJ67322.1	5468	TTAAAGGTTGCTATTACACTTGATGAAATTAACCAGACGCAGGTTGTGAAAGACATTCTC	589071
EXP_CD630_585001_590000_s_PSO-60-743	0.01	CD0495	CD0495	putative regulatory protein (pseudogene)	CAJ67322.1	5469	TGATAACGAACAAAAAATAACTTAAATACAAATTTACTGAATACAGAAAGGAGAACATTT	589198
EXP_CD630_585001_590000_s_PSO-60-661	0.01	CD0495; 9A	CD0495_orf19	putative regulatory protein (pseudogene)_conjugative transposon protein	CAJ67322.1	5470	TTATAACTGGTTTCTATCAAATGCTCAATCACTGGTACTTTTAGCAATCGTTGTAATTGG	589280
EXP_CD630_585001_590000_s_PSO-60-597	0.01	CD0495; 9A	CD0495_orf19	putative regulatory protein (pseudogene)_conjugative transposon protein	CD0493/4	5471	TATCTTGGCTTCAAGCGTGAGTTTAGTAAACTGATTGGCTTTCTCATCATTGCGATTATT	589344
EXP_CD630_585001_590000_s_PSO-60-488	0.01	CD0495	CD0495	putative regulatory protein (pseudogene)	CAJ67323.1	5472	AGCTATTTAATCGCATTATCGGTGCTTAAATTAAACCGTTATTTTGTGGAATATAAGTGG	589453
EXP_CD630_585001_590000_s_PSO-60-379	0.01	CD0495	CD0495	putative regulatory protein (pseudogene)	CAJ67323.1	5473	GATTTTTGAATCTCTACACAGAAAGGACGTGAACACATGGACGATATGCAAGTCTATATT	589562
EXP_CD630_585001_590000_s_PSO-60-292	0.01	CD0495; 500	CD0495_orf18	putative regulatory protein (pseudogene)_conjugative transposon protein	CAJ67323.1	5474	GAATTAGTCGGTGCTTGGTTTACCTTTCCCATTGATTTTGAAGAAGTCAAAGAGAAAATC	589649
EXP_CD630_585001_590000_s_PSO-60-182	0.01	CD0495; 500	CD0495_orf18	putative regulatory protein (pseudogene)_conjugative transposon protein	CAJ67323.1	5475	CTTTACGGTTGACGAATACACTTCTATTGGCGAACTCAATCGCCTATGGGAAATGGTATC	589759
EXP_CD630_585001_590000_s_PSO-60-59	0.01	CD0495; 500	CD0495_orf18	putative regulatory protein (pseudogene)_conjugative transposon protein	CAJ67323.1	5476	GGAACTAAGCGAACATCAAGAGGATATTATTATTCACTCGGATTGTGATGATATGGAAGA	589882
EXP_CD630_590001_595000_s_PSO-60-4909	0.01	CD0495; 500	CD0495_orf18	putative regulatory protein (pseudogene)_conjugative transposon protein	CAJ67323.1	5477	TGATTTAGAACTTTCGGGAACATTCATTTCTACCAATCATGGGATTTTTGAAATCACTCA	590032
EXP_CD630_590001_595000_s_PSO-60-4771	0.01	CD0495	CD0495	putative regulatory protein (pseudogene)	CAJ67323.1	5478	AAGGATTGATTCTATGAAGAAAATACGAAGCTATACCAGTATTTGGTCTGTTGAGAAAGT	590170
EXP_CD630_590001_595000_s_PSO-60-4582	0.0173	CD0495; 501	CD0495_orf17	conjugative transposon membrane protein	putative regulatory protein (pseudogene)	5479	ATTTCTCAAATACTTTGGGATTCCTGTCGCTTTCACATGGTTTATGTCTACAAAAACCTT	590359
EXP_CD630_590001_595000_s_PSO-60-4531	0.013	CD0495; 501	CD0495_orf17	conjugative transposon membrane protein	conjugative transposon membrane protein	5480	AAAAACCTTTGATGGTAAAAAGCCTTATGGATTTTTAAAGTCTGTCATTGCTTATGCACT	590410
EXP_CD630_590001_595000_s_PSO-60-4401	0.01	CD0495	CD0495	putative regulatory protein (pseudogene)	conjugative transposon membrane protein	5481	GCAGTTAGGAGTGAATTTTATGGCATATCCAATTAAATACATTGAAAATAATCTGGTCTG	590540
EXP_CD630_590001_595000_s_PSO-60-4301	0.01	CD0495; 502	CD0495_orf16	putative regulatory protein (pseudogene)_conjugative transposon ATP/GTP-binding protein	putative regulatory protein (pseudogene)	5482	CCTTACAATTACTCATTTCTAAGTCCAGAACAGAAAATACAAGTGCATGATTCTTTCAGA	590640
EXP_CD630_590001_595000_s_PSO-60-4202	0.01	CD0495; 502	CD0495_orf16	putative regulatory protein (pseudogene)_conjugative transposon ATP/GTP-binding protein	putative regulatory protein (pseudogene)_conjugative transposon ATP/GTP-binding protein	5483	TTACAAATCAGTACAGAATCCAGCATACGTTCAGCACAAGAGCGTTCTAAAAATGAAGTC	590739
EXP_CD630_590001_595000_s_PSO-60-3983	0.01	CD0495; 502	CD0495_orf16	putative regulatory protein (pseudogene)_conjugative transposon ATP/GTP-binding protein	0	5484	GCCAAAAATGCTTTGTCTGATTTTGTCTATGATGTGAACCATAAGTTAATGGGAGATTTT	590958
EXP_CD630_590001_595000_s_PSO-60-3918	0.01	CD0495; 502	CD0495_orf16	putative regulatory protein (pseudogene)_conjugative transposon ATP/GTP-binding protein	0	5485	CATGAGTAATGATGAAATCCTGCGTTTTCAGAAGATGGAAAAGCTCTTGGAAAATAAAAT	591023
EXP_CD630_590001_595000_s_PSO-60-3809	0.01	CD0495; 502	CD0495_orf16	putative regulatory protein (pseudogene)_conjugative transposon ATP/GTP-binding protein	0	5486	CTGATTGAACATCTTTACGGACAGACAGGTACAGCTTATGAAGATTATGAGTATCATCTA	591132
EXP_CD630_590001_595000_s_PSO-60-3726	0.01	CD0495; 502	CD0495_orf16	putative regulatory protein (pseudogene)_conjugative transposon ATP/GTP-binding protein	0	5487	AACCTTGATTAAATACTATGACCTCATCAAGCCTACTCGCTGTTTAATAGAAGAAAAACA	591215
EXP_CD630_590001_595000_s_PSO-60-3617	0.01	CD0495; 502	CD0495_orf16	putative regulatory protein (pseudogene)_conjugative transposon ATP/GTP-binding protein	0	5488	TTTACCATTAACAGTATTGTCGGAGAGCTGGACTTTCCATCAAGTGAAATTTTCTATTAC	591324
EXP_CD630_590001_595000_s_PSO-60-3503	0.01	CD0495; 502	CD0495_orf16	putative regulatory protein (pseudogene)_conjugative transposon ATP/GTP-binding protein	0	5489	GCAAATTGTAAAGCATTAAGCACCGTTCGCAATAAAAAGAAAGAGTTGAAAGATTTAGAT	591438
EXP_CD630_590001_595000_s_PSO-60-3356	0.01	CD0495; 502	CD0495_orf16	putative regulatory protein (pseudogene)_conjugative transposon ATP/GTP-binding protein	0	5490	CAATCCAAAGAATCTATGTACAAACTCTCTTATGTGGTTCGGGTTTCTGCTAATGATTTG	591585
EXP_CD630_590001_595000_s_PSO-60-3314	0.01	CD0495; 502	CD0495_orf16	putative regulatory protein (pseudogene)_conjugative transposon ATP/GTP-binding protein	0	5491	GTTTCTGCTAATGATTTGGACGAGTTGAAACGTCGCTGTAATGAAGTGAAAGACTTTTAC	591627
EXP_CD630_590001_595000_s_PSO-60-3173	0.01	CD0495; 502	CD0495_orf16	putative regulatory protein (pseudogene)_conjugative transposon ATP/GTP-binding protein	0	5492	TATATGAATGACTATATTCAATATGTAACTTCTGATTTCCTCGCTGGACTTGGCTTTGGT	591768
EXP_CD630_590001_595000_s_PSO-60-3095	0.01	CD0495; 502	CD0495_orf16	putative regulatory protein (pseudogene)_conjugative transposon ATP/GTP-binding protein	CAJ67325.1; 0	5493	GAAAATGAAGGGATTTATGTTGGCTATAGCTTAGATACAGGACGCAATGTGTATCTCAAA	591846
EXP_CD630_590001_595000_s_PSO-60-2957	0.01	CD0495; 502	CD0495_orf16	putative regulatory protein (pseudogene)_conjugative transposon ATP/GTP-binding protein	CAJ67325.1; 0	5494	GGTAAATCCTTTGCGAATAACCTTATCGTCTATTATGCAGTGCTTTATGGAGCACAAGCA	591984
EXP_CD630_590001_595000_s_PSO-60-2862	0.01	CD0495; 502	CD0495_orf16	putative regulatory protein (pseudogene)_conjugative transposon ATP/GTP-binding protein	0	5495	GAAAGAAACGCTTCCAGAAATCGCTCACGAGATTAACATTGTGAATCTCACTTCTGATGA	592079
EXP_CD630_590001_595000_s_PSO-60-2769	0.01	CD0495; 502	CD0495_orf16	putative regulatory protein (pseudogene)_conjugative transposon ATP/GTP-binding protein	CAJ67326.1; 0	5496	TATGAAAAATCCAAAAGATTCTGAATCACTGGCTATTGATATTCTGACATTCCTTACAGG	592172
EXP_CD630_590001_595000_s_PSO-60-2698	0.01	CD0495; 502	CD0495_orf16	putative regulatory protein (pseudogene)_conjugative transposon ATP/GTP-binding protein	CAJ67326.1; 0	5497	GAGATTCTGAACGTTTTCCCGTACTACGGAAAGCGATTCGTGCAGTAACCAATAGTGAAG	592243
EXP_CD630_590001_595000_s_PSO-60-2556	0.01	CD0495; 502	CD0495_orf16	putative regulatory protein (pseudogene)_conjugative transposon ATP/GTP-binding protein	0	5498	CTTTACGGATTATGATTTTGCACATCTCTTATTCAGTGATGGCTATGTCGAACAATCTAT	592385
EXP_CD630_590001_595000_s_PSO-60-2460	0.01	CD0495; 502	CD0495_orf16	putative regulatory protein (pseudogene)_conjugative transposon ATP/GTP-binding protein	CAJ67327.1; 0	5499	GGATTTGGTATTACCTGATAAGGAAACAAGTTTTGAGGAATACACGACAATGGAACTATT	592481
EXP_CD630_590001_595000_s_PSO-60-2412	0.01	CD0495; 502	CD0495_orf16	putative regulatory protein (pseudogene)_conjugative transposon ATP/GTP-binding protein	CAJ67327.1; 0	5500	AATGGAACTATTATCCGTTGCTATGTTAATTGTCATTAGCACCTTTGCGTTGGATTTTAT	592529
EXP_CD630_590001_595000_s_PSO-60-2274	0.01	CD0495; 502	CD0495_orf16	putative regulatory protein (pseudogene)_conjugative transposon ATP/GTP-binding protein	CAJ67327.1; 0	5501	CTTATCTATGAAGTTAGTAAGAGCTGGACGTGCTATGAATGCAGGTGTCTATTTTGTTAC	592667
EXP_CD630_590001_595000_s_PSO-60-2200	0.0134	CD0495; 502	CD0495_orf16	putative regulatory protein (pseudogene)_conjugative transposon ATP/GTP-binding protein	CAJ67327.1; 0	5502	ACCTTTTAGATGAAAAATTGAAAAATAATCTTGGTTTGAAGTTTGCCTTTCGTTCCACTG	592741
EXP_CD630_590001_595000_s_PSO-60-2084	0.01	CD0495; 502	CD0495_orf16	putative regulatory protein (pseudogene)_conjugative transposon ATP/GTP-binding protein	CAJ67327.1; 0	5503	AACAATCAGAAGCGACTTCGTGACTTAGAGAACGGACAATGCCTTATCAGTGATTTATAT	592857
EXP_CD630_590001_595000_s_PSO-60-1956	0.01	CD0495	CD0495	putative regulatory protein (pseudogene)	CAJ67327.1; 0	5504	GCCTGTGAGAAAAGAGGTGTAATGATGGTACAGAAATTAAAATCAAACTGGACTCTGAAG	592985
EXP_CD630_590001_595000_s_PSO-60-1880	0.01	CD0495; 503	CD0495_orf15	putative regulatory protein (pseudogene)_conjugative transposon membrane protein	CAJ67327.1; 0	5505	CAATGACAGTGGTTTTATCACTCGTGATTGCCATTTTTCTTTTAGCAATGTTGGGAACAG	593061
EXP_CD630_590001_595000_s_PSO-60-1785	0.01	CD0495; 503	CD0495_orf15	putative regulatory protein (pseudogene)_conjugative transposon membrane protein	CAJ67327.1; 0	5506	AATGTAGCAAATGAATACAGCCGATACCCACTTGAAAACTATCAACTGGATTTTTATGTT	593156
EXP_CD630_590001_595000_s_PSO-60-1682	0.01	CD0495; 503	CD0495_orf15	putative regulatory protein (pseudogene)_conjugative transposon membrane protein	CAJ67327.1; 0	5507	TTGGAAAACAGGTCATGTATGGACTATATGCTATTACCAATTTTATTTGGACAATCAGTC	593259
EXP_CD630_590001_595000_s_PSO-60-1600	0.01	CD0495; 503	CD0495_orf15	putative regulatory protein (pseudogene)_conjugative transposon membrane protein	CAJ67327.1; 0	5508	CTACTTAGTTCAAGAAGCCTATTCCCTCGACTTCATTTCTGCTACAGCAGATTCCATTGG	593341
EXP_CD630_590001_595000_s_PSO-60-1444	0.01	CD0495; 503	CD0495_orf15	putative regulatory protein (pseudogene)_conjugative transposon membrane protein	CAJ67327.1; 0	5509	GGTTTATGTTGTCTATACAGGACTGATAAAAAGAGAAACTACAAAAGCGATTCATGCCAT	593497
EXP_CD630_590001_595000_s_PSO-60-1349	0.183	CD0495; 503	CD0495_orf15	putative regulatory protein (pseudogene)_conjugative transposon membrane protein	CAJ67327.1; 0	5510	CCTTTATTGCCTATGCTCCCGACTACATTAAAAAAATCAATGATTTTTCATCAGACATCA	593592
EXP_CD630_590001_595000_s_PSO-60-1248	0.01	CD0495; 503	CD0495_orf15	putative regulatory protein (pseudogene)_conjugative transposon membrane protein	CAJ67327.1; 0	5511	CATTCAGACAGTCAAGGAAATGACAGTGTGGACTTGATACGTGACAGCCTATTTTCCATA	593693
EXP_CD630_590001_595000_s_PSO-60-1163	0.01	CD0495; 503	CD0495_orf15	putative regulatory protein (pseudogene)_conjugative transposon membrane protein	CAJ67327.1; 0	5512	TTCAATACAACAGTTCAGACATTGAAAGTATTGGTGCTGACCGTGTGGAAAGTCTACTTT	593778
EXP_CD630_590001_595000_s_PSO-60-1084	0.01	CD0495; 503	CD0495_orf15	putative regulatory protein (pseudogene)_conjugative transposon membrane protein	CAJ67328.1; 0	5513	TAATGGAGAAGACAGAGAAAAAATTGTAGCAGAAGAAATCGAAGACAGAAACAATGTGAA	593857
EXP_CD630_590001_595000_s_PSO-60-999	0.01	CD0495; 503	CD0495_orf15	putative regulatory protein (pseudogene)_conjugative transposon membrane protein	0	5514	CGTTTGGGTACAGTCTTCTTTCTCTTTGTATTCAATATCGGGATTTCTATATTCGTATTC	593942
EXP_CD630_590001_595000_s_PSO-60-788	0.01	CD0495; 503	CD0495_orf15	putative regulatory protein (pseudogene)_conjugative transposon membrane protein	CAJ67329.1; 0	5515	CTGGAATCACGCTGATTATTACGACAGCCTTTAGTATTTCAACCATGCTCTATACCTTAT	594153
EXP_CD630_590001_595000_s_PSO-60-596	0.01	CD0495; 503	CD0495_orf15	putative regulatory protein (pseudogene)_conjugative transposon membrane protein	CAJ67329.1; 0	5516	TGATGAGAAAACCTCGTATGCTTATGCACGCTCATATGCACCGCCTACAGCGTAAACTTG	594345
EXP_CD630_590001_595000_s_PSO-60-496	0.01	CD0495; 503	CD0495_orf15	putative regulatory protein (pseudogene)_conjugative transposon membrane protein	CAJ67329.1; 0	5517	CAGTGCTACAGGAAAACAAGGACAGTCGGGTAGTTCTGGTAGGACACAAGCAGATCACAC	594445
EXP_CD630_590001_595000_s_PSO-60-364	0.01	CD0495; 503	CD0495_orf15	putative regulatory protein (pseudogene)_conjugative transposon membrane protein	CAJ67329.1; 0	5518	CAAAGATAAAATCGTTGATTCTGCTGGTAATCTCAAAGAACAGGTTAAGGATATTCCGAC	594577
EXP_CD630_590001_595000_s_PSO-60-278	0.01	CD0495; 503	CD0495_orf15	putative regulatory protein (pseudogene)_conjugative transposon membrane protein	CAJ67329.1; 0	5519	GAAAATCCAAAGCAAAAGAAAATGTTCGTGACCTAACTTCCAGTATTTCTCAAACCAGAG	594663
EXP_CD630_590001_595000_s_PSO-60-152	0.01	CD0495; 503	CD0495_orf15	putative regulatory protein (pseudogene)_conjugative transposon membrane protein	CAJ67329.1; 0	5520	CTGAAATGGAACAGGTCAAACAGAAAAAACAGCCAGCTTCTTCCGTTCATGAAAGACCAG	594789
EXP_CD630_590001_595000_s_PSO-60-91	0.01	CD0495; 503	CD0495_orf15	putative regulatory protein (pseudogene)_conjugative transposon membrane protein	CAJ67329.1; 0	5521	TACTAAGCAAGAACAATCTCATGATGGACAGACCGCAAAACAATCTTCTATTCAGACTTC	594850
EXP_CD630_595001_600000_s_PSO-60-4874	0.01	CD0495; 503	CD0495_orf15	putative regulatory protein (pseudogene)_conjugative transposon membrane protein	CAJ67329.1; 0	5522	GTCACAAAAGAGCGTCCGTCTACTGTTCAAAGAGTTCAAAGCCAAAACCTTAGAAATAGA	595067
EXP_CD630_595001_600000_s_PSO-60-4742	0.01	CD0495; 504	CD0495_orf14	putative cell wall hydrolase_putative cell wall hydrolase	CAJ67329.1; 0	5523	GTTCTGGGCTATTCTTGATGGTCTTCTCACTACTTCTGTTTGTTGCCATTTTATTTTCAG	595199
EXP_CD630_595001_600000_s_PSO-60-4732	0.01	CD0495; 504	CD0495_orf14	putative cell wall hydrolase_putative cell wall hydrolase	CAJ67329.1; 0	5524	ATTCTTGATGGTCTTCTCACTACTTCTGTTTGTTGCCATTTTATTTTCAGATGAACAAGA	595209
EXP_CD630_595001_600000_s_PSO-60-4617	0.01	CD0495; 504	CD0495_orf14	putative cell wall hydrolase_putative cell wall hydrolase	0	5525	GCTCATAAGCCTATGGTAGAAAAATACGCTAGAGAATATGGCATTGAAGAATACGTTAAT	595324
EXP_CD630_595001_600000_s_PSO-60-4467	0.01	CD0495; 504	CD0495_orf14	putative cell wall hydrolase_putative cell wall hydrolase	CAJ67330.1; 0	5526	TTGAGTACAGAAGAATCTATCAAGCAAGGTGTGAAGTATTTCAGTGAATTATTAGCCAGT	595474
EXP_CD630_595001_600000_s_PSO-60-4343	0.01	CD0495; 504	CD0495_orf14	putative cell wall hydrolase_putative cell wall hydrolase	CAJ67330.1; 0	5527	TAGGGTATGTGGCTAATCGTGGAAACAAATATACCTTTGAACTGGCTCAAAGTTTCTCTA	595598
EXP_CD630_595001_600000_s_PSO-60-4332	0.01	CD0495; 504	CD0495_orf14	putative cell wall hydrolase_putative cell wall hydrolase	0	5528	GCTAATCGTGGAAACAAATATACCTTTGAACTGGCTCAAAGTTTCTCTAAGGAATATTCA	595609
EXP_CD630_595001_600000_s_PSO-60-4203	0.01	CD0495; 504	CD0495_orf14	putative cell wall hydrolase_putative cell wall hydrolase	0	5529	GGCAATATGTTTTATGTTCAGCTTGTTACGCAGTATCTTGTCACAACTCAATTTAATGAT	595738
EXP_CD630_595001_600000_s_PSO-60-4066	0.0113	CD0495; 504	CD0495_orf14	putative cell wall hydrolase_putative cell wall hydrolase	CAJ67331.1; 0	5530	TACTTCATTTGATTGTAGCGGACTGACACAATGGACGTATGGCAAAGCTGGGATTAAATT	595875
EXP_CD630_595001_600000_s_PSO-60-3971	0.01	CD0495; 504	CD0495_orf14	putative cell wall hydrolase_putative cell wall hydrolase	CAJ67331.1; 0	5531	AACATATCCCACTATCCGAAGCAAAAGCTGGCGATTTGGTTTTCTTTCATTCTACCTATA	595970
EXP_CD630_595001_600000_s_PSO-60-3930	0.01	CD0495; 504	CD0495_orf14	putative cell wall hydrolase_putative cell wall hydrolase	CAJ67331.1; 0	5532	TTCTTTCATTCTACCTATAACGCTGGCTCTTATATTACTCATATCGGGATTTATTTAGGC	596011
EXP_CD630_595001_600000_s_PSO-60-3800	0.01	CD0495; 504	CD0495_orf14	putative cell wall hydrolase_putative cell wall hydrolase	CAJ67331.1; 0	5533	TCGCAAAAACAAAAGTTGTAACGAGAACTGATAATTCGAAAAGTCGAATGACGGAGTAAC	596141
EXP_CD630_595001_600000_s_PSO-60-3648	0.01	CD0495; 504	CD0495_orf14	putative cell wall hydrolase_putative cell wall hydrolase	0	5534	CTAATCGTATTTTGAGAATACGAAAGGAAATGCGAACTAGAGGTAGTCGAGTGTCCGATA	596293
EXP_CD630_595001_600000_s_PSO-60-3581	0.01	CD0495; 504	CD0495_orf14	putative cell wall hydrolase_putative cell wall hydrolase	CAJ67332.1; 0	5535	CTTCCATAAAATACTCATGGTAAGAATGTGCGAAAAGCACTGACGAAATTCTGAATGTAC	596360
EXP_CD630_595001_600000_s_PSO-60-3461	0.01	CD0495; 504	CD0495_orf14	putative cell wall hydrolase_putative cell wall hydrolase	CAJ67332.1; 0	5536	GAGTAAAACTGGTCACTATGAAACTCCCTATATCGTTACAGGCGATATCAAGCAAACAGG	596480
EXP_CD630_595001_600000_s_PSO-60-3418	0.01	CD0495; 504	CD0495_orf14	putative cell wall hydrolase_putative cell wall hydrolase	0	5537	GATATCAAGCAAACAGGCACAGAGGGATTACCTAAAAGTATGATGTACGGATAGAATTAT	596523
EXP_CD630_595001_600000_s_PSO-60-3317	0.01	CD0495; 504	CD0495_orf14	putative cell wall hydrolase_putative cell wall hydrolase	CAJ67333.1; 0	5538	AATGAAGTGTTTGTAAGGAAAAGCTTTGACTATAACTTACATTAATTTCAGTGAAAGTGG	596624
EXP_CD630_595001_600000_s_PSO-60-3184	0.01	CD0495; 504	CD0495_orf14	putative cell wall hydrolase_putative cell wall hydrolase	CAJ67333.1; 0	5539	TTGACTGTTCATGAATTAGGTTCGGGTAAGACTAAGATAGGAAAACTTCATTATTACGGA	596757
EXP_CD630_595001_600000_s_PSO-60-3118	0.01	CD0495; 504	CD0495_orf14	putative cell wall hydrolase_putative cell wall hydrolase	CAJ67333.1; 0	5540	CAACTAATGACAGTCAAAGTTAGTAACAAAAAGGCACTGAGGTTCAATGAGTATTACGAT	596823
EXP_CD630_595001_600000_s_PSO-60-2980	0.01	CD0495; 504; 506	CD0495_orf14_506	putative cell wall hydrolase_putative cell wall hydrolase_group II intron reverse transcriptase/maturase	CAJ67333.1; 0	5541	ACACAAGAAGAAAATATTTTATTGGCTTATCGAAATATCAAAAGCAATAAAGGCAGTAAA	596961
EXP_CD630_595001_600000_s_PSO-60-2874	0.01	CD0495; 504; 506	CD0495_orf14_506	putative cell wall hydrolase_putative cell wall hydrolase_group II intron reverse transcriptase/maturase	CAJ67333.1; 0	5542	ACCCATATCAATTAGTTCAATACGTTCAAAATCGATTTAACAACTTTCAACCTCACTCCA	597067
EXP_CD630_595001_600000_s_PSO-60-2749	0.01	CD0495; 504; 506	CD0495_orf14_506	putative cell wall hydrolase_putative cell wall hydrolase_group II intron reverse transcriptase/maturase	CAJ67333.1; 0	5543	GATAGATTAGTACAGCAATGCATAAAGCAGATCCTTGAACCAATTTTGGAAGCAAAATTC	597192
EXP_CD630_595001_600000_s_PSO-60-2708	0.01	CD0495; 504; 506	CD0495_orf14_506	putative cell wall hydrolase_putative cell wall hydrolase_group II intron reverse transcriptase/maturase	CAJ67333.1; 0	5544	AATTTTGGAAGCAAAATTCCATAAGCATTCTTATGGATTTCGACCAGAAAGAAGTTCGCA	597233
EXP_CD630_595001_600000_s_PSO-60-2554	0.01	CD0495; 504; 506	CD0495_orf14_506	putative cell wall hydrolase_putative cell wall hydrolase_group II intron reverse transcriptase/maturase	CAJ67333.1; 0	5545	GGAAAATTGCTTAAGCAACTCTGGACAATGAAAATTCGAGACAAGACATTTATTTCAATA	597387
EXP_CD630_595001_600000_s_PSO-60-2508	0.01	CD0495; 504; 506	CD0495_orf14_506	putative cell wall hydrolase_putative cell wall hydrolase_group II intron reverse transcriptase/maturase	CAJ67333.1; 0	5546	CATTTATTTCAATATTGTCGAGAATGCTTAAGGCAGAGGTAAAAGGCATTGGAAAATCAA	597433
EXP_CD630_595001_600000_s_PSO-60-2359	0.01	CD0495; 504; 506	CD0495_orf14_506	putative cell wall hydrolase_putative cell wall hydrolase_group II intron reverse transcriptase/maturase	CAJ67333.1; 0	5547	GACGGATTTCCAACCAAAAGAAAATACAGTAGTCTGCTGAGTAAAACTCAATCAATAAGA	597582
EXP_CD630_595001_600000_s_PSO-60-2174	0.01	CD0495; 504; 506	CD0495_orf14_506	putative cell wall hydrolase_putative cell wall hydrolase_group II intron reverse transcriptase/maturase	CAJ67333.1; 0	5548	TGATTTAGACATAAGTCCTGAAAAGTCAAAAGTAACTAATCTGAGAAAAAATTATTCTGA	597767
EXP_CD630_595001_600000_s_PSO-60-1988	0.01	CD0495; 504; 506	CD0495_orf14_506	putative cell wall hydrolase_putative cell wall hydrolase_group II intron reverse transcriptase/maturase	CAJ67333.1; 0	5549	CGCTAATCCAACTGTAGATAATGTCAATAAGTACAACTCTGTTGTTCTAGGTTTGCATAA	597953
EXP_CD630_595001_600000_s_PSO-60-1910	0.01	CD0495; 504; 506	CD0495_orf14_506	putative cell wall hydrolase_putative cell wall hydrolase_group II intron reverse transcriptase/maturase	CAJ67333.1; 0	5550	TCTGGTCAACTTAGATTTTGTAGATATTGCTTTCACAGTAAATAAAAGTCTTGATTGTCG	598031
EXP_CD630_595001_600000_s_PSO-60-1795	0.01	CD0495; 504; 506	CD0495_orf14_506	putative cell wall hydrolase_putative cell wall hydrolase_group II intron reverse transcriptase/maturase	CAJ67333.1; 0	5551	TATAAACAATATAACTGGAAGAAACGATTCATAGCGAACATGATTTTATTTCCAATAGCC	598146
EXP_CD630_595001_600000_s_PSO-60-1677	0.01	CD0495; 504; 506	CD0495_orf14_506	putative cell wall hydrolase_putative cell wall hydrolase_group II intron reverse transcriptase/maturase	CAJ67333.1; 0	5552	AAGGTAGGCTGTTTATTCATCAAAGATTAAAGATGGATATGCATACCGTTTATTACCTGC	598264
EXP_CD630_595001_600000_s_PSO-60-1443	0.01	CD0495; 504; 506	CD0495_orf14_506	putative cell wall hydrolase_putative cell wall hydrolase_group II intron reverse transcriptase/maturase	CAJ67333.1; 0	5553	TGATTGTTACAAAAGAAACACACAAATTGATTCATGCGACTAAAAGAGAAACGATAGTTC	598498
EXP_CD630_595001_600000_s_PSO-60-1397	0.01	CD0495; 504; 506	CD0495_orf14_506	putative cell wall hydrolase_putative cell wall hydrolase_group II intron reverse transcriptase/maturase	CAJ67333.1; 0	5554	AGAAACGATAGTTCATTATTTACCTTTGGTATTAAAAAAGGAAAGATCATTGGAAAAGCT	598544
EXP_CD630_595001_600000_s_PSO-60-1260	0.158	CD0495; 504	CD0495_orf14	putative cell wall hydrolase_putative cell wall hydrolase	CAJ67333.1; 0	5555	CTCTCATGCACGGTGTGAAGCGGGGGAAAAGATGGAGATAACCTCAAAGTCTTACCTATC	598681
EXP_CD630_595001_600000_s_PSO-60-1142	0.01	CD0495	CD0495	putative regulatory protein (pseudogene)	CAJ67333.1; 0	5556	GCAGGACGAATCAAACAATGAGAAAGGAAGATTCAATGATGAAATTCAGAAAAAATCAGA	598799
EXP_CD630_595001_600000_s_PSO-60-1087	0.01	CD0495; 507	CD0495_orf13	putative regulatory protein (pseudogene)_putative conjugative transposon exported protein	CAJ67333.1; 0	5557	TCAGAATAAAGAAAAACAGATACCAAAGGAAAAGAAACCTCGTATCTACAAAGTCAATCC	598854
EXP_CD630_595001_600000_s_PSO-60-944	0.01	CD0495; 507	CD0495_orf13	putative regulatory protein (pseudogene)_putative conjugative transposon exported protein	CAJ67333.1; 0	5558	ATACCCACACCATTCACGAAACAACCATCATAGAAAAGGAATATGTTGATACTCATAATG	598997
EXP_CD630_595001_600000_s_PSO-60-889	0.01	CD0495; 507	CD0495_orf13	putative regulatory protein (pseudogene)_putative conjugative transposon exported protein	CAJ67333.1; 0	5559	TAATGTAGAAAATTTTGTAGAGAACTTTGCGAAAGTTTACTATTCATGGGAACTAAACGA	599052
EXP_CD630_595001_600000_s_PSO-60-792	0.01	CD0495; 507	CD0495_orf13	putative regulatory protein (pseudogene)_putative conjugative transposon exported protein	0	5560	TATCTGACAGAGGAACTTCAAGCTCTCAATATTGATACAGTCCGAAAGGATATTCCTGTA	599149
EXP_CD630_595001_600000_s_PSO-60-698	0.01	CD0495; 507	CD0495_orf13	putative regulatory protein (pseudogene)_putative conjugative transposon exported protein	CAJ67334.1; 0	5561	TAAAAGCAGATGGCGAAAACCAGTTTGATGTGACCTATAGTGTAGACCAGTTGATTACAG	599243
EXP_CD630_595001_600000_s_PSO-60-566	0.01	CD0495; 507	CD0495_orf13	putative regulatory protein (pseudogene)_putative conjugative transposon exported protein	CAJ67334.1; 0	5562	TACTGACTAAAAACCCGACCATTACCAGCATACCTAAGAAATCAGACTATAAACCAAAAG	599375
EXP_CD630_595001_600000_s_PSO-60-479	0.01	CD0495; 507	CD0495_orf13	putative regulatory protein (pseudogene)_putative conjugative transposon exported protein	CAJ67334.1; 0	5563	CCATTATGACAAATGAAATCATTGAGTTTCTAACGACATTCTTCAAGCTCTATCCTACAG	599462
EXP_CD630_595001_600000_s_PSO-60-373	0.01	CD0495; 507	CD0495_orf13	putative regulatory protein (pseudogene)_putative conjugative transposon exported protein	CAJ67334.1; 0	5564	ATCTATCGGAAAAGATTATATTTTTCAAGAACTCGTGAATCCTATCTACAATCGTAAAGA	599568
EXP_CD630_595001_600000_s_PSO-60-255	0.01	CD0495; 507	CD0495_orf13	putative regulatory protein (pseudogene)_putative conjugative transposon exported protein	CAJ67334.1; 0	5565	CAAGTATCTCAATTTGATTTGGTGCTAGAAAAAGTAGGAAATAACTGGAAGATTATAAAA	599686
EXP_CD630_595001_600000_s_PSO-60-63	0.0193	CD0495	CD0495	putative regulatory protein (pseudogene)	CAJ67334.1; 0	5566	GGCAAGGTATTCTTAAATAAACTGTCAATTTGATAGTGGGAACAAATAATTAGATGTCCC	599878
EXP_CD630_600001_605000_s_PSO-60-4887	0.01	CD0495; 508	CD0495_tetM	putative regulatory protein (pseudogene)_conjugative transposon tetracycline resistance protein	CAJ67334.1; 0	5567	GTTTTAGCTCATGTTGACGCAGGAAAAACTACTTTGACAGAAAGCTTACTATATACTAGT	600054
EXP_CD630_600001_605000_s_PSO-60-4752	0.01	CD0495; 508	CD0495_tetM	putative regulatory protein (pseudogene)_conjugative transposon tetracycline resistance protein	CAJ67334.1; 0	5568	GGAATTACAATTCAGACAGCAGTAACCTCTTTTCAGTGGAAAGATATTAAGGTAAATATC	600189
EXP_CD630_600001_605000_s_PSO-60-4714	0.01	CD0495; 508	CD0495_tetM	putative regulatory protein (pseudogene)_conjugative transposon tetracycline resistance protein	CAJ67334.1; 0	5569	GAAAGATATTAAGGTAAATATCATAGATACTCCAGGACATATGGATTTTTTAGCAGAAGT	600227
EXP_CD630_600001_605000_s_PSO-60-4625	0.01	CD0495; 508	CD0495_tetM	putative regulatory protein (pseudogene)_conjugative transposon tetracycline resistance protein	CAJ67334.1; 0	5570	CAATCCTACTAATTTCTGCGAGAGATGGAGTACAAGCACAAACTCGGATATTATTTCATG	600316
EXP_CD630_600001_605000_s_PSO-60-4515	0.01	CD0495; 508	CD0495_tetM	putative regulatory protein (pseudogene)_conjugative transposon tetracycline resistance protein	CAJ67334.1; 0	5571	CAAAATGGGATTGATTTATCAACGGTTTATCAAGATATTAAAGAGAAACTTTCTATGGAA	600426
EXP_CD630_600001_605000_s_PSO-60-4351	0.01	CD0495; 508	CD0495_tetM	putative regulatory protein (pseudogene)_conjugative transposon tetracycline resistance protein	CAJ67334.1; 0	5572	GGAGAAATATACACTTGGGAAATCATTGGAGATATTAGAACTCGAACAAGAGGAAATCAG	600590
EXP_CD630_600001_605000_s_PSO-60-4218	0.01	CD0495; 508	CD0495_tetM	putative regulatory protein (pseudogene)_conjugative transposon tetracycline resistance protein	CAJ67334.1; 0	5573	ATAGAAGTGATAACGAATAAATTTTATTCATCAACATACAGAAAGAAGTCTGAACTTTGC	600723
EXP_CD630_600001_605000_s_PSO-60-4075	0.01	CD0495; 508	CD0495_tetM	putative regulatory protein (pseudogene)_conjugative transposon tetracycline resistance protein	CAJ67334.1; 0	5574	GGATTCGGTTAGAATATCGGAAAAGGAAAAAATAAAAATTACAGAAATGTATACTTCAAT	600866
EXP_CD630_600001_605000_s_PSO-60-3976	0.01	CD0495; 508	CD0495_tetM	putative regulatory protein (pseudogene)_conjugative transposon tetracycline resistance protein	CAJ67334.1; 0	5575	GGAAATTGTTATTTTGCAAAATGAGTTTTTGAAGCTAAATAGTGTTCTTGGAGATACAAA	600965
EXP_CD630_600001_605000_s_PSO-60-3860	0.01	CD0495; 508	CD0495_tetM	putative regulatory protein (pseudogene)_conjugative transposon tetracycline resistance protein	CAJ67334.1; 0	5576	TTGAACCGAGCAAACCTCAACAAAGGGAAATGTTACTTGATGCACTTTTAGAAATCTCCG	601081
EXP_CD630_600001_605000_s_PSO-60-3791	0.01	CD0495; 508	CD0495_tetM	putative regulatory protein (pseudogene)_conjugative transposon tetracycline resistance protein	CAJ67334.1; 0	5577	CGCTTCTACAATATTATGTGGATTCTACGACACATGAAATCATACTTTCTTTCTTAGGGA	601150
EXP_CD630_600001_605000_s_PSO-60-3666	0.01	CD0495; 508	CD0495_tetM	putative regulatory protein (pseudogene)_conjugative transposon tetracycline resistance protein	CAJ67334.1; 0	5578	AAGCCTACAGTCATTTATATGGAAAGACCGTTAAAAAAAGCAGAGTATACCATTCACATC	601275
EXP_CD630_600001_605000_s_PSO-60-3542	0.01	CD0495; 508	CD0495_tetM	putative regulatory protein (pseudogene)_conjugative transposon tetracycline resistance protein	CAJ67335.1; 0	5579	GCGGAGTACAGTATGAGAGCTCGGTTTCTCTTGGATACTTAAATCAATCGTTTCAAAATG	601399
EXP_CD630_600001_605000_s_PSO-60-3447	0.01	CD0495; 508	CD0495_tetM	putative regulatory protein (pseudogene)_conjugative transposon tetracycline resistance protein	CAJ67335.1; 0	5580	GGATTGTATGGTTGGAATGTGACGGACTGTAAAATCTGTTTTAAGTATGGCTTATACTAT	601494
EXP_CD630_600001_605000_s_PSO-60-3349	0.01	CD0495; 508	CD0495_tetM	putative regulatory protein (pseudogene)_conjugative transposon tetracycline resistance protein	CAJ67335.1; 0	5581	TCCTATTGTATTGGAACAAGTTTTAAAAAAAGCTGGAACAGAATTGTTAGAGCCATATCT	601592
EXP_CD630_600001_605000_s_PSO-60-3299	0.01	CD0495; 508	CD0495_tetM	putative regulatory protein (pseudogene)_conjugative transposon tetracycline resistance protein	CAJ67335.1; 0	5582	AGCCATATCTTAGTTTTAAAATTTATGCACCACAAGAATATCTTTCACGAGCATATAACG	601642
EXP_CD630_600001_605000_s_PSO-60-3221	0.01	CD0495; 508	CD0495_tetM	putative regulatory protein (pseudogene)_conjugative transposon tetracycline resistance protein	CAJ67335.1; 0	5583	CGAACATCGTAGACACTCAACTGAAAAATAATGAGGTCATTCTTAGTGGAGAAATTCCTG	601720
EXP_CD630_600001_605000_s_PSO-60-2969	0.01	CD0495	CD0495	putative regulatory protein (pseudogene)	CAJ67335.1; 0	5584	TAAATGTGGCTTCTTGTTAAACGAAACGAGATGAAATATTCTTTAATACAGATTTGAATT	601972
EXP_CD630_600001_605000_s_PSO-60-2859	0.01	CD0495	CD0495	putative regulatory protein (pseudogene)	CAJ67335.1; 0	5585	CCATCTGTGGAAATAAAACACGTTTGAAAATAAGGGAAGATACTGAATTGAAGAACTTTC	602082
EXP_CD630_600001_605000_s_PSO-60-2818	0.01	CD0495; 508A	CD0495_orf6	putative regulatory protein (pseudogene)_conjugative transposon protein	CAJ67335.1; 0	5586	ACTGAATTGAAGAACTTTCCTCTCTATTGTCCTAAATGTAGACAGGAAAATTTAGTTGAT	602123
EXP_CD630_600001_605000_s_PSO-60-2671	0.01	CD0495	CD0495	putative regulatory protein (pseudogene)	CAJ67335.1; 0	5587	GCTCTTTCTGTTTTATGTATTGTTATTATGATTAGTTTTTGATGTTTCTTGATTCATTGA	602270
EXP_CD630_600001_605000_s_PSO-60-2594	0.0328	CD0495; 509	CD0495_orf9	conjugative transposon protein_putative conjugative transposon regulatory protein	CAJ67335.1; 0	5588	TCAATCAACGATAGTTCTTTATCTGTGAAGTTATCCAGTAGTTTTTCTACCTGTAATCTT	602347
EXP_CD630_600001_605000_s_PSO-60-2513	0.0776	CD0495; 509	CD0495_orf9	conjugative transposon protein_putative conjugative transposon regulatory protein	CAJ67335.1; 0	5589	TTATGAGGTAAGAAAAACTCATCAACGGACACATCAAGTAATGATACAAGGTCATAGAGG	602428
EXP_CD630_600001_605000_s_PSO-60-2345	0.0194	CD0495	CD0495	putative regulatory protein (pseudogene)	CAJ67335.1; 0	5590	GCTTCTTTGATTGCTAAACCAAAGGCTCTAAAATCGAATTTATCTTCTTTCTTACGCATA	602596
EXP_CD630_600001_605000_s_PSO-60-2261	0.01	CD0495	CD0495	putative regulatory protein (pseudogene)	CAJ67335.1; 0	5591	TGTTCCTGTTGAATTTGAAACAGGTATAGAAAAACGTGTTAAATAGTTTTTCAGTTCCTA	602680
EXP_CD630_600001_605000_s_PSO-60-2194	0.01	CD0495	CD0495	putative regulatory protein (pseudogene)	CAJ67335.1; 0	5592	ACATTCTTAAAAGCACTACTCAACTTCAATAAAAAAACCGTTGTTTGGAAATGCTATTCG	602747
EXP_CD630_600001_605000_s_PSO-60-2079	0.01	CD0495	CD0495	putative regulatory protein (pseudogene)	CAJ67335.1; 0	5593	GCCATGAGATATATTACATATAGTCTGATTCCTAGGTTGTTATCAAAAAAAGTTATCCAC	602862
EXP_CD630_600001_605000_s_PSO-60-1944	0.01	CD0495	CD0495	putative regulatory protein (pseudogene)	CAJ67335.1; 0	5594	GAAATCAATCTGTCTATGTGCTTTTTTTGTATCTCTGGATATTTTTTAATGTTTTTTCAA	602997
EXP_CD630_600001_605000_s_PSO-60-1776	0.01	CD0495; 510	CD0495_orf7	putative regulatory protein (pseudogene)_putative regulatory protein (pseudogene)	CAJ67335.1; 0	5595	TCTTCTTTTCAAGAGAGAATTGAACATCAGTTTGATTTTATCTGTATGCGAGCTATGGAC	603165
EXP_CD630_600001_605000_s_PSO-60-1644	0.01	CD0495; 510	CD0495_orf7	putative regulatory protein (pseudogene)_putative regulatory protein (pseudogene)	CAJ67335.1; 0	5596	GATTATCTCGTCAATCAGTTTGCAACGACAGACAGCTATTCATCTGATTTTCAAATTTTT	603297
EXP_CD630_600001_605000_s_PSO-60-1561	0.01	CD0495; 510	CD0495_orf7	putative regulatory protein (pseudogene)_putative regulatory protein (pseudogene)	CAJ67335.1; 0; CAJ67336.1	5597	TATCGAAAATGATTTATTGAGTGAAGCACTAAAAGAATTGCCAGACAAGAAGCGTGAAAT	603380
EXP_CD630_600001_605000_s_PSO-60-1501	0.01	CD0495; 510	CD0495_orf7	putative regulatory protein (pseudogene)_putative regulatory protein (pseudogene)	CAJ67335.1; 0; CAJ67336.1	5598	CCTACTGCTGTTCTATTTTATGGACATGAGTGATTCAGAAATAGCGGATTTACTGAAATT	603440
EXP_CD630_600001_605000_s_PSO-60-1373	0.01	CD0495	CD0495	putative regulatory protein (pseudogene)	CAJ67335.1; 0; CAJ67336.1	5599	AAAATGAAGAATGAGAAAAGAATATTCCAGAATTCCGTTTCCAATGATTGTAAGGGCTTG	603568
EXP_CD630_600001_605000_s_PSO-60-1249	0.01	CD0495; 510A	CD0495_orf8	putative regulatory protein (pseudogene)_conjugative transposon proteiN	CAJ67335.1; 0; CAJ67336.1	5600	TCTCTTAGACTGATGAAAGATGAGTATGGCAATCAAAGTATGGTCGTTGATGAAGTTTTA	603692
EXP_CD630_600001_605000_s_PSO-60-1151	0.01	CD0495	CD0495	putative regulatory protein (pseudogene)	CAJ67335.1; 0; CAJ67336.1	5601	GTCATTTGAAATTGAGTGACACTGCCCTATTTCTTTGTTCCTTGAAAACTGAATAATAGC	603790
EXP_CD630_600001_605000_s_PSO-60-1046	0.01	CD0495	CD0495	putative regulatory protein (pseudogene)	CAJ67335.1; 0; CAJ67336.1	5602	CATGACCTATCCCCTAAAGATAGCGAGCGATTCAGTCAATGATCCAAGAAGCAATCTTTA	603895
EXP_CD630_600001_605000_s_PSO-60-973	0.01	CD0495; 510B	495_orf5	putative regulatory protein (pseudogene)_conjugative transposon protein (partial)	CAJ67335.1; 0; CAJ67336.1	5603	CGAAGACATTCCTATCGTGATAATGATACTCCTGTACAGTCACAGTCCGAGCGTTCAAAG	603968
EXP_CD630_600001_605000_s_PSO-60-855	0.01	CD0495	CD0495	putative regulatory protein (pseudogene)	CAJ67335.1; 0; CAJ67336.1	5604	CTTTGCTAAAGCTGTTCGATTGCTTGTAAAACTCCATGCTGTTTCTGTTTTATGTAGAAG	604086
EXP_CD630_600001_605000_s_PSO-60-764	0.01	CD0495	CD0495	putative regulatory protein (pseudogene)	CAJ67335.1; 0; CAJ67336.1	5605	TGAGGTGAAGCTATGCAAGAGAATAGTCAAAATAAAACTATGTGTATTGATAATACAAAA	604177
EXP_CD630_600001_605000_s_PSO-60-665	0.01	CD0495	CD0495	putative regulatory protein (pseudogene)	CAJ67335.1; 0; CAJ67336.1	5606	CAACATCTTATAAAGAGATTGATAAAAAATGAGGTAGGACAGGTCGTTAAATGACACTAA	604276
EXP_CD630_600001_605000_s_PSO-60-566	0.01	CD0495	CD0495	putative regulatory protein (pseudogene)	CAJ67335.1; 0; CAJ67336.1	5607	GTATAATGGAATGGATATGAGTTGTTTGTTTGCTGTGGAAAGGAGCTTACATTGTTAAAA	604375
EXP_CD630_600001_605000_s_PSO-60-458	0.01	CD0495; 511	495_tndX	putative regulatory protein (pseudogene)_conjugative transposon site-specific recombinase	CAJ67335.1; 0; CAJ67336.1	5608	CGAGATGATGGGTTGGACAAAGAAAGTAATAGCATTGCTAATCAAAGAGAAATGTTGAAG	604483
EXP_CD630_600001_605000_s_PSO-60-376	0.01	CD0495; 511	495_tndX	putative regulatory protein (pseudogene)_conjugative transposon site-specific recombinase	CAJ67335.1; 0; CAJ67336.1	5609	TTTATGTATATGATGAGTACATTGATGATGGATTCAGCGGAACAACTTTTAACAGACCTG	604565
EXP_CD630_600001_605000_s_PSO-60-242	0.01	CD0495; 511	495_tndX	putative regulatory protein (pseudogene)_conjugative transposon site-specific recombinase	CAJ67335.1; 0; CAJ67336.1	5610	GGACGGAACAATGCACTATTCATGTACTATGTGGAAGAAGTTTTTCCAGATTTAGATGTT	604699
EXP_CD630_600001_605000_s_PSO-60-193	0.01	CD0495; 511	495_tndX	putative regulatory protein (pseudogene)_conjugative transposon site-specific recombinase	CAJ67335.1; 0	5611	ATTTAGATGTTCGCTTTATCGCTATCAATGATATGGTTGATACTGCACAAGATGATAACG	604748
EXP_CD630_600001_605000_s_PSO-60-90	0.01	CD0495; 511	495_tndX	putative regulatory protein (pseudogene)_conjugative transposon site-specific recombinase	0	5612	TGATATATCAAAGAAAATCCGTAGTTCAATACGAACAACAGCTTTGACTGGCGGTTTTAC	604851
EXP_CD630_605001_610000_s_PSO-60-4924	0.01	CD0495; 511	495_tndX	putative regulatory protein (pseudogene)_conjugative transposon site-specific recombinase	CAJ67337.1; 0	5613	CAACAAGGTACAAGTACACATCAAATCGCAAGGATACTTTGTAAAGATGGAATTTTAGTT	605017
EXP_CD630_605001_610000_s_PSO-60-4801	0.01	CD0495; 511	495_tndX	putative regulatory protein (pseudogene)_conjugative transposon site-specific recombinase	CAJ67337.1; 0	5614	ACTGATTGGGTTGGAAAGAATGTTAAGATGATTTTGGAAAATCAAGTTTATCTAGGACAC	605140
EXP_CD630_605001_610000_s_PSO-60-4679	0.01	CD0495; 511	495_tndX	putative regulatory protein (pseudogene)_conjugative transposon site-specific recombinase	CAJ67337.1; 0	5615	AGAAGATTGGATAGTGGTTGAGAATACTCATGAAGCTATTATCGATAAGGAAACTTTTGA	605262
EXP_CD630_605001_610000_s_PSO-60-4631	0.01	CD0495; 511	495_tndX	putative regulatory protein (pseudogene)_conjugative transposon site-specific recombinase	CAJ67337.1; 0	5616	GGAAACTTTTGAGATAGTACAAAAATTTATTAGTGTAAAGAAACAGCCTAACAAAACAGG	605310
EXP_CD630_605001_610000_s_PSO-60-4465	0.01	CD0495; 511	495_tndX	putative regulatory protein (pseudogene)_conjugative transposon site-specific recombinase	CAJ67337.1; 0	5617	GCAAGAAATACCGAACTTTGCACTACTCACGCAATTTCATACAAAGCTTTATATGAAATT	605476
EXP_CD630_605001_610000_s_PSO-60-4424	0.01	CD0495; 511	495_tndX	putative regulatory protein (pseudogene)_conjugative transposon site-specific recombinase	CAJ67337.1; 0	5618	CAAAGCTTTATATGAAATTGTTCAAAATGATATTAAAAATCATGTAAATAGTATGGAAGA	605517
EXP_CD630_605001_610000_s_PSO-60-4267	0.01	CD0495; 511	495_tndX	putative regulatory protein (pseudogene)_conjugative transposon site-specific recombinase	CAJ67337.1; 0	5619	AAACGGATTGATGAAATAGACAGTATTTTTACCAAACTTATAGAGCAAAATGCTTTAGGG	605674
EXP_CD630_605001_610000_s_PSO-60-4212	0.01	CD0495; 511	495_tndX	putative regulatory protein (pseudogene)_conjugative transposon site-specific recombinase	CAJ67337.1; 0	5620	TAGGGAAAATAACTGATGAAAGATTCTCTAAAATGTCTATGAACTATGAAACTGAACAAG	605729
EXP_CD630_605001_610000_s_PSO-60-4100	0.01	CD0495; 511	495_tndX	putative regulatory protein (pseudogene)_conjugative transposon site-specific recombinase	CAJ67337.1; 0	5621	GGAGAAAGTACAGGGTACGGATAGATTCCTTGAAACTATTAGTAAATACAAAGATGTTAC	605841
EXP_CD630_605001_610000_s_PSO-60-3985	0.0165	CD0495; 511	495_tndX	putative regulatory protein (pseudogene)_conjugative transposon site-specific recombinase	0	5622	GCAGAGGGAATCGGTAAAGAACGTACTCAAAAAGTAGAAATCAATTATAGGTTTCTAGCA	605956
EXP_CD630_605001_610000_s_PSO-60-2868	0.249	CD0513/4	CD0513/4		CAJ67339.1; 0	5633	GGAGAGATATTAGCACTTAAAGTAGTATATGCAACAGATAGAATCTTTACAAAAGTAATT	607073
EXP_CD630_605001_610000_s_PSO-60-842	0.0423	CD0514	CD0514	cell surface protein (putative hemagglutinin/adhesin)	CAJ67343.1; 0	5652	AGTGGAGGAAGTTCTTCATCAAAGGTAGGTCAAATAAAATTTAGTGCAACAGATAAACAA	609099
EXP_CD630_605001_610000_s_PSO-60-744	0.0235	CD0514	CD0514	cell surface protein (putative hemagglutinin/adhesin)	CAJ67343.1; 0	5653	AGATAACACATATATACTAAAATTAACAAATGGGACAGTAAAAGATGGAGATGTAAAAGC	609197
EXP_CD630_605001_610000_s_PSO-60-676	0.01	CD0514	CD0514	cell surface protein (putative hemagglutinin/adhesin)	CAJ67343.1; 0	5654	AAGTAGCAGGATTACCATCAGGACTAGATTATACAGCAGTAGGAAATAGATCAGCAAATA	609265
EXP_CD630_605001_610000_s_PSO-60-596	0.01	CD0514	CD0514	cell surface protein (putative hemagglutinin/adhesin)	0	5655	GGAACAGCAAGCCAATCAATACAAAATGATTTAAATAATGTAAGTGTGCTAGTTAAAGCA	609345
EXP_CD630_605001_610000_s_PSO-60-442	0.0111	CD0514	CD0514	cell surface protein (putative hemagglutinin/adhesin)	CAJ67344.1; 0	5656	TTGATGCAACAGATAAACAAATAAAAATGGCATCAGGAGATAAGACAGTAGATCCATCAG	609499
EXP_CD630_605001_610000_s_PSO-60-384	0.01	CD0514	CD0514	cell surface protein (putative hemagglutinin/adhesin)	0	5657	AGATGACACATATGTACTAACATTAACAAAAGGAACAGCAAAAGATGGAGATGTAAAGGC	609557
EXP_CD630_605001_610000_s_PSO-60-274	0.0101	CD0514	CD0514	cell surface protein (putative hemagglutinin/adhesin)	0	5658	GAGATTCATCAACAAATACAATAACAATAACAGTATCAAGAACAGCAAGCCAAGCAGTAC	609667
EXP_CD630_605001_610000_s_PSO-60-169	0.01	CD0514	CD0514	cell surface protein (putative hemagglutinin/adhesin)	CAJ67345.1; 0	5659	TATCTGAAACAACTGCCACAGATTCAGCAGCAAATGCAACATTTGAAGTTAAAAAATATG	609772
EXP_CD630_605001_610000_s_PSO-60-44	0.01	CD0514	CD0514	cell surface protein (putative hemagglutinin/adhesin)	0	5660	GGAGATAAGACAGTAGACCCATCAGATGACACATATGTACTAACATTAACAAAAGGAACA	609897
EXP_CD630_610001_615000_s_PSO-60-4899	0.0117	CD0514	CD0514	cell surface protein (putative hemagglutinin/adhesin)	0	5661	CAAATACAATAACAATAACAGTATCAGGAACAGCAAGCCAAGCAGTACAAACTGATTTAG	610042
EXP_CD630_610001_615000_s_PSO-60-4674	0.01	CD0514	CD0514	cell surface protein (putative hemagglutinin/adhesin)	0	5662	AGACAGTAGATCCATCAGATGACACATATGTACTAACATTAACAAAAGGAACAGCAAAAG	610267
EXP_CD630_610001_615000_s_PSO-60-4614	0.01	CD0514	CD0514	cell surface protein (putative hemagglutinin/adhesin)	0	5663	ATGGAGATGTAAAGGCTAATGTTGAAGTAACAGGATTACCATCAGGGTTAGATTATACAG	610327
EXP_CD630_610001_615000_s_PSO-60-4536	0.01	CD0514	CD0514	cell surface protein (putative hemagglutinin/adhesin)	0	5664	CAAATACAATAACAATAACAGTATCAGGAACAGCAAGCCAAGCAGTACAAACTGATTTAG	610405
EXP_CD630_610001_615000_s_PSO-60-4353	0.0112	CD0514	CD0514	cell surface protein (putative hemagglutinin/adhesin)	CAJ67346.1; 0	5665	ATGCAACAGATAAACAAATAAAAATGGCATCAGGAGATAAGACAGTAGACCCATCAGATG	610588
EXP_CD630_610001_615000_s_PSO-60-4317	0.01	CD0514	CD0514	cell surface protein (putative hemagglutinin/adhesin)	CAJ67346.1; 0	5666	ATAAGACAGTAGACCCATCAGATGACACATATGTACTAACATTAACAAAAGGAACAGCAA	610624
EXP_CD630_610001_615000_s_PSO-60-4176	0.01	CD0514	CD0514	cell surface protein (putative hemagglutinin/adhesin)	CAJ67346.1; 0	5667	CAAATACAATAACAATAACAGTATCAGGAACAGCAAGCCAAGCAGTACAAACTGATTTAG	610765
EXP_CD630_610001_615000_s_PSO-60-4047	0.01	CD0514	CD0514	cell surface protein (putative hemagglutinin/adhesin)	CAJ67346.1; 0	5668	CAACATTTGAAGTTAAAAAATATGTGGCACCAGCAATAGGTCAATTAACTTTTGATGCAA	610894
EXP_CD630_610001_615000_s_PSO-60-3957	0.01	CD0514	CD0514	cell surface protein (putative hemagglutinin/adhesin)	CAJ67346.1; 0	5669	ATAAGACAGTAGACCCATCAGATGACACATATGTACTAACATTAACAAAAGGAACAGCAA	610984
EXP_CD630_610001_615000_s_PSO-60-3894	0.01	CD0514	CD0514	cell surface protein (putative hemagglutinin/adhesin)	CAJ67346.1; 0	5670	ATGGAGATGTAAAGGCTAATGTTGAAGTAACAGGATTACCATCAGGGTTAGATTATACAG	611047
EXP_CD630_610001_615000_s_PSO-60-3816	0.01	CD0514	CD0514	cell surface protein (putative hemagglutinin/adhesin)	CAJ67346.1; 0	5671	CAAATACAATAACAATAACAGTATCAGGAACAGCAAGCCAAGCAGTACAAACTGATTTAG	611125
EXP_CD630_610001_615000_s_PSO-60-3657	0.01	CD0514	CD0514	cell surface protein (putative hemagglutinin/adhesin)	CAJ67346.1; 0	5672	CAGCAATAGGTCAATTAACTTTTGATGCAACAGATAAACAAATAAAAATGGCATCAGGAG	611284
EXP_CD630_610001_615000_s_PSO-60-3597	0.01	CD0514	CD0514	cell surface protein (putative hemagglutinin/adhesin)	CAJ67346.1; 0	5673	ATAAGACAGTAGACCCATCAGATGACACATATGTACTAACATTAACAAAAGGAACAGCAA	611344
EXP_CD630_610001_615000_s_PSO-60-3456	0.0111	CD0514	CD0514	cell surface protein (putative hemagglutinin/adhesin)	CAJ67346.1; 0	5674	CAAATACAATAACAATAACAGTATCAGGAACAGCAAGCCAAGCAGTACAAACTGATTTAG	611485
EXP_CD630_610001_615000_s_PSO-60-3244	0.01	CD0514	CD0514	cell surface protein (putative hemagglutinin/adhesin)	CAJ67346.1; 0	5675	TCAGGAGATAAGACAGTAGACCCATCAGATGACACATATGTACTAACATTAACAAAAGGA	611697
EXP_CD630_610001_615000_s_PSO-60-3218	0.01	CD0514	CD0514	cell surface protein (putative hemagglutinin/adhesin)	CAJ67346.1; 0	5676	AGATGACACATATGTACTAACATTAACAAAAGGAACAGCAAAAGATGGAGATGTAAAGGC	611723
EXP_CD630_610001_615000_s_PSO-60-3096	0.0117	CD0514	CD0514	cell surface protein (putative hemagglutinin/adhesin)	CAJ67346.1; 0	5677	CAAATACAATAACAATAACAGTATCAGGAACAGCAAGCCAAGCAGTACAAACTGATTTAG	611845
EXP_CD630_610001_615000_s_PSO-60-2967	0.01	CD0514	CD0514	cell surface protein (putative hemagglutinin/adhesin)	CAJ67346.1; 0	5678	CAACATTTGAAGTTAAAAAATATGTGGCACCAGCAATAGGTCAATTAACTTTTGATGCAA	611974
EXP_CD630_610001_615000_s_PSO-60-2877	0.01	CD0514	CD0514	cell surface protein (putative hemagglutinin/adhesin)	CAJ67346.1; 0	5679	ATAAGACAGTAGACCCATCAGATGACACATATGTACTAACATTAACAAAAGGAACAGCAA	612064
EXP_CD630_610001_615000_s_PSO-60-2814	0.01	CD0514	CD0514	cell surface protein (putative hemagglutinin/adhesin)	0	5680	ATGGAGATGTAAAGGCTAATGTTGAAGTAATAGGATTACCATCAGGGTTAGATTATACAG	612127
EXP_CD630_610001_615000_s_PSO-60-2718	0.01	CD0514	CD0514	cell surface protein (putative hemagglutinin/adhesin)	0	5681	CAGTATCAGGAACAGCAAGCCAAGCAGTACAAACTGATTTAGATAATATAAGTGTGTTAG	612223
EXP_CD630_610001_615000_s_PSO-60-2583	0.0405	CD0514	CD0514	cell surface protein (putative hemagglutinin/adhesin)	0	5682	CGTCAGATCCAATATCAACAATAGGAAAAATATCTTCTGGGCTATCAAGTTTATTTAATA	612358
EXP_CD630_610001_615000_s_PSO-60-2479	0.0274	CD0514/5	CD0514/5		0	5683	GATGTAAATTTTCTTGATAATACTAGTATTGGCTGTAGGATTTTTAAAATAATTTTTCTA	612462
EXP_CD630_610001_615000_s_PSO-60-2405	0.108	CD0514/5	CD0514/5		0	5684	ATAAGAATAGTATAAATCTGAAATAATGTTTGAATAAAGGTATTTAATAAGTATTTATAC	612536
EXP_CD630_610001_615000_s_PSO-60-1487	0.465	CD0515	CD0515	D-alanyl-D-alanine carboxypeptidase	D-alanyl-D-alanine carboxypeptidase	5692	ATCAACACCAGGTACTGAAACAAGTAAGGGATTTGTGTTATAATGTGTAAAATCCTTTTT	613454
EXP_CD630_615001_620000_s_PSO-60-3967	0.458	CD0516	CD0516	putative transcription antiterminator	CAJ67348.1	5715	ATCCTTAAGTCCAGTTTTGTAATTTAAGAAGGCTCTTGCACTCATAAGTTGTATGTCAGA	615974
EXP_CD630_625001_630000_s_PSO-60-3786	0.455	CD0522	CD0522	putative signaling protein	CAJ67353.1	5806	CAGAGTTGATTCAAAAAAACATTGGTTCTAATGGTATATGTTGTCGTATGTATGCAGATG	626155
EXP_CD630_645001_650000_s_PSO-60-2170	0.415	CD0542	CD0542	putative chemotaxis-related protein-glutamate methylesterase	CAJ67370.1	6006	ACTTACAGGTATGGGTTATGATGGAGCAAATGGACTTTTAAAAATGAAAGAAAATGGTTC	647771
EXP_CD630_650001_655000_s_PSO-60-3451	0.079	CD0546	CD0546	putative membrane protein	CAJ67372.1	6042	AATCACAATTATAGGAGCGTTTTTATCATTTGGAGTTTTACTTACTAGTGGAGCAATTGA	651490
EXP_CD630_650001_655000_s_PSO-60-3372	0.0234	CD0546	CD0546	putative membrane protein	CAJ67372.1	6043	GTTGGAATAGGGACTATTATTTCTACTGGAATAACTCTAGTTCTTATAATACTTGTTCTT	651569
EXP_CD630_650001_655000_s_PSO-60-3253	0.01	CD0546	CD0546	putative membrane protein	CAJ67372.1	6044	AGACAAGGATAATATGGGTGTATTTAAATCAATGGGTGCTAGTTTAGATATGATGAAAGG	651688
EXP_CD630_650001_655000_s_PSO-60-3160	0.0223	CD0546	CD0546	putative membrane protein	CAJ67372.1	6045	CTTTATAGGATGGTATATACTTTCAATAGCTACTCTTGGAATAGGTCTACTATGGCTAAT	651781
EXP_CD630_650001_655000_s_PSO-60-3066	0.0333	CD0546	CD0546	putative membrane protein	CAJ67372.1	6046	AGACAATTAGTAAAAGAAAACCCAGATGTAGAGGATATACTATTAGATAAAGAAAAATCT	651875
EXP_CD630_650001_655000_s_PSO-60-2959	0.0828	CD0546/7	CD0546/7		CAJ67373.1	6047	CTTTAATTAAACATTAAAGTATAACATTGATAAAACTGTCTTTTATAAGAATTTTTTAAA	651982
EXP_CD630_650001_655000_s_PSO-60-2912	0.0352	CD0546/7	CD0546/7		CAJ67373.1	6048	AGAATTTTTTAAAAAGACAGTTTTTATTATTAAAAAATAAATGATTGACATAGTATAGAC	652029
EXP_CD630_655001_660000_s_PSO-60-4686	0.287	CD0549/550	CD0549/550		CAJ67377.1	6077	AATATATAGTTAAAGGGTTAGGGTAAAAGAGTAATCGTAAAATAAATATATGGATGATGG	655255
EXP_CD630_655001_660000_s_PSO-60-3712	0.422	CD0550	CD0550	putative membrane protein	CAJ67378.1	6087	ATATGAGGTTGGAAAGGGGATTAAGGTAAAACTTAAAGATGTGGTAAATATTGTGGACTG	656229
EXP_CD630_655001_660000_s_PSO-60-3293	0.333	CD0550/1	CD0550/1		CAJ67378.1	6091	AAGTGAGAAGTAGCATTTTAAATAATAAGTGAGATTTTAAATAAAAAGTAGGTTTTTCGT	656648
EXP_CD630_655001_660000_s_PSO-60-1442	0.476	CD0552	sleB	putative spore-cortex-lytic protein	putative spore cortex-lytic enzyme pre-pro-form (putative spore peptidoglycan hydrolase)	6109	TTTTTATTAGCAATAATTCCTATATTGATAGGGATGTTTTGGATAAGGTCTAAAGATAGA	658499
EXP_CD630_660001_665000_s_PSO-60-4269	0.447	CD0553/4	CD0553/4		putative methylase	6130	CAGAGGAGACGATTTTAGTGGGTGAAGCAGTTAAAAAAGAAGTTGTAGAATGGATAAAAG	660672
EXP_CD630_660001_665000_s_PSO-60-476	0.466	CD0557/8	CD0557/8		putative phosphoribulokinase/uridine kinase	6165	AAATGGCATAGCAAGTAGTGTTATTGGTTTATGTTAAGTATATTAAGTGTAAAGTGGAGA	664465
EXP_CD630_665001_670000_s_PSO-60-1945	0.14	CD0560/1	CD0560/1		CAJ67388.1	6198	GTATAAAGTATGATTATATAAAGTATGATTATATTATGAATAGATTGATATAAAATATAA	667996
EXP_CD630_670001_675000_s_PSO-60-4752	0.435	CD0562/3	CD0562/3		CAJ67390.1	6217	TTTGAAGTTTTAGAGTTTATATTAAAAAGTAAGAAGGTTAAGTGGGTAAAAAAGGTTGAA	670189
EXP_CD630_670001_675000_s_PSO-60-2802	0.403	CD0564	CD0564	putative ATP-binding protein	CAJ67392.1	6237	GGTTTGGAAGAGAACTTAAGAAAGATATGGAGAAATTAATTGAAAGTCTTTTAGAAGATT	672139
EXP_CD630_670001_675000_s_PSO-60-1478	0.445	CD0564	CD0564	putative ATP-binding protein	CAJ67393.1	6249	GATAAATGGTTTGTCAGTCTTAAGTACAGGAGAATACTCTTTTGGTAGAGCTTCAAGGAT	673463
EXP_CD630_670001_675000_s_PSO-60-1377	0.433	CD0564	CD0564	putative ATP-binding protein	CAJ67393.1	6250	TAGAAAGAGAAGTAAATATGAGTGGCTCTATACATAACAAAGGAGTACTTATATTAGGTG	673564
EXP_CD630_670001_675000_s_PSO-60-343	0.0937	CD0564/5	CD0564/5		CAJ67394.1	6260	AGTAAAAAAAGTACTAAAAAAGATGAAAAGGAGAAAAAAGCAAAGAAAAGTAGTTCTAGT	674598
EXP_CD630_670001_675000_s_PSO-60-283	0.144	CD0564/5	CD0564/5		CAJ67394.1	6261	AAGGTTACACAAAAACAAAGCAAAGAAGTTAAAAGTAAGTCTAAAATTAAAAATGAGTCA	674658
EXP_CD630_675001_680000_s_PSO-60-3983	0.492	CD0566	CD0566	putative RNA methylase	CAJ67395.1	6272	TCAAATTCAGTTGCTATTGTAGTGTACGAGGCTTTAAGACAAATAGGATACCCAAATATG	675958
EXP_CD630_675001_680000_s_PSO-60-2616	0.183	CDO567/9	CDO567/9		CAJ67396.1	6285	GGATGTAAAAGTAAGTAGGATGTAAAAGTAAGTAGGATGTAAAAATAAATAGGATATAAA	677325
EXP_CD630_675001_680000_s_PSO-60-1943	0.467	CD0569	CD0569	putative outer membrane lipoprotein	putative outer membrane lipoprotein	6291	GGTGTTAAATTTTCTAATAGTAGTATAAAGGATATTTCAGTTGAGTATGCAGATGTTTTT	677998
EXP_CD630_680001_685000_s_PSO-60-3207	0.451	CD0572/3	CD0572/3		conserved hypothetical protein	6326	AATTGTATATAAAGCTATAGTATAACTAGAGTTATTAAGTATAAAGAATATCTACTTGAT	681734
EXP_CD630_690001_695000_s_PSO-60-3002	0.249	CD0578/9	CD0578/9		putative efflux protein	6421	CCATATATGTACCTACCTATCTAAGATTATTAAAACATTTACAATAATTGATATAATAGC	691939
EXP_CD630_690001_695000_s_PSO-60-2775	0.307	CD0578/9	CD0578/9		putative efflux protein	6423	TGCATTAATTCAATCATATTAATCCTATTTCAATTAAAAAAATACTTAGAAAAATTATTT	692166
EXP_CD630_690001_695000_s_PSO-60-2299	0.377	CD0579	CD0579	TetR-family transcriptional regulator	CAJ67407.1	6428	TCTTTTGAATCAAAGAATGTGTAGAATGAACCCTTTGCAATTCCTGATTTTGAACAAAGT	692642
EXP_CD630_690001_695000_s_PSO-60-2009	0.156	CD0579/80	CD0579/80		CAJ67471.1	6431	TTGGTATATTGGTATATTGGTATATTGGTATATTGGTATATTGGTATATTGGTATATTGG	692932
EXP_CD630_690001_695000_s_PSO-60-1482	0.447	CD0580	gapN	NADP-dependent glyceraldehyde-3-phosphate dehydrogenase		6436	TAGATGAGATAGCTAATATACTGGTACTTGAAATAGCCAAAGACATAAAATCTGCAAGGG	693459
EXP_CD630_690001_695000_s_PSO-60-1098	0.387	CD0580	gapN	NADP-dependent glyceraldehyde-3-phosphate dehydrogenase	NADP-dependent glyceraldehyde-3-phosphate dehydrogenase	6440	CAGGTAGGGGTAGTGAGATAGGGGATTATGTTGTAACGCATAAAGGAATTAATTTTATTA	693843
EXP_CD630_695001_700000_s_PSO-60-2111	0.472	CD0582	CD0582	putative PEP-utilising kinase	CAJ67410.1	6477	CAGAGAAAAACAAAAAAACTATATCACAAGCACAACAGAAGCAGAAAGATGGGAAAATTG	697830
EXP_CD630_695001_700000_s_PSO-60-184	0.256	CD0583	CD0583	putative signaling protein	CAJ67412.1	6494	AATGATGGAGCAGTTTAGTGAATAAAAAATGTTTTTTATTGTGGAGATTTTATAAGTTAC	699757
EXP_CD630_695001_700000_s_PSO-60-91	0.301	CD0583	CD0583	putative signaling protein	CAJ67412.1	6495	TGTCCAATTTATAATTAGATGAAACTTTAAATAAGTACAAATAATAAAAATTAAATAATT	699850
EXP_CD630_700001_705000_s_PSO-60-3283	0.206	CD0584/5	CD0584/5		CAJ67413.1	6511	CATATAGTAAATATAGTAGTTATGTGTCCAAGTGTAGTAATTATATATAGCATGTATAAC	701658
EXP_CD630_700001_705000_s_PSO-60-1247	0.162	CD0585/6	CD0585/6		CAJ67414.1	6531	TAGTAAATGTTTTGTGGAGATAAAATCCTTTTTTTAGTTGAAAAATCCCATAAAGTAAGC	703694
EXP_CD630_700001_705000_s_PSO-60-1142	0.471	CD0585/6	CD0585/6		CAJ67414.1	6532	TGTAATGCAGTGTAAGTAAACAGACAAGGTTACGAACAGTAACATGAAGTTATGAAATTA	703799
EXP_CD630_705001_710000_s_PSO-60-2448	0.306	CD0589	CD0589	hypothetical protein	hypothetical protein	6568	ATTAATGTAAGTGGAAAGAGCGGAGAACTTGTAGATAATTCTATGTATGGGAAAAATGGT	707493
EXP_CD630_705001_710000_s_PSO-60-2242	0.426	CD0589	CD0589	hypothetical protein	hypothetical protein	6570	AGCTGATGCAGGATATACAAGTTATTTCCACGGACAGATGTTTAAAGGGTATTTTGAAAA	707699
EXP_CD630_705001_710000_s_PSO-60-2210	0.378	CD0589	CD0589	hypothetical protein	hypothetical protein	6571	GACAGATGTTTAAAGGGTATTTTGAAAAAGGTACAAGTGGCAAAAAAGGTGAAAAAGGTG	707731
EXP_CD630_710001_715000_s_PSO-60-3451	0.488	CD0590	CD0590	hypothetical protein	CAJ67420.1	6605	AGATTTTAAATTGGATTCTGATGGTATGAGATTTGTACTTGGAGAACAGCTAAGTGAAGA	711490
EXP_CD630_710001_715000_s_PSO-60-3295	0.464	CD0590	CD0590	hypothetical protein	hypothetical protein	6607	GTCTATAGATGATGATAATTATGCAGACAAAGCTGACGATATTCAAAGAGCAAAAGAGGG	711646
EXP_CD630_710001_715000_s_PSO-60-1097	0.361	CD0591	CD0591	putative cation transporting ATPase	CAJ67421.1	6629	GTAAAATCAGACCTAAATTAAAGCCAATAATAAACTTAGAACTTAAATCAACTCTTTTCA	713844
EXP_CD630_715001_720000_s_PSO-60-3559	0.231	CD0592/3	CD0592/3		CAJ67422.1	6652	AGTAAATTTATATGAATTTTACATGTGTAGTTTATATGGTTGAAATAATTCTTATATAGC	716382
EXP_CD630_715001_720000_s_PSO-60-3488	0.142	CD0592/3	CD0592/3		CAJ67422.1	6653	GTTTATATATCTAGCTTATGTATGTAATTTATATATGTAGTTTATATAGTTGAAATAATT	716453
EXP_CD630_720001_725000_s_PSO-60-4584	0.19	CD0595/6	CD0595/6		CAJ67423.1	6690	AAATATATATTAAAAAATAAAGAGTTTTAATATTATATGTAAGTACAGAAAAAAGAGTAG	720357
EXP_CD630_720001_725000_s_PSO-60-4502	0.271	CD0595/6	CD0595/6		CAJ67423.1	6691	TATTTTTATAATTATACTCTTAGAAAAAATAAAATTATATAACTAAATGTATTTTAATAC	720439
EXP_CD630_720001_725000_s_PSO-60-2860	0.178	CD0598/99	CD0598/99		CAJ67424.1	6707	AAGTGAATGGAGAGTAAGAATAAGTTCTAATGAAGAATTAAAAGTGAATGGAGAGTAAGA	722081
EXP_CD630_720001_725000_s_PSO-60-2819	0.217	CD0598/99	CD0598/99		CAJ67424.1	6708	AAGTGAATGGAGAGTAAGAATAAGTTCTAATGAAGAATTAAAAGTGAATGGAGAGTAAGA	722122
EXP_CD630_725001_730000_s_PSO-60-1868	0.482	CD0606/0816/1311/1570/1718/2553(tlpB)		chloride ion channel protein	CAJ67430.1	6764	AAAGCTAACCAAACTAAAACATAAGGATGAAATAAACCTAAGTGTGAAAGTTACGAAAGT	728073
EXP_CD630_725001_730000_s_PSO-60-1808	0.482	CD0606/0816/1499/1718		chloride ion channel protein	chloride ion channel protein	6765	AGAAAAAATTGGTTAGATGGTATAAGGTTAAATCCTAAGTACTTTAAAATGGGCAATCAG	728133
EXP_CD630_725001_730000_s_PSO-60-1646	0.326	CD0606/0816/1311/1718		chloride ion channel protein	chloride ion channel protein	6766	CCGAAGGATAAGATATAGTCTGTGCTTGCATGAAAGTGTAAGAAGTTCATAAGAGAACTG	728295
EXP_CD630_725001_730000_s_PSO-60-1576	0.46	CD0606/0816/1311/1499/1718/1820 (ade)		chloride ion channel protein	chloride ion channel protein	6767	AGCGAACTTATGTGAACGACAACCTCAAAAATGATAAAAGTTAAGACTTACGGTTCTTAA	728365
EXP_CD630_725001_730000_s_PSO-60-1444	0.353	CD0606/7/816/817/1311/1312/1499/1500/1661/1718/1719/1820/1821/2553		chloride ion channel protein	chloride ion channel protein	6768	ATAAGAGAATGGATTTGTCCTAGTTGTAATGAAACTCACGATAGAGATATAAATGCAAGT	728497
EXP_CD630_725001_730000_s_PSO-60-1298	0.385	CD0606/0816/1499/1820/2553		chloride ion channel protein	chloride ion channel protein	6770	TGTGGAGAATTAGTAAGACATATTTTAGTATGCAAAATTCTATGAAGCAGGAACCCTGTG	728643
EXP_CD630_725001_730000_s_PSO-60-46	0.498	CD0607/8	CD0607/8		CAJ67433.1	6781	TTCAGATATTCTTATTGGGATATTTTAATTAATATATTTTAATTGCGATATTTTGGGAAG	729895
EXP_CD630_730001_735000_s_PSO-60-1982	0.382	CD0610	CD0610	two-component sensor histidine kinase	CAJ67437.1	6811	CATAGGGATTAAATTAGTAGGTGGCAGAATAATAGCAATCAATATTGATAAAAATGAAGA	732959
EXP_CD630_735001_740000_s_PSO-60-2962	0.491	CD0612	CD0612	putative ABC transporter, permease protein	CAJ67440.1	6848	ACCAGTTGGAAGTATGTTTTGTATTGTTGGGCTAAAATAAATTAGAGCATATGAAGTTAC	736979
EXP_CD630_735001_740000_s_PSO-60-1898	0.465	CD0613/4	CD0613/4		ABC transporter, ATP-binding protein	6859	GAGGATTTAGAGGGTTATTTTTAGGTATTAATTGTTGTGCTAAAGTAATATGATGTGGAA	738043
EXP_CD630_735001_740000_s_PSO-60-1592	0.112	CD0613/4	CD0613/4			6862	AATTGAAATGTATAATAAAAAGGTTAAAAAGTATTATTAGTATAGGTATGATAGATAATT	738349
EXP_CD630_735001_740000_s_PSO-60-1504	0.358	CD0613/4	CD0613/4		CAJ67442.1	6863	CTGAAAAGTGATTGATATGATTTTGAGATATTAAAATATTACTATATTATAGTAAAGAAG	738437
EXP_CD630_735001_740000_s_PSO-60-1342	0.124	CD0613/4	CD0613/4		CAJ67442.1	6864	CTGTAGTATAGCAAAGAACTGTAATAAATAAGAGATTGTAATAATAAAAGTCTGTAGTGT	738599
EXP_CD630_735001_740000_s_PSO-60-1102	0.14	CD0613/4	CD0613/4		CAJ67442.1	6866	GTCTGTAGTATAGAAAAGAACTGTAATAAATAAGAGATTGTAATAATAAAAGTCTGTAGT	738839
EXP_CD630_735001_740000_s_PSO-60-950	0.242	CD0613/4	CD0613/4		CAJ67442.1	6867	AGAAATACTGTAATAACAAAACACTGCAATAAATAAGAGATTGTAATATAACAAAATCCT	738991
EXP_CD630_740001_745000_s_PSO-60-3369	0.49	CD0617	CD0617	putative membrane protein	CAJ67444.1	6892	TAAAATATGACCCTAGATACCAGATTCCACAAACAAGCCCTAAAATAATTGAAGAGCCTA	741572
EXP_CD630_745001_750000_s_PSO-60-4839	0.463	CD0624	CD0624	putative phage-related regulatory protein		6927	ATATACCAGTTCAATTTCATGCAATGGTAGAAATAATCGGAATTGATAAGTTCATAGAGG	745102
EXP_CD630_745001_750000_s_PSO-60-3717	0.456	CD0625	CD0625	putative phage-related regulatory protein	CAJ67448.1	6938	AATGGAGATATAAATGTAGAAACTGTGCATTGCATTAATGAGTATTTCTCTGATGATGAT	746224
EXP_CD630_745001_750000_s_PSO-60-2568	0.213	CD0625/6	CD0625/6		CAJ67449.1	6949	GTAGTGAAGTATATTGAACAATATATCAATAATTGATAGTAAATTATATTAAGTAAGATA	747373
EXP_CD630_745001_750000_s_PSO-60-2290	0.468	CD0625/6	CD0625/6		CAJ67449.1	6952	AAGTAGTGAATTATAGTGAACGATATATTAATAATTGGCAGTAAATTATATTAAATAAGA	747651
EXP_CD630_745001_750000_s_PSO-60-1259	0.408	CD0626	CD0626	putative phage-related replicative helicase	CAJ67450.1	6962	GCTAAATCAGGGGTTGGGAAAACTGCTTTGGCACTTCAAATAATGTTAAATTCATTTAAG	748682
EXP_CD630_750001_755000_s_PSO-60-4734	0.402	CD0627/A	CD0627/A			6976	AATAGGTTTAAATTGTGACTAATAGAGTAAGAGTGTAAATAGAGATAAACTTCAATATGG	750207
EXP_CD630_750001_755000_s_PSO-60-4173	0.431	CD0627/A	CD0627/A			6981	TGTGGCTAATAGAATAAGAATGTAAATAGAGATAAACTTCAATATGAGTTTAACTTGTGG	750768
EXP_CD630_750001_755000_s_PSO-60-4118	0.432	CD0627/A	CD0627/A			6982	TGTGGCTAATAGAGTAAGAGTGTAAATAGAGATAAACTTCAATATGGGTTTAACCTGTGG	750823
EXP_CD630_755001_760000_s_PSO-60-4388	0.352	CD0631/2	CD0631/2		CAJ67457.1	7026	AAAAGATAATACGGGGAATTAGAATTAGAGAAGCTAACTTAATAATCATTAAACAAAAAC	755553
EXP_CD630_755001_760000_s_PSO-60-4042	0.355	CD0632	CD0632	hypothetical protein	conserved hypothetical protein	7028	CAAGAGCAAGAGCAAGAGCAAGAGCAAGAGCAAGAGCAAGAGCAAGAGCAATCAGTAAAG	755899
EXP_CD630_755001_760000_s_PSO-60-4024	0.44	CD0632/3	CD0632/3		CAJ67458.1	7029	CAAGAGCAAGAGCAAGAGCAAGAGCAAGAGCAATCAGTAAAGTATAAAATTCTATTACTA	755917
EXP_CD630_755001_760000_s_PSO-60-3882	0.405	CD0632/3	CD0632/3		CAJ67458.1	7030	GTAGGAAATATCGTATGAGTAAGAATATTGTATTTTACATAAAGATTTAGCAATATGACA	756059
EXP_CD630_755001_760000_s_PSO-60-3046	0.439	CD0633	CD0633	conserved hypothetical protein	conserved hypothetical protein	7038	CGTGATGTATTAGCTCTTTTTGGATATGATGATACTACTTCTATAAATCTTCAGGACTTT	756895
EXP_CD630_755001_760000_s_PSO-60-3017	0.203	CD0633	CD0633	conserved hypothetical protein	conserved hypothetical protein	7039	TGATACTACTTCTATAAATCTTCAGGACTTTACTTTAGAAACAACGTCTATTTCTATTGG	756924
EXP_CD630_755001_760000_s_PSO-60-75	0.441	CD0636	CD0636	putative radical SAM superfamily protein	CAJ67462.1	7067	CACAAGGCTAATGCAAAATTTATTTATTGTATGTATGGTGTAACAATGCGTAGTGGTCAG	759866
EXP_CD630_760001_765000_s_PSO-60-4920	0.476	CD0636	CD0636	putative radical SAM superfamily protein	CAJ67462.1	7068	AAATAAAGATTGTTGTGAGAAGTTGTTAAGAGAAGAATGTGCACGTTATGGTATTTTGAC	760021
EXP_CD630_765001_770000_s_PSO-60-3685	0.342	CD0643	CD0643	two-component response regulator	CAJ67468.1	7127	AGAGTGGAATTGCCTTGAACTTAACACATACAGAATTTGAAATTGTTAAATTACTAGCGA	766256
EXP_CD630_765001_770000_s_PSO-60-2265	0.365	CD0645	CD0645	putative lantibiotic ABC transporter,ATP-binding protein	two-component sensor histidine kinase	7141	GTTATGTTCGGTAAGAAAGTGGCAGAAACTGATTTTGAAATATTAAAAAAGATTGGTACT	767676
EXP_CD630_770001_775000_s_PSO-60-3699	0.326	CD0648/9	CD0648/9		GntR-family transcriptional regulator	7174	CATAATCTAAATATAATCTAATAAATATAATCTAATAAATATAATCTAATAAATATAATC	771242
EXP_CD630_775001_780000_s_PSO-60-4742	0.476	CD0650	CD0650	putative peptidase	CAJ67478.1	7211	GCAGCAGTTTCTCAAAGAGGTATTAGTAACTTGATTACAGCTTCTTTAATTATTGACTTT	775199
EXP_CD630_775001_780000_s_PSO-60-3093	0.202	CD0651/2	CD0651/2		CAJ67480.1	7226	AAGCTAGAAAGTCAGTATTAATTTATAAACGAATTTTATATTAGTTAATTGATTATAAGA	776848
EXP_CD630_775001_780000_s_PSO-60-2966	0.175	CD0651/2	CD0651/2		CAJ67480.1	7227	AGTTACAGTTTATTTTTATTTTCTAAAACAAAACTTTAACTTGATTTATCTGTAAATAGG	776975
EXP_CD630_775001_780000_s_PSO-60-2890	0.0939	CD0651/2	CD0651/2		CAJ67480.1	7228	TTGGAAAATCTTTAGAAAGAATTAAAAAGAGGAGAAAAAATGGAGTGCCTCAAAGTGAAC	777051
EXP_CD630_775001_780000_s_PSO-60-1384	0.487	CD0653	CD0653	ABC transporter, ATP-binding protein	CAJ67481.1	7242	AAATCGAATTGGAGTTGTATTTGATGATTCATATTTCTATGAGGAGTTGTCAATGGCAGA	778557
EXP_CD630_780001_785000_s_PSO-60-4888	0.242	CD0654/5	CD0654/5		CAJ67481.1	7255	TGTTTCTTGAGAATCAATTTGTATTTTTTAATAGATAATATCCAGTAATTTTATTTTCCA	780053
EXP_CD630_780001_785000_s_PSO-60-2957	0.0302	CD0655/6	CD0655/6		CAJ67482.1	7271	GGAAAAATATTTAAGTTATGTATCATAATACAAAGTAAAGAAAATCATTTAAATTATATA	781984
EXP_CD630_780001_785000_s_PSO-60-544	0.338	CD0657	cdu2	putative Na(+)/H(+) antiporter	putative Na(+)/H(+) antiporter	7294	CAGTATCAATTATATTAGGTGTAATAGTTGGAGCAGTGATTGGAATCTGTTTAGCAGTAT	784397
EXP_CD630_780001_785000_s_PSO-60-46	0.39	CD0657	cdu2	putative Na(+)/H(+) antiporter	CAJ67485.1	7299	CAATGGGGATGGCATCTGGACAACTTATTTTGACGTTAGCAGTTCTCGCTATACTTATAA	784895
EXP_CD630_800001_805000_s_PSO-60-2510	0.488	CD0663	tcdA	toxin A	CAJ67494.1	7462	TGAATGGTAAAAAATATTACTTTGGTAGTGACTCAAAAGCAGTTACTGGATGGAGAATTA	802431
EXP_CD630_800001_805000_s_PSO-60-2279	0.457	CD0663	tcdA	toxin A	CAJ67494.1	7464	TAACAGGAGTATTTAAAGGACCTAATGGATTTGAGTATTTTGCACCTGCTAATACTCACA	802662
EXP_CD630_800001_805000_s_PSO-60-2061	0.35	CD0663	tcdA	toxin A	CAJ67494.1	7465	ACTGGATGGCAAACTATTGATGGTAAAAAATATTACTTTAATCTTAACACTGCTGAAGCA	802880
EXP_CD630_800001_805000_s_PSO-60-1877	0.377	CD0663	tcdA	toxin A	CAJ67494.1	7467	AGATAGGAGTGTTTAAAGGACCTAATGGATTTGAATACTTTGCACCTGCTAATACTCATA	803064
EXP_CD630_800001_805000_s_PSO-60-1556	0.386	CD0663	tcdA	toxin A	CAJ67494.1	7470	ATACTGATGGTATTATGCAGATAGGAGTGTTTAAAGGACCTGATGGATTTGAATACTTTG	803385
EXP_CD630_810001_815000_s_PSO-60-4459	0.408	CD0669	CD0669	two-component sensor histidine kinase	two-component response regulator	7538	TCTGTTTTCATATATGTTATTTGTATCTAAATACTCTGATAATTTAGATACAAGTGATAG	810482
EXP_CD630_810001_815000_s_PSO-60-4381	0.162	CD0669	CD0669	two-component sensor histidine kinase	CAJ67495.1	7539	CTTGATTATGATTGAAGATAATTTGGTTTTAAAAGATGGAAAGTTTATTTTAGATGATTC	810560
EXP_CD630_810001_815000_s_PSO-60-2201	0.47	CD0669/70	CD0669/70			7560	ATAGCAAGTAAGAAATTTAGGAAGTAGGAAGTTTAGTAATAATTTGTAGCAAGTAAGAAA	812740
EXP_CD630_810001_815000_s_PSO-60-1843	0.288	CD0669/70	CD0669/70			7563	TTATAGTAAGTAAGAAATTTAGTAAGTGAGAAGTTTAGTTATAATTTATAGTAAGTAAGA	813098
EXP_CD630_810001_815000_s_PSO-60-576	0.244	CD0670/1	CD0670/1		CAJ67499.1	7576	GAAGATATTGAAAAAATAAAAGATTGATATAAGATACTGAAGAGGTAGAAACAAAAGTAT	814365
EXP_CD630_810001_815000_s_PSO-60-446	0.0521	CD0670/1	CD0670/1		CAJ67499.1	7577	GAAGATATTGAAAAAATAAAAACAAAAGATTGATAGAAAGTACTGAATAGATAGAGATAA	814495
EXP_CD630_810001_815000_s_PSO-60-378	0.236	CD0670/1	CD0670/1		CAJ67499.1	7578	ATGGAAGATATTGAAAAAATAAAAGATTGATATAAGATACTGAAGAGGTAGAAACAAAAG	814563
EXP_CD630_810001_815000_s_PSO-60-250	0.118	CD0670/1	CD0670/1		CAJ67500.1	7579	AAGTGTTAATAGAAGGTATTGAAAAAATAAAAGATTGATATAAGATATTGAAGAGGTAGA	814691
EXP_CD630_815001_820000_s_PSO-60-4833	0.466	CD0671	CD0671	putative glyoxalase	CAJ67500.1	7583	ACGAATTTATTGAAAAACTCAATTATTATAAAGATGTAGAATTTGTCCATAAGCCACTAA	815108
EXP_CD630_815001_820000_s_PSO-60-3307	0.467	CD0672/3	CD0672/3		CAJ67502.1	7597	GGTTTAGGTTTGATGTATTTTAAATTATTTTTCGATATTTTTTAGTTTATTTTTTGATGT	816634
EXP_CD630_815001_820000_s_PSO-60-1864	0.229	CD0673/4	CD0673/4		conserved hypothetical protein	7609	GATGAATTTATAAAAGTATAAGATAAGTAGAAATATAAGTTGAATGAGAGTATAAGAAGC	818077
EXP_CD630_820001_825000_s_PSO-60-3973	0.285	CD0677/8	CD0677/8			7634	ACTTCATGTACAGATTTAAAATAAGTTCTTTAAATAGCAACTTTTTGAAAAAACGCAAAA	820968
EXP_CD630_820001_825000_s_PSO-60-3882	0.0591	CD0677/8	CD0677/8			7635	TGTGAAACAATATTGTACAGAGTAAAAGTATATAGAAGATGATTACATAGAGTTTATACT	821059
EXP_CD630_820001_825000_s_PSO-60-3822	0.0466	CD0677/8	CD0677/8			7636	TGAATTTTACAAATATAATTATCAAAATACTGTGAAAAAGAAAAATAGCTTTGATGAACG	821119
EXP_CD630_820001_825000_s_PSO-60-3700	0.404	CD0677/8	CD0677/8			7637	AGTGTTCAATAAAATAATAAATAGTGGAAAAACTAAATTTACATCAAAGGAATTAGCTAC	821241
EXP_CD630_820001_825000_s_PSO-60-2249	0.392	CD0680	CD0680	hypothetical protein	CAJ67505.1	7651	GGCATCTACCAACAAAAATAATGTAACAAGTAAAGAGGAAGAAAAAGAAGTTTCTACAAG	822692
EXP_CD630_825001_830000_s_PSO-60-1699	0.457	CD0683/4	CD0683/4		CAJ67512.1	7702	AGTGGTAGATATTTAATTAAGTGGTAGATATTTAATTAAGTGGTAGATATTTAATTAAGT	828242
EXP_CD630_830001_835000_s_PSO-60-2961	0.467	CD0686/7	CD0686/7		CAJ67515.1	7735	ACTATAGAAGAGGGATATAAAAGGAGGTCATAACGATGGCAAGAGTTAAAAAAGCTATGA	831980
EXP_CD630_830001_835000_s_PSO-60-1589	0.0934	CD0688/9	CD0688/9		CAJ67515.1	7749	GTTGGATAGAATTTTCTAAATAGAACTTCCTTGTACTATTTCTTTAATAACTCTGAGTGG	833352
EXP_CD630_830001_835000_s_PSO-60-1502	0.207	CD0688/9	CD0688/9		CAJ67515.1	7750	ACCAATGACTAAAGAAATGAACTTTAGACCATATATGCAATTAGAGTAAATATACAAAAT	833439
EXP_CD630_835001_840000_s_PSO-60-2663	0.4	CD0690	CD0690	putative nucleotide phosphodiesterase	putative nucleotide phosphodiesterase	7784	GTACTTGGTAGCCATGACTTTACAGAGGATAAAGAGACTTTTGAGGAAAAAAAATCTACA	837278
EXP_CD630_835001_840000_s_PSO-60-1297	0.457	CD0690/1	CD0690/1		CAJ67520.1	7797	ACAATTATTGAAAATGATATAAGTATAATATCTCAAATGATATGAATATAACATCTGAAT	838644
EXP_CD630_835001_840000_s_PSO-60-393	0.445	CD0691/2	CD0691/2		CAJ67521.1	7806	GGAATAAGAGTTTCGGTAATTAAGTATCAGTTGGAGATTCAATCTGTTATATATTATGAG	839548
EXP_CD630_840001_845000_s_PSO-60-4244	0.355	CD0692/3	CD0692/3		CAJ67522.1	7816	CACCTTCTTAAAATATTAGATTATATAAATAATATACAAGCACAACTGATTAACAAAATT	840697
EXP_CD630_840001_845000_s_PSO-60-3913	0.174	CD0692/3	CD0692/3		CAJ67522.1	7820	TCATTGTATCATTGTCTAAAGAAAGTTAAAAAGAGTAGAGCACAAAGGAATTATTTGTAC	841028
EXP_CD630_840001_845000_s_PSO-60-3777	0.258	CD0692/3	CD0692/3		CAJ67522.1	7821	AGTATATAATCTTATAATTGATTTATCTGACAAATTAAGATAATATCCTAATCAAATTCT	841164
EXP_CD630_855001_860000_s_PSO-60-4210	0.481	CD0703	CD0703	protease		7958	AGTGTAGGGTTTGATAGAGTTGTTTTAGCAAGAGAATTAAATGTTGATGAGATAAAATGG	855731
EXP_CD630_855001_860000_s_PSO-60-3562	0.447	CD0703	CD0703	protease	CAJ67532.1	7963	GGAGGTACTATTGGAAGAATAATAAAGGATGGAGAGATAACTACAATAGCACATAAAGGG	856379
EXP_CD630_855001_860000_s_PSO-60-2363	0.413	CD0703	CD0703	protease	CAJ67533.1	7975	AGTTGTTAGGGATTGTAAAAAGGACAAGAGAGTTGCTAAATGTAAGGAAAGTAGTTATGC	857578
EXP_CD630_860001_865000_s_PSO-60-3016	0.47	CD0707	CD0707	putative signaling protein	CAJ67536.1	8015	TTGGTATGATAATTTAGAAGAGTGTATAGAAGCTGTTAATAAAGGCTATGCAGATTACAC	861925
EXP_CD630_865001_870000_s_PSO-60-3648	0.298	CD0709	CD0709	putative DNA mismatch repair protein	CAJ67539.1	8056	TATGATAATGTATTTGCAGATATAGGAGATGAACAGAGTATTGAACAGAGTCTATCAACA	866293
EXP_CD630_865001_870000_s_PSO-60-2153	0.459	CD0710	CD0710	conserved hypothetical protein	CAJ67540.1	8071	GTTGACGGAAAAGTAATTACTAAAGATAATAAGGATGTAACAGAAAACTTTGTAAGAGGG	867788
EXP_CD630_865001_870000_s_PSO-60-577	0.389	CD0711	argS	arginyl-tRNA synthetase	arginyl-tRNA synthetase	8086	AAGATTTAATTCATGTTGGATTTGGTATGGTTGCACTTGAAGAAGGTACTATGTCGACTA	869364
EXP_CD630_870001_875000_s_PSO-60-462	0.167	CD0714/5	CD0714/5		conserved hypothetical protein	8134	CTATCTCAAAATAGAGATAAGCCTCTTTTTTGTATGAAGAGTTCCAGGAGTTACTATTGG	874479
EXP_CD630_875001_880000_s_PSO-60-2371	0.491	CD0716	cooS	putative bifunctional carbon monoxide dehydrogenase/acetyl-CoA synthase	putative bifunctional carbon monoxide dehydrogenase/acetyl-CoA synthase	8163	ATTAACAGACTGTCTAAAATCTGGAGTATTAAGAGGAGCAGCTGGTGTAGTTGGATGTAA	877570
EXP_CD630_875001_880000_s_PSO-60-952	0.449	CD0717	cooC	putative carbon monoxide dehydrogenase accessory protein	CAJ67546.1	8177	AGATGCTTTTATAGTAGTTGTAGAACCAGGAGAGAGAAGTTTACAGACTTATAGAAAAGT	878989
EXP_CD630_880001_885000_s_PSO-60-990	0.491	CD0722	CD0722	putative methylenetetrahydrofolate reductase	CAJ67550.1	8226	TATTTGGGATAAACAATCTGTTGGCACTAACAGGAGACCATACTAGCGTAGGAGACCATC	883951
EXP_CD630_895001_900000_s_PSO-60-3280	0.468	CD0733	CD0733	putative biotin/lipoate-protein ligase	CAJ67562.1	8345	TTACTGCATATAAGAAGGGACATAATAAGCCAACTCTTAGATTTTATACATGGGAACCAG	896661
EXP_CD630_895001_900000_s_PSO-60-1256	0.458	CD0736/7	CD0736/7		CAJ67563.1	8365	AATTTCATGCAAAAAAGAGTATATCATGAACTAAAAAGTTTATTTTGAGGTATTTTCTGT	898685
EXP_CD630_895001_900000_s_PSO-60-576	0.304	CD0737	hisK	putative histidinol phosphatase	CAJ67564.1	8372	AAGGATACGAAGAAGGGATAAAGGAGAATTTAAATAAATATGGAAAGGAATTAGAGGATT	899365
EXP_CD630_900001_905000_s_PSO-60-3711	0.443	CD0738/9	CD0738/9		CAJ67565.1	8389	TTTTTAGAATATTCAGTAAAATAATTTTGATATACTCTATATATTTTGTATGTTAAAAGT	901230
EXP_CD630_900001_905000_s_PSO-60-3611	0.446	CD0738/9	CD0738/9		CAJ67565.1	8390	CTTATCATAGGATTTTAAGTAAATAAGAAGGATTGGAGTAATTAAAAATTTTTATTTTGC	901330
EXP_CD630_900001_905000_s_PSO-60-342	0.451	CD0741	glpK1	glycerol kinase	glycerol kinase	8419	CGAGTGGTGATTTTGGAACTACAGATAAGGAGGCATTTTGTGGGGTTTCTATAAAAATTA	904599
EXP_CD630_905001_910000_s_PSO-60-4584	0.408	CD0741	glpK1	glycerol kinase	glycerol kinase	8425	AATATGACTACTCAAAAAAGAGAAGAAATATTACTTGGATGGAACCAAGCAGTAAAAAGA	905357
EXP_CD630_905001_910000_s_PSO-60-3860	0.5	CD0742	CD0742	putative ethanolamine transporter	CAJ67571.1	8431	AATGGGTCATTAGTTTTTGGAAAATTTATATCTATATTGATAACGATAGGTTTGGGAGCA	906081
EXP_CD630_905001_910000_s_PSO-60-3489	0.41	CD0742	CD0742	putative ethanolamine transporter	CAJ67571.1	8435	GGACCATTTAGGATTTACAGCAGGATTAGTTCCAGAGATGATTACACCTGTTGTAATTGG	906452
EXP_CD630_915001_920000_s_PSO-60-2816	0.237	CD0749/50	CD0749/50		CAJ67581.1	8539	GGAAAATATTATTTAGTATTATTAAAGAAAAGCAACAATGTGGAAAATATTATTTAGTAT	917125
EXP_CD630_940001_945000_s_PSO-60-3305	0.482	CD0769		putative formate dehydrogenase	CAJ67596.1	8766	TGTTTTGATATGTTTATAACTGATACAGCTACTTTATGTGACATGTTTATACCGTGTACA	941636
EXP_CD630_940001_945000_s_PSO-60-278	0.49	CD0773	spoVAC	stage V sporulation protein AC		8796	CAATGGAGTATAAAAGAGAAGGCTATGTATTAGGTGTAGGTGCAAACTTATTTAAAATTG	944663
EXP_CD630_950001_955000_s_PSO-60-3512	0.273	CD0780/1	CD0780/1		CAJ67608.1	8861	TTTAAGAATATATAAACAATTAGGAATAAAAGTAAGAATAAAGCACTTAGTTAAAAACTT	951429
EXP_CD630_955001_960000_s_PSO-60-2488	0.451	CD0784	CD0784	putative N-acetylmuramoyl-L-alanine amidase	putative N-acetylmuramoyl-L-alanine amidase	8919	GGATTCAACTGGTCAAAAGTACCAGCTGTATTAGTAGAAATGGGATTTATGAGTAACTAT	957453
EXP_CD630_965001_970000_s_PSO-60-3606	0.465	CD0795	CD0795	conserved hypothetical protein	CAJ67620.1	9001	TGTGTCTTTCATGTTTGATAAAAAAGGACAAATATTAGTTGGTTTAGGAGATGGAGTTTC	966335
EXP_CD630_965001_970000_s_PSO-60-1258	0.442	CD0797	CD0797	putative hydroxymethylglutaryl-CoA lyase	CAJ67623.1	9021	ATTAGTTGAAGCTTTACCAGAGTGCAGATGGCAGGTACATATTCATGATACTAGAAATAT	968683
EXP_CD630_970001_975000_s_PSO-60-3947	0.448	CD0799	act	putative beta-alanine CoA-transferase	CAJ67626.1	9040	TACTAGGTGGAATGAATTTAACCATTGGTATACTCACAGCACTCAACGCTAGAAAAATAA	970994
EXP_CD630_970001_975000_s_PSO-60-3346	0.444	CD0799	act	putative beta-alanine CoA-transferase	CAJ67627.1	9046	GGAAAGTAACGAGGAGATTTATAATGGTTGGCTTGGTTTTGATAGTGATAAAATAAAAGA	971595
EXP_CD630_970001_975000_s_PSO-60-2073	0.448	CD0800	crt1	3-hydroxybutyryl-CoA dehydratase (crotonase)	CAJ67629.1	9059	TCCAAGTGATTTACTTTTAGAAGAGTCTATGAAGATGATGAACCAAATAGTTGAAAAAGC	972868
EXP_CD630_975001_980000_s_PSO-60-4510	0.474	CD0802	CD0802	putative CoA-transferase	CAJ67631.1	9080	TTTTAGAGCATGAAAGATATTTTGAGGCACTTTGTAGATTATTTGGAAGAGAAGACTTAA	975431
EXP_CD630_975001_980000_s_PSO-60-1987	0.496	CD0805	CD0805	electron transfer flavoprotein alpha-subunit	CAJ67633.1	9104	TGTTTGGGTAATAGGAGAGCAAAGGGAAGGTAAAATTAATCCTGTTACGATAGAACTTAT	977954
EXP_CD630_975001_980000_s_PSO-60-1185	0.479	CD0805	CD0805	electron transfer flavoprotein alpha-subunit	electron transfer flavoprotein alpha-subunit	9112	GCATGTGGAATATCTGGAGCAATACAACATTTAGCAGGTATGAGTGATTCTAAATATATA	978756
EXP_CD630_985001_990000_s_PSO-60-2193	0.473	CD0815	CD0815	probable transporter	probable transporter	9197	ATTTTTTAATTGATATTTTTTTAGGTATTTTTTTTGAATTATGATTTTTTATATTTAAGG	987748
EXP_CD630_985001_990000_s_PSO-60-1769	0.376	CD0815	CD0815	probable transporter	CAJ67643.1	9201	ACATTGTGAGATTCCATATGCACCTATTATTATACCAATCATATTTGTAGATACATTACA	988172
EXP_CD630_990001_995000_s_PSO-60-4342	0.44	CD0816/606/1311/1570/1718/2553		PTS system, IIabc component	CAJ67645.1	9222	AAAGCTAACCAAACTAAAACATAAGGATGAAATAAACCTAAGTGTGAAAGTTACGAAAGT	990599
EXP_CD630_990001_995000_s_PSO-60-4300	0.381	CD0816/606/1499/1718		PTS system, IIabc component	CAJ67645.1	9223	TGTGAAAGTTACGAAAGTAGAAAAAATTGGTTAGATGGTATAAGGTTAAATCCTAAGTAC	990641
EXP_CD630_990001_995000_s_PSO-60-4210	0.382	CD0816/1311/1499/1570/1718/1820/2553		PTS system, IIabc component	CAJ67645.1	9224	GAATAGGAGAAACTTCAACGACTATTCCTCTTGAGGGAAGTACACTACAAGCTATTGGTA	990731
EXP_CD630_990001_995000_s_PSO-60-4091	0.374	CD0816/0606/1311/1499/1570/1718/1820		chloride ion channel protein	CAJ67645.1	9225	ATGAAAGTGTAAGAAGTTCATAAGAGAACTGCATAGGTAGTAGCGAACTTATGTGAACGA	990850
EXP_CD630_990001_995000_s_PSO-60-3865	0.428	CD0816		PTS system, IIabc component	CAJ67645.1	9227	TAAAATTATTAAAAAGTGTATCAAAAAACAATTAAAGTGAGGTGATAGCAGTGGAAAAAG	991076
EXP_CD630_990001_995000_s_PSO-60-3518	0.497	CD0816/817/1311/1312/1499/1500/1570/1572/1661/ 1718/1719/1820/1821/2553		PTS system, IIabc component	CAJ67645.1	9231	AAATCAAAGAAAATTAATAGATTTTCATATAAAACTAACTTTACAAATGGAAACATTATG	991423
EXP_CD630_990001_995000_s_PSO-60-3292	0.322	CD0816/817/1718/1719		PTS system, IIabc component	CAJ67645.1	9232	CTAATAATCAGATAGGTTTAGATTTAGGAATTAAAGAATTTTGTATCTCAAGTTGTGGAG	991649
EXP_CD630_990001_995000_s_PSO-60-3044	0.491	CD0816/817/1311/1312/1499/1500/1570/1572/1661/ 1718/1719		PTS system, IIabc component	PTS system, IIabc component	9234	AAAGAGAATGATATTATTTGCATAGAAGATTTACAAGTAAAGAATATGATTAGAAATCGT	991897
EXP_CD630_990001_995000_s_PSO-60-2688	0.309	CD0816/606/1499/1820/2553		PTS system, IIabc component	CAJ67647.1	9237	GGAACTACGGGGATAGCCTGTGGAGAATTAGTAAGACATATTTTAGTATGCAAAATTCTA	992253
EXP_CD630_990001_995000_s_PSO-60-1660	0.342	CD0818	CD0818	putative 6-phospho-beta-glucosidase	CAJ67648.1	9247	TGAAACAGATTCATGGAAGATAGATAAAATACGTGCTCAGATGGATTATAATCTTTGCTT	993281
EXP_CD630_995001_1000000_s_PSO-60-1950	0.367	CD0822	CD0822	putative lantibiotic ABC transporter,ATP-binding protein	CAJ67650.1/CAJ67651.1/CAJ68169.1/CAJ68170.1/CAJ68364.1/CAJ68434.1/CAJ68436.1/CAJ68527.1/CAJ68586.1/CAJ68587.1	9292	GATCTCTGCACAGAACGAGGTAAAACTATTTTGATTTCCAGTCACATTCTTTCTGAAATT	997991
EXP_CD630_1000001_1005000_s_PSO-60-2152	0.476	CD0828	CD0828	putative oxidative stress protein	CAJ67655.1	9338	GAGCTACTGGAGCAAGTCCAAAGTTACTTAAAGATGCAACTTCAATTCCAACAATATTTG	1002789
EXP_CD630_1000001_1005000_s_PSO-60-291	0.219	CD0829/30	CD0829/30		CAJ67657.1	9357	GTAATAAAAGAAGGAATTTTATACTATACGATTATTATTACAAAATAATAAAGAAAAAAT	1004650
EXP_CD630_1005001_1010000_s_PSO-60-3589	0.435	CD0830/1	CD0830/1		CAJ67659.1	9372	GAAGTCAAATATATTTTCATTATTTTTACAATAAAAGAGACTAATCCTACTTTGGATAGC	1006352
EXP_CD630_1015001_1020000_s_PSO-60-3711	0.387	CD0840	CD0840	putative hydrolase	CAJ67667.1	9461	CACATACATCTATGGGACCTTGTATAGTACATAAAGAAGAATTTGAACATCCTTTAAAAT	1016230
EXP_CD630_1015001_1020000_s_PSO-60-3622	0.384	CD0840	CD0840	putative hydrolase	CAJ67667.1	9462	GTAAGACAAGATTCTAATACAGAGTACTTTATATTTGATATACCTACTATAATAAATGAT	1016319
EXP_CD630_1020001_1025000_s_PSO-60-3701	0.196	CD0844/5	CD0844/5		CAJ67673.1	9509	ATGAAAAGATACTTTATTTTATATAAAAAAGTATCTTATGAACTAAATGTCTATTTTGAG	1021240
EXP_CD630_1025001_1030000_s_PSO-60-4494	0.423	CD0849	abgB2	putative aminobenzoyl-glutamate utilization protein	CAJ67677.1	9549	CATACTTGGAGAATATGATGCTTTACCAGAGCTATCACAATGTGTAAGTGCAGAAAGAAA	1025447
EXP_CD630_1025001_1030000_s_PSO-60-3953	0.493	CD0849	abgB2	putative aminobenzoyl-glutamate utilization protein	CAJ67677.1	9554	AGAGGTAAAAAAGCAAAGGATGCAGAACACGTTCTTGATAGATTAATAAAAGTAGCTCAA	1025988
EXP_CD630_1025001_1030000_s_PSO-60-1483	0.374	CD0852/3	CD0852/3		CAJ67680.1	9578	GGTTGGGGTTTGTTAAAGGATATATTGAAAAAGTTGTTGCAGTTTATTTTAGTAATGTTT	1028458
EXP_CD630_1040001_1045000_s_PSO-60-4822	0.396	CD0863/4	CD0863/4		0	9687	TACTTTAAAGTACTAGTATTTATAAATATATTTATAAATACAGTAAATTTTTAAATAGAA	1040119
EXP_CD630_1040001_1045000_s_PSO-60-3581	0.458	CD0864	CD0864	6-phospho-alpha-glucosidase	0	9699	GCAGTTGAAAAATTAGTAGTTGATGCTTGGATTGAGAAGTCTTATAATAAATTGTGGCAA	1041360
EXP_CD630_1040001_1045000_s_PSO-60-2844	0.437	CD0865	CD0865	conserved hypothetical protein	0	9706	TGTTGATTGAATGTGAAGAAAGAGAGTTAGTAGATGTAAATGATATAGAAGAAATAGAGG	1042097
EXP_CD630_1040001_1045000_s_PSO-60-847	0.472	CD0867	CD0867	putative membrane protein	putative exported protein	9725	CAAAAATAATAAAGATAAAACCATGTTGAATATTAAAGTATTGAGAGTTCTAGGAGTGCT	1044094
EXP_CD630_1055001_1060000_s_PSO-60-1892	0.273	CD0879/80	CD0879/80		CAJ67708.1/CAJ67711.1	9859	GTTGATATAATACTATTAAATTAATCTTAGATTAGTTTATTCTATTGATTTGTAGTTTAA	1058049
EXP_CD630_1070001_1075000_s_PSO-60-2042	0.456	CD0890/1	CD0890/1		CAJ67719.1	9998	TGTGAAGGAGATGCTAGATGAAGAATAATTTCTATCATATGAACACTTTTATGAGTATGG	1072899
EXP_CD630_1070001_1075000_s_PSO-60-2005	0.454	CD0891	speB	putative agmatinase	CAJ67719.1	9999	TATGAACACTTTTATGAGTATGGACAAAAATTATGAAGAATCTAATCTTATAGTATTTGG	1072936
EXP_CD630_1070001_1075000_s_PSO-60-1446	0.181	CD0891	speB	putative agmatinase	CAJ67719.1	10004	GGAATAGATACATTTGAAAATATAGTTAACATGCTAAATGGAAAGAATATTTATCTAACT	1073495
EXP_CD630_1075001_1080000_s_PSO-60-1798	0.397	CD0895	CD0895	metallo-beta-lactamase superfamily exported protein	CAJ67723.1	10049	ATAGTAAGATAAAATCAACAAGTGAAACCTATTTAAAAAGTGACAAAAATAGTGTGAGTC	1078143
EXP_CD630_1075001_1080000_s_PSO-60-1683	0.242	CD0895	CD0895	metallo-beta-lactamase superfamily exported protein	CAJ67723.1	10050	CACTGGAAAGTCAGATTGTATATTAGTTGAGATAGGTAACAAAGTCATAATGATTGATAC	1078258
EXP_CD630_1075001_1080000_s_PSO-60-1584	0.379	CD0895	CD0895	metallo-beta-lactamase superfamily exported protein	CAJ67723.1	10051	AAAAGAAAAAGGAATAAATACACTTGACTATTTGATTTTAACCCATCTAGATAAGGACCA	1078357
EXP_CD630_1080001_1085000_s_PSO-60-3723	0.483	CD0898	CD0898	conserved hypothetical protein	CAJ67726.1	10077	AATTAGAAGATGGTACAATATTAACTGGTAAGGGTTCTGATTTAATGAATGGAACTGCAG	1081218
EXP_CD630_1085001_1090000_s_PSO-60-1869	0.0944	CD0903	CD0903	putative oxidoreductase (pseudogene)	CAJ67731.1	10138	CGATATTTAAAAGAAATTATTATAAATTAACTGACTGACATTTAACTGACAAAACCTATT	1088072
EXP_CD630_1085001_1090000_s_PSO-60-1749	0.0325	CD0903; 4		putative oxidoreductase (pseudogene)_phage integrase	putative oxidoreductase (pseudogene)	10139	ACTTAAATTATCAGATGCTTTTTTATCCATTTCTTCTAAAACATGAGAGTATCTGTTCAT	1088192
EXP_CD630_1085001_1090000_s_PSO-60-1465	0.01	CD0903; 4		putative oxidoreductase (pseudogene)_phage integrase	putative oxidoreductase (pseudogene)	10140	CTTGTAATTTTAATTTATTTTGTCTTAATTTTTCAATCTTAAGTTTTTCTATTAGTTCAT	1088476
EXP_CD630_1085001_1090000_s_PSO-60-1394	0.01	CD0903; 4		putative oxidoreductase (pseudogene)_phage integrase	putative oxidoreductase (pseudogene)	10141	AATGTTCTTCTTGATTTTGATGTTTTAGGTTCTTTAAATTCTATTTTATTATTAGCGTAT	1088547
EXP_CD630_1085001_1090000_s_PSO-60-1304	0.01	CD0903; 4		putative oxidoreductase (pseudogene)_phage integrase	CAJ67732.1	10142	ATATTTAAATCAACATCAGTCCATCTAAGTCCAGTAGCTTCTCCTAGTCGCAAACCTAAT	1088637
EXP_CD630_1085001_1090000_s_PSO-60-1163	0.01	CD0903; 4		putative oxidoreductase (pseudogene)_phage integrase	CAJ67732.1	10143	ATTTCAATCTTAGAAGAATTTTCTTTATGAGGAAGTTTTACAAAATCACATGGATTTTCA	1088778
EXP_CD630_1085001_1090000_s_PSO-60-1081	0.0275	CD0903; 4		putative oxidoreductase (pseudogene)_phage integrase	CAJ67732.1	10144	CTTCTTTCAGAACAGAACTTATAAAACGATACCTTATCTTTGAGCTACTAAAAGTACAAT	1088860
EXP_CD630_1085001_1090000_s_PSO-60-1001	0.011	CD0903; 4		putative oxidoreductase (pseudogene)_phage integrase	CAJ67732.1	10145	AAAGTTTGAATTAAAACAGGATTTATATCTATAAGTTTTGTATCTTTAAAAAAAGGTTCT	1088940
EXP_CD630_1085001_1090000_s_PSO-60-684	0.462	CD0903	CD0903	putative oxidoreductase (pseudogene)	CAJ67732.1	10147	CCCTCTTTTTCTTATAAAAGCTGATTTGATATTCATATGTACACTCCCTTTATAAGTATT	1089257
EXP_CD630_1085001_1090000_s_PSO-60-559	0.0317	CD0903	CD0903	putative oxidoreductase (pseudogene)	CAJ67732.1	10148	TTCGATAATAGATAGATGTATACAGAGATATATGGATGAATAAAAAAGTAATATATAGGT	1089382
EXP_CD630_1085001_1090000_s_PSO-60-474	0.01	CD0903	CD0903	putative oxidoreductase (pseudogene)	CAJ67732.1	10149	AATAATTGTAGCAAGGAAAATAAAATTGAAAAGCTAAGGGTGATTTTCTCGTATAAACGC	1089467
EXP_CD630_1085001_1090000_s_PSO-60-252	0.01	CD0903	CD0903	putative oxidoreductase (pseudogene)	CAJ67732.1	10150	AGAAATTCACCTTTTACAAAGTAAATTTTATCTCCTTGCTATTATTATATCACAAATTTG	1089689
EXP_CD630_1085001_1090000_s_PSO-60-145	0.0162	CD0903	CD0903	putative oxidoreductase (pseudogene)	CAJ67732.1	10151	ATATTTAAGCTAATTTCTTATTTAATTCTTGTATTTTTAACGTTTGTCTATATTCTTGTG	1089796
EXP_CD630_1085001_1090000_s_PSO-60-61	0.01	CD0903; 5		putative oxidoreductase (pseudogene)_phage protein	putative oxidoreductase (pseudogene)	10152	CAGTCTTATCGAAATTTTTCTCAACTTCTGTTCTTATTTCATCAAGCGTAACTTTGAAGA	1089880
EXP_CD630_1090001_1095000_s_PSO-60-4880	0.01	CD0903; 5		putative oxidoreductase (pseudogene)_phage protein	putative oxidoreductase (pseudogene)	10153	TGATGCACTACTTAATTCATTTATTCTCTCAGTTGGGTCTAATCTTCTAGTTACTCCTAT	1090061
EXP_CD630_1090001_1095000_s_PSO-60-4764	0.01	CD0903; 5		putative oxidoreductase (pseudogene)_phage protein	putative oxidoreductase (pseudogene)	10154	CTCTTGTATTTTGTTCTCTATTTAATACATCATCTAAATCTTTTGATAGCAAAGCTAGTT	1090177
EXP_CD630_1090001_1095000_s_PSO-60-4672	0.01	CD0903; 5		putative oxidoreductase (pseudogene)_phage protein	CAJ67733.1	10155	TCTAATTTATCATTTTCATCTTCTGGGATAGTTGATTTTAGTCTAAGTAATTCATTCTTG	1090269
EXP_CD630_1090001_1095000_s_PSO-60-4550	0.01	CD0903; 5		putative oxidoreductase (pseudogene)_phage protein	CAJ67733.1	10156	TTCTTCTTTCATTTGTTCTCTCAAAGCTCTTTGTTCTTCTTTTTCCTCTTCTTTCATTTG	1090391
EXP_CD630_1090001_1095000_s_PSO-60-4445	0.01	CD0903; 5		putative oxidoreductase (pseudogene)_phage protein	CAJ67733.1	10157	ATAGTTTTCTTTTATAGAAACCTTATTTGAAGTATTTAATTTATTTGTATCAGTAAATGC	1090496
EXP_CD630_1090001_1095000_s_PSO-60-4426	0.01	CD0903; 5		putative oxidoreductase (pseudogene)_phage protein	CAJ67733.1	10158	ACCTTATTTGAAGTATTTAATTTATTTGTATCAGTAAATGCTTTTCGTATTCTTTTTTCT	1090515
EXP_CD630_1090001_1095000_s_PSO-60-4285	0.01	CD0903; 5		putative oxidoreductase (pseudogene)_phage protein	CAJ67733.1	10159	TTTTGATTAGTCATAGTTCTACCTTTTTGAACACTTCCATCAACAGTCCAAGAATCAGAA	1090656
EXP_CD630_1090001_1095000_s_PSO-60-4217	0.01	CD0903; 5		putative oxidoreductase (pseudogene)_phage protein	CAJ67733.1	10160	ACCTGTTTTATTTCTTATTAATAGTTTTTGCATTTCTCTTATTTCTTTTAATTTTTCCAT	1090724
EXP_CD630_1090001_1095000_s_PSO-60-4042	0.01	CD0903; 5		putative oxidoreductase (pseudogene)_phage protein	CAJ67733.1	10161	TTATTTTTTAAAGTTGTGTTTATATCTCTAAGCTCTTCCCTTTCATTTTTTAATTCTTCT	1090899
EXP_CD630_1090001_1095000_s_PSO-60-3976	0.01	CD0903; 5		putative oxidoreductase (pseudogene)_phage protein	CAJ67733.1	10162	GAATTTAAAGTATTAATATTATCTTTAAGTATATTTTTATCTTTTATAAGATTATCAAGT	1090965
EXP_CD630_1090001_1095000_s_PSO-60-3916	0.01	CD0903; 5		putative oxidoreductase (pseudogene)_phage protein	putative oxidoreductase (pseudogene)_phage protein	10163	CTTTCTTTTTCTATTTTTAGTTCTTCGATAAGTTTAAATTTATCTTGGTTTTCTGAATCA	1091025
EXP_CD630_1090001_1095000_s_PSO-60-3805	0.01	CD0903; 5		putative oxidoreductase (pseudogene)_phage protein	CAJ67734.1	10164	AACTTATTTTCATTTGATTCACATAAATCTTCAAAGTGTTTTTCTTTCATTTTAATTTCA	1091136
EXP_CD630_1090001_1095000_s_PSO-60-3656	0.01	CD0903; 5		putative oxidoreductase (pseudogene)_phage protein	CAJ67734.1	10165	TCTTTTAAATAAGAATATTATTGCAACTATAAATGATATAGAGTATGTTGAAAACGTAGA	1091285
EXP_CD630_1090001_1095000_s_PSO-60-3542	0.01	CD0903; 5		putative oxidoreductase (pseudogene)_phage protein	CAJ67734.1	10166	AAGATTTTTGATTTTTTCATCGTTGATGAGTAAATCACTTTTTAACTGTTCATTTTCATT	1091399
EXP_CD630_1090001_1095000_s_PSO-60-3361	0.01	CD0903	CD0903	putative oxidoreductase (pseudogene)	CAJ67734.1	10167	GGTAGTTATTTAAAAGAATTTAGTTGGATTATAAAGGTATGTTAACAGAAATTAGAAAAA	1091580
EXP_CD630_1090001_1095000_s_PSO-60-3319	0.01	CD0903	CD0903	putative oxidoreductase (pseudogene)	CAJ67734.1	10168	TAACAGAAATTAGAAAAATAATATAACATTCTTATAAAAGTATGTTATCAGTATTTTGAG	1091622
EXP_CD630_1090001_1095000_s_PSO-60-3200	0.01	CD0903; 6		putative oxidoreductase (pseudogene)_putative phage DNA-binding protein	CAJ67734.1	10169	TAGATACTCCTTTGAATATTTAATCCAAGCATCAATACCATCGATTAAGTGAATTAATTC	1091741
EXP_CD630_1090001_1095000_s_PSO-60-3122	0.01	CD0903; 6		putative oxidoreductase (pseudogene)_putative phage DNA-binding protein	CAJ67734.1	10170	ACCAAATTCATTTTTCATGTACATTATCCATTTTTTTCTACCTTGCAATTTAACTTTACC	1091819
EXP_CD630_1090001_1095000_s_PSO-60-2992	0.0117	CD0903; 6		putative oxidoreductase (pseudogene)_putative phage DNA-binding protein	CAJ67734.1	10171	TTTAATTCATTTTCGTACATTTTAATTTTAAGTATATTAAAAAAGTAGATTTCATTTTCA	1091949
EXP_CD630_1090001_1095000_s_PSO-60-2866	0.0101	CD0903; 6		putative oxidoreductase (pseudogene)_putative phage DNA-binding protein	CAJ67734.1	10172	TCCATATAATGTAAATTTTTATTATTAATACTATCATTTGCGTTATATGTTATAGTAGAG	1092075
EXP_CD630_1090001_1095000_s_PSO-60-2798	0.01	CD0903; 6		putative oxidoreductase (pseudogene)_putative phage DNA-binding protein	CAJ67734.1	10173	TATTACATCATTTATACTATTTATAGCATTATTAATTTCGATATTATCAATTTTTTCTCC	1092143
EXP_CD630_1090001_1095000_s_PSO-60-2648	0.01	CD0903; 6		putative oxidoreductase (pseudogene)_putative phage DNA-binding protein	CAJ67734.1	10174	TGTGTCTTTTAAATTTATATCTAATTCCTTTATGGCTTTGTAAGACTCAATTTTCATAGG	1092293
EXP_CD630_1090001_1095000_s_PSO-60-2614	0.01	CD0903; 6		putative oxidoreductase (pseudogene)_putative phage DNA-binding protein	CAJ67734.1	10175	GCTTTGTAAGACTCAATTTTCATAGGTGTAATTTTATGATTTTCCCAGTTTATATTAATT	1092327
EXP_CD630_1090001_1095000_s_PSO-60-2466	0.01	CD0903; 6		putative oxidoreductase (pseudogene)_putative phage DNA-binding protein	CAJ67734.1	10176	GGTCTTCTAGGTCAGTATTTTTAGTAACAGATTTACGCACATCTTTCAACAGTTCTTTTC	1092475
EXP_CD630_1090001_1095000_s_PSO-60-2342	0.01	CD0903; 6		putative oxidoreductase (pseudogene)_putative phage DNA-binding protein	putative oxidoreductase (pseudogene)_putative phage DNA-binding protein	10177	GATTTCTTTTTCTATCCTTTCTATTAATTCAGCCTTTTTACCAGTTGATTTAATATTATT	1092599
EXP_CD630_1090001_1095000_s_PSO-60-2242	0.01	CD0903; 6		putative oxidoreductase (pseudogene)_putative phage DNA-binding protein	putative oxidoreductase (pseudogene)_putative phage DNA-binding protein	10178	GTAAGGTCTTCAATGTAATTTGAAATCTTAAGATAATCCATGTTGAAAAACTTAGAAATT	1092699
EXP_CD630_1090001_1095000_s_PSO-60-2199	0.01	CD0903; 6		putative oxidoreductase (pseudogene)_putative phage DNA-binding protein	putative oxidoreductase (pseudogene)_putative phage DNA-binding protein	10179	TGAAAAACTTAGAAATTAAATATGAATAGTTAATATTATATTCATATGTCCAATAGGTTG	1092742
EXP_CD630_1090001_1095000_s_PSO-60-2092	0.01	CD0903; 6		putative oxidoreductase (pseudogene)_putative phage DNA-binding protein	putative oxidoreductase (pseudogene)_putative phage DNA-binding protein	10180	GATTTTTCTATTGATGTAAGTGGTTTAGTATCTGTTTCTAATATATTGTTTTGTGGGTTA	1092849
EXP_CD630_1090001_1095000_s_PSO-60-1946	0.01	CD0903; 6		putative oxidoreductase (pseudogene)_putative phage DNA-binding protein	CAJ67735.1	10181	ATCATTATAACTTACATTCAATACTTTATTAATTTCATTTTTTACTTCTACATTATGAGT	1092995
EXP_CD630_1090001_1095000_s_PSO-60-1870	0.01	CD0903; 6		putative oxidoreductase (pseudogene)_putative phage DNA-binding protein	CAJ67735.1	10182	TCTTGTGAAGGTGTCATAGTGTTATTAGAAGTTTGTTTTGATTTATTTGATTTTTCATTG	1093071
EXP_CD630_1090001_1095000_s_PSO-60-1746	0.01	CD0903	CD0903	putative oxidoreductase (pseudogene)	CAJ67735.1	10183	CCTTTTGTATTTAATTAATTTCTAGTGTATTCTACTTTATGATAATAACAATTTAAGTAT	1093195
EXP_CD630_1090001_1095000_s_PSO-60-1653	0.01	CD0903	CD0903	putative oxidoreductase (pseudogene)	CAJ67735.1	10184	GGAAAAAACATAGAATTAAGTAGTTTTAAAAAGAATACTATATTTACAGGTTATAAAAAG	1093288
EXP_CD630_1090001_1095000_s_PSO-60-1604	0.0295	CD0903	CD0903	putative oxidoreductase (pseudogene)	CAJ67735.1	10185	GTTATAAAAAGTAAAATAAAAATATTAAAATTAAATAATAAAAAATATTATAAAAAGATA	1093337
EXP_CD630_1090001_1095000_s_PSO-60-1488	0.01	CD0903	CD0903	putative oxidoreductase (pseudogene)	CAJ67735.1	10186	ACATCCATCATTCTACAAAAATAGATTTTTTTATTACAATTACGGGTTTTTTATTGCAAG	1093453
EXP_CD630_1090001_1095000_s_PSO-60-1368	0.01	CD0903	CD0903	putative oxidoreductase (pseudogene)	CAJ67735.1	10187	GGAAAACATTTCTAGAAATTAAAAGGTATAATTACATAAGTTTTACTGAAAATTTATTGG	1093573
EXP_CD630_1090001_1095000_s_PSO-60-1265	0.01	CD0903	CD0903	putative oxidoreductase (pseudogene)	putative oxidoreductase (pseudogene)	10188	GGATGGTATAATTGAAGAAAGACGAGTATTTAAAGATTAATAAATATAAGTTAGAGATGA	1093676
EXP_CD630_1090001_1095000_s_PSO-60-1181	0.01	CD0903	CD0903	putative oxidoreductase (pseudogene)	putative oxidoreductase (pseudogene)	10189	ATGAATATATAATAAAATTAATCAATTATGAAGCTGATAATAAAAAAAATAAAAGAGTGT	1093760
EXP_CD630_1090001_1095000_s_PSO-60-1054	0.01	CD0903; 7		putative oxidoreductase (pseudogene)_putative phage regulatory protein	0	10190	CTTTTCTGTTCTCTTCATCTAAGGAATATAATTTGTGTAAAGCTTGTTCCATTTCTTTGT	1093887
EXP_CD630_1090001_1095000_s_PSO-60-950	0.01	CD0903; 7		putative oxidoreductase (pseudogene)_putative phage regulatory protein	0	10191	TCAATGGATACATCAAAAATTTCTGAAAATCTTAATAAATCTTCTTTAACAGGGTCTCTT	1093991
EXP_CD630_1090001_1095000_s_PSO-60-864	0.01	CD0903; 7		putative oxidoreductase (pseudogene)_putative phage regulatory protein	0	10192	ACTCAAAGAACAATTTAATAATTTTGCCAATTCCATTTGTGTTAAACCTTTTTGCTTTCG	1094077
EXP_CD630_1090001_1095000_s_PSO-60-743	0.01	CD0903	CD0903	putative oxidoreductase (pseudogene)	0	10193	TATCACTGTTAGTGATACAAATAAATCTTTTTTTAAAAAACTTCACGAAAAGAGATAAAA	1094198
EXP_CD630_1090001_1095000_s_PSO-60-698	0.01	CD0903	CD0903	putative oxidoreductase (pseudogene)	0	10194	CGAAAAGAGATAAAAAGTCTTGACTATATTCACTTAAAGTGATATTATTAATTTATCACA	1094243
EXP_CD630_1090001_1095000_s_PSO-60-595	0.01	CD0903; 7A		putative oxidoreductase (pseudogene)_putative phage regulatory protein	0	10195	AGAAAAAATTTAGGATTAACCCAGAAGCAATTAGCTGAAAGAATAGGCATATCTAAGTCT	1094346
EXP_CD630_1090001_1095000_s_PSO-60-465	0.01	CD0903	CD0903	putative oxidoreductase (pseudogene)	0	10196	TCCCAAATGAAGATATGAACATTTTTTTTAAACAATAATATCACTTAAAGTGATGTAAGG	1094476
EXP_CD630_1090001_1095000_s_PSO-60-387	0.01	CD0903; 8		putative oxidoreductase (pseudogene)_phage protein	0; CAJ67737.1	10197	ACTTACAAGTAATAGAAAGAAATAACGAAAGAGTTTTAACTACACAGCAACTAGCAGATG	1094554
EXP_CD630_1090001_1095000_s_PSO-60-191	0.186	CD0903; 8		putative oxidoreductase (pseudogene)_phage protein	0; CAJ67737.1	10198	GGTTTCAAAACATTCTAGTCAATTATATCTTTGGACTGAAAGAGGAGCAAATAGACACTG	1094750
EXP_CD630_1090001_1095000_s_PSO-60-92	0.01	CD0903; 8		putative oxidoreductase (pseudogene)_phage protein	0; CAJ67737.1	10199	TAACTTAGAAGAAACATATTTCAAAGTTAAGCAACATAAGCCAACTTGTATAGAAGATGT	1094849
EXP_CD630_1095001_1100000_s_PSO-60-4930	0.01	CD0903; 8		putative oxidoreductase (pseudogene)_phage protein	0; CAJ67737.1	10200	TGTAGTTTCATTAGACTCAAATAGTTGGAGAACAAATACACATCAACTAATTGCAAGAAT	1095011
EXP_CD630_1095001_1100000_s_PSO-60-4834	0.01	CD0903; 8		putative oxidoreductase (pseudogene)_phage protein	0; CAJ67737.1	10201	GCTTAGAACAGAAAGTTATGAATTATTAAATAAGAGATTTGGAGTTGACCTACATAGAAG	1095107
EXP_CD630_1095001_1100000_s_PSO-60-4727	0.01	CD0903; 8		putative oxidoreductase (pseudogene)_phage protein	0; CAJ67737.1	10202	CTAAAAGAGAGAAAGTTAACAATTTAGATGTAATACAAGATGATAAGAAGCTAATAGAGG	1095214
EXP_CD630_1095001_1100000_s_PSO-60-4571	0.01	CD0903	CD0903	putative oxidoreductase (pseudogene)	0; CAJ67737.1	10203	AAATACAGAATATTTTGAAAAGGAGTGGTTAAATTGAATAAAGAAAAAATGGCAGAATTT	1095370
EXP_CD630_1095001_1100000_s_PSO-60-4501	0.01	CD0903; 9		putative oxidoreductase (pseudogene)_hypothetical phage protein	0; CAJ67737.1	10204	AATGGAGAATAAACCTTCTTATAGACACACAAAAAGATTTAGCATATTCACTAGCTGATG	1095440
EXP_CD630_1095001_1100000_s_PSO-60-4429	0.01	CD0903; 9		putative oxidoreductase (pseudogene)_hypothetical phage protein	0	10205	ATCCAGCTTATCTAAGAAAAGAATATGAAAATTTAGAAGATGCATTTAATAAAGTAATTG	1095512
EXP_CD630_1095001_1100000_s_PSO-60-4322	0.0131	CD0903	CD0903	putative oxidoreductase (pseudogene)	0	10206	TGTATCTAACTACTAAAATAAATTTACTGAATTAAGAATTGATTAAGAATCGTTTGACCT	1095619
EXP_CD630_1095001_1100000_s_PSO-60-4173	0.01	CD0903; 10		putative oxidoreductase (pseudogene)_putative phage protein	0	10207	TGATTCAATTAAATCAACTATGTTTTGGGCTTCATATTTTTCTGCTTGAGTAAGGTTTTT	1095768
EXP_CD630_1095001_1100000_s_PSO-60-4095	0.01	CD0903; 10		putative oxidoreductase (pseudogene)_putative phage protein	0	10208	TCTTAAATCAGAGAAATCAATACCATTATTTATAGTCACAGAGCCAGCATTACCAACAGC	1095846
EXP_CD630_1095001_1100000_s_PSO-60-3994	0.01	CD0903; 10		putative oxidoreductase (pseudogene)_putative phage protein	0	10209	TTTGCGATTGATTCTTAGGTTCAAATTCTTCGAAATTTAATCCTTTGCTTGTAACATCCC	1095947
EXP_CD630_1095001_1100000_s_PSO-60-3842	0.01	CD0903; 10		putative oxidoreductase (pseudogene)_putative phage protein	0; CAJ67738.1	10210	GATAATGATGGTAAATTTTCGTGTATTTGTTCTGTACTAAAATCAATGTGGTCGCTTTCA	1096099
EXP_CD630_1095001_1100000_s_PSO-60-3816	0.01	CD0903; 10		putative oxidoreductase (pseudogene)_putative phage protein	0; CAJ67738.1	10211	TTGTTCTGTACTAAAATCAATGTGGTCGCTTTCAATAGCAAAAGGTTTTAAAAAAGAGAG	1096125
EXP_CD630_1095001_1100000_s_PSO-60-3656	0.01	CD0903; 11		putative oxidoreductase (pseudogene)_putative phage regulatory protein	0; CAJ67738.1	10212	CAATTAATGACAACATAAATAAAATTTTAAAAGATAGAGATTTAAAAGCATGGAAATTAG	1096285
EXP_CD630_1095001_1100000_s_PSO-60-3546	0.01	CD0903; 11		putative oxidoreductase (pseudogene)_putative phage regulatory protein	0; CAJ67738.1	10213	GAAAATAAAAATCCAACTATAGATACATTAATAAAAATAGCTGACTATTTAGACGTTACA	1096395
EXP_CD630_1095001_1100000_s_PSO-60-3445	0.01	CD0903; 12		putative oxidoreductase (pseudogene)_putative phage DNA-binding protein	0; CAJ67738.1	10214	TGAGTGTAGCATTACAATTCATAGACACAAAAGACTTAGTACAAGAGCTAATGCAAAGAG	1096496
EXP_CD630_1095001_1100000_s_PSO-60-3315	0.01	CD0903; 12		putative oxidoreductase (pseudogene)_putative phage DNA-binding protein	0; CAJ67738.1	10215	AGAAGAATTTTGTGAGTACTTGAAAATATCTGATGTAACAGCTAGAAACATGGCAAGAGA	1096626
EXP_CD630_1095001_1100000_s_PSO-60-3186	0.01	CD0903; 12		putative oxidoreductase (pseudogene)_putative phage DNA-binding protein	0; CAJ67738.1	10216	TGAAGAATTTATTATGAAAAATGCAATGAAAGATAAAGATGTAATGAAAAAAAGAAAGGG	1096755
EXP_CD630_1095001_1100000_s_PSO-60-3118	0.01	CD0903	CD0903	putative oxidoreductase (pseudogene)	0; CAJ67738.1	10217	AGTTGAATGTAAGAGTACTAATAGCTTATGTACAATTCTGTAAGCAATATAATAAGAATG	1096823
EXP_CD630_1095001_1100000_s_PSO-60-2997	0.01	CD0903; 13		putative oxidoreductase (pseudogene)_hypothetical phage protein	0; CAJ67738.1	10218	AACAAAGTTTACAAAGTAGAACAAGACAAAAAGTTATTTAGAATTACATACTATGATGAG	1096944
EXP_CD630_1095001_1100000_s_PSO-60-2916	0.01	CD0903; 13		putative oxidoreductase (pseudogene)_hypothetical phage protein	0; CAJ67738.1	10219	AATAACAATAAGAAAGTAAAAAGAAGTGTTTTAACAAGAGATATAGAGTTAGTTAACTTG	1097025
EXP_CD630_1095001_1100000_s_PSO-60-2785	0.01	CD0903; 13		putative oxidoreductase (pseudogene)_hypothetical phage protein	0; CAJ67738.1	10220	AGTGGGAAATGCGATAAGAATAAGTTGTGAAAGATTTGGTTTTGAAATTGATTGTATTGT	1097156
EXP_CD630_1095001_1100000_s_PSO-60-2680	0.01	CD0903; 14		putative oxidoreductase (pseudogene)_hypothetical phage protein	0; CAJ67738.1	10221	AGAAAGAGGCTGTATGGAGTATCAAGCATTGATACCAGAAGACCTTAGATATGATGATTA	1097261
EXP_CD630_1095001_1100000_s_PSO-60-2570	0.01	CD0903	CD0903	putative oxidoreductase (pseudogene)	0; CAJ67738.1	10222	GGTAGGTTTATTTGCAATATGTTTAGTAGGATTAGTACAAAATAGAGATTAAGTGAAGGG	1097371
EXP_CD630_1095001_1100000_s_PSO-60-2476	0.01	CD0903; 15		putative oxidoreductase (pseudogene)_hypothetical phage protein	0; CAJ67738.1	10223	ATAGGTCAAATCAAACAGGCTGAAAAAGAAATAAGTAGATTACAAGGAACAAGAAACAAC	1097465
EXP_CD630_1095001_1100000_s_PSO-60-2393	0.01	CD0903; 15		putative oxidoreductase (pseudogene)_hypothetical phage protein	0; CAJ67738.1	10224	TGTTAAGTTTGCAAGTGAAAATATATTACAAGGGTTGGAACATGATATAGAGCTAGAAGC	1097548
EXP_CD630_1095001_1100000_s_PSO-60-2300	0.01	CD0903	CD0903	putative oxidoreductase (pseudogene)	0	10225	AGAAGAACTTGAAAGAGATAGACCTATAGATGTGCAGATATAAGAAAAGAGCCTATAGCG	1097641
EXP_CD630_1095001_1100000_s_PSO-60-2142	0.01	CD0903; 16; 2945; 2952A		putative oxidoreductase (pseudogene)_phage protein_ABC transporter, ATP-binding protein (pseudogene)	0	10226	ATTAGAAATAGAAGAAGGTTTAACAGAAATAACAGGAAATGAAGCTGAAAAACTAGAGGA	1097799
EXP_CD630_1095001_1100000_s_PSO-60-2108	0.01	CD0903; 16; 2945; 2952A		putative oxidoreductase (pseudogene)_phage protein_ABC transporter, ATP-binding protein (pseudogene)	0/CAJ67739.1	10227	GGAAATGAAGCTGAAAAACTAGAGGAAATAAAAGAAATAATAAAACAAGAGATACAAAAT	1097833
EXP_CD630_1095001_1100000_s_PSO-60-1949	0.01	CD0903; 16		putative oxidoreductase (pseudogene)_phage protein	0/CAJ67739.1	10228	AAGAATACTATTGATAGATTAAAAAGCAATATAAAAGACTGTATGGAATTACTTGGGACT	1097992
EXP_CD630_1095001_1100000_s_PSO-60-1907	0.01	CD0903; 16		putative oxidoreductase (pseudogene)_phage protein	0/CAJ67739.1	10229	ATGGAATTACTTGGGACTAAAAAAGTAGAAACAATTTTAGGAAACATAAGTATAAGAAAG	1098034
EXP_CD630_1095001_1100000_s_PSO-60-1760	0.01	CD0903; 16		putative oxidoreductase (pseudogene)_phage protein	0/CAJ67739.1	10230	AGTATTAAAGACTTTATTAAAAAAGGTCATGAGGTTGAAGGTTGCAGGATTGAATATGGA	1098181
EXP_CD630_1095001_1100000_s_PSO-60-1695	0.01	CD0903	CD0903	putative oxidoreductase (pseudogene)	0/CAJ67739.1	10231	ACTAACAATTCCAAAAGCTAAAAAAGAGGTGAATTAATATGAATAACAAGGCTTTAGAAT	1098246
EXP_CD630_1095001_1100000_s_PSO-60-1605	0.01	CD0903; 17		putative oxidoreductase (pseudogene)_putative phage recombination protein	0/CAJ67739.1	10232	TACTTGATTACATGACAGTAAAGAATTACTTAGTAAGTGGAAATGGAAATGTAACAGACC	1098336
EXP_CD630_1095001_1100000_s_PSO-60-1442	0.01	CD0903; 17		putative oxidoreductase (pseudogene)_putative phage recombination protein	0/CAJ67739.1	10233	AGTTGGTAAAGATGTATTTGTAAAAAGAGCAAATAAAAATCCTAACTTTGAGGGTATGAA	1098499
EXP_CD630_1095001_1100000_s_PSO-60-1394	0.01	CD0903; 17		putative oxidoreductase (pseudogene)_putative phage recombination protein	0/CAJ67739.1	10234	TGAGGGTATGAAAGCAGGAATAGTAACTGTAAATAAAAATGGAGAAATATTTGAAAGGGA	1098547
EXP_CD630_1095001_1100000_s_PSO-60-1267	0.01	CD0903; 17		putative oxidoreductase (pseudogene)_putative phage recombination protein	0/CAJ67739.1	10235	AAGTTTCCTATAAAGTCTGTAGTGTCTTTAGAAGAGTATTCAAAGAGTCAAGCTACTTGG	1098674
EXP_CD630_1095001_1100000_s_PSO-60-1149	0.01	CD0903; 17		putative oxidoreductase (pseudogene)_putative phage recombination protein	0/CAJ67739.1	10236	CATTCCCAGAAGATTTACAAGGATTATATGATAGTGCAGAAATAAAGACTGTACCCGATA	1098792
EXP_CD630_1095001_1100000_s_PSO-60-1071	0.01	CD0903; 17		putative oxidoreductase (pseudogene)_putative phage recombination protein	0/CAJ67739.1	10237	TTGAAATAGGTAAGGCAAGTCCATCACAAAAACAAGGAATACTTAAGTTAGCATCAATGA	1098870
EXP_CD630_1095001_1100000_s_PSO-60-1000	0.01	CD0903; 17		putative oxidoreductase (pseudogene)_putative phage recombination protein	0/CAJ67739.1	10238	GATTATGAGAATAAAAAAGATACGTCAAAGCTAGAGGAATTTTGTAAAAGTAATGGATTT	1098941
EXP_CD630_1095001_1100000_s_PSO-60-855	0.01	CD0903; 17		putative oxidoreductase (pseudogene)_putative phage recombination protein	0/CAJ67739.1	10239	CTGAGTTTGAAGAGGTGAAAGAGGATGAAGTTGAAGTAAGAGAAGAAGCTGAAAATATAG	1099086
EXP_CD630_1095001_1100000_s_PSO-60-779	0.01	CD0903	CD0903	putative oxidoreductase (pseudogene)	0/CAJ67739.1	10240	GGAAGATAATATGAATTTTGAATAAGTAGGTGATAGAGTGCCAATTTTCAGACAGATATA	1099162
EXP_CD630_1095001_1100000_s_PSO-60-647	0.01	CD0903; 18		putative oxidoreductase (pseudogene)_phage protein	0	10241	ACTAACTAACCCTCATACTACTCAAATTGGAATATATACAATAACTAAAAAACAAATAGC	1099294
EXP_CD630_1095001_1100000_s_PSO-60-451	0.01	CD0903; 18		putative oxidoreductase (pseudogene)_phage protein	0	10242	GCAGGAACACCAATGGAGAATTGTGTTAGAAAAGAATTAAGAGAGATTAAAGACAAGTCA	1099490
EXP_CD630_1095001_1100000_s_PSO-60-359	0.01	CD0903; 18		putative oxidoreductase (pseudogene)_phage protein	0	10243	TAAGAAATTCAAACAGATATTTGAAGAATATTTTGATGAACTCCGTAACGGTGTACGTAA	1099582
EXP_CD630_1095001_1100000_s_PSO-60-188	0.01	CD0903; 18		putative oxidoreductase (pseudogene)_phage protein	0	10244	TGATTTAGAATCTAAAGACATTGAAAAAATTGTTGATGTATTCATACATACAAATAAGGG	1099753
EXP_CD630_1095001_1100000_s_PSO-60-49	0.01	CD0903; 18		putative oxidoreductase (pseudogene)_phage protein	0	10245	GCGTTAGAAAAGAATTATAAACCTATACCAAGTAGAAAAAATAAGACTAAGTTTCATAAT	1099892
EXP_CD630_1100001_1105000_s_PSO-60-4812	0.01	CD0903; 19		putative oxidoreductase (pseudogene)_hypothetical phage protein	0	10246	AACGGATAAAGAAATAGCAAAATGTATAAAGTTACAAAAAGGATTTGCAAAGAAAAAAGA	1100129
EXP_CD630_1100001_1105000_s_PSO-60-4707	0.01	CD0903; 19		putative oxidoreductase (pseudogene)_hypothetical phage protein	0	10247	AAGAAATATTTATCAAAACTATGAGATAAGGTTTTTTAAAGAAGCTAGAATCTCAAAAGG	1100234
EXP_CD630_1100001_1105000_s_PSO-60-4633	0.01	CD0903	CD0903	putative oxidoreductase (pseudogene)	0; CAJ67740.1	10248	CTGGTAAAGAACTTATAACTGGATGCCCACATTGCAGTAGAACTTTCTGTGATTAAAAAT	1100308
EXP_CD630_1100001_1105000_s_PSO-60-4468	0.01	CD0903; 20		putative oxidoreductase (pseudogene)_hypothetical phage protein	0; CAJ67740.1	10249	GATAAGGGAAGTTTTGAGATAAATGATACAAGAGCTGAAGAAGTAACATTCGAGGGTACA	1100473
EXP_CD630_1100001_1105000_s_PSO-60-4372	0.01	CD0903; 20; 920; 2940; 2952A		putative oxidoreductase (pseudogene)_hypothetical phage protein	0; CAJ67740.1	10250	GGTAAAGCTACTTTTGAAATAGTATCTGGATGGGAGTATCTACAAAGAGAAATGTTGTGG	1100569
EXP_CD630_1100001_1105000_s_PSO-60-4249	0.01	CD0903	CD0903	putative oxidoreductase (pseudogene)	0	10251	TCAAAATGAGGAGAGCTGAAATGTTGGGAAAGACAGGAAAAAATAATATTAGTGTTTGTT	1100692
EXP_CD630_1100001_1105000_s_PSO-60-4161	0.01	CD0903; 21		putative oxidoreductase (pseudogene)_hypothetical phage protein	0	10252	AGATGCTAGATATTGTAAGATTTGTGGAATAGGGTTAAGAGTTATGGAATTAGTGAGTGT	1100780
EXP_CD630_1100001_1105000_s_PSO-60-4025	0.01	CD0903; 21; 2939; 2952A		putative oxidoreductase (pseudogene)_hypothetical phage protein	0; CAJ67741.1	10253	AGAGAAGGCAATATGTGTAAATTATTCTTTGAAAATTCAGAATTAAGAATTATTGGAGTA	1100916
EXP_CD630_1100001_1105000_s_PSO-60-3886	0.01	CD0903; 2952A		putative oxidoreductase (pseudogene)	0	10254	AGTGGTAGAATATGGCTAAAATTTGGGTAGATGCAGGAACATTTTTAGAAAAAACTATTG	1101055
EXP_CD630_1100001_1105000_s_PSO-60-3758	0.01	CD0903; 922; 2938; 2952A		putative oxidoreductase (pseudogene)	0; CAJ67742.1	10255	CTGAAACTTAATGAATCGAAATTCAAGAAAATAAGAAAAAAATCAACTAATGATACAAAA	1101183
EXP_CD630_1100001_1105000_s_PSO-60-3716	0.01	CD0903; 22		putative oxidoreductase (pseudogene)_hypothetical phage protein	0; CAJ67742.1	10256	TCAACTAATGATACAAAAGGCAAACCTATAAAAGTTTTTAATATTGAAACTGGAGAAGTT	1101225
EXP_CD630_1100001_1105000_s_PSO-60-3542	0.01	CD0903	CD0903	putative oxidoreductase (pseudogene)	0; CAJ67742.1	10257	ATTCAAGAGGTGTCAGATGGTATTAGCAAATGTGGAACAAGTAATTAAGTTAGCTGAAAA	1101399
EXP_CD630_1100001_1105000_s_PSO-60-3521	0.01	CD0903	CD0903	putative oxidoreductase (pseudogene)	0; CAJ67742.1	10258	ATTAGCAAATGTGGAACAAGTAATTAAGTTAGCTGAAAAGATATTAAATAAGAAAAAGTG	1101420
EXP_CD630_1100001_1105000_s_PSO-60-3402	0.01	CD0903	CD0903	putative oxidoreductase (pseudogene)	0; CAJ67742.1	10259	GGATGTTGAGAAATGAAAGTACAAATGCAGTTAACTAAAGACAAGGAGTTTTTCAAAGTT	1101539
EXP_CD630_1100001_1105000_s_PSO-60-3247	0.01	CD0903	CD0903	putative oxidoreductase (pseudogene)	0; CAJ67742.1	10260	AGATATTGAGAAATGAAATTAAAAGATATTATAAAACTTGGAGAAAAGTATTGTTATTGC	1101694
EXP_CD630_1100001_1105000_s_PSO-60-3049	0.01	CD0903	CD0903	putative oxidoreductase (pseudogene)	0	10261	CTAGTGTGATATTAGTAATAGGAAGTTTTATAGCTGGTAGAGTTTATGAGTATAGATTGA	1101892
EXP_CD630_1100001_1105000_s_PSO-60-3014	0.01	CD0903	CD0903	putative oxidoreductase (pseudogene)	0; CAJ67743.1	10262	GGTAGAGTTTATGAGTATAGATTGAATCTAAAAGAGTGTGAAAATTGCGACAATATGGGA	1101927
EXP_CD630_1100001_1105000_s_PSO-60-2904	0.01	CD0903; 25		putative oxidoreductase (pseudogene)_hypothetical phage protein	0; CAJ67743.1	10263	TTGAAGAAAATAATTTAGAATGTATTGAGCTATATAAAAAGAATGTTGAAAATGAAATGA	1102037
EXP_CD630_1100001_1105000_s_PSO-60-2755	0.01	CD0903; 25		putative oxidoreductase (pseudogene)_hypothetical phage protein	0	10264	ACTAGAGATAAAGAAAGTTTAAAGGATTTCTTGTTTGAATGTGATGCAGAGTGTAGTTGT	1102186
EXP_CD630_1100001_1105000_s_PSO-60-2684	0.01	CD0903; 25		putative oxidoreductase (pseudogene)_hypothetical phage protein	0; CAJ67744.1	10265	AAATAAAGATGATTGTTATCCAACTAGTTGTGTTACAGGATGCGAAAAGTGGCTTGACAT	1102257
EXP_CD630_1100001_1105000_s_PSO-60-2580	0.01	CD0903	CD0903	putative oxidoreductase (pseudogene)	0; CAJ67744.1	10266	AATAGAAAGATTAAAAGAATTTTTATATACAGAAAATATCTAATTAAAACAGTTTACAGG	1102361
EXP_CD630_1100001_1105000_s_PSO-60-2389	0.01	CD0903; 26		putative oxidoreductase (pseudogene)_hypothetical phage protein	0; CAJ67744.1	10267	AGAATAGGATTTAAGTTTCCTAACAAAGAGGATTATCAAAAGATAGACCTTGATATAGCT	1102552
EXP_CD630_1100001_1105000_s_PSO-60-2256	0.01	CD0903	CD0903	putative oxidoreductase (pseudogene)	0; CAJ67744.1	10268	AAATGGATATGGAAAATATGTAATTAAAACAGTTTAGAGAGTTGCAAAATATCTTTTGGT	1102685
EXP_CD630_1100001_1105000_s_PSO-60-2098	0.01	CD0903; 27		putative oxidoreductase (pseudogene)_hypothetical phage protein	0; CAJ67744.1	10269	TTAGGCTAGGGATGGAAAAAGCAGGACATAAATGTTTGGGACATTGCGAATATGATAAAT	1102843
EXP_CD630_1100001_1105000_s_PSO-60-2000	0.01	CD0903; 27		putative oxidoreductase (pseudogene)_hypothetical phage protein	0; CAJ67745.1	10270	GAGGATGAATGGTTTGAAAGAGATATTAGAGAAATTAGAACAGAAAATATCCCAAGAGCA	1102941
EXP_CD630_1100001_1105000_s_PSO-60-1900	0.01	CD0903; 27		putative oxidoreductase (pseudogene)_hypothetical phage protein	0; CAJ67745.1	10271	TTGCAGGGAAACAATTTGGATTCAGAGGAGAACGTTCAAGTTTATTTTTTACAGTTACAA	1103041
EXP_CD630_1100001_1105000_s_PSO-60-1780	0.01	CD0903; 27		putative oxidoreductase (pseudogene)_hypothetical phage protein	0; CAJ67746.1	10272	AAAATCTACTTAGTGTTAATGGAGGATTTGATTTCCTCAAAGTTCTCGTTGAACTGGATG	1103161
EXP_CD630_1100001_1105000_s_PSO-60-1664	0.01	CD0903; 27		putative oxidoreductase (pseudogene)_hypothetical phage protein	0; CAJ67746.1	10273	CAAAATAGAGAACGAATATTCATTGTTGGACATTTTAGAGGACGAAGTACACGAAAAGTA	1103277
EXP_CD630_1100001_1105000_s_PSO-60-1601	0.01	CD0903; 27		putative oxidoreductase (pseudogene)_hypothetical phage protein	0; CAJ67746.1	10274	CCTATCGAAAGAAAAAGTAGAAAAAATCTTGAGCAACTAAATAATCCAACTCATAGTACA	1103340
EXP_CD630_1100001_1105000_s_PSO-60-1471	0.01	CD0903; 27		putative oxidoreductase (pseudogene)_hypothetical phage protein	0	10275	CAGGTCTATACTTTATAGACTTAAATAAAAACTCTAAAGTAACAATAAATGCTAGATGCC	1103470
EXP_CD630_1100001_1105000_s_PSO-60-1399	0.01	CD0903; 27		putative oxidoreductase (pseudogene)_hypothetical phage protein	0; CAJ67747.1	10276	ATAATGCAGGTGTGACAAATAGAAATTGTGATAATAGTGGAGTTTTAGTTAATGCAGTTT	1103542
EXP_CD630_1100001_1105000_s_PSO-60-1275	0.0343	CD0903; 27		putative oxidoreductase (pseudogene)_hypothetical phage protein	0; CAJ67747.1	10277	GTTCACATTGACAGCTCAAGATAAACATGGAATTTTGAAAAATGGAGATATAAGAAGGTT	1103666
EXP_CD630_1100001_1105000_s_PSO-60-1142	0.01	CD0903; 27		putative oxidoreductase (pseudogene)_hypothetical phage protein	0; CAJ67747.1	10278	GATAGTCAACTGTACAAGCAAGCAGGAAATGCTGTTACTGCAAATGTTGTATATGAAATA	1103799
EXP_CD630_1100001_1105000_s_PSO-60-1069	0.01	CD0903	CD0903	putative oxidoreductase (pseudogene)	0; CAJ67748.1	10279	GCTAAAAGTTGCAAAATGTCTTTTAGTATGAATATTTTTGAAGTGTTTTGTAACTCTCAA	1103872
EXP_CD630_1100001_1105000_s_PSO-60-961	0.01	CD0903; 28		putative oxidoreductase (pseudogene)_hypothetical phage protein	0	10280	CAAATAGGATTATCGTTAGAAAATAGAAAAATACATTATACATATGGAAGTAAAGAAGCT	1103980
EXP_CD630_1100001_1105000_s_PSO-60-889	0.01	CD0903; 28		putative oxidoreductase (pseudogene)_hypothetical phage protein	0; CAJ67749.1	10281	GCAAAGGCATTGGCTAAAGATGAAAATATAGTACTAATAACTATAGATAAGGTAGATGAA	1104052
EXP_CD630_1100001_1105000_s_PSO-60-773	0.01	CD0903	CD0903	putative oxidoreductase (pseudogene)	0; CAJ67749.1	10282	GGTGAAATTATGATAATGCACAAATTTATAATACATGTTTTAGATAAGAATAGTGATACA	1104168
EXP_CD630_1100001_1105000_s_PSO-60-686	0.01	CD0903; 29		putative oxidoreductase (pseudogene)_phage protein	0	10283	GTTAATCAAGATATGGTCCTATTTTTTCAAAAGAAAATAAGCAAAGTATCAAGAGATAAT	1104255
EXP_CD630_1100001_1105000_s_PSO-60-574	0.01	CD0903; 29		putative oxidoreductase (pseudogene)_phage protein	0; CAJ67750.1; CAJ67750.1; CAJ69836.1; 0	10284	GTTGTGAACAAATTATTTATGATGAAAGTTCATTTTTAAATAACTCTAAAGAGATTGCAG	1104367
EXP_CD630_1100001_1105000_s_PSO-60-492	0.01	CD0903; 29		putative oxidoreductase (pseudogene)_phage protein	0; CAJ67750.1; CAJ67750.1; CAJ69836.1; 0	10285	GCTTAATGCTACATTAGAATCTTGCGACTTATCAATTTGCTTATACTCTCAAAAAGATGA	1104449
EXP_CD630_1100001_1105000_s_PSO-60-393	0.01	CD0903; 29		putative oxidoreductase (pseudogene)_phage protein	0; CAJ67750.1; CAJ67750.1	10286	GTATACTCATTCAATTGAGTTTAAAGATGATAAATTTAATATACAGATGTCTAAAAATGA	1104548
EXP_CD630_1100001_1105000_s_PSO-60-293	0.01	CD0903; 29		putative oxidoreductase (pseudogene)_phage protein	0; CAJ67750.1; CAJ67750.1	10287	TTGATTGGATTAAGTGGAATTAATGACGAATATCATCTAAAAGTATTGGATAAAGATGCA	1104648
EXP_CD630_1100001_1105000_s_PSO-60-187	0.01	CD0903; 29		putative oxidoreductase (pseudogene)_phage protein	0; CAJ67750.1; CAJ67750.1	10288	CTACTAAAGTGAAAGATGATAAGTATAAGACTAAGATGTTTAAAGCTTTTGTGGACTCTT	1104754
EXP_CD630_1100001_1105000_s_PSO-60-84	0.01	CD0903; 29		putative oxidoreductase (pseudogene)_phage protein	0	10289	AAGAGGAATGTTACTTTATATGTTAAGAGAAAAACAAAAACTTGATATAAATGAGTTTGC	1104857
EXP_CD630_1105001_1110000_s_PSO-60-4828	0.01	CD0903; 29		putative oxidoreductase (pseudogene)_phage protein	0; CAJ67751.1	10290	AATGGAAATGGAACTGTAGATATAGTTATTAAAAATGTTAATTTATATAATGAGAAGTAG	1105113
EXP_CD630_1105001_1110000_s_PSO-60-4658	0.01	CD0903; 30		putative oxidoreductase (pseudogene)_phage protein	0; CAJ67751.1	10291	ACAGGACTAGAATTTAAAGAAATTTATGATATAATAGATGATTTTGAGAAAAGAATAAAC	1105283
EXP_CD630_1105001_1110000_s_PSO-60-4635	0.01	CD0903; 30		putative oxidoreductase (pseudogene)_phage protein	0; CAJ67751.1	10292	TTATGATATAATAGATGATTTTGAGAAAAGAATAAACTTTAAAATAACAAGAATTAAAGC	1105306
EXP_CD630_1105001_1110000_s_PSO-60-4450	0.01	CD0903; 30		putative oxidoreductase (pseudogene)_phage protein	0; CAJ67751.1	10293	ATAAATATTTCAATTCGATTGGAGAACACAAGCGATATATCGGAATCGCTTTTGATGAAC	1105491
EXP_CD630_1105001_1110000_s_PSO-60-4434	0.01	CD0903; 30		putative oxidoreductase (pseudogene)_phage protein	0; CAJ67751.1	10294	GATTGGAGAACACAAGCGATATATCGGAATCGCTTTTGATGAACCTAGCAGATACAGAAG	1105507
EXP_CD630_1105001_1110000_s_PSO-60-4310	0.01	CD0903; 30		putative oxidoreductase (pseudogene)_phage protein	0; CAJ67751.1	10295	TATTTAGAAAAAAAAGGATTTTACTATGATATACATCACAGATTCAAGAGAACTGGTTGC	1105631
EXP_CD630_1105001_1110000_s_PSO-60-4148	0.01	CD0903; 30		putative oxidoreductase (pseudogene)_phage protein	0; CAJ67751.1	10296	ACTTTTAGAGCAGACGGAACTACAGTACATGACTTAGAAAAGCGATTTAGAAATGAAGAT	1105793
EXP_CD630_1105001_1110000_s_PSO-60-3989	0.01	CD0903; 30A		putative oxidoreductase (pseudogene)_hyypothetical phage protein	0; CAJ67751.1	10297	TGTGTAAGAGTTTTGGGAAAGAGATTTGTGCTAGTTGTATAAATGATAAAGGAGATTGTG	1105952
EXP_CD630_1105001_1110000_s_PSO-60-3864	0.01	CD0903; 31		putative oxidoreductase (pseudogene)_hyypothetical phage protein	0	10298	CATCTATAAAGTGAAACTAAAGACTAAAAGAACATTGGAACAGGTAAGAAATCAAAGTGC	1106077
EXP_CD630_1105001_1110000_s_PSO-60-3807	0.01	CD0903; 31		putative oxidoreductase (pseudogene)_hyypothetical phage protein	0; CAJ67752.1	10299	TGCAGACTTTGAGTATTCAGAAGAAGGATTAAAAAATACACTTAGATATTACAACTTGAT	1106134
EXP_CD630_1105001_1110000_s_PSO-60-3692	0.01	CD0903; 31		putative oxidoreductase (pseudogene)_hyypothetical phage protein	0; CAJ67752.1	10300	TGTGATGAAAAAGATGTAGAAAAAATAAGAGATGCATATTATATTTTAGAACAAGATGAA	1106249
EXP_CD630_1105001_1110000_s_PSO-60-3477	0.01	CD0903; 32		putative oxidoreductase (pseudogene)_hyypothetical phage protein	0; CAJ67752.1	10301	GATATACCAGATTGGACAATAGAGGAACAGTTAGCGAAGATTGATGAAGAAGTTACAGAA	1106464
EXP_CD630_1105001_1110000_s_PSO-60-3373	0.01	CD0903; 32		putative oxidoreductase (pseudogene)_hyypothetical phage protein	0; CAJ67752.1	10302	GGAAATCTTAGATGTTTGCCAGTCTGCATTAACAGCAACTCAAGTATTAAAAATAGATGA	1106568
EXP_CD630_1105001_1110000_s_PSO-60-3319	0.01	CD0903; 32		putative oxidoreductase (pseudogene)_hyypothetical phage protein	0; CAJ67752.1	10303	AGATGATAAATTATATGAAGGAATAAATAAACACAATAGAAAACTTGGATACAGAGGATT	1106622
EXP_CD630_1105001_1110000_s_PSO-60-3188	0.01	CD0903; 32		putative oxidoreductase (pseudogene)_hyypothetical phage protein	0; CAJ67753.1	10304	TTTATGAAGCTATTCTTCTAGGTGTAGAGATTGATAAACATGATTTGTCTTTAAAAAACT	1106753
EXP_CD630_1105001_1110000_s_PSO-60-3071	0.01	CD0903	CD0903	putative oxidoreductase (pseudogene)	0; CAJ67753.1	10305	ACACTAGCGAAGAATTAGAAGCAGTTTATGAAGGCAGATAAATAAATAGTCAAGGTAAGT	1106870
EXP_CD630_1105001_1110000_s_PSO-60-2947	0.01	CD0903; 33		putative oxidoreductase (pseudogene)_hyypothetical phage protein	0	10306	TATTACAGAATTTAAAGTGACTTGGCAGACGACTAGAGAATGGGAAAAAGGGAACATATA	1106994
EXP_CD630_1105001_1110000_s_PSO-60-2865	0.01	CD0903; 33		putative oxidoreductase (pseudogene)_hyypothetical phage protein	0; CAJ67754.1	10307	GAAGAAGCAAGAGCTTTTAAAAAAGATGAGGAAAATATGAAAGAAAATTATAATGTGAAG	1107076
EXP_CD630_1105001_1110000_s_PSO-60-2792	0.01	CD0903	CD0903	putative oxidoreductase (pseudogene)	0; CAJ67754.1; CAJ69831.1; 0	10308	CTATAGTCGAAATTGAAATAGATTAGGCAGGTGTTTTTAATGAATACTTTGATATATAAA	1107149
EXP_CD630_1105001_1110000_s_PSO-60-2685	0.018	CD0903; 34		putative oxidoreductase (pseudogene)_hyypothetical phage protein	0	10309	CTATGGAGAATTTAAAATATTTAATGGAGGTAAATGTTTTAGTGGATGTGGTAGGAATTT	1107256
EXP_CD630_1105001_1110000_s_PSO-60-2543	0.01	CD0903	CD0903	putative oxidoreductase (pseudogene)	0; CAJ67755.1	10310	GGAAAAGTGAATATGAGAGTAGTTGAGTAAAACAAGGGAAGTGATTATATGAAAAGAAGA	1107398
EXP_CD630_1105001_1110000_s_PSO-60-2511	0.01	CD0903	CD0903	putative oxidoreductase (pseudogene)	0; CAJ67755.1-CAJ69830.1-0	10311	CAAGGGAAGTGATTATATGAAAAGAAGAAGATGTAATTGGTGTGGCAAGTTGTTTTATCT	1107430
EXP_CD630_1105001_1110000_s_PSO-60-2409	0.01	CD0903	CD0903	putative oxidoreductase (pseudogene)	0	10312	GAAGAAAGCTAAGAAGGTGAAAAAATGAATAAGGTTTTGAATTGGCCAGGTGCTAAATGG	1107532
EXP_CD630_1105001_1110000_s_PSO-60-2246	0.01	CD0903; 35		putative oxidoreductase (pseudogene)_phage modification methylase	0; CAJ67756.1; CAJ69829.1; 0	10313	CAGAGATATTGAATGATGCAGATAAACAAATTGTAAATTTATTTAAATGTATAAGAGATA	1107695
EXP_CD630_1105001_1110000_s_PSO-60-2142	0.01	CD0903; 35		putative oxidoreductase (pseudogene)_phage modification methylase	0; CAJ67756.1	10314	AGAGATGAATATATGAATTGTAATATCCTTGAAACTGATAATGATATAGAAAAAGCTAGA	1107799
EXP_CD630_1105001_1110000_s_PSO-60-2109	0.01	CD0903; 35		putative oxidoreductase (pseudogene)_phage modification methylase	0	10315	ACTGATAATGATATAGAAAAAGCTAGAAAATTTATAATAAGAACGAATATGGCAAGAGGA	1107832
EXP_CD630_1105001_1110000_s_PSO-60-1962	0.01	CD0903; 35		putative oxidoreductase (pseudogene)_phage modification methylase	0	10316	AAGTTACCTAAAATTATTTTAGATACAGCTATAAGGTTAAAAGATGCAGAAATAGAAAAT	1107979
EXP_CD630_1105001_1110000_s_PSO-60-1847	0.01	CD0903; 35		putative oxidoreductase (pseudogene)_phage modification methylase	0	10317	CAGACCCTCCTTATTTGCTAAAAACAAGAAGTCAGAAAATGTACAATATCGAGATGGAAA	1108094
EXP_CD630_1105001_1110000_s_PSO-60-1805	0.01	CD0903; 35		putative oxidoreductase (pseudogene)_phage modification methylase	0	10318	ACAATATCGAGATGGAAACAGAAGAAGAACATGAAGAGTTACTAAAAGCACTTTTAAATC	1108136
EXP_CD630_1105001_1110000_s_PSO-60-1653	0.01	CD0903; 35		putative oxidoreductase (pseudogene)_phage modification methylase	0	10319	GAACAAGGCAAATTAAGAAAAGAAATGTTGTGGACCAACTTTGAAACTACTAAACAACTT	1108288
EXP_CD630_1105001_1110000_s_PSO-60-1573	0.01	CD0903	CD0903	putative oxidoreductase (pseudogene)	0	10320	AGAGAGTAATGAGAGTTAATTTTACAATAGATGGAGAACCAGTTGGCAAAGAAAGACCTA	1108368
EXP_CD630_1105001_1110000_s_PSO-60-1466	0.01	CD0903; 36		putative oxidoreductase (pseudogene)_putative phage endonuclease	0; CAJ67759.1	10321	AGTTATGAGGAGTTAATAAAATGGCTGTATCAATCTAAAGTTAAGTATCGTTTTACTGGT	1108475
EXP_CD630_1105001_1110000_s_PSO-60-1344	0.01	CD0903; 36		putative oxidoreductase (pseudogene)_putative phage endonuclease	0; CAJ67759.1	10322	GGAGCAGAAAAGAAATAATGTGTTAAGACCTAGCAAGAAACCCGATATAGACAATGTCAT	1108597
EXP_CD630_1105001_1110000_s_PSO-60-1271	0.01	CD0903; 36/2931/2952A		putative oxidoreductase (pseudogene)_putative phage endonuclease	0; CAJ67759.1	10323	GATTCACTTAATGGAATAGCCTATAAGGATGATACACAGATTGTTGAGGTTGTAGCTAGT	1108670
EXP_CD630_1105001_1110000_s_PSO-60-1142	0.01	CD0903; 37		putative oxidoreductase (pseudogene)_putative phage anti-repressor	0	10324	TGAATGAGATTATGACAAATGAAAATTTAAGAGTTGTAGCAGATGATTTAGTTACAGTTT	1108799
EXP_CD630_1105001_1110000_s_PSO-60-1066	0.01	CD0903; 37		putative oxidoreductase (pseudogene)_putative phage anti-repressor	0; CAJ67760.1	10325	AGAGAAAATAGTTTTTGCAAGAGAACTACATAATAACTTAGAAGTTAAGAGACAGTTTAT	1108875
EXP_CD630_1105001_1110000_s_PSO-60-856	0.01	CD0903; 37		putative oxidoreductase (pseudogene)_putative phage anti-repressor	0	10326	ACAAAACAATAATAAAGGAAGAGAAATAAGAAGATATTTTATAAGATTAGAAAAGTTGCT	1109085
EXP_CD630_1105001_1110000_s_PSO-60-775	0.01	CD0903; 37		putative oxidoreductase (pseudogene)_putative phage anti-repressor	0; CAJ67761.1	10327	ACAGCTTAGTCAAATTAATACTATTGTGAATGAATCATTACTTAAGATGGAAGTTAAACA	1109166
EXP_CD630_1105001_1110000_s_PSO-60-687	0.01	CD0903; 37		putative oxidoreductase (pseudogene)_putative phage anti-repressor	0; CAJ67761.1	10328	GAGTGTTCAGAATATTATAGACCAACCTCTAAAACTAAATATGATATATCTTCTTATATA	1109254
EXP_CD630_1105001_1110000_s_PSO-60-462	0.01	CD0903	CD0903	putative oxidoreductase (pseudogene)	0; CAJ67761.1	10329	AAGACAAATCAGATTAGTTTCTTTGAAAAAGATAATTTCTGTTAATAAAAAGAAAAAAGG	1109479
EXP_CD630_1105001_1110000_s_PSO-60-395	0.01	CD0903; 2952A		putative oxidoreductase (pseudogene)	0; CAJ67761.1	10330	TCACACTCCACTTGTCAAAAATATAAAGCTTTTATCCAAGATTATTATAACATAAACAGG	1109546
EXP_CD630_1105001_1110000_s_PSO-60-252	0.01	CD0903; 38; 2929; 2952A		putative oxidoreductase (pseudogene)	0; CAJ67761.1	10331	AGTGCAGAAATTAAAAATCTTGAATTAGATATAGAAAGTAGAGAAAATGAGATATTTGGG	1109689
EXP_CD630_1105001_1110000_s_PSO-60-151	0.01	CD0903; 38; 2929; 2952A		putative oxidoreductase (pseudogene)	0; CAJ67761.1	10332	TGCTTTTAATTCAAGTGTGGAGAATGAGATTATAAAAAAAGAAAGAGATATTACTAGATT	1109790
EXP_CD630_1105001_1110000_s_PSO-60-85	0.01	CD0903; 38		putative oxidoreductase (pseudogene)_putative phage protein	0; CAJ67761.1	10333	ACTGAAAAAAGATAAGGAAATTGAAAAGAAGAAAATAGAAAATGCACTTACATGTTTAGA	1109856
EXP_CD630_1110001_1115000_s_PSO-60-4889	0.01	CD0903; 2952A		putative oxidoreductase (pseudogene)	0; CAJ67761.1	10334	GATATGCTTTATCCAAGAATTAAGGAAAATGAACTACCATTATTTAAAAATTAGAAAATT	1110052
EXP_CD630_1110001_1115000_s_PSO-60-4816	0.01	CD0903	CD0903	putative oxidoreductase (pseudogene)	0; CAJ67761.1	10335	CCAGAAATTCCCACTTTATTCCCTACTTTCTCCCCTTTTTGATTAAAAAAGCATGAGATA	1110125
EXP_CD630_1110001_1115000_s_PSO-60-4660	0.01	CD0903; 2952A		putative oxidoreductase (pseudogene)	0; CAJ67761.1	10336	CGTGAGGACGCTGTTAGTTCAATTCTAACTATGTTCAAAACCTATTAATACACTATATGT	1110281
EXP_CD630_1110001_1115000_s_PSO-60-4594	0.01	CD0903	CD0903	putative oxidoreductase (pseudogene)	0	10337	TGAATTAAGACTAAAATCTCATACAGTTTTGTATCTTAATTCAGAGTCTAAAATCGAGTG	1110347
EXP_CD630_1110001_1115000_s_PSO-60-4476	0.01	CD0903	CD0903	putative oxidoreductase (pseudogene)	0; CAJ67762.1	10338	AGAACTTGCGACATAATAATATGTATCTCCCTACTAAAAATGCTAAGTTTACTCCAAACT	1110465
EXP_CD630_1110001_1115000_s_PSO-60-4414	0.01	CD0903; 2952A		putative oxidoreductase (pseudogene)	0; CAJ67762.1	10339	GCATTTTACTTTTTAAAAAGAAAAAAGAAATTTTTATTGTCATAATACTATTTGTTTAGG	1110527
EXP_CD630_1110001_1115000_s_PSO-60-4314	0.0111	CD0903; 2952A		putative oxidoreductase (pseudogene)	0	10340	GCATTTGAATTAATATACATAAGATATATGACATAATTTTTTATAGTGTAAGTTATTTAA	1110627
EXP_CD630_1110001_1115000_s_PSO-60-4188	0.01	CD0903; 2952A		putative oxidoreductase (pseudogene)	0; CAJ67763.1	10341	CATGTACAAAATGCCAACTGATAATTCCTCGAAATGTATTGCATATTTAACGTAACGTCA	1110753
EXP_CD630_1110001_1115000_s_PSO-60-4078	0.01	CD0903; 39; 2952A		putative oxidoreductase (pseudogene)	0; CAJ67763.1	10342	AAAGTATTTTAAAAAATGTAGATGTAAGAAAAAAGGCATTTGGAAGAAATCTAGTATCAG	1110863
EXP_CD630_1110001_1115000_s_PSO-60-4007	0.01	CD0903; 39; 2952A		putative oxidoreductase (pseudogene)	0; CAJ67763.1	10343	GCTAAAAATAAACAAGAAAAAGAAGTTGTATTAAGTAAAAAATGTTCAGAAGTACCAAAA	1110934
EXP_CD630_1110001_1115000_s_PSO-60-3930	0.01	CD0903; 2952A		putative oxidoreductase (pseudogene)	0; CAJ67763.1	10344	ATTCGGGAGATTTTAATGAGTGGCTATTTAATTGTAAACTTAAGTAATATGCTAGGAGAG	1111011
EXP_CD630_1110001_1115000_s_PSO-60-3784	0.01	CD0903; 40; 2926; 2952a		putative oxidoreductase (pseudogene)	0; CAJ67763.1	10345	TATTGAATTTTCTAAACAAGGTTTGGCTAGTACACATTTAGTGCTAACTTCTTATAAAGG	1111157
EXP_CD630_1110001_1115000_s_PSO-60-3654	0.01	CD0903; 40; 2926; 2952a		putative oxidoreductase (pseudogene)	0; CAJ67763.1	10346	AACTCTTTAGCTAGGAAAATAGTGAAGTTTGGACAATACAATGAAGAACTAAGAAGATAT	1111287
EXP_CD630_1110001_1115000_s_PSO-60-3449	0.01	CD0903; 40; 2926; 2952a		putative oxidoreductase (pseudogene)	0; CAJ67763.1	10347	TTGAATGTGAAGATAAACCTAAATTAATTGAATTTTATAAGGATAATGGATTTGTAGACT	1111492
EXP_CD630_1110001_1115000_s_PSO-60-3411	0.01	CD0903; 40; 2926; 2952a		putative oxidoreductase (pseudogene)	0; CAJ67763.1	10348	AAGGATAATGGATTTGTAGACTTTGGAAAAAGAAGCCTTGATAAAGACGAAACAGATTCG	1111530
EXP_CD630_1110001_1115000_s_PSO-60-3142	0.01	CD0903; 40A; 2952A		putative oxidoreductase (pseudogene)	0; CAJ67764.1	10349	TGTGTTATATGGCTGAGTTTATAAAGGAATCTAGGGAAATCATAAAAGAATTAGATAAAC	1111799
EXP_CD630_1110001_1115000_s_PSO-60-3120	0.01	CD0903; 40A; 2952A		putative oxidoreductase (pseudogene)	0; CAJ67764.1	10350	AAAGGAATCTAGGGAAATCATAAAAGAATTAGATAAACATTTTGAAAGTTGTCTAGATGT	1111821
EXP_CD630_1110001_1115000_s_PSO-60-3005	0.01	CD0903; 41; 2925; 2952A		putative oxidoreductase (pseudogene)	0; CAJ67764.1	10351	CCAATCTGGGAAATCAGTATTTTTAACTATAAATAAATCAAATTCATTATCAGGAATAGC	1111936
EXP_CD630_1110001_1115000_s_PSO-60-2870	0.01	CD0903; 41; 2925; 2952A		putative oxidoreductase (pseudogene)	0; CAJ67764.1	10352	TTGGTTCATAAATTTCTTGCTAAGAATTATTGTGCGAATCTTATCAAAGTCAGGTTTTAA	1112071
EXP_CD630_1110001_1115000_s_PSO-60-2790	0.01	CD0903; 2952A		putative oxidoreductase (pseudogene)	0; CAJ67764.1	10353	TTTTCTTTTGAAATTGCTTTAAATTTCTAATGTCAATATTTTTACTCATAAGAACACCTC	1112151
EXP_CD630_1110001_1115000_s_PSO-60-2599	0.01	CD0903; 42; 2924; 2952A		putative oxidoreductase (pseudogene)	0; CAJ67764.1	10354	GTAATTTGAATTTTGACAGTGTTATTGATGATTTAAAAAAAGAAGTTGAAAATAACCCTA	1112342
EXP_CD630_1110001_1115000_s_PSO-60-2390	0.01	CD0903; 2952A		putative oxidoreductase (pseudogene)	0; CAJ67765.1	10355	ACAAAAAAAGAATCTCAATTATGAGGTTCTTTTTTTATTCCCAAAACAAACAAATAAAGA	1112551
EXP_CD630_1110001_1115000_s_PSO-60-2246	0.01	CD0903; 43; 2923; 2952A		putative oxidoreductase (pseudogene)	0; CAJ67766.1	10356	GACATTAGCTTAAACACTTTAAAGTCATGGATAAAAAGATACAACTGGTCAAAGGAAAAA	1112695
EXP_CD630_1110001_1115000_s_PSO-60-2151	0.01	CD0903; 43; 2923; 2952A		putative oxidoreductase (pseudogene)	0; CAJ67766.1	10357	CTTTTCTAATAAAAATTCAGTTGGCCATGGTGCTCCAAAAGAGAATAAGAATGCTGAAAA	1112790
EXP_CD630_1110001_1115000_s_PSO-60-2077	0.01	CD0903; 43; 2923; 2952A		putative oxidoreductase (pseudogene)	0; CAJ67766.1	10358	CAAAATACTTACCTGAAGAAACCCAAGACTTAATTAATGAGATAAAGAATAAAGATAAAT	1112864
EXP_CD630_1110001_1115000_s_PSO-60-1964	0.01	CD0903; 43; 2923; 2952A		putative oxidoreductase (pseudogene)	0; CAJ67767.1	10359	CAAAAGATAATGTATGTTAAAGGCAAGGAAGAAATGGTTAAAGAATTAAAGAAATATGAA	1112977
EXP_CD630_1110001_1115000_s_PSO-60-1910	0.01	CD0903; 43; 2923; 2952A		putative oxidoreductase (pseudogene)	0; CAJ67767.1	10360	TATGAAAGCACAGAAAATGGTGAGAAGATAGAGTATGAATTTCAATTTGCATGGGATAGG	1113031
EXP_CD630_1110001_1115000_s_PSO-60-1742	0.01	CD0903; 43; 2923; 2952A		putative oxidoreductase (pseudogene)	0; CAJ67767.1	10361	CAGAAAAATAGAGTTGAGAAGTTGAAATGTGAAGTTAATAACCTAAGTAAAGATGATATT	1113199
EXP_CD630_1110001_1115000_s_PSO-60-1685	0.01	CD0903; 2952A		putative oxidoreductase (pseudogene)	0; CAJ67767.1	10362	ATTGGAGATGATGAGTTGAAAATAAGTGTAGATTATGGTGATAGAAATGATAGTTAGAGT	1113256
EXP_CD630_1110001_1115000_s_PSO-60-1555	0.01	CD0903; 44; 2922; 2952A		putative oxidoreductase (pseudogene)	0	10363	GGAAGTGGAAAATCTGTTAATGTAGCACAAGACTATATACTAAAGTTAGGAGATAAGAAG	1113386
EXP_CD630_1110001_1115000_s_PSO-60-1453	0.01	CD0903; 44; 2922; 2952A		putative oxidoreductase (pseudogene)	0; CAJ67768.1	10364	ACACATAAGTATTCAACGTATGCAGAGCTTACAGGAGCTATAAATCGTATTTATGGTAAA	1113488
EXP_CD630_1110001_1115000_s_PSO-60-1391	0.01	CD0903; 44; 2922; 2952A		putative oxidoreductase (pseudogene)	0; CAJ67768.1	10365	AGCTGATAAGTATTGGAAAACTACTTTAAATCCTTTAGAAATTAAGAGTAAAGTTACTGG	1113550
EXP_CD630_1110001_1115000_s_PSO-60-1274	0.01	CD0903; 44; 2922; 2952A		putative oxidoreductase (pseudogene)	0	10366	AATTAACTTCTCGAAAGGAAAATTAACATGGGTTTGGTGTGAAGAAGCTACAGAACTTAT	1113667
EXP_CD630_1110001_1115000_s_PSO-60-1144	0.01	CD0903; 44; 2922; 2952A		putative oxidoreductase (pseudogene)	0; CAJ67769.1	10367	ATGACATTTACATTTAATCCAGTCTCAGCTACTCATTGGATAAAAAGAAAGTATTTTGAC	1113797
EXP_CD630_1110001_1115000_s_PSO-60-1043	0.01	CD0903; 44; 2922; 2952A		putative oxidoreductase (pseudogene)	0	10368	ACAAAATAGATTCATAGATGAAGCTTACTACAGAAGAATGCAAATGAGAAAAGAGCAAGA	1113898
EXP_CD630_1110001_1115000_s_PSO-60-958	0.01	CD0903; 44; 2922; 2952A		putative oxidoreductase (pseudogene)	0	10369	CTTGGAGAATGGGGAGAAACTGGTGGAGCAATACTTAAAAATTATGTTATACATGAATTT	1113983
EXP_CD630_1110001_1115000_s_PSO-60-776	0.01	CD0903; 44; 2922; 2952A		putative oxidoreductase (pseudogene)	0	10370	TGTACATGAAATGGATACTTCAGAAATCATAAAGATTGCAAATAGTAGAGGTTTAGAAAA	1114165
EXP_CD630_1110001_1115000_s_PSO-60-683	0.01	CD0903; 44; 2922; 2952A		putative oxidoreductase (pseudogene)	0; CAJ67771.1	10371	AGATAGAATTAAGATGTGGAAGAGTGCAGGATATAAAGCTAAAGGAGTTAAAAAAGGACC	1114258
EXP_CD630_1110001_1115000_s_PSO-60-545	0.01	CD0903; 44; 2922; 2952A		putative oxidoreductase (pseudogene)	0; CAJ67771.1	10372	AGAAATACAACAATGGAAATGGAAACAAGATGAAAGAACTGGATTATATCTTGATGAACC	1114396
EXP_CD630_1110001_1115000_s_PSO-60-454	0.01	CD0903; 2952A		putative oxidoreductase (pseudogene)	0; CAJ67771.1	10373	CTTAGATATTCTATAGATAATAAGCTTAAAAATAATGGAATAAGCTTCTTAAAGTAAAGG	1114487
EXP_CD630_1110001_1115000_s_PSO-60-370	0.01	CD0903; 45; 2921; 2952A		putative oxidoreductase (pseudogene)/phage portal protein	0; CAJ67771.1	10374	AAACAGATTTAATAAAAGTTCAGTTAAAAAAAGAGAGCACCTTTAACCTAGTAAAAGTCA	1114571
EXP_CD630_1110001_1115000_s_PSO-60-242	0.01	CD0903; 45; 2921; 2952A		putative oxidoreductase (pseudogene)/phage portal protein	0; CAJ67771.1	10375	ACTGATGTAAACAATAAGAGAAGATATTATCTCTTAGATGGAGCTAAGGTTGATGATTTT	1114699
EXP_CD630_1110001_1115000_s_PSO-60-169	0.01	CD0903; 45; 2921; 2952A		putative oxidoreductase (pseudogene)/phage portal protein	0; CAJ67771.1	10376	ATAAAGCAATTAACAACTACCATAAGCTTTTAGTTGACCAAAAAGTGGGCTATAGTGTTG	1114772
EXP_CD630_1110001_1115000_s_PSO-60-90	0.01	CD0903; 45; 2921; 2952A		putative oxidoreductase (pseudogene)/phage portal protein	0; CAJ67771.1	10377	TGCAGATGATGATAATCTCACTAAGCTTTTAAATGACTTACTAGGAGAAGAGTTTGACGA	1114851
EXP_CD630_1115001_1120000_s_PSO-60-4910	0.01	CD0903; 45; 2921; 2952A		putative oxidoreductase (pseudogene)	0	10378	TTGGGATAGTAAAAGACAGAGGGAATTAGTTGCATTTATTAGGTTTTATTATATTGAAGA	1115031
EXP_CD630_1115001_1120000_s_PSO-60-4823	0.01	CD0903; 45; 2921; 2952A		putative oxidoreductase (pseudogene)	0; CAJ67772.1	10379	TGAGTACTACACAGAAAATGATGTAACTTACTTTGTTGAAAGAGGTAATGGTTTTGTTCA	1115118
EXP_CD630_1115001_1120000_s_PSO-60-4733	0.01	CD0903; 45; 2921; 2952A		putative oxidoreductase (pseudogene)	0; CAJ67772.1	10380	GACTGATATACAAGAAGGTCATTTTAGAATAAATAACAAAGAACAGGGTTGGGGTAAAGT	1115208
EXP_CD630_1115001_1120000_s_PSO-60-4562	0.01	CD0903; 45; 2921; 2952A		putative oxidoreductase (pseudogene)	0; CAJ67772.1; CAJ69822.1; 0	10381	TGAAATACAAGAGGTTATTTATGTATTAAAAGAATATCCAGGAACAAGTCTACAAGAGTT	1115379
EXP_CD630_1115001_1120000_s_PSO-60-4521	0.01	CD0903; 45; 2921; 2952A		putative oxidoreductase (pseudogene)	0; CAJ67773.1	10382	GAACAAGTCTACAAGAGTTTATAGATAATATAAGATACTATAAATCAATTAAAGTAGATG	1115420
EXP_CD630_1115001_1120000_s_PSO-60-4383	0.01	CD0903; 45; 2921; 2952A		putative oxidoreductase (pseudogene)	0; CAJ67773.1	10383	ATATAATTATCTTTGGTCAAGGAGTTAATCCAGAATCTCAAAACACAGGTGACAAATCGG	1115558
EXP_CD630_1115001_1120000_s_PSO-60-4318	0.01	CD0903; 45; 2921; 2952A		putative oxidoreductase (pseudogene)	0; CAJ67773.1	10384	GCACTTAAATTTTTATATTCACTACTTGACTTAAAATGTTCTAAGACTGAAAAGAAGTTT	1115623
EXP_CD630_1115001_1120000_s_PSO-60-4204	0.01	CD0903; 45; 2921; 2952A		putative oxidoreductase (pseudogene)	0; CAJ67773.1	10385	GGTAGTAAGAGCTATGATTATAAAACAGTTCAAATTACTTTTAATCACTCTATGATAATA	1115737
EXP_CD630_1115001_1120000_s_PSO-60-4116	0.01	CD0903; 45; 2921; 2952A		putative oxidoreductase (pseudogene)	0; CAJ67773.1	10386	CTAAATCAACTGGAATTGTATCAGATGAAACTATTGTTTCTAACCATCCTTGGGTCGAGG	1115825
EXP_CD630_1115001_1120000_s_PSO-60-3943	0.01	CD0903; 46; 2920; 2952A		putative oxidoreductase (pseudogene)	0	10387	GAGGAAGAGATTTGAACAATTAGAAGAAGCTCAGAATAATAAAAGTATAAAATATTATCT	1115998
EXP_CD630_1115001_1120000_s_PSO-60-3858	0.01	CD0903; 46; 2920; 2952A		putative oxidoreductase (pseudogene)	0	10388	GCAATGTCTAATATAGAAAGAGATATACTTATATGGTATAACAGATTCACTGAAAATGAG	1116083
EXP_CD630_1115001_1120000_s_PSO-60-3751	0.01	CD0903; 46; 2920; 2952A		putative oxidoreductase (pseudogene)	0; CAJ67774.1; CAJ69820.1; 0	10389	AGAAGAGTTTAAATGGAGTGTAGAAGAATATATTAAATATGGTAAAGAAAATGCTATAAA	1116190
EXP_CD630_1115001_1120000_s_PSO-60-3715	0.01	CD0903; 46; 2920; 2952A		putative oxidoreductase (pseudogene)	0; CAJ67774.1; CAJ69820.1; 0	10390	ATATGGTAAAGAAAATGCTATAAATCAAAAGTGGATGAAAGAGTTAGAAAATGCTAGTGC	1116226
EXP_CD630_1115001_1120000_s_PSO-60-3546	0.01	CD0903; 46; 2920; 2952A		putative oxidoreductase (pseudogene)	0; CAJ67774.1	10391	TATACAAGTGGATACTATCATACAGCTTTTAATGTTCAACAAGGAGTAAACGTTGGTTGG	1116395
EXP_CD630_1115001_1120000_s_PSO-60-3497	0.01	CD0903; 46; 2920; 2952A		putative oxidoreductase (pseudogene)	0	10392	ACGTTGGTTGGAGTTTAATGAGTCTTGATACTAACAGAATAAATAAAGTTATTTCTAAGC	1116444
EXP_CD630_1115001_1120000_s_PSO-60-3376	0.01	CD0903; 46; 2920; 2952A		putative oxidoreductase (pseudogene)	0	10393	AGTAAATGAATTACATACTAAGCTAACTCAATCAATTATTAGAGGTGAAAATCCAAAGAA	1116565
EXP_CD630_1115001_1120000_s_PSO-60-3302	0.01	CD0903; 46; 2920; 2952A		putative oxidoreductase (pseudogene)	0	10394	TTGCTAAGAGATTTAAGGTATCTAAGTCACAAGCTAAGAACTTAATAATGACTGAATCAG	1116639
EXP_CD630_1115001_1120000_s_PSO-60-3144	0.01	CD0903; 46; 2920; 2952A		putative oxidoreductase (pseudogene)	0	10395	TGCAGAGAGTTAGATGGAAAAATATTTGATATGAAAGATTATCAAGTTGGAATAACAGCT	1116797
EXP_CD630_1115001_1120000_s_PSO-60-3120	0.01	CD0903; 46; 2920; 2952A		putative oxidoreductase (pseudogene)	0	10396	TTTGATATGAAAGATTATCAAGTTGGAATAACAGCTCCACCATTTCATTGTCGTTGTAGG	1116821
EXP_CD630_1115001_1120000_s_PSO-60-2943	0.01	CD0903; 46; 2920; 2952A		putative oxidoreductase (pseudogene)	0	10397	GTTAAAAATAATAGTAAACAAACTGGTGCAAAATATACTAAAGGTGATATCGAGTGGAAT	1116998
EXP_CD630_1115001_1120000_s_PSO-60-2869	0.01	CD0903; 46; 2920; 2952A		putative oxidoreductase (pseudogene)	0	10398	AGAAGCAGAACTATATTACGATAATATTAGAAATAGAAAAGATGATATTTCCAAAATATC	1117072
EXP_CD630_1115001_1120000_s_PSO-60-2817	0.01	CD0903; 46; 2920; 2952A		putative oxidoreductase (pseudogene)	0	10399	AAAATATCAAAGAATACAAATTGGTCAGAAAAAAGTATAGGTCAAATTAAAAATCATATT	1117124
EXP_CD630_1115001_1120000_s_PSO-60-2706	0.01	CD0903; 46; 2920; 2952A		putative oxidoreductase (pseudogene)	0; CAJ67775.1; 0	10400	GACTATAGTATGTCAGTTGCTTGGCAAAGACTTATAAATGGTACATACGAAGATATTGAT	1117235
EXP_CD630_1115001_1120000_s_PSO-60-2567	0.01	CD0903; 46; 2920; 2952A		putative oxidoreductase (pseudogene)	0; CAJ67775.1; 0	10401	TGACTGAGAAAAAGCATGATTGGTATAAAGAATTAATTAAACAGAAAGGAGAGTTTGAAG	1117374
EXP_CD630_1115001_1120000_s_PSO-60-2482	0.01	CD0903; 46A; 2919; 2952A		putative oxidoreductase (pseudogene)	0	10402	TAGAAAAGAATAATGAATATGTTATATATAGTTATGGATATGAAGAAAATAAGCTTGATG	1117459
EXP_CD630_1115001_1120000_s_PSO-60-2403	0.01	CD0903; 46A; 2919; 2952A		putative oxidoreductase (pseudogene)	0; CAJ67776.1; CAJ69817.1; 0	10403	AGATGATTTTTATAATTATGAAATAATAAAAGAGTCAAAAGATGAACATATAAGTAAATC	1117538
EXP_CD630_1115001_1120000_s_PSO-60-2303	0.01	CD0903; 2952A		putative oxidoreductase (pseudogene)	0; CAJ67776.1; CAJ69817.1; 0	10404	AAAAATAACGATTTGAAAAAAGAAATGAGTTATCAATGTTAGAAGCACTTACTGAACAAT	1117638
EXP_CD630_1115001_1120000_s_PSO-60-2144	0.01	CD0903; 2952A		putative oxidoreductase (pseudogene)	0; CAJ67776.1; CAJ69817.1; 0	10405	CTTTATTAATTGTATTGCTAATGTCAATGTAGGTATTCTTTGCAATAAATTAAAAGAAAA	1117797
EXP_CD630_1115001_1120000_s_PSO-60-1983	0.01	CD0903; 2952A		ABC transporter, ATP-binding protein (pseudogene)	0; CAJ67776.1; CAJ69817.1; 0	10406	TGTGTAAAAAATGAAAGGAGATATTTAAAAGATGGATTGGTTAAAAGAATTGCTAGAAGG	1117958
EXP_CD630_1115001_1120000_s_PSO-60-1885	0.01	CD0903; 47; 2917; 2952A		putative oxidoreductase (pseudogene)	0; CAJ67776.1; 0	10407	TTCAAAAATCTATAGAAAAGAAAATAAAAGAGACTACAATTACTCAAGAAGATTATACAA	1118056
EXP_CD630_1115001_1120000_s_PSO-60-1757	0.01	CD0903; 47; 2917; 2952A		putative oxidoreductase (pseudogene)	0; CAJ67776.1; 0	10408	GATGTAGAGAATCTAAAAACAACTTATGAAACTGATAAGAAAACTTTGGAAGAAACCTAC	1118184
EXP_CD630_1115001_1120000_s_PSO-60-1669	0.01	CD0903; 47; 2917; 2952A		putative oxidoreductase (pseudogene)	0; CAJ67778.1; CAJ69816.1; 0	10409	ATTACTGGTTAAATGATGCTTTTAAGTCTATTAAATGTAGGGATGAAATAGCGTTAAAAG	1118272
EXP_CD630_1115001_1120000_s_PSO-60-1546	0.01	CD0903; 47; 2917; 2952A		putative oxidoreductase (pseudogene)	0; CAJ67778.1; CAJ69816.1; 0	10410	TAAACCCTTTGAAACAGGATAAAGATTATTTGTTTAATGCAACACTAGAAGGTGAAGAGC	1118395
EXP_CD630_1115001_1120000_s_PSO-60-1492	0.01	CD0903; 47; 2917; 2952A		putative oxidoreductase (pseudogene)	0	10411	AAGAGCCTAAAATAGATACTATAACACCAGGGCAAGAGCCTAAGATAAATGATTTTGGTT	1118449
EXP_CD630_1115001_1120000_s_PSO-60-1362	0.01	CD0903; 48; 2916; 2952A		putative oxidoreductase (pseudogene)	0; CAJ67779.1; CAJ69815.1; 0	10412	TATGCAAAAGAATATTCAAATGTTTTAGCACAAGCATATCCTTATACTTTAAACTTCGGG	1118579
EXP_CD630_1115001_1120000_s_PSO-60-1248	0.01	CD0903; 48; 2916; 2952A		putative oxidoreductase (pseudogene)	0	10413	ATAGAAATACCAACTATATCTACAACTGGAAGAGTAGATTCAAACAGAGATACAATAGCA	1118693
EXP_CD630_1115001_1120000_s_PSO-60-1185	0.01	CD0903; 48; 2916; 2952A		putative oxidoreductase (pseudogene)	0; CAJ67780.1; CAJ69814.1; 0	10414	GCTCAAAGAAACTATGATAATGCTTGGGAACCTAAGGTATTAACTAATCAAAGGAAATGG	1118756
EXP_CD630_1115001_1120000_s_PSO-60-1043	0.01	CD0903; 48; 2916; 2952A		putative oxidoreductase (pseudogene)	0; CAJ67780.1; CAJ69814.1; 0	10415	AACAAAAGTTTCCAGAGATGGATGCTTACTGTATATCTAAAATATATGCTGATTGGACCA	1118898
EXP_CD630_1115001_1120000_s_PSO-60-945	0.01	CD0903; 48; 2916; 2952A		putative oxidoreductase (pseudogene)	0; CAJ67780.1; CAJ69814.1; 0	10416	ACAAACGTATTAGAAGTATTTGATAAGTTAATGGAAAAAATGACAGAAGCTAGAGTACCT	1118996
EXP_CD630_1115001_1120000_s_PSO-60-864	0.01	CD0903; 48; 2916; 2952A		putative oxidoreductase (pseudogene)	0; CAJ67780.1; CAJ69814.1; 0	10417	GTTACTCCAGTAGTAAATACACTTATCAAAAATGCAAAAGAGATACAAAGAACAGTAAAT	1119077
EXP_CD630_1115001_1120000_s_PSO-60-742	0.01	CD0903; 48; 2916; 2952A		putative oxidoreductase (pseudogene)	0; CAJ67780.1; CAJ69814.1; 0	10418	TAAAGTACCATCTAATCTAATGAAAACTGCATATGATTTTACAACTGGATGGAAAGTAGG	1119199
EXP_CD630_1115001_1120000_s_PSO-60-658	0.01	CD0903; 48; 2916; 2952A		putative oxidoreductase (pseudogene)	0; CAJ67780.1; CAJ69814.1; 0	10419	GTCCTTAGTTCACCCAAGTGCAATAATTACACCTGTTTCTTATCAGTTCTCTAAGTTAGA	1119283
EXP_CD630_1115001_1120000_s_PSO-60-588	0.01	CD0903; 48; 2916; 2952A		putative oxidoreductase (pseudogene)	0	10420	GCAGTTACAGAGGGAAAATACTTCTACTTTGAAGAAAGTTTTGAGGATGTATTTATATTA	1119353
EXP_CD630_1115001_1120000_s_PSO-60-442	0.01	CD0903; 49; 2915; 2952A		putative oxidoreductase (pseudogene)	0; CAJ67781.1; CAJ69813.1; 0	10421	ATAGAAGAATGTAAAATAGATGATTTCTTAGAGATGGGATATGATTTGATAGATGAAACT	1119499
EXP_CD630_1115001_1120000_s_PSO-60-389	0.01	CD0903; 49; 2915; 2952A		putative oxidoreductase (pseudogene)	0; CAJ67781.1; CAJ69813.1; 0	10422	TGAAACTGGTAAGGCAGTAAAGTATGGCAAGTCATTAAATGTAAAAGATTTAATAGCTGA	1119552
EXP_CD630_1115001_1120000_s_PSO-60-243	0.01	CD0903; 50; 2914; 2952A		putative oxidoreductase (pseudogene)	0; CAJ67781.1; CAJ69813.1; 0	10423	TGAAAATTATGGAAAATAATATAATTGATGAAATAGAAAAAAGACTTGAAAGTTTTGGAT	1119698
EXP_CD630_1115001_1120000_s_PSO-60-77	0.01	CD0903; 50; 2914; 2952A		putative oxidoreductase (pseudogene)	0; CAJ67781.1; CAJ69813.1; 0	10424	AGAAATTGAAGTTGATATGATAGTTGGAGAGTTCTTATTTACCAAGAAAAATATGGGTCA	1119864
EXP_CD630_1120001_1125000_s_PSO-60-4926	0.01	CD0903; 50; 2914; 2952A		putative oxidoreductase (pseudogene)	0; CAJ67781.1; CAJ69813.1; 0	10425	CAAACACCAGAACAACGCTTTGATAGCTTAATAGCTTATCTTACTACTTATGGCAAGAAT	1120015
EXP_CD630_1120001_1125000_s_PSO-60-4784	0.01	CD0903; 51; 2913; 2952A		putative oxidoreductase (pseudogene)	0; CAJ67781.1; CAJ69813.1; 0	10426	AGTTGAGTATCAGCCAATTAAAGACCCTGTAACAAAACGAACTAACAATAAAGAAGTGAT	1120157
EXP_CD630_1120001_1125000_s_PSO-60-4674	0.01	CD0903; 51; 2913; 2952A		putative oxidoreductase (pseudogene)	0; CAJ67781.1; CAJ69813.1; 0	10427	CTACAGAAGGGAAAGTAGCTAAGCTAGAGCAAACTATTAAACTCTTTATATCTCCAGATA	1120267
EXP_CD630_1120001_1125000_s_PSO-60-4603	0.01	CD0903; 51; 2913; 2952A		putative oxidoreductase (pseudogene)	0; CAJ67781.1; CAJ69813.1; 0	10428	GCAGGTTCAAAACTTATTATAAATGATAAAGAGTATGTAAGAAGTGGAGAATCAGCTATA	1120338
EXP_CD630_1120001_1125000_s_PSO-60-4495	0.01	CD0903; 2952A		putative oxidoreductase (pseudogene)	0; CAJ67781.1; CAJ69813.1; 0	10429	TAATGGCTAGATGGGGCAGTGTTGATTTTAGAGAGTTTAAAAGAGTTTGTAAAAAGATGG	1120446
EXP_CD630_1120001_1125000_s_PSO-60-4372	0.01	CD0903; 52; 2912; 2952A		putative oxidoreductase (pseudogene)	0; CAJ67781.1; CAJ69813.1; 0	10430	GATTACTTGGGAAAGTAATTAGAAGAACACCAGTTGATACAGGATTCTTACGACAAGGAT	1120569
EXP_CD630_1120001_1125000_s_PSO-60-4283	0.01	CD0903; 52; 2912; 2952A		putative oxidoreductase (pseudogene)	0	10431	CCTGTGTATAAACAAGGAAATAATTATATTATAGAGGTTGTTAATCCGACTGAATATGCC	1120658
EXP_CD630_1120001_1125000_s_PSO-60-4162	0.01	CD0903; 52; 2912; 2952A		putative oxidoreductase (pseudogene)	0; CAJ67782.1; CAJ69812.1; 0	10432	TCTTAACTATTTCAGAAATGGAGTTACAAGGTCAAGTTGATAAGATAATAGAGAAAAAAC	1120779
EXP_CD630_1120001_1125000_s_PSO-60-4073	0.01	CD0903; 53; 2911; 2952A		putative oxidoreductase (pseudogene)	0; CAJ67782.1; CAJ69812.1; 0	10433	GCTTAATAATATTATAGATGGAATATCAGTAAAGTTAGATAAATCGTTTGGAGAAAAATA	1120868
EXP_CD630_1120001_1125000_s_PSO-60-3981	0.01	CD0903; 53; 2911; 2952A		putative oxidoreductase (pseudogene)	0; CAJ67782.1; CAJ69812.1; 0	10434	TTAATGAACCTTGTTTTTTTATTGTTCCTTTAAATCCAAGCAAGACACCATATCCAAGCG	1120960
EXP_CD630_1120001_1125000_s_PSO-60-3920	0.01	CD0903; 53; 2911; 2952A		putative oxidoreductase (pseudogene)	0; CAJ67782.1; CAJ69812.1; 0	10435	GAGAGAATTAAAGAAAAATTCTTTTGATGTACATTATTTCCCTCATTCAGAAGATAAGAA	1121021
EXP_CD630_1120001_1125000_s_PSO-60-3799	0.01	CD0903; 53; 2911; 2952A		putative oxidoreductase (pseudogene)	0; CAJ67782.1; CAJ69812.1; 0	10436	GGAGATTTAGTCAGAGGTACAAATATGAATTTTGAAATTATAGACAATGTTCTTCACTTC	1121142
EXP_CD630_1120001_1125000_s_PSO-60-3667	0.01	CD0903; 53; 2911; 2952A		putative oxidoreductase (pseudogene)	0; CAJ67782.1; CAJ69812.1; 0	10437	GGTTTGAAGAGAGGTGATAATTTTGAATAAAACATTAAGCAAAGAAGATAACTACAAGTT	1121274
EXP_CD630_1120001_1125000_s_PSO-60-3579	0.01	CD0903; 53A; 2910A; 2952A		putative oxidoreductase (pseudogene)	0; CAJ67782.1; CAJ69812.1; 0	10438	AAGTATGTAAATAGAAAAGATTTATTAAATGCAATTTTAAAAGAAAATGATTTATATTCC	1121362
EXP_CD630_1120001_1125000_s_PSO-60-3454	0.01	CD0903; 54; 2910; 2952A		putative oxidoreductase (pseudogene)	0; CAJ67782.1; CAJ69812.1; 0	10439	GAGGAACATTTGTAACACAGAATAAAATATTACCAGGTAGCTATATAAATTTTATCTCAG	1121487
EXP_CD630_1120001_1125000_s_PSO-60-3412	0.01	CD0903; 54; 2910; 2952A		putative oxidoreductase (pseudogene)	0; CAJ67782.1; CAJ69812.1; 0	10440	ATATAAATTTTATCTCAGCTAAGAGGGCAACCAGTTCATTATCGGATAGAGGTATTGTTG	1121529
EXP_CD630_1120001_1125000_s_PSO-60-3319	0.01	CD0903; 54; 2910; 2952A		putative oxidoreductase (pseudogene)	0; CAJ67782.1; CAJ69812.1; 0	10441	AAGACGTATTTCAAGTAACCAGTGATGATTTTGAGAAGTATTCAGTGAAGTATTTTGGAT	1121622
EXP_CD630_1120001_1125000_s_PSO-60-3147	0.01	CD0903; 54; 2910; 2952A		putative oxidoreductase (pseudogene)	0; CAJ67782.1; CAJ69812.1; 0	10442	AGCAAAATATAGTGGTATCAGAGGAAATGACTTAAAAGTAACAGTTACAACAAATATAGA	1121794
EXP_CD630_1120001_1125000_s_PSO-60-3044	0.01	CD0903; 54; 2910; 2952A		putative oxidoreductase (pseudogene)	0; CAJ67782.1; CAJ69812.1; 0	10443	AAGGTAGATACTCAAATAGCAAAGGTTATTACAGACTTACAAGACAATGACTATATCACT	1121897
EXP_CD630_1120001_1125000_s_PSO-60-3021	0.01	CD0903; 54; 2910; 2952A		putative oxidoreductase (pseudogene)	0; CAJ67782.1; CAJ69812.1; 0	10444	GGTTATTACAGACTTACAAGACAATGACTATATCACTTGGAAGAAGGATGCAACACTAGA	1121920
EXP_CD630_1120001_1125000_s_PSO-60-2893	0.01	CD0903; 54; 2910; 2952A		putative oxidoreductase (pseudogene)	0; CAJ67783.1; CAJ69811.1; 0	10445	CTTTCTTGGATAAAATAGAAAGCTATAGCTTTAATGCTTTAGGATGTTTGGCTACAACAA	1122048
EXP_CD630_1120001_1125000_s_PSO-60-2751	0.01	CD0903; 54; 2910; 2952A		putative oxidoreductase (pseudogene)	0; CAJ67783.1; CAJ69811.1; 0	10446	GAAAAGTGATGCAGATTATGAAGGTGTAGTGTCTGTAGAAAATAAGATTAAAGAGATTGG	1122190
EXP_CD630_1120001_1125000_s_PSO-60-2645	0.01	CD0903; 54; 2910; 2952A		putative oxidoreductase (pseudogene)	0; CAJ67783.1; CAJ69811.1; 0	10447	GGATGCGATATAAATAAATCTAATACTAATAAAAAGTATGATGGTGAGTTTGATGTTGAT	1122296
EXP_CD630_1120001_1125000_s_PSO-60-2594	0.01	CD0903; 54; 2910; 2952A		putative oxidoreductase (pseudogene)	0; CAJ67783.1; CAJ69811.1; 0	10448	GATGTTGATGTTAATTATACACAAATACAACTTGAAGAAGCTTTAAAAACTGGTAAATTT	1122347
EXP_CD630_1120001_1125000_s_PSO-60-2484	0.01	CD0903; 54; 2910; 2952A		putative oxidoreductase (pseudogene)	0; CAJ67783.1; CAJ69811.1; 0	10449	TTTTGTTAGTTTTACAGATGATAAAAATGACGATTTTTCAAGTAACCAAAGTGTTAGAGT	1122457
EXP_CD630_1120001_1125000_s_PSO-60-2411	0.01	CD0903; 54; 2910; 2952A		putative oxidoreductase (pseudogene)	0; CAJ67783.1; CAJ69811.1; 0	10450	GCTAATGATATTGCAACTTTATTTAATGAAAAGTATTTAGGTAAAGTTCCGAATGATAAG	1122530
EXP_CD630_1120001_1125000_s_PSO-60-2262	0.01	CD0903; 54; 2910; 2952A		putative oxidoreductase (pseudogene)	0; CAJ67783.1; CAJ69811.1; 0	10451	TGTTAGTGTAGAGCTTGGAAATGATAAGAAAACTGTCATAGTATCTGATGCTGTTAAGGT	1122679
EXP_CD630_1120001_1125000_s_PSO-60-2211	0.01	CD0903; 2952A		putative oxidoreductase (pseudogene)	0; CAJ67783.1; CAJ69811.1; 0	10452	TGTTAAGGTAATAAATGCTATGAGTAAGCTTTATATGACTGTTTCAGTTAATTAGAGAGG	1122730
EXP_CD630_1120001_1125000_s_PSO-60-2091	0.01	CD0903; 55; 2909; 2952A		putative oxidoreductase (pseudogene)	0; CAJ67783.1; CAJ69811.1; 0	10453	AATGTTTTATAACTATAGAAGGTAAAAGATATAATTTTATGCAAGCTATAGATTTAGAGG	1122850
EXP_CD630_1120001_1125000_s_PSO-60-1986	0.01	CD0903; 55; 2909; 2952A		putative oxidoreductase (pseudogene)	0; CAJ67783.1; CAJ69811.1; 0	10454	CAACAAAGGGAAATAAAACAACTGGGAGTACAAATACTGGAAGTGCAACATTTCATTATA	1122955
EXP_CD630_1120001_1125000_s_PSO-60-1889	0.01	CD0903; 55; 2909; 2952A		putative oxidoreductase (pseudogene)	0; CAJ67783.1; CAJ69811.1; 0	10455	AGAAACTGGTGAGGATATTTATTTTGACATACAAGTTACAAATGAAGACCCTACATCTGC	1123052
EXP_CD630_1120001_1125000_s_PSO-60-1554	0.01	CD0903; 56; 2908; 2952A		putative oxidoreductase (pseudogene)	0; CAJ67783.1; CAJ69811.1; 0	10456	TGATAATGTAAAATATGTAGCGAGTAACAGATTTTTAGATAAAGAAGGGAAACCAGTTGA	1123387
EXP_CD630_1120001_1125000_s_PSO-60-1742	0.01	CD0903; 55; 2909; 2952A	CD0955	CD0959	0; CAJ67783.1; CAJ69811.1; 0	10457	TGAAGATATGGATTTCACTTTTGAGGATTGGGAATTAGTAGAAAAATTTAATTTATTGGC
EXP_CD630_1120001_1125000_s_PSO-60-1450	0.01	CD0903; 56; 2908; 2952A		putative oxidoreductase (pseudogene)	0; CAJ67783.1; CAJ69811.1; 0	10457	GAAGAAAGTGTACTAAAAGAGTAAAAGTGATTGGTAACAATGGTAAGCATACTGGACAAT	1123491
EXP_CD630_1120001_1125000_s_PSO-60-1404	0.01	CD0903; 56; 2908; 2952A		putative oxidoreductase (pseudogene)	0; CAJ67783.1; CAJ69811.1; 0	10458	GCATACTGGACAATATACAAGTGAAATTGACTACAATAGTTATGTAGCTGAATTATGTGT	1123537
EXP_CD630_1120001_1125000_s_PSO-60-1245	0.01	CD0903; 56; 2908; 2952A		putative oxidoreductase (pseudogene)	0; CAJ67784.1; CAJ69810.1; 0	10459	TGAGTATGTCAATTATACAGTAAAAGTGAATGAAGTCAATGGATTTGATACATCTTTTGA	1123696
EXP_CD630_1120001_1125000_s_PSO-60-1045	0.0482	CD0903; 56; 2952A		putative oxidoreductase (pseudogene)	0; CAJ67784.1; CAJ69810.1; 0	10460	CTCAATACTTATAAAGATAGAGGATGAAGAGGAAGCAATGAAAGAAGCTGAAAGAGAGAG	1123896
EXP_CD630_1120001_1125000_s_PSO-60-995	0.0439	CD0903; 2952A		putative oxidoreductase (pseudogene)	0	10461	AAAGAGAGAGAAAGAGGGGACGAAGAAGATAGCAAAATAAAAAAATAAATATAGAATAGG	1123946
EXP_CD630_1120001_1125000_s_PSO-60-899	0.29	CD0903; 2952A		putative oxidoreductase (pseudogene)	0	10462	GCAAGAAGATGTAATCTACAATTTATAGAGTGGAGTTCATACTGGGATAAAACCTACTTC	1124042
EXP_CD630_1120001_1125000_s_PSO-60-774	0.0314	CD0903; 956B; 2907A; 2952A		putative oxidoreductase (pseudogene)	0	10463	GTTTAATATTTTGCTTAATTTGTAAAGTATTTCTAAAAGTAAAAAGCCACTCAACTCGTG	1124167
EXP_CD630_1120001_1125000_s_PSO-60-686	0.0441	CD0903; 2952A		putative oxidoreductase (pseudogene)	0; CAJ67785.1; CAJ69809.1; 0	10464	TTTTAAAATCAAGTTCCATAAGTTCAAATAGATTCATTTAATTATGAACTTCACTCTACC	1124255
EXP_CD630_1120001_1125000_s_PSO-60-570	0.256	CD0903; 2952A		putative oxidoreductase (pseudogene)	0; CAJ67785.1; CAJ69809.1; 0	10465	TGTTTATATAAAATAAAAAATAAAAATTTTTATTAAAAAATTGAAAACTTGATTATAAAG	1124371
EXP_CD630_1120001_1125000_s_PSO-60-481	0.107	CD0903; 2952A		putative oxidoreductase (pseudogene)	0; CAJ67785.1; CAJ69809.1; 0	10466	GTAGGTATTTATTTACTTGAATTTCATTGTTTATATAAAAAAAATGGAAAAATATGTAAT	1124460
EXP_CD630_1120001_1125000_s_PSO-60-376	0.0198	CD0903; 2952A		putative oxidoreductase (pseudogene)	0; CAJ67785.1; CAJ69809.1; 0	10467	CGAAGGGTGATTATTTTCATATTAAACGCCAAATTCCAAATAAGGAAGGAGGTGAAATTA	1124565
EXP_CD630_1120001_1125000_s_PSO-60-243	0.0817	CD0903; 2952A		putative oxidoreductase (pseudogene)	0; CAJ67785.1; CAJ69809.1; 0	10468	CCAGACGCCAATAAGGGTGATTTAAAAAAATAATTCTTTAAATCAATTTTGATGGAAATA	1124698
EXP_CD630_1120001_1125000_s_PSO-60-183	0.0196	CD0903; 2952A		putative oxidoreductase (pseudogene)	0; CAJ67786.1; CAJ69808.1; 0	10469	GCTACTCTTGTATAAAGTAAATTATTTCCTTGCTTTTATTATACCACAAATTGGTACAGA	1124758
EXP_CD630_1120001_1125000_s_PSO-60-77	0.0435	CD0903; 2952A		putative oxidoreductase (pseudogene)	0; CAJ67786.1; CAJ69808.1; 0	10470	TGCAGTGAGCAATATTTGCGATAAATTGAAGTTTAACAATTGGAATACAAGGTATTGAGG	1124864
EXP_CD630_1125001_1130000_s_PSO-60-4924	0.321	CD0903; 2952A		putative oxidoreductase (pseudogene)	0; CAJ67786.1; CAJ69808.1; 0	10471	TTTGGGGTTTTAGATTAACTATATGGAATGTAAATGTAGAGTCTTTATATGGTAGAGGTG	1125017
EXP_CD630_1125001_1130000_s_PSO-60-4807	0.165	CD0903; 2952A		putative oxidoreductase (pseudogene)	0; CAJ67786.1; CAJ69808.1; 0	10472	CTAATCGTTCAATATAATTCTCGTTTTAGATTAACTATATGGAATGTAAATACTGTATGC	1125134
EXP_CD630_1125001_1130000_s_PSO-60-4680	0.162	CD0903; 2952A		putative oxidoreductase (pseudogene)	0; CAJ67786.1; CAJ69808.1; 0	10473	AATGCAATCAAATAAGTACCTAAAATCGTTTTAGATTAACTATATGGAATGTAAATTTCG	1125261
EXP_CD630_1125001_1130000_s_PSO-60-4553	0.01	CD0903; 2952A		putative oxidoreductase (pseudogene)	0; CAJ67786.1; CAJ69808.1; 0	10474	AACAAAGTGGATGTTCTCTAAAAATAAAGAGGGTTTTAGATTAACTATGTGGTATGTAAA	1125388
EXP_CD630_1125001_1130000_s_PSO-60-4503	0.01	CD0903; 2952A		putative oxidoreductase (pseudogene)	0; CAJ67786.1; CAJ69808.1; 0	10475	GGTATGTAAATGATAAATTTTATAGATTTGTAAGTTTAGTGAAAGAAGAATGTAGGAAAA	1125438
EXP_CD630_1125001_1130000_s_PSO-60-4404	0.01	CD0903; 2952A		putative oxidoreductase (pseudogene)	0; CAJ67786.1; CAJ69808.1; 0	10476	GGATATTGTATAGTTTCAAGTGCTTTGTCTGTTAAAAAATGGTATAATAGAGATAAGAGT	1125537
EXP_CD630_1125001_1130000_s_PSO-60-4322	0.01	CD0903; 2952A		putative oxidoreductase (pseudogene)	0; CAJ67786.1; CAJ69808.1; 0	10477	AAGGTTTGAGAACGCTGTATAAAGCTTGTAGCTAGTTCTTGTTTTATATTAACTAAGTGG	1125619
EXP_CD630_1125001_1130000_s_PSO-60-4151	0.01	CD0903; 2952A		putative oxidoreductase (pseudogene)	0; CAJ67787.1; CAJ69807.1; 0	10478	GGTTTTATATTAACTATGTGGACTTAAAATTAAAAATAATTCAAAAACACTTACAAATGA	1125790
EXP_CD630_1125001_1130000_s_PSO-60-4065	0.01	CD0903; 2952A		putative oxidoreductase (pseudogene)	0; CAJ67787.1; CAJ69807.1; 0	10479	TGATAATAATGTAAAAATTTTACTAATATAGTATAATATTGTTAAAGAATATAATTTAGG	1125876
EXP_CD630_1125001_1130000_s_PSO-60-3977	0.01	CD0903; 957; 2907; 2952A		putative oxidoreductase (pseudogene)	0; CAJ67788.1; CAJ69806.1; 0	10480	TGTTTTTTATTTTCTATTCTTATAGTTATCTGTTTAGCTATTGTAGGATGTTCTAATTCA	1125964
EXP_CD630_1125001_1130000_s_PSO-60-3876	0.01	CD0903; 957; 2907; 2952A		putative oxidoreductase (pseudogene)	0; CAJ67788.1; CAJ69806.1; 0	10481	AGAAGAAAAAAAGGATAAAGAAGTAGTCATAGGAGAGAAAATTATTTCAGATAAAATGGA	1126065
EXP_CD630_1125001_1130000_s_PSO-60-3819	0.01	CD0903; 2907; 2952A		putative phage lipoprotein	0; CAJ67788.1; CAJ69806.1; 0	10482	GGAAATCACTATTAATAATATTGAATTCTCTTATGATGTTTTACCAAAGGTTAAGGAAAG	1126122
EXP_CD630_1125001_1130000_s_PSO-60-3706	0.01	CD0903; 957; 2907; 2952A		putative oxidoreductase (pseudogene)	0; CAJ67789.1; CAJ69805.1; 0	10483	CTGATATAAAAAATACTCAAAAACAAGAGTTAAATTGTTCAGATTTACTAACTATTGAAG	1126235
EXP_CD630_1125001_1130000_s_PSO-60-3619	0.01	CD0903; 957; 2907; 2952A		putative oxidoreductase (pseudogene)	0; CAJ67789.1; CAJ69805.1; 0	10484	CATCACAAACAATAGTAGAAGATGAAACCACAGGTTTTACTTATGATAATATTTCTAGTA	1126322
EXP_CD630_1125001_1130000_s_PSO-60-3523	0.01	CD0903; 957; 2907; 2952A		putative oxidoreductase (pseudogene)	0; CAJ67789.1; CAJ69805.1; 0	10485	TCGATTGCCCTGATGAAGTAAAAACAAGTGATAAGCCAGTAATATTAAGTTTTACATTTG	1126418
EXP_CD630_1125001_1130000_s_PSO-60-3388	0.01	CD0903; 958; 2906; 2952A		putative oxidoreductase (pseudogene)	0	10486	ATGGATGATATAGTAGAATATATATTTTGTAGCGAGTGTGGAGCAAAGTGTTTAAAAGGA	1126553
EXP_CD630_1125001_1130000_s_PSO-60-3262	0.01	CD0903; 958; 2906; 2952A		putative oxidoreductase (pseudogene)	0; CAJ67790.1; CAJ69804.1; 0	10487	AAAGAAAAGGAATATGATTTGAAGGGTATTGATTTACAACATGTAATGCAAGAAACAAGT	1126679
EXP_CD630_1125001_1130000_s_PSO-60-3216	0.01	CD0903; 958; 2906; 2952A		putative oxidoreductase (pseudogene)	0; CAJ67790.1; CAJ69804.1; 0	10488	TGCAAGAAACAAGTTTTATAAAAGCTTCATCTGTAAGAAGATTGAAAGAATTAACTGGAA	1126725
EXP_CD630_1125001_1130000_s_PSO-60-3053	0.01	CD0903; 958; 2906; 2952A		putative oxidoreductase (pseudogene)	0; CAJ67790.1; CAJ69804.1; 0	10489	ATCAAAAATTAGAAAAGCCAAAGAGGAAAAGAAAGAAAAAGAAAAAATAGCTTGTTGCCC	1126888
EXP_CD630_1125001_1130000_s_PSO-60-2985	0.01	CD0903; 958; 2906; 2952A		putative oxidoreductase (pseudogene)	0; CAJ67791.1; CAJ69803.1; 0	10490	GTTCAACTTCTTTGACAACACATAAAAAAGGTTTTGGCATAGGAAAAGCTATAACAGGAG	1126956
EXP_CD630_1125001_1130000_s_PSO-60-2847	0.01	CD0903; 2952A		putative oxidoreductase (pseudogene)	0; CAJ67791.1; CAJ69803.1; 0	10491	GGAAACAGTTTTGGGCAGGCAAAAAATAGATACTAAAAATAAAACACTTACTTAGGTAGG	1127094
EXP_CD630_1125001_1130000_s_PSO-60-2772	0.01	CD0903; 2952A		putative oxidoreductase (pseudogene)	0; CAJ67791.1; CAJ69803.1; 0	10492	AATTTAAGAAAGGAGAGTGAAGAAATGGCTACAATACAAACATCTATCCGTATTTTTGAC	1127169
EXP_CD630_1125001_1130000_s_PSO-60-2598	0.01	CD0903; 959; 2905; 2952A		putative oxidoreductase (pseudogene)	0; CAJ67791.1; CAJ69803.1; 0	10493	TCTCAACAAAGTTTGAATAACATAGAAAGCATTCTTACTAGAATAGAACAAAGCATAGGA	1127343
EXP_CD630_1125001_1130000_s_PSO-60-2475	0.01	CD0903; 959; 2905; 2952A		putative oxidoreductase (pseudogene)	0; CAJ67791.1; CAJ69803.1; 0	10494	AGATTATTAGGAAGTGTTAAAAAGGTTGTTGGGACTTATATGGGATTAAAGACGATAGGA	1127466
EXP_CD630_1125001_1130000_s_PSO-60-2411	0.01	CD0903; 959; 2905; 2952A		putative oxidoreductase (pseudogene)	0; CAJ67792.1; CAJ69802.1; 0	10495	TAGCAAATTTAAGTGACCAAATGACGAGTACAAATGCCCGTTTAAACATGATAAATGATG	1127530
EXP_CD630_1125001_1130000_s_PSO-60-2270	0.01	CD0903; 959; 2905; 2952A		putative oxidoreductase (pseudogene)	0; CAJ67793.1; CAJ69801.1; 0	10496	AGATAGTAAGCCGTATAGGTATGAATGCAGGGAGTGCATTTAGTAGTACTAGAGAAATAG	1127671
EXP_CD630_1125001_1130000_s_PSO-60-2193	0.01	CD0903; 959; 2905; 2952A		putative oxidoreductase (pseudogene)	0; CAJ67793.1; CAJ69801.1; 0	10497	CTCAACAAAAAATTTGTAATAGCAGGTGCAAGTACTGAGGAAATGAACTCGGCACTTTTA	1127748
EXP_CD630_1125001_1130000_s_PSO-60-2060	0.01	CD0903; 959; 2905; 2952A		putative oxidoreductase (pseudogene)	0; CAJ67793.1; CAJ69801.1; 0	10498	ATATCATCAAAAGTATTGCGGATTATTTAGATGTGGACATAGGAAAGATTCGAGGAATGG	1127881
EXP_CD630_1125001_1130000_s_PSO-60-1943	0.01	CD0903; 959; 2905; 2952A		putative oxidoreductase (pseudogene)	0; CAJ67793.1; CAJ69801.1; 0	10499	CAGAAACAAATGCTCAATTTGAAAAAATGCCACTTACAATAGGTCAAATCTTTACATCAA	1127998
EXP_CD630_1125001_1130000_s_PSO-60-1881	0.01	CD0903; 959; 2905; 2952A		putative oxidoreductase (pseudogene)	0; CAJ67793.1; CAJ69801.1; 0	10500	AAGAATAACGCAGTAATGATATTTGGAGCGATACAAAAAAAGATTGAGGATACAGTTTCA	1128060
EXP_CD630_1125001_1130000_s_PSO-60-1785	0.01	CD0903; 959; 2905; 2952A		putative oxidoreductase (pseudogene)	0; CAJ67793.1; CAJ69801.1; 0	10501	GATTCGTTGTATGTCTTGGGAGCTGTTGGATATAGTGTCTTTAATGGGTTTATTGATTTG	1128156
EXP_CD630_1125001_1130000_s_PSO-60-1598	0.01	CD0903; 959; 2905; 2952A		putative oxidoreductase (pseudogene)	0; CAJ67793.1; CAJ69801.1; 0	10502	GTATAATACAACCTATTTTGATAACGAGCATCGTTTTGTGGGGCTTATATAAAACAGCTG	1128343
EXP_CD630_1125001_1130000_s_PSO-60-1355	0.01	CD0903; 959; 2905; 2952A		putative oxidoreductase (pseudogene)	0; CAJ67793.1; CAJ69801.1; 0	10503	CAGCAGTAGCCTTAGTAATAGCAGCAATATTTGTAGCAGTAGCAATATTTAACCATTTTG	1128586
EXP_CD630_1125001_1130000_s_PSO-60-1276	0.01	CD0903; 959; 2905; 2952A		putative oxidoreductase (pseudogene)	0; CAJ67793.1; CAJ69801.1; 0	10504	AACTGGAGTAGTTGTAGGAGCTTTCTATTTTCTAGGAACTTGCATTTATGATGTATTCGC	1128665
EXP_CD630_1125001_1130000_s_PSO-60-1097	0.01	CD0903; 959; 2905; 2952A		putative oxidoreductase (pseudogene)	0; CAJ67793.1; CAJ69801.1; 0	10505	GAGATGTAGGAGGAAGTTTTGACAATTGTGCTACAGCTTTAGCAAATGCTTTTGTAAGTG	1128844
EXP_CD630_1125001_1130000_s_PSO-60-967	0.01	CD0903; 959; 2905; 2952A		putative oxidoreductase (pseudogene)	0; CAJ67793.1; CAJ69801.1; 0	10506	AAAGACATTTGGAAGCTTGGACAAAATAGATTCTTTTGTAAAACAATATAAAGATTACCA	1128974
EXP_CD630_1125001_1130000_s_PSO-60-872	0.01	CD0903; 959; 2905; 2952A		putative oxidoreductase (pseudogene)	0; CAJ67793.1; CAJ69801.1; 0	10507	GGAAAGCTCCAACTATGAAATTGAAGAATCCTGTAGATTCATTTAAAAAAGGGTATGAAG	1129069
EXP_CD630_1125001_1130000_s_PSO-60-751	0.01	CD0903; 959; 2905; 2952A		putative oxidoreductase (pseudogene)	0; CAJ67793.1; CAJ69801.1; 0	10508	GGCAAAAAAAGATTTAGGACTAGATGACCTTTGGGATGATAAATATGGATTAGGAGATAG	1129190
EXP_CD630_1125001_1130000_s_PSO-60-696	0.01	CD0903; 959; 2905; 2952A		putative oxidoreductase (pseudogene)	0	10509	GATAGATTTGGTTCAGCGGGACTAAACTCTCCGCTTAACAATGCAGCAAAAGGAGCAAAA	1129245
EXP_CD630_1125001_1130000_s_PSO-60-585	0.01	CD0903; 959; 2905; 2952A		putative oxidoreductase (pseudogene)	0; CAJ67794.1; CAJ69800.1; 0	10510	GAAGATTTAAAATATCTTAGAGACATTGCAGAGCAAGAAACAATAAACCGATTCACAGGG	1129356
EXP_CD630_1125001_1130000_s_PSO-60-451	0.01	CD0903; 2952A		putative oxidoreductase (pseudogene)	0; CAJ67794.1; CAJ69800.1; 0	10511	ACTAACTGAAAAATTAAATGATGCTATGGTTGTTTCAGCCGAAGGAATAGTTTAGAGAGG	1129490
EXP_CD630_1125001_1130000_s_PSO-60-346	0.01	CD0903; 960; 2904; 2952A		putative oxidoreductase (pseudogene)	0; CAJ67794.1; CAJ69800.1; 0	10512	ACCAATACCTCCGCCAAAGTTAGAGATTAAAGTTACAAATAAAAACAAGACAGTTGATTT	1129595
EXP_CD630_1125001_1130000_s_PSO-60-243	0.01	CD0903; 960; 2904; 2952A		putative oxidoreductase (pseudogene)	0; CAJ67795.1; CAJ69799.1; 0	10513	TCTGAAATAAGTTTTGAAGCAGAATTTACACATAATAAGTTGCCATTCTATCGTGGAGCT	1129698
EXP_CD630_1125001_1130000_s_PSO-60-160	0.01	CD0903; 960; 2904; 2952A		putative oxidoreductase (pseudogene)	0; CAJ67795.1; CAJ69799.1; 0	10514	AAGTAAGCTAGAATTACTAAAAACTGATTGTAAGCCATTTCAATTTATTGTCTCGAGGGA	1129781
EXP_CD630_1125001_1130000_s_PSO-60-64	0.01	CD0903; 960; 2904; 2952A		putative oxidoreductase (pseudogene)	0; CAJ67795.1; CAJ69799.1; 0	10515	AGTATCTCTTGAAGAGTATGCTATTTCAGAAGACGCAGATAATGGTTCAGATACAAAAGT	1129877
EXP_CD630_1130001_1135000_s_PSO-60-4921	0.01	CD0903; 960; 2904; 2952A		putative oxidoreductase (pseudogene)	0; CAJ67795.1; CAJ69799.1; 0	10516	ATGTAAAGATAGAGCCAAAACGAGTTGATTCAGTCAATGCCACAAACACTAAAACATATA	1130020
EXP_CD630_1130001_1135000_s_PSO-60-4682	0.01	CD0903; 960; 2904; 2952A		putative oxidoreductase (pseudogene)	0; CAJ67795.1; 0	10517	GTTAGCAAATGATAGAGATGTAAGATTAGTAATAGCTCATTGGGAAGATTTCTACGAACC	1130259
EXP_CD630_1130001_1135000_s_PSO-60-4582	0.01	CD0903; 961; 2903; 2952A		putative oxidoreductase (pseudogene)	0	10518	GGAACACCTTCTAAGTTAGAATTTACAATAGTTATGGATGATATATTAGAGTTTTGCGAA	1130359
EXP_CD630_1130001_1135000_s_PSO-60-4524	0.01	CD0903; 961; 2903; 2952A		putative oxidoreductase (pseudogene)	0	10519	AAGGAAATTCTGTAAGGCTGTATTATAAAGGAATAGGTATCTTCTATGGATATATATTTC	1130417
EXP_CD630_1130001_1135000_s_PSO-60-4283	0.01	CD0903; 961; 2903; 2952A		putative oxidoreductase (pseudogene)	0; CAJ67797.1; CAJ69798.1; 0	10520	AGTTGAAGAAAATAAAACACTCTTTGACATGATACTAACAGCACTTGATGATACTCTAAG	1130658
EXP_CD630_1130001_1135000_s_PSO-60-4144	0.01	CD0903; 961; 2903; 2952A		putative oxidoreductase (pseudogene)	0	10521	ACTGTTATGAATAATGATGTAATTGAGGACTTTGACTACAATTCTTCTATTGATAGTGAT	1130797
EXP_CD630_1130001_1135000_s_PSO-60-4077	0.01	CD0903; 961; 2903; 2952A		putative oxidoreductase (pseudogene)	0	10522	CAAAGATTAAACTTGTAAGAGACAACGAGGAGTCAGGAAAAAGGGATGTATATATTGCTC	1130864
EXP_CD630_1130001_1135000_s_PSO-60-3974	0.01	CD0903; 961; 2903; 2952A		putative oxidoreductase (pseudogene)	0	10523	TGATACAGTAGACAAAAACATGAGTGAAGCAGAGATAAAACAAAAGTGTGATATACTTCT	1130967
EXP_CD630_1130001_1135000_s_PSO-60-3905	0.01	CD0903; 961; 2903; 2952A		putative oxidoreductase (pseudogene)	0	10524	TAATAAGAAAACTAAGTCATTAAGTTTAAAAAATGCACTTGGAGATATTAGAGTAAGAGC	1131036
EXP_CD630_1130001_1135000_s_PSO-60-3785	0.01	CD0903; 961; 2903; 2952A		putative oxidoreductase (pseudogene)	0	10525	AGTTGAGAAAGTAAAGCACACATTTGAAAATAATTCGCACTTTATGGATTTGACTCTTGT	1131156
EXP_CD630_1130001_1135000_s_PSO-60-3644	0.012	CD0903; 961; 2903; 2952A		putative oxidoreductase (pseudogene)	0	10526	TCCTGCACAAAGTACCACAAGTAAAGAAGACAATGATATGATAAATAAATTAAATAAAGT	1131297
EXP_CD630_1130001_1135000_s_PSO-60-3618	0.01	CD0903; 961; 2903; 2952A		putative oxidoreductase (pseudogene)	0	10527	AAGACAATGATATGATAAATAAATTAAATAAAGTATTTAAAAATAAGTTATCAAATACAG	1131323
EXP_CD630_1130001_1135000_s_PSO-60-3478	0.01	CD0903; 961; 2903; 2952A		putative oxidoreductase (pseudogene)	0	10528	AATGGAAGTTCTTCACTTTGTAAAAATAAAAATAATTTCTTTGGAATGAAAGGAATGTCT	1131463
EXP_CD630_1130001_1135000_s_PSO-60-3348	0.01	CD0903; 961; 2903; 2952A		putative oxidoreductase (pseudogene)	0	10529	GGAAAACATTAGAAAGTATAAGAGATAAATATGCACCTCTTTATGACAGTCCTCTTAATA	1131593
EXP_CD630_1130001_1135000_s_PSO-60-3268	0.01	CD0903; 961; 2903; 2952A		putative oxidoreductase (pseudogene)	0	10530	GGCAAATTTTATAAACAAATAACAGGAAATGCATATAGTTCTAATAGTGCAGGTACAGGC	1131673
EXP_CD630_1130001_1135000_s_PSO-60-3161	0.01	CD0903; 961; 2903; 2952A		putative oxidoreductase (pseudogene)	0	10531	TCAAGTTCAAAACAATAATTCTAATACATTAACAAACAATAATAGTAAAGTAAGTAAAGT	1131780
EXP_CD630_1130001_1135000_s_PSO-60-3043	0.0178	CD0903; 961; 2903; 2952A		putative oxidoreductase (pseudogene)	0	10532	AAGAGTTTTGACTGTTCTGGTTTAATGGTATGGGCATTTAAAAGAGGTGCAGGAATAAAT	1131898
EXP_CD630_1130001_1135000_s_PSO-60-2967	0.01	CD0903; 961; 2903; 2952A		putative oxidoreductase (pseudogene)	0	10533	CAGACCAATCAAAAGATAGTAGAGGAAAACTATTATGTAACATAAATGATGTAAAAGCTG	1131974
EXP_CD630_1130001_1135000_s_PSO-60-2878	0.01	CD0903; 961; 2903; 2952A		putative oxidoreductase (pseudogene)	0	10534	GGAAAAGGAAATGTACATCATGTTGGACTATATATAGGAAATGACCAATATATTCATGCT	1132063
EXP_CD630_1130001_1135000_s_PSO-60-2811	0.01	CD0903; 961; 2903; 2952A		putative oxidoreductase (pseudogene)	0	10535	CTGGTGACGTAGTAAAAATAAGTAGTTTAAGTGGTAGACAAAAGAAAAAGCATGATTTTG	1132130
EXP_CD630_1130001_1135000_s_PSO-60-2647	0.01	CD0903; 962; 2902; 2952A		putative oxidoreductase (pseudogene)	0	10536	GCAAATTGCATTTGGAACTATAGAAAGTGTTAATCCTTTGATAGTTAAGATAGAACAAAA	1132294
EXP_CD630_1130001_1135000_s_PSO-60-2578	0.01	CD0903; 962; 2902; 2952A		putative oxidoreductase (pseudogene)	0; CAJ67798.1; CAJ69797.1; 0	10537	TGAAGAATTTTTTCTAATACAAACAGAGACTTTTAAAAGATATACAGATAAAAAAATAGG	1132363
EXP_CD630_1130001_1135000_s_PSO-60-2443	0.01	CD0903; 963; 2901; 2952A		putative oxidoreductase (pseudogene)	0; CAJ67798.1; CAJ69797.1; 0	10538	CAAGCGATAATTTGGATTATGACATTGAAGATGTATCAATAATTAATTTTGATGTAAGGC	1132498
EXP_CD630_1130001_1135000_s_PSO-60-2376	0.01	CD0903; 963; 2901; 2952A		putative oxidoreductase (pseudogene)	0; CAJ67798.1; CAJ69797.1; 0	10539	AAGTAAGACCTTTAAATTAAATATAGAAAAATCTAAGATAGATGGTATTTGTGATGATGT	1132565
EXP_CD630_1130001_1135000_s_PSO-60-2285	0.01	CD0903; 963; 2901; 2952A		putative oxidoreductase (pseudogene)	0; CAJ69797.1; 0	10540	TTAAATACTGAAAGGTATGAGCACCTCATTTATTCTTGGAATTATGGAGTCGAGTTGAAC	1132656
EXP_CD630_1130001_1135000_s_PSO-60-2190	0.01	CD0903; 963; 2901; 2952A		putative oxidoreductase (pseudogene)	0; CAJ67798.1; CAJ69797.1; 0	10541	CGAACTTGAAAGACGAATCAAAGAAGCACTAATTCAAGATGATAGGGTTGAAAATGTAGA	1132751
EXP_CD630_1130001_1135000_s_PSO-60-2111	0.01	CD0903; 963; 2901; 2952A		putative oxidoreductase (pseudogene)	0; CAJ67798.1; CAJ69797.1; 0	10542	GTAAAAGGAAAAGTACATTGTAAGTTCACAGTTCACAGTAAATATGGAAATATAAAAGCA	1132830
EXP_CD630_1130001_1135000_s_PSO-60-1986	0.01	CD0903; 964; 2900; 2952A		putative oxidoreductase (pseudogene)	0; CAJ67798.1; CAJ69797.1; 0	10543	AGATAGTGTACCAGATACTTTTGATAAAAGGGAAGGTTCTATAATATATAATGCTCTTGC	1132955
EXP_CD630_1130001_1135000_s_PSO-60-1745	0.01	CD0903; 964; 2900; 2952A		putative oxidoreductase (pseudogene)	0; CAJ67799.1; CAJ69796.1; 0	10544	TCTAGGTTTAATCTAGGAGAATACAATTATATTGCAATTGAGAGAATATCTGAAAAAACA	1133196
EXP_CD630_1130001_1135000_s_PSO-60-1659	0.01	CD0903; 964; 2900; 2952A		putative oxidoreductase (pseudogene)	0; CAJ67799.1; CAJ69796.1; 0	10545	ACCTATATTTGAGTTAGGAAAACTAATACCTATTGAATATATAGATGGTCTTGAAACTGC	1133282
EXP_CD630_1130001_1135000_s_PSO-60-1583	0.01	CD0903; 964; 2900; 2952A		putative oxidoreductase (pseudogene)	0; CAJ67799.1; CAJ69796.1; 0	10546	TTGATAAATGGAGAGGATGAAGAGAGTGAGGATAGTTTAAGACAAAGATATTATGATAGC	1133358
EXP_CD630_1130001_1135000_s_PSO-60-1505	0.01	CD0903; 964; 2900; 2952A		putative oxidoreductase (pseudogene)	0; CAJ67799.1; CAJ69796.1; 0	10547	GGTGGAAATATGCAAAATTATAAAGATGAAGTTAACAAAATACAAGATGTTGGAGGAGTT	1133436
EXP_CD630_1130001_1135000_s_PSO-60-1387	0.01	CD0903; 964; 2900; 2952A		putative oxidoreductase (pseudogene)	0; CAJ67799.1; CAJ69796.1; 0	10548	ATTTCAAAGTACCATCAGAGGATTTAGTTAATTTAGTGCAAGAAGAAATTGACCCAATTG	1133554
EXP_CD630_1130001_1135000_s_PSO-60-1242	0.01	CD0903; 964; 2900; 2952A		putative oxidoreductase (pseudogene)	0	10549	AGCAGAGATAACATACAAAAATGGCTACACTTGGGAGAATATAAAATCAATTGCAGAAGA	1133699
EXP_CD630_1130001_1135000_s_PSO-60-1161	0.01	CD0903; 964; 2900; 2952A		putative oxidoreductase (pseudogene)	0	10550	TGAACTTAACATGAGTTGGGAAGATGAAGAAAACTTAATAGTCCGTATATCTCAAATTGA	1133780
EXP_CD630_1130001_1135000_s_PSO-60-1058	0.01	CD0903; 964; 2900; 2952A		putative oxidoreductase (pseudogene)	0; CAJ67800.1; CAJ69795.1; 0	10551	ACAATGATAAATGATGTTAAATCTAATCTAACAATAGATAGTAACAGTATAGTAGTGAGA	1133883
EXP_CD630_1130001_1135000_s_PSO-60-944	0.01	CD0903; 965; 2899; 2952A		putative oxidoreductase (pseudogene)	0; CAJ67800.1; CAJ69795.1; 0	10552	ACAAGATAAAGAAGAATATATAAAAGTATTTAATGTAGAAAACAAAGAAATAAAAACACT	1133997
EXP_CD630_1130001_1135000_s_PSO-60-884	0.01	CD0903; 965; 2899; 2952A		putative oxidoreductase (pseudogene)	0; CAJ67800.1; CAJ69795.1; 0	10553	ACATGAAAAATTAAATGACCTATCAAGTGACCAGTTTTTAGAGGATTTAACTCCAAGTGG	1134057
EXP_CD630_1130001_1135000_s_PSO-60-787	0.0119	CD0903; 965; 2899; 2952A		putative oxidoreductase (pseudogene)	0; CAJ67800.1; CAJ69795.1; 0	10554	AAAAGTAATGAGAGTTTAGAAGATAGAAGGTTTAGGATTTTTAGTAAATATATAAGTAAA	1134154
EXP_CD630_1130001_1135000_s_PSO-60-665	0.01	CD0903; 965; 2899; 2952A		putative oxidoreductase (pseudogene)	0; CAJ67800.1; CAJ69795.1; 0	10555	TGAATTAACTATTAATAATGCTACTTATAATATACATCTTGAAAGTGATGCTAGAAATCA	1134276
EXP_CD630_1130001_1135000_s_PSO-60-588	0.01	CD0903; 965; 2899; 2952A		putative oxidoreductase (pseudogene)	0; CAJ67800.1; CAJ69795.1; 0	10556	TTCATTCTTTTGTAAGTAATATTAAGCCATGTAATATGACTTTAGATTACACTAGAGTGC	1134353
EXP_CD630_1130001_1135000_s_PSO-60-447	0.01	CD0903; 965; 2899; 2952A		putative oxidoreductase (pseudogene)	0; CAJ67800.1; CAJ69795.1; 0	10557	CAGATATAGAAACTTATGGAGAAATTGATGTATTAACTGGCAATGGAGTTGGATACCAAG	1134494
EXP_CD630_1130001_1135000_s_PSO-60-361	0.01	CD0903; 2952A		putative oxidoreductase (pseudogene)	0; CAJ67800.1; CAJ69795.1; 0	10558	TATTGGCTATAGATAAAAGTTATTACACTATAATTACAGATGTAGGAAAAGCAAAGATAG	1134580
EXP_CD630_1130001_1135000_s_PSO-60-286	0.01	CD0903; 966; 2898; 2952A		putative oxidoreductase (pseudogene)	0; CAJ67800.1; CAJ69795.1; 0	10559	CAGGTAATAAAGTGGGATTTGTAAAAATTCAACTTGGTGATGGAGGAGGGAGTGAATATA	1134655
EXP_CD630_1130001_1135000_s_PSO-60-161	0.01	CD0903; 966; 2898; 2952A		putative oxidoreductase (pseudogene)	0; CAJ67800.1; CAJ69795.1; 0	10560	ACAGATGAAACTGCACCAAATTGTATAATATTAGAGAGTTTAATACCATCAAGTGTAGGC	1134780
EXP_CD630_1130001_1135000_s_PSO-60-74	0.01	CD0903; 966; 2898; 2952A		putative oxidoreductase (pseudogene)	0; CAJ67800.1; CAJ69795.1; 0	10561	TTAGATGATGAAAATAATTTAATTGCCATTTCTAAATACAAAGAGTGTTATAAACCTTCT	1134867
EXP_CD630_1135001_1140000_s_PSO-60-4898	0.01	CD0903; 966; 2898; 2952A		putative oxidoreductase (pseudogene)	0; CAJ67800.1; CAJ69795.1; 0	10562	ACAAGAATTGGAAACTAAAATAGGTACTATTAATACTAAAATTGATACAACTAAAACAGA	1135043
EXP_CD630_1135001_1140000_s_PSO-60-4787	0.01	CD0903; 966; 2898; 2952A		putative oxidoreductase (pseudogene)	0; CAJ67800.1; CAJ69795.1; 0	10563	GGACACAACACAACTTAATACAACAGATAAAACAAATATAGTTAGTGCATTAAATGAGGT	1135154
EXP_CD630_1135001_1140000_s_PSO-60-4738	0.01	CD0903; 966; 2898; 2952A		putative oxidoreductase (pseudogene)	0; CAJ67800.1; CAJ69795.1; 0	10564	TTAAATGAGGTAAAAACTAGTGTAGATAGTATAGAAACAACAGCAGAGAAAACAAGTTAT	1135203
EXP_CD630_1135001_1140000_s_PSO-60-4551	0.01	CD0903; 2952A		putative oxidoreductase (pseudogene)	0; CAJ67800.1; CAJ69795.1; 0	10565	GAGAGTGATAAAAATGACTACTGAATGGAATTTTAATTATATTGGAACAGGGAAAAAAGT	1135390
EXP_CD630_1135001_1140000_s_PSO-60-4532	0.01	CD0903; 967; 2897; 2952A		hypothetical phage protein	0; CAJ67800.1; CAJ69795.1; 0	10566	ACTGAATGGAATTTTAATTATATTGGAACAGGGAAAAAAGTTATATTAAAACCTGGGAAG	1135409
EXP_CD630_1135001_1140000_s_PSO-60-4403	0.01	CD0903; 967; 2897; 2952A		putative oxidoreductase (pseudogene)	0; CAJ67800.1; CAJ69795.1; 0	10567	GGCTATTCTAAAGGAGAACTCACATTAAAAAAAGAAACTATATTATATGTTTACGCTGGT	1135538
EXP_CD630_1135001_1140000_s_PSO-60-4271	0.01	CD0903; 967; 2897; 2952A		putative oxidoreductase (pseudogene)	0; CAJ67800.1; CAJ69795.1; 0	10568	GAAGGTGTAGACCCTAAATTTACAACATGTGGAGGCGGAGCTACCGATATAAGACTTATT	1135670
EXP_CD630_1135001_1140000_s_PSO-60-4228	0.01	CD0903; 967; 2897; 2952A		putative oxidoreductase (pseudogene)	0	10569	CCGATATAAGACTTATTGGAGGTGTTTGGAATGATGAGCAAGGATTATTATCACGTATAA	1135713
EXP_CD630_1135001_1140000_s_PSO-60-4043	0.01	CD0903; 967; 2897; 2952A		putative oxidoreductase (pseudogene)	0; CAJ67801.1; CAJ69794.1; 0	10570	GGTGGTGTAACTGTTAATAGTAATGGCAATGGTTCATTTGGAAAAGGTGGTATTGGTAAT	1135898
EXP_CD630_1135001_1140000_s_PSO-60-3852	0.01	CD0903; 967; 2897; 2952A		putative oxidoreductase (pseudogene)	0; CAJ67801.1; CAJ69794.1; 0	10571	TTGGTTAGAAAATGTTAATAGTATCGCAGGTGATAATACTAGTAATGCTCATGGTTATGC	1136089
EXP_CD630_1135001_1140000_s_PSO-60-3789	0.01	CD0903; 967; 2897; 2952A		putative oxidoreductase (pseudogene)	0; CAJ67801.1; CAJ69794.1; 0	10572	AATAACATTACTACAAGCATTACCATTTTTGAACATATCCTCATATAACTCAAGCACAGC	1136152
EXP_CD630_1135001_1140000_s_PSO-60-3648	0.01	CD0903; 967; 2897; 2952A		putative oxidoreductase (pseudogene)	0; CAJ67801.1; CAJ69794.1; 0	10573	AACAACCGATTTAACTCTTGAAAAGACAATTAACTATACATTAGAAGATAATGCACTGCA	1136293
EXP_CD630_1135001_1140000_s_PSO-60-3586	0.01	CD0903; 967; 2897; 2952A		putative oxidoreductase (pseudogene)	0; CAJ67801.1; CAJ69794.1; 0	10574	CTCTTAAAATAGTTGTTACAGACAGTGCCAATGCTACAGTAGAAAAAGTTGTAAGCGTAA	1136355
EXP_CD630_1135001_1140000_s_PSO-60-3491	0.01	CD0903; 967; 2897; 2952A		putative oxidoreductase (pseudogene)	0; CAJ67801.1; CAJ69794.1; 0	10575	ACAGATGAAGTTACAAATAAATGGATAGAAATTAAAGATGCATTTAAAACTGGTAAAACA	1136450
EXP_CD630_1135001_1140000_s_PSO-60-3369	0.0116	CD0903; 967; 2897; 2952A		putative oxidoreductase (pseudogene)	0; CAJ67802.1; CAJ69793.1; 0	10576	ATTATCAGAGAAAATTAAAACAAGTTTTGATAGTTCGGACGCTAGTGTGCAGGATTTGAT	1136572
EXP_CD630_1135001_1140000_s_PSO-60-3256	0.01	CD0903; 967; 2897; 2952A		putative oxidoreductase (pseudogene)	0; CAJ67802.1; CAJ69793.1; 0	10577	AGATTGCTCATGGAACTACATCTATCATACAAAATTCACTTTGGTCTGCTTATTTATACG	1136685
EXP_CD630_1135001_1140000_s_PSO-60-3188	0.01	CD0903; 967; 2897; 2952A		putative oxidoreductase (pseudogene)	0; CAJ67802.1; CAJ69793.1; 0	10578	CACAATAACAATTATGAACGTCAACCTAAGACTTGGATTGGAGTTGAAGGATTAAATTTT	1136753
EXP_CD630_1135001_1140000_s_PSO-60-3104	0.01	CD0903; 967; 2897; 2952A		putative oxidoreductase (pseudogene)	0; CAJ67802.1; CAJ69793.1; 0	10579	TGCGAATACAAAGACAGTTCTAGCGTATATTATAAACATTTTGTTTTTGGTACATCAGGC	1136837
EXP_CD630_1135001_1140000_s_PSO-60-2962	0.01	CD0903; 967; 2897; 2952A		putative oxidoreductase (pseudogene)	0; CAJ67802.1; CAJ69793.1; 0	10580	TTGGGCAAGCATACAAAAGCAATAAAGGAAGTATTTGGATAGAAAATAATACTTACGTTC	1136979
EXP_CD630_1135001_1140000_s_PSO-60-2842	0.01	CD0903; 2952A		putative oxidoreductase (pseudogene)	0; CAJ67802.1; CAJ69793.1; 0	10581	AATAAATGAGGTGATAAAATGAATAGAGCAAATAGAATTATATGTGACCAAACAGGCAAA	1137099
EXP_CD630_1135001_1140000_s_PSO-60-2751	0.01	CD0903; 968; 2896; 2952A		putative oxidoreductase (pseudogene)	0; CAJ67802.1; CAJ69793.1; 0	10582	ATGTATTGGAGCATGATACAATAACAGAATTGCATTGCATTGATATTCCGTATGGAAGTA	1137190
EXP_CD630_1135001_1140000_s_PSO-60-2694	0.01	CD0903; 968; 2896; 2952A		putative oxidoreductase (pseudogene)	0; CAJ67802.1; CAJ69793.1; 0	10583	GTATAGATTATACTAAAAATAGAATTATAGGTATAAATATAGAAACAAAACAGCCAATTT	1137247
EXP_CD630_1135001_1140000_s_PSO-60-2603	0.01	CD0903; 968; 2896; 2952A		putative oxidoreductase (pseudogene)	0; CAJ67802.1; CAJ69793.1; 0	10584	AGAAAAGAGAATACAAGAGTTAGAAAATCAAATATTACTAAATGAAAATGAAAAAGTAGG	1137338
EXP_CD630_1135001_1140000_s_PSO-60-2486	0.01	CD0903; 969; 2952A		putative oxidoreductase (pseudogene)	0; CAJ67802.1; CAJ69793.1; 0	10585	TTAAGTAGAGGCTTAAATCCTTTAAAAAATCGAGAATTTGAATTAGATGATGTAATTAAC	1137455
EXP_CD630_1135001_1140000_s_PSO-60-2412	0.01	CD0903; 969; 2952A		putative oxidoreductase (pseudogene)	0; CAJ67802.1; CAJ69793.1; 0	10586	AGCAGTAGAGGATTATATAATTAAACAGAGTGGAGTAGTGGAAGGAACAGAACCTACAAA	1137529
EXP_CD630_1135001_1140000_s_PSO-60-2306	0.01	CD0903; 970; 2895; 2952A		putative oxidoreductase (pseudogene)	0; CAJ67802.1; CAJ69793.1; 0	10587	AGAAGTTATAAAAGAAAAAATAAAACGAAATGAAATAAGAATAAACAGACATAGTGATGA	1137635
EXP_CD630_1135001_1140000_s_PSO-60-2152	0.01	CD0903; 970; 2895; 2952A		putative oxidoreductase (pseudogene)	0; CAJ67802.1; CAJ69793.1; 0	10588	CTGATTGGTACAATGATTACAACACTAATAGGGTTCTTTATATTTGCAATACAAAAAGGA	1137789
EXP_CD630_1135001_1140000_s_PSO-60-2078	0.0134	CD0903; 2952A		putative oxidoreductase (pseudogene)	0; CAJ67802.1; CAJ69793.1; 0	10589	GAGGAAAATAAAAGATGGATAATTTAATAAGTTTTATACCAGAGCAGTTACTGATTTTAG	1137863
EXP_CD630_1135001_1140000_s_PSO-60-1994	0.01	CD0903; 971; 2894A; 2952A		putative oxidoreductase (pseudogene)	0; CAJ67802.1; CAJ69793.1; 0	10590	CAGGTTGCAAGAAATATAAACAATTAGACAATAAATACATTCCGGTAGTATTATTGATAC	1137947
EXP_CD630_1135001_1140000_s_PSO-60-1883	0.01	CD0903; 971; 2894A; 2952A		putative oxidoreductase (pseudogene)	0; CAJ67802.1; CAJ69793.1; 0	10591	TGCAAGGTGTAATTTGTTGGGGTATATCAATAGGTATAAATCAAACTTACAAACAGTTGA	1138058
EXP_CD630_1135001_1140000_s_PSO-60-1768	0.01	CD0903; 972; 2894; 2952A		putative oxidoreductase (pseudogene)	0; CAJ67802.1; CAJ69793.1; 0	10592	GCAGGAAGTGGAGCTATAGGTAAAATAAATGAGTCAATAGAAACTAGGAATGTAGGATAT	1138173
EXP_CD630_1135001_1140000_s_PSO-60-1647	0.01	CD0903; 972; 2894; 2952A		putative oxidoreductase (pseudogene)	0; CAJ67802.1; CAJ69793.1; 0	10593	CGTCTACTCAATCAGAATGTTTATCTAAGATAACAGCACAAGCTAATAGACAAGATTTAG	1138294
EXP_CD630_1135001_1140000_s_PSO-60-1551	0.01	CD0903; 972; 2894; 2952A		putative oxidoreductase (pseudogene)	0; CAJ67803.1; CAJ69792.1; 0	10594	GCAAAGGATGCGAAGTTTACACATATAAAGGTAAGCAGTATCAAGATGCTATAGATGTTT	1138390
EXP_CD630_1135001_1140000_s_PSO-60-1459	0.01	CD0903; 972; 2894; 2952A		putative oxidoreductase (pseudogene)	0; CAJ67803.1; CAJ69792.1; 0	10595	CGAGGGGTAAAAGATGGAAGTGGATTATATGTAGTAAAGAAAACAAAAGCTAAAAGTATG	1138482
EXP_CD630_1135001_1140000_s_PSO-60-1397	0.01	CD0903; 972; 2894; 2952A		putative oxidoreductase (pseudogene)	0; CAJ67804.1; CAJ69791.1; 0	10596	AATAGAAGTATGTTTTGTAGACACCGAAGATGCAAATAAGTATTTGAGTTTAGGAGCTGA	1138544
EXP_CD630_1135001_1140000_s_PSO-60-1285	0.01	CD0903; 972; 2894; 2952A		putative oxidoreductase (pseudogene)	0; CAJ67804.1; CAJ69791.1; 0	10597	GAAGAAAACAATTATAATAGATATAAACATACTATAGTCTATTCTGGAGATGATAAAGTA	1138656
EXP_CD630_1135001_1140000_s_PSO-60-1196	0.01	CD0903; 972; 2894; 2952A		putative oxidoreductase (pseudogene)	0; CAJ67804.1; CAJ69791.1; 0	10598	GAGAAAAAAAGAAAGTTACTTAGTAACAGATATAAAAGACTATAAACCACATAGAACACA	1138745
EXP_CD630_1135001_1140000_s_PSO-60-1084	0.01	CD0903; 972; 2894; 2952A		putative oxidoreductase (pseudogene)	0; CAJ67804.1; CAJ69791.1; 0	10599	AAGACTACAGGAGAAAAATTTACTCAGCTATATGGTAATGATGTATGGTCAACAATGGAT	1138857
EXP_CD630_1135001_1140000_s_PSO-60-860	0.01	CD0903; 973; 2893; 2952A		putative oxidoreductase (pseudogene)	0; CAJ67804.1; CAJ69791.1; 0	10600	GCATATGTATAATAGAAAGAAAAGGCTATTCTTTAAGTGTAAATAGCATAGGTGAAGTGA	1139081
EXP_CD630_1135001_1140000_s_PSO-60-771	0.01	CD0903; 973; 2893; 2952A		putative oxidoreductase (pseudogene)	0; CAJ67805.1; CAJ69790.1; 0	10601	TGTGTTCAAGATGCAGTAAAAGACATTGAATTAATGTTTAAAAGTCAAATTAGAAGTTTT	1139170
EXP_CD630_1135001_1140000_s_PSO-60-643	0.01	CD0903; 2952A		putative oxidoreductase (pseudogene)	0; CAJ67805.1; CAJ69790.1; 0	10602	ACAGTTTTTATAAAAGATAGTATTTTACAAATAAGTAAAATTGATAATTCAAGTTAAAGA	1139298
EXP_CD630_1135001_1140000_s_PSO-60-581	0.01	CD0903; 2952A		putative oxidoreductase (pseudogene)	0; CAJ67805.1; CAJ69790.1; 0	10603	TTTACTTACATTTTGCCTACACTTTATATACAATTTCTAGACTATTTTGTAATTCACATA	1139360
EXP_CD630_1135001_1140000_s_PSO-60-448	0.01	CD0903; 974; 2952A		putative oxidoreductase (pseudogene)	0; CAJ67805.1; CAJ69790.1; 0	10604	TGATAATGATTATTATATACTGGTTAATTATTAATACAAAGGGTATTACAAATATAAAGG	1139493
EXP_CD630_1135001_1140000_s_PSO-60-368	0.01	CD0903; 2952A		putative oxidoreductase (pseudogene)	0; CAJ67805.1; CAJ69790.1; 0	10605	AGAGTATAGTATGAGAAAATATTAAACTTTAATGAAAAAAGTAACATGTTTATATAATCA	1139573
EXP_CD630_1135001_1140000_s_PSO-60-142	0.01	CD0903; 975; 2892; 2952A		putative oxidoreductase (pseudogene)	0; CAJ67805.1; CAJ69790.1; 0	10606	GAATTTAATATGAATAATTATTCAATTATGTTTGAAAATAAGTCTATTTTAGATTTAAAA	1139799
EXP_CD630_1135001_1140000_s_PSO-60-54	0.01	CD0903; 975; 2892; 2952A		putative oxidoreductase (pseudogene)	0; CAJ67805.1; CAJ69790.1; 0	10607	ATTTATTTGAAGAAAAAATTCAGTATGTAACTAAAACTCTAAAAAATAACAATATAGAAG	1139887
EXP_CD630_1140001_1145000_s_PSO-60-4914	0.01	CD0903; 975; 2892; 2952A		putative oxidoreductase (pseudogene)	0; CAJ67805.1; CAJ69790.1; 0	10608	AAAACATTAGATTGGAGAATCAATTTATCAAAAATAATAAAGAAAGTATTAGATAAAAGC	1140027
EXP_CD630_1140001_1145000_s_PSO-60-4811	0.01	CD0903; 975; 2892; 2952A		putative oxidoreductase (pseudogene)	0; CAJ67805.1; CAJ69790.1; 0	10609	TGAAGAAAAGTGAACAGTATTATGATTTATTAAGTAATATCTTTGATAATTTAGAAGAGC	1140130
EXP_CD630_1140001_1145000_s_PSO-60-4723	0.01	CD0903; 975; 2892; 2952A		putative oxidoreductase (pseudogene)	0; CAJ67806.1; CAJ69789.1; 0	10610	AATTTCTAGAAATATCAGGTTTACTAATATTGGAAATTTAGTTAACAATGATAACTCATC	1140218
EXP_CD630_1140001_1145000_s_PSO-60-4637	0.01	CD0903; 975; 2892; 2952A		putative oxidoreductase (pseudogene)	0; CAJ67806.1; CAJ69789.1; 0	10611	AATTTGATTTTAACTTTAAGTTTGAAATAGAGGATTATGATAATGATGATTATGCATTGG	1140304
EXP_CD630_1140001_1145000_s_PSO-60-4532	0.01	CD0903; 976; 2891; 2952A		putative oxidoreductase (pseudogene)	0; CAJ67806.1; CAJ69789.1; 0	10612	GTATAGAAAATTAGTTAATGATGTGGAACTAGTAAATGTGCTAATTAAAAATATTGAATT	1140409
EXP_CD630_1140001_1145000_s_PSO-60-4424	0.01	CD0903; 976; 2891; 2952A		putative oxidoreductase (pseudogene)	0; CAJ67806.1; CAJ69789.1; 0	10613	CAAATGTGATGTTAATATGAAATATGAGTGTGAAGAATTTAAAAAATTATCAGAAGTAGT	1140517
EXP_CD630_1140001_1145000_s_PSO-60-4320	0.01	CD0903; 976; 2891; 2952A		putative oxidoreductase (pseudogene)	0; CAJ67806.1; CAJ69789.1; 0	10614	AAGGTTTGGTAAATTTAAAATTTGAACTAAGGGCAATTTATAAATTTAATTCAATAGAGG	1140621
EXP_CD630_1140001_1145000_s_PSO-60-4222	0.01	CD0903; 976; 2891; 2952A		putative oxidoreductase (pseudogene)	0; CAJ67806.1; CAJ69789.1; 0	10615	AATGTTCCAGTTAATATATGGCCTTATGCAAGAGAGATAATAAGTTCCATCACAACTCGT	1140719
EXP_CD630_1140001_1145000_s_PSO-60-4065	0.01	CD0903; 977; 2890; 2952A		putative oxidoreductase (pseudogene)	0	10616	GCAGAATCTCTAGCAAAGTTTATGTTAAACAATAAATCGTTCTTAGGTATAACACTGTCA	1140876
EXP_CD630_1140001_1145000_s_PSO-60-4006	0.01	CD0903; 977; 2890; 2952A		putative oxidoreductase (pseudogene)	0; CAJ67807.1; CAJ69788.1; 0	10617	AATATTAGATGAATGGAAAAATAATATTGATAGTAGTAAAATTGAGGATATTGTAAAAAA	1140935
EXP_CD630_1140001_1145000_s_PSO-60-3860	0.01	CD0903; 977; 2890; 2952A		putative oxidoreductase (pseudogene)	0; CAJ67807.1; CAJ69788.1; 0	10618	AAGATGAGTTAAACGGTAGAAGAGGAAGATTTTTAGAGTTGATTTGGGATGTTGTAGGAA	1141081
EXP_CD630_1140001_1145000_s_PSO-60-3795	0.01	CD0903; 977; 2890; 2952A		putative oxidoreductase (pseudogene)	0; CAJ67807.1; CAJ69788.1; 0	10619	AACGGAAAAGAATTTACACAAAAAATAGATGAGGCCATAGTGTTAGAAAATGAAGTGAAA	1141146
EXP_CD630_1140001_1145000_s_PSO-60-3642	0.01	CD0903; 977; 2890; 2952A		putative oxidoreductase (pseudogene)	0; CAJ67807.1; CAJ69788.1; 0	10620	GCAAACACAACACTAAGAACTCCATTAAAACCAAAACATAGAGGAAAACTAGAACTGATG	1141299
EXP_CD630_1140001_1145000_s_PSO-60-3558	0.01	CD0903; 977; 2890; 2952A		putative oxidoreductase (pseudogene)	0; CAJ67807.1; CAJ69788.1; 0	10621	ACAGAAGAAATTAAATGTGATGGATTAATAATTACATTCAATGCTAACAAAAGAAGGCTT	1141383
EXP_CD630_1140001_1145000_s_PSO-60-3525	0.01	CD0903; 977; 2890; 2952A		putative oxidoreductase (pseudogene)	0; CAJ67807.1; CAJ69788.1; 0	10622	ACATTCAATGCTAACAAAAGAAGGCTTGAAAGAAAGCTAAAAAGCTATGGATTTGAATAC	1141416
EXP_CD630_1140001_1145000_s_PSO-60-3360	0.01	CD0903	CD0903	putative oxidoreductase (pseudogene)	0	10623	TGCTATTTTTTTGAAATTTATTAACATATAAACTATCAAGAACCTTACTCGACACACTTT	1141581
EXP_CD630_1140001_1145000_s_PSO-60-3304	0.01	CD0903	CD0903	putative oxidoreductase (pseudogene)	0; CAJ67808.1; CAJ69787.1; 0	10624	CTTTAAAATCGATTTAAATTCTTTTTCATACACAAAGTTATATGATATAATAAAAAAGTA	1141637
EXP_CD630_1140001_1145000_s_PSO-60-3200	0.01	CD0903	CD0903	putative oxidoreductase (pseudogene)	0; CAJ67808.1; CAJ69787.1; 0	10625	ATAGAGCATTCTTCATTATGGAGAGTGCTTTTTTCATTTCTTTGAATAATCATGTTGATT	1141741
EXP_CD630_1140001_1145000_s_PSO-60-3083	0.013	CD0903; 2952A		putative oxidoreductase (pseudogene)	0; CAJ67808.1; CAJ69787.1; 0	10626	ACAAATGTTAGTTTTCATATGACTTTTCTTATGAAAAGTAATATACTTATTATCATCTTT	1141858
EXP_CD630_1140001_1145000_s_PSO-60-3008	0.01	CD0903; 2952A		putative oxidoreductase (pseudogene)	0; CAJ67808.1; CAJ69787.1; 0	10627	ACAGTAATCACATAATATAGTCTTAGTCATATTTTTATTCCTTTCATTTTATATTTTCCA	1141933
EXP_CD630_1140001_1145000_s_PSO-60-2877	0.0565	CD0903	CD0903	putative oxidoreductase (pseudogene)	0; CAJ67808.1; CAJ69787.1; 0	10628	GAATATATTGTATAAATAAAAAATATGAAGAATAGATATTTGATAATTGTAAAATTATGT	1142064
EXP_CD630_1140001_1145000_s_PSO-60-2796	0.01	CD0903	CD0903	putative oxidoreductase (pseudogene)	0; CAJ67808.1; CAJ69787.1; 0	10629	TATCTTGTAAGAAACTACAATCCAAGAGTGGAGCTTCATTTTCTACATTCCATCCCTTAA	1142145
EXP_CD630_1140001_1145000_s_PSO-60-2690	0.01	CD0903; 977A; 2890; 2952A		putative oxidoreductase (pseudogene)	0; CAJ67808.1; CAJ69787.1; 0	10630	CTAGTTTAACAGCTAGCTTTATTACATATATTATTTCCAGAAAAGTAAAAAGCCACTCTG	1142251
EXP_CD630_1140001_1145000_s_PSO-60-2568	0.032	CD0903; 977A; 2890; 2952A		putative oxidoreductase (pseudogene)	0; CAJ67808.1; CAJ69787.1; 0	10631	GTTAATGAAACTTCACTCTAGGCTAATAGATTGTAGTTTCTTTTTTTGTTTTTGATACGA	1142373
EXP_CD630_1140001_1145000_s_PSO-60-2287	0.318	CD0903	CD0903	putative oxidoreductase (pseudogene)	0; CAJ67808.1; CAJ69787.1; 0	10632	CGATTTAGTTTTGTTATACAACTAAAATAATACAATAGAATTAGTTATTATTCAACAGGA	1142654
EXP_CD630_1140001_1145000_s_PSO-60-2161	0.186	CD0903	CD0903	putative oxidoreductase (pseudogene)	0; CAJ67808.1; CAJ69787.1; 0	10633	CAGTAGAATATTTGGTAAAAATTACCTATAGTTTTTGTCCTAAAAAGCTCCTATTATTAA	1142780
EXP_CD630_1140001_1145000_s_PSO-60-2382	0.202	CD0903	CD0903		0; CAJ67808.1; CAJ69787.1; 0	10634	ACAATATCTTTTTGGCAACTGGCTGGCATAATTTATAAGAATTTTATAAATCTTAGTCCC
EXP_CD630_1140001_1145000_s_PSO-60-2098	0.01	CD0903	CD0903	putative oxidoreductase (pseudogene)	0; CAJ67808.1; CAJ69787.1; 0	10634	AAGTTAGACGAATTAAGGAAGTGACATAAATGGAGCGACAAGAGGTAGAAAGTAAATTAC	1142843
[truncated: 2,909 more rows]

## Sheet: EK35 +
EXP_CD630_1_5000_s_PSO-60-4883	1.292	CD0001	dnaA	chromosomal replication initiator protein	chromosomal replication initiator protein	1	CAGTAAGTTTTAATACCTTTTTTAAAAACATCGTACCATTAAAAATACATCTTAATGATT	58
EXP_CD630_1_5000_s_PSO-60-4786	1.332	CD0001	dnaA	chromosomal replication initiator protein	chromosomal replication initiator protein	2	CTTAGAGAATAGATATTTACATTTAATTGAAGATGCTATTAGTCAACTGTCATTAAAAAA	155
EXP_CD630_1_5000_s_PSO-60-4736	1.173	CD0001	dnaA	chromosomal replication initiator protein	chromosomal replication initiator protein	3	CATTAAAAAAATATAATATTAAATTTGTATTGAGCGAAAAAGAGGTTGCTGATTTAAATT	205
EXP_CD630_1_5000_s_PSO-60-4633	1.378	CD0001	dnaA	chromosomal replication initiator protein	chromosomal replication initiator protein	4	AAATCCAAAATACACATTTGATACATTCGTTATTGGTAATAGCAATAGATTTGCACATGC	308
EXP_CD630_1_5000_s_PSO-60-4462	1.396	CD0001	dnaA	chromosomal replication initiator protein	chromosomal replication initiator protein	5	TGTTAGTCAAAAAAAAGACTCAAAAGTAGTTTACGTTTCTTCAGAAAAATTTACTAATGA	479
EXP_CD630_1_5000_s_PSO-60-4428	0.674	CD0001	dnaA	chromosomal replication initiator protein	chromosomal replication initiator protein	6	GTTTCTTCAGAAAAATTTACTAATGAACTTATAAACTCTATAAAAGACGATAAAAACGAA	513
EXP_CD630_1_5000_s_PSO-60-4275	1.155	CD0001	dnaA	chromosomal replication initiator protein	chromosomal replication initiator protein	7	CATACATTCAATACTCTTCATGAAGCAAACAAACAAATAATTATATCTAGTGATAGACCG	666
EXP_CD630_1_5000_s_PSO-60-4184	0.603	CD0001	dnaA	chromosomal replication initiator protein	chromosomal replication initiator protein	8	TAAGATCGAGATTTGAAATGGGACTTATAACTGATATTCAAGCACCTGACTTTGAGACAA	757
EXP_CD630_1_5000_s_PSO-60-4084	0.535	CD0001	dnaA	chromosomal replication initiator protein	chromosomal replication initiator protein	9	AGATGTGCCAAATGAGGTTATGTCATATATAGCAAAAAATATTAAGTCAAACATAAGGGA	857
EXP_CD630_1_5000_s_PSO-60-3948	1.04	CD0001	dnaA	chromosomal replication initiator protein	chromosomal replication initiator protein	10	GAAGCTTTAAAAGATATTATAACAACTTCTAAAAATGAAGAAATAAATGTTCTCAGAATA	993
EXP_CD630_1_5000_s_PSO-60-3873	1.126	CD0001	dnaA	chromosomal replication initiator protein	chromosomal replication initiator protein	11	TCTGTATTCAATTTAAAGATGGAAGATTTTAATTCTAAAAAAAGAACACGTTCAATAGCT	1068
EXP_CD630_1_5000_s_PSO-60-3742	0.737	CD0001	dnaA	chromosomal replication initiator protein	chromosomal replication initiator protein	12	GTTTGGGGGTAGAGACCATACAACAGTAATTCATGCTCATGACAAAGTATCTAAGGATAT	1199
EXP_CD630_1_5000_s_PSO-60-3728	0.841	CD0001	dnaA	chromosomal replication initiator protein	chromosomal replication initiator protein	13	ACCATACAACAGTAATTCATGCTCATGACAAAGTATCTAAGGATATAGAAGAAAGTGAAG	1213
EXP_CD630_1_5000_s_PSO-60-3572	1.763	CD001/2	CD001/2			14	TTTTTGAACAAAAATTATTAACAAATTATCAAGTCTAAAATAACAAAGATATTAACATCT	1369
EXP_CD630_1_5000_s_PSO-60-3453	3.199	CD0002	dnaN	DNA polymerase III, beta chain	DNA polymerase III, beta chain	15	CAACACCTACTACTATTACTACTATGATTTTAACTTATTTTTATATATAAAAAGCCAGAG	1488
EXP_CD630_1_5000_s_PSO-60-3344	1.115	CD0002	dnaN	DNA polymerase III, beta chain	DNA polymerase III, beta chain	16	AGAATTGGAATTGCTCAAAAAGCTATTAATGGAAAAACAACAATAGAATTATTAAAAGGT	1597
EXP_CD630_1_5000_s_PSO-60-3157	0.927	CD0002	dnaN	DNA polymerase III, beta chain	DNA polymerase III, beta chain	17	GAGATATAATTAGAAAATTACCAGATTCCTTTGTTGAGATAGAAACTGATTCAGAAAATA	1784
EXP_CD630_1_5000_s_PSO-60-3046	0.782	CD0002	dnaN	DNA polymerase III, beta chain	DNA polymerase III, beta chain	18	CAAAAGAATTTCCTAAATTACCAGAATTAAATGAAGAAGATTTATATAGCATACCTCAAG	1895
EXP_CD630_1_5000_s_PSO-60-3003	1.091	CD0002	dnaN	DNA polymerase III, beta chain	DNA polymerase III, beta chain	19	ATATAGCATACCTCAAGAAATCCTAAAAAATATGATTAAACAAACTGTATTTGCTATCTC	1938
EXP_CD630_1_5000_s_PSO-60-2844	1.031	CD0002	dnaN	DNA polymerase III, beta chain	DNA polymerase III, beta chain	20	AAGTTGTTCGGTTGATAGTTTAACTGAAAATATAAAAGTCATAATTCCTGGAAAGACACT	2097
EXP_CD630_1_5000_s_PSO-60-2771	1.071	CD0002	dnaN	DNA polymerase III, beta chain	DNA polymerase III, beta chain	21	AGTTTGCTTTCTGGAGAGGATAATGTTAAAGTTGGATTTAATGAAAAAAATGCTATTTTT	2170
EXP_CD630_1_5000_s_PSO-60-2687	0.763	CD0002	dnaN	DNA polymerase III, beta chain	DNA polymerase III, beta chain	22	ACAAGATTGCTTGAAGGAGATTTTATTGATTATAAAAAATTATTGCCAAGAGAACATAAC	2254
EXP_CD630_1_5000_s_PSO-60-2577	1.311	CD0002	dnaN	DNA polymerase III, beta chain	DNA polymerase III, beta chain	23	GTCTTTATTGTCTCAATCAGAAAAAAATAATCTTATAAAGTTATCTATAAGAGATAAAGT	2364
EXP_CD630_1_5000_s_PSO-60-2479	0.83	CD0002	dnaN	DNA polymerase III, beta chain	DNA polymerase III, beta chain	24	ATGAAGAAGTTGAAATAGATTTAGATGGAGATTACCTAGATATAGCTTTCAATTCTAGAT	2462
EXP_CD630_1_5000_s_PSO-60-2413	1.456	CD0002	dnaN	DNA polymerase III, beta chain	DNA polymerase III, beta chain	25	TCGAAGGTTTGAAAAATATAGATAATGAGGAAATATTTATAGAATTTACTACAAATGTAA	2528
EXP_CD630_1_5000_s_PSO-60-2256	1.402	CD002/3	CD002/3			26	TCTTTTGTAGAAAATTTTTCTAATCTTAGACAACTCCTTTTATAAGCATATTTATGGTAT	2685
EXP_CD630_1_5000_s_PSO-60-2211	1.333	CD002/3	CD002/3			27	GCATATTTATGGTATAATATACTTTTAGTGTATCAATAGGAATTTGTTTAAAATAGTGAC	2730
EXP_CD630_1_5000_s_PSO-60-2056	0.787	CD0003	CD0003	putative RNA-binding mediating protein	putative RNA-binding mediating protein	28	CATGCAAAATTTTTAATTCAAGAAGGTTTAGTGACAGTAAATGATGAAATAGAATTAAGA	2885
EXP_CD630_1_5000_s_PSO-60-1891	1.25	CD0004	recF	DNA replication and repair protein	DNA replication and repair protein	29	TTGTTAATTTTAGAAATTATAAAAAGTTGCATCTGGAATTTAATGGGAAAGTAAATCTAC	3050
EXP_CD630_1_5000_s_PSO-60-1771	0.988	CD0004	recF	DNA replication and repair protein	DNA replication and repair protein	30	TTGGAAAATCATTTAGGACTAACAAAGATAAAGAAATGGTTAGATTTAATAGTGAAAACT	3170
EXP_CD630_1_5000_s_PSO-60-1675	1.107	CD0004	recF	DNA replication and repair protein	DNA replication and repair protein	31	ATAGTCTAATAGAGCTAATTATTGGAAAAGATAAAAAAGGGATAAGAATAAATAAAGTTC	3266
EXP_CD630_1_5000_s_PSO-60-1603	0.85	CD0004	recF	DNA replication and repair protein	DNA replication and repair protein	32	TACAAGAACTACTTGGCAACTTAAATGTTGTTATATTTTCTCCTGAGGATTTAAGGTTGG	3338
EXP_CD630_1_5000_s_PSO-60-1495	1.178	CD0004	recF	DNA replication and repair protein	DNA replication and repair protein	33	GTCAGATTATACCTAAATATTATAAATATCTTACCAATTATAATAAAACACTTTCTCAAA	3446
EXP_CD630_1_5000_s_PSO-60-1345	0.804	CD0004	recF	DNA replication and repair protein	DNA replication and repair protein	34	TTTTGCGTAGAGACTTTATAAAAAAGATAGCTAATATATCTGAAAATATGCATATGAATT	3596
EXP_CD630_1_5000_s_PSO-60-1199	0.939	CD0004	recF	DNA replication and repair protein	DNA replication and repair protein	35	AAATTTTTAGCCAAGTTGTCATCGAATAGACCTAATGATATAGAATCTAAGACTACCAGA	3742
EXP_CD630_1_5000_s_PSO-60-1097	0.888	CD0004	recF	DNA replication and repair protein	DNA replication and repair protein	36	TTAGATGCAAGACTTTTTGGTTCACAAGGTCAACAAAGAACTGCTTCAATATCATTAAAG	3844
EXP_CD630_1_5000_s_PSO-60-996	0.636	CD0004	recF	DNA replication and repair protein	DNA replication and repair protein	37	TCCAGTATTAATTTTAGATGATGTTTTTAGTGAGTTAGATGAAGCAAGACAAAAACTTTT	3945
EXP_CD630_1_5000_s_PSO-60-891	1.033	CD0004	recF	DNA replication and repair protein	DNA replication and repair protein	38	AGTTTCACATAAAAAAATATTTGATGAAAAAAATGTTACAATATTTAATATTGAAAATGG	4050
EXP_CD630_1_5000_s_PSO-60-778	0.674	CD0005	gyrB	DNA gyrase subunit B	DNA gyrase subunit B	39	CAAGTCAGATACAAGTATTAGAGGGATTAGAAGCCGTTAGAAAAAGACCAGGTATGTATA	4163
EXP_CD630_1_5000_s_PSO-60-654	0.662	CD0005	gyrB	DNA gyrase subunit B	DNA gyrase subunit B	40	TGAGGCTTTACAAGGATATTGTTCAGACATATATGTATCTATTAATGAAGATGGCAGTGT	4287
EXP_CD630_1_5000_s_PSO-60-560	0.957	CD0005	gyrB	DNA gyrase subunit B	DNA gyrase subunit B	41	GAAATACATCCTAAAACTGGTAAATCAACTTTAGAAACAGTATTAACTAATCTTCATGCA	4381
EXP_CD630_1_5000_s_PSO-60-442	0.937	CD0005	gyrB	DNA gyrase subunit B	DNA gyrase subunit B	42	TTTCTGTAGTTAATGCATTGTCAAAATGGATGGTAGCAGAGGTTTATTTAAACGGAAAGA	4499
EXP_CD630_1_5000_s_PSO-60-348	0.662	CD0005	gyrB	DNA gyrase subunit B	DNA gyrase subunit B	43	ATCTAAGCTTGAAGTAGTTGGAGAATCTCAAGATAAAGGAACAATGATTCAATTTATGCC	4593
EXP_CD630_1_5000_s_PSO-60-285	0.791	CD0005	gyrB	DNA gyrase subunit B	DNA gyrase subunit B	44	TGAGACAATATTTGATGAAATAGAGTTTAAATATGAAACATTGGAGTATAGGCTTAGAGA	4656
EXP_CD630_1_5000_s_PSO-60-189	0.846	CD0005	gyrB	DNA gyrase subunit B	DNA gyrase subunit B	45	TGAAGATAAAAGAGAAGGACAAGAAAAAAGAAAAGAATTTCACTATACAGGTGGTTTGGT	4752
EXP_CD630_1_5000_s_PSO-60-62	0.545	CD0005	gyrB	DNA gyrase subunit B	DNA gyrase subunit B	46	AAGGTTGATGATTGTTTTGTTGAACTAGCTATGCAATATACAGATGGTTATACAGAGAAC	4879
EXP_CD630_5001_10000_s_PSO-60-4930	1.227	CD0005	gyrB	DNA gyrase subunit B	DNA gyrase subunit B	47	ACTAAAACTGTAAATGATTATGCTAAGAGAAATAAATTTTTAAAGGAAAATGATGTTAAC	5011
EXP_CD630_5001_10000_s_PSO-60-4787	0.675	CD0005	gyrB	DNA gyrase subunit B	DNA gyrase subunit B	48	AACAAAGCTAGGTAATAGCTTTATGAGAGGTATAGTTGATAGTGTAACAGTTGATGAACT	5154
EXP_CD630_5001_10000_s_PSO-60-4642	0.912	CD0005	gyrB	DNA gyrase subunit B	DNA gyrase subunit B	49	AAAAAAGCAAGAGAATTAACAAGGAGAAAAAGTGTATTAGAAAGTACATCTTTACCTGGA	5299
EXP_CD630_5001_10000_s_PSO-60-4637	0.701	CD0005	gyrB	DNA gyrase subunit B	DNA gyrase subunit B	50	AGCAAGAGAATTAACAAGGAGAAAAAGTGTATTAGAAAGTACATCTTTACCTGGAAAACT	5304
EXP_CD630_5001_10000_s_PSO-60-4455	0.756	CD0005	gyrB	DNA gyrase subunit B	DNA gyrase subunit B	51	GGAAAATACTTAATGTTGAGAAATCAAGACTAGATAGGATACTATCTTCAGATGAAATAA	5486
EXP_CD630_5001_10000_s_PSO-60-4430	0.93	CD0005	gyrB	DNA gyrase subunit B	DNA gyrase subunit B	52	AAGACTAGATAGGATACTATCTTCAGATGAAATAAAAAATATGATAACAGCTTATGGTTG	5511
EXP_CD630_5001_10000_s_PSO-60-4298	0.546	CD0005	gyrB	DNA gyrase subunit B	DNA gyrase subunit B	53	AGATGGAGCCCATATAAGAACTTTATTATTAACATTCTTCTTTAGATATATGAGACCTCT	5643
EXP_CD630_5001_10000_s_PSO-60-4196	0.815	CD0005	gyrB	DNA gyrase subunit B	DNA gyrase subunit B	54	TAAAGTGACAAAGCAAAAGAAGGAACATTATGTTTACTCAGATAAAGAGTTAAATATCTT	5745
EXP_CD630_5001_10000_s_PSO-60-4061	0.665	CD0005	gyrB	DNA gyrase subunit B	DNA gyrase subunit B	55	ATGGGAAACAACTATGAATCCTGAGACAAGAACTTTATTACAAGTTACTGTAGAAGATGC	5880
EXP_CD630_5001_10000_s_PSO-60-3954	0.84	CD0005/6	CD0005/6		CAJ66815.1	56	CTCCAAGAAAAGAATTTATAGAAGAAAATGCAAGATTTGTTAGAAACTTAGATATATAGA	5987
EXP_CD630_5001_10000_s_PSO-60-3878	1.03	CD0005/6	CD0005/6		CAJ66815.1	57	ACATGGAAGAAAATAACAAAATACTCCCTATTGAAATAGCGGAAGAAATGAAAAAATCGT	6063
EXP_CD630_5001_10000_s_PSO-60-3820	0.604	CD0006	gyrA	DNA gyrase subunit A	CAJ66815.1	58	GTATATTGATTATTCAATGAGTGTTATAGCTGGACGTGCTCTTCCTGATGTTAGAGATGG	6121
EXP_CD630_5001_10000_s_PSO-60-3644	0.656	CD0006	gyrA	DNA gyrase subunit A	CAJ66815.1	59	CTCATGGAGATACTGCTGTTTATTATGCTATGGTAAGAATGGCACAAGATTTTTCAACTA	6297
EXP_CD630_5001_10000_s_PSO-60-3611	0.624	CD0006	gyrA	DNA gyrase subunit A	CAJ66815.1	60	TAAGAATGGCACAAGATTTTTCAACTAGAGCACTTTTAGTAGATGGTCATGGTAACTTTG	6330
EXP_CD630_5001_10000_s_PSO-60-3485	0.699	CD0006	gyrA	DNA gyrase subunit A	CAJ66815.1	61	TAGAACTACTGAGAGATATTGAAAAGGAAACTGTAGACTTTAAACCAAACTTTGATGAGT	6456
EXP_CD630_5001_10000_s_PSO-60-3351	0.746	CD0006	gyrA	DNA gyrase subunit A	CAJ66815.1	62	GGTATGGCAACTTCAATACCTCCACATAATTTAGCAGAAGTAATTGATGCAACTGTATAT	6590
EXP_CD630_5001_10000_s_PSO-60-3317	0.699	CD0006	gyrA	DNA gyrase subunit A	CAJ66815.1	63	CAGAAGTAATTGATGCAACTGTATATTTGATAGATAATCCAGAGTGTAGTGTAGATGATT	6624
EXP_CD630_5001_10000_s_PSO-60-3009	0.585	CD0006	gyrA	DNA gyrase subunit A	CAJ66815.1	66	CTAAGAGACGAAAGTAATAGAAATGGTATGAGAATTGTTATAGAATTAAAGAGGGATGCT	6932
EXP_CD630_5001_10000_s_PSO-60-2919	0.815	CD0006	gyrA	DNA gyrase subunit A	CAJ66815.1	67	AAACATTCTCAAATGGAAGATACTTTTAGTATAATAATGCTTGCACTTGTAGATGGTCAG	7022
EXP_CD630_5001_10000_s_PSO-60-2814	0.748	CD0006	gyrA	DNA gyrase subunit A	CAJ66815.1	68	CATCAAGAAGATGTTGTTACAAGAAGAACTAAATTTGAACTAAATAAAGCTGAAGCAAGA	7127
EXP_CD630_5001_10000_s_PSO-60-2684	0.872	CD0006	gyrA	DNA gyrase subunit A	DNA gyrase subunit A	69	CAAAGACTGGGCAAGAAGCTAAGCTAGGTTTAATAGAAAAATTCAAATTAACTGAAATCC	7257
EXP_CD630_5001_10000_s_PSO-60-2488	1.132	CD0006	gyrA	DNA gyrase subunit A	CAJ66816.1	70	AAATGTAATAAAGGATGAAATTACAATAATAAAAGAAAATTACTCTGATGAGAGAAGAAC	7453
EXP_CD630_5001_10000_s_PSO-60-2382	0.877	CD0006	gyrA	DNA gyrase subunit A	CAJ66816.1	71	AGTGATGAAGAAATAGCAATAACTCTTACTCACTTTGGATATATAAAAAGGCTTCCATCT	7559
EXP_CD630_5001_10000_s_PSO-60-2249	0.657	CD0006	gyrA	DNA gyrase subunit A	CAJ66816.1	72	GGCACTTGGTAACTACAACTACTCATAGTAGACTATTATTCTTTACAAATAAAGGTAGAG	7692
EXP_CD630_5001_10000_s_PSO-60-2192	0.754	CD0006	gyrA	DNA gyrase subunit A	CAJ66816.1	73	GAGTATTTAAATTAAATGCATATGAAATACCAGAAGGTAAGAGACAGGCTAAAGGTACTG	7749
EXP_CD630_5001_10000_s_PSO-60-2070	0.834	CD0006	gyrA	DNA gyrase subunit A	CAJ66816.1	74	GGTAATGATGAAAATGAATATTTATTACTTGCAACGAAAAAAGGTATTGTTAAAAAGACT	7871
EXP_CD630_5001_10000_s_PSO-60-1964	0.77	CD0006	gyrA	DNA gyrase subunit A	CAJ66816.1	75	TAGGTTTAAGAGATGATGATGAGCTTATTGGAGTAGAACTTACAGATGGAAAACAAGAAG	7977
EXP_CD630_5001_10000_s_PSO-60-1901	0.862	CD0006	gyrA	DNA gyrase subunit A	CAJ66816.1	76	TTTTAGTAACTAAAGAAGGTATGTCTATAAGATTTGATGAAAATGATATAAGATATATGG	8040
EXP_CD630_5001_10000_s_PSO-60-1773	0.711	CD0006	gyrA	DNA gyrase subunit A	CAJ66816.1	77	TGTAGTAAAGGTACAGATGTGTTAGTTGTAAGTAAGAATGGTTTTGGAAAGAGAACAAAT	8168
EXP_CD630_5001_10000_s_PSO-60-1653	0.624	CD0006	gyrA	DNA gyrase subunit A	CAJ66816.1	78	GAAAAAACTGGTACAATTGTAGGTGCAGATATGGTCAACGAAGATGATGAGATAATGATT	8288
EXP_CD630_5001_10000_s_PSO-60-1587	0.787	CD0006	gyrA	DNA gyrase subunit A	CAJ66816.1	79	TCTGATGGAGTTCTTATTAGAATAAGAGTCAATGAAATATCACTGTTTGGAAGAGTTACA	8354
EXP_CD630_5001_10000_s_PSO-60-1504	1.158	CD006/7	CD006/7		CAJ66816.1	80	GAATGATGAAGTCAATGTAGTTTCGATTGCCAAAATAAATATTGAAGAAGAATAGGATAA	8437
EXP_CD630_5001_10000_s_PSO-60-1369	0.664	CD0007	CD0007	putative exported protein	putative exported protein	81	AGAAGTTGTAAAAAAGGTGGATTTTTATTATTAGGAGCTATTTTAGGGTTTATATTTGGT	8572
EXP_CD630_5001_10000_s_PSO-60-1058	0.765	CD0008	CD0008	putative membrane protein	CAJ66817.1	83	GCAGTGTTAGTAGGAAGCTCTGCTCTTATAGTAGCAATTTATTTAGCTAAAACTCTAAAC	8883
EXP_CD630_5001_10000_s_PSO-60-882	1.594	CD0008/9	CD0008/9		CAJ66818.1	84	TGTAATTAATAAAATATTGAGTATAGGAAATATATTTAAAATTATTAAAAGGAAATAGGA	9059
EXP_CD630_5001_10000_s_PSO-60-790	1.776	CD0009	rsbV	anti-sigma-B factor antagonist	CAJ66818.1	85	TTTAGATTCACAAAATAAATTTTGGAATGTTTGTCTTGATGGAGAACTTGATGTTTCTAC	9151
EXP_CD630_5001_10000_s_PSO-60-694	1.522	CD0009	rsbV	anti-sigma-B factor antagonist	CAJ66818.1	86	AGAAAAAAATATGTTAGATGTAAAGATTAATCTTAAAGATTTAGATTATATAGACTCAAC	9247
EXP_CD630_5001_10000_s_PSO-60-595	1.183	CD0009	rsbV	anti-sigma-B factor antagonist	CAJ66818.1	87	AATAAATGAAAAAGAGATATACATAGTAAATCCTAAGAGTAACGTAAGAAAGATTTTTAC	9346
EXP_CD630_5001_10000_s_PSO-60-456	1.016	CD0010	rsbW	anti-sigma-B factor (serine-protein kinase)	CAJ66818.1	88	AATCCAGATTATGTTAGTATAATAAGATTAACAGCATCTGGAATTGCCAATAAGATGGGT	9485
EXP_CD630_5001_10000_s_PSO-60-372	0.651	CD0010	rsbW	anti-sigma-B factor (serine-protein kinase)	CAJ66818.1	89	ATAAAGGTAGCAGTATCTGAAGCATGTACAAATGCAATAAAACACAGTAAAGATGATGTG	9569
EXP_CD630_5001_10000_s_PSO-60-280	1.455	CD0010	rsbW	anti-sigma-B factor (serine-protein kinase)	CAJ66818.1	90	AATTAATATAGAAATTCAAGATAATGGAAAAGGATATGATGTTAGCTCAATAAGTACACC	9661
EXP_CD630_5001_10000_s_PSO-60-168	0.815	CD0010	rsbW	anti-sigma-B factor (serine-protein kinase)	CAJ66818.1	91	TTAATGGATGATGTAGATATTGAATCAGAACATAATCAAGGGACAAAAATAAAAATGACT	9773
EXP_CD630_5001_10000_s_PSO-60-49	1.135	CD0011	sigB	RNA polymerase sigma-B factor	CAJ66818.1	92	ATGGATACAAAAGAGCTATTTAATTTATATAATAAAAATAAAAATGTAGACATTAGAAAT	9892
EXP_CD630_10001_15000_s_PSO-60-4898	0.885	CD0011	sigB	RNA polymerase sigma-B factor	CAJ66818.1	93	CTTCATTGGCATTAATTTATGCTATTGATAGATATGATGTTGAGAAAGGATTTGAGTTCT	10043
EXP_CD630_10001_15000_s_PSO-60-4775	0.607	CD0011	sigB	RNA polymerase sigma-B factor	CAJ66819.1	94	CACTTAGAGTCCCAAGAAGAATACAGGAATTAAGCAAAAAGATAAGTGATGCGAAGATTA	10166
EXP_CD630_10001_15000_s_PSO-60-4726	0.696	CD0011	sigB	RNA polymerase sigma-B factor	CAJ66819.1	95	TGCGAAGATTAAATTAGAACAAGAAAATAAGAAGCATCCAAAGGTAAAAGATATAGCTGA	10215
EXP_CD630_10001_15000_s_PSO-60-4626	0.913	CD0011	sigB	RNA polymerase sigma-B factor	CAJ66819.1	96	GAGGCTTCTTATGGATATCAACCAATGTCTTTGGATTCATCAAGTAATGATGATTCAGAG	10315
EXP_CD630_10001_15000_s_PSO-60-4442	1.54	CD0011	sigB	RNA polymerase sigma-B factor	CAJ66819.1	97	AAGATAGATTTTTCTTTGATAAAACACAATCTAGTATAGCTAAAGAACTAGGGATATCAC	10499
EXP_CD630_10001_15000_s_PSO-60-4400	1.061	CD0011	sigB	RNA polymerase sigma-B factor	CAJ66819.1	98	AAGAACTAGGGATATCACAGATGACTGTTTCTAGACTAGAGAAAAAGGTAGTAGAGAAGC	10541
EXP_CD630_10001_15000_s_PSO-60-4244	1.232	CD0011(sigB); 16srRNA			CAJ66819.1	99	GGAACAAGAAATAAACACGAACATTGAAAATTAAACAGTAGGTTAATTTATAAAACAAGA	10697
EXP_CD630_10001_15000_s_PSO-60-4190	1.161	16SrRNA	16SrRNA		CAJ66819.1	100	ACAAGAAACAAACCATAAAGCCAGATATTTTGATAACAATAGTATCTGAGCCTGATAAAC	10751
EXP_CD630_10001_15000_s_PSO-60-4082	0.896	16SrRNA	16SrRNA		CAJ66819.1	101	CCTAACACATGCAAGTTGAGCGATTTACTTCGGTAAAGAGCGGCGGACGGGTGAGTAACG	10859
EXP_CD630_10001_15000_s_PSO-60-3983	0.606	16SrRNA	16SrRNA		CAJ66819.1	102	AAGGTATGCTAATACGGGATAATATATTTGAGAGGCATCTCTTAAATATCAAAGGTGAGC	10958
EXP_CD630_10001_15000_s_PSO-60-3742	0.801	16SrRNA	16SrRNA		CAJ66819.1	103	CCGCGTGAGTGATGAAGGCCTTCGGGTCGTAAAACTCTGTCCTCAAGGAAGATAATGACG	11199
EXP_CD630_10001_15000_s_PSO-60-3642	0.817	16SrRNA	16SrRNA		CAJ66819.1	104	CCGCGGTAATACGTAGGGGGCTAGCGTTATCCGGATTTACTGGGCGTAAAGGGTGCGTAG	11299
EXP_CD630_10001_15000_s_PSO-60-3548	0.735	16SrRNA	16SrRNA		CAJ66819.1	105	TCAACCGTAGTAAGCTCTTGAAACTGGGAGACTTGAGTGCAGGAGAGGAGAGTGGAATTC	11393
EXP_CD630_10001_15000_s_PSO-60-3502	0.775	16SrRNA	16SrRNA		CAJ66819.1	106	GGAGAGTGGAATTCCTAGTGTAGCGGTGAAATGCGTAGATATTAGGAGGAACACCAGTTG	11439
EXP_CD630_10001_15000_s_PSO-60-3393	0.741	16SrRNA	16SrRNA		CAJ66819.1	107	GGAGCAAACAGGATTAGATACCCTGGTAGTCCACGCTGTAAACGATGAGTACTAGGTGTC	11548
EXP_CD630_10001_15000_s_PSO-60-3307	0.992	16SrRNA	16SrRNA		CAJ66819.1	108	CTAACGCATTAAGTACTCCGCCTGGGAAGTACGCTCGCAAGAGTGAAACTCAAAGGAATT	11634
EXP_CD630_10001_15000_s_PSO-60-3196	0.822	16SrRNA	16SrRNA		CAJ66819.1	109	GAAGAACCTTACCTAAGCTTGACATCCCAATGACATCTCCTTAATCGGAGAGTTCCCTTC	11745
EXP_CD630_10001_15000_s_PSO-60-3053	0.792	16SrRNA	16SrRNA		CAJ66819.1	110	CTTGTCTTTAGTTGCCATCATTAAGTTGGGCACTCTAGAGAGACTGCCAGGGATAACCTG	11888
EXP_CD630_10001_15000_s_PSO-60-2958	0.768	16SrRNA	16SrRNA			111	CTTATGCTTAGGGCTACACACGTGCTACAATGGGTAGTACAGAGGGTTGCCAAGCCGTAA	11983
EXP_CD630_10001_15000_s_PSO-60-2903	0.566	16SrRNA	16SrRNA			112	CGTAAGGTGGAGCTAATCCCTTAAAGCTACTCTCAGTTCGGATTGTAGGCTGAAACTCGC	12038
EXP_CD630_10001_15000_s_PSO-60-2744	0.82	16SrRNA	16SrRNA		CAJ66820.1	113	AGACGCCCGAAGCCGATTATCTAACCTTTTGGAAGAAGTCGTCGAAGGTGGAATCAATAA	12197
EXP_CD630_10001_15000_s_PSO-60-2642	0.512	16SrRNA	16SrRNA		CAJ66820.1	114	GCTGGATCACCTCCTTTCTAAGGAGAATTGCCTACTGTTTAATTTTGAAAGTTCTTTATG	12299
EXP_CD630_10001_15000_s_PSO-60-2616	1.253	16SrRNA	16SrRNA		CAJ66820.1	115	ATTGCCTACTGTTTAATTTTGAAAGTTCTTTATGAACTTCATATTTGGGGGTGTAGCTCA	12325
[truncated: 35,828 more rows]

## Sheet: EK34 -
EXP_CD630_55001_60000_s_PSO-60-4231	0.49	CD0034	CD0034	putative xylose transporter	CAJ66844.1	512	TTTTGAAAGAATTTCTTATGCTTGTGGGGATTTGGGGTGCAATATCATATACTCAGCTAT	55710
[truncated: 5,150 more rows]

[truncated: 19 more sheets: EK34+, EK32-, EK32+, EK31 -, EK31+, EK30 -, EK30+, EK29-, EK29+, EK28 -, EK28 +, EK27-, EK27+, EK26-, EK26 +, EK24-, EK24+, EK23-, EK23+]
