# Supplementary material for: Array comparative hybridisation reveals a high degree of similarity between UK and European clinical isolates of hypervirulent Clostridium difficile
Source: BMC Genomics. 2010 Jun 21;11:389. doi: 10.1186/1471-2164-11-389 (PMC3224701; doi:10.1186/1471-2164-11-389)
Supplement: Additional file 4 — Lists of probes present and absent for strains L01-11. Excel sheets containing presence and absence lists by probe for the above strains. [file 1471-2164-11-389-S4.ZIP]

Archive with 1 entries (1 files):
- Marsden_AD4.xls
