# Supplementary material for: Array comparative hybridisation reveals a high degree of similarity between UK and European clinical isolates of hypervirulent Clostridium difficile
Source: BMC Genomics. 2010 Jun 21;11:389. doi: 10.1186/1471-2164-11-389 (PMC3224701; doi:10.1186/1471-2164-11-389)
Supplement: Additional file 5 — Lists of probes present and absent for strains L12-21, EK36 and EK37. Excel sheets containing presence and absence lists by probe for the above strains. [file 1471-2164-11-389-S5.ZIP › Marsden_AD5.xls]

## Sheet: L12+
EXP_CD630_1_5000_s_PSO-60-4883	1.539	CD0001	dnaA	chromosomal replication initiator protein	chromosomal replication initiator protein	1	CAGTAAGTTTTAATACCTTTTTTAAAAACATCGTACCATTAAAAATACATCTTAATGATT	58
EXP_CD630_1_5000_s_PSO-60-4786	1.358	CD0001	dnaA	chromosomal replication initiator protein	chromosomal replication initiator protein	2	CTTAGAGAATAGATATTTACATTTAATTGAAGATGCTATTAGTCAACTGTCATTAAAAAA	155
EXP_CD630_1_5000_s_PSO-60-4736	1.394	CD0001	dnaA	chromosomal replication initiator protein	chromosomal replication initiator protein	3	CATTAAAAAAATATAATATTAAATTTGTATTGAGCGAAAAAGAGGTTGCTGATTTAAATT	205
EXP_CD630_1_5000_s_PSO-60-4633	1.319	CD0001	dnaA	chromosomal replication initiator protein	chromosomal replication initiator protein	4	AAATCCAAAATACACATTTGATACATTCGTTATTGGTAATAGCAATAGATTTGCACATGC	308
EXP_CD630_1_5000_s_PSO-60-4462	1.267	CD0001	dnaA	chromosomal replication initiator protein	chromosomal replication initiator protein	5	TGTTAGTCAAAAAAAAGACTCAAAAGTAGTTTACGTTTCTTCAGAAAAATTTACTAATGA	479
EXP_CD630_1_5000_s_PSO-60-4428	5.422	CD0001	dnaA	chromosomal replication initiator protein	chromosomal replication initiator protein	6	GTTTCTTCAGAAAAATTTACTAATGAACTTATAAACTCTATAAAAGACGATAAAAACGAA	513
EXP_CD630_1_5000_s_PSO-60-4275	0.841	CD0001	dnaA	chromosomal replication initiator protein	chromosomal replication initiator protein	7	CATACATTCAATACTCTTCATGAAGCAAACAAACAAATAATTATATCTAGTGATAGACCG	666
EXP_CD630_1_5000_s_PSO-60-4184	0.733	CD0001	dnaA	chromosomal replication initiator protein	chromosomal replication initiator protein	8	TAAGATCGAGATTTGAAATGGGACTTATAACTGATATTCAAGCACCTGACTTTGAGACAA	757
EXP_CD630_1_5000_s_PSO-60-4084	1.212	CD0001	dnaA	chromosomal replication initiator protein	chromosomal replication initiator protein	9	AGATGTGCCAAATGAGGTTATGTCATATATAGCAAAAAATATTAAGTCAAACATAAGGGA	857
EXP_CD630_1_5000_s_PSO-60-3948	1.205	CD0001	dnaA	chromosomal replication initiator protein	chromosomal replication initiator protein	10	GAAGCTTTAAAAGATATTATAACAACTTCTAAAAATGAAGAAATAAATGTTCTCAGAATA	993
EXP_CD630_1_5000_s_PSO-60-3873	0.802	CD0001	dnaA	chromosomal replication initiator protein	chromosomal replication initiator protein	11	TCTGTATTCAATTTAAAGATGGAAGATTTTAATTCTAAAAAAAGAACACGTTCAATAGCT	1068
EXP_CD630_1_5000_s_PSO-60-3742	1.131	CD0001	dnaA	chromosomal replication initiator protein	chromosomal replication initiator protein	12	GTTTGGGGGTAGAGACCATACAACAGTAATTCATGCTCATGACAAAGTATCTAAGGATAT	1199
EXP_CD630_1_5000_s_PSO-60-3728	1.317	CD0001	dnaA	chromosomal replication initiator protein	chromosomal replication initiator protein	13	ACCATACAACAGTAATTCATGCTCATGACAAAGTATCTAAGGATATAGAAGAAAGTGAAG	1213
EXP_CD630_1_5000_s_PSO-60-3572	1.739	CD001/2	CD001/2			14	TTTTTGAACAAAAATTATTAACAAATTATCAAGTCTAAAATAACAAAGATATTAACATCT	1369
EXP_CD630_1_5000_s_PSO-60-3453	0.935	CD0002	dnaN	DNA polymerase III, beta chain	DNA polymerase III, beta chain	15	CAACACCTACTACTATTACTACTATGATTTTAACTTATTTTTATATATAAAAAGCCAGAG	1488
EXP_CD630_1_5000_s_PSO-60-3344	2.142	CD0002	dnaN	DNA polymerase III, beta chain	DNA polymerase III, beta chain	16	AGAATTGGAATTGCTCAAAAAGCTATTAATGGAAAAACAACAATAGAATTATTAAAAGGT	1597
EXP_CD630_1_5000_s_PSO-60-3157	1.066	CD0002	dnaN	DNA polymerase III, beta chain	DNA polymerase III, beta chain	17	GAGATATAATTAGAAAATTACCAGATTCCTTTGTTGAGATAGAAACTGATTCAGAAAATA	1784
EXP_CD630_1_5000_s_PSO-60-3046	0.611	CD0002	dnaN	DNA polymerase III, beta chain	DNA polymerase III, beta chain	18	CAAAAGAATTTCCTAAATTACCAGAATTAAATGAAGAAGATTTATATAGCATACCTCAAG	1895
EXP_CD630_1_5000_s_PSO-60-3003	0.743	CD0002	dnaN	DNA polymerase III, beta chain	DNA polymerase III, beta chain	19	ATATAGCATACCTCAAGAAATCCTAAAAAATATGATTAAACAAACTGTATTTGCTATCTC	1938
EXP_CD630_1_5000_s_PSO-60-2844	0.555	CD0002	dnaN	DNA polymerase III, beta chain	DNA polymerase III, beta chain	20	AAGTTGTTCGGTTGATAGTTTAACTGAAAATATAAAAGTCATAATTCCTGGAAAGACACT	2097
EXP_CD630_1_5000_s_PSO-60-2771	0.977	CD0002	dnaN	DNA polymerase III, beta chain	DNA polymerase III, beta chain	21	AGTTTGCTTTCTGGAGAGGATAATGTTAAAGTTGGATTTAATGAAAAAAATGCTATTTTT	2170
EXP_CD630_1_5000_s_PSO-60-2687	1.479	CD0002	dnaN	DNA polymerase III, beta chain	DNA polymerase III, beta chain	22	ACAAGATTGCTTGAAGGAGATTTTATTGATTATAAAAAATTATTGCCAAGAGAACATAAC	2254
EXP_CD630_1_5000_s_PSO-60-2577	1.463	CD0002	dnaN	DNA polymerase III, beta chain	DNA polymerase III, beta chain	23	GTCTTTATTGTCTCAATCAGAAAAAAATAATCTTATAAAGTTATCTATAAGAGATAAAGT	2364
EXP_CD630_1_5000_s_PSO-60-2479	1.191	CD0002	dnaN	DNA polymerase III, beta chain	DNA polymerase III, beta chain	24	ATGAAGAAGTTGAAATAGATTTAGATGGAGATTACCTAGATATAGCTTTCAATTCTAGAT	2462
EXP_CD630_1_5000_s_PSO-60-2413	2.272	CD0002	dnaN	DNA polymerase III, beta chain	DNA polymerase III, beta chain	25	TCGAAGGTTTGAAAAATATAGATAATGAGGAAATATTTATAGAATTTACTACAAATGTAA	2528
EXP_CD630_1_5000_s_PSO-60-2256	2.024	CD002/3	CD002/3			26	TCTTTTGTAGAAAATTTTTCTAATCTTAGACAACTCCTTTTATAAGCATATTTATGGTAT	2685
EXP_CD630_1_5000_s_PSO-60-2211	1.69	CD002/3	CD002/3			27	GCATATTTATGGTATAATATACTTTTAGTGTATCAATAGGAATTTGTTTAAAATAGTGAC	2730
EXP_CD630_1_5000_s_PSO-60-2056	1.187	CD0003	CD0003	putative RNA-binding mediating protein	putative RNA-binding mediating protein	28	CATGCAAAATTTTTAATTCAAGAAGGTTTAGTGACAGTAAATGATGAAATAGAATTAAGA	2885
EXP_CD630_1_5000_s_PSO-60-1891	1.808	CD0004	recF	DNA replication and repair protein	DNA replication and repair protein	29	TTGTTAATTTTAGAAATTATAAAAAGTTGCATCTGGAATTTAATGGGAAAGTAAATCTAC	3050
EXP_CD630_1_5000_s_PSO-60-1771	1.048	CD0004	recF	DNA replication and repair protein	DNA replication and repair protein	30	TTGGAAAATCATTTAGGACTAACAAAGATAAAGAAATGGTTAGATTTAATAGTGAAAACT	3170
EXP_CD630_1_5000_s_PSO-60-1675	1.035	CD0004	recF	DNA replication and repair protein	DNA replication and repair protein	31	ATAGTCTAATAGAGCTAATTATTGGAAAAGATAAAAAAGGGATAAGAATAAATAAAGTTC	3266
EXP_CD630_1_5000_s_PSO-60-1603	1.006	CD0004	recF	DNA replication and repair protein	DNA replication and repair protein	32	TACAAGAACTACTTGGCAACTTAAATGTTGTTATATTTTCTCCTGAGGATTTAAGGTTGG	3338
EXP_CD630_1_5000_s_PSO-60-1495	1.395	CD0004	recF	DNA replication and repair protein	DNA replication and repair protein	33	GTCAGATTATACCTAAATATTATAAATATCTTACCAATTATAATAAAACACTTTCTCAAA	3446
EXP_CD630_1_5000_s_PSO-60-1345	0.909	CD0004	recF	DNA replication and repair protein	DNA replication and repair protein	34	TTTTGCGTAGAGACTTTATAAAAAAGATAGCTAATATATCTGAAAATATGCATATGAATT	3596
EXP_CD630_1_5000_s_PSO-60-1199	1.091	CD0004	recF	DNA replication and repair protein	DNA replication and repair protein	35	AAATTTTTAGCCAAGTTGTCATCGAATAGACCTAATGATATAGAATCTAAGACTACCAGA	3742
EXP_CD630_1_5000_s_PSO-60-1097	0.769	CD0004	recF	DNA replication and repair protein	DNA replication and repair protein	36	TTAGATGCAAGACTTTTTGGTTCACAAGGTCAACAAAGAACTGCTTCAATATCATTAAAG	3844
EXP_CD630_1_5000_s_PSO-60-996	1.167	CD0004	recF	DNA replication and repair protein	DNA replication and repair protein	37	TCCAGTATTAATTTTAGATGATGTTTTTAGTGAGTTAGATGAAGCAAGACAAAAACTTTT	3945
EXP_CD630_1_5000_s_PSO-60-891	0.73	CD0004	recF	DNA replication and repair protein	DNA replication and repair protein	38	AGTTTCACATAAAAAAATATTTGATGAAAAAAATGTTACAATATTTAATATTGAAAATGG	4050
EXP_CD630_1_5000_s_PSO-60-778	0.868	CD0005	gyrB	DNA gyrase subunit B	DNA gyrase subunit B	39	CAAGTCAGATACAAGTATTAGAGGGATTAGAAGCCGTTAGAAAAAGACCAGGTATGTATA	4163
EXP_CD630_1_5000_s_PSO-60-654	0.556	CD0005	gyrB	DNA gyrase subunit B	DNA gyrase subunit B	40	TGAGGCTTTACAAGGATATTGTTCAGACATATATGTATCTATTAATGAAGATGGCAGTGT	4287
EXP_CD630_1_5000_s_PSO-60-560	0.814	CD0005	gyrB	DNA gyrase subunit B	DNA gyrase subunit B	41	GAAATACATCCTAAAACTGGTAAATCAACTTTAGAAACAGTATTAACTAATCTTCATGCA	4381
EXP_CD630_1_5000_s_PSO-60-442	1.261	CD0005	gyrB	DNA gyrase subunit B	DNA gyrase subunit B	42	TTTCTGTAGTTAATGCATTGTCAAAATGGATGGTAGCAGAGGTTTATTTAAACGGAAAGA	4499
EXP_CD630_1_5000_s_PSO-60-348	0.785	CD0005	gyrB	DNA gyrase subunit B	DNA gyrase subunit B	43	ATCTAAGCTTGAAGTAGTTGGAGAATCTCAAGATAAAGGAACAATGATTCAATTTATGCC	4593
EXP_CD630_1_5000_s_PSO-60-285	1.037	CD0005	gyrB	DNA gyrase subunit B	DNA gyrase subunit B	44	TGAGACAATATTTGATGAAATAGAGTTTAAATATGAAACATTGGAGTATAGGCTTAGAGA	4656
EXP_CD630_1_5000_s_PSO-60-189	0.891	CD0005	gyrB	DNA gyrase subunit B	DNA gyrase subunit B	45	TGAAGATAAAAGAGAAGGACAAGAAAAAAGAAAAGAATTTCACTATACAGGTGGTTTGGT	4752
EXP_CD630_1_5000_s_PSO-60-62	0.757	CD0005	gyrB	DNA gyrase subunit B	DNA gyrase subunit B	46	AAGGTTGATGATTGTTTTGTTGAACTAGCTATGCAATATACAGATGGTTATACAGAGAAC	4879
EXP_CD630_5001_10000_s_PSO-60-4930	4.223	CD0005	gyrB	DNA gyrase subunit B	DNA gyrase subunit B	47	ACTAAAACTGTAAATGATTATGCTAAGAGAAATAAATTTTTAAAGGAAAATGATGTTAAC	5011
EXP_CD630_5001_10000_s_PSO-60-4787	1.365	CD0005	gyrB	DNA gyrase subunit B	DNA gyrase subunit B	48	AACAAAGCTAGGTAATAGCTTTATGAGAGGTATAGTTGATAGTGTAACAGTTGATGAACT	5154
EXP_CD630_5001_10000_s_PSO-60-4642	1.112	CD0005	gyrB	DNA gyrase subunit B	DNA gyrase subunit B	49	AAAAAAGCAAGAGAATTAACAAGGAGAAAAAGTGTATTAGAAAGTACATCTTTACCTGGA	5299
EXP_CD630_5001_10000_s_PSO-60-4637	0.945	CD0005	gyrB	DNA gyrase subunit B	DNA gyrase subunit B	50	AGCAAGAGAATTAACAAGGAGAAAAAGTGTATTAGAAAGTACATCTTTACCTGGAAAACT	5304
EXP_CD630_5001_10000_s_PSO-60-4455	0.756	CD0005	gyrB	DNA gyrase subunit B	DNA gyrase subunit B	51	GGAAAATACTTAATGTTGAGAAATCAAGACTAGATAGGATACTATCTTCAGATGAAATAA	5486
EXP_CD630_5001_10000_s_PSO-60-4430	1.852	CD0005	gyrB	DNA gyrase subunit B	DNA gyrase subunit B	52	AAGACTAGATAGGATACTATCTTCAGATGAAATAAAAAATATGATAACAGCTTATGGTTG	5511
EXP_CD630_5001_10000_s_PSO-60-4298	0.584	CD0005	gyrB	DNA gyrase subunit B	DNA gyrase subunit B	53	AGATGGAGCCCATATAAGAACTTTATTATTAACATTCTTCTTTAGATATATGAGACCTCT	5643
EXP_CD630_5001_10000_s_PSO-60-4196	0.846	CD0005	gyrB	DNA gyrase subunit B	DNA gyrase subunit B	54	TAAAGTGACAAAGCAAAAGAAGGAACATTATGTTTACTCAGATAAAGAGTTAAATATCTT	5745
EXP_CD630_5001_10000_s_PSO-60-4061	0.813	CD0005	gyrB	DNA gyrase subunit B	DNA gyrase subunit B	55	ATGGGAAACAACTATGAATCCTGAGACAAGAACTTTATTACAAGTTACTGTAGAAGATGC	5880
EXP_CD630_5001_10000_s_PSO-60-3954	0.619	CD0005/6	CD0005/6		CAJ66815.1	56	CTCCAAGAAAAGAATTTATAGAAGAAAATGCAAGATTTGTTAGAAACTTAGATATATAGA	5987
EXP_CD630_5001_10000_s_PSO-60-3878	1.139	CD0005/6	CD0005/6		CAJ66815.1	57	ACATGGAAGAAAATAACAAAATACTCCCTATTGAAATAGCGGAAGAAATGAAAAAATCGT	6063
EXP_CD630_5001_10000_s_PSO-60-3820	0.562	CD0006	gyrA	DNA gyrase subunit A	CAJ66815.1	58	GTATATTGATTATTCAATGAGTGTTATAGCTGGACGTGCTCTTCCTGATGTTAGAGATGG	6121
EXP_CD630_5001_10000_s_PSO-60-3611	0.727	CD0006	gyrA	DNA gyrase subunit A	CAJ66815.1	60	TAAGAATGGCACAAGATTTTTCAACTAGAGCACTTTTAGTAGATGGTCATGGTAACTTTG	6330
EXP_CD630_5001_10000_s_PSO-60-3485	0.807	CD0006	gyrA	DNA gyrase subunit A	CAJ66815.1	61	TAGAACTACTGAGAGATATTGAAAAGGAAACTGTAGACTTTAAACCAAACTTTGATGAGT	6456
EXP_CD630_5001_10000_s_PSO-60-3351	0.717	CD0006	gyrA	DNA gyrase subunit A	CAJ66815.1	62	GGTATGGCAACTTCAATACCTCCACATAATTTAGCAGAAGTAATTGATGCAACTGTATAT	6590
EXP_CD630_5001_10000_s_PSO-60-3317	0.641	CD0006	gyrA	DNA gyrase subunit A	CAJ66815.1	63	CAGAAGTAATTGATGCAACTGTATATTTGATAGATAATCCAGAGTGTAGTGTAGATGATT	6624
EXP_CD630_5001_10000_s_PSO-60-3144	0.629	CD0006	gyrA	DNA gyrase subunit A	CAJ66815.1	64	GCTTTTATAGAAGAGCTACCAAAAGGAAAACAGCAAATAATAGTTACAGAAATACCTTAT	6797
EXP_CD630_5001_10000_s_PSO-60-3069	1.109	CD0006	gyrA	DNA gyrase subunit A	CAJ66815.1	65	AAACTGGTTGAAAGAATAGCAGAGTTAGTTAAAGAAAAGAGAATAGAAGGTATATCAGAC	6872
EXP_CD630_5001_10000_s_PSO-60-3009	1.163	CD0006	gyrA	DNA gyrase subunit A	CAJ66815.1	66	CTAAGAGACGAAAGTAATAGAAATGGTATGAGAATTGTTATAGAATTAAAGAGGGATGCT	6932
EXP_CD630_5001_10000_s_PSO-60-2919	0.686	CD0006	gyrA	DNA gyrase subunit A	CAJ66815.1	67	AAACATTCTCAAATGGAAGATACTTTTAGTATAATAATGCTTGCACTTGTAGATGGTCAG	7022
EXP_CD630_5001_10000_s_PSO-60-2814	1.454	CD0006	gyrA	DNA gyrase subunit A	CAJ66815.1	68	CATCAAGAAGATGTTGTTACAAGAAGAACTAAATTTGAACTAAATAAAGCTGAAGCAAGA	7127
EXP_CD630_5001_10000_s_PSO-60-2684	0.669	CD0006	gyrA	DNA gyrase subunit A	DNA gyrase subunit A	69	CAAAGACTGGGCAAGAAGCTAAGCTAGGTTTAATAGAAAAATTCAAATTAACTGAAATCC	7257
EXP_CD630_5001_10000_s_PSO-60-2488	1.017	CD0006	gyrA	DNA gyrase subunit A	CAJ66816.1	70	AAATGTAATAAAGGATGAAATTACAATAATAAAAGAAAATTACTCTGATGAGAGAAGAAC	7453
EXP_CD630_5001_10000_s_PSO-60-2382	0.726	CD0006	gyrA	DNA gyrase subunit A	CAJ66816.1	71	AGTGATGAAGAAATAGCAATAACTCTTACTCACTTTGGATATATAAAAAGGCTTCCATCT	7559
EXP_CD630_5001_10000_s_PSO-60-2249	0.644	CD0006	gyrA	DNA gyrase subunit A	CAJ66816.1	72	GGCACTTGGTAACTACAACTACTCATAGTAGACTATTATTCTTTACAAATAAAGGTAGAG	7692
EXP_CD630_5001_10000_s_PSO-60-2192	0.967	CD0006	gyrA	DNA gyrase subunit A	CAJ66816.1	73	GAGTATTTAAATTAAATGCATATGAAATACCAGAAGGTAAGAGACAGGCTAAAGGTACTG	7749
EXP_CD630_5001_10000_s_PSO-60-2070	1.196	CD0006	gyrA	DNA gyrase subunit A	CAJ66816.1	74	GGTAATGATGAAAATGAATATTTATTACTTGCAACGAAAAAAGGTATTGTTAAAAAGACT	7871
EXP_CD630_5001_10000_s_PSO-60-1964	1.464	CD0006	gyrA	DNA gyrase subunit A	CAJ66816.1	75	TAGGTTTAAGAGATGATGATGAGCTTATTGGAGTAGAACTTACAGATGGAAAACAAGAAG	7977
EXP_CD630_5001_10000_s_PSO-60-1901	1.003	CD0006	gyrA	DNA gyrase subunit A	CAJ66816.1	76	TTTTAGTAACTAAAGAAGGTATGTCTATAAGATTTGATGAAAATGATATAAGATATATGG	8040
EXP_CD630_5001_10000_s_PSO-60-1773	1.188	CD0006	gyrA	DNA gyrase subunit A	CAJ66816.1	77	TGTAGTAAAGGTACAGATGTGTTAGTTGTAAGTAAGAATGGTTTTGGAAAGAGAACAAAT	8168
EXP_CD630_5001_10000_s_PSO-60-1653	0.583	CD0006	gyrA	DNA gyrase subunit A	CAJ66816.1	78	GAAAAAACTGGTACAATTGTAGGTGCAGATATGGTCAACGAAGATGATGAGATAATGATT	8288
EXP_CD630_5001_10000_s_PSO-60-1587	0.797	CD0006	gyrA	DNA gyrase subunit A	CAJ66816.1	79	TCTGATGGAGTTCTTATTAGAATAAGAGTCAATGAAATATCACTGTTTGGAAGAGTTACA	8354
EXP_CD630_5001_10000_s_PSO-60-1504	1.485	CD006/7	CD006/7		CAJ66816.1	80	GAATGATGAAGTCAATGTAGTTTCGATTGCCAAAATAAATATTGAAGAAGAATAGGATAA	8437
EXP_CD630_5001_10000_s_PSO-60-1369	0.658	CD0007	CD0007	putative exported protein	putative exported protein	81	AGAAGTTGTAAAAAAGGTGGATTTTTATTATTAGGAGCTATTTTAGGGTTTATATTTGGT	8572
EXP_CD630_5001_10000_s_PSO-60-1270	1.583	CD0007	CD0007	putative exported protein	putative exported protein	82	GAAACAAAAGAGAAGTTTAATGATGTTAAAGAAAATCCAAAAGAAGTTCTACATGAAACA	8671
EXP_CD630_5001_10000_s_PSO-60-1058	1.119	CD0008	CD0008	putative membrane protein	CAJ66817.1	83	GCAGTGTTAGTAGGAAGCTCTGCTCTTATAGTAGCAATTTATTTAGCTAAAACTCTAAAC	8883
EXP_CD630_5001_10000_s_PSO-60-882	1.527	CD0008/9	CD0008/9		CAJ66818.1	84	TGTAATTAATAAAATATTGAGTATAGGAAATATATTTAAAATTATTAAAAGGAAATAGGA	9059
EXP_CD630_5001_10000_s_PSO-60-790	1.38	CD0009	rsbV	anti-sigma-B factor antagonist	CAJ66818.1	85	TTTAGATTCACAAAATAAATTTTGGAATGTTTGTCTTGATGGAGAACTTGATGTTTCTAC	9151
EXP_CD630_5001_10000_s_PSO-60-694	1.208	CD0009	rsbV	anti-sigma-B factor antagonist	CAJ66818.1	86	AGAAAAAAATATGTTAGATGTAAAGATTAATCTTAAAGATTTAGATTATATAGACTCAAC	9247
EXP_CD630_5001_10000_s_PSO-60-595	3.053	CD0009	rsbV	anti-sigma-B factor antagonist	CAJ66818.1	87	AATAAATGAAAAAGAGATATACATAGTAAATCCTAAGAGTAACGTAAGAAAGATTTTTAC	9346
EXP_CD630_5001_10000_s_PSO-60-456	1.016	CD0010	rsbW	anti-sigma-B factor (serine-protein kinase)	CAJ66818.1	88	AATCCAGATTATGTTAGTATAATAAGATTAACAGCATCTGGAATTGCCAATAAGATGGGT	9485
EXP_CD630_5001_10000_s_PSO-60-372	1.441	CD0010	rsbW	anti-sigma-B factor (serine-protein kinase)	CAJ66818.1	89	ATAAAGGTAGCAGTATCTGAAGCATGTACAAATGCAATAAAACACAGTAAAGATGATGTG	9569
EXP_CD630_5001_10000_s_PSO-60-280	1.239	CD0010	rsbW	anti-sigma-B factor (serine-protein kinase)	CAJ66818.1	90	AATTAATATAGAAATTCAAGATAATGGAAAAGGATATGATGTTAGCTCAATAAGTACACC	9661
EXP_CD630_5001_10000_s_PSO-60-168	1.023	CD0010	rsbW	anti-sigma-B factor (serine-protein kinase)	CAJ66818.1	91	TTAATGGATGATGTAGATATTGAATCAGAACATAATCAAGGGACAAAAATAAAAATGACT	9773
EXP_CD630_5001_10000_s_PSO-60-49	1.022	CD0011	sigB	RNA polymerase sigma-B factor	CAJ66818.1	92	ATGGATACAAAAGAGCTATTTAATTTATATAATAAAAATAAAAATGTAGACATTAGAAAT	9892
EXP_CD630_10001_15000_s_PSO-60-4898	0.867	CD0011	sigB	RNA polymerase sigma-B factor	CAJ66818.1	93	CTTCATTGGCATTAATTTATGCTATTGATAGATATGATGTTGAGAAAGGATTTGAGTTCT	10043
EXP_CD630_10001_15000_s_PSO-60-4775	0.965	CD0011	sigB	RNA polymerase sigma-B factor	CAJ66819.1	94	CACTTAGAGTCCCAAGAAGAATACAGGAATTAAGCAAAAAGATAAGTGATGCGAAGATTA	10166
EXP_CD630_10001_15000_s_PSO-60-4726	1.108	CD0011	sigB	RNA polymerase sigma-B factor	CAJ66819.1	95	TGCGAAGATTAAATTAGAACAAGAAAATAAGAAGCATCCAAAGGTAAAAGATATAGCTGA	10215
EXP_CD630_10001_15000_s_PSO-60-4626	0.941	CD0011	sigB	RNA polymerase sigma-B factor	CAJ66819.1	96	GAGGCTTCTTATGGATATCAACCAATGTCTTTGGATTCATCAAGTAATGATGATTCAGAG	10315
EXP_CD630_10001_15000_s_PSO-60-4442	0.83	CD0011	sigB	RNA polymerase sigma-B factor	CAJ66819.1	97	AAGATAGATTTTTCTTTGATAAAACACAATCTAGTATAGCTAAAGAACTAGGGATATCAC	10499
EXP_CD630_10001_15000_s_PSO-60-4400	1.283	CD0011	sigB	RNA polymerase sigma-B factor	CAJ66819.1	98	AAGAACTAGGGATATCACAGATGACTGTTTCTAGACTAGAGAAAAAGGTAGTAGAGAAGC	10541
EXP_CD630_10001_15000_s_PSO-60-4244	1.658	CD0011(sigB); 16srRNA			CAJ66819.1	99	GGAACAAGAAATAAACACGAACATTGAAAATTAAACAGTAGGTTAATTTATAAAACAAGA	10697
EXP_CD630_10001_15000_s_PSO-60-4190	0.884	16SrRNA	16SrRNA		CAJ66819.1	100	ACAAGAAACAAACCATAAAGCCAGATATTTTGATAACAATAGTATCTGAGCCTGATAAAC	10751
EXP_CD630_10001_15000_s_PSO-60-4082	0.956	16SrRNA	16SrRNA		CAJ66819.1	101	CCTAACACATGCAAGTTGAGCGATTTACTTCGGTAAAGAGCGGCGGACGGGTGAGTAACG	10859
EXP_CD630_10001_15000_s_PSO-60-3983	0.726	16SrRNA	16SrRNA		CAJ66819.1	102	AAGGTATGCTAATACGGGATAATATATTTGAGAGGCATCTCTTAAATATCAAAGGTGAGC	10958
EXP_CD630_10001_15000_s_PSO-60-3742	0.928	16SrRNA	16SrRNA		CAJ66819.1	103	CCGCGTGAGTGATGAAGGCCTTCGGGTCGTAAAACTCTGTCCTCAAGGAAGATAATGACG	11199
EXP_CD630_10001_15000_s_PSO-60-3642	0.971	16SrRNA	16SrRNA		CAJ66819.1	104	CCGCGGTAATACGTAGGGGGCTAGCGTTATCCGGATTTACTGGGCGTAAAGGGTGCGTAG	11299
EXP_CD630_10001_15000_s_PSO-60-3548	0.942	16SrRNA	16SrRNA		CAJ66819.1	105	TCAACCGTAGTAAGCTCTTGAAACTGGGAGACTTGAGTGCAGGAGAGGAGAGTGGAATTC	11393
EXP_CD630_10001_15000_s_PSO-60-3502	0.606	16SrRNA	16SrRNA		CAJ66819.1	106	GGAGAGTGGAATTCCTAGTGTAGCGGTGAAATGCGTAGATATTAGGAGGAACACCAGTTG	11439
EXP_CD630_10001_15000_s_PSO-60-3393	0.66	16SrRNA	16SrRNA		CAJ66819.1	107	GGAGCAAACAGGATTAGATACCCTGGTAGTCCACGCTGTAAACGATGAGTACTAGGTGTC	11548
EXP_CD630_10001_15000_s_PSO-60-3307	0.692	16SrRNA	16SrRNA		CAJ66819.1	108	CTAACGCATTAAGTACTCCGCCTGGGAAGTACGCTCGCAAGAGTGAAACTCAAAGGAATT	11634
EXP_CD630_10001_15000_s_PSO-60-3196	1.253	16SrRNA	16SrRNA		CAJ66819.1	109	GAAGAACCTTACCTAAGCTTGACATCCCAATGACATCTCCTTAATCGGAGAGTTCCCTTC	11745
EXP_CD630_10001_15000_s_PSO-60-3053	0.622	16SrRNA	16SrRNA		CAJ66819.1	110	CTTGTCTTTAGTTGCCATCATTAAGTTGGGCACTCTAGAGAGACTGCCAGGGATAACCTG	11888
EXP_CD630_10001_15000_s_PSO-60-2958	0.827	16SrRNA	16SrRNA			111	CTTATGCTTAGGGCTACACACGTGCTACAATGGGTAGTACAGAGGGTTGCCAAGCCGTAA	11983
EXP_CD630_10001_15000_s_PSO-60-2903	0.515	16SrRNA	16SrRNA			112	CGTAAGGTGGAGCTAATCCCTTAAAGCTACTCTCAGTTCGGATTGTAGGCTGAAACTCGC	12038
EXP_CD630_10001_15000_s_PSO-60-2744	0.813	16SrRNA	16SrRNA		CAJ66820.1	113	AGACGCCCGAAGCCGATTATCTAACCTTTTGGAAGAAGTCGTCGAAGGTGGAATCAATAA	12197
EXP_CD630_10001_15000_s_PSO-60-2642	0.554	16SrRNA	16SrRNA		CAJ66820.1	114	GCTGGATCACCTCCTTTCTAAGGAGAATTGCCTACTGTTTAATTTTGAAAGTTCTTTATG	12299
EXP_CD630_10001_15000_s_PSO-60-2616	0.816	16SrRNA	16SrRNA		CAJ66820.1	115	ATTGCCTACTGTTTAATTTTGAAAGTTCTTTATGAACTTCATATTTGGGGGTGTAGCTCA	12325
EXP_CD630_10001_15000_s_PSO-60-2462	0.848	16SrRNA/23SrRNA	16SrRNA/23SrRNA		CAJ66820.1	116	CTTAGTAGCCTCTTACAATGCACTTATAGCTTAAATTTATACAAGCTTTGTGCGTTAGCA	12479
EXP_CD630_10001_15000_s_PSO-60-2248	0.578	16SrRNA/23SrRNA	16SrRNA/23SrRNA		CAJ66820.1	118	CCGTGCTTTAGCACTTTGAAAACTGCATATATATTTAGTGATATGACATCTAATTTGTAA	12693
EXP_CD630_10001_15000_s_PSO-60-2162	0.595	16SrRNA/23SrRNA	16SrRNA/23SrRNA		CAJ66820.1	119	TTATCGAAGTTGATAGCTTCTAATCTATCAAACCTTTTTAACTGGTCAAGTTATTAAGGG	12779
EXP_CD630_10001_15000_s_PSO-60-2042	0.846	23SrRNA	23SrRNA		CAJ66820.1	120	TCGGGGAGTTGCACGTAAACTTTGATCCGAAGATTTCCGAATGAGGAAACTCACTTAGAG	12899
EXP_CD630_10001_15000_s_PSO-60-2008	1.018	23SrRNA	23SrRNA		CAJ66820.1	121	TTCCGAATGAGGAAACTCACTTAGAGTAATGTCTAAGTATCATTAAGTGAATACATAGCT	12933
EXP_CD630_10001_15000_s_PSO-60-1766	0.59	23SrRNA	23SrRNA		CAJ66820.1	123	CACAGAAGGTAATAGTCCTGTATGTTAAACGAGAAGACTTTAGATATGATCCAGAGTACC	13175
EXP_CD630_10001_15000_s_PSO-60-1657	0.643	23SrRNA	23SrRNA		CAJ66820.1	124	CTAAATACTACCTAGTGACCGATAGCGTATAGTACCGTGAGGGAAAGGTGAAAAGAACCC	13284
EXP_CD630_10001_15000_s_PSO-60-1589	0.62	23SrRNA	23SrRNA		CAJ66820.1	125	GAGTGAAATAGAACCTGAAACCCTGCACTTACAAGCTGTGGAAGCACATTTCTTGTGTGA	13352
EXP_CD630_10001_15000_s_PSO-60-1493	1.035	23SrRNA	23SrRNA		CAJ66820.1	126	TTAAGTAGCAAGGTTAAGCACTTAAGGTGTGGAGCCGTAGCGAAAGCGAGTTTTAACTGA	13448
EXP_CD630_10001_15000_s_PSO-60-1389	0.721	23SrRNA	23SrRNA		CAJ66820.1	127	ATGAGCAGGATGAAGCGAAAGTAAAATTTCGTGGAGGTCCGAACCCACGAGCGTTGAAAA	13552
EXP_CD630_10001_15000_s_PSO-60-1168	0.76	23SrRNA	23SrRNA		CAJ66820.1	129	GAATGCCGTCATCTTATACTTGGGAGTCAGACTGTGGGTGATAAGATTCATAGTCGAAAG	13773
EXP_CD630_10001_15000_s_PSO-60-1077	0.722	23SrRNA	23SrRNA		CAJ66820.1	130	TAAATGTAAGTTAAGTGGTAAAGGATGTGGGATTGCACAGACAACCAGGATGTTGGCTTA	13864
EXP_CD630_10001_15000_s_PSO-60-959	0.643	23SrRNA	23SrRNA		CAJ66820.1	131	GAAGATTTCCGGGGCTAAAACTTACTACCGAAGCTACGGCATCAGTAATGATGGGTAGGG	13982
EXP_CD630_10001_15000_s_PSO-60-876	0.556	23SrRNA	23SrRNA		CAJ66820.1	132	ATGACCGTAAGGACATGTGGACAGTATGGGAGTGAGAATGTTGGCATGAGTAGCGAGATG	14065
EXP_CD630_10001_15000_s_PSO-60-746	0.567	23SrRNA	23SrRNA		CAJ66820.1	133	GACCTAAGCTGAGGCCGAAAGGCGTAGGTGATGGACAACAGGTTGATATTCCTGTACTAC	14195
EXP_CD630_10001_15000_s_PSO-60-555	0.776	23SrRNA	23SrRNA			135	AAATTTAGTAGCGAAGTAGCTGATTTCACACTGTCAAGAAAAGTCTCTATCGAGGTTAAA	14386
EXP_CD630_10001_15000_s_PSO-60-445	0.71	23SrRNA	23SrRNA		CAJ66821.1	136	CCAGCGAGAGAACTGTTGTTAAGGAACTCGGCAAAATGACCCCGTAACTTAGGGATAAGG	14496
EXP_CD630_10001_15000_s_PSO-60-346	0.535	23SrRNA	23SrRNA		CAJ66821.1	137	GACTGTTTACCAAAAACATAGGTTTCTGCTAAGTCGCAAGACGATGTATAGGAGCTGACG	14595
EXP_CD630_10001_15000_s_PSO-60-275	0.777	23SrRNA	23SrRNA		CAJ66822.1	138	CTGGAAGGTTAAGGGGATCTGTTAGAGCAATCGAAGCAGTGAACTTAAGCCCCAGTAAAC	14666
EXP_CD630_10001_15000_s_PSO-60-142	0.645	23SrRNA	23SrRNA			139	TAACGATTTGGGCACTGTCTCAACAACAGACTCGGTGAAATTGTAATTCCGGTGAAGATG	14799
EXP_CD630_15001_20000_s_PSO-60-4939	0.58	23SrRNA	23SrRNA		CAJ66823.1	141	CTTGTAGTACTGGGACTCTAACCATAGGCCATGAATCTGGTCTTGGGACACTGTCAGGTG	15002
EXP_CD630_15001_20000_s_PSO-60-4809	0.589	23SrRNA	23SrRNA		CAJ66823.1	142	GAAATCGTACGTAGAGTGTAAAGGCAAAAGAGAGCTTGATTGCAAGACATACAGGTCGAG	15132
EXP_CD630_15001_20000_s_PSO-60-4716	0.65	23SrRNA	23SrRNA		CAJ66824.1	143	TTCTGCGTGGAAGGGCCATCGCTCAACGGATAAAAGCTACCCTGGGGATAACAGGCTTAT	15225
EXP_CD630_15001_20000_s_PSO-60-4556	1.098	23SrRNA	23SrRNA		CAJ66824.1	144	ATTAAAGTGGTACGCGAGCTGGGTTCAGAACGTCGTGAGACAGTTCGGTCCCTATCCGTC	15385
EXP_CD630_15001_20000_s_PSO-60-4490	0.639	23SrRNA	23SrRNA		CAJ66824.1	145	GTAGGAAATTTGAGAAGACCTGTCCTTAGTACGAGAGGACCGGGATGGACGTACCTCTGG	15451
EXP_CD630_15001_20000_s_PSO-60-4242	0.978				CAJ66825.1	147	ATAGGTCGAGGACTTGACCAATATTTATTTGATGTTCATTCATTAAGATATATGTGTAGT	15699
EXP_CD630_15001_20000_s_PSO-60-4191	1.809				CAJ66825.1	148	ATGTGTAGTTTTTAGAGTGCTAACTCTAAAGAAACTAGTATTGCTAGGTTCTATAAACTT	15750
EXP_CD630_15001_20000_s_PSO-60-4113	0.812				CAJ66825.1	149	ATATTAAGCATAAAGATTATGTGGTTACAATAGCAGAGAGGATACACCTGTTCCCATTCC	15828
EXP_CD630_15001_20000_s_PSO-60-3923	0.955	5SrRNA/0012	5SrRNA/0012		CAJ66825.1	151	TTGATTTATAATAAGATAAAATATAAAATTATATAGTATAGGTAAAGTTTTTATTTGGAA	16018
EXP_CD630_15001_20000_s_PSO-60-3696	1.906	CD0012	CD0012	putative small-molecule-binding protein	CAJ66825.1	153	AGCTACACCTCAAGGATATATAATATATAATCAACCGTATTTTACAAAACAAATAAAGTG	16245
EXP_CD630_15001_20000_s_PSO-60-2943	1.716	CD0013	CD0013	putative mechanosensitive ion channel protein	putative mechanosensitive ion channel protein	160	TTTTTTAAGCCATTTAATATAGGTGATTATATTCAAGGTTCAGGTGTAGAAGGTACAGTT	16998
EXP_CD630_15001_20000_s_PSO-60-2767	1.164	CD0013	CD0013	putative mechanosensitive ion channel protein	putative mechanosensitive ion channel protein	162	AAGAATAGATTTTTCATATAATATTTCATATGATAGTGATATAGATGTAGTTAAGTCTAC	17174
EXP_CD630_15001_20000_s_PSO-60-2271	1.264	CD0013/4	CD0013/4			166	AGTGGATGGTGAAAACTCATTACAATGGTTTTTGAATCTACTCTAGAGCTTCTAGTTAAA	17670
EXP_CD630_15001_20000_s_PSO-60-2186	1.135	CD0013/4	CD0013/4			167	TCTGAGAGGATTATACATTTTAGTATAGTCAATTAGGGTGGCAACGCGGATAAAAGATTT	17755
EXP_CD630_15001_20000_s_PSO-60-1976	5.667	CD0014	serS1	seryl-tRNA synthetase	seryl-tRNA synthetase	169	AAGAATAAGAGAAAATCTAGATGATATCAAAAAAGCTATGGAAAGAAGAGGTGAAAGAGA	17965
EXP_CD630_15001_20000_s_PSO-60-1865	1.228	CD0014	serS1	seryl-tRNA synthetase	seryl-tRNA synthetase	170	TCAAGAAGTTGAAGTTATGAAAAATGAGTTAAATGTAAATTCTAAAAAAATACCTCAATT	18076
EXP_CD630_15001_20000_s_PSO-60-1795	0.606	CD0014	serS1	seryl-tRNA synthetase	seryl-tRNA synthetase	171	GGAAAAGATGTAACAGAAGAAAAGGCAAGATTGAAAGAGTTATCAGATAAGATAAAAGGT	18146
EXP_CD630_15001_20000_s_PSO-60-1699	0.916	CD0014	serS1	seryl-tRNA synthetase	seryl-tRNA synthetase	172	GAATATACATTAATGAGAATACCAAATGTTCCTCATCCAGAGGTACCACAAGGTGAAACA	18242
EXP_CD630_15001_20000_s_PSO-60-1461	0.696	CD0014	serS1	seryl-tRNA synthetase	seryl-tRNA synthetase	174	TAATGAATTTCTTTTTAAATACTCATACAGCTAAGCATGGCTATACGGAAGTCTTACCTC	18480
EXP_CD630_15001_20000_s_PSO-60-1393	1.293	CD0014	serS1	seryl-tRNA synthetase	seryl-tRNA synthetase	175	GCCAATAGAAATAGTTTTATAGGGACTGGTCAACTTCCTAAATTTGAAGAAGATATGTTT	18548
EXP_CD630_15001_20000_s_PSO-60-1297	0.807	CD0014	serS1	seryl-tRNA synthetase	seryl-tRNA synthetase	176	GCTGAAGTTCCTGTTACTAATATACATGCTAATGAAATATTAGATGTTGCAGAGCTTCCA	18644
EXP_CD630_15001_20000_s_PSO-60-1189	1.172	CD0014	serS1	seryl-tRNA synthetase	seryl-tRNA synthetase	177	GCAGGAAGAGATACAAGAGGTTTAGTTAGACAACATCAATTTAATAAAGTTGAATTAGTT	18752
EXP_CD630_15001_20000_s_PSO-60-1055	1.112	CD0014	serS1	seryl-tRNA synthetase	seryl-tRNA synthetase	178	GTTAGGTCTTCCATATAGAGTTGTAAAAATATGTACAGGAGATTTGGGATTTACAGCTGC	18886
EXP_CD630_15001_20000_s_PSO-60-978	0.713	CD0014	serS1	seryl-tRNA synthetase	seryl-tRNA synthetase	179	AAGTTTGGATGCCAAGCTACAATAGATATGTAGAAATATCTTCTTGTTCAAATTTTGAAG	18963
EXP_CD630_15001_20000_s_PSO-60-870	1.026	CD0014	serS1	seryl-tRNA synthetase	seryl-tRNA synthetase	180	CAAAAGCAGAATATGTTCATACATTAAATGGTTCTGGATTAGCGATAGGAAGATGTTTGG	19071
EXP_CD630_15001_20000_s_PSO-60-798	1.067	CD0014	serS1	seryl-tRNA synthetase	seryl-tRNA synthetase	181	AAAATTATCAGCAGGCAGATGGTTCTGTAGTAGTTCCAGAAGAATTAAGACCTTATATGG	19143
EXP_CD630_15001_20000_s_PSO-60-690	0.99	CD0014/5	CD0014/5		serS1_putative cytosine/adenosine deaminase	182	GCTTTGATGAAGAGAATATATTATGAGTAAACAATAAATAAAAAAACTATGAAATTATTA	19251
EXP_CD630_15001_20000_s_PSO-60-577	1.038	CD0014/5	CD0014/5			183	CATAAAACACTAAATATTTTTATAAAACACTCTTGTATGAATATCTAAAAATTATTTTAG	19364
EXP_CD630_15001_20000_s_PSO-60-466	1.352	CD0014/5	CD0014/5			184	ATAAAATTAAGTTGAATTATAAAATGAATTATGATAAGATAAGTTTGTTATAAGTTTTGG	19475
EXP_CD630_15001_20000_s_PSO-60-386	1.832	CD0015	CD0015	putative cytosine/adenosine deaminase	putative cytosine/adenosine deaminase	185	TTTTATATGAAAGAAGCATTAAAAGAAGCATATAAAGCATATAATAAAAAAGAAACACCA	19555
EXP_CD630_15001_20000_s_PSO-60-281	0.893	CD0015	CD0015	putative cytosine/adenosine deaminase	putative cytosine/adenosine deaminase	186	CATAACCTTACAGAAACGTTAAAAGACTCTACGGCACATGCAGAAATTTTAGCGATAAAA	19660
EXP_CD630_15001_20000_s_PSO-60-148	1.112	CD0015	CD0015	putative cytosine/adenosine deaminase	putative cytosine/adenosine deaminase	187	TGTGTAGTGGTGCAATAGTTAATTCTAGAATAAAAAAGCTTATAATAGGGACAAGACATG	19793
EXP_CD630_15001_20000_s_PSO-60-57	1.383	CD0015	CD0015	putative cytosine/adenosine deaminase	putative cytosine/adenosine deaminase	188	GTTTAAATTAGATTATTTTAATAATAATAATGTAAAAGTAGCTTTTGATGTTTTGCAAGA	19884
EXP_CD630_20001_25000_s_PSO-60-4868	0.998	CD0015/6	CD0015/6			189	ATCCCACTCTCTCCGCCAGAAACAATAAAAGTAATTAAATATGGTTGTAATTTTGCTGTA	20073
EXP_CD630_20001_25000_s_PSO-60-4785	0.921	CD0015/6	CD0015/6			190	CTGTAACCTGCAATCCGCTATAGCAGGATTGAATTCCATCTAAAGGCTTATTTTCTGTAG	20156
EXP_CD630_20001_25000_s_PSO-60-4642	1.132	CD0015/6	CD0015/6			191	GGTAAGTGATCACTTTTGTGTGCCGTGGGGGTGCCTAAGTTGAGCTAACTGTTTTGGTAA	20299
EXP_CD630_20001_25000_s_PSO-60-4581	1.103	CD0015/6	CD0015/6			192	GCCTATGGAATTAAGTCGATAGATGGTGTACAGCATTTAATATATAAAAGACTAATCCCT	20360
EXP_CD630_20001_25000_s_PSO-60-4522	3.221	CD0015/6	CD0015/6			193	TTAGATAATGAGGGATTTTTTTATTAATTTTGCTAAAGAGAGGTAAAAAGATGCATAAAG	20419
EXP_CD630_20001_25000_s_PSO-60-4354	1.246	CD0016	dnaH	DNA polymerase III subunit gamma/tau	DNA polymerase III subunit gamma/tau	194	ATTTGTTTTGTGGAACAAGAGGTACTGGTAAAACATCTACTGCAAAGATTTTTTCAAGAG	20587
EXP_CD630_20001_25000_s_PSO-60-4290	1.42	CD0016	dnaH	DNA polymerase III subunit gamma/tau	DNA polymerase III subunit gamma/tau	195	AAACTGTTTGAATAAAATAAATGAAGAACCGTGTAATGAGTGTGAGATATGCGAATCTGT	20651
EXP_CD630_20001_25000_s_PSO-60-4178	0.961	CD0016	dnaH	DNA polymerase III subunit gamma/tau	DNA polymerase III subunit gamma/tau	196	AGTGTAGATGATATAAGAGAGCTTAGAGAAAGTGTGAAATATTCTCCAGCCAATGCTAAA	20763
EXP_CD630_20001_25000_s_PSO-60-4098	1.574	CD0016	dnaH	DNA polymerase III subunit gamma/tau	DNA polymerase III subunit gamma/tau	197	TGAAGTTCATATGTTGTCTCAAGGAGCTTTTAATGCATTATTAAAGACCTTAGAGGAACC	20843
EXP_CD630_20001_25000_s_PSO-60-3973	0.812	CD0016	dnaH	DNA polymerase III subunit gamma/tau	DNA polymerase III subunit gamma/tau	198	CAAGATGCCAAAGATACGATTTTAAAAGAGTTACAGTTAAAGATATGACCCTTAGAATGA	20968
EXP_CD630_20001_25000_s_PSO-60-3860	1.039	CD0016	dnaH	DNA polymerase III subunit gamma/tau	DNA polymerase III subunit gamma/tau	199	ATAGCTAGAAATTCTCAAGGAGCTCTTAGAGATGCACTTAGTATATTAGACCAATGTATG	21081
EXP_CD630_20001_25000_s_PSO-60-3798	0.909	CD0016	dnaH	DNA polymerase III subunit gamma/tau	DNA polymerase III subunit gamma/tau	200	TTTTGGAGAAAGTAAGATAGATTATAAAGATGTTGTTGAATTAATGGGAAGCGTAAATAT	21143
EXP_CD630_20001_25000_s_PSO-60-3704	0.54	CD0016	dnaH	DNA polymerase III subunit gamma/tau	DNA polymerase III subunit gamma/tau	201	GAGCAGGACACTAAAAAGTCTCTTGAGATATTAAATGAATTTGTCTTATGGGGCAAAGAT	21237
EXP_CD630_20001_25000_s_PSO-60-3445	1.335	CD0016	dnaH	DNA polymerase III subunit gamma/tau	DNA polymerase III subunit gamma/tau	202	CTTCAAATCCAAGGGTTTTAGTGGAAATAACCATAATGAAAATTGCTCAACCAATGTTTG	21496
EXP_CD630_20001_25000_s_PSO-60-3385	1.282	CD0016	dnaH	DNA polymerase III subunit gamma/tau	DNA polymerase III subunit gamma/tau	203	ATGAAAGTAAAGAAGCTCTTATAAAAAGAGTTGAGAACTTAGAAAAAATGATTGAACTGG	21556
EXP_CD630_20001_25000_s_PSO-60-3313	1.634	CD0016	dnaH	DNA polymerase III subunit gamma/tau	DNA polymerase III subunit gamma/tau	204	CTGAAAAAATTGGGAATAATAAAGAAAAAGAGTATGAGGTCGATAGAGAAATAGATGTAA	21628
EXP_CD630_20001_25000_s_PSO-60-3194	0.639	CD0016	dnaH	DNA polymerase III subunit gamma/tau	DNA polymerase III subunit gamma/tau	205	TCTTGGAAGAATATACTTAAACAAATTAAAAAAGATAAAAAAATGCCAATATACGCACTC	21747
EXP_CD630_20001_25000_s_PSO-60-3096	0.953	CD0016	dnaH	DNA polymerase III subunit gamma/tau	DNA polymerase III subunit gamma/tau	206	GTTGTATGTTATATTTGATGATAAATTTGATTTTGCAAAAACTAGACTGAGCTCTCAAGA	21845
EXP_CD630_20001_25000_s_PSO-60-2973	1.465	CD0016	dnaH	DNA polymerase III subunit gamma/tau	CAJ66826.1	207	AGTACTGACATCAGAAGTTAAAGATATAAATCTTGAAGTTAAAGAGAAAAAGGACATTGG	21968
EXP_CD630_20001_25000_s_PSO-60-2900	0.745	CD0016	dnaH	DNA polymerase III subunit gamma/tau	CAJ66826.1	208	AAGAACATAGTGAGTGAAGAGATATTAGAAATAAAAGATAGTATTGATGAAAATGAGAGT	22041
EXP_CD630_20001_25000_s_PSO-60-2813	1.001	CD0016/7	CD0016/7		CAJ66826.1	209	TAATAAAATGAAAATAAGTTTAGGAGGAATAGTGTTTATGGCTAAAAAAGGTTTTGGAGG	22128
EXP_CD630_20001_25000_s_PSO-60-2707	1.158	CD0017	CD0017	conserved hypothetical protein	CAJ66826.1	210	GCTCAAAAAATGCAAGAAAATATGCAAAAAGCTCAACAAGAGTTAGAAAGTAAAGAAGTA	22234
EXP_CD630_20001_25000_s_PSO-60-2573	0.958	CD0017	CD0017	conserved hypothetical protein	CAJ66826.1	211	GCCAGAAGTAGTTGATCCAGATGATATAGAAATGCTACAAGATTTAGTTTTAAGTGCAGT	22368
EXP_CD630_20001_25000_s_PSO-60-2511	0.955	CD0017	CD0017	conserved hypothetical protein	CAJ66827.1	212	ATCAAGCATTGAGAAATATTGATGATATACAAGCAAGTCAAATGAGTAAGGTAACTGGAG	22430
EXP_CD630_20001_25000_s_PSO-60-2262	0.98	CD0018	recD	recombination protein	CAJ66827.1	213	CAAAAAGAGAAATAAGATATTGCTCAATTTGTTGTAATATAACAGATACAGACCCATGTA	22679
EXP_CD630_20001_25000_s_PSO-60-2208	0.821	CD0018	recD	recombination protein	CAJ66827.1	214	CATGTAGCATGTGTTCAAATAAAAGTAGAGATTCAAGTGTTATATGTGTTGTGGAAGATC	22733
EXP_CD630_20001_25000_s_PSO-60-2059	1.134	CD0018	recD	recombination protein	CAJ66827.1	215	GGACCAGATATGTTAAAAATAAAGGAACTTATCCAAAGACTTGGCAATCAGGAAGTCAAA	22882
EXP_CD630_20001_25000_s_PSO-60-1982	0.904	CD0018	recD	recombination protein	CAJ66827.1	216	AAATCCTACTATTGAAGGTGAAGCTACAGCCATGTATATTGCTAGGTTAGTAAAACCAAT	22959
EXP_CD630_20001_25000_s_PSO-60-1862	0.844	CD0018/9	CD0018/9		CAJ66827.1	217	AGATGAGGTCACAATATCAAAAGCACTAGAAGGCAGAAGAGAAATATAAAAATCGAGGTT	23079
EXP_CD630_20001_25000_s_PSO-60-1797	0.874	CD0018/9	CD0018/9		CAJ66827.1	218	CTCGATTTTTGTAGTTTTTTGAGTTAAATTCAAATTAATTTTGATTTAGATTTATTGAAT	23144
EXP_CD630_20001_25000_s_PSO-60-1677	2.868	CD0018/9	CD0018/9		CAJ66827.1	219	CAACATGAAACCAATTATGAACTTAGAAGAACATAATGCAATGAAAGAAAAAAGAGTTAA	23264
EXP_CD630_20001_25000_s_PSO-60-1561	1.661	CD0018/9	CD0018/9			220	CTAATAAGAAAAAAACTAAAAAAAATGTACGAAATAAAAATGCTGAATTTAGAAATAATT	23380
EXP_CD630_20001_25000_s_PSO-60-1481	0.963	CD0018/9	CD0018/9			221	TATGAAGAAGACTTTTATGAACCAATTTAATATTAAATAATTAGAAAATAAAAAATCCCT	23460
EXP_CD630_20001_25000_s_PSO-60-1357	0.563	CD0019	CD0019	putative glycosyl transferase	putative glycosyl transferase	222	TAAATTAGCTATATTTTGGGCTGAATTTGACTTTCTTATTGATTTAATATTTCTTTTTAG	23584
EXP_CD630_20001_25000_s_PSO-60-1169	0.641	CD0019	CD0019	putative glycosyl transferase	CAJ66828.1	224	TATAATAAGGAACTATCATAGGTACATCTTTTAAAAGAGCCTCAGTTGTAGTAAGTCCAC	23772
EXP_CD630_20001_25000_s_PSO-60-1051	0.59	CD0019	CD0019	putative glycosyl transferase	CAJ66828.1	225	TCCAAGAACACATACATTTTTATCATGATAACGAGACATAAGTTTTTTTTCGATTTTTTC	23890
EXP_CD630_20001_25000_s_PSO-60-956	0.842	CD0019	CD0019	putative glycosyl transferase	CAJ66828.1	226	TTTGAAAGTCTCTATCAGTATCCAGTAATTCATCAAGTGTCTCTTTTATATTTCCAGCCC	23985
EXP_CD630_20001_25000_s_PSO-60-850	1.114	CD0019	CD0019	putative glycosyl transferase	CAJ66828.1	227	ATTCAACTCAGAAAGAACAATATCTTTATCTCTGTGAGAGAGAAAAGATTTTTCAACAGG	24091
EXP_CD630_20001_25000_s_PSO-60-773	0.667	CD0019	CD0019	putative glycosyl transferase	CAJ66828.1	228	TTTTACTCGGTTCAACTCCATCAAACACCAATAATTCTTTTACATATTCATGACCAACAA	24168
EXP_CD630_20001_25000_s_PSO-60-696	1.099	CD0019	CD0019	putative glycosyl transferase	CAJ66828.1	229	TTTTGTATCCATGTAGAATGAGTAGTATAATCGGTTAATACAGAAATAAGCGGAGGAACA	24245
EXP_CD630_20001_25000_s_PSO-60-563	0.729	CD0019	CD0019	putative glycosyl transferase	CAJ66828.1	230	TTTTTTTCAATGTACTTAGAGCAATCATTGGAAAAGGATGCGTTCCTATAATCAAGTCTG	24378
EXP_CD630_20001_25000_s_PSO-60-443	1.173	CD0019	CD0019	putative glycosyl transferase	CAJ66828.1	231	CTTTAAATTCATTTTTTGACAAAAGATTTGTTTCAGATAATCTATATACACTTCCATAGG	24498
EXP_CD630_20001_25000_s_PSO-60-344	0.919	CD0019	CD0019	putative glycosyl transferase	CAJ66828.1	232	AAATTATTTTATCCATTGTATTATTAACTAATTTCAAACTATCTATTATTTCACATTCAA	24597
EXP_CD630_20001_25000_s_PSO-60-153	1.049	CD0019; 16srRNA	CD0019_16srRNA		CAJ66828.1	233	GCATAGTATTTATATTATATTTTGATATATAAAAACTGTCTTTGTGAATAAGGTTATTGA	24788
EXP_CD630_20001_25000_s_PSO-60-72	1.592	CD0019; 16srRNA	CD0019_16srRNA		CAJ66828.1	234	CTAATACAAGATTGCAAAAATTACAAGTGAAAGAAATGTAAATTAATTTTATCAAATATG	24869
EXP_CD630_25001_30000_s_PSO-60-4903	1.043	CD0019; 16srRNA	CD0019_16srRNA		CAJ66828.1	235	AAGTTTTAAAAATTAAAGATAAAGAATACATGATAAATAAAAAAATTAAAAAAAGTAAAA	25038
EXP_CD630_25001_30000_s_PSO-60-4804	1.752	16SrRNA	16SrRNA		CAJ66828.1	236	ACTTGTCCTTGAAAAAAGGAAAAAGAAATAAACACGAACATTGAAAATTAAACAGTAGGT	25137
EXP_CD630_25001_30000_s_PSO-60-4733	1.067	16SrRNA	16SrRNA			237	AAGAAACAAACCATAAAGCCAGATATTTTGATAACAATAGTATCTGAGCCTGATAAACTT	25208
EXP_CD630_25001_30000_s_PSO-60-4542	0.557	16SrRNA	16SrRNA			238	GGATAACATACCGAAAGGTATGCTAATACGGGATAATATATTTGAGAGGCATCTCTTGAA	25399
EXP_CD630_25001_30000_s_PSO-60-4528	0.72	16SrRNA	16SrRNA			239	AAGGTATGCTAATACGGGATAATATATTTGAGAGGCATCTCTTGAATATCAAAGGTGAGC	25413
EXP_CD630_25001_30000_s_PSO-60-4400	1.275	16SrRNA	16SrRNA		CAJ66829.1	240	TAGCCGACCTGAGAGGGTGATCGGCCACATTGGAACTGAGACACGGTCCAAACTCCTACG	25541
EXP_CD630_25001_30000_s_PSO-60-4281	0.934	16SrRNA	16SrRNA		CAJ66829.1	241	GAGTGATGAAGGCCTTCGGGTCGTAAAACTCTGTCCTCAAGGAAGATAATGACGGTACTT	25660
EXP_CD630_25001_30000_s_PSO-60-4161	0.584	16SrRNA	16SrRNA		CAJ66829.1	242	TTATCCGGATTTACTGGGCGTAAAGGGTGCGTAGGCGGTCTTTCAAGTCAGGAGTGAAAG	25780
EXP_CD630_25001_30000_s_PSO-60-3852	0.907	16SrRNA	16SrRNA			245	CTAACGCATTAAGTACTCCGCCTGGGAAGTACGCTCGCAAGAGTGAAACTCAAAGGAATT	26089
EXP_CD630_25001_30000_s_PSO-60-3742	0.559	16SrRNA	16SrRNA			246	CGAAGAACCTTACCTAAGCTTGACATCCCAATGACATCTCCTTAATCGGAGAGTTCCCTT	26199
EXP_CD630_25001_30000_s_PSO-60-3598	0.618	16SrRNA	16SrRNA			247	CTTGTCTTTAGTTGCCATCATTAAGTTGGGCACTCTAGAGAGACTGCCAGGGATAACCTG	26343
EXP_CD630_25001_30000_s_PSO-60-3448	0.675	16SrRNA	16SrRNA			248	CGTAAGGTGGAGCTAATCCCTTAAAGCTACTCTCAGTTCGGATTGTAGGCTGAAACTCGC	26493
EXP_CD630_25001_30000_s_PSO-60-3404	0.745	16SrRNA	16SrRNA		CAJ66830.1	249	GTAGGCTGAAACTCGCCTACATGAAGCTGGAGTTACTAGTAATCGCAGATCAGAATGCTG	26537
EXP_CD630_25001_30000_s_PSO-60-3264	1.021	16SrRNA	16SrRNA		CAJ66830.1	250	CTTTTGGAAGAAGTCGTCGAAGGTGGAATCAATAACTGGGGTGAAGTCGTAACAAGGTAG	26677
EXP_CD630_25001_30000_s_PSO-60-2950	0.515	23SrRNA	23SrRNA		CAJ66830.1	253	TTATCGAAGTTGATAGCTTCTAATCTATCAAACCTTTTTAACTGGTCAAGTTATTAAGGG	26991
EXP_CD630_25001_30000_s_PSO-60-2859	0.55	23SrRNA	23SrRNA		CAJ66830.1	254	ATGAAGGACGTGATAAGCTGCGATAAGCTTCGGGGAGTTGCACGTAAACTTTGATCCGAA	27082
EXP_CD630_25001_30000_s_PSO-60-2817	1.025	23SrRNA	23SrRNA		CAJ66830.1	255	CGTAAACTTTGATCCGAAGATTTCCGAATGAGGAAACTCACTTAGAGTAATGTCTAAGTA	27124
EXP_CD630_25001_30000_s_PSO-60-2445	1.117	23SrRNA	23SrRNA		CAJ66830.1	257	CTAAATACTACCTAGTGACCGATAGCGTATAGTACCGTGAGGGAAAGGTGAAAAGAACCC	27496
EXP_CD630_25001_30000_s_PSO-60-2377	0.627	23SrRNA	23SrRNA		CAJ66830.1	258	GAGTGAAATAGAACCTGAAACCCTGCACTTACAAGCTGTGGAAGCACATTTCTTGTGTGA	27564
EXP_CD630_25001_30000_s_PSO-60-2177	0.9	23SrRNA	23SrRNA		CAJ66830.1	260	ATGAGCAGGATGAAGCGAAAGTAAAATTTCGTGGAGGTCCGAACCCACGAGCGTTGAAAA	27764
EXP_CD630_25001_30000_s_PSO-60-2051	1.728	23SrRNA	23SrRNA		CAJ66830.1	261	AAATAGCTTTAGGGCTAGCCTCAAGGTGAGAGATACGGAGGTAGAGCACTGAATGTCCTA	27890
EXP_CD630_25001_30000_s_PSO-60-1865	0.663	23SrRNA	23SrRNA		CAJ66830.1	263	TAAATGTAAGTTAAGTGGTAAAGGATGTGGGATTGCACAGACAACCAGGATGTTGGCTTA	28076
EXP_CD630_25001_30000_s_PSO-60-1747	0.662	23SrRNA	23SrRNA			264	GAAGATTTCCGGGGCTAAAACTTACTACCGAAGCTACGGCATCAGTAATGATGGGTAGGG	28194
EXP_CD630_25001_30000_s_PSO-60-1543	0.704	23SrRNA	23SrRNA		CAJ66831.1	266	GTTAGTCGGGACCTAAGCTGAGGCCGAAAGGCGTAGGTGATGGACAACAGGTTGATATTC	28398
EXP_CD630_25001_30000_s_PSO-60-1490	0.756	23SrRNA	23SrRNA		CAJ66831.1	267	GATATTCCTGTACTACCGATAACCGTTTGAGAGAAGGGATGACACAGTAGGATAAGCTAA	28451
EXP_CD630_25001_30000_s_PSO-60-1343	0.621	23SrRNA	23SrRNA		CAJ66832.1	268	AAATTTAGTAGCGAAGTAGCTGATTTCACACTGTCAAGAAAAGTCTCTATCGAGGTTAAA	28598
EXP_CD630_25001_30000_s_PSO-60-1243	0.809	23SrRNA	23SrRNA		CAJ66832.1	269	TATCCTAAGGCCAGCGAGAGAACTGTTGTTAAGGAACTCGGCAAAATGACCCCGTAACTT	28698
EXP_CD630_25001_30000_s_PSO-60-1146	1.007	23SrRNA	23SrRNA		CAJ66832.1	270	ATAGGCCCAAGCGACTGTTTACCAAAAACATAGGTTTCTGCTAAGTCGCAAGACGATGTA	28795
EXP_CD630_25001_30000_s_PSO-60-1063	1.055	23SrRNA	23SrRNA		CAJ66832.1	271	CTGGAAGGTTAAGGGGATCTGTTAGAGCAATCGAAGCAGTGAACTTAAGCCCCAGTAAAC	28878
EXP_CD630_25001_30000_s_PSO-60-842	0.622	23SrRNA	23SrRNA			273	CCCATGGAGCTTTACTGTAGCTTGACATTGGGTCTTGGTACTACATGTACAGGATAGGTG	29099
EXP_CD630_25001_30000_s_PSO-60-745	0.575	23SrRNA	23SrRNA			274	CATCCTTGGGATACCACCCTTGTAGTACTGGGACTCTAACCATAGGCCATGAATCTGGTC	29196
EXP_CD630_25001_30000_s_PSO-60-644	0.601	23SrRNA	23SrRNA			275	CTCCCAAAAGGTAACGGAGGCGCTCAAAGGTTCTCTCAGTACGGTCGGAAATCGTACGTA	29297
EXP_CD630_25001_30000_s_PSO-60-597	0.622	23SrRNA	23SrRNA			276	GAAATCGTACGTAGAGTGTAAAGGCAAAAGAGAGCTTGATTGCAAGACATACAGGTCGAG	29344
EXP_CD630_25001_30000_s_PSO-60-482	0.969	23SrRNA	23SrRNA		CAJ66833.1	277	TCAACGGATAAAAGCTACCCTGGGGATAACAGGCTTATCTCCCCCAAGAGTCCACATCGA	29459
EXP_CD630_25001_30000_s_PSO-60-344	0.735	23SrRNA	23SrRNA		CAJ66833.1	278	ATTAAAGTGGTACGCGAGCTGGGTTCAGAACGTCGTGAGACAGTTCGGTCCCTATCCGTC	29597
EXP_CD630_25001_30000_s_PSO-60-278	0.617	23SrRNA	23SrRNA		CAJ66833.1	279	GTAGGAAATTTGAGAAGACCTGTCCTTAGTACGAGAGGACCGGGATGGACATACCTCTGG	29663
EXP_CD630_25001_30000_s_PSO-60-142	1.562	23SrRNA	23SrRNA		CAJ66833.1	280	GAAGCCAACTTCAAGATAAGATTTCCCACCGCAAGGGTAAGACCCCAGAAAGACTATCTG	29799
EXP_CD630_25001_30000_s_PSO-60-56	2.2	23SrRNA; 5SrRNA	23SrRNA_5SrRNA		CAJ66833.1	281	GCAATGTATTTAGCTTATCGATACTAATAGGTCGAGGACTTGACCAATATTATTTGATGT	29885
EXP_CD630_30001_35000_s_PSO-60-4844	0.894	5SrRNA	5SrRNA		CAJ66833.1	282	TTATAAATAGGCAATATGTGGTTATAATAGCAAAGAGGATACACCTGTTCCCATTCCGAA	30097
EXP_CD630_30001_35000_s_PSO-60-4823	0.528	5SrRNA	5SrRNA		CAJ66833.1	283	TTATAATAGCAAAGAGGATACACCTGTTCCCATTCCGAACACAGAAGTTAAGCTCTTTAG	30118
EXP_CD630_30001_35000_s_PSO-60-4559	0.679	5SrRNA-CD0020	5SrRNA-CD0020		CAJ66833.1	284	GTTCGATTCCGGTCTTCGGCACTTATAAAACAATATCGCGGAGTGGAGCAGTTGGCAGCT	30382
EXP_CD630_30001_35000_s_PSO-60-4474	0.924	5SrRNA-CD0020	5SrRNA-CD0020		CAJ66833.1	285	TAGGTTCAAGTCCTGCCTCCGCAACCATTAAAATGGCTCGTTGGTCAAGAGGTTAAGACA	30467
EXP_CD630_30001_35000_s_PSO-60-4296	1.031	5SrRNA-CD0020	5SrRNA-CD0020		CAJ66833.1	287	CTTCACCCGCTCCAAAAATGGGACCATAGCTCAGCTGGGAGAGCACCTGCCTTACAAGCA	30645
EXP_CD630_30001_35000_s_PSO-60-4164	0.928	5SrRNA-CD0020	5SrRNA-CD0020			288	CTGTCACGCTGGAGGTCGAGGGTTCGAACCCCTTCCAGGTCGCCAAAATAAAATGCTGGT	30777
EXP_CD630_30001_35000_s_PSO-60-4082	0.599	5SrRNA-CD0020	5SrRNA-CD0020			289	GACTTGTAATCAGCAGGTTGTAGGTTCGATTCCTATCACCAGCTCCATGTAAAATTAATA	30859
EXP_CD630_30001_35000_s_PSO-60-3989	0.878	5SrRNA-CD0020	5SrRNA-CD0020			290	CTGTAAATCTGTTGTCATCGACTTCGGTGGTTCGAATCCACCATCCTCCACCAAAAAAAT	30952
EXP_CD630_30001_35000_s_PSO-60-3846	0.612	5SrRNA-CD0020	5SrRNA-CD0020			291	CCATTTTTGTTTGATATACATATATAAATTGTGGGTGCATAGCTCAGCTGGATAGAGCAA	31095
EXP_CD630_30001_35000_s_PSO-60-3742	1.663	5SrRNA-CD0020	5SrRNA-CD0020			292	CACCACATATATTGGGGATTAGCCAAGTCGGTAAGGCACATGACTTTGACTCATGTATGC	31199
EXP_CD630_30001_35000_s_PSO-60-3678	0.559	5SrRNA-CD0020	5SrRNA-CD0020			293	GTTCGAGTCCTGCATCCCCAGCCAAATGATGTATTACTAAGCTATATTTGAATTATTTTA	31263
EXP_CD630_30001_35000_s_PSO-60-3443	0.784	5SrRNA-CD0020	5SrRNA-CD0020			295	TGAAAATCCCCGTGTCGGTGGTTCGATTCCGCCTCTGGGCACCAAAATATGGCGGTATAG	31498
EXP_CD630_30001_35000_s_PSO-60-3363	0.639	5SrRNA-CD0020	5SrRNA-CD0020			296	GGTTCATACCCGAAAGGTCATAGGTTCGACTCCTATTACCGCTACTAAAATTTAATGTGG	31578
EXP_CD630_30001_35000_s_PSO-60-3242	0.88	5SrRNA-CD0020	5SrRNA-CD0020			297	CTGATGGCCCACCACATTAAATTAATTAATATAAATTCGAGGTGTAGCGCAGTTTGGTAG	31699
EXP_CD630_30001_35000_s_PSO-60-3147	0.717	5SrRNA-CD0020	5SrRNA-CD0020			298	AGTCCCTTCACCTCGACCAATATAAGGTGGGTATAGCTCAGTTGGTTAGAGCGCCAGATT	31794
EXP_CD630_30001_35000_s_PSO-60-3057	0.526	5SrRNA-CD0020	5SrRNA-CD0020			299	ATTATCCACCCCAATTCATATGGTCTATTAGCTCAGTCGGTAGAGCACCTGACTTTTAAT	31884
EXP_CD630_30001_35000_s_PSO-60-2951	0.634	5SrRNA-CD0020	5SrRNA-CD0020			300	CGACATAGCCAAGTGGTAAGGCAGTGGACTGCAACTCCTTGATCCCCAGTTCGAATCTGG	31990
EXP_CD630_30001_35000_s_PSO-60-2906	0.941	5SrRNA-CD0020	5SrRNA-CD0020			301	CCAGTTCGAATCTGGGTGTCGCCTCCAAAATATTCCAAGGTAGCTCAACGGTGGAGCAAC	32035
EXP_CD630_30001_35000_s_PSO-60-2780	0.582	5SrRNA-CD0020	5SrRNA-CD0020			302	AACTGGCAGACGCACAGGACTTAAAATCCTGCGGGACTTACCTCTCGTACCGGTTCGATT	32161
EXP_CD630_30001_35000_s_PSO-60-2643	0.547	5SrRNA-CD0020	5SrRNA-CD0020			303	TAGGTTCAAGTCCTGCCTCCGCAACCATTAAAATGGCTCGTTGGTCAAGAGGTTAAGACA	32298
EXP_CD630_30001_35000_s_PSO-60-2557	0.624	5SrRNA-CD0020	5SrRNA-CD0020			304	TTCAATTCCCCTACGAGTCACCAATTAAATATGCGGGTGTAGCTCAATGGTAGAGTTCTG	32384
EXP_CD630_30001_35000_s_PSO-60-2465	0.679	5SrRNA-CD0020	5SrRNA-CD0020			305	CTTCACCCGCTCCAAAAATGGGACCATAGCTCAGCTGGGAGAGCACCTGCCTTACAAGCA	32476
EXP_CD630_30001_35000_s_PSO-60-2358	1.061	5SrRNA-CD0020	5SrRNA-CD0020			306	TAGTTCAGTTGGTTAGAATGCCAGCCTGTCACGCTGGAGGTCGAGGGTTCGAGCCCCTTC	32583
EXP_CD630_30001_35000_s_PSO-60-2251	0.626	5SrRNA-CD0020	5SrRNA-CD0020			307	GACTTGTAATCAGCAGGTTGTAGGTTCGATTCCTATCACCAGCTCCATATAAAATTAATA	32690
EXP_CD630_30001_35000_s_PSO-60-2205	0.694	5SrRNA-CD0020	5SrRNA-CD0020			308	ATATAAAATTAATACGGAGGATTTCCCGAGCGGCCAAAGGGGGCAGACTGTAAATCTGTT	32736
EXP_CD630_30001_35000_s_PSO-60-2048	0.917	5SrRNA-CD0020	5SrRNA-CD0020			309	ATTGGCGTGGGGGTTCGACTCCCTTCATCCGCACCATTTTTATTTAATTTAATAAACGAG	32893
EXP_CD630_30001_35000_s_PSO-60-1656	0.613	5SrRNA-CD0020	5SrRNA-CD0020			310	GATAGATCACCAATGGAGAGGTGTCCGAGTGGTTTAAGGAGCTGGTCTTGAAAACCAGTG	33285
EXP_CD630_30001_35000_s_PSO-60-1571	0.813	5SrRNA-CD0020	5SrRNA-CD0020			311	ATCCCACCCTCTCCGCCAAATGCCCAGATAGCTCAGTCGGTAGAGCAGGGGACTGAAAAT	33370
EXP_CD630_30001_35000_s_PSO-60-1463	0.757	5SrRNA-CD0020	5SrRNA-CD0020			312	TATAGCTTAGTTGGCTAGAGCGTTCGGTTCATACCCGAAAGGTCATAGGTTCGACTCCTA	33478
EXP_CD630_30001_35000_s_PSO-60-1248	0.655	5SrRNA-CD0020	5SrRNA-CD0020			314	CTCTGGAGGTCGTGAGTTCGACTCTCATTATCCACCCCAACTTATATGGTCTATTAGCTC	33693
EXP_CD630_30001_35000_s_PSO-60-1046	0.771	5SrRNA-CD0020	5SrRNA-CD0020			315	CAATAAAATGCGCTCATAGCTCAACTGGATAGAGTGTCTGACTACGAATCAGAAGGTTAG	33895
EXP_CD630_30001_35000_s_PSO-60-966	1.284	5SrRNA-CD0020	5SrRNA-CD0020			316	GCACCATATGAATAGCGAGGGATTATAGCTCAGCTGGGAGAGCACCTGCCTTACAAGCAG	33975
EXP_CD630_30001_35000_s_PSO-60-851	1.235	5SrRNA-CD0020	5SrRNA-CD0020			317	ACTAGAGGTTTTATTTTTGATTGAAAAAATTTTTATATTTAGGAGGTAAAAAATTTGTAT	34090
EXP_CD630_30001_35000_s_PSO-60-742	6.547	CD0020	CD0020	conserved hypothetical protein	conserved hypothetical protein	318	TAGATAAAAATAGTGAATTTAAAGTTGAAAAAGATTTAAGTAAAAGCACAAAAAGAGAAG	34199
EXP_CD630_30001_35000_s_PSO-60-651	0.548	CD0020	CD0020	conserved hypothetical protein	conserved hypothetical protein	319	AAATTACCTAGATTCTCTTATAAATGAGCAATGTAATTTAGCCAGTCTATCTGATGAAGA	34290
EXP_CD630_30001_35000_s_PSO-60-446	0.992	CD0020	CD0020	conserved hypothetical protein	conserved hypothetical protein	320	GCAGATTTAGGGCACTTAAAACTTTCTGATGTAGTAAAGAGGCTATCTAGACAAGTAGAT	34495
EXP_CD630_30001_35000_s_PSO-60-345	1.311	CD0020/1	CD0020/1			321	CTTACGTAAAGATGAAAATAATTATGTAAACATAGAAAAAAACAGTATAAAATCAAGTCA	34596
EXP_CD630_30001_35000_s_PSO-60-262	1.065	CD0020/1	CD0020/1			322	TCATCTGAAATTCTATAAAAAATGCCTTAATTTTAATGAGGTAAATCGAGTTTACACAGT	34679
EXP_CD630_30001_35000_s_PSO-60-155	0.934	CD0020/1	CD0020/1			323	TTCTTAAACATCTTCAAAAATAAAGTATTTTAGTCTATAATCTTTAATATTACACAAACA	34786
EXP_CD630_35001_40000_s_PSO-60-4850	0.638	CD0021	pyc	pyruvate carboxylase	pyruvate carboxylase	324	AGAAAAAAAGTTGATGCTATACATCCAGGATATGGTTTTCTAGCGGAGAATGCAGAATTT	35091
EXP_CD630_35001_40000_s_PSO-60-4797	0.769	CD0021	pyc	pyruvate carboxylase	pyruvate carboxylase	325	AGAATTTGCTCGTAAATGTGAAGAGAATGGAATTACTTTTATAGGACCATCATCTAAGGT	35144
EXP_CD630_35001_40000_s_PSO-60-4682	2.884	CD0021	pyc	pyruvate carboxylase	pyruvate carboxylase	326	GTTCAAACTATACCAGGAGTAGAAAAAGCAATAAGAAGTACTGAAGAAGCAAAGGAAGTT	35259
EXP_CD630_35001_40000_s_PSO-60-4544	0.767	CD0021	pyc	pyruvate carboxylase	pyruvate carboxylase	327	GAAGAAGACTTAGAGCTTGAATATGAAACTGCTTGTAGTGAATCAAGAAAAGCTTTTGGA	35397
EXP_CD630_35001_40000_s_PSO-60-4478	0.812	CD0021	pyc	pyruvate carboxylase	pyruvate carboxylase	328	ATTATATTTATAGAAAAATATATAGCTGATCCAAAACATATAGAAGTTCAAATATTAGGT	35463
EXP_CD630_35001_40000_s_PSO-60-4411	0.953	CD0021	pyc	pyruvate carboxylase	pyruvate carboxylase	329	ATGGAAATATAGTTCACTTATATGAAAGAGATTGTTCAGTTCAAAGAAGACATCAAAAAA	35530
EXP_CD630_35001_40000_s_PSO-60-4317	0.858	CD0021	pyc	pyruvate carboxylase	pyruvate carboxylase	330	TAAAGTAAGAAAAGAGATATGTGAAGATGCAGTTAAGTTATCAAAACATGTGGGTTATTC	35624
EXP_CD630_35001_40000_s_PSO-60-4216	0.991	CD0021	pyc	pyruvate carboxylase	pyruvate carboxylase	331	GGCATTATTTTATAGAGATGAACACAAGAGTACAGGTTGAACATACTGTAACAGAGATGG	35725
EXP_CD630_35001_40000_s_PSO-60-4048	1.432	CD0021	pyc	pyruvate carboxylase	pyruvate carboxylase	332	ACTCTATCCAATGTAGAATAACTACAGAAGACCCTAAGAATAAATTCATGCCTGATACAG	35893
EXP_CD630_35001_40000_s_PSO-60-3996	1.011	CD0021	pyc	pyruvate carboxylase	pyruvate carboxylase	333	TGATACAGGTAAAATTCAAGTTTATAGAACTGGTTCAGGATTTGGTATAAGACTAGATGG	35945
EXP_CD630_35001_40000_s_PSO-60-3918	0.869	CD0021	pyc	pyruvate carboxylase	pyruvate carboxylase	334	GGCAAACATAAGTCCTCATTATGATAGTTTATTGGTTAAGACAATATCTTGGGATAGAAC	36023
EXP_CD630_35001_40000_s_PSO-60-3743	1.342	CD0021	pyc	pyruvate carboxylase	pyruvate carboxylase	335	GGTAAATGTAGTACTAAGTTTATAGATGAAAATCCAGATTTATTTGAAATAACAGAAAGT	36198
EXP_CD630_35001_40000_s_PSO-60-3702	1.459	CD0021	pyc	pyruvate carboxylase	pyruvate carboxylase	336	ATTTGAAATAACAGAAAGTAAAGACAGAGGAACAAAATTACTTCAATTTATAGGAGATGT	36239
EXP_CD630_35001_40000_s_PSO-60-3479	1.562	CD0021	pyc	pyruvate carboxylase	pyruvate carboxylase	337	TTAACAGATACAACAATGAGAGATGCACATCAATCATTATTAGCAACAAGAATAAGAACA	36462
EXP_CD630_35001_40000_s_PSO-60-3346	1.443	CD0021	pyc	pyruvate carboxylase	pyruvate carboxylase	338	GAGCTACTTATGATGTTGCATATAGATTTTTAAAAGAATCTCCTTGGCGTAGATTACAAA	36595
EXP_CD630_35001_40000_s_PSO-60-3296	1.172	CD0021	pyc	pyruvate carboxylase	pyruvate carboxylase	339	AGATTACAAAAGCTAAGAGAAGAAATACCAAGCATAATGTTCCAAATGTTGCTTAGAGCA	36645
EXP_CD630_35001_40000_s_PSO-60-3173	1.054	CD0021	pyc	pyruvate carboxylase	pyruvate carboxylase	340	GCTAGACAAGGTATAGATGTATTTAGAATATTTGATTCATTAAACTGGGTTGAAAATATG	36768
EXP_CD630_35001_40000_s_PSO-60-3090	1.097	CD0021	pyc	pyruvate carboxylase	pyruvate carboxylase	341	AGAAACTGGAAAAATTGTTGAAGCAACTATGTGTTATACAGGTGATATACTAGATAAGAC	36851
EXP_CD630_35001_40000_s_PSO-60-2969	0.795	CD0021	pyc	pyruvate carboxylase	pyruvate carboxylase	342	GCAGATATAATAGCAATAAAAGATATGTCAGGTCTTCTTAAACCATATTCAGCTTACACA	36972
EXP_CD630_35001_40000_s_PSO-60-2903	0.965	CD0021	pyc	pyruvate carboxylase	pyruvate carboxylase	343	AAAGAGTTAAAGAAAAATGTAAAAGCACCAATACATTTACACACTCATGATACAAGTGGA	37038
EXP_CD630_35001_40000_s_PSO-60-2753	0.645	CD0021	pyc	pyruvate carboxylase	pyruvate carboxylase	344	CCATCACTTAATGCTATAGTAGAGGCACTTAAGAATACAGAGAGAGATACAGGAATAGAT	37188
EXP_CD630_35001_40000_s_PSO-60-2702	1.391	CD0021	pyc	pyruvate carboxylase	pyruvate carboxylase	345	GGAATAGATTTATTTGGATATGATGAGTTAGGAAAATATTATAAGGATTTAAGAAAAGTT	37239
EXP_CD630_35001_40000_s_PSO-60-2562	1.56	CD0021	pyc	pyruvate carboxylase	pyruvate carboxylase	346	CTTAAAACCTCAAGCTGATAGTTTAGGATTAGTTAATAGATTTGATGAAGTTAAAGAAAA	37379
EXP_CD630_35001_40000_s_PSO-60-2375	0.778	CD0021	pyc	pyruvate carboxylase	pyruvate carboxylase	347	AAAAATTTATCATTCCCAGATTCTGTTGTGGATTACTGTAAAGGTATGATTGGTCAACCA	37566
EXP_CD630_35001_40000_s_PSO-60-2292	0.783	CD0021	pyc	pyruvate carboxylase	pyruvate carboxylase	348	ACAAGAGGTAGTTCTAAAAGGTGAAGAAGCTATAACAGTAAGACCAGGTTCATTATTACC	37649
EXP_CD630_35001_40000_s_PSO-60-2167	1.136	CD0021	pyc	pyruvate carboxylase	pyruvate carboxylase	349	GAAATGTTATAAGTTATGCTTTATATCCAAAAGTATATGAAGATTATATCAAACATCTAC	37774
EXP_CD630_35001_40000_s_PSO-60-2043	1.417	CD0021	pyc	pyruvate carboxylase	pyruvate carboxylase	350	AGAATGTGAAGTAGAAATAGAAGAAGGTAAGGTATTAACAATAAGATTAGTTGAAATTGG	37898
EXP_CD630_35001_40000_s_PSO-60-1985	1.033	CD0021	pyc	pyruvate carboxylase	pyruvate carboxylase	351	GGTGAAGTTAAGGAAAATGGATTTAGAACTATAGGATTTGAGTTAAATGGAATGGTTAGA	37956
EXP_CD630_35001_40000_s_PSO-60-1900	0.778	CD0021	pyc	pyruvate carboxylase	pyruvate carboxylase	352	TCTCTGGAAAAATTAATAATGTTGAAAAAGCTGATATGAATGACCCTCTTCAAATTGGAG	38041
EXP_CD630_35001_40000_s_PSO-60-1758	3.476	CD0021	pyc	pyruvate carboxylase	pyruvate carboxylase	353	GGCTATGAAGATGGAAACTATAATAGTTGCTAAGACTGATGGAGTAATTAAGTCAATCAA	38183
EXP_CD630_35001_40000_s_PSO-60-1705	1.346	CD0021	pyc	pyruvate carboxylase	pyruvate carboxylase	354	CAATCAAAGTAAAAGAAGATGATATGGTTGAAGATAAACAATTATTAATGATAATGAAGT	38236
EXP_CD630_35001_40000_s_PSO-60-1603	1.615	CD0021/2	CD0021/2			355	TAAAAAATGTTTTAGAGTGTTTTTATTTATTTTAATTAAATATTTGTTAAAAAAAAGAGG	38338
EXP_CD630_35001_40000_s_PSO-60-1471	0.98	CD0021/2	CD0021/2			356	TTTTCCATAATATTTCTTAGGAAATAACAGCAAAGATAAAATACATAAATTTAAAAGGTG	38470
EXP_CD630_35001_40000_s_PSO-60-1342	1.374	CD0022	CD0022	putative translation elongation factor	putative translation elongation factor	357	GGAAAAACAAATCTAATCGAAACTATAGCTTACACAGCAAACACTAATAAGATACCTAAA	38599
EXP_CD630_35001_40000_s_PSO-60-1263	0.659	CD0022	CD0022	putative translation elongation factor	putative translation elongation factor	358	TGACTTATAGCATGGGATTAATACCTATAGAGTATAATGATTATAAGTTTAACTTATTGG	38678
EXP_CD630_35001_40000_s_PSO-60-1142	1.431	CD0022	CD0022	putative translation elongation factor	putative translation elongation factor	359	AGCAATAATAGTAATAGATGCAACAGCGCCTATTCAAGTTGGTACAGAGAAATCATTAGA	38799
EXP_CD630_35001_40000_s_PSO-60-1078	1.116	CD0022	CD0022	putative translation elongation factor	putative translation elongation factor	360	ACTGAGAGTATTCCTAAGATAATGTTTATAAATAAAATAGATAATGAAAAGGCAAGATAC	38863
EXP_CD630_35001_40000_s_PSO-60-1001	2.478	CD0022	CD0022	putative translation elongation factor	putative translation elongation factor	361	GTTAAGAGAAAAATACAATAATAAGATAGTTCCTATGATAAGTCCTATATACAAAGATAA	38940
EXP_CD630_35001_40000_s_PSO-60-799	3.131	CD0022	CD0022	putative translation elongation factor	putative translation elongation factor	362	GGAGAAGAACTAACTACAGAAGAGATACAAAAAGGTATTATTATAGGTATACAAAGAGGT	39142
EXP_CD630_35001_40000_s_PSO-60-681	1.072	CD0022	CD0022	putative translation elongation factor	putative translation elongation factor	363	TAGATACAATATCAAGTTATTTAGAACCTATCTTTACAGAGGAAAGCAAACCATTTAGGG	39260
EXP_CD630_35001_40000_s_PSO-60-590	0.753	CD0022	CD0022	putative translation elongation factor	putative translation elongation factor	364	TGTTGGAAAGATGTCATATATAAAAATTACTGAGGGTGTACTTTCTAAGGATAAAGATGT	39351
EXP_CD630_35001_40000_s_PSO-60-448	0.912	CD0022	CD0022	putative translation elongation factor	putative translation elongation factor	365	GCTAAAGCTGGTGATATAGTAGTTATAACTAAAGTTAATTCTCTAAAAACAGGAGACACT	39493
EXP_CD630_35001_40000_s_PSO-60-381	1.04	CD0022	CD0022	putative translation elongation factor	putative translation elongation factor	366	CAGATAAAGATGCAGAAGCTTTAGAAAAGATAGATTTTCCTAAACCACAAATATATTATG	39560
EXP_CD630_35001_40000_s_PSO-60-142	3.957	CD0022	CD0022	putative translation elongation factor	putative translation elongation factor	367	GTTGATGTTGAATTGAATGACCTTAAAGTTCCTTATAGAGAAACTATAAAAGGAACAGCT	39799
EXP_CD630_35001_40000_s_PSO-60-49	1.182	CD0022	CD0022	putative translation elongation factor	putative translation elongation factor	368	GGTCATGGTCAATATGGAGACGTAAAAATAAGATTTGAAAGATGTGAATCTGATTTTGAA	39892
EXP_CD630_40001_45000_s_PSO-60-4890	0.887	CD0022	CD0022	putative translation elongation factor	putative translation elongation factor	369	TATCCTGTTACAAACATAAAAGCTACGCTTTATGATGGTTCATACCATGATGTAGACTCT	40051
EXP_CD630_40001_45000_s_PSO-60-4770	3.33	CD0022	CD0022	putative translation elongation factor	putative translation elongation factor	370	CACCCAATACTACTAGAACCTATAATGAAACTTAAGATAACTGTTCCAGAAGAATATATG	40171
EXP_CD630_40001_45000_s_PSO-60-4683	0.944	CD0022	CD0022	putative translation elongation factor	putative translation elongation factor	371	AGAAGAGGAAAAATATTTGGAATGGAACCAGATGACAAAGGGAAACAAATAATATTTGCA	40258
EXP_CD630_40001_45000_s_PSO-60-4584	1.419	CD0022	CD0022	putative translation elongation factor	putative translation elongation factor	372	TTAAGAGCAATGACACAAGGTAGAGGATACTTTGAAATGGAATTAGAGAGATATGGAGAG	40357
EXP_CD630_40001_45000_s_PSO-60-4479	0.974	CD0022/3	CD0022/3		CAJ66834.1	373	AAGTAATGAACAAAATAAATAGAAAAATAATTAATATATATTATTAAAAATATTTTTAGG	40462
EXP_CD630_40001_45000_s_PSO-60-4319	2.351	CD0022/3	CD0022/3		CAJ66834.1	375	TAAAAAGAAAGTATTTTTTTATTATTATTTTTACAAATGTTTAGTAATAAAGATGAGAAG	40622
EXP_CD630_40001_45000_s_PSO-60-4092	3.12	CD0022/3	CD0022/3			376	AAAAATTTAAATAATAGGTGTAAAATAATAGTCAAAGAAAGTCAAAAATAAAAAGGTGTG	40849
EXP_CD630_40001_45000_s_PSO-60-3979	1.145	CD0023	ctsR	transcriptional regulator	transcriptional regulator	377	TTGATGGAAGAAGATAATAGCATACAAATTCAAAGAAATGAACTAGCAAACTTGTTTAGT	40962
EXP_CD630_40001_45000_s_PSO-60-3897	1.143	CD0023	ctsR	transcriptional regulator	transcriptional regulator	378	ATGTCTTAACAACAAGATTTACAATAGATAGAGGATATTACATTGAAAGTAAAAAAGGTG	41044
EXP_CD630_40001_45000_s_PSO-60-3809	0.664	CD0023	ctsR	transcriptional regulator	CAJ66835.1	379	ACGAAAAAGTAAAGATGGGCATATTAGAGAACTACTAAATGAAAAAATAGGAAGTCAGAT	41132
EXP_CD630_40001_45000_s_PSO-60-3663	1.396	CD0023	ctsR	transcriptional regulator	CAJ66835.1	380	CAATAGATGATAAATCATTGTGTATGCCAATATATGAATTAAAAGAGAAGGTAAGGTCTA	41278
EXP_CD630_40001_45000_s_PSO-60-3544	0.528	CD0024	CD0024	putative DNA repair protein	CAJ66835.1	381	TGTCAAAAATGCAATAAGAATAAAGCATCTGTATATTATAATAAGATAGTCAATGGAGAA	41397
EXP_CD630_40001_45000_s_PSO-60-3497	1.002	CD0024	CD0024	putative DNA repair protein	CAJ66835.1	382	AGTCAATGGAGAAAAAACAGAGATGTATTTATGTAGTGAGTGTGCAAAAGAGAATACAGA	41444
EXP_CD630_40001_45000_s_PSO-60-3366	0.712	CD0024	CD0024	putative DNA repair protein	CAJ66835.1	383	AAGAACTTGAGGAAAAGCTAGTTTGTCCTAAATGCAATACAACATATAGTGAGTTTAAGA	41575
EXP_CD630_40001_45000_s_PSO-60-3319	0.571	CD0024	CD0024	putative DNA repair protein	CAJ66835.1	384	AGTGAGTTTAAGAATAATGGGAGATTTGGATGTAGTGAATGTTATAATGCATTTAGTAGT	41622
EXP_CD630_40001_45000_s_PSO-60-3176	2.07	CD0024	CD0024	putative DNA repair protein	CAJ66835.1	385	TGTAGAAAATGAGATTAAAGAACTAAAAGAAGATTTAGATAGAGCTATAAAAAATGAAGA	41765
EXP_CD630_40001_45000_s_PSO-60-3056	0.646	CD0024/5	CD0024/5		CAJ66835.1	386	AGATTGGAGTGATATTATGAAAGAGAACATAGTCATGAAATCAAGAGTTAGGCTAGCTAG	41885
EXP_CD630_40001_45000_s_PSO-60-3004	1.196	CD0025	CD0025	putative ATP:guanido phosphotransferase	CAJ66835.1	387	CTAGCTAGAAATTTAAATAACTATCCATTTCCAAATAAATTAGATAAAGAATGTGCCATG	41937
EXP_CD630_40001_45000_s_PSO-60-2909	1.236	CD0025	CD0025	putative ATP:guanido phosphotransferase	CAJ66835.1	388	TTCTAACTTAGAACAAAAAGAAGAATTTGATTTCTATAAAATTGAAGATTTAGACCAATC	42032
EXP_CD630_40001_45000_s_PSO-60-2743	0.8	CD0025	CD0025	putative ATP:guanido phosphotransferase	CAJ66835.1	389	AATGAAGAAGACCATATAAGGATACAAACTATATGTGATGATTTAAACTTAGAATATGCA	42198
EXP_CD630_40001_45000_s_PSO-60-2651	1.047	CD0025	CD0025	putative ATP:guanido phosphotransferase	CAJ66835.1	390	AGAATCAAGTTTAGAATATGCCTTTAACACAAAGCTAGGTTATCTAACATCTTGTCCAAC	42290
EXP_CD630_40001_45000_s_PSO-60-2616	0.97	CD0025	CD0025	putative ATP:guanido phosphotransferase	CAJ66835.1	391	TAGGTTATCTAACATCTTGTCCAACTAATACAGGAACAGGAATGAGAGCTTCTGTAATGA	42325
EXP_CD630_40001_45000_s_PSO-60-2467	0.708	CD0025	CD0025	putative ATP:guanido phosphotransferase	CAJ66835.1	392	GGAGAACGAACAGAAGCATTGGGAAATATATATCAAATATCTAATCAACTTACACTTGGA	42474
EXP_CD630_40001_45000_s_PSO-60-2414	0.914	CD0025	CD0025	putative ATP:guanido phosphotransferase	CAJ66835.1	393	ACTTGGAAGAACAGAGTCTAATATTATAGAAAATGTAAGTGGACTTACAAAAGATGCAAT	42527
EXP_CD630_40001_45000_s_PSO-60-2313	1.171	CD0025	CD0025	putative ATP:guanido phosphotransferase	CAJ66835.1	394	TAGGTATAAAACTAGAAGATAAAATATTTAGATCGATAGGGACACTTGAAAATTCAAGAG	42628
EXP_CD630_40001_45000_s_PSO-60-2213	0.868	CD0025	CD0025	putative ATP:guanido phosphotransferase	CAJ66835.1	395	AAAAATGGGAATAGAAATGAACTATATAGATAAACTAGATTTAAGGGCTATAGAACAACT	42728
EXP_CD630_40001_45000_s_PSO-60-2099	4.431	CD0025	CD0025	putative ATP:guanido phosphotransferase	CAJ66835.1	396	TGAGAATAGAGATATAAATAGAGCAACATATATTAGAGAAACTTTGGAAAAATTAAGAGG	42842
EXP_CD630_40001_45000_s_PSO-60-1980	0.601	CD0026	clpC	ATP-dependent Clp protease	CAJ66835.1	397	GCGTTTGAATCTGCTAAAAGTCTAGGACACAATATTGTCGGAAGTGAACATATACTTTTA	42961
EXP_CD630_40001_45000_s_PSO-60-1875	0.946	CD0026	clpC	ATP-dependent Clp protease	CAJ66835.1	398	AAAGTTGGATTTACAGAAGCTTATTTAGAAGGCAAAATAGTTGATATGGAAGGTAAGGGA	43066
EXP_CD630_40001_45000_s_PSO-60-1803	0.737	CD0026	clpC	ATP-dependent Clp protease	CAJ66835.1	399	GAAGATATAGTATTAAGTCCAAGAAGTAAACAAATACTTGAATTATCAGGAATGTTTGCA	43138
EXP_CD630_40001_45000_s_PSO-60-1683	0.801	CD0026	clpC	ATP-dependent Clp protease	CAJ66835.1	400	GGTGAAGGAATAGCTAATAAGATTTTAAATTATGCTGGAGTAAATGATAGGACTTTAGCC	43258
EXP_CD630_40001_45000_s_PSO-60-1592	0.81	CD0026	clpC	ATP-dependent Clp protease	CAJ66835.1	401	ATAAAAATCAATACAAAGCAGAAAATAGTTACACGGGCAACCAGAATCAAGCAGAATCTA	43349
EXP_CD630_40001_45000_s_PSO-60-1458	0.888	CD0026	clpC	ATP-dependent Clp protease	CAJ66835.1	402	GAAAAAGAAATACAAAGAGTAATACAAATATTAAGTAGAAGAACTAAAAACAATCCAGTG	43483
EXP_CD630_40001_45000_s_PSO-60-1343	0.892	CD0026	clpC	ATP-dependent Clp protease	CAJ66835.1	403	ATATAGCCTTAGGAAATGTTCCAGAAACACTAAAAAACAAAACTTTATACTCTTTAGAGA	43598
EXP_CD630_40001_45000_s_PSO-60-1268	0.785	CD0026	clpC	ATP-dependent Clp protease	CAJ66835.1	404	CTGGAGCTAAGTATAGAGGAGAATTTGAAGAAAGAATTAAAGAAGTTGTAGATGAAGTTG	43673
EXP_CD630_40001_45000_s_PSO-60-1202	0.697	CD0026	clpC	ATP-dependent Clp protease	CAJ66835.1	405	ATGGAAACATAATCTTATTTATAGATGAGATGCACACAATAATAGGGGCTGGGTCTACTG	43739
EXP_CD630_40001_45000_s_PSO-60-1060	0.956	CD0026	clpC	ATP-dependent Clp protease	CAJ66835.1	406	TGATGAATATAGAAAGCATGTTGAAAAAGATTCTGCTCTAGAAAGAAGATTCCAACCAGT	43881
EXP_CD630_40001_45000_s_PSO-60-988	1.244	CD0026	clpC	ATP-dependent Clp protease	CAJ66835.1	407	ACCAACTAAAGAGGACTCAATAAAAATATTAGAAGGATTAAGAGATAAATATGAAGCTCA	43953
EXP_CD630_40001_45000_s_PSO-60-878	0.784	CD0026	clpC	ATP-dependent Clp protease	CAJ66835.1	408	CAACTAGATATATATCAGACAGATATCTGCCAGATAAAGCTATAGACTTGATTGATGAAG	44063
EXP_CD630_40001_45000_s_PSO-60-780	1.605	CD0026	clpC	ATP-dependent Clp protease	CAJ66835.1	409	TCAGAAATAAAAAAATTAGAACTAGAAATAGAAAATATAGATAAAGAAAAAGAAGAAGCA	44161
EXP_CD630_40001_45000_s_PSO-60-681	1.119	CD0026	clpC	ATP-dependent Clp protease	ATP-dependent Clp protease	410	GATGAACAAGGTCTACTTAAAAAACAATTAGAAGATGTTAGAGAAAGATGGAACAAGTCA	44260
EXP_CD630_40001_45000_s_PSO-60-573	0.893	CD0026	clpC	ATP-dependent Clp protease	ATP-dependent Clp protease	411	GGCTTATGGACAGGAATACCAGTTAATAAAATTCTTGAAGAAGAGGCTGATAGACTTTTG	44368
EXP_CD630_40001_45000_s_PSO-60-489	2.111	CD0026	clpC	ATP-dependent Clp protease	CAJ66836.1	412	AGAGTTATAGGTCAAGAACAAGCAGTAAAATCTATTTCAAAGGCAATCAGAAGGTCAAGA	44452
EXP_CD630_40001_45000_s_PSO-60-370	0.837	CD0026	clpC	ATP-dependent Clp protease	CAJ66836.1	413	AGTAGGTAAAACAGAATTATCTAAGGCATTAGCAGAAGTGCAATTTGGAGATGAAAATCA	44571
EXP_CD630_40001_45000_s_PSO-60-279	0.786	CD0026	clpC	ATP-dependent Clp protease	CAJ66836.1	414	GAAAAACATGCTGTGTCAAGAATGATAGGTTCACCTCCAGGTTATGTAGGTCATGATGAA	44662
EXP_CD630_40001_45000_s_PSO-60-46	1.252	CD0026	clpC	ATP-dependent Clp protease	CAJ66836.1	415	GACATCAAATGTTGGAGCATCTACAATTGGTAGACAAAAAACTTTAGGATTTAGTATAGC	44895
EXP_CD630_45001_50000_s_PSO-60-4920	0.963	CD0026	clpC	ATP-dependent Clp protease	CAJ66836.1	416	ACAAAGATTCAGACCAGAGTTTTTAAACAGAATAGATGATATAATTGTTTTCCACTCACT	45021
EXP_CD630_45001_50000_s_PSO-60-4808	0.866	CD0026	clpC	ATP-dependent Clp protease	CAJ66836.1	417	GAGAGATTAAAAGAAATGGATATAAAATTAGAAATGAGTGATGAGGCTGTTAAATTAATT	45133
EXP_CD630_45001_50000_s_PSO-60-4669	1.563	CD0026	clpC	ATP-dependent Clp protease	CAJ66836.1	418	CTGAAGCAATCTTAAAAGGTAATGTGAAAAAGGGAAGTAATGTAGTAGCAAAAGTCAAAG	45272
EXP_CD630_45001_50000_s_PSO-60-4442	1.595	CD0026/7	CD0026/7		CAJ66836.1	419	AAAATTATAGTATAGAATAAAAAATTAAGGATGATAAAAGTATGGCAAAAATAAAAACAA	45499
EXP_CD630_45001_50000_s_PSO-60-4433	1.278	CD0026/7	CD0026/7		CAJ66836.1	420	GTATAGAATAAAAAATTAAGGATGATAAAAGTATGGCAAAAATAAAAACAAAATATGTAT	45508
EXP_CD630_45001_50000_s_PSO-60-4278	0.802	CD0027	radA	DNA repair protein	CAJ66836.1	421	ACCAAAAAAGAGGTCTTTATAATAGATAAATCTTCATCTAAACCAGTCAGTATAAACTCA	45663
EXP_CD630_45001_50000_s_PSO-60-4061	1.95	CD0027	radA	DNA repair protein	CAJ66836.1	423	ACTTAGGAAAAACTGTTTTATATATAACTGGAGAAGAATCAGAATCTCAAATAAAAATGA	45880
EXP_CD630_45001_50000_s_PSO-60-3945	1.295	CD0027	radA	DNA repair protein	CAJ66836.1	424	TTAAGTATAATTGAATCTTATTTAGAAAGTGTAAATCCAGAATTAATAATTCTAGACTCA	45996
EXP_CD630_45001_50000_s_PSO-60-3922	0.831	CD0027	radA	DNA repair protein	CAJ66836.1	425	AGAAAGTGTAAATCCAGAATTAATAATTCTAGACTCAATTCAAACTGTCTTCAGTCCAGA	46019
EXP_CD630_45001_50000_s_PSO-60-3801	0.895	CD0027	radA	DNA repair protein	CAJ66836.1	426	ATTTCTAAAAAAATGGGAATTTCAACGTTCATAGTTGGGCATGTTACAAAAGAAGGTTCA	46140
EXP_CD630_45001_50000_s_PSO-60-3686	0.812	CD0027	radA	DNA repair protein	CAJ66836.1	427	GAGAAAGATATAATACTTATAGATTAGTAAGAGCTGTTAAAAATCGATTTGGTTCAACTA	46255
EXP_CD630_45001_50000_s_PSO-60-3592	1.316	CD0027	radA	DNA repair protein	DNA repair protein	428	ATTAGTAGAACTTGATAATCCATCTAAAATTTTAATCTCTGAAAAACCAAAAGATGTAGC	46349
EXP_CD630_45001_50000_s_PSO-60-3520	0.746	CD0027	radA	DNA repair protein	DNA repair protein	429	AATATCTACTGTAGAAGGTACGAGACCAATGTTACTTGAATTGCAAGCATTAGTTTCTCC	46421
EXP_CD630_45001_50000_s_PSO-60-3423	1.419	CD0027	radA	DNA repair protein	DNA repair protein	430	GTCGATTACAATAGAGTAGGTATGTTATTAGCAGTATTAGAAAAACGTGTTGGTTTGCAA	46518
EXP_CD630_45001_50000_s_PSO-60-3312	0.726	CD0027	radA	DNA repair protein	DNA repair protein	431	GAACCCTCAATTGATTTAGGGATAGCCATTTCTGTAGCATCTAGTTTTAGAAATATACCG	46629
EXP_CD630_45001_50000_s_PSO-60-3147	1.423	CD0027	radA	DNA repair protein	CAJ66837.1	432	AAAAAGATAGTAGTTCCTAGAAGTAATTATGATGTTGTAAAAGAGACCAAAGGCATAGAA	46794
EXP_CD630_45001_50000_s_PSO-60-3119	1.036	CD0027	radA	DNA repair protein	CAJ66837.1	433	ATGATGTTGTAAAAGAGACCAAAGGCATAGAAATATGGCCAGTAGATAACTTAAGACAAG	46822
EXP_CD630_45001_50000_s_PSO-60-2979	1.36	CD0028	CD0028	putative DNA-binding protein	CAJ66837.1	434	TGATATCTCCTGGAACTCCACTTAGATTAGGTCTAAACAATGTACTAAGAGCTAAGACTG	46962
EXP_CD630_45001_50000_s_PSO-60-2897	0.964	CD0028	CD0028	putative DNA-binding protein	CAJ66837.1	435	AAACGAAGATGTAATGAAAATAGTAGATGGAGGATTTGCTATAAATGCAGAATATTCACC	47044
EXP_CD630_45001_50000_s_PSO-60-2764	1.387	CD0028	CD0028	putative DNA-binding protein	CAJ66838.1	436	GCTAATGCACAACTTATACCTGACTATTTTATAGAAACATCAGAGACAGGAACAAGACAT	47177
EXP_CD630_45001_50000_s_PSO-60-2654	0.983	CD0028	CD0028	putative DNA-binding protein	CAJ66838.1	437	TTCACAAAGAAGAAATGTTATAACAGTTTATAGAGGAAATGAGAAGTATGTAGTCGAAGA	47287
EXP_CD630_45001_50000_s_PSO-60-2583	1.949	CD0028	CD0028	putative DNA-binding protein	CAJ66838.1	438	TATTTACTAAGGCAAATCAGGCTATACAAACTCTGGAAAAATATAAGACAGTATTGGACC	47358
EXP_CD630_45001_50000_s_PSO-60-2449	1.534	CD0028	CD0028	putative DNA-binding protein	CAJ66838.1	439	AAGATGGAAATGGTAATGAGAGTTACAAGTATAATTGAAAAATATGTGATAGAATTGGGT	47492
EXP_CD630_45001_50000_s_PSO-60-2346	1.728	CD0028	CD0028	putative DNA-binding protein	CAJ66838.1	440	GTACAACCAGAATAGACCAGAAATTAATATTCAAAGATTATAATAAAGAAAACACAGAAA	47595
EXP_CD630_45001_50000_s_PSO-60-2265	0.619	CD0028	CD0028	putative DNA-binding protein	putative DNA-binding protein	441	TCAAAAATTTAAATTCAGAAGAACTAATAGAATTGGTTAATATGGCAAAACTATTAGGGT	47676
EXP_CD630_45001_50000_s_PSO-60-2200	1.428	CD0028	CD0028	putative DNA-binding protein	CAJ66839.1	442	GGTTTTTCAGAAAGTATGGATATGCCTATAAAAACAAGAGGTTATAGGATTCTTAGCAAA	47741
EXP_CD630_45001_50000_s_PSO-60-2096	2.847	CD0028	CD0028	putative DNA-binding protein	CAJ66839.1	443	TTTTGAAAACTTTCAACAAATTTTAGATGCATCTATTGAAGAATTAGATGAGGTTGAAGG	47845
EXP_CD630_45001_50000_s_PSO-60-1961	0.808	CD0028/9	CD0028/9		CAJ66839.1	444	CATATGATGAATTTTAAATGAATTTTACTACTTTTTTCTTGAATATAATATACACTTTGG	47980
EXP_CD630_45001_50000_s_PSO-60-1869	1.105	CD0028/9	CD0028/9		CAJ66839.1	445	GCATTGATAAGGAAAGTAACAAGAATATTGTTTATTTTACTTGGATTTACAATAGGTATA	48072
EXP_CD630_45001_50000_s_PSO-60-1793	1.438	CD0029	CD0029	putative membrane protein	CAJ66839.1	446	TAATGAAAGATTTTGAAATATTAACATTTGGAAAAGAAACATATGGTTATATCGCAGCTG	48148
EXP_CD630_45001_50000_s_PSO-60-1693	1.906	CD0029	CD0029	putative membrane protein	CAJ66839.1	447	AGAACCATGGGTTGTAAATAAAGTAAAAGAAATTGCTAAAATAGTGGATAAAGAATTGTC	48248
EXP_CD630_45001_50000_s_PSO-60-1470	0.83	CD0029	CD0029	putative membrane protein	CAJ66839.1	448	CTTAAAAGTAAAAATGATTTATTTAATGTTGGAAAACTAGGAAGATTAGCAAATCCTATT	48471
EXP_CD630_45001_50000_s_PSO-60-1345	0.955	CD0029	CD0029	putative membrane protein	CAJ66839.1	449	TACAAGTGTAATAATTGATGGAAGAATAGCTGATATTTGTAAGACTGGGTTTATAGAAGG	48596
EXP_CD630_45001_50000_s_PSO-60-1250	0.818	CD0029	CD0029	putative membrane protein	CAJ66839.1	450	TAAGACATATTGCAGATTCTTCAGATGATTTAAAAAGAGTAAGAGGTAGAAGAGGTCTGG	48691
EXP_CD630_45001_50000_s_PSO-60-1194	1.817	CD0029	CD0029	putative membrane protein	CAJ66839.1	451	CTGGATATATTAAATATAATTCAGAAAGAATTAAATATAGAAGTTGAAATAAGTGAGAGA	48747
EXP_CD630_45001_50000_s_PSO-60-1093	0.711	CD0029	CD0029	putative membrane protein	CAJ66840.1	452	GCTTGCTCAGGTTTTAAATGGAAAAGTTGTTACAAATGATTATAACTTAAATAAAGTTGC	48848
EXP_CD630_45001_50000_s_PSO-60-853	1.079	CD0029	CD0029	putative membrane protein	CAJ66840.1	453	GAATGAGACTATAAAAGTACTCGTTACTTCTGTTCTTCAAACTCCTGCAGGTAGAATGAT	49088
EXP_CD630_45001_50000_s_PSO-60-745	0.818	CD0029/30	CD0029/30		CAJ66840.1	454	GCTGTTTATTTTAAATAGATGGTCCAAATTTATTTATTTATAACGATAATGTTTAATGTA	49196
EXP_CD630_45001_50000_s_PSO-60-663	0.967	CD0029/30	CD0029/30		CAJ66840.1	455	TCAGAAAGCAGGGAGAATTTATGAGAAAAAAGATTATATCTTTCTTAGCAACATTTATCA	49278
EXP_CD630_45001_50000_s_PSO-60-588	0.847	CD0030	CD0030	putative membrane protein	CAJ66840.1	456	CAAGTCAGTATAGTTTTGCAGATGATATATCAACACGTGGAAAAGTAATATTTATAGATA	49353
EXP_CD630_45001_50000_s_PSO-60-494	1.023	CD0030	CD0030	putative membrane protein	CAJ66840.1	457	AAAATCATTAAGAGAAGAACTAGACAATAGAGGGTATATTGGCTTGATGAATATAAGAGG	49447
EXP_CD630_45001_50000_s_PSO-60-369	0.622	CD0030	CD0030	putative membrane protein	CAJ66840.1	458	CTAATGAAGAAGATATTAATTTTGAAAGCTCGAATAAGGATAGAAATATAGTTTTTGAAT	49572
EXP_CD630_45001_50000_s_PSO-60-260	0.915	CD0030	CD0030	putative membrane protein	CAJ66840.1	459	GTCTATAAATGAAAATTTAAACTTTGGAGAGTATGGTTCTGTATTAGGGTCATTAGGACA	49681
EXP_CD630_45001_50000_s_PSO-60-142	0.863	CD0030	CD0030	putative membrane protein	CAJ66840.1	460	AATGGTCAACTTATAAAAAATAGAAACTTATGTCTAACTGCAATGGATGAATATGGAAGA	49799
EXP_CD630_50001_55000_s_PSO-60-4917	2.118	CD0030	CD0030	putative membrane protein	CAJ66840.1	461	CCAAATTTAAATGAAAAAACATATGAGAGTATGAAAGATAACATAGAAAAAAATATAGAT	50024
EXP_CD630_50001_55000_s_PSO-60-4837	1.084	CD0030	CD0030	putative membrane protein	CAJ66840.1	462	TTCTATGGTTGAAGAAAATGACACTATCTACATAGCAAGTGCATTTCCAAGTGATTTAGA	50104
EXP_CD630_50001_55000_s_PSO-60-4732	0.852	CD0030	CD0030	putative membrane protein	CAJ66840.1	463	AGAAGGGAAAGGTATATTATCATCTTCAACTACTAGAAGAGAAGGTATTGTAACAAATTT	50209
EXP_CD630_50001_55000_s_PSO-60-4621	1.563	CD0030	CD0030	putative membrane protein	CAJ66840.1	464	GGTTGGAAGAAAATATGAACTTATTAACAGAGATGATAATAAAGAATTTTTGATGGATGA	50320
EXP_CD630_50001_55000_s_PSO-60-4519	1.621	CD0030	CD0030	putative membrane protein	CAJ66840.1	465	ACTGAATGGTTTTGTAAGTATAGTTTTCTTGTCATGGATAGTTGCTATGATTGCAATTTT	50422
EXP_CD630_50001_55000_s_PSO-60-4384	1.39	CD0030	CD0030	putative membrane protein	CAJ66840.1	466	AGTAATGCCACTGTCATTTATGATAACACCAATAATGAATTTCAAAACACCATTAGCAAT	50557
EXP_CD630_50001_55000_s_PSO-60-4202	0.727	CD0030	CD0030	putative membrane protein	CAJ66840.1	468	CTGGGTTTGGCTCATATTTAATGAAAAGCAATGTTATGAGTTATGATTGTATAATTGGAG	50739
EXP_CD630_50001_55000_s_PSO-60-4042	0.939	CD0030	CD0030	putative membrane protein	CAJ66840.1	469	GTCTATAATAGTTTTTTCTTTGGTTATCTTAATTACAAGTGCATCTCCAATTATGGGAGC	50899
EXP_CD630_50001_55000_s_PSO-60-3955	3.827	CD0030	CD0030	putative membrane protein	CAJ66840.1	470	TGTTGCATTTTTACTATTTATACTATTGATATATAATGTAAAGATAGATTTCAAAAAAAT	50986
EXP_CD630_50001_55000_s_PSO-60-3783	0.753	CD0030	CD0030	putative membrane protein	CAJ66840.1	472	GGACCAGGAGAAATAATACAAACATTTAGTAGAAAGATAGAGATGAATTTAAAGCTAGCT	51158
EXP_CD630_50001_55000_s_PSO-60-3717	1.143	CD0030	CD0030	putative membrane protein	CAJ66840.1	473	AGTGCATGGGTAAATATACTGTTAACTGGAATAGGTGTAATTTTAGTTCTTATGATTAAT	51224
EXP_CD630_50001_55000_s_PSO-60-3602	0.727	CD0030	CD0030	putative membrane protein	putative membrane protein	474	TTATAGCATCAATAGCAGGATGTTTAGTAACTCTTTTAGTGAATGACTCTGGGATTGTGT	51339
EXP_CD630_50001_55000_s_PSO-60-3479	1.637	CD0030/1	CD0030/1			475	CATTAAAAGAATAAGTACTGTATGAATAATATGTAAATATTAATACATTAATTTAACTTC	51462
EXP_CD630_50001_55000_s_PSO-60-3250	1.598	CD0031	CD0031	AraC-family transcriptional regulator	CAJ66841.1	477	AGTGCATTTAAATTTTTCCTTAAAAATTCTGTAAAATAATTTTGTATTAGTAAATCCATG	51691
EXP_CD630_50001_55000_s_PSO-60-3149	0.971	CD0031	CD0031	AraC-family transcriptional regulator	CAJ66841.1	478	AATCTTTATAAATATGAGAAATACGCACATCATTTAAATACTCTAAGTAAGTTTGTCCCA	51792
EXP_CD630_50001_55000_s_PSO-60-3099	0.793	CD0031	CD0031	AraC-family transcriptional regulator	CAJ66841.1	479	GTTTGTCCCATATACTGTTTAAATTTTCTACAAAAATATTCTGGTTGTAAGTGTGCTACC	51842
EXP_CD630_50001_55000_s_PSO-60-2946	0.718	CD0031	CD0031	AraC-family transcriptional regulator	CAJ66841.1	480	TTCATATTTTTATTACCTACAGATATTTTAAAGTTTGTATATAATTCAAATAAAAGTTCA	51995
EXP_CD630_50001_55000_s_PSO-60-2850	0.736	CD0031	CD0031	AraC-family transcriptional regulator	CAJ66841.1	481	GGAGAACTAAGTTTAATTTCTCTCATGTTTTCTAATATAAGTTTAACTTTACTTGAATTT	52091
EXP_CD630_50001_55000_s_PSO-60-2811	0.636	CD0031	CD0031	AraC-family transcriptional regulator	CAJ66841.1	482	AGTTTAACTTTACTTGAATTTTTTTTATAGTTATTGTCATTGGCATTAACCTTAAAGTCA	52130
EXP_CD630_50001_55000_s_PSO-60-2703	0.725	CD0031	CD0031	AraC-family transcriptional regulator	CAJ66841.1	483	GGTACTTGCAATAATATAGAGGTATTTTGATAAATACATCTAGTTGAGTGAATAATTCCA	52238
EXP_CD630_50001_55000_s_PSO-60-2545	1.089	CD0031	CD0031	AraC-family transcriptional regulator	CAJ66841.1	484	GTTATGCCAATGATTTGCTACATAACTACCACTATCATCAAATAGTTTGAAATTAACATC	52396
EXP_CD630_50001_55000_s_PSO-60-2495	1.166	CD0031	CD0031	AraC-family transcriptional regulator	CAJ66841.1	485	AATTAACATCTAAATTATCAATAGGTTCAATTATTTCATGTGAAAAATTATTTCTGTTCA	52446
EXP_CD630_50001_55000_s_PSO-60-2385	3.855	CD0031/2	CD0031/2		CAJ66841.1	486	TTCAATATTAAAAAGATAATATAGACTAATAAATTAGATAATAAACATACTTAAGAAAAC	52556
EXP_CD630_50001_55000_s_PSO-60-2291	1.252	CD0031/2	CD0031/2		CAJ66841.1	487	TAACTTAAAAAAATTATTTTATTATAAGTGCAAAATATACCTATTTAAATAAGATAAGAG	52650
EXP_CD630_50001_55000_s_PSO-60-2184	0.845	CD0032	CD0032	putative beta-glucosidase	CAJ66841.1	488	TAGTTTTAGAAAAATGGATGACCTCAAGTTTATTTGAAGGCACAGAAGCTGAAGATGAAT	52757
EXP_CD630_50001_55000_s_PSO-60-2110	0.77	CD0032	CD0032	putative beta-glucosidase	CAJ66842.1	489	CAGCTTTCAAGAGAGGCATATGAATCTAGAATTAAGACTCATCGTAGTGAATACATCACA	52831
EXP_CD630_50001_55000_s_PSO-60-2010	0.549	CD0032	CD0032	putative beta-glucosidase	CAJ66842.1	490	CAGTTCGTATACCAGTACCATACTTTATTTTTGGAGATTGTGAACCATTCATAGGATGTG	52931
EXP_CD630_50001_55000_s_PSO-60-1848	0.589	CD0032	CD0032	putative beta-glucosidase	CAJ66842.1	491	GAGGAATATCAGGTATATGTAGCTGGTCACAAAATCCAGAATATGTAGCGTTTACATTAA	53093
EXP_CD630_50001_55000_s_PSO-60-1567	0.828	CD0032	CD0032	putative beta-glucosidase	CAJ66842.1	493	AGAGAGGAAAACGTTATAGTGTTTCATGATGCATTTGAATTAAAAGCATGGAAAGACTTT	53374
EXP_CD630_50001_55000_s_PSO-60-1400	0.744	CD0032	CD0032	putative beta-glucosidase	CAJ66842.1	495	TAGAGAAAATTATGCTAAAGATATTTTACAAATGCAAAAATATTTTCCTGTTATATGTGG	53541
EXP_CD630_50001_55000_s_PSO-60-1285	1.417	CD0032	CD0032	putative beta-glucosidase	CAJ66842.1	496	TCACCTCTAAATGGGATTGAATCAAATATAGATAAATTATCAAAAGACGATAAAAGAGAA	53656
EXP_CD630_50001_55000_s_PSO-60-1156	0.772	CD0032	CD0032	putative beta-glucosidase	CAJ66842.1	497	TATAAGTTATTACTAGATACAGTTAATGAAGAAGGTTGGATAGGATGGGATAGTTGGGAC	53785
EXP_CD630_50001_55000_s_PSO-60-959	1.283	CD0033	CD0033	putative beta-xylosidase	CAJ66842.1	498	TCTTGTAGTTTCATCTTTTGAATGGTTTCCAGGTATACCTGTTTATCACTCTAAAGACTT	53982
EXP_CD630_50001_55000_s_PSO-60-890	1.112	CD0033	CD0033	putative beta-xylosidase	putative beta-xylosidase	499	GGAGTTATATACTCATATTTTGACAGATGAAACAAAAATAGATTTGAAGAAGCTTCCTTC	54051
EXP_CD630_50001_55000_s_PSO-60-786	1.351	CD0033	CD0033	putative beta-xylosidase	putative beta-xylosidase	500	AAGATTTATTTTACATAGTTTATGGAATTATGAACTCTATGAATGCAAGATATTTTGATG	54155
EXP_CD630_50001_55000_s_PSO-60-642	0.875	CD0033	CD0033	putative beta-xylosidase	CAJ66843.1	501	CTATTTTTCATGATGATGATGGTAAAAAGTGGATTGCATCATTAGACTGGGAGACTAGAG	54299
EXP_CD630_50001_55000_s_PSO-60-597	1.129	CD0033	CD0033	putative beta-xylosidase	CAJ66843.1	502	ACTGGGAGACTAGAGAAGGATATGAAAAACCTGGTGTTATATGTTTAGTGGAATACTGTA	54344
EXP_CD630_50001_55000_s_PSO-60-348	0.519	CD0033	CD0033	putative beta-xylosidase	CAJ66843.1	504	AAGATTCAATGAATCCAATTGTAACTTCAATTCCAGGCGATTTTTATGAAAGACATGACC	54593
EXP_CD630_50001_55000_s_PSO-60-190	0.7	CD0033	CD0033	putative beta-xylosidase	CAJ66843.1	505	GTTCATCTAACATCTAGACCATTTGTACCAGAGTTAAGGTGTACTTTAGGTAGAGAAACA	54751
EXP_CD630_55001_60000_s_PSO-60-4742	0.722	CD0033	CD0033	putative beta-xylosidase	CAJ66843.1	506	ATTTAAGAAAGTATTATAGTGAAACATTGGGTCAAAGTGCACTATCAATAATACATCTTG	55199
EXP_CD630_55001_60000_s_PSO-60-4726	1.421	CD0033	CD0033	putative beta-xylosidase	CAJ66843.1	507	TAGTGAAACATTGGGTCAAAGTGCACTATCAATAATACATCTTGAAAATGGAGAGAAGAC	55215
EXP_CD630_55001_60000_s_PSO-60-4555	4.198	CD0033	CD0033	putative beta-xylosidase	CAJ66843.1	508	AAGAATAGGAAAGGTATTTGATACAACTAAGTTTTCAGATGAGTACTGTAAATATGGAGA	55386
EXP_CD630_55001_60000_s_PSO-60-4502	1.584	CD0033	CD0033	putative beta-xylosidase	putative beta-xylosidase	509	ATGGAGAATTTACAGGTACGTTTATAGGATTAACTTGTGCAGATCGTGTAAAGCATAAAC	55439
EXP_CD630_55001_60000_s_PSO-60-4357	2.083	CD0033/4	CD0033/4			510	CAAAGGTAAATCTTATGCTCTGAAATAAGAAACATTAGAAGGCAAATCTTACAAAAAGGA	55584
EXP_CD630_55001_60000_s_PSO-60-4317	0.677	CD0033/4	CD0033/4		CAJ66844.1	511	GGCAAATCTTACAAAAAGGAGTATGGTATTATGAATACAGAAGTTAATGTTAAAGCAACT	55624
EXP_CD630_55001_60000_s_PSO-60-4231	0.62	CD0034	CD0034	putative xylose transporter	CAJ66844.1	512	TTTTGAAAGAATTTCTTATGCTTGTGGGGATTTGGGGTGCAATATCATATACTCAGCTAT	55710
EXP_CD630_55001_60000_s_PSO-60-4098	0.802	CD0034	CD0034	putative xylose transporter	CAJ66844.1	513	GTATCTAGGATACTGGATGGGTTTAGTGACTTAACAATGGGAATTATAGTGGATAGAACT	55843
EXP_CD630_55001_60000_s_PSO-60-3964	0.785	CD0034	CD0034	putative xylose transporter	CAJ66844.1	514	ATTTTCTGTTCCATCAAATCTTGGTATCACTTCTAAATTAATTTATATTTTTATTACATA	55977
EXP_CD630_55001_60000_s_PSO-60-3873	0.587	CD0034	CD0034	putative xylose transporter	CAJ66844.1	515	ATCAATGTACCCTATGCAACTCTAAATTCACTTATAACTCAAAGCCAGTATGAAAGAGGA	56068
EXP_CD630_55001_60000_s_PSO-60-3774	0.792	CD0034	CD0034	putative xylose transporter	CAJ66844.1	516	ACCTTACTAATAAATGGACTTACACTACCTCTAGTTGAATACTTTGGAAATAATTTATCA	56167
EXP_CD630_55001_60000_s_PSO-60-3664	1.178	CD0034	CD0034	putative xylose transporter	CAJ66844.1	517	TTTTATAACATTTACTGGAACCAAGGAAAGAGTAAAAGCAGTTAAGCAAGATAGGAATGA	56277
EXP_CD630_55001_60000_s_PSO-60-3590	1.744	CD0034	CD0034	putative xylose transporter	CAJ66844.1	518	AAATAGGTATTAAATCTTTATTTAGAAATAAGTACTGGATACAAATAACATTATGTTTAG	56351
EXP_CD630_55001_60000_s_PSO-60-3491	1.315	CD0034	CD0034	putative xylose transporter	CAJ66844.1	519	CCGTATATTATGCAAAGTTTATTTTGGGAGATGAAAAATTATTTGGTCCTATAAATATGG	56450
EXP_CD630_55001_60000_s_PSO-60-3372	0.598	CD0034	CD0034	putative xylose transporter	CAJ66844.1	520	GGAAAAAGAAATGTATTAATAGTAGGTTCAATAATATTAATATCGTCAAATGTTATGTTT	56569
EXP_CD630_55001_60000_s_PSO-60-3308	0.613	CD0034	CD0034	putative xylose transporter	CAJ66844.1	521	TAGTTGGACAAAACTATATAGGAGTAATATCTGCAAGTGCTATAAAGGGAATAGGAAGTG	56633
EXP_CD630_55001_60000_s_PSO-60-3149	0.52	CD0034	CD0034	putative xylose transporter	CAJ66844.1	522	CTAGTTTTGGGTTTAAAGTGGGAAATGGATTAGGTTCAGCAATATTAGGTGCAGTATTAT	56792
EXP_CD630_55001_60000_s_PSO-60-3062	0.856	CD0034	CD0034	putative xylose transporter	CAJ66844.1	523	CTACTCAAAGTGATTTAGCTATAGTATCAATAAAAGTATGTTTTATATACCTACCTATAT	56879
EXP_CD630_55001_60000_s_PSO-60-2942	0.725	CD0034/35	CD0034/35		CAJ66844.1	524	CTATACTTAATGAATTAAATACTAAATAATGAAAAAGTTTCTTATAAAGTCTTAAGTTTA	56999
EXP_CD630_55001_60000_s_PSO-60-2919	1.285	CD0034/35	CD0034/35		CAJ66844.1	525	AAATAATGAAAAAGTTTCTTATAAAGTCTTAAGTTTAATTAAGGTCTATTGTAAATGTTC	57022
EXP_CD630_55001_60000_s_PSO-60-2816	1.257	CD0034/35	CD0034/35		CAJ66844.1	526	AGAGAAGCGAATAATAAAAATATAAGAAGACTTTAAATGATGAAATGGTTGGTTTTTTAG	57125
EXP_CD630_55001_60000_s_PSO-60-2715	0.553	CD0034/35	CD0034/35		CAJ66844.1	527	GGACAATTAATTTTTAATTTATGGAGATTTTAACAATTAGAAGTAATATATAATATGCAC	57226
EXP_CD630_55001_60000_s_PSO-60-2543	1.06	CD0034/35	CD0034/35		CAJ66844.1	528	TACTGAAATTAAGTAAAATGATTGAACAAATGTAAAGATAATTGAAAAGCTTGATTTTGG	57398
EXP_CD630_55001_60000_s_PSO-60-2380	1.619	CD0035	CD0035	transcriptional regulator	transcriptional regulator	530	GGAATATCAAGACCAACAATATCAAGAATATTAAAAGAAGCTTTTGAACAAGGAATAGTA	57561
EXP_CD630_55001_60000_s_PSO-60-2246	0.521	CD0035	CD0035	transcriptional regulator	transcriptional regulator	531	AAAAGAAGTAATAGTAGTAGATGATAAACAGGATGCACTAACACAAAAACAAGAACTAGC	57695
EXP_CD630_55001_60000_s_PSO-60-2213	0.732	CD0035	CD0035	transcriptional regulator	CAJ66845.1	532	TGCACTAACACAAAAACAAGAACTAGCAAGAGCTGTATCTGAATATTTAACTAGAGTAGT	57728
EXP_CD630_55001_60000_s_PSO-60-2111	2.43	CD0035	CD0035	transcriptional regulator	CAJ66845.1	533	AAAAGAAATACCAAGATATGTGGAAAAAAGTAACTGTAAAAATGTTACATTTATACCTCT	57830
EXP_CD630_55001_60000_s_PSO-60-1951	1.313	CD0035	CD0035	transcriptional regulator	CAJ66845.1	534	CCAGCTGTTATGTCTGACTTGTCTACAAAAGAGAAACTTTGCAAAGACGAAAAAATTAAA	57990
EXP_CD630_55001_60000_s_PSO-60-1854	0.919	CD0035	CD0035	transcriptional regulator	CAJ66845.1	535	TTGTGGGTATAGGAAATCCTATGAGTTTAAACTCAACAATAATGGCTTCTGGATACATGA	58087
EXP_CD630_55001_60000_s_PSO-60-1764	0.923	CD0035	CD0035	transcriptional regulator	CAJ66845.1	536	ACAACTCAATAGGTGCAATTTGTTTACAAGCCTTTGATAAAGAAGGAAAAACTTCTATAC	58177
EXP_CD630_55001_60000_s_PSO-60-1683	0.733	CD0035	CD0035	transcriptional regulator	CAJ66845.1	537	TAGGAGTGAAACTGGAAGATTTAAAAAAGATAAAAAGAACAATAGGTGTCGCTTCAGGAG	58258
EXP_CD630_55001_60000_s_PSO-60-1604	1.035	CD0035	CD0035	transcriptional regulator	CAJ66845.1	538	AAAGGCATCATTAAAAGCGAAATTTATAAATAGTTTAGCAATTAATCACAGTTTAGCACT	58337
EXP_CD630_55001_60000_s_PSO-60-1461	1.171	CD0036	acoA	acetoin:2,6-dichlorophenolindophenol oxidoreductase alpha subunit	CAJ66845.1	539	TTGCTTGAAATGTATAAGAGAATGAATCAGGCTAGAAAATTTGAAGAGAAAGTTAGTTGG	58480
EXP_CD630_55001_60000_s_PSO-60-1405	0.507	CD0036	acoA	acetoin:2,6-dichlorophenolindophenol oxidoreductase alpha subunit	CAJ66845.1	540	TTGGTTTTTTGCAAGAGGTATGGTTCATGGAACAACTCACTTATCTGTAGGTCAAGAAGC	58536
EXP_CD630_55001_60000_s_PSO-60-1251	0.915	CD0036	acoA	acetoin:2,6-dichlorophenolindophenol oxidoreductase alpha subunit	acetoin:2,6-dichlorophenolindophenol oxidoreductase alpha subunit	541	CTAAATAAAATGATGGCTGAACTTATGGGTAAAGAAACTGGATTTTGTAAGGGAAAAGGA	58690
EXP_CD630_55001_60000_s_PSO-60-1193	0.63	CD0036	acoA	acetoin:2,6-dichlorophenolindophenol oxidoreductase alpha subunit	acetoin:2,6-dichlorophenolindophenol oxidoreductase alpha subunit	542	GAGGCTCAATGCATATAGCAGATATTGAGTCAGGTAACTTAGGAGCAAATGGAGTTGTAG	58748
EXP_CD630_55001_60000_s_PSO-60-1043	1.223	CD0036	acoA	acetoin:2,6-dichlorophenolindophenol oxidoreductase alpha subunit	CAJ66846.1	543	CATCAAATGAAGGTACTTTTCATGAAGGAATAAATTTATCTTCAATATGGAAATTGCCAA	58898
EXP_CD630_55001_60000_s_PSO-60-957	0.728	CD0036	acoA	acetoin:2,6-dichlorophenolindophenol oxidoreductase alpha subunit	CAJ66846.1	544	TACGGTATGTCAACAAGCATAAAACGTCATATGAATATAGAAAGTATTGCCACTAGAGCA	58984
EXP_CD630_55001_60000_s_PSO-60-881	0.676	CD0036	acoA	acetoin:2,6-dichlorophenolindophenol oxidoreductase alpha subunit	CAJ66846.1	545	AAGGAATATCAATAGATGGATATAACCCAATAGAAGTATACGAAACAGTACAAAAAGCTG	59060
EXP_CD630_55001_60000_s_PSO-60-768	1.255	CD0036	acoA	acetoin:2,6-dichlorophenolindophenol oxidoreductase alpha subunit	CAJ66846.1	546	AGATGGTTAGGTCATTCAAAATCAGATGCAAATGTATATAGAACAAAAGAAGAAATAGAA	59173
EXP_CD630_55001_60000_s_PSO-60-652	1.024	CD0036	acoA	acetoin:2,6-dichlorophenolindophenol oxidoreductase alpha subunit	CAJ66846.1	547	TCTATCTAATGAAGATGAATTAGATAAGATTCAAGAATTTGCAAAGCAATCAATAGAAGA	59289
EXP_CD630_55001_60000_s_PSO-60-596	1.274	CD0036	acoA	acetoin:2,6-dichlorophenolindophenol oxidoreductase alpha subunit	CAJ66846.1	548	AAGATGCAGTAGAGTTTGCTCAAAATAGCCCAAATCCAAAAATAGAGTCTTTATTAGAGG	59345
EXP_CD630_55001_60000_s_PSO-60-457	0.89	CD0037	acoB	acetoin:2,6-dichlorophenolindophenol oxidoreductase beta subunit	CAJ66846.1	549	GGAAGCAATGTCAGAAGAAATGAGAAGAGATGAAAATGTAATATTTATGGGAGAAGATAT	59484
EXP_CD630_55001_60000_s_PSO-60-375	1.283	CD0037	acoB	acetoin:2,6-dichlorophenolindophenol oxidoreductase beta subunit	CAJ66846.1	550	GGTGTATCAGTTGGTATGATAGATGAATTTGGACCAGAAAGAGTAAGGGATACTCCTATA	59566
EXP_CD630_55001_60000_s_PSO-60-269	0.53	CD0037	acoB	acetoin:2,6-dichlorophenolindophenol oxidoreductase beta subunit	CAJ66846.1	551	GCTTAAGACCTATTATGGAAGTAATGTTTATGGACTTTGTAACAATTTCTATGGATGCAA	59672
EXP_CD630_60001_65000_s_PSO-60-4892	0.917	CD0037	acoB	acetoin:2,6-dichlorophenolindophenol oxidoreductase beta subunit	CAJ66846.1	552	GAGGGTACTGATGTTACAGTAATTACTTATGGAAGAATGTTACAAAGTGTTGAAGAAGCA	60049
EXP_CD630_60001_65000_s_PSO-60-4829	1.041	CD0037	acoB	acetoin:2,6-dichlorophenolindophenol oxidoreductase beta subunit	CAJ66847.1	553	GAGACTCTATCAAAAGAAAATATAAATGTTGAAATTATAGATTTAAGAACTTTATATCCA	60112
EXP_CD630_60001_65000_s_PSO-60-4669	0.747	CD0037	acoB	acetoin:2,6-dichlorophenolindophenol oxidoreductase beta subunit	CAJ66847.1	554	CCCTGATAACAGAAAGTGAATCATTTGATTATTTAGATGCTCCAGTAAAAAGAATTTGTG	60272
EXP_CD630_60001_65000_s_PSO-60-4598	0.749	CD0037	acoB	acetoin:2,6-dichlorophenolindophenol oxidoreductase beta subunit	CAJ66847.1	555	CCAATACCATATAATCCAGAGTTAGAAAAAGCAGTTGTCCCAAGAGTTGATGAAATAGAA	60343
EXP_CD630_60001_65000_s_PSO-60-4458	0.876	CD0038	acoC	E2 component of acetoin dehydrogenase enzyme system (dihydrolipoamide acetyltransferase)	CAJ66847.1	556	AAGTCAGGCAAGAAAAGACAATATAAAATTAGATAGGCTGATTGGAAGTGGAGAAAATGG	60483
EXP_CD630_60001_65000_s_PSO-60-4434	0.759	CD0038	acoC	E2 component of acetoin dehydrogenase enzyme system (dihydrolipoamide acetyltransferase)	CAJ66847.1	557	AAAATTAGATAGGCTGATTGGAAGTGGAGAAAATGGAAGGATTCATTTAGTAGATGTGTT	60507
EXP_CD630_60001_65000_s_PSO-60-4290	0.833	CD0038	acoC	E2 component of acetoin dehydrogenase enzyme system (dihydrolipoamide acetyltransferase)	CAJ66847.1	558	TGTAGGTACTGGATATAATGGAAAGATAAGAAAGTGTGATGTGGAAAAATTAACTGCAAA	60651
EXP_CD630_60001_65000_s_PSO-60-4164	0.832	CD0038	acoC	E2 component of acetoin dehydrogenase enzyme system (dihydrolipoamide acetyltransferase)	CAJ66847.1	559	AAATTCAAGCATGTTTAACACAGTAGAAGGAATATTTGAAAAGCCAAATCCAATGAGAGC	60777
EXP_CD630_60001_65000_s_PSO-60-3844	0.726	CD0038	acoC	E2 component of acetoin dehydrogenase enzyme system (dihydrolipoamide acetyltransferase)	CAJ66847.1	560	TTGGTTTAGATGAAGGCTTATATGTTCCGGTAGTAAAAAATGCAAACAAAAAGTCTTTAA	61097
EXP_CD630_60001_65000_s_PSO-60-3822	1.46	CD0038	acoC	E2 component of acetoin dehydrogenase enzyme system (dihydrolipoamide acetyltransferase)	CAJ66847.1	561	TGTTCCGGTAGTAAAAAATGCAAACAAAAAGTCTTTAAAAGAAATAGCAAAAGAAAGCAA	61119
EXP_CD630_60001_65000_s_PSO-60-3686	0.877	CD0038	acoC	E2 component of acetoin dehydrogenase enzyme system (dihydrolipoamide acetyltransferase)	CAJ66847.1	562	GTTGGAATGTATGGTATAACTACATTTACACCTATAATAAATATGCCTTCAAGTGCAATC	61255
EXP_CD630_60001_65000_s_PSO-60-3569	0.916	CD0038	acoC	E2 component of acetoin dehydrogenase enzyme system (dihydrolipoamide acetyltransferase)	CAJ66847.1	563	AAACCTATAATGAACTTATCATTAACATCAGACCATAGAGTAATAGATGGAACAGTAGCT	61372
EXP_CD630_60001_65000_s_PSO-60-3489	1.096	CD0038/9 (acoC/L)	CD0038/9 (acoC/L)		CAJ66847.1	564	AAAAGAATTGTTAGAAAATCCTTTATCAATGCTTGTATAGGTTTTGATATTTTGTTACTG	61452
EXP_CD630_60001_65000_s_PSO-60-3382	1.241	CD0038/9 (acoC/L)	CD0038/9 (acoC/L)			565	TTTAAAGCTTTTATATATTAAGAATTATTTTTAACAGTAACTATATGTGAATATGATTTG	61559
EXP_CD630_60001_65000_s_PSO-60-3244	1.601	CD0039	acoL	E3 component of acetoin dehydrogenase enzyme system (dihydrolipoyl dehydrogenase)	E3 component of acetoin dehydrogenase enzyme system (dihydrolipoyl dehydrogenase)	566	ATGGAAGAAGGTACTATAGTATCTTGGCTAAAGCAAGAAGGCGAAGAAGTAAAGATTGGA	61697
EXP_CD630_60001_65000_s_PSO-60-3204	1.46	CD0039	acoL	E3 component of acetoin dehydrogenase enzyme system (dihydrolipoyl dehydrogenase)	CAJ66848.1	567	GCGAAGAAGTAAAGATTGGAGAACCTATACTAGAAATAACAACAGATAAAGTTAATATGG	61737
EXP_CD630_60001_65000_s_PSO-60-3079	1.245	CD0039	acoL	E3 component of acetoin dehydrogenase enzyme system (dihydrolipoyl dehydrogenase)	CAJ66848.1	568	CCAGTATTTACAGTAATAGGTGTAATAGCAGAAAAAGGGGAAAATCAAGAGGAAGTAAAA	61862
EXP_CD630_60001_65000_s_PSO-60-2848	0.832	CD0039	acoL	E3 component of acetoin dehydrogenase enzyme system (dihydrolipoyl dehydrogenase)	CAJ66848.1	570	GGTGGAAGAGTTGCTTTAGTTGAAGAAAATATACTAGGAGGTACTTGCTTAAATAGAGGT	62093
EXP_CD630_60001_65000_s_PSO-60-2745	1.482	CD0039	acoL	E3 component of acetoin dehydrogenase enzyme system (dihydrolipoyl dehydrogenase)	CAJ66848.1	571	AAGAAATTGACCAATTATCAAAGAGAGGTGTAAAAGTAACTGTAGATAAAGAACAGGACA	62196
EXP_CD630_60001_65000_s_PSO-60-2693	0.961	CD0039	acoL	E3 component of acetoin dehydrogenase enzyme system (dihydrolipoyl dehydrogenase)	CAJ66848.1	572	ACAGGACATTAAGAAGGCCATAAAATATAAAAATAGAGTAGTTAAAAAACTTACAGCTGG	62248
EXP_CD630_60001_65000_s_PSO-60-2588	0.984	CD0039	acoL	E3 component of acetoin dehydrogenase enzyme system (dihydrolipoyl dehydrogenase)	CAJ66848.1	573	TAAAGCTAGTGTTAAAGAAGAGCATAAAGTAATTTTATCAGATGGAAAAGTTTTAGATAC	62353
EXP_CD630_60001_65000_s_PSO-60-2479	1.475	CD0039	acoL	E3 component of acetoin dehydrogenase enzyme system (dihydrolipoyl dehydrogenase)	CAJ66848.1	574	AAAGGAATAGAATCAAATTTAATAATAACTAGTACAGAAGCATTAGATTTGGAAACAGTG	62462
EXP_CD630_60001_65000_s_PSO-60-2370	1.067	CD0039	acoL	E3 component of acetoin dehydrogenase enzyme system (dihydrolipoyl dehydrogenase)	CAJ66848.1	575	CAGAGATATTCAATTCAAGAGGTTCTAAAGTAACTATAGTAGAAATGGAAGATAGAGTAA	62571
EXP_CD630_60001_65000_s_PSO-60-2311	2.051	CD0039	acoL	E3 component of acetoin dehydrogenase enzyme system (dihydrolipoyl dehydrogenase)	CAJ66848.1	576	ATCCCAAGAATGGATAAAGAGTTAAGCGAATCTTTAAAATATTCTCTTAGTAAAAAAGGT	62630
EXP_CD630_60001_65000_s_PSO-60-2107	0.942	CD0039	acoL	E3 component of acetoin dehydrogenase enzyme system (dihydrolipoyl dehydrogenase)	CAJ66848.1	577	GACTTAGATATTAAAATAGATAAAGGTTCAATAGTTGTAAATAGTAAAATGGAAACAAGT	62834
EXP_CD630_60001_65000_s_PSO-60-1951	0.564	CD0039	acoL	E3 component of acetoin dehydrogenase enzyme system (dihydrolipoyl dehydrogenase)	CAJ66848.1	578	GGTGTGAATAAAGAAGTTGACTTAGGTGCATTACCTAGTTGTGTTTATACAATTCCAGAA	62990
EXP_CD630_60001_65000_s_PSO-60-1885	4.097	CD0039	acoL	E3 component of acetoin dehydrogenase enzyme system (dihydrolipoyl dehydrogenase)	E3 component of acetoin dehydrogenase enzyme system (dihydrolipoyl dehydrogenase)	579	TCAGTTGGTATTACAGAAGAGGATGCTAGAAAAAAATATAATGTAAAAGTTGGTAAGTTT	63056
EXP_CD630_60001_65000_s_PSO-60-1684	0.83	CD0039	acoL	E3 component of acetoin dehydrogenase enzyme system (dihydrolipoyl dehydrogenase)	E3 component of acetoin dehydrogenase enzyme system (dihydrolipoyl dehydrogenase)	581	TCATTTAAAGCATTAGAGATACCTACTGATGAAGCAAGTGAGTTGATATTTGGTCATCCA	63257
EXP_CD630_60001_65000_s_PSO-60-1604	1.423	CD0039/40	CD0039/40			582	GGAAGCTTTGGCAGATGTAAATGGAGAATGTTTACACTTACCTAAAAAATAAATCTAAAC	63337
EXP_CD630_60001_65000_s_PSO-60-1505	0.931	CD0039/40	CD0039/40			583	TATCATAAAATTTTAAAACACTTACTTAGCCATACCCCTTATTATGCAAATAATTTATTT	63436
EXP_CD630_60001_65000_s_PSO-60-1350	1.881	CD0039/40	CD0039/40			584	CATTTTAGAATGATTTCAATTGTAATTAGGAAAAGTGATTTTTTTGTTTTTAGAAAAAGT	63591
EXP_CD630_60001_65000_s_PSO-60-1151	2.536	CD0039/40	CD0039/40		CAJ66849.1	585	GAGGGAACAATTATAAATGAGGCAAAGAATAAAAAACTTAATTGAAAATGAAGATAAGAA	63790
EXP_CD630_60001_65000_s_PSO-60-1049	1.634	CD0040	CD0040	putative transcription antiterminator	CAJ66849.1	586	TCGAAGAGAAGATGTTACCTTTTTGAGAAATGAGTTAAAAATAGAAGATTCAAGACAAAG	63892
EXP_CD630_60001_65000_s_PSO-60-988	3.135	CD0040	CD0040	putative transcription antiterminator	CAJ66849.1	587	AGAAAAGTTGTTTTAATTAAAGCTATAAAAGATATTTTAAAAGAAGAAAAAACTATAAAT	63953
EXP_CD630_60001_65000_s_PSO-60-900	2.476	CD0040	CD0040	putative transcription antiterminator	CAJ66849.1	588	GCATTGGGTTTACAGTATCAAGATTTACAGTCATACAATACTTAAAAGAGATTCAAGATT	64041
EXP_CD630_60001_65000_s_PSO-60-642	0.647	CD0040	CD0040	putative transcription antiterminator	CAJ66849.1	589	GAAAGAGTGAGTTAGCAGAGTGTATGTATAAATTTGCAGTAGAATCATCCAGATTCCCTA	64299
EXP_CD630_60001_65000_s_PSO-60-552	0.876	CD0040	CD0040	putative transcription antiterminator	CAJ66849.1	590	CAGATTATTCAGAGAATCCACAGCTTTTGCTATCACAGTTATTTGGACACGTTAAAGGTG	64389
EXP_CD630_60001_65000_s_PSO-60-491	0.933	CD0040	CD0040	putative transcription antiterminator	CAJ66849.1	591	TTTTACAGGAGCTGATGAGAACAAAGAAGGATTAGTATCAAAGGCAGATGGAGGAATATT	64450
EXP_CD630_60001_65000_s_PSO-60-375	0.873	CD0040	CD0040	putative transcription antiterminator	CAJ66849.1	592	TGATTGATAAAGGTATGGTCAGAAAGTTAGGAGAAACAAGACTAACACATAAAATAGATG	64566
EXP_CD630_60001_65000_s_PSO-60-250	0.887	CD0040	CD0040	putative transcription antiterminator	CAJ66849.1	593	ATACCTGTAACAATTGAAATACCAGAATTAGTTGCAAGACCATTAAATGAGAGGTTTGAC	64691
EXP_CD630_60001_65000_s_PSO-60-165	0.567	CD0040	CD0040	putative transcription antiterminator	CAJ66850.1	594	AAGCTCAAAGAATGGGAGCAAACATACATATAAAGTCAGATGTATTAAAAGCTCTTATGC	64776
EXP_CD630_60001_65000_s_PSO-60-43	1.212	CD0040	CD0040	putative transcription antiterminator	CAJ66850.1	595	GGACTATTAAACCAACTTACAAACAAACTAAAAGAAGTAAATATAAGCATATCAGATGTA	64898
EXP_CD630_65001_70000_s_PSO-60-4851	1.241	CD0040	CD0040	putative transcription antiterminator	CAJ66850.1	596	ACTTTTCCAGATGAAATATACAAACTTACTGAAAGAAGACATATTGATTTATTGGAACAA	65090
EXP_CD630_65001_70000_s_PSO-60-4743	2.669	CD0040	CD0040	putative transcription antiterminator	CAJ66850.1	597	AGTTGCATTCAAAAATACATAAAACAAGTTAAAAAAGTTTCTATTAGTAACAATCTTCCA	65198
EXP_CD630_65001_70000_s_PSO-60-4727	1.071	CD0040	CD0040	putative transcription antiterminator	CAJ66850.1	598	ACATAAAACAAGTTAAAAAAGTTTCTATTAGTAACAATCTTCCAGATATAAGTCCAATTG	65214
EXP_CD630_65001_70000_s_PSO-60-4622	0.82	CD0040	CD0040	putative transcription antiterminator	CAJ66850.1	599	CATCACAATACCTAAGTTCACTAGAACCGAATCTACATTTATGTTTAGCAGTTCACCTAA	65319
EXP_CD630_65001_70000_s_PSO-60-4516	0.928	CD0040	CD0040	putative transcription antiterminator	CAJ66850.1	600	TCATTTGAAAGAAATAATAGGAAATTATCCAGTAGAATATTCTGTAGCAGAAAAGGTAGC	65425
EXP_CD630_65001_70000_s_PSO-60-4373	0.73	CD0040	CD0040	putative transcription antiterminator	CAJ66850.1	601	GAAGAGATATGTCTGAACAAAAAAAGATAGGTGTACTTCTTATGGCTCACGGAAGAGTAG	65568
EXP_CD630_65001_70000_s_PSO-60-4319	0.644	CD0040	CD0040	putative transcription antiterminator	CAJ66850.1	602	GAGTAGCATCTTCTGTATGTGAGGTTACAAATAAACTATTAGGAATTAATCACGCAAGGT	65622
EXP_CD630_65001_70000_s_PSO-60-4233	1.046	CD0040	CD0040	putative transcription antiterminator	CAJ66850.1	603	CCGGAAGAAATGATTGAAGAAGCTACTACAATAATAAAAGATATTGATGAAGGTAGAGGT	65708
EXP_CD630_65001_70000_s_PSO-60-4046	1.169	CD0040	CD0040	putative transcription antiterminator	CAJ66851.1	604	CAGTTTTACCAGATTTAACAATAGACGAGATAGTTGATGAAGTTAAAGGTATAGAGCCAC	65895
EXP_CD630_65001_70000_s_PSO-60-4030	1.545	CD0040	CD0040	putative transcription antiterminator	CAJ66851.1	605	AACAATAGACGAGATAGTTGATGAAGTTAAAGGTATAGAGCCACAAGTAAAAGAAAAGGT	65911
EXP_CD630_65001_70000_s_PSO-60-3849	1.479	CD0040	CD0040	putative transcription antiterminator	CAJ66851.1	606	ACTGAAAAGGTTGATATAGAACCTATAGGTATGATTGAATATCCAAGTCTTGATTTAGAG	66092
EXP_CD630_65001_70000_s_PSO-60-3742	1.384	CD0040	CD0040	putative transcription antiterminator	CAJ66851.1	607	AATTGACCCTCAGATATCAAATATCCCTTTTTTTAGTCTAGTAGACATAAATGATAAAGC	66199
EXP_CD630_65001_70000_s_PSO-60-3718	2.414	CD0040	CD0040	putative transcription antiterminator	CAJ66851.1	608	CCCTTTTTTTAGTCTAGTAGACATAAATGATAAAGCGAAGTTAAATCAAATAAATAACCT	66223
EXP_CD630_65001_70000_s_PSO-60-3613	1.704	CD0040	CD0040	putative transcription antiterminator	CAJ66851.1	609	ATCAGATTTAATACATAAAGAAGATATATTTGTGGATTTACAGGTTAAATCAAAAGAAGA	66328
EXP_CD630_65001_70000_s_PSO-60-3479	0.863	CD0040	CD0040	putative transcription antiterminator	CAJ66851.1	610	AAAGAGATAACTTATTTCCAACTGAATTATCAGATGAAATAGCAATACCTCACACAGATG	66462
EXP_CD630_65001_70000_s_PSO-60-3342	0.897	CD0040	CD0040	putative transcription antiterminator	CAJ66852.1	611	ATAATACTTTTATTAGCTGTAGACCAAAAGTGTTTTAATCCATTAAGCACTCTACTCTCA	66599
EXP_CD630_65001_70000_s_PSO-60-3167	0.55	CD0041	CD0041	PTS system, IIa component	CAJ66852.1	612	AATATTGAAGTGTCTAACAATGAAGATGCATTAAAGTTTTTGGGACAACGTTTGTTTGAC	66774
EXP_CD630_65001_70000_s_PSO-60-3108	1.185	CD0041	CD0041	PTS system, IIa component	CAJ66852.1	613	CGAACAGTATGTAAAAGAAAGCTACATACAAGCTGTTGTAGCAAGAGAAAAAAAGTATGC	66833
EXP_CD630_65001_70000_s_PSO-60-3009	1.053	CD0041	CD0041	PTS system, IIa component	CAJ66852.1	614	ACATACAGATATAGTACATGTAAATGAGCCAGGAATAGCAATTGGAATACTGAATAAACC	66932
EXP_CD630_65001_70000_s_PSO-60-2872	1.21	CD0041	CD0041	PTS system, IIa component	CAJ66852.1	615	CACAAGAACAATTGCAACTATTAGAAAAACTTATGACTATATTTCAAGATAAGAATATAC	67069
EXP_CD630_65001_70000_s_PSO-60-2777	1.428	CD0041/2	CD0041/2		CAJ66852.1	616	AGTGATTTATTAAACTCTAAATTGAAAAATTAAACATGTAAAGTATATTAAAAATGTAAA	67164
EXP_CD630_65001_70000_s_PSO-60-2657	1.064	CD0042		PTS system, IIb component	CAJ66852.1	617	GACTAATGTGGCTAAAAAGATATTAGTTGCATGTGGAACAGGAGTATGTACTTCAACAAT	67284
EXP_CD630_65001_70000_s_PSO-60-2608	1.072	CD0042		PTS system, IIb component	CAJ66852.1	618	ACTTCAACAATTGCTATAAACAAATTAAAGAAAGCACTTCAAGACATTGGTAAATTGGAT	67333
EXP_CD630_65001_70000_s_PSO-60-2503	1.327	CD0042		PTS system, IIb component	PTS system, IIb component	619	GCACCTGATTATGATTTAATAATTTGTACTACACAAGTATCTAGTAGTATAAAAACACCA	67438
EXP_CD630_65001_70000_s_PSO-60-2412	1.193	CD0042/3	CD0042/3			620	TCGGAATGGATAAATTAATCAATGATGTATTAGAAGAGTTAGAATTATAATTAAAAAAAT	67529
EXP_CD630_65001_70000_s_PSO-60-2262	0.824	CD0043	CD0043	PTS system, IIc component	CAJ66853.1	621	GGTCTAGGTGCACAAGTAATGATGCCAATAATAATATGTATTTTTGGTTTGATATTAGGT	67679
EXP_CD630_65001_70000_s_PSO-60-2156	0.892	CD0043	CD0043	PTS system, IIc component	CAJ66853.1	622	GGTTTATAGGTCTTAACACTATTATAGCTTTGCTAACAGATAATTTAGGTCCAGCTACAC	67785
EXP_CD630_65001_70000_s_PSO-60-1956	0.596	CD0043	CD0043	PTS system, IIc component	CAJ66853.1	624	ACTAATACTACTCAAACTGTTGATGTAGACATATGGGATTACTGGCATTTTGCTTTTACA	67985
EXP_CD630_65001_70000_s_PSO-60-1842	0.631	CD0043	CD0043	PTS system, IIc component	CAJ66853.1	625	GTAGCAAATATGGTAATTGTATTGGTAATGGCAGATTTAACTGCTCCAGGTATAGAGGAA	68099
EXP_CD630_65001_70000_s_PSO-60-1769	0.787	CD0043	CD0043	PTS system, IIc component	CAJ66853.1	626	CAGGTATATCTCTTCCTCATGGATTTACACAGGCATTTGTTCCAATTGCTATAGTAGTAA	68172
EXP_CD630_65001_70000_s_PSO-60-1669	0.921	CD0043	CD0043	PTS system, IIc component	CAJ66853.1	627	GATAAATGCTGATACATTGCAGAAAAAATTTGGATTATTTGGAGAACCTTTAATAATGGG	68272
EXP_CD630_65001_70000_s_PSO-60-1580	1.381	CD0043	CD0043	PTS system, IIc component	CAJ66853.1	628	CTGCGAAATATGATATAAAAGGAATATTACAATTAGGTGTAACTATGGGAGCTGTATTAA	68361
EXP_CD630_65001_70000_s_PSO-60-1281	1.142	CD0043	CD0043	PTS system, IIc component	CAJ66853.1	631	GTAATTCCATTTGCACTTGTATTAATCGTACCAATTACAAAGGGAAATGTGTTTAGAACA	68660
EXP_CD630_65001_70000_s_PSO-60-1181	0.808	CD0043	CD0043	PTS system, IIc component	CAJ66853.1	632	TCGCAACTAACTTAGCTCCATTATTTACCCAAATGGCTTTAAATGCTAGTTTTAAAATGC	68760
EXP_CD630_65001_70000_s_PSO-60-1089	3.049	CD0043	CD0043	PTS system, IIc component	CAJ66853.1	633	GATGGTGCGAATCCATTAAGTTGGGTATTTGTAAAAGTTATGAACTATAAAGTTATTGGA	68852
EXP_CD630_65001_70000_s_PSO-60-958	0.883	CD0043/4	CD0043/4		CAJ66853.1	634	AAAGCTATCTATAGAAGAATAAGGTTAAAACAATTTTATTAAGGAGTGTATAGGTTATGA	68983
EXP_CD630_65001_70000_s_PSO-60-873	0.665	CD0044	CD0044	putative membrane protein	CAJ66853.1	635	ATACTTACTCAATGTTACAATACCAGGATTTTTTATGATTTTAATATTGATTTATGCACT	69068
EXP_CD630_65001_70000_s_PSO-60-773	0.851	CD0044	CD0044	putative membrane protein	CAJ66853.1	636	TTGTTAATAATTGTCTGTACTTATGGTATATTCAATACTTTTATATCATCAAGTAATCCT	69168
EXP_CD630_65001_70000_s_PSO-60-661	3.212	CD0044	CD0044	putative membrane protein	putative membrane protein	637	CACATAAGTATGAAATTAAAGATATAGAAAAGATAAGAATAAGAGAATTTTATAATAAAA	69280
EXP_CD630_65001_70000_s_PSO-60-546	1.443	CD0044	CD0044	putative membrane protein	putative membrane protein	638	AACAAATATGTTTAATAATAGTATAGCATTATATAGCTATTTCATTGAGTTGGAAGAGTG	69395
EXP_CD630_65001_70000_s_PSO-60-466	1.632	CD0044/5	CD0044/5			639	AATTTAGAAATAAAAAATTTGAGAATAAGAACATATAAAAATAAAAAATTGAATTGAAGC	69475
EXP_CD630_65001_70000_s_PSO-60-357	1.263					640	TTTTAGAATTTTCAATCAAGACAATAACATAATAGCTAAGCAATTAGAACACAATTAAGA	69584
EXP_CD630_65001_70000_s_PSO-60-245	0.826	CD0045	CD0045	putative sugar-phosphate aldolase	CAJ66854.1	641	AAATTAAGAAAAGAAGTATTACAAGCATCTTTAGACCTTTTAAACTATAATTTAGTGACA	69696
EXP_CD630_65001_70000_s_PSO-60-160	0.721	CD0045	CD0045	putative sugar-phosphate aldolase	CAJ66854.1	642	GAGATGAACAAACTGGCTATATAGCAATCACCCCAAGTGGAATGGATTATAGAAATCTTA	69781
EXP_CD630_65001_70000_s_PSO-60-79	0.965	CD0045	CD0045	putative sugar-phosphate aldolase	CAJ66854.1	643	TAGATGTAGATGGAAATATTATAGATGGAAAATGGAAAGCATCAGTGGATTTATCAGACC	69862
EXP_CD630_70001_75000_s_PSO-60-4853	0.844	CD0045	CD0045	putative sugar-phosphate aldolase	CAJ66854.1	644	ATCTAAAAAGATGGGAAAATGTGTTATTGAAGCAATTGGTGACAAAAGAGCATGTCTTTT	70088
EXP_CD630_70001_75000_s_PSO-60-4736	1.409	CD0045	CD0045	putative sugar-phosphate aldolase	CAJ66854.1	645	TGTAATGTTAGAAGATTCAGCAAAAGTATATTACTTAGCAAAATCAATTGGCACACCAGT	70205
EXP_CD630_70001_75000_s_PSO-60-4552	0.885	CD0045/6	CD0045/6		CAJ66854.1	646	GAGATTTATAATGATATAATAAGTTTAATAGTTAAGAAGTAAAATATGAAATGTAATAGT	70389
EXP_CD630_70001_75000_s_PSO-60-4535	0.98	CD0045/6	CD0045/6		CAJ66854.1	647	AATAAGTTTAATAGTTAAGAAGTAAAATATGAAATGTAATAGTATATAAATTCATTTAAG	70406
EXP_CD630_70001_75000_s_PSO-60-4279	1.148	CD0046	CD0046	putative lipoate-protein ligase	CAJ66854.1	648	AAGTATATCATGATGTTATTGAAAAGGGAGAAATTCCTATTTTAAGAAGAATATCTGGAG	70662
EXP_CD630_70001_75000_s_PSO-60-4183	1.165	CD0046	CD0046	putative lipoate-protein ligase	CAJ66854.1	649	TGTCATTCATACAAAAAGATAGGCAACTTCATGAGATAGATTTTTTGGAGCATACTAAGT	70758
EXP_CD630_70001_75000_s_PSO-60-4044	1.099	CD0046	CD0046	putative lipoate-protein ligase	CAJ66854.1	650	AATTTCAGGTTCTGCACAGTCTATAAAAAGAAAAAATTCTCTTTATCATGGAACTCTTCT	70897
EXP_CD630_70001_75000_s_PSO-60-3815	1.625	CD0046	CD0046	putative lipoate-protein ligase	CAJ66854.1	651	AAGAATATAAAAGAACTTGAATTGGATGAAGAAGATATTAAAAGTGTATACAATATAGGA	71126
EXP_CD630_70001_75000_s_PSO-60-3655	0.59	CD0046	CD0046	putative lipoate-protein ligase	CAJ66854.1	652	ACAGATGGAAAGTATCAAAATTTTTTATTTCTTATGATGATAATGTAATTAATATGGACA	71286
EXP_CD630_70001_75000_s_PSO-60-3572	0.734	CD0046	CD0046	putative lipoate-protein ligase	CAJ66854.1	653	AAAGAAGAAATAAAAGAGAGTATTTTAGAAAATTATCCACATTACATAGATTTAATCAAT	71369
EXP_CD630_70001_75000_s_PSO-60-3490	1.182	CD0046/7	CD0046/7		CAJ66854.1	654	CTAATTTGATAAAATTGTCTTATATCAAACTAGAGGTTTTTAATATTCTTGCATATTAAC	71451
EXP_CD630_70001_75000_s_PSO-60-3348	1.582	CD0046/7	CD0046/7		CAJ66854.1	655	GCAAATAGACATTAACTATTTATACAACTGAAAATTTAATATATAATTAATCAGATGGTT	71593
EXP_CD630_70001_75000_s_PSO-60-3292	2.198	CD0046/7	CD0046/7		CAJ66854.1	656	GGTTAAAATAAAAATATTAAAAGTTTTAATAAATGATGGTTAAAAATAAAATACGAGGTG	71649
EXP_CD630_70001_75000_s_PSO-60-3170	1.15	CD0047	ispD	2-C-methyl-D-erythritol 4-phosphate cytidylyltransferase	CAJ66854.1	657	AACAAACAGTTCATAAAATTAAGAGAAAAAGAAATTATTGCTCATACAATTCAAGTTTTT	71771
EXP_CD630_70001_75000_s_PSO-60-3060	1.842	CD0047	ispD	2-C-methyl-D-erythritol 4-phosphate cytidylyltransferase	CAJ66854.1	658	AGAAGATTTTTTTAAAGAAAATATAATAAATAAGTATAACTTTAAAAATATAAAAATAGC	71881
EXP_CD630_70001_75000_s_PSO-60-2949	1.162	CD0047	ispD	2-C-methyl-D-erythritol 4-phosphate cytidylyltransferase	CAJ66854.1	659	AGATAAAAATTGTGATATAGTACTTATCCATGATGGAGCAAGACCATTTGTCGACCATAG	71992
EXP_CD630_70001_75000_s_PSO-60-2899	1.251	CD0047	ispD	2-C-methyl-D-erythritol 4-phosphate cytidylyltransferase	CAJ66854.1	660	TCGACCATAGAATAATCAACGAATCTATAAAGGTAGCTAAAGAAAAAAAGGCTGTGGTTG	72042
EXP_CD630_70001_75000_s_PSO-60-2748	0.803	CD0047	ispD	2-C-methyl-D-erythritol 4-phosphate cytidylyltransferase	CAJ66854.1	661	CCCTCAAACCTTTGAATATAATCTCATAATAGATGCTTATGAACAAGCATATAAGAACAA	72193
EXP_CD630_70001_75000_s_PSO-60-2664	1.152	CD0047	ispD	2-C-methyl-D-erythritol 4-phosphate cytidylyltransferase	CAJ66854.1	662	GTTGGTAGAAAATATAGGTCAAAGTGTCACTATGGTAATGGGTTCTTATGAAAACATAAA	72277
EXP_CD630_70001_75000_s_PSO-60-2558	0.54	CD0047/8	CD0047/8		CAJ66854.1	663	ATGGAAAAAAGAGATGAAGTTAACAGTAGAAGGAGAATTATATGAGAATAGGATTAGGAT	72383
EXP_CD630_70001_75000_s_PSO-60-2513	0.545	CD0048	ispF	2-C-methyl-D-erythritol 2,4-cyclodiphosphate synthase	CAJ66854.1	664	GAATAGGATTAGGATATGATGTACACAAATTAACAGAGGATAGAAAACTTATAATCGGTG	72428
EXP_CD630_70001_75000_s_PSO-60-2399	1.06	CD0048	ispF	2-C-methyl-D-erythritol 2,4-cyclodiphosphate synthase	CAJ66854.1	665	TGATACATGCAATAATGGATTCTATTTTAGGTGCTCTAGCATTAGGAGATATAGGGAAGC	72542
EXP_CD630_70001_75000_s_PSO-60-2269	0.622	CD0048	ispF	2-C-methyl-D-erythritol 2,4-cyclodiphosphate synthase	CAJ66854.1	666	AATAACAAGTAAAGGATATAAAATTGGTAATATAGACAGTACTATAATTGCTCAAAGCCC	72672
EXP_CD630_70001_75000_s_PSO-60-2212	0.948	CD0048	ispF	2-C-methyl-D-erythritol 2,4-cyclodiphosphate synthase	CAJ66855.1	667	CCCTAAGATGGCTCCATATATTGAGAGTATGAGAAGTAATATATCAAAAGTTTTAAACAC	72729
EXP_CD630_70001_75000_s_PSO-60-2097	1.076	CD0048	ispF	2-C-methyl-D-erythritol 2,4-cyclodiphosphate synthase	CAJ66855.1	668	GGAGCAAAACAGGGAATAGCTTCACAAAGTATTTGTTTATTATTGTTGACAAGTCAGAAT	72844
EXP_CD630_70001_75000_s_PSO-60-1959	3.249	CD0048/9	CD0048/9		CAJ66855.1	669	AAGTGAAATTAATATAAATATAAAATTAGCTATGATAAAGAAATAGTAAAATGATGAAAT	72982
EXP_CD630_70001_75000_s_PSO-60-1849	3.335	CD0048/9	CD0048/9		CAJ66855.1	670	CCTGTCTTTTAGCTTAAAGGTATAAAAATCTTTACGGTAGGAACCGTTATATTCCCAAAA	73092
EXP_CD630_70001_75000_s_PSO-60-1742	1.437	CD0048/9	CD0048/9			671	CTTTCGTCTCTATACTTGTATAGAGATGAGAGGTTTTTTATATTTTCAGGAAGTTAATAT	73199
EXP_CD630_70001_75000_s_PSO-60-1678	1.17	CD0048/9	CD0048/9		CAJ66856.1	672	GAGGAATCTATTAATGAAAATGTCAAAAATGTTTATGCCGACATTAAAAGAAATCCCAGC	73263
EXP_CD630_70001_75000_s_PSO-60-1606	0.707	CD0049	proS	prolyl-tRNA synthetase	CAJ66856.1	673	TACAAGCCATCAATTAATGGTTAGGTCAGGCATGATAAAAAAAATGACTTCAGGTGTTTA	73335
EXP_CD630_70001_75000_s_PSO-60-1491	0.525	CD0049	proS	prolyl-tRNA synthetase	CAJ66856.1	674	GAAGAATTAAATAAAAAAGATTGTCAAGAAATACTTTGTGCAGCCTTACTTCCTTCTGAA	73450
EXP_CD630_70001_75000_s_PSO-60-1350	1.849	CD0049	proS	prolyl-tRNA synthetase	prolyl-tRNA synthetase	675	CTTGGGCCAACACATGAAGAAGCATTCACTGATATAATAAGACAAGAAATTACTTCATAT	73591
EXP_CD630_70001_75000_s_PSO-60-1250	0.843	CD0049	proS	prolyl-tRNA synthetase	CAJ66857.1	676	ATAGAGACGAGAGAAGACCAAGATTTGGTGTTATGAGAACTAAGACTTTTACAATGAAGG	73691
EXP_CD630_70001_75000_s_PSO-60-1197	0.892	CD0049	proS	prolyl-tRNA synthetase	CAJ66857.1	677	ATGAAGGATGCATATAGTTTTGATGTAGATGATAAAGGTTTAGATAAGTCATATCAAGAT	73744
EXP_CD630_70001_75000_s_PSO-60-1042	0.543	CD0049	proS	prolyl-tRNA synthetase	CAJ66857.1	678	CGAATTTATGGTTAAGTCAGAAGTTGGTGAAGATGAAGTTGTATTTTGTAGTGGATGTGA	73899
EXP_CD630_70001_75000_s_PSO-60-977	1.049	CD0049	proS	prolyl-tRNA synthetase	CAJ66857.1	679	CAGCCAATGTAGAAAGAGCAGAATCTTGTAATCTAGCATCACAAAAAGAAGAAATGAAAG	73964
EXP_CD630_70001_75000_s_PSO-60-842	1.116	CD0049	proS	prolyl-tRNA synthetase	CAJ66857.1	680	AGTTTGCTAAAACTTTAGTATATGAGGCAGATGGAAAAACAGTTGTAGTCGTTGTAAGAG	74099
EXP_CD630_70001_75000_s_PSO-60-793	0.747	CD0049	proS	prolyl-tRNA synthetase	CAJ66857.1	681	CGTTGTAAGAGGAGATAGAGAAGTTAATGAAATCAAAGTATCTAATGCCATAGGTTCTGT	74148
EXP_CD630_70001_75000_s_PSO-60-668	1.299	CD0049	proS	prolyl-tRNA synthetase	CAJ66857.1	682	CAGGTCCAATAGGTATAAATGCTGACTATGTATTTATAGATAAAGAAATTGTTGAACAAA	74273
EXP_CD630_70001_75000_s_PSO-60-562	0.929	CD0049	proS	prolyl-tRNA synthetase	CAJ66857.1	683	TGCTAACTATGGAAGAGATTTTGAAGGAATAGTTGGAGACTTTAGAAATGTTCAAGAAGG	74379
EXP_CD630_70001_75000_s_PSO-60-450	0.726	CD0049	proS	prolyl-tRNA synthetase	CAJ66857.1	684	GTAGGACATATATTTAAACTAGGAACTAAGTACTCAGAATCTATGAATGCAAACTTCATA	74491
EXP_CD630_70001_75000_s_PSO-60-279	0.782	CD0049	proS	prolyl-tRNA synthetase	CAJ66857.1	685	CCTTTGTCAGTAGCTCCATACCATGTTGTGATAGTTCCAGCAAATATGAAAAATGAAGAA	74662
EXP_CD630_70001_75000_s_PSO-60-190	0.953	CD0049	proS	prolyl-tRNA synthetase	CAJ66857.1	686	TGATTTGCAAGCTATGGGTGTAGAAGTTTTATTAGATGACAGAGATGAAAGAATAGGTGT	74751
EXP_CD630_70001_75000_s_PSO-60-44	1.466	CD0049	proS	prolyl-tRNA synthetase	CAJ66857.1	687	TTAGACATAAAGAAGATAAAGAGATAATTGACATAGAAGAAATAAATGAAAAAGTAAAGG	74897
EXP_CD630_75001_80000_s_PSO-60-4850	1.284	CD0049/50	CD0049/50		CAJ66857.1	688	AATAAATGAGGAGGTAATTAAAATGGCAAAAAATGAAAAACAATTTGTTGAAGAAATAAC	75091
EXP_CD630_75001_80000_s_PSO-60-4778	1.108	CD0050	CD0050	putative dual-specificity prolyl/cysteinyl-tRNA synthetase	putative dual-specificity prolyl/cysteinyl-tRNA synthetase	689	TGATTTTCCACAATGGTACACAGATGTAATAACTAAGACTGACTTAGTTGATTATGCACC	75163
EXP_CD630_75001_80000_s_PSO-60-4676	1.767	CD0050	CD0050	putative dual-specificity prolyl/cysteinyl-tRNA synthetase	CAJ66858.1	690	ATGGGAAAAGATGCAAGAATTTATGGATAAAAAATTTAAAGAAACTGGACATAAAAACTG	75265
EXP_CD630_75001_80000_s_PSO-60-4617	1.384	CD0050	CD0050	putative dual-specificity prolyl/cysteinyl-tRNA synthetase	CAJ66858.1	691	GTTATTTTCCATTATTAATACCAGAGAGTTTATTAAACAAAGAAGCAGAACACGTTGAAG	75324
EXP_CD630_75001_80000_s_PSO-60-4485	0.688	CD0050	CD0050	putative dual-specificity prolyl/cysteinyl-tRNA synthetase	CAJ66858.1	692	CTACTTCAGAGACTATAATATGTACAATGTATGCGAAATGGTTAAAATCATATAGAGAAT	75456
EXP_CD630_75001_80000_s_PSO-60-4393	0.563	CD0050	CD0050	putative dual-specificity prolyl/cysteinyl-tRNA synthetase	CAJ66858.1	693	GTTAGATGGGAAAAATCAACTAGACCTTTCTTAAGAACATCTGAGTTTTTATGGCAAGAA	75548
EXP_CD630_75001_80000_s_PSO-60-4260	0.971	CD0050	CD0050	putative dual-specificity prolyl/cysteinyl-tRNA synthetase	putative dual-specificity prolyl/cysteinyl-tRNA synthetase	694	TATGTGAAGAATTACTTGCAATGCCAGTTGTAGCTGGTCAAAAAAGTGAAAGTGAGAAAT	75681
EXP_CD630_75001_80000_s_PSO-60-4179	0.871	CD0050	CD0050	putative dual-specificity prolyl/cysteinyl-tRNA synthetase	putative dual-specificity prolyl/cysteinyl-tRNA synthetase	695	ATACTATAGAAGCTATGATGCATGATGGTAAAGCATTACAATCAGGTACAAGTCACTTCC	75762
EXP_CD630_75001_80000_s_PSO-60-3922	0.679	CD0050	CD0050	putative dual-specificity prolyl/cysteinyl-tRNA synthetase	CAJ66859.1	697	AAAAAAGGAAATGTAATGGAGACTGTTGATAAAATATATGCAGATTTAAAAGCTAAGGGA	76019
EXP_CD630_75001_80000_s_PSO-60-3765	1.019	CD0050	CD0050	putative dual-specificity prolyl/cysteinyl-tRNA synthetase	CAJ66859.1	698	CAAAAGATATAGAAAATAATCAAGCTATGGTATTTAGAAGAGATACTTTAGAAAAGGATT	76176
EXP_CD630_75001_80000_s_PSO-60-3653	1.129	CD0050	CD0050	putative dual-specificity prolyl/cysteinyl-tRNA synthetase	CAJ66859.1	699	ACACAATGATATGTTTGAAAAAGCAAGAAAACATAGAGAAGACAATACATCTATAGTTGA	76288
EXP_CD630_75001_80000_s_PSO-60-3499	0.667	CD0050	CD0050	putative dual-specificity prolyl/cysteinyl-tRNA synthetase	CAJ66859.1	700	GAAGAAACAGGAGCAACTATAAGATGCTTACCTTTTGAACAAGAAAACTTAGGTCACAAG	76442
EXP_CD630_75001_80000_s_PSO-60-3359	1.207	CD0050/1	CD0050/1			701	GTAGAAAGTATTTAATACTTTATCCCAGTTTTTTGTTTTTTATGAGTAATAAAATGTATT	76582
EXP_CD630_75001_80000_s_PSO-60-3314	1.034	CD0050/1	CD0050/1			702	GTAATAAAATGTATTTGTAACTATGTCATAAGATAAGTCATAGATACTTATATTAAAAAG	76627
EXP_CD630_75001_80000_s_PSO-60-3143	1.861	CD0050/1	CD0050/1		CAJ66860.1	703	TGCTTTTAATTTTTAGAAAATAAATGACTTAAAAGAAAGATTTATGAAATTAAAACTAGG	76798
EXP_CD630_75001_80000_s_PSO-60-3043	1.894	CD0050/1	CD0050/1		CAJ66860.1	704	GGATATTATTATTAGATTTGATTAAAAATAAACTTGCAAAACAATGTACTAGTTTAATAT	76898
EXP_CD630_75001_80000_s_PSO-60-2952	1.158	CD0050/1	CD0050/1		CAJ66860.1	705	AGTAAAAATGAATGTAAGAGTAAGGTTTGCACCAAGTCCAACAGGATTTGTACATATAGG	76989
EXP_CD630_75001_80000_s_PSO-60-2845	1.152	CD0051	gltX	glutamyl-tRNA synthetase	CAJ66860.1	706	GCGGAGAATATATATTAAGAGTGGAAGATACAGACCAAAGTAGATTAGTAGAAGGTGCTA	77096
EXP_CD630_75001_80000_s_PSO-60-2810	0.911	CD0051	gltX	glutamyl-tRNA synthetase	CAJ66860.1	707	CAAAGTAGATTAGTAGAAGGTGCTATAGAGAATATGCTTAATGCTATGAAATGGGCTGGG	77131
EXP_CD630_75001_80000_s_PSO-60-2677	0.913	CD0051	gltX	glutamyl-tRNA synthetase	CAJ66860.1	708	TTCAATCTCAAAGATTAGATATATACCAAGAATATATAAAGCAACTTTTAGATAGTGGAA	77264
EXP_CD630_75001_80000_s_PSO-60-2617	1	CD0051	gltX	glutamyl-tRNA synthetase	glutamyl-tRNA synthetase	709	AAGCTTATTACTGTTTCTGTACAAAAGAAAGACTGGATGAAGTAAGAGATGCTCAAAGAG	77324
EXP_CD630_75001_80000_s_PSO-60-2469	0.932	CD0051	gltX	glutamyl-tRNA synthetase	glutamyl-tRNA synthetase	710	TGTTATAAGATTAAGATTGCCAGAGAATCATACAATTAAGTTTACAGACTTAGTTAGAGG	77472
EXP_CD630_75001_80000_s_PSO-60-2388	0.624	CD0051	gltX	glutamyl-tRNA synthetase	glutamyl-tRNA synthetase	711	TGACTTAGATGACCAAGTATTAATGAAAACAGATGGATTTCCAACTTATCATTTTGCAGT	77553
EXP_CD630_75001_80000_s_PSO-60-2260	0.821	CD0051	gltX	glutamyl-tRNA synthetase	CAJ66861.1	712	CAAAACATGTTTATTTATATGAAGCTTTTGGATGGGAAGCACCTGTATTTGTGCATTTAC	77681
EXP_CD630_75001_80000_s_PSO-60-2151	0.974	CD0051	gltX	glutamyl-tRNA synthetase	CAJ66861.1	713	TGTAGCTGTTGAAGACTTTAAGAAAAAAGGATATTTACCAGAGGGATTAGTAAACTATGT	77790
EXP_CD630_75001_80000_s_PSO-60-2101	0.666	CD0051	gltX	glutamyl-tRNA synthetase	CAJ66861.1	714	TAAACTATGTAGCATTAGTTGGTTGGTCTCCTGAAGATAATCAAGAATTGTTTACAATGG	77840
EXP_CD630_75001_80000_s_PSO-60-1997	1.329	CD0051	gltX	glutamyl-tRNA synthetase	CAJ66861.1	715	GGTGGAGTATTTGATACTGAAAAATTAAATTGGGTTAATCAGCATTATATAAAAGATGGT	77944
EXP_CD630_75001_80000_s_PSO-60-1857	1.568	CD0051	gltX	glutamyl-tRNA synthetase	CAJ66861.1	716	ATATGATTTCTTAAAGAGTATGATATCAGTACTTAAAGAGAAATTACAATATGTAAAAGA	78084
EXP_CD630_75001_80000_s_PSO-60-1800	1.262	CD0051	gltX	glutamyl-tRNA synthetase	CAJ66861.1	717	AGAAGTTACTGAACATGCAAGTATATTTTTTGGAGATAAAATAGAGGTAGAAACTGAAGA	78141
EXP_CD630_75001_80000_s_PSO-60-1646	1.34	CD0051	gltX	glutamyl-tRNA synthetase	glutamyl-tRNA synthetase	718	GTTCAAGCTATGCTTAAAGAAATACAAAAAGAGTACAAAATAAAAGGGAAAAATTTATTT	78295
EXP_CD630_75001_80000_s_PSO-60-1598	2.255	CD0051	gltX	glutamyl-tRNA synthetase	CAJ66862.1	719	AAAAATTTATTTATGGGCTCAAGAATAATTTTGACAGGGCAAATGCATGGTCCAGATTTA	78343
EXP_CD630_75001_80000_s_PSO-60-1498	1.844	CD0051/52	CD0051/52		CAJ66862.1	720	ATAGAATAGCTTATGTAAAAAATAATATATTATAGTCATAAAAGTCCGCTAATTTAGAAG	78443
EXP_CD630_75001_80000_s_PSO-60-1400	3.157	CD0051/52	CD0051/52		CAJ66862.1	721	CTTAAGAAAATGAAGGTATTTAAGGTAATAAATTTAATATATAAAAAGCAAAGCAAAAAT	78541
EXP_CD630_75001_80000_s_PSO-60-1243	1.424	CD0051/52	CD0051/52		CAJ66862.1	722	ATGTATAGTAATATTGATGATGTTAAAAAGGAATTAAAGGAGCTATGCTTAGAATATGTT	78698
EXP_CD630_75001_80000_s_PSO-60-1189	1.874	CD0051/52	CD0051/52		CAJ66862.1	723	TATGTTACAATTTTAGAAAAATTAAAAGATGAAAAAATGATTACAGAAGAAACTTTTGAA	78752
EXP_CD630_75001_80000_s_PSO-60-1086	2.274	CD0051/52	CD0051/52			724	GGATGGTAATAGTATTATTATTATGTAGTTTGAAAGATAGTACGAAAAATGATAGTAATA	78855
EXP_CD630_75001_80000_s_PSO-60-951	1.458	CD0052	cysS	cysteinyl-tRNA synthetase	cysteinyl-tRNA synthetase	725	TGATGAGTGTGAAAGTTTATAATACATTGACTAGAACAAAAGAAGAATTTGTTCCATTAG	78990
EXP_CD630_75001_80000_s_PSO-60-859	0.687	CD0052	cysS	cysteinyl-tRNA synthetase	cysteinyl-tRNA synthetase	726	CCAACAGTTTATAACTATATACACATAGGTAATGCAAGACCATTTATAATATTTGATACT	79082
EXP_CD630_75001_80000_s_PSO-60-765	0.842	CD0052	cysS	cysteinyl-tRNA synthetase	cysteinyl-tRNA synthetase	727	TAACTTATGTACAAAACTTTACAGATGTTGATGATAAGATTATAAATAGAAGTCATGAGG	79176
EXP_CD630_75001_80000_s_PSO-60-646	0.514	CD0052	cysS	cysteinyl-tRNA synthetase	CAJ66863.1	728	GATGGGCTAGGAATAAAAAGAGCTACTGTTCATCCTCAGGTTACAGATAATATACAACAG	79295
EXP_CD630_75001_80000_s_PSO-60-590	0.524	CD0052	cysS	cysteinyl-tRNA synthetase	CAJ66863.1	729	ACAGATTATAGAGTTTATAAAAGAGTTGGAAGATAAGGGATATGCATATGCAGTAAATGG	79351
EXP_CD630_75001_80000_s_PSO-60-492	0.982	CD0052	cysS	cysteinyl-tRNA synthetase	CAJ66863.1	730	GAAAACTTTCAGGTCAAAAACAAGAAGATTTAGAGGCAGGGGCTAGAATTGAGGTTAATG	79449
EXP_CD630_75001_80000_s_PSO-60-343	1.001	CD0052	cysS	cysteinyl-tRNA synthetase	CAJ66863.1	731	CCAGGATGGCATATAGAATGTTCTGTTATGTCTAAGAGATATTTAGGTGAAACAATTGAT	79598
EXP_CD630_75001_80000_s_PSO-60-243	0.75	CD0052	cysS	cysteinyl-tRNA synthetase	CAJ66863.1	732	AAAATGAAATAGCTCAAAGTGAAGCTAGAAGTGGAAAAACATTCTCAAAATACTGGATGC	79698
EXP_CD630_75001_80000_s_PSO-60-193	1.314	CD0052	cysS	cysteinyl-tRNA synthetase	CAJ66863.1	733	TACTGGATGCATAATGGATATATAAATATAAATGATGAAAAGATGAGTAAATCAAAAGGT	79748
EXP_CD630_75001_80000_s_PSO-60-64	1.506	CD0052	cysS	cysteinyl-tRNA synthetase	CAJ66863.1	734	GCACATTATAGAAATCCAGTAAACTTTAGTGATGAGATGTTAAATCAAGCTAAAGCAGGT	79877
EXP_CD630_80001_85000_s_PSO-60-4933	1.562	CD0052	cysS	cysteinyl-tRNA synthetase	CAJ66863.1	735	AGAAAAAGAAGTAGAGCTTGTTAAAGAATTAGATGACTTTAGACAAAAATTCATAGATGC	80008
EXP_CD630_80001_85000_s_PSO-60-4795	0.963	CD0052	cysS	cysteinyl-tRNA synthetase	CAJ66863.1	736	TGAAAATTCTTCTTTGGAGTTTGCTAAAAAATGCTTAGATGAATTTAATGAACTTACAGG	80146
EXP_CD630_80001_85000_s_PSO-60-4698	2.293	CD0052	cysS	cysteinyl-tRNA synthetase	CAJ66863.1	737	TTAGATAAAGACATTGAAGAATTGATACAAAAAAGAACTGATGCAAAGAAAAATAAAGAG	80243
EXP_CD630_80001_85000_s_PSO-60-4579	1.015	CD0052/3	CD0052/3		CAJ66863.1	738	CACAAGACAAGGTGTTAAGTGGAAAAGGATATAAAAATGGAAAAAACTGAATTAGTTACT	80362
EXP_CD630_80001_85000_s_PSO-60-4481	1.853	CD0053		conserved hypothetical protein	CAJ66863.1	739	GTATGAGACATATATAAGAGAATATTTAATTAGACAGAATACACAAAGAAAAGTTAATGA	80460
EXP_CD630_80001_85000_s_PSO-60-4390	1.749	CD0053		conserved hypothetical protein	CAJ66863.1	740	GCTAAAGCTCAGGCAACTATAATTCATGAAATTGAAATTGAGTTAACTGAAGAAGAGAGT	80551
EXP_CD630_80001_85000_s_PSO-60-4255	1.252	CD0053		conserved hypothetical protein	CAJ66863.1	741	GCAACTGGGTTTGAGGCATTAGTGGGATATTTGTATTTAAATAATGAAATAGAGAGACTT	80686
EXP_CD630_80001_85000_s_PSO-60-4091	1.472	CD0053/4	CD0053/4		CAJ66863.1	742	AATGTATAATAAATATATAGAAATTAGTAATGAGAAAGGATAAAAAGTTATGAAAGTAAA	80850
EXP_CD630_80001_85000_s_PSO-60-3564	1.179	CD0054	thyX	putative thymidylate synthase	CAJ66864.1	747	CAATAGAAGATGCTAGATACGTATTTCCAAATGCATGTGAAACAAAAATGGTATTTACTA	81377
EXP_CD630_80001_85000_s_PSO-60-3268	0.888	CD0055	CD0055	putative tRNA/rRNA methyltransferase	CAJ66864.1	749	GCGAGTATAGAAGGAAGAAATCCGGTAATAGAAGCAATAAAAAGCGACAGAGAAATAGAT	81673
EXP_CD630_80001_85000_s_PSO-60-3198	1.112	CD0055	CD0055	putative tRNA/rRNA methyltransferase	CAJ66864.1	750	TTGCAAATTCAGCTAAAGAAGGTTCAATTAAGAAAATAATAGGAATGGCTAAAGATAAGA	81743
EXP_CD630_80001_85000_s_PSO-60-3100	0.578	CD0055	CD0055	putative tRNA/rRNA methyltransferase	CAJ66864.1	751	GAAGTAAGTACAAGTCATTCACATCAAGGTGTAATAGCTTATGCAAGTGAGTATAAGTAT	81841
EXP_CD630_80001_85000_s_PSO-60-3015	0.74	CD0055	CD0055	putative tRNA/rRNA methyltransferase	CAJ66864.1	752	TAGCAAAGAATAAAGATGAAGACCCATTTTTCATTATATTAGATGAGATAACAGACCCAC	81926
EXP_CD630_80001_85000_s_PSO-60-2907	1.185	CD0055	CD0055	putative tRNA/rRNA methyltransferase	CAJ66864.1	753	GAGTTATCATTCCAAAAAGAAGGTCTGTACACATAACTCCTGTAGTTGCCAAAGCATCTG	82034
EXP_CD630_80001_85000_s_PSO-60-2704	0.663	CD0055	CD0055	putative tRNA/rRNA methyltransferase	CAJ66864.1	754	GGTGTAGTAATTGGAAGTGAAGGTTTTGGAATATCTAGATTGGTTAAACAAAACTGTGAC	82237
EXP_CD630_80001_85000_s_PSO-60-2571	1.014	CD0055/6	CD0055/6		CAJ66864.1	755	ATGAGATATTCAGACAAAGACTGGATAAAAGTAAATAGGCATGAAAAAAAATATAAATCA	82370
EXP_CD630_80001_85000_s_PSO-60-2449	0.756	CD0056	CD0056	conserved hypothetical protein	CD0050/1	756	AAGAGGACTTAGAAGATTCTCGAGAAAAGCTTATTGATGACATTATAGAATTTTCTGAGT	82492
EXP_CD630_80001_85000_s_PSO-60-2348	1.262	CD0056	CD0056	conserved hypothetical protein	CD0050/1	757	GTTAAAAATTCTCGAGAAAAAGTTGAAAAAAGAAAACACATAACAATAGTTTATACAAGA	82593
EXP_CD630_80001_85000_s_PSO-60-2251	0.732	CD0056	CD0056	conserved hypothetical protein	CD0050/1	758	TAACTTCTTTATCAAAGTATGATGATGTAAAAGTAGCCACTAATGACTATGCAGAACAGC	82690
EXP_CD630_80001_85000_s_PSO-60-2167	1.968	CD0056	CD0056	conserved hypothetical protein	CD0050/1	759	CTAGAATGTCTGCAAGAGAATTAAAGTTAGAGTTAGATCGTTCCAAGAATAAAATGAAGG	82774
EXP_CD630_80001_85000_s_PSO-60-2049	0.906	CD0056/7	CD0056/7		CD0050/1	760	TAAAGAAACATTGTCGAAACTTGAGAACATTCGTAGAAAGCGTTGAAATTACTAGGTTCT	82892
EXP_CD630_80001_85000_s_PSO-60-1949	0.951	CD0057	sigH	RNA polymerase sigma-H factor	CAJ66865.1	761	GGAGATTTACATGTTGGTAGCAAAAGAAAAAAGTTATGAGTTAGTGGACAATTGTCAGCA	82992
EXP_CD630_80001_85000_s_PSO-60-1846	1.498	CD0057	sigH	RNA polymerase sigma-H factor	CAJ66865.1	762	ATAGCACTAGAGTACATTATTACTAAATACAGAAATTTTGTAAAGGCAAAAGCAAAGTCA	83095
EXP_CD630_80001_85000_s_PSO-60-1802	1.045	CD0057	sigH	RNA polymerase sigma-H factor	CAJ66865.1	763	GGCAAAAGCAAAGTCATATTTTTTAATTGGAGCAGATAAAGAAGATATAATACAAGAAGG	83139
EXP_CD630_80001_85000_s_PSO-60-1700	0.843	CD0057	sigH	RNA polymerase sigma-H factor	CAJ66865.1	764	TAAGACCAATTCATTTAAATGTTTTGCGGAGATATGTATAACAAGACAAATAATAACTGC	83241
EXP_CD630_80001_85000_s_PSO-60-1568	0.971	CD0057	sigH	RNA polymerase sigma-H factor	CAJ66865.1	765	TGAAGAGTCAGACAGAACACTTTTAGATATTATAGCTACAAGTATAGTAACAGATCCAGA	83373
EXP_CD630_80001_85000_s_PSO-60-1495	0.915	CD0057	sigH	RNA polymerase sigma-H factor	CAJ66865.1	766	AGTAAAGAAGAGTTGAAAAATATAGAATCAAAAATGAACGAATTGTTAAGTGACTTGGAA	83446
EXP_CD630_80001_85000_s_PSO-60-1348	1.548	CD0057/8	CD0057/8		CAJ66865.1	767	GCTTTACAAAGGGTTAAGAGAAAATTAGAAAAACATCTTGAAAACAGAAATGATTAATAG	83593
EXP_CD630_80001_85000_s_PSO-60-1247	1.066	CD0057/8	CD0057/8		CAJ66865.1	768	ATATCGAAAGATAAGGGAGGAAATTCAAAATGGCTAAAGCTAAATACGAAAGAACAAAAC	83694
EXP_CD630_80001_85000_s_PSO-60-1081	0.699	CD0058/71	tufA/B	elongation factor TU	CAJ66865.1	770	AGATTTCGCAAACATAGATAAAGCTCCAGAAGAAAGAGAAAGAGGAATCACAATATCAAC	83860
EXP_CD630_80001_85000_s_PSO-60-656	0.71	CD0058/71	tufA/B	elongation factor TU	CAJ66865.1	773	GAGATAAGATAGTAGAATTATTCGAGCAAATAGATGAGTATATACCAGCTCCAGAGAGAG	84285
EXP_CD630_80001_85000_s_PSO-60-543	0.889	CD0058/71	tufA/B	elongation factor TU	CAJ66865.1	774	AGAGGAACAGTTGCAACAGGAAGAGTGGAAAGAGGAGTACTAAAAGTACAAGACGAAGTA	84398
EXP_CD630_80001_85000_s_PSO-60-493	0.914	CD0058/71	tufA/B	elongation factor TU	elongation factor TU	775	AGACGAAGTAGAATTAGTAGGATTAACAGAAGCACCAAGAAAAGTAGTAGTAACAGGAGT	84448
EXP_CD630_80001_85000_s_PSO-60-394	0.701	CD0058/71	tufA/B	elongation factor TU	elongation factor TU	776	GGATAATATAGGAGCATTATTAAGAGGAGTACAAAGAAACGAGATAGAAAGAGGACAAGT	84547
EXP_CD630_80001_85000_s_PSO-60-258	1.413	CD0058/71	tufA/B	elongation factor TU	elongation factor TU	777	GGAAGACATACACCATTCTTTGATGGATATAGACCACAATTCTATTTCAGAACAACAGAC	84683
EXP_CD630_80001_85000_s_PSO-60-171	0.812	CD0058/71	tufA/B	elongation factor TU	elongation factor TU	778	GGAATAGAGATGGTAATGCCTGGAGATAACGTAACAATGGAAGTAGACTTAATAAACTCA	84770
EXP_CD630_80001_85000_s_PSO-60-45	1.384	CD0058 (tufA)-CD0058A	CD0058 (tufA)-CD0058A			779	GTTGCTACAATAATAGAGTAATTCTTTACTAAACTGATGGATTAAAAGGAATAACAAAAA	84896
EXP_CD630_85001_90000_s_PSO-60-4891	0.539	CD0058 (tufA)-CD0058A	CD0058 (tufA)-CD0058A		CAJ66866.1	780	GAAGTTAATAATATCTTGAATACTGTAGATTTTTAATAAATACATATTTTAAAGATATTA	85050
EXP_CD630_85001_90000_s_PSO-60-4787	1.436	CD0058 (tufA)-CD0058A	CD0058 (tufA)-CD0058A		CAJ66866.1	781	GAGGTGTATCAGATGAGAGTTAAAGTAACTTTAGCATGTACAGAGTGTAAGCAAAGAAAC	85154
EXP_CD630_85001_90000_s_PSO-60-4737	0.669	CD0058A	rpmG	50S ribosomal protein L33	CAJ66866.1	782	GCAAAGAAACTACAACACTACTAAGAATAAGAAAAACAATCCAGACAGAATAGAATTACA	85204
EXP_CD630_85001_90000_s_PSO-60-4589	0.711	CD0059	secE	preprotein translocase SecE subunit	CAJ66866.1	783	AAAAAATGACGGTGCAAAAACTAAAAAAAGGTTTAGTTTGTTTGGATACTTAAAAGAAAC	85352
EXP_CD630_85001_90000_s_PSO-60-4501	1.027	CD0059	secE	preprotein translocase SecE subunit	CAJ66866.1	784	CCGACAAAAAAGGAACTGTTTAAAAACACAAGTATAGTTTTAACTGTAGTTATTTCATGC	85440
EXP_CD630_85001_90000_s_PSO-60-4380	0.687	CD0059/60	CD0059/60		CAJ66866.1	785	AGACGAAAAGAGGTAAGTTAAATGTCAGAATTACAAGAAGCAAGTTGGTATGTAGTTCAT	85561
EXP_CD630_85001_90000_s_PSO-60-4333	0.804	CD0060	nusG	transcription antitermination protein	CAJ66866.1	786	GTATGTAGTTCATACCTATTCGGGACATGAAAATAAAGTTAAAGCTACAATTGAGAAAGC	85608
EXP_CD630_85001_90000_s_PSO-60-4153	1.023	CD0060	nusG	transcription antitermination protein	CAJ66866.1	787	TGTTTTGGTTAAAATGATAATAACTGATGAATCTTGGTATGTAGTAAGAAATACTAAGGG	85788
EXP_CD630_85001_90000_s_PSO-60-3966	1.716	CD0060	nusG	transcription antitermination protein	CAJ66866.1	788	ACAGTAAAAGTATCTCAAGGACCATTTAGTGGACAAATAGGTAACATAGAAGAAATTGAC	85975
EXP_CD630_85001_90000_s_PSO-60-3878	1.368	CD0060	nusG	transcription antitermination protein	CAJ66866.1	789	TAAATGCATTTGGTAAAAGGACTCTATTTGTAATAGAGCTTGAAGGTATAGAAAAAATCT	86063
EXP_CD630_85001_90000_s_PSO-60-3778	1.76	CD0061	rplK	50S ribosomal protein L11	CAJ66866.1	790	ATGGCTAAAAAAGTTATAGGTCAAATAAAATTACAAATACCTGCAGGAAAGGCTACTCCA	86163
EXP_CD630_85001_90000_s_PSO-60-3674	1.663	CD0061	rplK	50S ribosomal protein L11	CAJ66866.1	791	AATGGGATTCACAAAAGAATTTAATGCTAAAACTGCAGATCAAGCTGGAATGATAATACC	86267
EXP_CD630_85001_90000_s_PSO-60-3612	0.902	CD0061	rplK	50S ribosomal protein L11	CAJ66866.1	792	TTGTTATAACTGTATATCAAGATAGATCATTCAGTTTTATAACAAAAACTCCACCAGCTG	86329
EXP_CD630_85001_90000_s_PSO-60-3485	0.845	CD0061	rplK	50S ribosomal protein L11	50S ribosomal protein L11	793	TAAAATGACTTCAGCTCAAGTAAGAGAAATAGCTGAATTAAAGATGCCTGACTTAAATGC	86456
EXP_CD630_85001_90000_s_PSO-60-3393	1.093	CD0061/2	CD0061/2		CAJ66867.1	794	CTGGTACTGCTAGAAGCATGGGTGTTGTAATCGAAGACTAATTAAAAGATACACTTTTTT	86548
EXP_CD630_85001_90000_s_PSO-60-3294	1.344	CD0061/2	CD0061/2		CAJ66867.1	795	GAGGAAAATAAAATGGCTAAAAAAGGTAAAAGATATGCAGGTGCATTACAAAAAGTAGAT	86647
EXP_CD630_85001_90000_s_PSO-60-3208	1.371	CD0062	rplA	50S ribosomal protein L1	CAJ66867.1	796	AGCATTAACATTAGTTTCAGATATAGCTGGAGCTAAATTTGATGAGACAGTAGAAGCACA	86733
EXP_CD630_85001_90000_s_PSO-60-3086	1.507	CD0062	rplA	50S ribosomal protein L1	50S ribosomal protein L1	797	CTCATGGAACTGGTAAAACAAAAAGAGTTTTAGTTTTTGCTAAAGGTGAAAAAGCTAAAG	86855
EXP_CD630_85001_90000_s_PSO-60-2976	1.03	CD0062	rplA	50S ribosomal protein L1	CAJ66868.1	798	AAAATACAAGGTGAAAACTGGTTTGACTTTGATATAGTAGTTGCTACTCCAGATATGATG	86965
EXP_CD630_85001_90000_s_PSO-60-2879	0.992	CD0062	rplA	50S ribosomal protein L1	CAJ66868.1	799	AAGGTTTAATGCCAAACCCTAAATCAGGAACAGTTACATTTGATGTAGCTAAAGCTATAG	87062
EXP_CD630_85001_90000_s_PSO-60-2818	2.923	CD0062	rplA	50S ribosomal protein L1	CAJ66868.1	800	TGAAATAAAAGCTGGTAAAGTTGAATACAGATTAGACAAAACTAACATAATACACGTTCC	87123
EXP_CD630_85001_90000_s_PSO-60-2664	0.723	CD0062	rplA	50S ribosomal protein L1	CAJ66868.1	801	GGACAATATTTAAGAAGTATAACAGTAGCTTCTTCAATGGGACCTGGAGTTAAAATAAAC	87277
EXP_CD630_85001_90000_s_PSO-60-2601	0.722	CD0062/3	CD0062/3		CAJ66868.1	802	GCAAGAACAGCTGAATAATAAAACTGTTGACACAGGTTGACAAAAATGTTATTATATCAC	87340
EXP_CD630_85001_90000_s_PSO-60-2480	0.991	CD0062/3	CD0062/3			803	CCGAGGTTTTAGATAAATTGAGATTACTAAAGCTTTTGATGTCTACTTTTGGCAACAAAA	87461
EXP_CD630_85001_90000_s_PSO-60-2386	1.813	CD0062/3	CD0062/3		CAJ66869.1	804	TTTGGTGAAGGAGGTGCACATCTATATGAGAAAAGCTATAGAAATTAAATCAGAAGTTGT	87555
EXP_CD630_85001_90000_s_PSO-60-2275	1.412	CD0063	rplJ	50S ribosomal protein L10	CAJ66869.1	805	TTACAAAGGATTAACAGTTGAAGAAGTAACTGAGTTAAGAAAACAAATGAGAGAAGCTGG	87666
EXP_CD630_85001_90000_s_PSO-60-2152	0.756	CD0063	rplJ	50S ribosomal protein L10	CAJ66869.1	806	GCAATTTAATGATGAATTATTAGTTGGAACTAATGCCATAGCATTTGGATATGATGATCC	87789
EXP_CD630_85001_90000_s_PSO-60-2042	0.699	CD0063	rplJ	50S ribosomal protein L10	CAJ66869.1	807	TGAAATTAAAGATGGGTATTGTGGAAGGTGCATTCTATGATGAATCTAAGATTGTTGAAA	87899
EXP_CD630_85001_90000_s_PSO-60-1945	0.863	CD0063	rplJ	50S ribosomal protein L10	CAJ66869.1	808	ATTACTTGGTAGCTTAAAAGCTCCAGTATCAAACTTCGCATACTTAATAGATGCAATAGC	87996
EXP_CD630_85001_90000_s_PSO-60-1902	1.176	CD0063/4	CD0063/4		CAJ66869.1	809	TTAATAGATGCAATAGCGAAAAAGGCAGAAGGTCAAGAAGAAGCTTAATTGCTTAACTAA	88039
EXP_CD630_85001_90000_s_PSO-60-1799	1.66	CD0063/4	CD0063/4			810	AATGACAATAGAACAAATATTAGAAGCTATAGAAAATATGAAAGTTTTAGAATTAAATGA	88142
EXP_CD630_85001_90000_s_PSO-60-1642	0.87	CD0064	rplL	50S ribosomal protein L7/L12	CAJ66870.1	811	ACTGAGTTTGATGTAGTATTAACTGACGTTGGTTCTTCAAAAGTTGGAGTTATAAAAGCA	88299
EXP_CD630_85001_90000_s_PSO-60-1583	1.252	CD0064	rplL	50S ribosomal protein L7/L12	CAJ66870.1	812	AGTTAGAGAAATAACAGGATTAGGATTAAAAGAAGCTAAAGAAGTAGTTGACAATGCTCC	88358
EXP_CD630_85001_90000_s_PSO-60-1459	1.01	CD0064/5	CD0064/5		CAJ66870.1	813	GCTGGAGCTAAAGTAGAAGTTAAGTAGTTTCTTTAAAAAGATGCCCATTGGGTATCTTTT	88482
EXP_CD630_85001_90000_s_PSO-60-1389	16.29	CD0064/5	CD0064/5		CAJ66870.1	814	AAAAACTATAAAGAAAGTATTTGGAATTATAAAGAAAGTATTTTTATAAAATAAAAAAAA	88552
EXP_CD630_85001_90000_s_PSO-60-1293	1.539	CD0064/5	CD0064/5			815	GGTGTAATGGTATTTTAATTTAACATTATTATCAAATTAAAATATAAACAATTGTTGTAA	88648
EXP_CD630_85001_90000_s_PSO-60-1143	1.231	CD0064/5	CD0064/5		CAJ66871.1	816	AATAAATAATTAATTAACAAATATAAATTTTAAAATAAGTTAGATATTTAGAAAAATCGA	88798
EXP_CD630_85001_90000_s_PSO-60-1069	2.955	CD0064/5	CD0064/5		CAJ66871.1	817	AAAGGACATATTCAAGGAGGAGTTAATAATGGAAAAATTACAAGGAAAAATTGCAGTAGT	88872
EXP_CD630_85001_90000_s_PSO-60-953	0.87	CD0065		NADP-dependent 7-alpha-hydroxysteroid dehydrogenase	CAJ66871.1	818	GAGCAACTGTGTACTTAGCAGCTCGTTCAGAAGAATTAGCTCATGAAGTTATAAATAAAA	88988
EXP_CD630_85001_90000_s_PSO-60-877	0.717	CD0065		NADP-dependent 7-alpha-hydroxysteroid dehydrogenase	CAJ66871.1	819	TTGTGCTAAGTTTGTTTACTTTAATGCTCGTGAAGAAGAGACCTTTACCTCAATGATAGA	89064
EXP_CD630_85001_90000_s_PSO-60-788	0.787	CD0065		NADP-dependent 7-alpha-hydroxysteroid dehydrogenase	CAJ66871.1	820	ATATACTTGTAAACAATTTTGGTTCAACAAACCCTTCTCTTGACAAAGACCTTGTAACTG	89153
EXP_CD630_85001_90000_s_PSO-60-653	1.159	CD0065		NADP-dependent 7-alpha-hydroxysteroid dehydrogenase	CAJ66871.1	821	CTCATATGATAAAGAATGGAAAAGGAAGTATAGTAAATATATCAAGTATAGGTTCAGTAT	89288
EXP_CD630_85001_90000_s_PSO-60-547	1.002	CD0065		NADP-dependent 7-alpha-hydroxysteroid dehydrogenase	NADP-dependent 7-alpha-hydroxysteroid dehydrogenase	822	CAACTCATTAACTCAAAACATAGCTACACAATATGCTAAAGACAATGTTAGATGTAATGC	89394
EXP_CD630_85001_90000_s_PSO-60-449	1.341	CD0065		NADP-dependent 7-alpha-hydroxysteroid dehydrogenase	NADP-dependent 7-alpha-hydroxysteroid dehydrogenase	823	ACAATATGTCTCCAGAGTTCATAAAAGAATTTTTAAAGCATGTTCCTTTAAATCGTATAG	89492
EXP_CD630_85001_90000_s_PSO-60-388	2.391	CD0065		NADP-dependent 7-alpha-hydroxysteroid dehydrogenase	CAJ66872.1/CAJ66886.1	824	GGAACCAGATGATATAGCAAAAGCTGTTCTATTCTATGCTAGTGATGACTCATCATTTAT	89553
EXP_CD630_85001_90000_s_PSO-60-166	1.07	CD0065/66	CD0065/66		CAJ66872.1/CAJ66886.1	825	GGAAAGGTTTGAGGTTCAAAATTCCAAGTTAAATTTATTTATGGTCTTTATTTTGTATAT	89775
EXP_CD630_85001_90000_s_PSO-60-92	1.292	CD0065/66	CD0065/66		CAJ66872.1/CAJ66886.1	826	TATATTTGTATAAATGTAATTATTTACAATCATTTTAATATGGAATTATAATTAAATAGG	89849
EXP_CD630_90001_95000_s_PSO-60-4845	0.607	CD0065/66	CD0065/66		CAJ66872.1/CAJ66886.1	827	AATTATTAGATGCGTTAGAATGAACTATTGTTTTATTTTTAATTATTGAGAGGTGAAAAG	90096
EXP_CD630_90001_95000_s_PSO-60-4785	1.18	CD0065/66	CD0065/66		CAJ66872.1/CAJ66886.1	828	TGAATGCCACATCCTGTCACGATAGGTAAAAGAACTAGAATGAGCTTTTCTAAAATTAAG	90156
EXP_CD630_90001_95000_s_PSO-60-4726	0.734	CD0066	rpoB	DNA-directed RNA polymerase beta chain	CAJ66872.1/CAJ66886.1	829	GGAAATAGCTGATGTGCCAAATCTTATAGAAATTCAAGTAGATTCCTATGAGTGGTTTTT	90215
EXP_CD630_90001_95000_s_PSO-60-4627	0.653	CD0066	rpoB	DNA-directed RNA polymerase beta chain	CAJ66872.1/CAJ66886.1	830	AATAGAAGATTATACTGGTAATCTTATATTGGAATTTGTCGACTATTCTCTAGATGATAA	90314
EXP_CD630_90001_95000_s_PSO-60-4514	1.93	CD0066	rpoB	DNA-directed RNA polymerase beta chain	CAJ66872.1/CAJ66886.1	831	CTCTAAAGGTTAAGGTAAGACTTATAAATAAAGAAACAGGTGAGATAAAAGAACAAGAAG	90427
EXP_CD630_90001_95000_s_PSO-60-4429	0.81	CD0066	rpoB	DNA-directed RNA polymerase beta chain	CAJ66872.1/CAJ66886.1	832	GACAGAAAGAGGAACTTTCGTTATAAATGGAGCAGAAAGAGTTATAGTAAGTCAATTAGT	90512
EXP_CD630_90001_95000_s_PSO-60-4246	0.715	CD0066	rpoB	DNA-directed RNA polymerase beta chain	CAJ66872.1/CAJ66886.1	833	ATCTGTAAGAGTTGATAGAACAAGAAAACAACCAGTTACAGTTTTACTTAGAGCTTTAGG	90695
EXP_CD630_90001_95000_s_PSO-60-4090	1.106	CD0066	rpoB	DNA-directed RNA polymerase beta chain	DNA-directed RNA polymerase beta chain	834	TCTTGTAGAGATATACAAAAAATTAAGACCAGGTGAACCTCCTACTGTAGAAAGTGCATC	90851
EXP_CD630_90001_95000_s_PSO-60-4017	0.739	CD0066	rpoB	DNA-directed RNA polymerase beta chain	DNA-directed RNA polymerase beta chain	835	GCTTTATTCTTTGACCCAAAAAGATATGACCTAGCAAAAGTTGGTAGATATAAATTCAAT	90924
EXP_CD630_90001_95000_s_PSO-60-3870	0.934	CD0066	rpoB	DNA-directed RNA polymerase beta chain	DNA-directed RNA polymerase beta chain	836	GCTGGAGAAAAAATAAGCTATGATTTGGCTAAAGCCATACAAAATGCAGGTATAAATGTA	91071
EXP_CD630_90001_95000_s_PSO-60-3745	1.258	CD0066	rpoB	DNA-directed RNA polymerase beta chain	CAJ66873.1	837	GTCTCACATTGATTTTGACATAGATGATTTAAACATAAAAGAAAAAGTACATTATCCAAC	91196
EXP_CD630_90001_95000_s_PSO-60-3685	1.151	CD0066	rpoB	DNA-directed RNA polymerase beta chain	CAJ66874.1	838	TTTAAAAGAAATTTTAGATGGATATAGTGATGAAGAAGAAATAAAAGAGGCTATAAAATC	91256
EXP_CD630_90001_95000_s_PSO-60-3606	0.884	CD0066	rpoB	DNA-directed RNA polymerase beta chain	CAJ66874.1	839	CCAAAACATATATTATTAGATGATATAATAGCTTCAATAAGTTATGAGTTCAATATATTC	91335
EXP_CD630_90001_95000_s_PSO-60-3496	1.395	CD0066	rpoB	DNA-directed RNA polymerase beta chain	CD0059/60	840	AAGATCTGTAGGTGAATTGTTACAAAATCAAGTTAGAATTGGTCTTTCAAGAATGGAAAG	91445
EXP_CD630_90001_95000_s_PSO-60-3356	0.987	CD0066	rpoB	DNA-directed RNA polymerase beta chain	CAJ66875.1	841	CTGCAATAAAAGAATTTTTTGGTAGTTCTCAGTTATCTCAGTTCATGGATCAAACAAATC	91585
EXP_CD630_90001_95000_s_PSO-60-3150	1.526	CD0066	rpoB	DNA-directed RNA polymerase beta chain	CAJ66875.1	842	ATCGGTCTTATAAACTCTCTAGGAACTTATGCAAAAATAAATGAATTTGGATTTATAGAA	91791
EXP_CD630_90001_95000_s_PSO-60-3106	1.459	CD0066	rpoB	DNA-directed RNA polymerase beta chain	CAJ66875.1	843	ATTTGGATTTATAGAATCACCATATAGAAAATTTGATAAAGAAACATCAACAGTTACTGA	91835
EXP_CD630_90001_95000_s_PSO-60-2992	0.731	CD0066	rpoB	DNA-directed RNA polymerase beta chain	CAJ66875.1	844	AAATGAGCCATTAACAGAAGATGGTAAATTCGTAAACCATAGAGTTGTTTGTAGAACTGT	91949
EXP_CD630_90001_95000_s_PSO-60-2909	0.897	CD0066	rpoB	DNA-directed RNA polymerase beta chain	CAJ66876.1	845	CTGAAAGTAGAGTAGATTACATGGATATATCTCCTAAGCAGGTTGTATCTGTTGCCACTG	92032
EXP_CD630_90001_95000_s_PSO-60-2780	0.941	CD0066	rpoB	DNA-directed RNA polymerase beta chain	CAJ66876.1	846	CAGTGCCTCTAGTTAGAAGAGAAGCACCAATTATAGGAACTGGTATAGAATACAGAGCAG	92161
EXP_CD630_90001_95000_s_PSO-60-2642	1.299	CD0066	rpoB	DNA-directed RNA polymerase beta chain	CAJ66876.1	847	AAAGAGAAGATGGAAACAGAGATAGATATAATCTACTTAAGTTTAAACGTTCAAACTCAG	92299
EXP_CD630_90001_95000_s_PSO-60-2445	1.217	CD0066	rpoB	DNA-directed RNA polymerase beta chain	CAJ66876.1	848	GAAGGTTATAACTACGAGGATGCTATATTAATAAATGAAAGATTAGTTAAAGAAGATAGA	92496
EXP_CD630_90001_95000_s_PSO-60-2368	1.076	CD0066	rpoB	DNA-directed RNA polymerase beta chain	DNA-directed RNA polymerase beta chain	849	AGAAGAATATGAATGTGAAGCTAGAGATACAAAACTAGGGCCAGAGGAAATAACTAGAGA	92573
EXP_CD630_90001_95000_s_PSO-60-2272	0.544	CD0066	rpoB	DNA-directed RNA polymerase beta chain	DNA-directed RNA polymerase beta chain	850	AGATGACAGAGGTATAATAAGAATAGGTGCAGAAGTAGACTCAGGTGATATATTAGTTGG	92669
EXP_CD630_90001_95000_s_PSO-60-2100	0.846	CD0066	rpoB	DNA-directed RNA polymerase beta chain	CAJ66877.1	852	GGTGAATCTGGTATAATAGTTGATGTAAAAGTATTTACTAGAGAAAATGGAGATGATTTA	92841
EXP_CD630_90001_95000_s_PSO-60-2004	0.523	CD0066	rpoB	DNA-directed RNA polymerase beta chain	CAJ66877.1	853	GCTAAAAAGAGAAAAATAAAAGTTGGAGATAAAATGGCTGGTCGTCATGGTAATAAAGGG	92937
EXP_CD630_90001_95000_s_PSO-60-1649	0.672	CD0066	rpoB	DNA-directed RNA polymerase beta chain	CAJ66877.1	856	TTGGATATATGTACTACTTGAAACTACATCACTTAGTAGATGAAAAACTACATGCAAGAA	93292
EXP_CD630_90001_95000_s_PSO-60-1449	0.579	CD0066	rpoB	DNA-directed RNA polymerase beta chain	DNA-directed RNA polymerase beta chain	857	AAGTCTGATGACGTTGTAGGTCGTGTTAGAACATATGAAGCTATAGTTAAAGGTGAAAAT	93492
EXP_CD630_90001_95000_s_PSO-60-1380	1.009	CD0066	rpoB	DNA-directed RNA polymerase beta chain	DNA-directed RNA polymerase beta chain	858	CCAGGAATCCCAGAATCATTTAAGGTTCTTATAAAAGAACTTCAAAGTTTATGCTTAGAT	93561
EXP_CD630_90001_95000_s_PSO-60-1173	0.657	CD0066	rpoB	DNA-directed RNA polymerase beta chain	CAJ66878.1	860	TTTGCAGAAAATGCAGAAGATGAGGATATAGAGAATTTAGAAGAATTCACTGAAGATGAT	93768
EXP_CD630_90001_95000_s_PSO-60-1096	0.716	CD0066/7	CD0066/7		CAJ66878.1	861	AGATTTTGATAGTGATGACTTTGATATGTAAATTTAATTAATGTAAATCTCAAATAGAAG	93845
EXP_CD630_90001_95000_s_PSO-60-947	0.818	CD0067	rpoC	DNA-directed RNA polymerase beta' chain	CAJ66878.1	862	AGAAGTTAAAAAGCCAGAAACTATAAATTACCGTACTTTAAAACCAGAAAAAGATGGTCT	93994
EXP_CD630_90001_95000_s_PSO-60-842	1.077	CD0067	rpoC	DNA-directed RNA polymerase beta' chain	CAJ66878.1	863	CTGTGGTAAATATAGAAGAGTTAGATATAAAGGTGTAGTTTGTGATAGATGTGGAGTAGA	94099
EXP_CD630_90001_95000_s_PSO-60-790	0.791	CD0067	rpoC	DNA-directed RNA polymerase beta' chain	DNA-directed RNA polymerase beta' chain	864	GGAGTAGAAGTAACTAAATCAAAAGTAAGAAGAGAGAGAATGGGACATATAGAGCTAGCT	94151
EXP_CD630_90001_95000_s_PSO-60-568	0.686	CD0067	rpoC	DNA-directed RNA polymerase beta' chain	CAJ66879.1	866	AAAGAATACAGAACTGCTCTTGAAAAGTATGGATATACTTTTACTGTAGGAATGGGTGCT	94373
EXP_CD630_90001_95000_s_PSO-60-250	1.171	CD0067	rpoC	DNA-directed RNA polymerase beta' chain	DNA-directed RNA polymerase beta' chain	869	AGAAGAGTTATAAATAGAAACAATAGACTTAAAAGATTATTAGAGCTTGGAGCTCCAGAT	94691
EXP_CD630_90001_95000_s_PSO-60-151	0.776	CD0067	rpoC	DNA-directed RNA polymerase beta' chain	DNA-directed RNA polymerase beta' chain	870	GTTGATGCATTGATAGATAATGGTAGAAGAGGTAGACCTGTAACAGGACCTGGAAATAGA	94790
EXP_CD630_90001_95000_s_PSO-60-82	1.017	CD0067	rpoC	DNA-directed RNA polymerase beta' chain	DNA-directed RNA polymerase beta' chain	871	TCTTTATCAGATATGTTAAAAGGTAAGCAAGGTCGTTTCCGTCAAAACTTACTTGGTAAG	94859
EXP_CD630_95001_100000_s_PSO-60-4873	0.975	CD0067	rpoC	DNA-directed RNA polymerase beta' chain	DNA-directed RNA polymerase beta' chain	872	AAGTGCGAAATCTATAGTAGAAAAAGTTAAGCCAGAAGTTTGGGATGTTTTAGAAGATGT	95068
EXP_CD630_95001_100000_s_PSO-60-4830	0.807	CD0067	rpoC	DNA-directed RNA polymerase beta' chain	CAJ66880.1	873	GATGTTTTAGAAGATGTTATAAAAAGTCATCCAGTTCTTCTTAACCGTGCACCGACTCTA	95111
EXP_CD630_95001_100000_s_PSO-60-4737	0.623	CD0067	rpoC	DNA-directed RNA polymerase beta' chain	CAJ66880.1	874	TTAGTTGAAGGTAAGGCTATAAAACTACATCCTCTTGTATGTACAGCTTATAATGCAGAC	95204
EXP_CD630_95001_100000_s_PSO-60-4559	1.039	CD0067	rpoC	DNA-directed RNA polymerase beta' chain	CAJ66880.1	875	CTACTCCATCTCAGGATATGGTTTTAGGTTGCTATTATCTAACAATAGAAGCCCAAGATG	95382
EXP_CD630_95001_100000_s_PSO-60-4509	0.936	CD0067	rpoC	DNA-directed RNA polymerase beta' chain	CAJ66880.1	876	GCCCAAGATGGAGCTAAAGGAACAGGTATGGTATTTAAAGACTTTAATGAACTATTACTT	95432
EXP_CD630_95001_100000_s_PSO-60-4432	0.831	CD0067	rpoC	DNA-directed RNA polymerase beta' chain	CAJ66880.1	877	AGTTCATCTACATGCATTAGTGAAACTGAAGGTAACACTTGAAGATGGAAGAAGTTCATT	95509
EXP_CD630_95001_100000_s_PSO-60-4332	1.469	CD0067	rpoC	DNA-directed RNA polymerase beta' chain	CAJ66880.1	878	ATACCTCAAGACTTAGGTTTTGTAGATAGAAAAGAAAATCCATTTGCACTTGAAGTTGAT	95609
EXP_CD630_95001_100000_s_PSO-60-4224	1.065	CD0067	rpoC	DNA-directed RNA polymerase beta' chain	CAJ66880.1	879	AGAAAACACGGAAATACAGAAACAGCTGAATTACTAGATTATATAAAAGCTCTAGGATTT	95717
EXP_CD630_95001_100000_s_PSO-60-4045	1.132	CD0067	rpoC	DNA-directed RNA polymerase beta' chain	DNA-directed RNA polymerase beta' chain	880	AAGAGGTCTAATCTCTGATGAAGAAAGATATGAAAAAGTTATAGAGACATGGACAGAAAC	95896
EXP_CD630_95001_100000_s_PSO-60-4024	0.957	CD0067	rpoC	DNA-directed RNA polymerase beta' chain	DNA-directed RNA polymerase beta' chain	881	AGAAAGATATGAAAAAGTTATAGAGACATGGACAGAAACAACTGATAAAGTTACTGATGC	95917
EXP_CD630_95001_100000_s_PSO-60-3852	0.59	CD0067	rpoC	DNA-directed RNA polymerase beta' chain	DNA-directed RNA polymerase beta' chain	882	AATGCATCTGGTAAAACAGTTGAGATACCAGTTAAATCTAATTTCCGTGAAGGTTTATCA	96089
EXP_CD630_95001_100000_s_PSO-60-3746	0.751	CD0067	rpoC	DNA-directed RNA polymerase beta' chain	DNA-directed RNA polymerase beta' chain	883	CCGATACAGCTATACGTACAGCTGAATCTGGATATTTAACAAGAAGACTTGTTGATGTAA	96195
EXP_CD630_95001_100000_s_PSO-60-3700	1.287	CD0067	rpoC	DNA-directed RNA polymerase beta' chain	CAJ66881.1	884	ACTTGTTGATGTAAGTCAAGATGTTATTGTAAGGGAAATAGATTGTGGAACAGAAGATAC	96241
EXP_CD630_95001_100000_s_PSO-60-3562	0.637	CD0067	rpoC	DNA-directed RNA polymerase beta' chain	CAJ66881.1	885	AGACCCTATATTAAATCCTGAAACTGGAGAAGTTATAGTTGAGGCTGATTCAATGATACA	96379
EXP_CD630_95001_100000_s_PSO-60-3499	1.273	CD0067	rpoC	DNA-directed RNA polymerase beta' chain	CAJ66881.1	886	AGATGAAGCAGAAACTATAGTAGCTTTAGGAATTGAAAAAATTAGGATAAGAACAGTTCT	96442
EXP_CD630_95001_100000_s_PSO-60-3415	1.402	CD0067	rpoC	DNA-directed RNA polymerase beta' chain	CAJ66881.1	887	TTGTTCTAAGTGTTATGGTAGAAACTTGGCAACAGGAAAAGAAGTTAATATAGGTGAAGC	96526
EXP_CD630_95001_100000_s_PSO-60-3270	1.135	CD0067	rpoC	DNA-directed RNA polymerase beta' chain	CAJ66881.1	888	GCTGATATAACTCAAGGTCTACCAAGGGTTGAAGAATTATTTGAAGCTAGAAAACCAAAA	96671
EXP_CD630_95001_100000_s_PSO-60-3196	1.127	CD0067	rpoC	DNA-directed RNA polymerase beta' chain	CAJ66881.1	889	AACTGAAGTATCTGGTAGAGTTGAAATTGATGAAACAGGAAAGAGAAAAGAAGTAAATGT	96745
EXP_CD630_95001_100000_s_PSO-60-3122	0.95	CD0067	rpoC	DNA-directed RNA polymerase beta' chain	CAJ66881.1	890	GCGAGACTCAAACATATGTAATTCCATATGGTTCTAGATTAAAAGTTAAGCAAGGTCAAA	96819
EXP_CD630_95001_100000_s_PSO-60-3009	1.162	CD0067	rpoC	DNA-directed RNA polymerase beta' chain	CAJ66881.1	891	GTAAGAGTAAATGGTGTTAAGGGAGTTCAAGAATATATAGTTAAAGAAGTTCAAAGAGTG	96932
EXP_CD630_95001_100000_s_PSO-60-2911	0.976	CD0067	rpoC	DNA-directed RNA polymerase beta' chain	CAJ66881.1	892	AGAAGTTATAGTAAGACAAATGCTATCTAAAGTAAAAGTTGAAGACCCAGGAGATACAGA	97030
EXP_CD630_95001_100000_s_PSO-60-2766	0.894	CD0067	rpoC	DNA-directed RNA polymerase beta' chain	CAJ66881.1	893	GCTAAAAGAGTTTTACTTGGTATAACTAAAGCATCTCTTGCAACTGATTCATTCTTATCA	97175
EXP_CD630_95001_100000_s_PSO-60-2653	0.774	CD0067	rpoC	DNA-directed RNA polymerase beta' chain	CAJ66881.1	894	TAAAGAAGACCACTTAATAGGACTTAAAGAAAATGTTATATTAGGTAAGTTAATACCAGC	97288
EXP_CD630_95001_100000_s_PSO-60-2557	0.875	CD0067/8	CD0067/8		CAJ66881.1	895	TGAAAAAATTGAAGATTAATAGCATATAGAGTAAAGAAATCTTGACAACCATTATTTGTG	97384
EXP_CD630_95001_100000_s_PSO-60-2469	1.555	CD0067/8	CD0067/8		CAJ66881.1	896	AAAGTACACTAAGGGCTTGAACAAGTTCTTAGTGACTTTTAGATGGCAATAAATGAGAAC	97472
EXP_CD630_95001_100000_s_PSO-60-2352	1.015	CD0067/8	CD0067/8		CAJ66881.1	897	AAATTGTAAGTAACGAATGTTACAATCAGTCAGTATGAATATTCATATTGATGTAGTTGG	97589
EXP_CD630_95001_100000_s_PSO-60-2255	1.226	CD0068	rpsL	30S ribosomal protein S12	CAJ66881.1	898	AGATGATGCCAACAATTAACCAATTAGTTCGTAAAAGTAGAAAAGCGCTAGAGAAGAAAT	97686
EXP_CD630_95001_100000_s_PSO-60-2182	1.051	CD0068	rpsL	30S ribosomal protein S12	CAJ66881.1	899	ATTACAAAAAGGTTACAACTCTTTAAATAAGAAAGTAACTGACGCTAGTGCCCCACAAAA	97759
EXP_CD630_95001_100000_s_PSO-60-2077	0.656	CD0068	rpsL	30S ribosomal protein S12	CAJ66881.1	900	TAACTCAGCTTTAAGAAAAGTTGCCAGAGTTAGATTAACTAATGGTATAGAAGTTTCTGC	97864
EXP_CD630_95001_100000_s_PSO-60-1943	0.901	CD0068	rpsL	30S ribosomal protein S12	CAJ66881.1	901	TTCCAGGGGTTAGATACCATATACTAAGAGGTACTCTAGATACAGCAGGTGTTGATAAGA	97998
EXP_CD630_95001_100000_s_PSO-60-1887	1.666	CD0068	rpsL	30S ribosomal protein S12	CAJ66881.1	902	AAGAGAAGACAATCAAGATCTAAATACGGTGCGAAGAGACCTAAAGAAGCTAAAAAGTAA	98054
EXP_CD630_95001_100000_s_PSO-60-1751	1.264	CD0068/9	CD0068/9		CAJ66881.1	903	TGTCGAGTACCTATGATTTAAGTTAAATAATTAAGGAGGGAAGCGAAATGCCAAGAAAAG	98190
EXP_CD630_95001_100000_s_PSO-60-1708	1.111	CD0068/9	CD0068/9		CAJ66881.1	904	CGAAATGCCAAGAAAAGGTAATATTCCAAAAAGAGAAGTTTTACCAGATCCTATGTATGG	98233
EXP_CD630_95001_100000_s_PSO-60-1603	1.027	CD0069	rpsG	30S ribosomal protein S7	CAJ66881.1	905	AAAAAAAGGAAAGTCTCAAAGAATAGTTTATGATGCTTTCGCAATTGTTGCTGAAAAGAC	98338
EXP_CD630_95001_100000_s_PSO-60-1457	1.253	CD0069	rpsG	30S ribosomal protein S7	CAJ66881.1	906	CAAACTACCAAGTGCCAATCGAAGTTAGACCTGAAAGAAGACAAACATTAGGTTTAAGAT	98484
EXP_CD630_95001_100000_s_PSO-60-1254	0.535	CD0069/70	CD0069/70		CAJ66881.1	907	TTTGCTCATTACAGATGGTAGGATATATAGATATCTTATAAAATTGAGGATATCATAAGG	98687
EXP_CD630_95001_100000_s_PSO-60-1168	0.634	CD0070	fusA	translation elongation factor G	CAJ66881.1	908	TTTGGAAAGAACTAGGAATATAGGAATCATGGCTCATATAGATGCAGGAAAAACTACTAC	98773
EXP_CD630_95001_100000_s_PSO-60-1095	0.933	CD0070	fusA	translation elongation factor G	CAJ66881.1	909	CTGTTTTATACTGGGCAAACTCATAAAATAGGAGAAACTCATGAAGGAGCTTCTCAAATG	98846
EXP_CD630_95001_100000_s_PSO-60-962	0.755	CD0070	fusA	translation elongation factor G	CAJ66881.1	910	ATAGAATAAACATAATAGATACTCCTGGACACGTGGACTTCACAGTTGAGGTTGAAAGAT	98979
EXP_CD630_95001_100000_s_PSO-60-845	0.884	CD0070	fusA	translation elongation factor G	CAJ66881.1	911	CTCAATCAGAAAATGTATGGAGACAAGCTGAAACTTATGGAGTACCTAGAATAGCTTTTG	99096
EXP_CD630_95001_100000_s_PSO-60-744	0.786	CD0070	fusA	translation elongation factor G	CAJ66881.1	912	GTAAGCATGATGAAATCTAGATTAAATTCTAATGCAGTTCCTATGCAATTACCAATAGGT	99197
EXP_CD630_95001_100000_s_PSO-60-680	0.872	CD0070	fusA	translation elongation factor G	CAJ66881.1	913	AAGATTCATTTATAGGTATAATAGACTTATTAAAAATGGATGCTGTTATATACAAAGACG	99261
EXP_CD630_95001_100000_s_PSO-60-544	1.109	CD0070	fusA	translation elongation factor G	CAJ66881.1	914	AGTTGAATCAGTAGCTGAAACTGATGAAGAATTAATGATGAAATACCTTGAAGGTGAAGA	99397
EXP_CD630_95001_100000_s_PSO-60-469	0.724	CD0070	fusA	translation elongation factor G	CAJ66881.1	915	ATTAAAAGTTGCTATAAGAAAAGCTACTATAGCTTGTGAAATGAACCCAGTTTTCTGTGG	99472
EXP_CD630_95001_100000_s_PSO-60-376	1.214	CD0070	fusA	translation elongation factor G	translation elongation factor G	916	AATAGATGCAGTTTTAGATTACTTACCAGCGCCAACTGATATACCAGCTATAAAAGGTAT	99565
EXP_CD630_95001_100000_s_PSO-60-254	1.018	CD0070	fusA	translation elongation factor G	CAJ66882.1	917	CATTCAAAATAATGACTGACCCATTCGTTGGAAAACTAGCGTTCTTCAGAGTTTATTCTG	99687
EXP_CD630_95001_100000_s_PSO-60-150	1.077	CD0070	fusA	translation elongation factor G	CAJ66882.1	918	AAGAGAGAAAGAATTGGTCGTATATTACAAATGCATGCTAATACAAGAGAAGAAATAACT	99791
EXP_CD630_95001_100000_s_PSO-60-42	0.666	CD0070	fusA	translation elongation factor G	CAJ66882.1	919	ACTACTGGAGACACATTATGTGACCCTGCTAATCCAATAATACTTGAATCTATGGAATTC	99899
EXP_CD630_100001_105000_s_PSO-60-4897	0.751	CD0070	fusA	translation elongation factor G	CAJ66882.1	920	AAGAAGACCCAACTTTCACAGTTAAGACTGACCAAGAAACAGGACAAACTATAATATCTG	100044
EXP_CD630_100001_105000_s_PSO-60-4761	1.8	CD0070	fusA	translation elongation factor G	CAJ66882.1	921	ACCACAAGTTGCATATAGAGAGACTATAACTCAACCAGTTGATGTTGAATACAAGTACTC	100180
EXP_CD630_100001_105000_s_PSO-60-4666	1.342	CD0070	fusA	translation elongation factor G	CAJ66882.1	922	TTAAGATTAGAGTTGCTCCTCAAGAGCCAGGTGAAGGATACAAATTCACAAACAAAACTG	100275
EXP_CD630_100001_105000_s_PSO-60-4600	1.113	CD0070	fusA	translation elongation factor G	CAJ66882.1	923	GATCAGTACCAAAAGAATATGTTGGTCCAGTTGACATGGGTATACAAGGAGCTATGCAAT	100341
EXP_CD630_100001_105000_s_PSO-60-4525	0.982	CD0070	fusA	translation elongation factor G	CAJ66882.1	924	GATATCCAGTTGTAGACGTTGCTGTTGAGTTATATGATGGTTCTTACCATGAGGTTGACT	100416
EXP_CD630_100001_105000_s_PSO-60-4406	0.599	CD0070	fusA	translation elongation factor G	CAJ66882.1	925	GGTAATGCAGTTCTTTTAGAGCCTTACTTCAAAGTAGAAGTTGTTACTCCAGAAGATTAC	100535
EXP_CD630_100001_105000_s_PSO-60-4272	0.738	CD0070	fusA	translation elongation factor G	CAJ66882.1	926	AGTTATAAATGCATTCGTTCCACTTTCAGAAATGTTTGGATACTCAACAGACCTAAGATC	100669
EXP_CD630_100001_105000_s_PSO-60-4192	0.687	CD0070	fusA	translation elongation factor G	CAJ66882.1	927	CTTACACAATGATATTCGATCACTATGAGCAAGTTCCAGCTTCAGTTGCTAAGAAAATAG	100749
EXP_CD630_100001_105000_s_PSO-60-4057	1.545	CD0070/1	CD0070/1		CAJ66882.1	928	TCTAGCACAAGATAAAGGGAGGAAATTCAAAATGGCTAAAGCTAAATACGAAAGAACAAA	100884
EXP_CD630_100001_105000_s_PSO-60-3889	0.749	CD0071/58	tufB/tufA	elongation factor TU	CAJ66882.1	930	AGATTTCGCAAACATAGATAAAGCTCCAGAAGAAAGAGAAAGAGGAATCACAATATCAAC	101052
EXP_CD630_100001_105000_s_PSO-60-3820	0.532	CD0071/58	tufB/tufA	elongation factor TU	CAJ66882.1	931	TGAGTATGAAACACCAAATAGACACTATGCACACGTTGACTGCCCAGGACATGCTGACTA	101121
EXP_CD630_100001_105000_s_PSO-60-3685	0.698	CD0071/58	tufB/tufA	elongation factor TU	CAJ66882.1	932	GCCACAAACAAGAGAGCATATACTATTATCAAGACAAGTTGGAGTACCATATATAGTAGT	101256
EXP_CD630_100001_105000_s_PSO-60-3617	0.96	CD0071/58	tufB/tufA	elongation factor TU	CAJ66882.1	933	ACAAATGTGACATGGTAGATGATGAAGAGTTATTAGAGTTAGTAGAGATGGAAGTAAGAG	101324
EXP_CD630_100001_105000_s_PSO-60-3464	0.933	CD0071/58	tufB/tufA	elongation factor TU	CAJ66882.1	934	GAGATAAGATAGTAGAATTATTCGAGCAAATAGATGAGTATATACCAGCTCCAGAGAGAG	101477
EXP_CD630_100001_105000_s_PSO-60-3342	0.675	CD0071/58	tufB/tufA	elongation factor TU	CAJ66882.1	935	GTTGCAACAGGAAGAGTGGAAAGAGGAGTACTAAAAGTACAAGACGAAGTAGAATTAGTA	101599
EXP_CD630_100001_105000_s_PSO-60-3202	1.194	CD0071/58	tufB/tufA	elongation factor TU	CAJ66882.1	936	GGATAATATAGGAGCATTATTAAGAGGAGTACAAAGAAACGAGATAGAAAGAGGACAAGT	101739
EXP_CD630_100001_105000_s_PSO-60-2979	0.602	CD0071/58	tufB/tufA	elongation factor TU	CAJ66882.1	938	GGAATAGAGATGGTAATGCCTGGAGATAACGTAACAATGGAAGTAGACTTAATAAACTCA	101962
EXP_CD630_100001_105000_s_PSO-60-2919	0.607	CD0071/58	tufB/tufA	elongation factor TU	CAJ66882.1	939	ATAGTTGTAGAAGAGGGATTAAGATTCTCAATAAGAGAAGGTGGAAGAACAGTAGCTTCA	102022
EXP_CD630_100001_105000_s_PSO-60-2753	1.254	CD0071/72	CD0071/72		CAJ66882.1	940	CGCTAAAGCATATATACTAAACTAGTGCCTTGAGACAGATTAACAATCAAGTTTAAGGTT	102188
EXP_CD630_100001_105000_s_PSO-60-2686	1.983	CD0071/72	CD0071/72		CAJ66882.1	941	TGTAATAGAAAATAAAATTGAAAAAAACAGAAAAAAAACTTGAAAAAATGTAACAGATGA	102255
EXP_CD630_100001_105000_s_PSO-60-2613	0.9	CD0071/72	CD0071/72		CAJ66882.1	942	AGTGTGCTTGAGAGATTAAGAAAATAATAATTAAATCCTAGTGAAATACGAACTGATATC	102328
EXP_CD630_100001_105000_s_PSO-60-2502	0.955	CD0071/72	CD0071/72		CAJ66882.1	943	CAACTTGAAAATTAAACACGTGATAAAGGAGGGAAAACAAAATGGCTAAGAATGAAAAAA	102439
EXP_CD630_100001_105000_s_PSO-60-2345	1.112	CD0072	rpsJ	30S ribosomal protein S10	CAJ66882.1	944	ACCTGTGCCTCTACCAACAGAAAAACAAGTTGTAACTATATTAAGAGCTGTACATAAGTA	102596
EXP_CD630_100001_105000_s_PSO-60-2277	1.418	CD0072	rpsJ	30S ribosomal protein S10	CAJ66882.1	945	CTAGAGAACAATTTGAAATAAGAACTCATAAAAGACTAATCGACATAGCTAATCCAACAC	102664
EXP_CD630_100001_105000_s_PSO-60-2145	1.239	CD0072/3	CD0072/3		CAJ66882.1	946	CCCTAAGATATTATCCTATAGATGATTATCTTAGAATGATTACTCTAAAAGATGTAATCC	102796
EXP_CD630_100001_105000_s_PSO-60-2056	1.579	CD0073	rplC	50S ribosomal protein L3	CAJ66882.1	947	GAAAGGAATATTAGGCAAAAAAGTTGGTATGACTCAAATATTCACTGATAAAGGTGTAGT	102885
EXP_CD630_100001_105000_s_PSO-60-1973	2.926	CD0073	rplC	50S ribosomal protein L3	CAJ66882.1	948	CAGGGCCTATGGTCGTTACTCAAATAAAAACAGTTGATAAAGATGGATACAATGCTATAC	102968
EXP_CD630_100001_105000_s_PSO-60-1842	1.347	CD0073	rplC	50S ribosomal protein L3	CAJ66882.1	949	GTTTTAAAGAAACATTTAAAAGAATTTAGAGTAGATTCTGTAGAAGGATACACAGTAGGA	103099
EXP_CD630_100001_105000_s_PSO-60-1767	1.346	CD0073	rplC	50S ribosomal protein L3	50S ribosomal protein L3	950	GATGTATTTGAAGCAGGTGCAAAAATAGATGTTACTGGAATAAGTAAAGGGAAGGGATTC	103174
EXP_CD630_100001_105000_s_PSO-60-1699	0.563	CD0073	rplC	50S ribosomal protein L3	50S ribosomal protein L3	951	AATAAAAAGACATGGACAAAGTAGAGGTCCTGAAACTCACGGTTCTAGATACCACAGAAG	103242
EXP_CD630_100001_105000_s_PSO-60-1580	0.879	CD0073	rplC	50S ribosomal protein L3	50S ribosomal protein L3	952	CTGGACATATGGGAAGCGTAAAGGTAACAGTTCAAAACTTAGAGGTTGTTAAAGTAGATG	103361
EXP_CD630_100001_105000_s_PSO-60-1479	0.847	CD0073/4	CD0073/4		CAJ66883.1	953	GCTAAAGGTTCAGTAGTAACTATAAAAGAAGCTATAAAGGTTTCTAAATAATGACTAACC	103462
EXP_CD630_100001_105000_s_PSO-60-1385	1.039	CD0074	rplD	50S ribosomal protein L4	CAJ66883.1	954	TGTACTAAATGTTAGTGGACAAAACGTTGGAGAAATAGAATTATCAGATTCTATATTTGG	103556
EXP_CD630_100001_105000_s_PSO-60-1295	1.009	CD0074	rplD	50S ribosomal protein L4	CAJ66883.1	955	AGTTGTAAAAAATCAATTAGCAAATAAGAGACAAGGAACTCAATCTGCTAAAACTAGAGC	103646
EXP_CD630_100001_105000_s_PSO-60-1062	1.83	CD0074	rplD	50S ribosomal protein L4	CAJ66883.1	956	CTTTATCTTCAAAAGTTCAAAATAGTGAAGTTATAGTATTAGATGCATTAAACATGGATG	103879
EXP_CD630_100001_105000_s_PSO-60-942	1.228	CD0074	rplD	50S ribosomal protein L4	CAJ66883.1	957	TAGTAGTTATAGCTGACAAAAACGATAACGTAATAAAATCAGCTAGAAATATAGAAGGTG	103999
EXP_CD630_100001_105000_s_PSO-60-850	1.495	CD0074	rplD	50S ribosomal protein L4	50S ribosomal protein L4	958	TATGATATATTAAAATACGATTCATTTATAATAACTACAGATGCTGTTAAAAAAGTGGAG	104091
EXP_CD630_100001_105000_s_PSO-60-781	0.979	CD0074/5	CD0074/5			959	GCATAATGACTAATCCACATGATGTAATAATAAGACCAGTTGTAACTGAGCACAGTATGG	104160
EXP_CD630_100001_105000_s_PSO-60-594	1.277	CD0075	rplW	50S ribosomal protein L23	CAJ66884.1	960	AAAAGTTAAAAGAATGGGTAGAACTCAAGGAAGAACATCAAGCTTTAAGAAAGCAGTAGT	104347
EXP_CD630_100001_105000_s_PSO-60-448	1.17	CD0076	rplB	50S ribosomal protein L2	CAJ66884.1	961	AAAAAAGTTTAGACCAACTTCTCCTGCCTTAAGACAAATGACAGTTTTAGTTTCTGATGA	104493
EXP_CD630_100001_105000_s_PSO-60-370	1.551	CD0076	rplB	50S ribosomal protein L2	50S ribosomal protein L2	962	AGAAAAATCTCTTTTAGTTAACTTAAAGAAAAATGCTGGTAGAAACGTACATGGTAGAAT	104571
EXP_CD630_100001_105000_s_PSO-60-246	1.51	CD0076	rplB	50S ribosomal protein L2	CAJ66885.1	963	AAAGATGGTATACCTGCTAAGGTTGCTACTATAGAATATGATCCAAACAGAACTGCAAAT	104695
EXP_CD630_100001_105000_s_PSO-60-153	0.921	CD0076	rplB	50S ribosomal protein L2	CAJ66885.1	964	AGATATATATTAGCTCCAGTTGGAATTAACGTTGGAGATACTATATTATCAGGATTAGGT	104788
EXP_CD630_100001_105000_s_PSO-60-58	1.077	CD0076	rplB	50S ribosomal protein L2	CAJ66885.1	965	AGATATGCCAGTTGGTACTATCATTCATAATATAGAATTAAAGCCAGGAAAAGGAGCTCA	104883
EXP_CD630_105001_110000_s_PSO-60-4899	0.59	CD0076	rplB	50S ribosomal protein L2	CAJ66885.1	966	AAACTGTAAAGCTACTATAGGTCAAGTTGGAAATATAGAGCATGGTAACGTAGTTATCGG	105042
EXP_CD630_105001_110000_s_PSO-60-4829	1.04	CD0076	rplB	50S ribosomal protein L2	CAJ66885.1	967	AGAAAAAGACATATGGGAATAAGACCTACTGTAAGAGGTTCTGTAATGAACCCTAATGAC	105112
EXP_CD630_105001_110000_s_PSO-60-4661	1.114	CD0076/7	CD0076/7		CAJ66885.1	968	TCAAATAAACTAATAGTATCAAGAAGAACTAAGTAGTAAATTTATTTTTGCTCGGAAAGG	105280
EXP_CD630_105001_110000_s_PSO-60-4593	1.888	CD0076/7	CD0076/7		CAJ66885.1	969	AAATGTCAAGATCAACTAAAAAAGGGCCTTTTGTCCATGCAAGACTTTTAAAGAAGATAG	105348
EXP_CD630_105001_110000_s_PSO-60-4491	0.923	CD0077	rpsS	30S ribosomal protein S19	CAJ66885.1	970	GGTCAAGATCTTCAACTGTATTTCCACAAATGGTAGAAAACACTATAGCTGTTCATGATG	105450
EXP_CD630_105001_110000_s_PSO-60-4416	0.92	CD0077	rpsS	30S ribosomal protein S19	CAJ66885.1	971	CAGTATATATAACAGAAGATATGGTTGGACATAAATTAGGTGAGTTCGTTCCTACTAGAA	105525
EXP_CD630_105001_110000_s_PSO-60-4244	1.443	CD0078	rplV	50S ribosomal protein L22	CAJ66885.1	972	TATCACCAAGAAAAGCAGGCCAAATATGTGACCTTGTTAGAGGAAAGAATGTTGATGAAG	105697
EXP_CD630_105001_110000_s_PSO-60-4227	1.204	CD0078	rplV	50S ribosomal protein L22	CAJ66885.1	973	GGCCAAATATGTGACCTTGTTAGAGGAAAGAATGTTGATGAAGCATTAGCAATATTAAAG	105714
EXP_CD630_105001_110000_s_PSO-60-4132	1.03	CD0078	rplV	50S ribosomal protein L22	CAJ66885.1	974	GGTTGTAAAATCAGCTAAAGCTAACGCAGAAAACAATCACGAAATGGATACTGAAAAATT	105809
EXP_CD630_105001_110000_s_PSO-60-4019	0.604	CD0078	rplV	50S ribosomal protein L22	CAJ66885.1	975	CTAGAGCTATGGGTCGTGCAACTACAATAAGAAAAAGAACTTCTCATATAGAGGTTGTTG	105922
EXP_CD630_105001_110000_s_PSO-60-3873	1.258	CD0079	rpsC	30S ribosomal protein S3	CAJ66885.1	976	AGATTGGGACTCAAGATGGTTCGCTACTGATAAAAAAGAGTTCGGAAACTTATTATTAGA	106068
EXP_CD630_105001_110000_s_PSO-60-3769	1.83	CD0079	rpsC	30S ribosomal protein S3	CAJ66885.1	977	CTGGAGTTGCTAAGATAGAAATAGAAAGATCAGCTAACAAAATAAAAATGGACTTACACG	106172
EXP_CD630_105001_110000_s_PSO-60-3648	1.426	CD0079	rpsC	30S ribosomal protein S3	CAJ66885.1	978	ATTAGAAAAAATGACAAAGAAAACTATAATAGTTAATATAGTAGAAGTAAGAAGTACAGA	106293
EXP_CD630_105001_110000_s_PSO-60-3442	1.069	CD0079	rpsC	30S ribosomal protein S3	CAJ66885.1	979	GAGCTGAAATGGCTAGAACTGAAGGTTATAGTGAAGGAAATGTGCCACTACAAACTTTAA	106499
EXP_CD630_105001_110000_s_PSO-60-3245	1.099	CD0079	rpsC	30S ribosomal protein S3	CAJ66885.1	981	AGAAGAGACAACAAGAGAGATAATAGAAGAAACGATAGAAGAGGAAATGACAGAAGAGGA	106696
EXP_CD630_105001_110000_s_PSO-60-3222	1.594	CD0079	rpsC	30S ribosomal protein S3	CAJ66885.1	982	TAGAAGAAACGATAGAAGAGGAAATGACAGAAGAGGAAATGATAACAGAGGAAACTACAG	106719
EXP_CD630_105001_110000_s_PSO-60-3042	1.002	CD0080	rplP	50S ribosomal protein L16	CD0070/1	983	CGTAGAGTTCATAGAGGAAGCATGGCTGGGCAAGCTCATAAGGGTAATAAAGTTACTTAT	106899
EXP_CD630_105001_110000_s_PSO-60-3006	0.665	CD0080	rplP	50S ribosomal protein L16	CAJ66886.1/CAJ66872.1	984	CATAAGGGTAATAAAGTTACTTATGGTGAGTTTGGATTAGTAGCATTAGAAGCTTCTTGG	106935
EXP_CD630_105001_110000_s_PSO-60-2880	2.832	CD0080	rplP	50S ribosomal protein L16	CAJ66886.1/CAJ66872.1	985	GTTTGGATAAAAATATTCCCTCATAAACCAGTAACAAGAAAACCAGCAGAGACTCGTATG	107061
EXP_CD630_105001_110000_s_PSO-60-2783	0.622	CD0080	rplP	50S ribosomal protein L16	CAJ66886.1/CAJ66872.1	986	TAGTTAAGCCAGGAAGAGTTATGTTTGAATTAGCAGGTGTTTCTGAAGATAAAGCAAGAG	107158
EXP_CD630_105001_110000_s_PSO-60-2707	1.02	CD0080	rplP	50S ribosomal protein L16	CAJ66886.1/CAJ66872.1	987	TGCACATAAATTACCAATCAAATGTAAATTTGTTAAAAAAGAAGATTTAGAAGTAAAGGG	107234
EXP_CD630_105001_110000_s_PSO-60-2580	0.728	CD0080A	rpmC	50S ribosomal protein L29	CAJ66886.1/CAJ66872.1	988	CGACTTCAAAAGTGAATTATTTAGCTTAAGATTCCAATTAGCTACTGGTCAATTAGAAAA	107361
EXP_CD630_105001_110000_s_PSO-60-2454	1.466	CD0080A/1	CD0080A/1		CAJ66886.1/CAJ66872.1	989	GTTATACGAAACTAGAGCTTAATTTGGAAAGGAGGCTTTTTAAACATGGAAAGAGGAAGA	107487
EXP_CD630_105001_110000_s_PSO-60-2373	0.747	CD0081	rpsQ	30S ribosomal protein S17	CAJ66886.1/CAJ66872.1	990	GTTGTTAGTGATAAGATGGATAAAACAATAGTAGTAGCTGTTGAAGAATTCGTACGTCAT	107568
EXP_CD630_105001_110000_s_PSO-60-2299	0.847	CD0081	rpsQ	30S ribosomal protein S17	CAJ66886.1/CAJ66872.1	991	ACGTGTTAAGAGAACTAAGAAATTCAAGGCTCATGATGAAAAGAATATATGTAACATCGG	107642
EXP_CD630_105001_110000_s_PSO-60-2200	0.958	CD0081/2	CD0081/2		CAJ66886.1/CAJ66872.1	992	AGATAAGAGATTCAGACTAGTTGAAGTTGTTGAGAAAGTTAAGTAGTTTTTGAAGAAGGA	107741
EXP_CD630_105001_110000_s_PSO-60-2111	0.617	CD0082	rplN	50S ribosomal protein L14	CAJ66886.1/CAJ66872.1	993	CGTCTAAGAGTTGCTGATAACTCAGGAGCTAAAGAACTTTTATGTATACGTGTTCTAGGC	107830
EXP_CD630_105001_110000_s_PSO-60-1950	0.84	CD0082	rplN	50S ribosomal protein L14	CAJ66886.1/CAJ66872.1	994	TGTTATAGTAAGAAGCAAACAAGGCGTAAGACGTAATGACGGAAGCTATATATCTTTTGA	107991
EXP_CD630_105001_110000_s_PSO-60-1842	0.772	CD0082	rplN	50S ribosomal protein L14	50S ribosomal protein L14	995	TCGTATATTCGGGCCTGTTGCTAGAGAGTTAAGAGACAATGAATTCATGAAAATAGTTTC	108099
EXP_CD630_105001_110000_s_PSO-60-1748	0.92	CD0082/3	CD0082/3			996	AATAGGACATGATGCGTGTTAAAAAAGGTGACACTGTTGTAGTTATAGCAGGTAAAGATA	108193
EXP_CD630_105001_110000_s_PSO-60-1642	1.093	CD0083	rplX	50S ribosomal protein L24	50S ribosomal protein L24	997	AGTGTTAGTTGAAGGTGTAAATGTAATAACTAAACATCAAAAACCAAGTGCTATGAACCA	108299
EXP_CD630_105001_110000_s_PSO-60-1571	1.029	CD0083	rplX	50S ribosomal protein L24	50S ribosomal protein L24	998	TAATAAATAAAGAAGCCCCAATACACATATCTAATGTAATGCCATTTGATCCTGAAACAG	108370
EXP_CD630_105001_110000_s_PSO-60-1500	1.165	CD0083	rplX	50S ribosomal protein L24	CAJ66887.1	999	AGAGTAAGATATGAAGTAAAAGATGGGAACAAAGTAAGAGTATCAGCAAAGAGCGGAAAA	108441
EXP_CD630_105001_110000_s_PSO-60-1357	0.855	CD0084	rplE	50S ribosomal protein L5	CAJ66887.1	1000	GCTTTAATGGAGAAATTTGGATACAAAAACGTAATGGAGATACCTAAGTTAAATAAAATA	108584
EXP_CD630_105001_110000_s_PSO-60-1300	0.844	CD0084	rplE	50S ribosomal protein L5	50S ribosomal protein L5	1001	ATAGTTATTAACATGGGTATAGGTGACGCTAGAGAAAATCCAAAAGGATTAGAAAAAGGC	108641
EXP_CD630_105001_110000_s_PSO-60-1189	0.779	CD0084	rplE	50S ribosomal protein L5	CAJ66888.1	1002	AGAAAATCTGTTGCTAACTTCAAATTAAGAGAAGGAATGCCAATAGGAACAAAAGTTACA	108752
EXP_CD630_105001_110000_s_PSO-60-962	1.322	CD0084	rplE	50S ribosomal protein L5	CAJ66888.1	1003	AGATAAAGTAAGAGGAATGGATATAATATTTGTTACTACAGCAAAAACTGACGAAGAAGC	108979
EXP_CD630_105001_110000_s_PSO-60-853	1.248	CD0084/A	CD0084/A		CAJ66888.1	1004	GAGGGATTCCCGTGGCTAGAAAAGCGATGGTTGTTAAGCAACAAAGAAAGCAAAAGTACG	109088
EXP_CD630_105001_110000_s_PSO-60-749	0.895	CD0084A	rpsN	30S ribosomal protein S14	CAJ66888.1	1005	TCAGTTTTGAAAAAATTTGGTATATGCCGTATATGCTTTAGAGAATTAGCTTATAAAGGT	109192
EXP_CD630_105001_110000_s_PSO-60-663	1.265	CD0084A/5	CD0084A/5		CAJ66888.1	1006	CTGGTAGAAGCTTGATTAGAATGGAAGGAGGGCAACAAAATGACAATGACAGATCCAATT	109278
EXP_CD630_105001_110000_s_PSO-60-562	1.294	CD0085	rpsH	30S ribosomal protein S8	CAJ66888.1	1007	GCATGAAACTGTAGATGTTCCAGCTTCTAATATGAAGAAAGAATTAGCTAGAATCTTATT	109379
EXP_CD630_105001_110000_s_PSO-60-474	1.302	CD0085	rpsH	30S ribosomal protein S8	30S ribosomal protein S8	1008	GTTATAGAAGATGGAAAACAAGGTATCATAAGAATACAATTAAAGTACGGACAAGAAGGC	109467
EXP_CD630_105001_110000_s_PSO-60-357	0.74	CD0085	rpsH	30S ribosomal protein S8	CAJ66889.1	1009	GCTAACCATGAGATACCAAAAGTATTAAACGGATTAGGAATATCAGTTATATCTACTTCA	109584
EXP_CD630_105001_110000_s_PSO-60-255	0.877	CD0085/6	CD0085/6		CAJ66889.1	1010	GGTGGAGAAGTAATCTGCTACGTTTGGTAATTAATATGAACAATGTAAGGAGGTGCGACC	109686
EXP_CD630_105001_110000_s_PSO-60-158	1.142	CD0086	rplF	50S ribosomal protein L6	CAJ66889.1	1011	CAGGTGTTGAAGTTACTATAGCTGAAGGAAATTTAGTTACAGTAAAAGGTCCAAAAGGAA	109783
EXP_CD630_105001_110000_s_PSO-60-89	1.287	CD0086	rplF	50S ribosomal protein L6	CAJ66889.1	1012	AACAATTAAGTGCTGAGTTAAACATAAAAAAAGAAGAAAATACAATAATGGTTGAAAGAC	109852
EXP_CD630_110001_115000_s_PSO-60-4911	0.512	CD0086	rplF	50S ribosomal protein L6	CAJ66889.1	1013	TAGAGCTCAAAAACAAGGAAAGAAATTAGTTATGAACTTAGGTTTCTCTCATCCAGTTGA	110030
EXP_CD630_110001_115000_s_PSO-60-4837	0.969	CD0086	rplF	50S ribosomal protein L6	50S ribosomal protein L6	1014	AAGGAATAACTGTTGAAGCTCCAAACCAAACAGAGTTAATAGTAAAAGGTATAGACAAGC	110104
EXP_CD630_110001_115000_s_PSO-60-4659	1.018	CD0086/7	CD0086/7		CAJ66890.1	1015	AAAATAATACCAAAACTTAAACGCTAGAAAGGAGTGAGCTAGGTGTTAAAAAAGGCTGAT	110282
EXP_CD630_110001_115000_s_PSO-60-4512	1.312	CD0087	rplR	50S ribosomal protein L18	CAJ66891.1	1017	AGTGCTAACAATATATATGCTCAAATAATAGATGACACAAAAAGAGTAACTCTAGTTGCT	110429
EXP_CD630_110001_115000_s_PSO-60-4377	0.834	CD0087	rplR	50S ribosomal protein L18	CAJ66891.1	1018	GAATTAGTTGCTAAAAAAGCTGTTGAAAAAGGAATCACTGAAGTTGTATTTGACAGAGGT	110564
EXP_CD630_110001_115000_s_PSO-60-4197	2.073	CD0088	rpsE	30S ribosomal protein S5	CAJ66891.1	1019	AACTTGACTTACAAGAAAAAGTTGTTGAAGTAAGACGTGTTACTAAGGTTGTAAAAGGTG	110744
EXP_CD630_110001_115000_s_PSO-60-4054	1.374	CD0088	rpsE	30S ribosomal protein S5	CAJ66891.1	1020	GTACCAGACGCTATAAAAAAAGCAGTTGAAGATGCTAAGAAAAATCTAATAGTAGTGCCA	110887
EXP_CD630_110001_115000_s_PSO-60-4030	0.677	CD0088	rpsE	30S ribosomal protein S5	CAJ66891.1	1021	GTTGAAGATGCTAAGAAAAATCTAATAGTAGTGCCAATAGTTGGGACTACAATTCCTCAC	110911
EXP_CD630_110001_115000_s_PSO-60-3863	1.015	CD0088	rpsE	30S ribosomal protein S5	CAJ66891.1	1022	ACTAAAAGACGTTAGAGCTAAATCTTTAGGGTCTAACAATCCAAGAAATATGGTAAATGC	111078
EXP_CD630_110001_115000_s_PSO-60-3776	1.915	CD0088/A	CD0088/A			1023	AACAGTTGAAGATATAGCTAAACTTAGAGGTAAAAAAGTTGAAGAACTTCTAGGGTAAGG	111165
EXP_CD630_110001_115000_s_PSO-60-3659	1.387	CD0088A	rpmD	50S ribosomal protein L30	50S ribosomal protein L30	1024	ACTCCTAACCAAAAAAAGAATGTTGAAGCGTTAGGATTAAGAAAAAGAGAACAAGTTGTT	111282
EXP_CD630_110001_115000_s_PSO-60-3591	1.116	CD0088A	rpmD	50S ribosomal protein L30	CAJ66892.1	1025	AGACAATGCTCAAACAAGAGGTATGATAAATAAAGTAAGTCACTTATTAGAAGTAACTGA	111350
EXP_CD630_110001_115000_s_PSO-60-3344	0.864	CD0089	rplO	50S ribosomal protein L15	CAJ66892.1	1026	TAGGATTTGAAGGTGGACAAATGCCACTAGCTAGAAGACTTCCTAAGAGAGGTTTCAATA	111597
EXP_CD630_110001_115000_s_PSO-60-3268	1.093	CD0089	rplO	50S ribosomal protein L15	CAJ66893.1	1027	TTACACAGAAGTTAATGTTGAAGTTTTAAACAGATTTGAAAATGGAACAGAAATAACTGC	111673
EXP_CD630_110001_115000_s_PSO-60-3175	1.392	CD0089	rplO	50S ribosomal protein L15	CAJ66893.1	1028	AATAGGTAAAGACGGAATTAAAATCTTAGGTGAAGGTAATTTAGAGAAAGCTTTAACTGT	111766
EXP_CD630_110001_115000_s_PSO-60-3092	2.21	CD0089/90	CD0089/90		CAJ66893.1	1029	CAGCTCAAGAAAAAATAGAAAAAGCTGGTGGAAAAGCAGAGTTAGTATAATAACCTGCTA	111849
EXP_CD630_110001_115000_s_PSO-60-2944	0.78	CD0090	prlA	preprotein translocase SecY subunit	CAJ66893.1	1030	TGTATACACTTATGATGATCGTGATATTCAGAATAGGTACTACTATACCAGTTCCAGGCA	111997
EXP_CD630_110001_115000_s_PSO-60-2917	0.778	CD0090	prlA	preprotein translocase SecY subunit	CAJ66894.1	1031	TCAGAATAGGTACTACTATACCAGTTCCAGGCATAGACACTAGTATTATACAAAAGATGG	112024
EXP_CD630_110001_115000_s_PSO-60-2743	2.504	CD0090	prlA	preprotein translocase SecY subunit	CAJ66894.1	1032	AACTTCTAACAGTAGGTTTTGAAAGTTTAGCAGAACTTCAAAAATCTGGTGAAGAAGGAA	112198
EXP_CD630_110001_115000_s_PSO-60-2696	1.031	CD0090	prlA	preprotein translocase SecY subunit	CAJ66894.1	1033	GGTGAAGAAGGAAAGAAAAAAATCAATAAGTACACTAAATATACAGCACTAGCTCTAGCA	112245
EXP_CD630_110001_115000_s_PSO-60-2564	1.011	CD0090	prlA	preprotein translocase SecY subunit	CAJ66894.1	1034	ACAACTGTTGTAATAACATTAGTTTCAGCAAGTATGTTAGTAATGTGGATTGGGGACAAA	112377
EXP_CD630_110001_115000_s_PSO-60-2497	1.042	CD0090	prlA	preprotein translocase SecY subunit	CAJ66894.1	1035	AAAAAGGAATCGGTAATGGTAGTTCAGTAATAATATTTGCAGGTATAATATCAAGAATAC	112444
EXP_CD630_110001_115000_s_PSO-60-2397	0.674	CD0090	prlA	preprotein translocase SecY subunit	CAJ66894.1	1036	CGAAGTTGCACCTTGGGTTATAGTGATTCTAGCTGTAGTTATATTACTTACAGTAACAGG	112544
EXP_CD630_110001_115000_s_PSO-60-2260	0.626	CD0090	prlA	preprotein translocase SecY subunit	CAJ66894.1	1037	GAGGACAAAGTTCTCATATACCAATGAAAGTTAACCAGTCAGGAGTTATGCCTATAATTT	112681
EXP_CD630_110001_115000_s_PSO-60-2176	0.767	CD0090	prlA	preprotein translocase SecY subunit	CAJ66895.1	1038	CTCAAACAATAGCTATGTTTATGGGTCCAAATGCTCAGGCTTTTGTTCAAAAATACTTAA	112765
EXP_CD630_110001_115000_s_PSO-60-2112	0.783	CD0090	prlA	preprotein translocase SecY subunit	CAJ66895.1	1039	GGCAACAGAACAAGGATTTTGGACATATAGATCAATTGAGATTCTACTTATAATTTTCTT	112829
EXP_CD630_110001_115000_s_PSO-60-1961	1.437	CD0090	prlA	preprotein translocase SecY subunit	CAJ66895.1	1040	GGTGAGCCTACTATGGATTATTTAAATAGAATTTTAACTAGATTAACTTTAGCTGGAGCT	112980
EXP_CD630_110001_115000_s_PSO-60-1869	0.923	CD0090	prlA	preprotein translocase SecY subunit	CAJ66895.1	1041	TCTTACAACACATTATATGAAAGTAAATATGAGTCTAGCTGGGACTTCATTGCTAATCGT	113072
EXP_CD630_110001_115000_s_PSO-60-1785	1.059	CD0090/1	CD0090/1		CAJ66895.1	1042	GAGACAGTTAGAGTCAAACTTAGTTATGAGAAGCTATCAAGGTTTCTTAAAATAAAATGG	113156
EXP_CD630_110001_115000_s_PSO-60-1663	0.832	CD0091	adk	adenylate kinase	CAJ66896.1	1043	GTAGGAATAGTAGAAAAATACAATATACCTCATATATCAACAGGAGATATATTCAGAAAG	113278
EXP_CD630_110001_115000_s_PSO-60-1598	0.83	CD0091	adk	adenylate kinase	adenylate kinase	1044	AAAAGAGGGAACAGAACTTGGAAAAAAAGCTAAAGAATACATGGACCAAGGTTTATTAGT	113343
EXP_CD630_110001_115000_s_PSO-60-1477	0.625	CD0091	adk	adenylate kinase	CAJ66897.1	1045	GGATTTATGTTAGATGGATTTCCAAGAAATGTAGCACAAGGAGAACATTTAGATATCTTC	113464
EXP_CD630_110001_115000_s_PSO-60-1373	0.816	CD0091	adk	adenylate kinase	CAJ66897.1	1046	AGTTGATAAGAGTATATTAGTGTCTAGAGCAGTTGGTAGAAGAATATGTAAGTCTTGTGG	113568
EXP_CD630_110001_115000_s_PSO-60-1242	1.143	CD0091	adk	adenylate kinase	adenylate kinase	1047	ATCAAAGAGCTGATGATAATGAAGAAACTGTATCTAAGAGAATACAAGTTTATCTAGATG	113699
EXP_CD630_110001_115000_s_PSO-60-1143	0.669	CD0091	adk	adenylate kinase	CAJ66898.1	1048	TAATAGCAGATATAAAAGGTGATCAAGCAATAGATAAAGTATTTGAAGATATTGTCGCAG	113798
EXP_CD630_110001_115000_s_PSO-60-1076	2.636	CD0091/2	CD0091/2		CAJ66898.1	1049	AAGTGGAAAATAAATGATTATCTTGAAATCAAAAAAAGAAATAGAACTTTTAAGAGAAGC	113865
EXP_CD630_110001_115000_s_PSO-60-847	0.826	CD0092	map1	methionine aminopeptidase	CAJ66898.1	1050	AGAGAGGTAGTACATGGTATTCCAGGAGAAACTATATTACAAGAAGGTGACATTGTAAGT	114094
EXP_CD630_110001_115000_s_PSO-60-792	0.779	CD0092	map1	methionine aminopeptidase	methionine aminopeptidase	1051	TAAGTTTGGATATAGGAGCCTATTATAAAGGATATCATGGTGATTCTGCGAAAACTCACG	114149
EXP_CD630_110001_115000_s_PSO-60-678	0.887	CD0092	map1	methionine aminopeptidase	CAJ66899.1	1052	GCTTCTATGAAGGAATAAAATTTGCTAAATTAGGATATAGACTTTCAGATATCTCACACG	114263
EXP_CD630_110001_115000_s_PSO-60-474	0.873	CD0092	map1	methionine aminopeptidase	CAJ66899.1	1053	TTATTGCTATAGAGCCAATGGTTAATGCAGGTCGTTATCATGTAAAGACTCTATCAGATG	114467
EXP_CD630_110001_115000_s_PSO-60-378	1.103	CD0092	map1	methionine aminopeptidase	CAJ66899.1	1054	CTCATTATGAGCATACGATAGCAATTACTGAACATGAACCTTTGATATTGACAAAGTTGT	114563
EXP_CD630_110001_115000_s_PSO-60-271	0.813	CD0093	CD0093	putative ribosomal protein	CAJ66900.1	1055	GGTCAAGTTGTTAAAGTTTCATTAGGACGAGATAAAGGAAATTTATTCTTTGTAGTCAAA	114670
EXP_CD630_110001_115000_s_PSO-60-183	1.52	CD0093	CD0093	putative ribosomal protein	CAJ66900.1	1056	CTGATGGAAAAAAGAGAAAACTTGACAAACCTAAGTTAAAGAAAGTGAAGCACTTAAAAA	114758
EXP_CD630_110001_115000_s_PSO-60-90	0.879	CD0093	CD0093	putative ribosomal protein	CAJ66900.1	1057	GAGTAGTATCTGGACAAGAGATTACAGATTCTTTTTTAAGAGCTGAACTTACTAAGTTAA	114851
EXP_CD630_115001_120000_s_PSO-60-4883	1.154	CD0094	infA	translation initiation factor IF-1	CAJ66900.1	1058	ATTTCTGGAAAGCTAAGAATGAACTTCATAAGAATTCTTGAAGGTGACAAGGTGAATGTT	115058
EXP_CD630_115001_120000_s_PSO-60-4746	1.226	CD0094/A	CD0094/A			1059	GAGGGATTAATAATGAAGGTTAGACCATCAGTAAAACCAATATGTGAAAAATGTAAAGTA	115195
EXP_CD630_115001_120000_s_PSO-60-4706	1.158	CD0094A	rpmJ	50S ribosomal protein L36	CAJ66901.1	1060	TATGTGAAAAATGTAAAGTAATAAAAAGAAAAGGAAAAGTAATGGTTATCTGTGAAAATC	115235
EXP_CD630_115001_120000_s_PSO-60-4629	0.972	CD0094A/5	CD0094A/5			1061	CAAGGATAAGAAATTATTACTAGCATTTTGTTAAATTTTATAGTATAATACTATATTGTG	115312
EXP_CD630_115001_120000_s_PSO-60-4451	1.23	CD0095	rpsM	30S ribosomal protein S13	CAJ66902.1	1062	GGTAGATTTACCTAGAGAAAAAAGAGCGGAGATAGGCTTAACTTATATATATGGTATAGG	115490
EXP_CD630_115001_120000_s_PSO-60-4352	1.4	CD0095	rpsM	30S ribosomal protein S13	CAJ66902.1	1063	AAATCCAGATACTAGAATAAAAGATTTATCAGAAGATCAAGTTAATGAGTTAAGAAAAGT	115589
EXP_CD630_115001_120000_s_PSO-60-4277	0.871	CD0095	rpsM	30S ribosomal protein S13	CAJ66902.1	1064	CTTAGTTGAAGGTGACTTAAGAAGAGAAATTGCTTTAAACATAAAGAGATTAAGAGATAT	115664
EXP_CD630_115001_120000_s_PSO-60-4170	0.763	CD0095	rpsM	30S ribosomal protein S13	30S ribosomal protein S13	1065	GACAAAGAACTAAGACTAATGCTAGAACTAGAAAAGGTCCTAGAAAAACAGTATCTCGTA	115771
EXP_CD630_115001_120000_s_PSO-60-4115	2.944	CD0095/6	CD0095/6		CAJ66903.1	1066	TCGTAAAAAGAAAAAATAAATAAATAATAACTAGATGAAGGAGGGAAAAGGAAAATGGCT	115826
EXP_CD630_115001_120000_s_PSO-60-3979	0.616	CD0096	rpsK	30S ribosomal protein S11	CAJ66903.1	1067	CAACTTTCAATAATACAATAATAACTTTAACTGACGTTCACGGAAATGCTATATCTTGGG	115962
EXP_CD630_115001_120000_s_PSO-60-3918	0.69	CD0096	rpsK	30S ribosomal protein S11	CAJ66903.1	1068	AAGTTCTGGACAATTAGGATTCAAAGGATCAAGAAAATCAACTCCATTTGCATCTCAAAT	116023
EXP_CD630_115001_120000_s_PSO-60-3757	0.883	CD0096	rpsK	30S ribosomal protein S11	CAJ66903.1	1069	CTTTACAAGCAACTGGACTAGAAGTAACTATGATAAAAGACGTTACTCCAATCCCACATA	116184
EXP_CD630_115001_120000_s_PSO-60-3682	0.845	CD0096/7	CD0096/7			1070	CAAAGAGAAGAAGAGTGTAATTAATAAGAGTACAATAGGAGGTGTAGATAAATGGCAAGA	116259
EXP_CD630_115001_120000_s_PSO-60-3565	0.992	CD0097	rpsD	30S ribosomal protein S4	CAJ66904.1	1071	GGTGATAGATGTTATACAGACAAATGTGCTATAGTAAAAAGAAACTATGCTCCAGGTCAA	116376
EXP_CD630_115001_120000_s_PSO-60-3449	0.834	CD0097	rpsD	30S ribosomal protein S4	CAJ66904.1	1072	AAAAGTTAAAAGAATATATGGAGTTTTAGAGACTCAATTTAGAAATTTATATGAACGTGC	116492
EXP_CD630_115001_120000_s_PSO-60-3378	1.333	CD0097	rpsD	30S ribosomal protein S4	CAJ66904.1	1073	CTGGTAAAGCAGGTGAGAACTTATTAAGTTTATTAGAGAGAAGATTAGATAATGTAGTTT	116563
EXP_CD630_115001_120000_s_PSO-60-3178	0.933	CD0097	rpsD	30S ribosomal protein S4	CAJ66905.1	1074	AGATCTTCTGCAAAATTCAAAAATTTAGTAGAAGTTAACTCAAGAATAGCTCCTAAGTGG	116763
EXP_CD630_115001_120000_s_PSO-60-3079	0.985	CD0097	rpsD	30S ribosomal protein S4	CAJ66905.1	1075	GGTGTTCCAACAAGAGAAGATATAGATCTTGAGATAGCAGAGCACTTAATCATAGAACTT	116862
EXP_CD630_115001_120000_s_PSO-60-2943	0.959	CD0097/8	CD0097/8		CAJ66905.1	1076	GAGGGTTTTGTCCATGATAGAAATAGAAAAGCCAAAAGTAGATATAGTTGAGCTTAGCGA	116998
EXP_CD630_115001_120000_s_PSO-60-2847	1.207	CD0098	rpoA	DNA-directed RNA polymerase alpha chain	CAJ66905.1	1077	AGAAAGAGGATATGGAATAACTATAGGTAACGCATTAAGAAGAATATTATTATCATCATT	117094
EXP_CD630_115001_120000_s_PSO-60-2781	1.092	CD0098	rpoA	DNA-directed RNA polymerase alpha chain	DNA-directed RNA polymerase alpha chain	1078	TGTAGCAGTGAATGCTATAAAAATAGATGGAGTTCTTCATGAATTTTCAACAATACCTGG	117160
EXP_CD630_115001_120000_s_PSO-60-2652	0.882	CD0098	rpoA	DNA-directed RNA polymerase alpha chain	CAJ66906.1	1079	AAGTAGAACACTTAAAATAGAAGCTCAAGGACCATGCTCTATCACAGGTGCAGATATAAT	117289
EXP_CD630_115001_120000_s_PSO-60-2543	1.298	CD0098	rpoA	DNA-directed RNA polymerase alpha chain	CAJ66906.1	1080	TTAGATGATAATGCTAAACTTAATATGGAGATATTTGTAGATAAAGGTAGAGGTTATGTT	117398
EXP_CD630_115001_120000_s_PSO-60-2442	0.969	CD0098	rpoA	DNA-directed RNA polymerase alpha chain	CAJ66907.1	1081	TTTACCTGTGGATTCAATATATACTCCTGTTGAGAAGGTTAGTTATCATGTGGAAAACAC	117499
EXP_CD630_115001_120000_s_PSO-60-2414	1.138	CD0098	rpoA	DNA-directed RNA polymerase alpha chain	CAJ66907.1	1082	GTTGAGAAGGTTAGTTATCATGTGGAAAACACAAGAGTTGGTCAAAAAACAGATTATGAT	117527
EXP_CD630_115001_120000_s_PSO-60-2278	1.193	CD0098	rpoA	DNA-directed RNA polymerase alpha chain	CAJ66907.1	1083	TTGAGCATTTAAACTTATTTATAGACTTAACTGAACATGTAAGTAGTGTTGAAATCATGG	117663
EXP_CD630_115001_120000_s_PSO-60-2183	1.959	CD0098	rpoA	DNA-directed RNA polymerase alpha chain	DNA-directed RNA polymerase alpha chain	1084	GAAATGACTATAGAAGAATTAGATTTATCAGTTAGATCATATAACTGTTTAAAGAGAGCG	117758
EXP_CD630_115001_120000_s_PSO-60-2060	1.457	CD0098	rpoA	DNA-directed RNA polymerase alpha chain	CAJ66908.1	1085	CTAGGTAAGAAGTCATTAGAAGAGGTAATACAAAAACTAGAAGAACTTGGATTGGGATTA	117881
EXP_CD630_115001_120000_s_PSO-60-1950	1.134	CD0099	rplQ	50S ribosomal protein L17	CAJ66908.1	1086	CGTAAATTAGGACGTGAAACAGCTCACAGAAACCTTATGTTAAGAAACTTAGTAACTTGC	117991
EXP_CD630_115001_120000_s_PSO-60-1898	1.131	CD0099	rplQ	50S ribosomal protein L17	CAJ66908.1	1087	TAACTTGCTTACTAAGAAGTGGAAGAATAGAAACTACAGTGACTAGAGCGAAAGAAACTC	118043
EXP_CD630_115001_120000_s_PSO-60-1784	0.955	CD0099	rplQ	50S ribosomal protein L17	CAJ66908.1	1088	GAAGACAAGTTTTAGCTTATGTTATGGATGAAACAGTAGTTAATAACTTATTCACAGATT	118157
EXP_CD630_115001_120000_s_PSO-60-1650	0.971	CD0099/100	CD0099/100		CAJ66908.1	1089	GCTGAAATGGCTTTTATAGAATTAGTATAGTAAGGAAAGGATTAGGCTTGATGGCTTAAT	118291
EXP_CD630_115001_120000_s_PSO-60-1579	0.909	CD0099/100	CD0099/100		CAJ66908.1	1090	TTTTTTGACTAAGGTATGATATAATAATGTGTAAAATGATTTTTATAAGTTATTGCTTAC	118362
EXP_CD630_115001_120000_s_PSO-60-1505	0.866	CD0099/100	CD0099/100		CAJ66908.1	1091	GTTAATGGATAATATAGTAAAGGTAAATAATATTTCGTTTGAGTATATTACAGATGAAGC	118436
EXP_CD630_115001_120000_s_PSO-60-1402	0.586	CD0100	CD0100	ABC transporter, ATP-binding protein	CAJ66908.1	1092	GGAGAATTTGTTGCGATAATAGGACATAATGGTTCTGGTAAGTCTACTTTATCTAAAAAC	118539
EXP_CD630_115001_120000_s_PSO-60-1277	0.558	CD0100	CD0100	ABC transporter, ATP-binding protein	CAJ66908.1	1093	AGAAAGATTATGGGATATAAGACAAACTGCAGGCATGGTATTTCAAAATCCAGATAATCA	118664
EXP_CD630_115001_120000_s_PSO-60-1189	1.608	CD0100	CD0100	ABC transporter, ATP-binding protein	CAJ66908.1	1094	GTTGCATTTGGACCTGAGAACTTAGGTATAGAACCAAAAGAAATAAGACGAATTGTAGAG	118752
EXP_CD630_115001_120000_s_PSO-60-1066	0.771	CD0100	CD0100	ABC transporter, ATP-binding protein	CAJ66908.1	1095	GGTCAAAAGCAAAGAGTTGCAATAGCAGGAATTATTGCTATGAGGCCTAAATGTATAATA	118875
EXP_CD630_115001_120000_s_PSO-60-945	0.813	CD0100	CD0100	ABC transporter, ATP-binding protein	CAJ66908.1	1096	AAAGACTTAATAAGGAAGAAAATATAACTGTTATACATATAACGCACTTTATGGAAGAAG	118996
EXP_CD630_115001_120000_s_PSO-60-886	1.214	CD0100	CD0100	ABC transporter, ATP-binding protein	ABC transporter, ATP-binding protein	1097	GCAGTAGAAGCTGATAGAGTTGTAGTTATGGAAAAAGGAAAGAAAATCTTAGAGGGAACT	119055
EXP_CD630_115001_120000_s_PSO-60-794	0.547	CD0100	CD0100	ABC transporter, ATP-binding protein	CAJ66909.1	1098	AAAGGAAATCGGTTTAGATGTACCTTGTATGACAGAGTTATCTAGTTTATTAATAGAAGA	119147
EXP_CD630_115001_120000_s_PSO-60-690	0.728	CD0100/1	CD0100/1		CAJ66909.1	1099	TGATGGAATTATGTCAATTATAGTAAAGAATTTAACACATATATATAATGAAGGGATGCC	119251
EXP_CD630_115001_120000_s_PSO-60-574	0.787	CD0101	CD0101	ABC transporter, ATP-binding protein	CAJ66909.1	1100	TTGGTCTTATAGGTCATACAGGCTCAGGAAAATCTACATTAATACAACATTTAAATGGAT	119367
EXP_CD630_115001_120000_s_PSO-60-484	1.142	CD0101	CD0101	ABC transporter, ATP-binding protein	CAJ66909.1	1101	TAAATGATTTTAATATAACAGATAAAAACTTGAATTTAACTGAGATTAGAAAAAGAGTAG	119457
EXP_CD630_115001_120000_s_PSO-60-395	0.897	CD0101	CD0101	ABC transporter, ATP-binding protein	CAJ66909.1	1102	TTGTTTGAAGAAACGATTGATAAAGATATAGCTTTTGGACCCTCTAATTTAGGCTTAGAG	119546
EXP_CD630_115001_120000_s_PSO-60-290	1.2	CD0101	CD0101	ABC transporter, ATP-binding protein	CAJ66909.1	1103	GGACTTGATTATGAGGGATTTAAAGACAAATCTCCTTTTGAATTATCTGGGGGACAAAAG	119651
EXP_CD630_115001_120000_s_PSO-60-142	1.401	CD0101	CD0101	ABC transporter, ATP-binding protein	ABC transporter, ATP-binding protein	1104	GAGATGAAATTTTTAACTTAATAAAAGACTTACATGAAAAAAAGAATATGACTATAATAC	119799
EXP_CD630_115001_120000_s_PSO-60-46	1.173	CD0101	CD0101	ABC transporter, ATP-binding protein	CAJ66910.1	1105	CAAAAACTTTAATTGTTATGAATCATGGTAGCGTAGAATTTATGGGAACTCCTAGAGAAG	119895
EXP_CD630_120001_125000_s_PSO-60-4932	1.122	CD0101	CD0101	ABC transporter, ATP-binding protein	CAJ66910.1	1106	TTTTAGAGCTTGCATTGAAATTGAGAGAAAAAGGCTTTGACATCAGTGAGGATATATTGA	120009
EXP_CD630_120001_125000_s_PSO-60-4795	0.953	CD0102	CD0102	ABC transporter, permease protein	CAJ66910.1	1107	AATACTACCCAACAAGTTCTGCTATTCATAAATTAGATCCAAGGATAAAGCTTGTAGCGA	120146
EXP_CD630_120001_125000_s_PSO-60-4670	1.564	CD0102	CD0102	ABC transporter, permease protein	CAJ66910.1	1108	TGTTTATTAGCTATGATAAAATTGGCTAATATACCAGTCAAATATATTGTTAAGGGTGTT	120271
EXP_CD630_120001_125000_s_PSO-60-4551	1.048	CD0102	CD0102	ABC transporter, permease protein	CAJ66910.1	1109	TGATGAAATATGGTCATTTGGATTTTTAGCTATTACAAAACAGGGTCTAAGACAAGCAAT	120390
EXP_CD630_120001_125000_s_PSO-60-4535	2.087	CD0102	CD0102	ABC transporter, permease protein	CAJ66911.1	1110	TTTGGATTTTTAGCTATTACAAAACAGGGTCTAAGACAAGCAATTTTTATGGCAATAAGA	120406
EXP_CD630_120001_125000_s_PSO-60-4351	0.751	CD0102	CD0102	ABC transporter, permease protein	CAJ66911.1	1111	CAATGATGATGACAATTGCTTTACGTTTTATTCCTACATTGTTAGATGAGACAGACAAAA	120590
EXP_CD630_120001_125000_s_PSO-60-4297	0.986	CD0102	CD0102	ABC transporter, permease protein	CAJ66911.1	1112	ACAAAATAATGAAGGCTCAGATGTCTAGAGGTGCAGATTTTGAAAGTAAGAATCTTATAA	120644
EXP_CD630_120001_125000_s_PSO-60-4144	0.678	CD0102	CD0102	ABC transporter, permease protein	CAJ66912.1	1113	GTTACAGAGGTGGACATAATAGGACTAAGATGAGAGAGTCTGTTATATCAAGAAGGGATT	120797
EXP_CD630_120001_125000_s_PSO-60-3960	0.92	CD0103	truA1	tRNA pseudouridine synthase 1	CAJ66913.1	1115	AATACAATGGTAAGAATTATTGTGGATGGCAAAAGCAACCTGATTCTTTAGGGATACAAG	120981
EXP_CD630_120001_125000_s_PSO-60-3846	0.783	CD0103	truA1	tRNA pseudouridine synthase 1	tRNA pseudouridine synthase 1	1116	GGTCTGGTAGAACTGATTCAGGAGTTCATGCTATTGGTCAGATTGCAAATTTTAAAATTA	121095
EXP_CD630_120001_125000_s_PSO-60-3752	1.012	CD0103	truA1	tRNA pseudouridine synthase 1	CAJ66914.1	1117	ACTAAATGCCAAGTTGCCAAAAGACATATCAGTTATAGAAGCATGTGAAGTAAATGATGA	121189
EXP_CD630_120001_125000_s_PSO-60-3704	0.941	CD0103	truA1	tRNA pseudouridine synthase 1	CAJ66914.1	1118	AGTAAATGATGATTTTCACTCCAGATACAGTGCAAAAGGTAAAACATATAAATATTTAGT	121237
EXP_CD630_120001_125000_s_PSO-60-3557	0.59	CD0103	truA1	tRNA pseudouridine synthase 1	CAJ66914.1	1119	AGCAAAAAGTTTATTAGGAACACATGATTTTAAAGGTTTTATGAGTTCTGGTTCATCTGT	121384
EXP_CD630_120001_125000_s_PSO-60-3453	0.869	CD0103	truA1	tRNA pseudouridine synthase 1	CAJ66914.1	1120	AAGATGACTTGATTACTTTTGAGATTAGTGGTAATGGTTTTTTATATAACATGGTGAGGA	121488
EXP_CD630_120001_125000_s_PSO-60-3421	1.137	CD0103	truA1	tRNA pseudouridine synthase 1	tRNA pseudouridine synthase 1	1121	AATGGTTTTTTATATAACATGGTGAGGATTATTGTTGGAACACTTGTTGATATGGGTCGT	121520
EXP_CD630_120001_125000_s_PSO-60-3289	0.729	CD0103/4	CD0103/4		CAJ66915.1	1122	GCACAAGGATTATTTCTCAAAAAAGTTCATTATTAACTTGACACACCAGGCTACATGTAT	121652
EXP_CD630_120001_125000_s_PSO-60-3145	1.197	CD0103/4	CD0103/4		CAJ66915.1	1123	GAGGGACAGTTATGAAAAGTTATATAGCTAAGCCAGCTGATGTACAAAGAAAATGGTACT	121796
EXP_CD630_120001_125000_s_PSO-60-3109	0.948	CD0104	rplM	50S ribosomal protein L13	CAJ66915.1	1124	CTGATGTACAAAGAAAATGGTACTTAGTTGATGCTGAAGGAAAAACATTAGGTCGTTTAG	121832
EXP_CD630_120001_125000_s_PSO-60-2987	1.762	CD0104	rplM	50S ribosomal protein L13	50S ribosomal protein L13	1125	GGTGGAGATTTTGTTGTTGTAGTAAATGCAGAAAAAATAGTTTTAAGTGGTAAGAAATTA	121954
EXP_CD630_120001_125000_s_PSO-60-2860	0.833	CD0104	rplM	50S ribosomal protein L13	CAJ66916.1	1126	TGATGGATAAGAAACCAGAAGAAGTTATATCACATGCTGTAAGCGGTATGTTACCTAAAA	122081
EXP_CD630_120001_125000_s_PSO-60-2745	3.007	CD0104-5	CD0104-5		CAJ66916.1	1127	CACTCATGCAGCTCAAAATCCAGAAGTTTTAAACTTTAAATAAGATTAATAGGTGAAAGG	122196
EXP_CD630_120001_125000_s_PSO-60-2675	0.94	CD0104-5	CD0104-5		CAJ66916.1	1128	AATGGCTAACGTTCAATATTATGGAACTGGAAGAAGAAAAAGTTCTGTTGCTAGAGTAAG	122266
EXP_CD630_120001_125000_s_PSO-60-2581	1.101	CD0105	rpsI	30S ribosomal protein S9	CAJ66916.1	1129	GGAAGAGCATTAGAAAATTATTTTAATTATGAGACATTAATAAGAGATGTTAAACAACCA	122360
EXP_CD630_120001_125000_s_PSO-60-2466	1.095	CD0105	rpsI	30S ribosomal protein S9	CAJ66916.1	1130	GAGGATTCACTGGACAAGCTGGAGCTATAAGACATGGAATATCTAGAGCTTTATTAAAAG	122475
EXP_CD630_120001_125000_s_PSO-60-2375	1.268	CD0105	rpsI	30S ribosomal protein S9	30S ribosomal protein S9	1131	AGAAGGTTTCTTAACTAGAGATGCAAGAATGAAGGAAAGAAAGAAATACGGATTAAAAGC	122566
EXP_CD630_120001_125000_s_PSO-60-2264	1.007	CD0105-6	CD0105-6		CAJ66917.1	1132	AAAGCAAAATCCTTTATTTACTGTTATTCAGAAAGTATTGGTATTTTAAAAATGTTGGGT	122677
EXP_CD630_120001_125000_s_PSO-60-2149	1.761	CD0105-6	CD0105-6		CAJ66917.1	1133	CATTAAGAAGAACATCCTTTTTATTTTGACTATTTAATAAAAACATATGCTAATAACATT	122792
EXP_CD630_120001_125000_s_PSO-60-2046	1.046	CD0105-6	CD0105-6		CAJ66917.1	1134	GGTTATATATTTTAAGATATTATTTAACAATATAAATTCTGAATATACGTTATCAAAGTT	122895
EXP_CD630_120001_125000_s_PSO-60-1993	0.991	CD0105-6	CD0105-6		CAJ66917.1	1135	CAAAGTTTATAATATAAACTAAGTATAATTTATTGTATAGTATTGAATGTTAGATAAACA	122948
EXP_CD630_120001_125000_s_PSO-60-1877	1.15	CD0105-6	CD0105-6		CAJ66917.1	1136	CAATAAATAAAGATGTATCAATATTAAAAAAATTTAAATGTTTGTACTAATATATGGAAT	123064
EXP_CD630_120001_125000_s_PSO-60-1746	0.603	CD0106	cwlD	germination-specific N-acetylmuramoyl-L-alanine amidase	CAJ66917.1	1137	AGTTTTGCAATGATATGTCTAGTAGTAGTATCCATATTTGAAATTAAAAATATTTCTGAA	123195
EXP_CD630_120001_125000_s_PSO-60-1695	0.511	CD0106	cwlD	germination-specific N-acetylmuramoyl-L-alanine amidase	CAJ66917.1	1138	ATTTCTGAAGATGTTATCAAGTATATGCCAGTAACAAACAAAACTATAATTTTAGATGCT	123246
EXP_CD630_120001_125000_s_PSO-60-1602	0.96	CD0106	cwlD	germination-specific N-acetylmuramoyl-L-alanine amidase	CAJ66917.1	1139	AAGGATAAGAGTACATCTGAAAAGGATATTAACCTAGCAATAACACTTAAGCTTAGAGAG	123339
EXP_CD630_120001_125000_s_PSO-60-1345	1.223	CD0106	cwlD	germination-specific N-acetylmuramoyl-L-alanine amidase	CAJ66917.1	1140	AGCTCAAACTTTTTATCCTAAAGACAAACAAGACAGTAAAGAATTATCGAAGTGTATTCA	123596
EXP_CD630_120001_125000_s_PSO-60-1288	1.444	CD0106	cwlD	germination-specific N-acetylmuramoyl-L-alanine amidase	CAJ66918.1	1141	TCAAGAAGAACTTAAAAGAGTAGTAGATAAGACAAACAACAGAGAAGTCAAACCAAGGGA	123653
EXP_CD630_120001_125000_s_PSO-60-1147	1.17	CD0106	cwlD	germination-specific N-acetylmuramoyl-L-alanine amidase	CAJ66918.1	1142	ACTCTTAACTGATGAAACATATCAAGAAAAAATAGCATGGGCAATCTACATAGGAATACA	123794
EXP_CD630_120001_125000_s_PSO-60-1095	0.837	CD0106-16srRNA	CD0106-16srRNA		CAJ66918.1	1143	GGAATACAAAAATATTTAAGTTGAAATAACTATAAAAATAGGTCTAAATATGTAAATAGC	123846
EXP_CD630_120001_125000_s_PSO-60-962	1.251	CD0106-16srRNA	CD0106-16srRNA			1144	TAAAAAGTTGTTGACTTAGAATAATATAGATGATATTATATATGAGTGCCCAAAAGGAGC	123979
EXP_CD630_120001_125000_s_PSO-60-850	1.433	16srRNA	16srRNA			1145	ACAAGAAACAAACCATAAAGCCAGATATTTTGATAACAATAGTATCTGAGCCTGATAAAC	124091
EXP_CD630_120001_125000_s_PSO-60-742	1.187	16srRNA	16srRNA			1146	CCTAACACATGCAAGTTGAGCGATTTACTTCGGTAAAGAGCGGCGGACGGGTGAGTAACG	124199
EXP_CD630_120001_125000_s_PSO-60-643	0.747	16srRNA	16srRNA		CAJ66919.1	1147	AAGGTATGCTAATACGGGATAATATATTTGAGAGGCATCTCTTGAATATCAAAGGTGAGC	124298
EXP_CD630_120001_125000_s_PSO-60-484	0.738	16srRNA	16srRNA		CAJ66919.1	1148	GGAACTGAGACACGGTCCAAACTCCTACGGGAGGCAGCAGTGGGGAATATTGCACAATGG	124457
EXP_CD630_120001_125000_s_PSO-60-242	0.861	16srRNA	16srRNA		CAJ66919.1	1149	GCGGTCTTTCAAGTCAGGAGTGAAAGGCTACGGCTCAACCGTAGTAAGCTCTTGAAACTG	124699
EXP_CD630_120001_125000_s_PSO-60-162	1.551	16srRNA	16srRNA		CAJ66919.1	1150	GGAGAGTGGAATTCCTAGTGTAGCGGTGAAATGCGTAGATATTAGGAGGAACACCAGTTG	124779
EXP_CD630_120001_125000_s_PSO-60-53	0.584	16srRNA	16srRNA		CAJ66919.1	1151	GGAGCAAACAGGATTAGATACCCTGGTAGTCCACGCTGTAAACGATGAGTACTAGGTGTC	124888
EXP_CD630_125001_130000_s_PSO-60-4856	0.522	16srRNA	16srRNA		CAJ66919.1	1152	GAAGAACCTTACCTAAGCTTGACATCCCAATGACATCTCCTTAATCGGAGAGTTCCCTTC	125085
EXP_CD630_125001_130000_s_PSO-60-4839	0.758	16srRNA	16srRNA		CAJ66919.1	1153	CTTGACATCCCAATGACATCTCCTTAATCGGAGAGTTCCCTTCGGGGACATTGGTGACAG	125102
EXP_CD630_125001_130000_s_PSO-60-4713	0.516	16srRNA	16srRNA			1154	CTTGTCTTTAGTTGCCATCATTAAGTTGGGCACTCTAGAGAGACTGCCAGGGATAACCTG	125228
EXP_CD630_125001_130000_s_PSO-60-4563	0.696	16srRNA	16srRNA		CAJ66920.1	1155	CGTAAGGTGGAGCTAATCCCTTAAAGCTACTCTCAGTTCGGATTGTAGGCTGAAACTCGC	125378
EXP_CD630_125001_130000_s_PSO-60-4519	0.629	16srRNA	16srRNA		CAJ66920.1	1156	GTAGGCTGAAACTCGCCTACATGAAGCTGGAGTTACTAGTAATCGCAGATCAGAATGCTG	125422
EXP_CD630_125001_130000_s_PSO-60-4379	1.554	16srRNA	16srRNA		CAJ66920.1	1157	CTTTTGGAAGAAGTCGTCGAAGGTGGAATCAATAACTGGGGTGAAGTCGTAACAAGGTAG	125562
EXP_CD630_125001_130000_s_PSO-60-4287	0.732	16srRNA	16srRNA		CAJ66920.1	1158	TTCTAAGGAGAATTGCCTACTGTTTAATTTTGAAAGTTCTTTACGAACTTTATATATGGG	125654
EXP_CD630_125001_130000_s_PSO-60-4158	0.782	16srRNA	16srRNA		CAJ66920.1	1159	ACCATTTAAGAGTATATTACTTAAATCTTTGATTTACTTAGTAGCCTCTTACAATGCACT	125783
EXP_CD630_125001_130000_s_PSO-60-4129	0.67	16srRNA	16srRNA		CAJ66920.1	1160	TGATTTACTTAGTAGCCTCTTACAATGCACTTATAGCTTAAATTTATACAAGCTTTGTGT	125812
EXP_CD630_125001_130000_s_PSO-60-3873	1.39	16srRNA	16srRNA		CAJ66921.1	1162	AGTGATATGACATCTAATTTGTAATATATAAAGCTGATAACTTTTTAAAATTATCGAAGT	126068
EXP_CD630_125001_130000_s_PSO-60-3823	0.628	16srRNA	16srRNA		CAJ66921.1	1163	TTATCGAAGTTGATAGCTTCTAATCTATCAAACCTTTTTAACTGGTCAAGTTATTAAGGG	126118
EXP_CD630_125001_130000_s_PSO-60-3690	1.336	16srRNA	16srRNA		CAJ66921.1	1164	CGTAAACTTTGATCCGAAGATTTCCGAATGAGGAAACTCACTTAGAGTAATGTCTAAGTA	126251
EXP_CD630_125001_130000_s_PSO-60-3595	0.759	16srRNA	16srRNA		CAJ66921.1	1165	CAGGGAACTGAAACATCTAAGTACCTGAAGGAAGAGAAAGAAATTCGATTCCGTAAGTAG	126346
EXP_CD630_125001_130000_s_PSO-60-3318	0.98	23srRNA	23srRNA		CAJ66921.1	1167	CTAAATACTACCTAGTGACCGATAGCATATAGTACCGTGAGGGAAAGGTGAAAAGAACCC	126623
EXP_CD630_125001_130000_s_PSO-60-2944	0.564	23srRNA	23srRNA		CAJ66921.1	1169	GAGATAGCTGGTTCTCCCCGAAATAGCTTTAGGGCTAGCCTCAAGGTGAGAGATACGGAG	126997
EXP_CD630_125001_130000_s_PSO-60-2747	0.643	23srRNA	23srRNA		CAJ66922.1	1171	TAAGGTCCCTAAATGTAAGTTAAGTGGTAAAGGATGTGGGATTGCACAGACAACCAGGAT	127194
EXP_CD630_125001_130000_s_PSO-60-2682	0.753	23srRNA	23srRNA		CAJ66922.1	1172	CTTAGAAGCAGCCACTCATTCAAAGAGTGCGTAATAGCTCACTGGTCGAGTGATCCTGCG	127259
EXP_CD630_125001_130000_s_PSO-60-2363	0.623	23srRNA	23srRNA		CAJ66922.1	1174	GATATTCCTGTACTACCGATAACCGTTTGAGAGAAGGGATGACACAGTAGGATAAGCTAA	127578
EXP_CD630_125001_130000_s_PSO-60-2247	0.786	23srRNA	23srRNA		CAJ66922.1	1175	CTTTGATAATGCTGGGATGTGATGGGGAGCGAAATTTAGTAGCGAAGTAGCTGATTTCAC	127694
EXP_CD630_125001_130000_s_PSO-60-2106	0.654	23srRNA	23srRNA		CAJ66922.1	1176	CCAGCGAGAGAACTGTTGTTAAGGAACTCGGCAAAATGACCCCGTAACTTAGGGATAAGG	127835
EXP_CD630_125001_130000_s_PSO-60-2007	0.872	23srRNA	23srRNA			1177	GACTGTTTACCAAAAACATAGGTTTCTGCTAAGTCGCAAGACGATGTATAGGAGCTGACG	127934
EXP_CD630_125001_130000_s_PSO-60-1871	0.631	23srRNA	23srRNA			1178	CCGTAACTATAACGGTCCTAAGGTAGCGAAATTCCTTGTCGGGTAAGTTCCGACCCGCAC	128070
EXP_CD630_125001_130000_s_PSO-60-1803	0.614	23srRNA	23srRNA		CAJ66923.1	1179	TAACGATTTGGGCACTGTCTCAACAACAGACTCGGTGAAATTGTAATTCCGGTGAAGATG	128138
EXP_CD630_125001_130000_s_PSO-60-1706	0.82	23srRNA	23srRNA		CAJ66923.1	1180	CTTTACTGTAGCTTGACATTGGGTCTTGGTACTACATGTACAGGATAGGTGGGAGGCTTT	128235
EXP_CD630_125001_130000_s_PSO-60-1600	0.664	23srRNA	23srRNA		CAJ66923.1	1181	CTTGTAGTACTGGGACTCTAACCATAGGCCATGAATCTGGTCTTGGGACACTGTCAGGTG	128341
EXP_CD630_125001_130000_s_PSO-60-1470	0.786	23srRNA	23srRNA			1182	GAAATCGTACGTAGAGTGTAAAGGCAAAAGAGAGCTTGATTGCAAGACATACAGGTCGAG	128471
EXP_CD630_125001_130000_s_PSO-60-1377	0.557	23srRNA	23srRNA			1183	TTCTGCGTGGAAGGGCCATCGCTCAACGGATAAAAGCTACCCTGGGGATAACAGGCTTAT	128564
EXP_CD630_125001_130000_s_PSO-60-1265	0.802	23srRNA	23srRNA		CAJ66924.1	1184	ATCACATCCTGGGGCTGTAGTAGGTCCCAAGGGTTGGGCTGTTCGCCCATTAAAGTGGTA	128676
EXP_CD630_125001_130000_s_PSO-60-1151	1.001	23srRNA	23srRNA		CAJ66924.1	1185	GTAGGAAATTTGAGAAGACCTGTCCTTAGTACGAGAGGACCGGGATGGACGTACCTCTGG	128790
EXP_CD630_125001_130000_s_PSO-60-1093	0.718	23srRNA	23srRNA		CAJ66924.1	1186	GGTGTACCAGTTGTTCTGCCAAGGGCATGGCTGGGTAGCTATGTACGGAATGGATAAGCG	128848
EXP_CD630_125001_130000_s_PSO-60-894	0.828	23srRNA/5srRNA	23srRNA/5srRNA			1188	GGACTTGACCAATATTATTTGATGTCATTCATTAAGATATATGTGCAGTTTTTAGAGTGT	129047
EXP_CD630_125001_130000_s_PSO-60-778	0.587	5srRNA	5srRNA			1189	TATACTTGTCCTAGCAACAAGAAAAAAATGTGGTTATAATAGCGGAGAAGATACACCTGT	129163
EXP_CD630_125001_130000_s_PSO-60-572	0.867	5srRNA/16srRNA	5srRNA/16srRNA			1190	GAGCCCCACCCTTGGAGCCATTATGGCTCGTTGGTCAAGAGGTTAAGACACCGCCCTTTC	129369
EXP_CD630_125001_130000_s_PSO-60-487	1.594	5srRNA/16srRNA	5srRNA/16srRNA			1191	CCTACGAGTCACCATTTGTGGGATCATAGCTCAGCTGGGAGAGCACCTGCCTTACAAGCA	129454
EXP_CD630_125001_130000_s_PSO-60-359	1.266	5srRNA/16srRNA	5srRNA/16srRNA		CAJ66925.1	1192	CAGCCTGTCACGCTGGAGGTCGAGGGTTCGAGCCCCTTCCAGGTCGCCAAAATAAAAATG	129582
EXP_CD630_125001_130000_s_PSO-60-272	0.728	5srRNA/16srRNA	5srRNA/16srRNA		CAJ66925.1	1193	GACTTGTAATCAGCAGGTTGTAGGTTCGATTCCTATCACCAGCTCCATGTAAAACTAATA	129669
EXP_CD630_125001_130000_s_PSO-60-149	0.662	5srRNA/16srRNA	5srRNA/16srRNA		CAJ66925.1	1194	TTCGAATCCACCATCCTCCACCAATTAAATATGCGGGTGTAGCTCAATGGTAGAGTTCTG	129792
EXP_CD630_125001_130000_s_PSO-60-68	0.677	5srRNA/16srRNA	5srRNA/16srRNA		CAJ66925.1	1195	GGTTCGATCCCCTTCACCCGCTCCAAAGAAAGCGTGGGTGCATAGCTCAGCTGGATAGAG	129873
EXP_CD630_130001_135000_s_PSO-60-4878	0.614	5srRNA/16srRNA	5srRNA/16srRNA		CAJ66925.1	1196	CCAGCCAAATAAAAATATGGTCTATTAGCTCAGTCGGTAGAGCACCTGACTTTTAATCAG	130063
EXP_CD630_130001_135000_s_PSO-60-4796	0.783	5srRNA/16srRNA	5srRNA/16srRNA		CAJ66925.1	1197	GATAGATCACCAATGGAGAGGTGTCCGAGTGGTTTAAGGAGCTGGTCTTGAAAACCAGTG	130145
EXP_CD630_130001_135000_s_PSO-60-4695	0.668	5srRNA/16srRNA	5srRNA/16srRNA			1198	CAAAAAAATGACTGAATTTGGAGAAGTACTCAAGTGGCTCAAGAGGATCCCCTGCTAAGG	130246
EXP_CD630_130001_135000_s_PSO-60-4614	1.079	5srRNA/16srRNA	5srRNA/16srRNA			1199	CGAGGGTTCGAATCCCTCCTTCTCCGCCATTCAAAAACGAGGTGTAGCGCAGTTTGGTAG	130327
EXP_CD630_130001_135000_s_PSO-60-4499	0.713	5srRNA/16srRNA	5srRNA/16srRNA			1200	CTTAAGCTTTTAGTTCAGTTGGTTAGAGTGCCCAACTCATGGCTAGTAATTCTAGGGTTT	130442
EXP_CD630_130001_135000_s_PSO-60-4347	0.826	5srRNA/16srRNA	5srRNA/16srRNA			1201	CCCTGCCAAATAAAAAGGATTTGAAAAAAGTTGGATTTTAGAGTAGTATAAGATAGTAAA	130594
EXP_CD630_130001_135000_s_PSO-60-4331	1.382	5srRNA/16srRNA	5srRNA/16srRNA			1202	GGATTTGAAAAAAGTTGGATTTTAGAGTAGTATAAGATAGTAAATAAGATTTCGAGGTGT	130610
EXP_CD630_130001_135000_s_PSO-60-4226	0.859	5srRNA/16srRNA	5srRNA/16srRNA			1203	GTTCGAGTCCCTTCACCTCGACCAAGAAAAGGGCCTATAGCTCAGGTGGTTAGAGCGCAC	130715
EXP_CD630_130001_135000_s_PSO-60-4124	1.017	5srRNA/16srRNA	5srRNA/16srRNA			1204	CACCATTTGCCCAGATAGCTCAGTCGGTAGAGCAGGGGACTGAAAATCCCCGTGTCGGTG	130817
EXP_CD630_130001_135000_s_PSO-60-3953	1.154	16srRNA	16srRNA			1205	AACTATATCAATAAAGAACTTTGAAAATTAAACAGTAGGTTAATTTATAAACAAGAAACA	130988
EXP_CD630_130001_135000_s_PSO-60-3903	1.634	16srRNA	16srRNA			1206	ACAAGAAACAAACCATAAAGCCAGATATTTTGATAACAATAGTATCTGAGCCTGATAAAC	131038
EXP_CD630_130001_135000_s_PSO-60-3742	0.858	16srRNA	16srRNA			1207	AGTAACGCGTGGGTAACCTACCCTGTACACACGGATAACATACCGAAAGGTATGCTAATA	131199
EXP_CD630_130001_135000_s_PSO-60-3696	0.509	16srRNA	16srRNA			1208	AAGGTATGCTAATACGGGATAATATATTTGAGAGGCATCTCTTAAATATCAAAGGTGAGC	131245
EXP_CD630_130001_135000_s_PSO-60-3568	0.843	16srRNA	16srRNA			1209	TAGCCGACCTGAGAGGGTGATCGGCCACATTGGAACTGAGACACGGTCCAAACTCCTACG	131373
EXP_CD630_130001_135000_s_PSO-60-3449	0.658	16srRNA	16srRNA			1210	GAGTGATGAAGGCCTTCGGGTCGTAAAACTCTGTCCTCAAGGAAGATAATGACGGTACTT	131492
EXP_CD630_130001_135000_s_PSO-60-3353	0.637	16srRNA	16srRNA			1211	GCGGTAATACGTAGGGGGCTAGCGTTATCCGGATTTACTGGGCGTAAAGGGTGCGTAGGC	131588
EXP_CD630_130001_135000_s_PSO-60-3261	0.748	16srRNA	16srRNA			1212	TCAACCGTAGTAAGCTCTTGAAACTGGGAGACTTGAGTGCAGGAGAGGAGAGTGGAATTC	131680
EXP_CD630_130001_135000_s_PSO-60-3215	0.578	16srRNA	16srRNA			1213	GGAGAGTGGAATTCCTAGTGTAGCGGTGAAATGCGTAGATATTAGGAGGAACACCAGTTG	131726
EXP_CD630_130001_135000_s_PSO-60-3106	0.569	16srRNA	16srRNA			1214	GGAGCAAACAGGATTAGATACCCTGGTAGTCCACGCTGTAAACGATGAGTACTAGGTGTC	131835
EXP_CD630_130001_135000_s_PSO-60-2943	0.607	16srRNA	16srRNA			1215	GTAGCGGAGCATGTGGTTTAATTCGAAGCAACGCGAAGAACCTTACCTAAGCTTGACATC	131998
EXP_CD630_130001_135000_s_PSO-60-2766	1.008	16srRNA	16srRNA			1217	CTTGTCTTTAGTTGCCATCATTAAGTTGGGCACTCTAGAGAGACTGCCAGGGATAACCTG	132175
EXP_CD630_130001_135000_s_PSO-60-2647	0.751	16srRNA	16srRNA			1218	CTACAATGGGTAGTACAGAGGGTTGCCAAGCCGTAAGGTGGAGCTAATCCCTTAAAGCTA	132294
EXP_CD630_130001_135000_s_PSO-60-2616	0.511	16srRNA	16srRNA			1219	CGTAAGGTGGAGCTAATCCCTTAAAGCTACTCTCAGTTCGGATTGTAGGCTGAAACTCGC	132325
EXP_CD630_130001_135000_s_PSO-60-2444	0.539	16srRNA	16srRNA			1220	CGATTATCTAACCTTTTGGAAGAAGTCGTCGAAGGTGGAATCAATAACTGGGGTGAAGTC	132497
EXP_CD630_130001_135000_s_PSO-60-2344	1.454	16srRNA	16srRNA			1221	TCCTTTCTAAGGAGAATTGCCTACTGTTTAATTTTGAAAGTTCTTTACGAACTTTATATA	132597
EXP_CD630_130001_135000_s_PSO-60-2243	0.576	16srRNA/23srRNA	16srRNA/23srRNA			1222	AAGGGGTCAGGAGTTCGACTCTCCTCATCTCCACCATTTAAGAGTATATTACTTAAATCT	132698
EXP_CD630_130001_135000_s_PSO-60-2211	1.024	16srRNA/23srRNA	16srRNA/23srRNA			1223	ACCATTTAAGAGTATATTACTTAAATCTTTGATTTACTTAGTAGCCTCTTACAATGCACT	132730
EXP_CD630_130001_135000_s_PSO-60-2061	0.617	16srRNA/23srRNA	16srRNA/23srRNA			1224	CGTTAGCACTTTAAGTAACGGAATAATCTGAGTGAATACGAAGGTTGTTCGTTGACGTGG	132880
EXP_CD630_130001_135000_s_PSO-60-1950	0.642	16srRNA/23srRNA	16srRNA/23srRNA			1225	ACTTTGAAAACTGCATATATATTTAGTGATATGACATCTAATTTGTAATATATAAAGCTG	132991
EXP_CD630_130001_135000_s_PSO-60-1876	0.862	23srRNA	23srRNA			1226	TTATCGAAGTTGATAGCTTCTAATCTATCAAACCTTTTTAACTGGTCAAGTTATTAAGGG	133065
EXP_CD630_130001_135000_s_PSO-60-1743	0.66	23srRNA	23srRNA			1227	CGTAAACTTTGATCCGAAGATTTCCGAATGAGGAAACTCACTTAGAGTAATGTCTAAGTA	133198
EXP_CD630_130001_135000_s_PSO-60-1694	0.829	23srRNA	23srRNA			1228	ATGTCTAAGTATCATTAAGTGAATACATAGCTTAATGAGGGGAACTCAGGGAACTGAAAC	133247
EXP_CD630_130001_135000_s_PSO-60-1558	0.577	23srRNA	23srRNA			1229	ATAAAGTTTTCTTTATTGGGGTTGCGGACATATCATAACGAAGAGGTATCGTAATTGAAG	133383
EXP_CD630_130001_135000_s_PSO-60-1371	0.612	23srRNA	23srRNA			1231	CTAAATACTACCTAGTGACCGATAGCGTATAGTACCGTGAGGGAAAGGTGAAAAGAACCC	133570
EXP_CD630_130001_135000_s_PSO-60-1303	0.653	23srRNA	23srRNA			1232	GAGTGAAATAGAACCTGAAACCCTGCACTTACAAGCTGTGGAAGCACATTTCTTGTGTGA	133638
EXP_CD630_130001_135000_s_PSO-60-1177	0.568	23srRNA	23srRNA			1233	GGAGCCGTAGCGAAAGCGAGTTTTAACTGAGCGTTCAGTTACTTGACGTAGACCCGAAAC	133764
EXP_CD630_130001_135000_s_PSO-60-791	0.668	23srRNA	23srRNA			1236	TAAATGTAAGTTAAGTGGTAAAGGATGTGGGATTGCACAGACAACCAGGATGTTGGCTTA	134150
EXP_CD630_130001_135000_s_PSO-60-590	0.501	23srRNA	23srRNA			1238	ATGACCGTAAGGACATGTGGACAGTATGGGAGTGAGAATGTTGGCATGAGTAGCGAGATG	134351
EXP_CD630_130001_135000_s_PSO-60-444	0.885	23srRNA	23srRNA			1239	GAAAGGCGTAGGTGATGGACAACAGGTTGATATTCCTGTACTACCGATAACCGTTTGAGA	134497
EXP_CD630_130001_135000_s_PSO-60-269	0.682	23srRNA	23srRNA			1240	AAATTTAGTAGCGAAGTAGCTGATTTCACACTGTCAAGAAAAGTCTCTATCGAGGTTAAA	134672
EXP_CD630_130001_135000_s_PSO-60-159	0.554	23srRNA	23srRNA			1241	CCAGCGAGAGAACTGTTGTTAAGGAACTCGGCAAAATGACCCCGTAACTTAGGGATAAGG	134782
EXP_CD630_130001_135000_s_PSO-60-60	0.617	23srRNA	23srRNA			1242	GACTGTTTACCAAAAACATAGGTTTCTGCTAAGTCGCAAGACGATGTATAGGAGCTGACG	134881
EXP_CD630_135001_140000_s_PSO-60-4856	0.511	23srRNA	23srRNA			1243	TAACGATTTGGGCACTGTCTCAACAACAGACTCGGTGAAATTGTAATTCCGGTGAAGATG	135085
EXP_CD630_135001_140000_s_PSO-60-4653	0.599	23srRNA	23srRNA			1245	CTTGTAGTACTGGGACTCTAACCATAGGCCATGAATCTGGTCTTGGGACACTGTCAGGTG	135288
EXP_CD630_135001_140000_s_PSO-60-4542	0.741	23srRNA	23srRNA			1246	GGTTCTCTCAGTACGGTCGGAAATCGTACGTAGAGTGTAAAGGCAAAAGAGAGCTTGATT	135399
EXP_CD630_135001_140000_s_PSO-60-4523	0.7	23srRNA	23srRNA			1247	GAAATCGTACGTAGAGTGTAAAGGCAAAAGAGAGCTTGATTGCAAGACATACAGGTCGAG	135418
EXP_CD630_135001_140000_s_PSO-60-4430	0.586	23srRNA	23srRNA			1248	TTCTGCGTGGAAGGGCCATCGCTCAACGGATAAAAGCTACCCTGGGGATAACAGGCTTAT	135511
EXP_CD630_135001_140000_s_PSO-60-4247	0.683	23srRNA	23srRNA			1249	TTCAGAACGTCGTGAGACAGTTCGGTCCCTATCCGTCGCAGGCGTAGGAAATTTGAGAAG	135694
EXP_CD630_135001_140000_s_PSO-60-4204	0.66	23srRNA	23srRNA			1250	GTAGGAAATTTGAGAAGACCTGTCCTTAGTACGAGAGGACCGGGATGGACGTACCTCTGG	135737
EXP_CD630_135001_140000_s_PSO-60-3906	0.834	23srRNA	23srRNA			1252	ATGTGTAGTTTTTAGAGTGCTAACTCTAAAGAAACTAGTATTGCTAGGTTCTATAAACTT	136035
EXP_CD630_135001_140000_s_PSO-60-3828	1.008	5srRNA	5srRNA			1253	ATATTAAGCATAAAGATTATGTGGTTACAATAGCAGAGAGGATACACCTGTTCCCATTCC	136113
EXP_CD630_135001_140000_s_PSO-60-3652	0.91	5srRNA/aspC	5srRNA/aspC			1254	GTTTAATTTGATAATTTGATGAAAAAAATAAAAGACTTACTGATTTTTAAATCTATAGGT	136289
EXP_CD630_135001_140000_s_PSO-60-3462	1.093	CD0107	aspC	aspartate aminotransferase	aspartate aminotransferase	1256	ATACAAATTCTTTTAATTTATCTAATCCAGATAAGAAAGTATTTTCACTGCAAGCATAGG	136479
EXP_CD630_135001_140000_s_PSO-60-3408	1.035	CD0107	aspC	aspartate aminotransferase	aspartate aminotransferase	1257	CATAGGATATACGAATATATTTATCCATACCAAATGCTATGCCAGGAACAACTGCAACAT	136533
EXP_CD630_135001_140000_s_PSO-60-3247	1.01	CD0107	aspC	aspartate aminotransferase	aspartate aminotransferase	1258	CCATTTGGATTCACATATCCTACATTATCAATAGAGTCTAGTTTTGATTTAATTAAATCT	136694
EXP_CD630_135001_140000_s_PSO-60-3179	1.758	CD0107	aspC	aspartate aminotransferase	aspartate aminotransferase	1259	TTTATATGTTTTAACCATATTGTCTATGTCAATTGAGCAATCTTTCAAGGCTCCATAGGC	136762
EXP_CD630_135001_140000_s_PSO-60-3119	1.538	CD0107	aspC	aspartate aminotransferase	aspartate aminotransferase	1260	TATGTATTGTGCTGTTAGACTTGGGTGAGATATAAGATGTCCTTGTATAGAACTCATTGC	136822
EXP_CD630_135001_140000_s_PSO-60-2993	0.752	CD0107	aspC	aspartate aminotransferase	aspartate aminotransferase	1261	AAAACCATTTATAGTTATTGTTATATCTTTAGCTTCTTCGCTTAATGATGCAATTGATGT	136948
EXP_CD630_135001_140000_s_PSO-60-2873	2.082	CD0107	aspC	aspartate aminotransferase	aspartate aminotransferase	1262	TTGTATGCATACATCTACTATTTCTATTAATTCATCTTTTGTATAAACACTACCAGTAGG	137068
EXP_CD630_135001_140000_s_PSO-60-2785	1.354	CD0107	aspC	aspartate aminotransferase	aspartate aminotransferase	1263	TTTGTTTTATCTGTTATAGATTTTTCAAGTTCTTCTTTTGTTAACTTAAATCCATTTTCT	137156
EXP_CD630_135001_140000_s_PSO-60-2709	1.726	CD0107	aspC	aspartate aminotransferase	aspartate aminotransferase	1264	AAACTGGAACAGCATTAACTAACTTAATCATTTCAGGATAACTAACCCAATAAGGCTTTG	137232
EXP_CD630_135001_140000_s_PSO-60-2603	2.299	CD0107	aspC	aspartate aminotransferase	aspartate aminotransferase	1265	TGTTATTGAGTTTTTTGCTCCACTTGATACAACTATTTCGTCTATTGAATAGTTACAGTT	137338
EXP_CD630_135001_140000_s_PSO-60-2446	1.088	CD0107	aspC	aspartate aminotransferase	aspartate aminotransferase	1266	CCATAAGATTTTGCGTTATTAGGTACATTAAAATCGGGTTCTCCTATACTAAGATTTATT	137495
EXP_CD630_135001_140000_s_PSO-60-2392	1.49	CD0107	aspC	aspartate aminotransferase	aspartate aminotransferase	1267	TTTATTACTTTAACTCCATTACTTTCCATTTCTTTAACTTTAGAACTAATACCTATTGTG	137549
EXP_CD630_135001_140000_s_PSO-60-2242	1.332	CD0107/8	CD0107/8			1268	TTACATAAGGAAATTTGTAGATATATACATTAATATATATAATAGCCTACACTTTTTGCC	137699
EXP_CD630_135001_140000_s_PSO-60-2148	1.879	CD0107/8	CD0107/8			1269	AACTTTCAAAGTTGTTAGAAACGCTACTGTTCAAAATATCCACATAGTATTTGCAATGAT	137793
EXP_CD630_135001_140000_s_PSO-60-2068	1.599	CD0107/8	CD0107/8			1270	TGTACAAATTTGGTAATCTTAATATAGCAATTATTAAGATAATCCCTTTAACTTAGTTGA	137873
EXP_CD630_135001_140000_s_PSO-60-1943	1.321	CD0107/8	CD0107/8			1271	AGTAACAGGAGGTTTTTTTAATTGGTTGAATTCGTAAAAAAAAGAGATGGAAGAGTAATT	137998
EXP_CD630_135001_140000_s_PSO-60-1784	0.916	CD0108	nrdD	anaerobic ribonucleoside-triphosphate reductase	anaerobic ribonucleoside-triphosphate reductase	1272	TTAACTCAAGAAGTAATAAAGTTTTTAAATCATAAATACTCAGAATCAGTTCCAAGTGTT	138157
EXP_CD630_135001_140000_s_PSO-60-1689	1.31	CD0108	nrdD	anaerobic ribonucleoside-triphosphate reductase	anaerobic ribonucleoside-triphosphate reductase	1273	AGAAACTGGCCATGCAAAAACTAGTGAAGAATATATAATATACAGAACTGAAAGAAGTAG	138252
EXP_CD630_135001_140000_s_PSO-60-1599	1.149	CD0108	nrdD	anaerobic ribonucleoside-triphosphate reductase	anaerobic ribonucleoside-triphosphate reductase	1274	GGCAATAGAGGAAATTACCTTTGAAGATGCAGAAGATGCTGATATAAAAAGAGAAAATGC	138342
EXP_CD630_135001_140000_s_PSO-60-1491	0.673	CD0108	nrdD	anaerobic ribonucleoside-triphosphate reductase	anaerobic ribonucleoside-triphosphate reductase	1275	CACTGTATCTAAAGAATTTTGTAAAACACATATATTAAAACCAGAACATTCTTTTGCTCA	138450
EXP_CD630_135001_140000_s_PSO-60-1397	0.803	CD0108	nrdD	anaerobic ribonucleoside-triphosphate reductase	anaerobic ribonucleoside-triphosphate reductase	1276	TTTTTAAATATGGGAACATTAACTTGTTGTCAAATAGATGTTAAAAAACTATTCAATGGT	138544
EXP_CD630_135001_140000_s_PSO-60-1243	0.714	CD0108	nrdD	anaerobic ribonucleoside-triphosphate reductase	anaerobic ribonucleoside-triphosphate reductase	1277	ATCAACATGGAGGTCAAAGTATACCATTTTTCGATTATGGATTGGCTGAAGGTGTATATA	138698
EXP_CD630_135001_140000_s_PSO-60-1198	2.313	CD0108	nrdD	anaerobic ribonucleoside-triphosphate reductase	anaerobic ribonucleoside-triphosphate reductase	1278	CTGAAGGTGTATATAAGACATTTAAGAAATTCTACATAGGAAATTTAGCTAAAGCATTGA	138743
EXP_CD630_135001_140000_s_PSO-60-1044	2.377	CD0108	nrdD	anaerobic ribonucleoside-triphosphate reductase	anaerobic ribonucleoside-triphosphate reductase	1279	TGAATTGTATCTAAACTTAGAAAAAGAGAAATTAATACAGACTTTTGATATAGATGATGA	138897
EXP_CD630_135001_140000_s_PSO-60-990	0.701	CD0108	nrdD	anaerobic ribonucleoside-triphosphate reductase	anaerobic ribonucleoside-triphosphate reductase	1280	TGATGAACTTGTAAATAAGATGCAAAACTTTGCATTTGAAGAATCGTATAGAGAAACTGA	138951
EXP_CD630_135001_140000_s_PSO-60-849	1.42	CD0108	nrdD	anaerobic ribonucleoside-triphosphate reductase	anaerobic ribonucleoside-triphosphate reductase	1281	TTCAAGTGTAAACTTCGGAACAGATACTTCTGAAGAAGGAAGAATGGTAACTAAGAATCT	139092
EXP_CD630_135001_140000_s_PSO-60-770	0.851	CD0108	nrdD	anaerobic ribonucleoside-triphosphate reductase	anaerobic ribonucleoside-triphosphate reductase	1282	GGTTTAGGTAATGGAGAGACACCAATTTTTCCAATTTTAATATTTAAGGTCAAAGAAGGC	139171
EXP_CD630_135001_140000_s_PSO-60-693	0.781	CD0108	nrdD	anaerobic ribonucleoside-triphosphate reductase	anaerobic ribonucleoside-triphosphate reductase	1283	AGACCCTAATTATGATTTATTTAAATTATCATGCAGAGTATCAGCTAAAAGACTATTCCC	139248
EXP_CD630_135001_140000_s_PSO-60-587	0.906	CD0108	nrdD	anaerobic ribonucleoside-triphosphate reductase	anaerobic ribonucleoside-triphosphate reductase	1284	AAAGGTGAACCAGATACAGAGGCTACATATATGGGTTGTAGAACAAGAGTACTTAGTAAT	139354
EXP_CD630_135001_140000_s_PSO-60-466	1.351	CD0108	nrdD	anaerobic ribonucleoside-triphosphate reductase	anaerobic ribonucleoside-triphosphate reductase	1285	CAAGATTGGGTATAAAACATGGTATTATAAATAATGAAAAGGCTAATTTAGATGGTTTCT	139475
EXP_CD630_135001_140000_s_PSO-60-352	1.052	CD0108	nrdD	anaerobic ribonucleoside-triphosphate reductase	anaerobic ribonucleoside-triphosphate reductase	1286	TTGAGGTACAAGGAAATAAAAAGATGAAGAATTTTCCATTCTTAATGGGGCAAGGTGTAT	139589
EXP_CD630_135001_140000_s_PSO-60-182	1.194	CD0108	nrdD	anaerobic ribonucleoside-triphosphate reductase	anaerobic ribonucleoside-triphosphate reductase	1288	GGTAAACATCATGGAGAAAGTAAAGAAGCTCAAGAATTAGGATTAAAAATAGTGTCACAT	139759
EXP_CD630_135001_140000_s_PSO-60-56	0.813	CD0108	nrdD	anaerobic ribonucleoside-triphosphate reductase	anaerobic ribonucleoside-triphosphate reductase	1289	GCAGAAGGTCTTTCAGGTAGGTTTACTAAAATAGATAAAAAAGTTTATGGAGAAATTAAA	139885
EXP_CD630_140001_145000_s_PSO-60-4913	0.877	CD0108	nrdD	anaerobic ribonucleoside-triphosphate reductase	anaerobic ribonucleoside-triphosphate reductase	1290	AGAAGCTCCATACCATGAATTGACTAATGCAGGTCATATAACATATGTAGAGTTAGATGG	140028
EXP_CD630_140001_145000_s_PSO-60-4812	0.94	CD0108	nrdD	anaerobic ribonucleoside-triphosphate reductase	anaerobic ribonucleoside-triphosphate reductase	1291	AAGCTATGAAAGATTTGGGTATAGGATATGGAAGTATAAATCATCCTGTAGATAGAGACC	140129
EXP_CD630_140001_145000_s_PSO-60-4716	1.438	CD0108	nrdD	anaerobic ribonucleoside-triphosphate reductase	anaerobic ribonucleoside-triphosphate reductase	1292	TATGCCCTGTATGTGGAAGAAATGAAGATGAAAGTGACATCAAATTCGAAAGAATAAGAA	140225
EXP_CD630_140001_145000_s_PSO-60-4542	0.811	CD0109	nrdG	anaerobic ribonucleoside-triphosphate reductase activating protein	anaerobic ribonucleoside-triphosphate reductase activating protein	1293	TAAGAATGTCATCTACTATAAGTTATGACAGCATAGTTGATGGACCAGGATTAAGAATGG	140399
EXP_CD630_140001_145000_s_PSO-60-4498	0.679	CD0109	nrdG	anaerobic ribonucleoside-triphosphate reductase activating protein	anaerobic ribonucleoside-triphosphate reductase activating protein	1294	CCAGGATTAAGAATGGTAATATGGACTCAAGGATGTATTCATAATTGTAAAGAGTGCCAT	140443
EXP_CD630_140001_145000_s_PSO-60-4400	1.081	CD0109	nrdG	anaerobic ribonucleoside-triphosphate reductase activating protein	anaerobic ribonucleoside-triphosphate reductase activating protein	1295	GGATACAGAAGAAATTATAAATAAAGTCAAATCATTGAAATTACAAAAAGGCATTACGCT	140541
EXP_CD630_140001_145000_s_PSO-60-4294	0.752	CD0109	nrdG	anaerobic ribonucleoside-triphosphate reductase activating protein	anaerobic ribonucleoside-triphosphate reductase activating protein	1296	GCAAGAGAAGCTAAAATAAATGGGTTAGATGTATGGTCATATACTGGATTTACGTTTGAA	140647
EXP_CD630_140001_145000_s_PSO-60-4147	1.367	CD0109	nrdG	anaerobic ribonucleoside-triphosphate reductase activating protein	anaerobic ribonucleoside-triphosphate reductase activating protein	1297	GCTGAAAAAAAAGATATAAGCTTAAAGTTTAGAGGGTCATCAAATCAAAGGATAATTGAT	140794
EXP_CD630_140001_145000_s_PSO-60-4081	1.063	CD0109	nrdG	anaerobic ribonucleoside-triphosphate reductase activating protein	anaerobic ribonucleoside-triphosphate reductase activating protein	1298	AAAAGTTTGAAATATAAAAAAGTGTTTTTGGTTGAGCAATATATGAAGGATGATTTATCT	140860
EXP_CD630_140001_145000_s_PSO-60-3907	0.787	CD0109 (nrdG)/16srRNA	CD0109 (nrdG)/16srRNA			1300	TTGTATATTTGAAATTAAGTTTTTTATAGTTTATAGGTGTTTTATGTGGATTACGAATGA	141034
EXP_CD630_140001_145000_s_PSO-60-3689	1.331	CD0109 (nrdG)/16srRNA	CD0109 (nrdG)/16srRNA			1302	GGTCAAGTAGTCTAAAAAATGAAAAAGATTTAAAAAAGTGTTTTAACTAAACACATAAGT	141252
EXP_CD630_140001_145000_s_PSO-60-3548	1.213	CD0109 (nrdG)/16srRNA	CD0109 (nrdG)/16srRNA			1303	TGTAATTTGTGGATAAATATGTTTATAATGTGGATAATATTTAATGTAATAAGTTAAAGC	141393
EXP_CD630_140001_145000_s_PSO-60-3520	3.658	CD0109 (nrdG)/16srRNA	CD0109 (nrdG)/16srRNA			1304	TGTGGATAATATTTAATGTAATAAGTTAAAGCAATATGAATCAACTGTTTATAATGTGGA	141421
EXP_CD630_140001_145000_s_PSO-60-3363	1.714	16srRNA	16srRNA			1305	TCCTCAAGAAAAGGGCAAACAAATAAAGCATAAAGAACTTTGAAAATTAAACAGTAGGTT	141578
EXP_CD630_140001_145000_s_PSO-60-3293	1.094	16srRNA	16srRNA			1306	ACAAGAAACAAACCATAAAGCCAGATATTTTGATAACAATAGTATCTGAGCCTGATAAAC	141648
EXP_CD630_140001_145000_s_PSO-60-3086	0.746	16srRNA	16srRNA			1308	AAGGTATGCTAATACGGGATAATATATTTGAGAGGCATCTCTTGAATATCAAAGGTGAGC	141855
EXP_CD630_140001_145000_s_PSO-60-2958	0.517	16srRNA	16srRNA			1309	TAGCCGACCTGAGAGGGTGATCGGCCACATTGGAACTGAGACACGGTCCAAACTCCTACG	141983
EXP_CD630_140001_145000_s_PSO-60-2842	0.631	16srRNA	16srRNA			1310	CGTGAGTGATGAAGGCCTTCGGGTCGTAAAACTCTGTCCTCAAGGAAGATAATGACGGTA	142099
EXP_CD630_140001_145000_s_PSO-60-2743	1.052	16srRNA	16srRNA		CAJ66926.1	1311	GCGGTAATACGTAGGGGGCTAGCGTTATCCGGATTTACTGGGCGTAAAGGGTGCGTAGGC	142198
EXP_CD630_140001_145000_s_PSO-60-2651	0.654	16srRNA	16srRNA		CAJ66926.1	1312	TCAACCGTAGTAAGCTCTTGAAACTGGGAGACTTGAGTGCAGGAGAGGAGAGTGGAATTC	142290
EXP_CD630_140001_145000_s_PSO-60-2605	1.438	16srRNA	16srRNA		CAJ66926.1	1313	GGAGAGTGGAATTCCTAGTGTAGCGGTGAAATGCGTAGATATTAGGAGGAACACCAGTTG	142336
EXP_CD630_140001_145000_s_PSO-60-2496	0.566	16srRNA	16srRNA		CAJ66926.1	1314	GGAGCAAACAGGATTAGATACCCTGGTAGTCCACGCTGTAAACGATGAGTACTAGGTGTC	142445
EXP_CD630_140001_145000_s_PSO-60-2410	1.243	16srRNA	16srRNA		CAJ66926.1	1315	CTAACGCATTAAGTACTCCGCCTGGGAAGTACGCTCGCAAGAGTGAAACTCAAAGGAATT	142531
EXP_CD630_140001_145000_s_PSO-60-2156	0.556	16srRNA	16srRNA		CAJ66926.1	1317	CTTGTCTTTAGTTGCCATCATTAAGTTGGGCACTCTAGAGAGACTGCCAGGGATAACCTG	142785
EXP_CD630_140001_145000_s_PSO-60-2061	0.748	16srRNA	16srRNA		CAJ66926.1	1318	CTTATGCTTAGGGCTACACACGTGCTACAATGGGTAGTACAGAGGGTTGCCAAGCCGTAA	142880
EXP_CD630_140001_145000_s_PSO-60-2006	1.03	16srRNA	16srRNA		CAJ66926.1	1319	CGTAAGGTGGAGCTAATCCCTTAAAGCTACTCTCAGTTCGGATTGTAGGCTGAAACTCGC	142935
EXP_CD630_140001_145000_s_PSO-60-1842	0.9	16srRNA	16srRNA		CAJ66926.1	1320	CCCGAAGCCGATTATCTAACCTTTTGGAAGAAGTCGTCGAAGGTGGAATCAATAACTGGG	143099
EXP_CD630_140001_145000_s_PSO-60-1565	0.955	16srRNA/23srRNA	16srRNA/23srRNA		CAJ66926.1	1322	CTTAGTAGCCTCTTACAATGCACTTATAGCTTAAATTTATACAAGCTTTGTGCGTTAGCA	143376
EXP_CD630_140001_145000_s_PSO-60-1478	0.563	16srRNA/23srRNA	16srRNA/23srRNA			1323	ATGTGAAGTTTGTTTGTTGGCGCTGTGCGTTAGCACTTTAAGCAACGGAATTTATTCGTT	143463
EXP_CD630_140001_145000_s_PSO-60-1369	1.126	16srRNA/23srRNA	16srRNA/23srRNA			1324	TGACATCTAATTTGTAATATATAAAGCTGATAACTTTTAAAAATTATCAAGTTGATAGAC	143572
EXP_CD630_140001_145000_s_PSO-60-1303	1.105	23srRNA	23srRNA			1325	CTATCAAACCTTTTTAACTGGTCAAGTTATTAAGGGTGCAGGGCGGATGCCTTGGCACTA	143638
EXP_CD630_140001_145000_s_PSO-60-1194	1.468	23srRNA	23srRNA			1326	CGTAAACTTTGATCCGAAGATTTCCGAATGAGGAAACTCACTTAGAGTAATGTCTAAGTA	143747
EXP_CD630_140001_145000_s_PSO-60-1099	1.274	23srRNA	23srRNA		CAJ66927.1	1327	CAGGGAACTGAAACATCTAAGTACCTGAAGGAAGAGAAAGAAATTCGATTCCGTAAGTAG	143842
EXP_CD630_140001_145000_s_PSO-60-754	0.832	23srRNA	23srRNA		CAJ66927.1	1328	GAGTGAAATAGAACCTGAAACCCTGCACTTACAAGCTGTGGAAGCACATTTCTTGTGTGA	144187
EXP_CD630_140001_145000_s_PSO-60-554	0.738	23srRNA	23srRNA		CAJ66927.1	1330	ATGAGCAGGATGAAGCGAAAGTAAAATTTCGTGGAGGTCCGAACCCACGAGCGTTGAAAA	144387
EXP_CD630_140001_145000_s_PSO-60-344	0.647	23srRNA	23srRNA		CAJ66927.1	1332	TATCAAACTCCGAATGCCGTCATCTTATACTTGGGAGTCAGACTGTGGGTGATAAGATTC	144597
EXP_CD630_140001_145000_s_PSO-60-242	0.532	23srRNA	23srRNA		CAJ66927.1	1333	TAAATGTAAGTTAAGTGGTAAAGGATGTGGGATTGCACAGACAACCAGGATGTTGGCTTA	144699
EXP_CD630_140001_145000_s_PSO-60-48	0.851	23srRNA	23srRNA		CAJ66927.1	1335	TTGAAGCATGACCGTAAGGACATGTGGACAGTATGGGAGTGAGAATGTTGGCATGAGTAG	144893
EXP_CD630_145001_150000_s_PSO-60-4867	0.588	23srRNA	23srRNA		CAJ66927.1	1336	GATATTCCTGTACTACCGATAACCGTTTGAGAGATGGGATGACACAGTAGGATAAGCTAA	145074
EXP_CD630_145001_150000_s_PSO-60-4769	0.851	23srRNA	23srRNA		CAJ66927.1	1337	TCAAAGTAGGTAAATCCGCTTTGATAATGCTGGGATGTGATGGGGAGCGAAATTTAGTAG	145172
EXP_CD630_145001_150000_s_PSO-60-4720	1.26	23srRNA	23srRNA		CAJ66927.1	1338	AAATTTAGTAGCGAAGTAGCTGATTTCACACTGTCAAGAAAAGTCTCTATCGAGGTTAAA	145221
EXP_CD630_145001_150000_s_PSO-60-4610	1.036	23srRNA	23srRNA		CAJ66927.1	1339	CCAGCGAGAGAACTGTTGTTAAGGAACTCGGCAAAATGACCCCGTAACTTAGGGATAAGG	145331
EXP_CD630_145001_150000_s_PSO-60-4511	0.713	23srRNA	23srRNA		CAJ66927.1	1340	GACTGTTTACCAAAAACATAGGTTTCTGCTAAGTCGCAAGACGATGTATAGGAGCTGACG	145430
EXP_CD630_145001_150000_s_PSO-60-4372	0.914	23srRNA	23srRNA		CAJ66927.1	1341	TAACTATAACGGTCCTAAGGTAGCGAAATTCCTTGTCGGGTAAGTTCCGACCCGCACGAA	145569
EXP_CD630_145001_150000_s_PSO-60-4307	0.544	23srRNA	23srRNA		CAJ66927.1	1342	TAACGATTTGGGCACTGTCTCAACAACAGACTCGGTGAAATTGTAATTCCGGTGAAGATG	145634
EXP_CD630_145001_150000_s_PSO-60-4104	0.982	23srRNA	23srRNA		CAJ66927.1	1344	CTTGTAGTACTGGGACTCTAACCATAGGCCATGAATCTGGTCTTGGGACACTGTCAGGTG	145837
EXP_CD630_145001_150000_s_PSO-60-3974	0.557	23srRNA	23srRNA		CAJ66927.1	1345	GAAATCGTACGTAGAGTGTAAAGGCAAAAGAGAGCTTGATTGCAAGACATACAGGTCGAG	145967
EXP_CD630_145001_150000_s_PSO-60-3881	1.057	23srRNA	23srRNA		CAJ66927.1	1346	TTCTGCGTGGAAGGGCCATCGCTCAACGGATAAAAGCTACCCTGGGGATAACAGGCTTAT	146060
EXP_CD630_145001_150000_s_PSO-60-3769	0.771	23srRNA	23srRNA		CAJ66927.1	1347	ATCACATCCTGGGGCTGTAGTAGGTCCCAAGGGTTGGGCTGTTCGCCCATTAAAGTGGTA	146172
EXP_CD630_145001_150000_s_PSO-60-3655	0.675	23srRNA	23srRNA		CAJ66928.1	1348	GTAGGAAATTTGAGAAGACCTGTCCTTAGTACGAGAGGACCGGGATGGACGTACCTCTGG	146286
EXP_CD630_145001_150000_s_PSO-60-3582	0.697	23srRNA	23srRNA		CAJ66928.1	1349	CTGCCAAGGGCATGGCTGGGTAGCTATGTACGGAATGGATAAGCGCTGAAAGCATCTAAG	146359
EXP_CD630_145001_150000_s_PSO-60-3442	0.581	23srRNA	23srRNA		CAJ66928.1	1350	GTAAGTGCAGCAATGTATTTAGCTTATCGATACTAATAGGTCGAGGACTTGACCAATATT	146499
EXP_CD630_145001_150000_s_PSO-60-3406	0.759	23srRNA	23srRNA		CAJ66928.1	1351	TAGGTCGAGGACTTGACCAATATTATTTGATGTCATTCATTAAGATATATGTGCAGTTTT	146535
EXP_CD630_145001_150000_s_PSO-60-3295	0.915	23srRNA/5srRNA	23srRNA/5srRNA		CAJ66928.1	1352	TAGTTTTATGAGGCAAAAAATCGAATAAAAAAAGTATTGACACAATAAGACAAAGATGTT	146646
EXP_CD630_145001_150000_s_PSO-60-3201	0.804	5srRNA	5srRNA		CAJ66928.1	1353	AAAATTTAGACAATAATCTGGTTATAATAGCAGAGAGGATACACCTGTTCCCATTCCGAA	146740
EXP_CD630_145001_150000_s_PSO-60-3050	0.588	5srRNA/CD0020	5srRNA/CD0020			1354	AACTGGCAGACGCACAGGACTTAAAATCCTGCGGGACTTACCTCTCGTACCGGTTCGATT	146891
EXP_CD630_145001_150000_s_PSO-60-2998	0.607	5srRNA/16srRNA	5srRNA/16srRNA			1355	GTTCGATTCCGGTCTTCGGCACCACAAATTATTGTGGGCCATTAGCTCAGTTGGTTAGAG	146943
EXP_CD630_145001_150000_s_PSO-60-2843	0.977	16srRNA	16srRNA			1356	ATAAAACAAGAAACAAACCATAAAGCCAGATATTTTGATAACAATAGTATCTGAGCCTGA	147098
EXP_CD630_145001_150000_s_PSO-60-2814	1.097	16srRNA	16srRNA			1357	ATATTTTGATAACAATAGTATCTGAGCCTGATAAACTTTTATTTGAGAGTTTGATCCTGG	147127
EXP_CD630_145001_150000_s_PSO-60-2647	0.519	16srRNA	16srRNA			1358	ACGGATAACATACCGAAAGGTATGCTAATACGGGATAATATATTTGAGAGGCATCTCTTA	147294
EXP_CD630_145001_150000_s_PSO-60-2615	0.935	16srRNA	16srRNA			1359	GGATAATATATTTGAGAGGCATCTCTTAAATATCAAAGGTGAGCCAGTACAGGATGGACC	147326
EXP_CD630_145001_150000_s_PSO-60-2503	0.621	16srRNA	16srRNA			1360	TAGCCGACCTGAGAGGGTGATCGGCCACATTGGAACTGAGACACGGTCCAAACTCCTACG	147438
EXP_CD630_145001_150000_s_PSO-60-2384	0.555	16srRNA	16srRNA			1361	GAGTGATGAAGGCCTTCGGGTCGTAAAACTCTGTCCTCAAGGAAGATAATGACGGTACTT	147557
EXP_CD630_145001_150000_s_PSO-60-2264	1.216	16srRNA	16srRNA			1362	TTATCCGGATTTACTGGGCGTAAAGGGTGCGTAGGCGGTCTTTCAAGTCAGGAGTGAAAG	147677
EXP_CD630_145001_150000_s_PSO-60-2150	0.513	16srRNA	16srRNA			1363	GGAGAGTGGAATTCCTAGTGTAGCGGTGAAATGCGTAGATATTAGGAGGAACACCAGTTG	147791
EXP_CD630_145001_150000_s_PSO-60-2046	0.593	16srRNA	16srRNA			1364	CGTGGGGAGCAAACAGGATTAGATACCCTGGTAGTCCACGCTGTAAACGATGAGTACTAG	147895
EXP_CD630_145001_150000_s_PSO-60-1955	0.672	16srRNA	16srRNA			1365	CTAACGCATTAAGTACTCCGCCTGGGAAGTACGCTCGCAAGAGTGAAACTCAAAGGAATT	147986
EXP_CD630_145001_150000_s_PSO-60-1844	0.611	16srRNA	16srRNA			1366	GAAGAACCTTACCTAAGCTTGACATCCCAATGACATCTCCTTAATCGGAGAGTTCCCTTC	148097
EXP_CD630_145001_150000_s_PSO-60-1701	0.537	16srRNA	16srRNA			1368	CTTGTCTTTAGTTGCCATCATTAAGTTGGGCACTCTAGAGAGACTGCCAGGGATAACCTG	148240
EXP_CD630_145001_150000_s_PSO-60-1551	0.748	16srRNA	16srRNA			1369	CGTAAGGTGGAGCTAATCCCTTAAAGCTACTCTCAGTTCGGATTGTAGGCTGAAACTCGC	148390
EXP_CD630_145001_150000_s_PSO-60-1367	0.607	16srRNA	16srRNA			1370	CTTTTGGAAGAAGTCGTCGAAGGTGGAATCAATAACTGGGGTGAAGTCGTAACAAGGTAG	148574
EXP_CD630_145001_150000_s_PSO-60-1275	0.745	16srRNA	16srRNA			1371	TTCTAAGGAGAATTGCCTACTGTTTAATTTTGAAAGTTCTTTACGAACTTTATATATGGG	148666
EXP_CD630_145001_150000_s_PSO-60-1146	0.785	16srRNA/23srRNA	16srRNA/23srRNA			1372	ACCATTTAAGAGTATATTACTTAAATCTTTGATTTACTTAGTAGCCTCTTACAATGCACT	148795
EXP_CD630_145001_150000_s_PSO-60-1087	1.697	16srRNA/23srRNA	16srRNA/23srRNA			1373	TTATAGCTTAAATTTATACAGGCTTTGTGCGTTAGCACTTTAAGCAACGGAATTTATTCG	148854
EXP_CD630_145001_150000_s_PSO-60-983	1.109	16srRNA/23srRNA	16srRNA/23srRNA			1374	AGTGATATGACATCTAATTTGTAATATATAAAGCTGATAACTTTTTAAAATTATCGAAGT	148958
EXP_CD630_145001_150000_s_PSO-60-842	0.78	23srRNA	23srRNA			1375	ATGAAGGACGTGATAAGCTGCGATAAGCTTCGGGGAGTTGCACGTAAACTTTGATCCGAA	149099
EXP_CD630_145001_150000_s_PSO-60-642	0.683	23srRNA	23srRNA			1376	CGAGCGAACGCGGATTAGCCCAAACCAATAAAGTTTTCTTTATTGGGGTTGCGGACATAT	149299
EXP_CD630_145001_150000_s_PSO-60-547	1.884	23srRNA	23srRNA			1377	AAAGACCCACCACAGAAGGTAATAGTCCTGTATGTTAAACGAGAAGACTTTAGATATGAT	149394
EXP_CD630_145001_150000_s_PSO-60-442	0.8	23srRNA	23srRNA			1378	ACCACCCTCCAAGGCTAAATACTACCTAGTGACCGATAGCGTATAGTACCGTGAGGGAAA	149499
EXP_CD630_145001_150000_s_PSO-60-360	0.525	23srRNA	23srRNA			1379	GAGTGAAATAGAACCTGAAACCCTGCACTTACAAGCTGTGGAAGCACATTTCTTGTGTGA	149581
EXP_CD630_145001_150000_s_PSO-60-160	0.717	23srRNA	23srRNA			1380	ATGAGCAGGATGAAGCGAAAGTAAAATTTCGTGGAGGTCCGAACCCACGAGCGTTGAAAA	149781
EXP_CD630_145001_150000_s_PSO-60-54	0.6	23srRNA	23srRNA			1381	GAGATAGCTGGTTCTCCCCGAAATAGCTTTAGGGCTAGCCTCAAGGTGAGAGATACGGAG	149887
EXP_CD630_150001_155000_s_PSO-60-4939	0.524	23srRNA	23srRNA			1382	GAATGCCGTCATCTTATACTTGGGAGTCAGACTGTGGGTGATAAGATTCATAGTCGAAAG	150002
EXP_CD630_150001_155000_s_PSO-60-4647	1.498	23srRNA	23srRNA			1384	ATGACCGTAAGGACATGTGGACAGTATGGGAGTGAGAATGTTGGCATGAGTAGCGAGATG	150294
EXP_CD630_150001_155000_s_PSO-60-4636	0.565	23srRNA	23srRNA			1385	GACATGTGGACAGTATGGGAGTGAGAATGTTGGCATGAGTAGCGAGATGTGGGTGAGAAT	150305
EXP_CD630_150001_155000_s_PSO-60-4473	0.629	23srRNA	23srRNA			1386	GATATTCCTGTACTACCGATAACCGTTTGAGAGAAGGGATGACACAGTAGGATAAGCTAA	150468
EXP_CD630_150001_155000_s_PSO-60-4357	0.566	23srRNA	23srRNA			1387	CTTTGATAATGCTGGGATGTGATGGGGAGCGAAATTTAGTAGCGAAGTAGCTGATTTCAC	150584
EXP_CD630_150001_155000_s_PSO-60-4326	0.608	23srRNA	23srRNA			1388	AAATTTAGTAGCGAAGTAGCTGATTTCACACTGTCAAGAAAAGTCTCTATCGAGGTTAAA	150615
EXP_CD630_150001_155000_s_PSO-60-4216	0.722	23srRNA	23srRNA			1389	CCAGCGAGAGAACTGTTGTTAAGGAACTCGGCAAAATGACCCCGTAACTTAGGGATAAGG	150725
EXP_CD630_150001_155000_s_PSO-60-4117	0.778	23srRNA	23srRNA			1390	GACTGTTTACCAAAAACATAGGTTTCTGCTAAGTCGCAAGACGATGTATAGGAGCTGACG	150824
EXP_CD630_150001_155000_s_PSO-60-3978	0.541	23srRNA	23srRNA			1391	TAACTATAACGGTCCTAAGGTAGCGAAATTCCTTGTCGGGTAAGTTCCGACCCGCACGAA	150963
EXP_CD630_150001_155000_s_PSO-60-3913	0.545	23srRNA	23srRNA			1392	TAACGATTTGGGCACTGTCTCAACAACAGACTCGGTGAAATTGTAATTCCGGTGAAGATG	151028
EXP_CD630_150001_155000_s_PSO-60-3710	0.669	23srRNA	23srRNA			1394	CTTGTAGTACTGGGACTCTAACCATAGGCCATGAATCTGGTCTTGGGACACTGTCAGGTG	151231
EXP_CD630_150001_155000_s_PSO-60-3580	0.534	23srRNA	23srRNA			1395	GAAATCGTACGTAGAGTGTAAAGGCAAAAGAGAGCTTGATTGCAAGACATACAGGTCGAG	151361
EXP_CD630_150001_155000_s_PSO-60-3487	0.634	23srRNA	23srRNA			1396	TTCTGCGTGGAAGGGCCATCGCTCAACGGATAAAAGCTACCCTGGGGATAACAGGCTTAT	151454
EXP_CD630_150001_155000_s_PSO-60-3375	0.72	23srRNA	23srRNA			1397	ATCACATCCTGGGGCTGTAGTAGGTCCCAAGGGTTGGGCTGTTCGCCCATTAAAGTGGTA	151566
EXP_CD630_150001_155000_s_PSO-60-3261	0.869	23srRNA	23srRNA			1398	GTAGGAAATTTGAGAAGACCTGTCCTTAGTACGAGAGGACCGGGATGGACGTACCTCTGG	151680
EXP_CD630_150001_155000_s_PSO-60-3188	0.719	23srRNA	23srRNA			1399	CTGCCAAGGGCATGGCTGGGTAGCTATGTACGGAATGGATAAGCGCTGAAAGCATCTAAG	151753
EXP_CD630_150001_155000_s_PSO-60-3047	1.691	23srRNA	23srRNA			1400	TAAGTGCAGCAATGTATTTAGCTTATCGATACTAATAGGTCGAGGACTTGACCAATATTT	151894
EXP_CD630_150001_155000_s_PSO-60-3009	0.508	23srRNA	23srRNA			1401	GTCGAGGACTTGACCAATATTTATTTGATGTTCATTCATTAAGATATATGTGTAGTTTTT	151932
EXP_CD630_150001_155000_s_PSO-60-2884	0.884	5srRNA	5srRNA			1402	ATATTAAGCATAAAGATTATGTGGTTACAATAGCAGAGAGGATACACCTGTTCCCATTCC	152057
EXP_CD630_150001_155000_s_PSO-60-2781	0.669	5srRNA	5srRNA			1403	GAAACTGCCTGGGAGAGTAGGACGTAGCCACGTTAAATGTTCCAAGGTAGCTCAACGGTG	152160
EXP_CD630_150001_155000_s_PSO-60-2648	0.82	5srRNA/CD0020	5srRNA/CD0020			1404	AACTGGCAGACGCACAGGACTTAAAATCCTGCGGGACTTACCTCTCGTACCGGTTCGATT	152293
EXP_CD630_150001_155000_s_PSO-60-2511	0.768	5srRNA/CD0020	5srRNA/CD0020			1405	TAGGTTCAAGTCCTGCCTCCGCAACCATTAAAACGGCTCGTTGGTCAAGAGGTTAAGACA	152430
EXP_CD630_150001_155000_s_PSO-60-2414	1.128	5srRNA/CD0110	5srRNA/CD0110			1406	TACGAGTCACCAATTCAATTAAATATGCGGGTGTAGCTCAATGGTAGAGTTCTGGCCTTC	152527
EXP_CD630_150001_155000_s_PSO-60-2260	0.621	5srRNA/CD0110	5srRNA/CD0110			1407	CAGGTTCGAGCCCTGTTGGTCCCACCATTCGCGGCCTGGTAGTTCAGTTGGTTAGAATGC	152681
EXP_CD630_150001_155000_s_PSO-60-2154	0.768	5srRNA/CD0110	5srRNA/CD0110			1408	CCAAATTAAATAAGCGGGAATAGTTCAGTGGTAGAGCGCAACCTTGCCAAGGTTGAAGTC	152787
EXP_CD630_150001_155000_s_PSO-60-2092	0.9	5srRNA/CD0110	5srRNA/CD0110			1409	GAGTTCGAATCTCGTTTCCCGCTCCATAATAACTTGGGTGCATAGCTCAGCTGGATAGAG	152849
EXP_CD630_150001_155000_s_PSO-60-2010	1.158	5srRNA/CD0110	5srRNA/CD0110			1410	TCCGGGGTTCGAATCCCTGTGCGCTCATTAAGAAAAGTTTACTATAAATTATAGTAAACT	152931
EXP_CD630_150001_155000_s_PSO-60-1874	1.01	5srRNA/CD0110	5srRNA/CD0110			1411	AAATTACAGTATATTCTAATAGAGTTACAGTATATTCATTAATATTGTAAACATACGGAG	153067
EXP_CD630_150001_155000_s_PSO-60-1804	1.185	5srRNA/CD0110	5srRNA/CD0110			1412	AATAGTCTACAAGATGTTTATGAAGGCATCAGTTAAATATAACTAATTAGTAAGAGTTAT	153137
EXP_CD630_150001_155000_s_PSO-60-1669	2.462	5srRNA/CD0110	5srRNA/CD0110			1413	GCATATTTTTGTCTAAACAATAAGTATAAGAAATTATAAAAAATTAGAGACTATAGTGAA	153272
EXP_CD630_150001_155000_s_PSO-60-1568	1.29	5srRNA/CD0110	5srRNA/CD0110			1414	TTATTATACTGTGAAATGGATATATAACTTTAGGTATTGTGTATTATTTTCACTGTAGGA	153373
EXP_CD630_150001_155000_s_PSO-60-1500	1.349	5srRNA/CD0110	5srRNA/CD0110			1415	CTAGTTATACATAATAAGTTTTAATGATAGTTTATAGTAAGATATTAAAATAAATTTATC	153441
EXP_CD630_150001_155000_s_PSO-60-1392	1.286	5srRNA/CD0110	5srRNA/CD0110			1416	ATGGAATAATATTGATGATAAGTAATATTTAGATTTTGTATTTGTTTATAGTTAATAAGT	153549
EXP_CD630_150001_155000_s_PSO-60-1250	1.589	5srRNA/CD0110	5srRNA/CD0110			1417	CGAGTACTATTTTGTATTCGCGCCTTGATGGTTTGAGTTATTTGAGTAAAAACTAACTTT	153691
EXP_CD630_150001_155000_s_PSO-60-1169	1.847	5srRNA/CD0110	5srRNA/CD0110			1418	AAGTTGATATTTTTAATGTGTTTAGAGATTATTTAACAATCTCCAAATATAAAACTAGAA	153772
EXP_CD630_150001_155000_s_PSO-60-1080	1.415	5srRNA/CD0110	5srRNA/CD0110			1419	TAGAGTTAGATTTATATAGTATAATACTTAGTGTAAATAATTAAGAAGTTATCAAACAGG	153861
EXP_CD630_150001_155000_s_PSO-60-993	1.422	CD0110	CD0110	putative membrane protein	putative membrane protein	1420	CTTTTTTAAATGGATTTTTTAATATAATATTAAGAATGAGTATATATGATTTAATTGACA	153948
EXP_CD630_150001_155000_s_PSO-60-883	1.033	CD0110	CD0110	putative membrane protein	putative membrane protein	1421	ACAAGAGCAGAACAAGTGTTTAAAGGTATAATATTTCTTTTATTAGCAACTCAACTTAGT	154058
EXP_CD630_150001_155000_s_PSO-60-755	1.348	CD0110	CD0110	putative membrane protein	putative membrane protein	1422	TCTTATAATTTTTCAACCAGAATTTAGAGCAGGACTTGAACATATAGGAAGAGCAAAGTT	154186
EXP_CD630_150001_155000_s_PSO-60-687	0.991	CD0110	CD0110	putative membrane protein	putative membrane protein	1423	TTGGAAAGAATGTAAATACTTCTGAAGAAACTCTCAATAGAAATATAGAAGAAATTGTAG	154254
EXP_CD630_150001_155000_s_PSO-60-566	0.747	CD0110	CD0110	putative membrane protein	putative membrane protein	1424	TAGAATAAGTGATATAATAAATACAGGAACTATTATTGATGCTGAAATTTCTAGGCAACT	154375
EXP_CD630_150001_155000_s_PSO-60-490	0.747	CD0110	CD0110	putative membrane protein	putative membrane protein	1425	ATACCAAATACACCATTACACGATGGAGCTGTTGTAATTAGAGATTCTAAGGTAAAAGCA	154451
EXP_CD630_150001_155000_s_PSO-60-372	0.522	CD0110	CD0110	putative membrane protein	putative membrane protein	1426	GACATAGAGCAGGAATAGGGGTAAGTGAGGTGTCTGACTGTATAACTTTGATTGTATCAG	154569
EXP_CD630_150001_155000_s_PSO-60-256	1.646	CD0110	CD0110	putative membrane protein	putative membrane protein	1427	AGAGAAAGAATGATGAATATATTACGTAGTAATTTAAAAACAAATACAGAAACAAGAAGT	154685
EXP_CD630_150001_155000_s_PSO-60-142	1.441	CD0111	CD0111	putative exported protein	putative exported protein	1428	TAAAAATAATATCATTTTTAAGTGCAATTGCATTATGGATGTATGTTATGGCTGTAGTTG	154799
EXP_CD630_150001_155000_s_PSO-60-80	1.448	CD0111	CD0111	putative exported protein	putative exported protein	1429	CCTGAAGAAACTAAAGGGTTTGAAGATATACCTGTATCTATAAGTAATATGAGTGATTTA	154861
EXP_CD630_155001_160000_s_PSO-60-4939	3.152	CD0111	CD0111	putative exported protein	putative exported protein	1430	AGTGTTAAAAAAGAAGATATACATGTATATGGAACCATTGAAGACCCAATACAAGGACAG	155002
EXP_CD630_155001_160000_s_PSO-60-4801	1.827	CD0111	CD0111	putative exported protein	putative exported protein	1431	GAAAAAAACATAAAAGAAAAAAGAGATATAAAGGTAGAAGTAAGTGGAAATTCAAAAAGA	155140
EXP_CD630_155001_160000_s_PSO-60-4707	1.465	CD0111	CD0111	putative exported protein	putative exported protein	1432	TCGATGTATCAGGTCCAAGAACTCTAGTTAAAGAAGTCAAAAGTGTAAGAGCTAATCTAG	155234
EXP_CD630_155001_160000_s_PSO-60-4550	0.83	CD0111	CD0111	putative exported protein	putative exported protein	1433	CTTTGTGACTGCAAAGATAGAGCTATTGAAGGAAAAAATTGTCCCAATAAGAGTAAGTCT	155391
EXP_CD630_155001_160000_s_PSO-60-4501	1.131	CD0111	CD0111	putative exported protein	putative exported protein	1434	AGAGTAAGTCTAAATGATAATAAAGATAATGATGTACTGAAAAACTATAAATTAAGTAAG	155440
EXP_CD630_155001_160000_s_PSO-60-4416	1.332	CD0111	CD0111	putative exported protein	putative exported protein	1435	AAGAAGATATAGACAAAATAAGTTATATTAAGACAAAACCTATTGACTTAGCTGATTTGG	155525
EXP_CD630_155001_160000_s_PSO-60-4318	0.886	CD0111	CD0111	putative exported protein	putative exported protein	1436	GAGGGTATAACTCTTGAGGATAGCTCTATAACAATTAAATTAAATGATACAAAACAATTG	155623
EXP_CD630_155001_160000_s_PSO-60-4142	0.693	CD0111	CD0111	putative exported protein	putative exported protein	1437	GGATTTGAGTAAGTTAAATAAAAAAGATATTTCATTATATATTGATTTATCACAAGGCCC	155799
EXP_CD630_155001_160000_s_PSO-60-4102	1.019	CD0111	CD0111	putative exported protein	putative exported protein	1438	ATTGATTTATCACAAGGCCCTGAGGAAGATAGTAAATATAAAATAAAATATGAAACAACA	155839
EXP_CD630_155001_160000_s_PSO-60-4016	1.016	CD0111/2	CD0111/2			1439	ACCTAATATTGTTGAAGTGGAATGAACAAATATTTCGAATATTTAGTTGTTACAAGATGC	155925
EXP_CD630_155001_160000_s_PSO-60-3842	0.816	CD0111/2	CD0111/2			1440	CTAGATATATGAAAAAAGACTGATAAATAGATTTAAATAAATATTTTGAATTAAATATTT	156099
EXP_CD630_155001_160000_s_PSO-60-3756	1.486	CD0111/2	CD0111/2			1441	AACGAGTTATAATTTAATTGAGATATAAAAAGTTCTATTTCAAAAAATTCAAGATGAGGT	156185
EXP_CD630_155001_160000_s_PSO-60-3657	1.117	CD0112	ptb	phosphate butyryltransferase	phosphate butyryltransferase	1442	CAAAAGAAAGAGGACCTAAAACTATATCAGTAGCATGTTGCCAAGATAAAGAAGTTTTAA	156284
EXP_CD630_155001_160000_s_PSO-60-3547	1.053	CD0112	ptb	phosphate butyryltransferase	phosphate butyryltransferase	1443	GGAGATATAGAAAAGACTAAAGAAATTGCAAAAAGCATAGACATGGATATCGAAAATTAT	156394
EXP_CD630_155001_160000_s_PSO-60-3460	2.184	CD0112	ptb	phosphate butyryltransferase	phosphate butyryltransferase	1444	GAAGCATCTCTAAAATCTGTTGAATTAGTTTCACAAGGAAAAGCCGACATGGTAATGAAA	156481
EXP_CD630_155001_160000_s_PSO-60-3357	0.823	CD0112	ptb	phosphate butyryltransferase	phosphate butyryltransferase	1445	AAGAAGTAGGTCTTAGAACTGGAAATGTATTAAGTCACGTAGCAGTATTTGATGTAGAGG	156584
EXP_CD630_155001_160000_s_PSO-60-3143	1.561	CD0112	ptb	phosphate butyryltransferase	phosphate butyryltransferase	1446	AAATCCAAAAATGAAAGATACAGTTGAAGCTAAAGAACTAGAAGAAATGTATGAAAGAGG	156798
EXP_CD630_155001_160000_s_PSO-60-3119	1.069	CD0112	ptb	phosphate butyryltransferase	phosphate butyryltransferase	1447	TGAAGCTAAAGAACTAGAAGAAATGTATGAAAGAGGAGAAATCAAAGGTTGTATGGTTGG	156822
EXP_CD630_155001_160000_s_PSO-60-2942	0.977	CD0112	ptb	phosphate butyryltransferase	phosphate butyryltransferase	1448	CATATTATATAAAGCTTTGGTATTCTTCTCAAAATCAAAAAATGCAGGAGTTATAGTTGG	156999
EXP_CD630_155001_160000_s_PSO-60-2859	0.815	CD0112	ptb	phosphate butyryltransferase	phosphate butyryltransferase	1449	CTTCTAGAGCAGACAGTGAAGAAACTAAACTAAACTCAATAGCTTTAGGTGTTTTAATGG	157082
EXP_CD630_155001_160000_s_PSO-60-2769	1.057	CD0112/3	CD0112/3			1450	GGCAAATGAGCAAAATATTTAAAATCTTAACAATAAATCCTGGTTCGACATCAACTAAAA	157172
EXP_CD630_155001_160000_s_PSO-60-2685	0.764	CD0113	buk	butyrate kinase	butyrate kinase	1451	TAGTATTTGAAAAAACTTTAAGACATTCTTCAGAAGAAATAGGAAAATATGAGAAGGTGT	157256
EXP_CD630_155001_160000_s_PSO-60-2615	1.403	CD0113	buk	butyrate kinase	butyrate kinase	1452	TGAATTTCGTAAACAAGTAATAGAAGAAGCTCTAAAAGAAGGTGGAGTAAAAACATCTGA	157326
EXP_CD630_155001_160000_s_PSO-60-2367	1.946	CD0113	buk	butyrate kinase	butyrate kinase	1454	TTGTTGTAGATGAATTAGAAGATGTTGCTAGAATTTCTGGTATGCCTGAAATAAGTAGAG	157574
EXP_CD630_155001_160000_s_PSO-60-2263	2.302	CD0113	buk	butyrate kinase	butyrate kinase	1455	TATGCTAGAGAAATAAACAAGAAATATGAAGATATAAATCTTATAGTTGCACATATGGGT	157678
EXP_CD630_155001_160000_s_PSO-60-2199	1.087	CD0113	buk	butyrate kinase	butyrate kinase	1456	GAGTTTCTGTTGGAGCTCATAAAAATGGTAAAATAGTAGATGTTGCAAACGCATTAGATG	157742
EXP_CD630_155001_160000_s_PSO-60-2081	1.585	CD0113	buk	butyrate kinase	butyrate kinase	1457	AATGTGCTTTAGTGGAAAATATACTCAAGATGAAATTAAAAAGAAAATAAAAGGTAATGG	157860
EXP_CD630_155001_160000_s_PSO-60-1958	0.935	CD0113	buk	butyrate kinase	butyrate kinase	1458	TGATGAAAAAGCTAAATTAGTATATGAAGCTATGGCATATCAAATCTCTAAAGAAATAGG	157983
EXP_CD630_155001_160000_s_PSO-60-1846	0.717	CD0113	buk	butyrate kinase	butyrate kinase	1459	GGAATCGCATATTCAAAAATGTTTACAGAAATGATTGCAGATAGAGTTAAATTTATAGCA	158095
EXP_CD630_155001_160000_s_PSO-60-1809	0.94	CD0113	buk	butyrate kinase	butyrate kinase	1460	CAGATAGAGTTAAATTTATAGCAGATGTAAAAGTTTATCCAGGTGAAGATGAAATGATTG	158132
EXP_CD630_155001_160000_s_PSO-60-1648	0.678	CD0114	CD0114	putative ATP/GTP-binding protein	putative ATP/GTP-binding protein	1461	AAGTGGTAAAAGTGAATTTGCGATGAACTATGTTGTTAAGTTAAGAGATATGGTTTCTGG	158293
EXP_CD630_155001_160000_s_PSO-60-1542	0.53	CD0114	CD0114	putative ATP/GTP-binding protein	putative ATP/GTP-binding protein	1462	ACTAGAGAAAAGAAAGAGTTAATGAAATCCTTAGGTATACAACCAATAGATAGCTCAATT	158399
EXP_CD630_155001_160000_s_PSO-60-1449	0.702	CD0114	CD0114	putative ATP/GTP-binding protein	putative ATP/GTP-binding protein	1463	GCAGAGGTAATGTCTCCTATGGTAGACCATTCATACAATTCTGTTATAGATTTAGGTGGA	158492
EXP_CD630_155001_160000_s_PSO-60-1397	0.704	CD0114	CD0114	putative ATP/GTP-binding protein	putative ATP/GTP-binding protein	1464	TAGGTGGAGATAATGTAGGTGCTAGGGTTATAGGAAGATTTAGTCATTTGTTAAAAGAAG	158544
EXP_CD630_155001_160000_s_PSO-60-1244	1.161	CD0114	CD0114	putative ATP/GTP-binding protein	putative ATP/GTP-binding protein	1465	CTTCTAAATTAAAGGTAACAGGTCTAATTAATAATACTCATCTTATTAGGTTTACTACTA	158697
EXP_CD630_155001_160000_s_PSO-60-1046	3.903	CD0114/5	CD0114/5			1466	AATTATATATGAGAGAAGACTGGATGTAGTTTGAGCTCAAATATATAGAAAGTTTAAGGA	158895
EXP_CD630_155001_160000_s_PSO-60-986	1.423	CD0114/5	CD0114/5			1467	GGCTTAGGTAAATGGCTAAAGGAAAAGTATCTTTTAATCAAGAACGTTGTAAAGGTTGTG	158955
EXP_CD630_155001_160000_s_PSO-60-873	0.767	CD0115	CD0115	ferredoxin	ferredoxin	1468	ATAAACAAAAAAGGGTATAACCCAGCAACTGTTTTTGAAATGGAAAAATGCATAGGATGT	159068
EXP_CD630_155001_160000_s_PSO-60-685	0.652	CD0116	CD0116	putative oxidoreductase, thiamine diP-binding subunit	putative oxidoreductase, thiamine diP-binding subunit	1469	CTATAGAAGCTGGTTGCAAATATTTCTTCGGTTACCCAATAACTCCACAAAGTGAATTAC	159256
EXP_CD630_155001_160000_s_PSO-60-476	0.585	CD0116	CD0116	putative oxidoreductase, thiamine diP-binding subunit	putative oxidoreductase, thiamine diP-binding subunit	1470	CAAGAAGGTATAACATATGCAGTAGGAGCAGAAGTTCCTTGTGTTGTACTTAATGTAATG	159465
EXP_CD630_155001_160000_s_PSO-60-385	0.811	CD0116	CD0116	putative oxidoreductase, thiamine diP-binding subunit	putative oxidoreductase, thiamine diP-binding subunit	1471	CTTCACAAGCTGACTACTTTATGTCTACAAGAGGTGGAGGAAATGGAGACTACAGAACTC	159556
EXP_CD630_155001_160000_s_PSO-60-158	1.138	CD0116	CD0116	putative oxidoreductase, thiamine diP-binding subunit	putative oxidoreductase, thiamine diP-binding subunit	1472	CCTAAAGATTGGGCAACTGTTGGAACTAAAGGAAAAAGAAAACCTAATGTAATAAACTCT	159783
EXP_CD630_155001_160000_s_PSO-60-64	0.863	CD0116	CD0116	putative oxidoreductase, thiamine diP-binding subunit	putative oxidoreductase, thiamine diP-binding subunit	1473	GTTGGCATTTACAAGAAAAATTTGATGCAATGGAAAAGAATGAAGTACAATACGAAATGT	159877
EXP_CD630_160001_165000_s_PSO-60-4900	1.261	CD0116	CD0116	putative oxidoreductase, thiamine diP-binding subunit	putative oxidoreductase, thiamine diP-binding subunit	1474	CTTATAAGACCTAAAGTATTATGGCCATTCCCATTCGAAGCATTCAACCAAATTCCTAAT	160041
EXP_CD630_160001_165000_s_PSO-60-4795	1.192	CD0116	CD0116	putative oxidoreductase, thiamine diP-binding subunit	CAJ66929.1	1475	GAAGATGTTAAAATGGCAGTAGAAGGTAAATTACCAGTTTACTTCCATGGAAGACCAGGA	160146
EXP_CD630_160001_165000_s_PSO-60-4654	0.645	CD0116/7	CD0116/7		CAJ66929.1	1476	TAATGGCTGTTGTATTTAAGAAAACTGAAGGATTACAAGATACTCAAACTCACTACTGTC	160287
EXP_CD630_160001_165000_s_PSO-60-4627	0.73	CD0117	CD0117	putative subunit of oxidoreductase	CAJ66929.1	1477	AAGGATTACAAGATACTCAAACTCACTACTGTCCAGGATGTACACATGGTATAATCCATA	160314
EXP_CD630_160001_165000_s_PSO-60-4512	0.936	CD0117	CD0117	putative subunit of oxidoreductase	CAJ66929.1	1478	TGTTCCAGTTGGATGTTCAGTTTTAGGATATAAATATTTTAACTGTGACACTCAAGAAGC	160429
EXP_CD630_160001_165000_s_PSO-60-4429	0.739	CD0117	CD0117	putative subunit of oxidoreductase	CAJ66929.1	1479	CTGCTACAGGAATAAAAAGAGTTCATCCTGAAAATACAGTATTCACTTATCAAGGTGATG	160512
EXP_CD630_160001_165000_s_PSO-60-4325	0.755	CD0117	CD0117	putative subunit of oxidoreductase	CAJ66929.1	1480	GCTAGAGGAGAAAAAATAACTACTATATTTGTAAACAATACAACTTATGGTATGACTGGT	160616
EXP_CD630_160001_165000_s_PSO-60-4220	0.866	CD0117	CD0117	putative subunit of oxidoreductase	CAJ66929.1	1481	GCTCAATCAGGAAGAAATGCTGAAACTCAAGGTTATCCAATAAGAGTAAGTGAAATGTTA	160721
EXP_CD630_160001_165000_s_PSO-60-4060	0.551	CD0117	CD0117	putative subunit of oxidoreductase	CAJ66929.1	1482	AACAAGCAGGATTAGGATTTGGAATAGTAGAAGTATTATCTACTTGTCCTACAAACTGGG	160881
EXP_CD630_160001_165000_s_PSO-60-3944	0.78	CD0117/8	CD0117/8		CAJ66930.1	1483	CCATTAGGAAATTTCAAAAATGTTGAAGTTGAGGAGGTGAAGTAAATGTCTACAGCTAGA	160997
EXP_CD630_160001_165000_s_PSO-60-3754	0.717	CD0118	CD0118	putative subunit of oxidoreductase	CAJ66930.1	1484	CAAACTGTGCAGTAACTGTATCTAATGAGCCAGTTGGTTCTCCACTTATAACAGATGATG	161187
EXP_CD630_160001_165000_s_PSO-60-3722	0.845	CD0118	CD0118	putative subunit of oxidoreductase	CAJ66930.1	1485	GTTGGTTCTCCACTTATAACAGATGATGCAACTGCAGCTATATTATTAAATATACCAGCA	161219
EXP_CD630_160001_165000_s_PSO-60-3615	1.503	CD0118	CD0118	putative subunit of oxidoreductase	CAJ66930.1	1486	AAATAGTTCTTTAATAAAAGAAAAAGTTGATAGAACAGATGTAGATGTTTATTATATACC	161326
EXP_CD630_160001_165000_s_PSO-60-3479	1.507	CD0118	CD0118	putative subunit of oxidoreductase	CAJ66930.1	1487	TCTGATACTGTAGATATAGAATCTGTACTAGAAGCATTCAAAAAAGTTTTCGGACCTAGA	161462
EXP_CD630_160001_165000_s_PSO-60-3384	2.449	CD0118/9	CD0118/9		CAJ66930.1	1488	ACAAAAAGGTATGGATGCTACATGTTCTAAAGCAACTAACTAATAAAGAAAAAGATGTCA	161557
EXP_CD630_160001_165000_s_PSO-60-3242	1.732	CD0118/9	CD0118/9		CAJ66930.1	1489	ATGATATTTTATGAACTATAAAAATATAATACAAATTACAAGCTTTTCAATTATGAAAGG	161699
EXP_CD630_160001_165000_s_PSO-60-3205	1.761	CD0119	CD0119	phosphoglucomutase/phosphomannomutase mutase	CAJ66930.1	1490	ACAAGCTTTTCAATTATGAAAGGAGAATCTTTAGTGAGAAAGTATTTTGGAACAGATGGA	161736
EXP_CD630_160001_165000_s_PSO-60-3044	0.842	CD0119	CD0119	phosphoglucomutase/phosphomannomutase mutase	CAJ66930.1	1491	AGTAGTAGGTAAGGATACTAGAATATCAGGTGATATGTTGGAAGCATCTTTAATAGCAGG	161897
EXP_CD630_160001_165000_s_PSO-60-3011	0.886	CD0119	CD0119	phosphoglucomutase/phosphomannomutase mutase	CAJ66930.1	1492	TATGTTGGAAGCATCTTTAATAGCAGGACTTATGTCTGTTGGATGTGATGTTATTACTGT	161930
EXP_CD630_160001_165000_s_PSO-60-2888	1.203	CD0119	CD0119	phosphoglucomutase/phosphomannomutase mutase	CAJ66930.1	1493	GGTTATATCTGCATCTCACAATCCTGTTGAATATAATGGAATCAAATTCTTTAATAAGAA	162053
EXP_CD630_160001_165000_s_PSO-60-2746	1.156	CD0119	CD0119	phosphoglucomutase/phosphomannomutase mutase	phosphoglucomutase/phosphomannomutase mutase	1494	GGTGAAAATGTAGGAAGAAAATTACATGAACATTGTGCACAAAGAGACTATGTAGACTAC	162195
EXP_CD630_160001_165000_s_PSO-60-2710	1.164	CD0119	CD0119	phosphoglucomutase/phosphomannomutase mutase	phosphoglucomutase/phosphomannomutase mutase	1495	GCACAAAGAGACTATGTAGACTACCTAAAATCAATAATAAGCACTGACTTTAAGGGATTA	162231
EXP_CD630_160001_165000_s_PSO-60-2607	0.93	CD0119	CD0119	phosphoglucomutase/phosphomannomutase mutase	phosphoglucomutase/phosphomannomutase mutase	1496	CACCAATAGTGTTTGATGAACTAGGAGCAAGTGTAATTTCAATAAATAGTTCACCAGATG	162334
EXP_CD630_160001_165000_s_PSO-60-2461	1.265	CD0119	CD0119	phosphoglucomutase/phosphomannomutase mutase	CAJ66932.1	1497	GCATATGATGGAGATGCTGATAGATTAATTGCAGTAAATGAAAAGGGTCAAATTGTTGAT	162480
EXP_CD630_160001_165000_s_PSO-60-2361	0.584	CD0119	CD0119	phosphoglucomutase/phosphomannomutase mutase	CAJ66932.1	1498	AAAATAATAAATTGGCACAAGATACTTTGGTAGTTACAGTTATGAGTAATATAGGGTTGA	162580
EXP_CD630_160001_165000_s_PSO-60-2194	0.547	CD0119	CD0119	phosphoglucomutase/phosphomannomutase mutase	CAJ66932.1	1500	TCTGGACATATGATATTTTTAGATTACAACACTACTGGAGATGGAGTGCTTAGTTCTCTA	162747
EXP_CD630_160001_165000_s_PSO-60-2050	1.663	CD0119	CD0119	phosphoglucomutase/phosphomannomutase mutase	CAJ66932.1	1501	AATGCAACAATAAAAAATGAAAATAAGAACAAATATATGGAATATCCAGAAATAAAAACT	162891
EXP_CD630_160001_165000_s_PSO-60-1952	0.573	CD0119	CD0119	phosphoglucomutase/phosphomannomutase mutase	CAJ66932.1	1502	TAGAGTTTTGATAAGACCATCAGGAACTGAGCCATTAGTTAGAGTTATGTTAGAGGGTAA	162989
EXP_CD630_160001_165000_s_PSO-60-1866	0.58	CD0119/20	CD0119/20		CAJ66932.1	1503	CAACAAACTTAGCTAATCTTATACAAGAAAAATTATCGTAATTTAAAGGGTATTCTCAGA	163075
EXP_CD630_160001_165000_s_PSO-60-1760	2.253	CD0119/20	CD0119/20		CAJ66932.1	1504	ACATAATTATTGAGTAATATAGGAACTAAGTTGACGAGGTCAGAGTTAATCGAATTGTCG	163181
EXP_CD630_160001_165000_s_PSO-60-1650	1.367	CD0119/20	CD0119/20			1505	GAGCAATCCTATGGACAAAGGGAAGCCAAAGTAAACTTATATGACCTAACTCTTAAAATA	163291
EXP_CD630_160001_165000_s_PSO-60-1560	0.839	CD0119/20	CD0119/20		CAJ66933.1	1506	AATGTGTGGAATAGTTGGATATTTAGGAAGTAGAAAGGCAGCAGAAGTTATAGTAGAAGG	163381
EXP_CD630_160001_165000_s_PSO-60-1448	0.881	CD0120	glmS	glucosamine--fructose-6-phosphate aminotransferase [isomerizing]	CAJ66933.1	1507	AGTTCTAATGAAAAAGAACTTAATATTAGAAAGTTTAAAGGTAGACTTTCTGTACTTGCA	163493
EXP_CD630_160001_165000_s_PSO-60-1390	0.895	CD0120	glmS	glucosamine--fructose-6-phosphate aminotransferase [isomerizing]	CAJ66933.1	1508	CAGAAGACTTAGAAAAGAATCCTATTGATGGAAATTTAGGTATAGGGCATACGAGATGGG	163551
EXP_CD630_160001_165000_s_PSO-60-1185	1.067	CD0120	glmS	glucosamine--fructose-6-phosphate aminotransferase [isomerizing]	CAJ66933.1	1509	AACAGATACAGAGGTAATAGCACATTTAGTAGATAAATACTATGAGGGTAATTTATTAGA	163756
EXP_CD630_160001_165000_s_PSO-60-942	0.709	CD0120	glmS	glucosamine--fructose-6-phosphate aminotransferase [isomerizing]	CAJ66933.1	1511	TTTCTTAGAAAATGGAGAAGTAGTTCATCTAAAAGACGAAAATGTAACAGTTTATGACTC	163999
EXP_CD630_160001_165000_s_PSO-60-888	1.061	CD0120	glmS	glucosamine--fructose-6-phosphate aminotransferase [isomerizing]	CAJ66933.1	1512	TGACTCTAATAGAAATCTTGTTGAAAAAGAAGTATTTCATGTAACTTGGGATGTAGAAGC	164053
EXP_CD630_160001_165000_s_PSO-60-796	0.791	CD0120	glmS	glucosamine--fructose-6-phosphate aminotransferase [isomerizing]	CAJ66933.1	1513	CAAAAGAAATTCATGAGCAACCAACAGGAGTAAGAGAAACTTTAGAAAGAAGACTTGATG	164145
EXP_CD630_160001_165000_s_PSO-60-696	0.933	CD0120	glmS	glucosamine--fructose-6-phosphate aminotransferase [isomerizing]	CAJ66933.1	1514	AGAAGACTTAGAAAAAATAAATAAAGTTTATATAGTGGCTTGTGGAACAGCATATAATGC	164245
EXP_CD630_160001_165000_s_PSO-60-555	0.542	CD0120	glmS	glucosamine--fructose-6-phosphate aminotransferase [isomerizing]	CAJ66933.1	1515	CGACCCATTTGTAGATGAAAATTCATTAGTAATATTAGTTAGTCAATCTGGTGAGACAGC	164386
EXP_CD630_160001_165000_s_PSO-60-458	0.921	CD0120	glmS	glucosamine--fructose-6-phosphate aminotransferase [isomerizing]	CAJ66934.1	1516	GGAGCAAGAATACTTTCAATAACTAATGTTGTAGGTTCATCTATAGCAAGAGAATCAGAT	164483
EXP_CD630_160001_165000_s_PSO-60-358	1.777	CD0120	glmS	glucosamine--fructose-6-phosphate aminotransferase [isomerizing]	CAJ66934.1	1517	CATCAACTAAGGCATATACTACTCAAATAACTTCTTTATACATGATAGCTTTAGACTTTG	164583
EXP_CD630_160001_165000_s_PSO-60-257	2.402	CD0120	glmS	glucosamine--fructose-6-phosphate aminotransferase [isomerizing]	CAJ66934.1	1518	ATGATTTCTAAGATGAAAGAAATACCATCAAAAATACAAGAAATACTAGACAATGAAGAA	164684
EXP_CD630_160001_165000_s_PSO-60-142	1.159	CD0120	glmS	glucosamine--fructose-6-phosphate aminotransferase [isomerizing]	CAJ66934.1	1519	GAAGAGGTATAGACTATAGCTTAGCAATGGAAGGTTCATTGAAATTAAAAGAGATTTCAT	164799
EXP_CD630_160001_165000_s_PSO-60-44	1.044	CD0120	glmS	glucosamine--fructose-6-phosphate aminotransferase [isomerizing]	CAJ66934.1	1520	CATGGAACAATAGCTTTAATAGAAAAAGGAACTCCTGTAATTGCCATAGCTACTCAAGAA	164897
EXP_CD630_165001_170000_s_PSO-60-4844	0.872	CD0120	glmS	glucosamine--fructose-6-phosphate aminotransferase [isomerizing]	glucosamine--fructose-6-phosphate aminotransferase [isomerizing]	1521	TTTATCACCAATATTAGCAGTTGTACCAATGCAATTACTTGCTTATCATGTCTCTGTACT	165097
EXP_CD630_165001_170000_s_PSO-60-4789	1.661	CD0120	glmS	glucosamine--fructose-6-phosphate aminotransferase [isomerizing]	glucosamine--fructose-6-phosphate aminotransferase [isomerizing]	1522	GTACTAAGAGGATGCGATGTAGATAAGCCAAGAAATCTAGCTAAATCAGTAACAGTTGAA	165152
EXP_CD630_165001_170000_s_PSO-60-4735	1.136	CD0120/1	CD0120/1		CAJ66935.1	1523	GTTGAATAAAAACAGATTAAAAATTAAATAGATAATATTTATTGAAAAGAACTCATCCTG	165206
EXP_CD630_165001_170000_s_PSO-60-4560	1.387	CD0120/1	CD0120/1		CAJ66936.1	1524	TAGACCATACCAGGTATAGGGAACGATAAATATAGTTCATATAAAATATAGTGAGTACTT	165381
EXP_CD630_165001_170000_s_PSO-60-4486	0.719	CD0120/1	CD0120/1		CAJ66936.1	1525	CAATATCAGATAAAAAAATAATAGCTTATGAGAAAAATTAAAATACAAGGTATTAGTAAC	165455
EXP_CD630_165001_170000_s_PSO-60-4384	2.125	CD0120/1	CD0120/1		CAJ66936.1	1526	GGAACTATTTATAAAAGAATATAATGAAGCTAATAGAGTATAAGAAAATTACTTTATTTT	165557
EXP_CD630_165001_170000_s_PSO-60-4249	1.062	CD0121	CD0121	putative thiosulfate sulfurtransferase	CAJ66936.1	1527	AAAGAAGATTATTTTGTTAATCTTAAGGCAATATCTACTGAAGTTTTACAAGAAAAAGTG	165692
EXP_CD630_165001_170000_s_PSO-60-4217	0.568	CD0121	CD0121	putative thiosulfate sulfurtransferase	CAJ66936.1	1528	ATCTACTGAAGTTTTACAAGAAAAAGTGCAAGATAACGCTTGGGTTATAGTTGATACTCG	165724
EXP_CD630_165001_170000_s_PSO-60-4023	1.092	CD0121	CD0121	putative thiosulfate sulfurtransferase	CAJ66936.1	1530	TGAAAACTAAAAGAATTGATTTAGATAAAAATATAGTATTGTATGATGCAAATGGAAAAG	165918
EXP_CD630_165001_170000_s_PSO-60-3883	0.705	CD0121	CD0121	putative thiosulfate sulfurtransferase	putative thiosulfate sulfurtransferase	1531	GACGAAAATCTTCCAATGGAAAGATATAAAAATTATCAAATGATAGTTCCTGCTTTTATA	166058
EXP_CD630_165001_170000_s_PSO-60-3804	2.022	CD0121	CD0121	putative thiosulfate sulfurtransferase	CAJ66937.1	1532	GAAAAATTCCTGAGACATTTGAAGATTCAAAGAATATAAAAATGATTGAAGCGAGTTGGG	166137
EXP_CD630_165001_170000_s_PSO-60-3670	1.026	CD0121	CD0121	putative thiosulfate sulfurtransferase	CAJ66937.1	1533	ACATGGATGCTTGATAATGATGATAACTTAACTAAGTTTGCTTTAGACTATGGATTAACA	166271
EXP_CD630_165001_170000_s_PSO-60-3611	0.684	CD0121	CD0121	putative thiosulfate sulfurtransferase	CAJ66937.1	1534	AAAGGATGATACTGTAATAGTTTCAAGTAGTACACCTATGGCATCTTATAGACTAGCTGT	166330
EXP_CD630_165001_170000_s_PSO-60-3444	0.719	CD0121	CD0121	putative thiosulfate sulfurtransferase	CAJ66937.1	1535	CATGTACTAATTTTGGAGCAGATATACCAGTTAACTCACAATTAATTGTTACTACATCTG	166497
EXP_CD630_165001_170000_s_PSO-60-3344	0.695	CD0121	CD0121	putative thiosulfate sulfurtransferase	CAJ66937.1	1536	AGTAGATAACCGTACTTGGGATGAACATATAGGAAAAGTATCTGGATATACATATTATGA	166597
EXP_CD630_165001_170000_s_PSO-60-3291	1.178	CD0121	CD0121	putative thiosulfate sulfurtransferase	CAJ66937.1	1537	ATTATGATAAAAAAGGGCGTATACCAGGAGCTTTATATGGACATTCAGGTAGTGATAGTG	166650
EXP_CD630_165001_170000_s_PSO-60-3199	1.151	CD0121	CD0121	putative thiosulfate sulfurtransferase	putative thiosulfate sulfurtransferase	1538	ACAATGAGAAATAAATATGAGATTTTAGAAATGTGGGACAAGGAAAATATAGATGTGAAT	166742
EXP_CD630_165001_170000_s_PSO-60-3052	0.813	CD0121	CD0121	putative thiosulfate sulfurtransferase	CAJ66938.1	1539	CTTTATAGTGATGGATGGATGGGCTGGAGTCTTGATAATTCAAATTTAATTGAAGTGGGA	166889
EXP_CD630_165001_170000_s_PSO-60-2946	0.726	CD0121/2	CD0121/2		CAJ66938.1	1540	AAGGTGTTTTTGATTTATTAGGAAGAGTGTGTAAATTGTGTATTGGGAAGTGTACTTAGG	166995
EXP_CD630_165001_170000_s_PSO-60-2919	1.102	CD0121/2	CD0121/2		CAJ66938.1	1541	TGTGTAAATTGTGTATTGGGAAGTGTACTTAGGTATGTTCATTTGGAGCTATGGAAATTG	167022
EXP_CD630_165001_170000_s_PSO-60-2671	1.76	CD0121/2	CD0121/2		CAJ66938.1	1542	GGATAGAGAAAATTGAGATTGAAGAGTTTGAAAGAGATTATTAGATGAAAAATACAAAAA	167270
EXP_CD630_165001_170000_s_PSO-60-2590	1.264	CD0121/2	CD0121/2			1543	AAAGTATATCTCTCTTAAATTTGTTAATAATTCTATTATACAGAAAAACATATTTAAGGG	167351
EXP_CD630_165001_170000_s_PSO-60-2451	1.528	CD0122	CD0122	putative exported protein	putative exported protein	1544	CAGATACAAGTATAAATACTAGATACAATAGATTAAGTAAAGCTCTTGAAATATCAGAAG	167490
EXP_CD630_165001_170000_s_PSO-60-2388	4.598	CD0122	CD0122	putative exported protein	CAJ66939.1	1545	ATTTTAAATTTTATAATGTTAAAATTAATTCTGTTATAAATCATAATTTATCAAATAAAG	167553
EXP_CD630_165001_170000_s_PSO-60-2305	1.676	CD0122	CD0122	putative exported protein	CAJ66939.1	1546	ATAATTAACAATCTAAAGTTGGATAAAAAAGGAATAAATTGGAATCAAAAAGGGTCTGGC	167636
EXP_CD630_165001_170000_s_PSO-60-2156	2.571	CD0122	CD0122	putative exported protein	CAJ66939.1	1547	AGTAGTTGACATATTGGATAACAAAGTATATAAACATAAAGAGGTTATTTATAGTAACGT	167785
EXP_CD630_165001_170000_s_PSO-60-2043	1.537	CD0122	CD0122	putative exported protein	CAJ66939.1	1548	TTGGAGAATACACAAAAAGGTTACAAAACAACAAATATGATGATATTTTACAAAAAATAT	167898
EXP_CD630_165001_170000_s_PSO-60-1998	2.609	CD0122	CD0122	putative exported protein	CAJ66939.1	1549	TTTTACAAAAAATATTATATAATATGAGTGCTAAGCAAATAGATGAAGTTAAAGACGTAA	167943
EXP_CD630_165001_170000_s_PSO-60-1883	1.708	CD0122	CD0122	putative exported protein	CAJ66939.1	1550	TTTAGGGGAAAAAATTAATTTAAATATAGGAATTAAATATAATGAGGATGACGGAAAAAC	168058
EXP_CD630_165001_170000_s_PSO-60-1774	1.008	CD0123	murA	UDP-N-acetylglucosamine 1-carboxyvinyltransferase 1	CAJ66939.1	1551	GGAGATCAAAAAATATGGCTAAGATAATAGTAAAAAAGAGTAATCCACTTAAAGGTAGTG	168167
EXP_CD630_165001_170000_s_PSO-60-1658	0.527	CD0123	murA	UDP-N-acetylglucosamine 1-carboxyvinyltransferase 1	CAJ66939.1	1552	GCAAACGGAAAATCAACATTAAATGGAGTACCAAATTTAAGAGATGTTCATGTTATATCA	168283
EXP_CD630_165001_170000_s_PSO-60-1572	0.987	CD0123	murA	UDP-N-acetylglucosamine 1-carboxyvinyltransferase 1	CAJ66939.1	1553	AGTTGAATATAAAGAAAATACACTTACTGTTGATGCAAGCAATATAAAAACTTGTGAAGC	168369
EXP_CD630_165001_170000_s_PSO-60-1488	0.946	CD0123	murA	UDP-N-acetylglucosamine 1-carboxyvinyltransferase 1	CAJ66939.1	1554	GAGAGCTTCTTTTTTGGTTATGGGACCATTGCTTGCTAGATTTAATAGTACGAAAATTTC	168453
EXP_CD630_165001_170000_s_PSO-60-1386	0.769	CD0123	murA	UDP-N-acetylglucosamine 1-carboxyvinyltransferase 1	CAJ66939.1	1555	ACATTTAAAAGGATTTAAAGCTTTAGGTGCAAAGATAGAAATGGACCATGGTTTTGTTGA	168555
EXP_CD630_165001_170000_s_PSO-60-1303	0.903	CD0123	murA	UDP-N-acetylglucosamine 1-carboxyvinyltransferase 1	CAJ66939.1	1556	GAAATAAATTATATTTAGATTTCCCATCTGTTGGAGCAACTGAAAACATAATGATGGCAG	168638
EXP_CD630_165001_170000_s_PSO-60-1152	1.495	CD0123	murA	UDP-N-acetylglucosamine 1-carboxyvinyltransferase 1	CAJ66939.1	1557	AGATGTTAAAGGTGCAGGTACTAATACTATAAAAATAAAAGGTGTTAAAGAGTTAAAAGG	168789
EXP_CD630_165001_170000_s_PSO-60-951	0.938	CD0123	murA	UDP-N-acetylglucosamine 1-carboxyvinyltransferase 1	UDP-N-acetylglucosamine 1-carboxyvinyltransferase 1	1558	TTGTGAAATAACAGAAATGGACAATTCTGTAAGAGTTGTAGGTCCAAAAGTATTAAAACC	168990
EXP_CD630_165001_170000_s_PSO-60-897	1.015	CD0123	murA	UDP-N-acetylglucosamine 1-carboxyvinyltransferase 1	UDP-N-acetylglucosamine 1-carboxyvinyltransferase 1	1559	AAAACCAATAGATATAAAAACTTTACCACATCCAGGATTTCCTACAGATGTTCAAGCACA	169044
EXP_CD630_165001_170000_s_PSO-60-762	1.117	CD0123	murA	UDP-N-acetylglucosamine 1-carboxyvinyltransferase 1	UDP-N-acetylglucosamine 1-carboxyvinyltransferase 1	1560	TGTTGCTGAATTTAATAGAATGGGTGCTAATATAAAAATAGATGGAAGAAGTGCGGTTGT	169179
EXP_CD630_165001_170000_s_PSO-60-643	1.351	CD0123	murA	UDP-N-acetylglucosamine 1-carboxyvinyltransferase 1	UDP-N-acetylglucosamine 1-carboxyvinyltransferase 1	1561	CAGCCCTTATTTTATGCGGTCTTATAGCAGAAGGAGAAACTCAAATAGGAGAAATATACC	169298
EXP_CD630_165001_170000_s_PSO-60-592	0.987	CD0123	murA	UDP-N-acetylglucosamine 1-carboxyvinyltransferase 1	CAJ66940.1	1562	AAATATACCATATCCAAAGAGGTTATGTTGATATAGATAAGAAGATAACAGCTCTAGGTG	169349
EXP_CD630_165001_170000_s_PSO-60-490	0.826	CD123/4	CD123/4		CAJ66940.1	1563	GAAAGTTATAAATTAATAGGGTTGTTCATATACTTAAATACAAGGTTTTAAAAGCTAAGG	169451
EXP_CD630_165001_170000_s_PSO-60-362	1.202	CD0124	spoIIC	stage II sporulation protein D	CAJ66940.1	1564	CACTTATAACTTTAGTTTCTTATAAAAATGTAGAATTAACTGAAAAACCAGAGAGCCCAG	169579
EXP_CD630_165001_170000_s_PSO-60-280	1.453	CD0124	spoIIC	stage II sporulation protein D	CAJ66940.1	1565	AAAAAGTGATATTGAAGACAAAGGTAATAAAGAAGAAAAAAATACAGTGAACTATGAAAC	169661
EXP_CD630_165001_170000_s_PSO-60-185	0.868	CD0124	spoIIC	stage II sporulation protein D	CAJ66940.1	1566	ATCATATAACAGGGAAAACCGAAAAGATGGACATGGAGAACTATTTATGTGGAGTACTAG	169756
EXP_CD630_165001_170000_s_PSO-60-69	0.828	CD0124	spoIIC	stage II sporulation protein D	CAJ66940.1	1567	GCTAGAACATATGTAGTATATAAACAAGAACATGGTAAATCTAGTAAACATAAAAATGCA	169872
EXP_CD630_170001_175000_s_PSO-60-4914	0.836	CD0124	spoIIC	stage II sporulation protein D	CAJ66940.1	1568	CAAAATCCAAGAAGCAGTTAGAGGAACTAAAGGTCAAATAATAACTTATAATGATAAGGC	170027
EXP_CD630_170001_175000_s_PSO-60-4804	1.607	CD0124	spoIIC	stage II sporulation protein D	CAJ66940.1	1569	AAGAAGTATTTTCTGCAAAATATCCTTATTTAAAGTCTGTGGAAAGTCCTTATGATAAGT	170137
EXP_CD630_170001_175000_s_PSO-60-4729	1.263	CD0124	spoIIC	stage II sporulation protein D	CAJ66940.1	1570	CGTCAACACTTAAAATAAGTAACACAGATTTTGTTAAAAGTCTTAGAAGGGCATATAGCA	170212
EXP_CD630_170001_175000_s_PSO-60-4607	2.151	CD0124	spoIIC	stage II sporulation protein D	CAJ66940.1	1571	GGAACTGTAGAAAAAATAAAATTAGGAAATAAAGAATTGACTGGAAAAGACATTAGAACT	170334
EXP_CD630_170001_175000_s_PSO-60-4442	1.126	CD0124	spoIIC	stage II sporulation protein D	CAJ66940.1	1572	GCAGAAGGAATGGCAGAAGAGGGCTATAAATATTATGATATATTATCACATTACTACACA	170499
EXP_CD630_170001_175000_s_PSO-60-4183	1.481	CD0125		putative cell wall endopeptidase	CAJ66940.1	1574	ATTGGCTTCTAATAAAGGAATTATGGAAAATGCTAATAAAGATAGTGAAGAGGAAATACA	170758
EXP_CD630_170001_175000_s_PSO-60-4086	1.096	CD0125		putative cell wall endopeptidase	CAJ66940.1	1575	GCAACGGATTCAAAACAAAACTTAGAAAAAGCTAAGTCAAAAGAGGAAAATAAATCGAGT	170855
EXP_CD630_170001_175000_s_PSO-60-3952	1.077	CD0125		putative cell wall endopeptidase	CAJ66940.1	1576	ACTTGATGTTTGGGAAACTCATAAAGGTGTAGATATTAGTTGTACTAAAGGCAAAGAAGT	170989
EXP_CD630_170001_175000_s_PSO-60-3876	0.826	CD0125		putative cell wall endopeptidase	CAJ66940.1	1577	GGAATAGTAGTAGATGTATTTGATGATGAAGAATATGGACAATCAGTCAAAATAAAAAGT	171065
EXP_CD630_170001_175000_s_PSO-60-3743	2.017	CD0125		putative cell wall endopeptidase	putative cell wall endopeptidase	1578	AAGGACAATCTCTAGGTACTGTAGGTAGTACTTCTCAAATAGAAAGTGAAGAAGGTATAC	171198
EXP_CD630_170001_175000_s_PSO-60-3622	0.501	CD0125/6	CD0125/6			1579	ATAGTATAACAAGTTTAATCATATTTGGTTAAGCTTGTTATATTTTTTGGTGTTTTTACA	171319
EXP_CD630_170001_175000_s_PSO-60-3419	0.974	CD0126	spoIIID	stage III sporulation protein D	stage III sporulation protein D	1581	ACAATTCATAAGGATGTTACAGAAAGATTGAAGGAAATAAATCCATCCCTTGCCAAAGAA	171522
EXP_CD630_170001_175000_s_PSO-60-3270	0.964	CD0126/7	CD0126/7		CAJ66941.1	1582	AATGTAGGTTAAAAACCTACTTTTTTTATTGAATTAAATTATAAAAAGAAATATATTAAG	171671
EXP_CD630_170001_175000_s_PSO-60-3200	1.026	CD0126/7	CD0126/7		CAJ66941.1	1583	TAGCAAAATAATAATACTCTCAAAAGATTTATTTTCTCTTGATTAAAGCGAGATTTTTGT	171741
EXP_CD630_170001_175000_s_PSO-60-3088	1.087	CD0126/7	CD0126/7		CAJ66941.1	1584	ATAAATAAAGGAGTTGAAAAAATGGCTGGAGCTGATATAGGCATAGATTTAGGTACTGCA	171853
EXP_CD630_170001_175000_s_PSO-60-2969	2.992	CD0127	mreB1	rod shape-determining protein	CAJ66941.1	1585	GATAGACAAAAGAACAGATTCTGTTTTAGCTGTGGGAGAAGAAGCTAAAAAGATGATAGG	171972
EXP_CD630_170001_175000_s_PSO-60-2889	0.816	CD0127	mreB1	rod shape-determining protein	CAJ66941.1	1586	TCGCTATAAGACCTTTAAGAGATGGTGTAATTTCAGATTATGATGTAACTGAGAAGATGT	172052
EXP_CD630_170001_175000_s_PSO-60-2810	0.894	CD0127	mreB1	rod shape-determining protein	CAJ66941.1	1587	GATAGTTGATAAAAAGGGATTTGGAAGATTTTTTATGCCAAGAATTATGGTATGTGTACC	172131
EXP_CD630_170001_175000_s_PSO-60-2574	0.74	CD0127	mreB1	rod shape-determining protein	CAJ66941.1	1588	CTGTAATATCTCTAGGAGGAGCTGTTGTAAGTGAATCTATAAAGGTTGGTGGAGATAGAT	172367
EXP_CD630_170001_175000_s_PSO-60-2485	1.01	CD0127	mreB1	rod shape-determining protein	CAJ66941.1	1589	AAACAACACAATCTTCTTATAGGAGAAAGAACAGCAGAGAAAATCAAGTTTGAAATAGGT	172456
EXP_CD630_170001_175000_s_PSO-60-2361	0.72	CD0127	mreB1	rod shape-determining protein	CAJ66941.1	1590	TTCCTAGTTCTATAACTATAAATTCAACAGAAATGTTGGAAGCACTTAGAGAATGTGTTG	172580
EXP_CD630_170001_175000_s_PSO-60-2248	1.002	CD0127	mreB1	rod shape-determining protein	CAJ66941.1	1591	GCAGCAGATATAGGAGATGTCGGTATAATAATGACTGGAGGAGGTTCATTATTATATGGA	172693
EXP_CD630_170001_175000_s_PSO-60-2161	1.183	CD0127	mreB1	rod shape-determining protein	CAJ66941.1	1592	GGAATAACTGTTACAATAGCAGATGAACCATTATCTTGTGTTGCAAAAGGTACAGGAATA	172780
EXP_CD630_170001_175000_s_PSO-60-2059	1.511	CD0127/7	CD0127/7		CAJ66941.1	1593	AAAAGAAAATAATTAGGAGAGTTTAGAATGTTAAATATAGATGAAATAAAAAAATTAATA	172882
EXP_CD630_170001_175000_s_PSO-60-1992	1.896	CD0128	fabZ	(3R)-hydroxymyristoyl-[acyl carrier protein] dehydratase	CAJ66941.1	1594	GATATCCATTTTTATTAGTAGACAAGATTACAGAGCTAGAAGTTGGGAAAAGAGCTGTTG	172949
EXP_CD630_170001_175000_s_PSO-60-1905	0.649	CD0128	fabZ	(3R)-hydroxymyristoyl-[acyl carrier protein] dehydratase	(3R)-hydroxymyristoyl-[acyl carrier protein] dehydratase	1595	CATTTTTCCAAGGTCACTTTCCAGAATATCCTTTGATGCCAGGAGTACTAATAGTAGAAG	173036
EXP_CD630_170001_175000_s_PSO-60-1781	1.234	CD0128	fabZ	(3R)-hydroxymyristoyl-[acyl carrier protein] dehydratase	(3R)-hydroxymyristoyl-[acyl carrier protein] dehydratase	1596	ATTTGCAGGTATAGATAAAGTTAGAATCAAGAGAGAAGTAAGACCAGGAGATACATTAAC	173160
EXP_CD630_170001_175000_s_PSO-60-1665	3.632	CD0128	fabZ	(3R)-hydroxymyristoyl-[acyl carrier protein] dehydratase	(3R)-hydroxymyristoyl-[acyl carrier protein] dehydratase	1597	CATATGTAGGTGAAGAACTTGTCTGTAAAGGTGAATTAATGTTTGCTTTAGTAGAAAAAT	173276
EXP_CD630_170001_175000_s_PSO-60-1597	1.069	CD0128/9	CD0128/9			1598	GAAATATAAAAGTAAAAAGGTAGATAATTTGGAGTATTTAATCAGATACTCTAAAATATC	173344
EXP_CD630_170001_175000_s_PSO-60-1492	0.773	CD0129	CD0129	conserved hypothetical protein	CAJ66942.1	1599	TAGGTGGATACTAATAAAGCCAAGGCTATTGTTTCAGCTAAATCTAATATAAAGCTAAGG	173449
EXP_CD630_170001_175000_s_PSO-60-1401	1.403	CD0129	CD0129	conserved hypothetical protein	CAJ66942.1	1600	CATCAATTTTATCTACAATTCCTACTATAGAATAATTTCCTATTTGAGGTAGTTTTTTAC	173540
EXP_CD630_170001_175000_s_PSO-60-1276	0.833	CD0129	CD0129	conserved hypothetical protein	CAJ66942.1	1601	CCCAAGCAAGCATCTATAGCCAAGAAGTTACCTTGTATATGTGTATTTTTTATAGTATCT	173665
EXP_CD630_170001_175000_s_PSO-60-1157	0.748	CD0129	CD0129	conserved hypothetical protein	CAJ66942.1	1602	TTTAAAGTTACTGTTCTTAAGTATTGTTCCAACTAAAGGGCCTAAAGTATCACCTATAGC	173784
EXP_CD630_170001_175000_s_PSO-60-1100	0.818	CD0129	CD0129	conserved hypothetical protein	CAJ66942.1	1603	AGCCCTGTCTGTTCCTATGCAAACAACAATCGTATTTTCATTAATTATAGTTTTTAGAAC	173841
EXP_CD630_170001_175000_s_PSO-60-968	1.103	CD0129/30	CD0129/30		CAJ66942.1	1604	CAAAAAAATATATGAATAAAAAGCATTAAAAAGACCTAACTTTAAATTTCAGATAGATAG	173973
EXP_CD630_170001_175000_s_PSO-60-868	2.159	CD0129/30	CD0129/30		CAJ66942.1	1605	ATGACTAAAAATATTGACAAAATTTTAAAAAAATAGTAAGCTAGTAAAGTAAAACAAAAC	174073
EXP_CD630_170001_175000_s_PSO-60-743	2.099	CD0129/30	CD0129/30		CAJ66943.1	1606	AAATGGGAAAAGGTGCTAATTCCTACAAGACAAAAGTCTTGAAAGATGAGGTCAGTTAAT	174198
EXP_CD630_170001_175000_s_PSO-60-657	1.152	CD0129/30	CD0129/30		CAJ66943.1	1607	CTTCTTATAAAGGAGAGGTTTTTTTATTTTGAGTAAATTTCTAAAATTAAAAATAAGGTA	174284
EXP_CD630_170001_175000_s_PSO-60-555	0.843	CD0130	metE	S-adenosylmethionine synthetase	CAJ66943.1	1608	ATGGCAAGACATTTATTTACGTCAGAATCAGTTACAGAAGGACATCCTGATAAGATATGT	174386
EXP_CD630_170001_175000_s_PSO-60-496	1.616	CD0130	metE	S-adenosylmethionine synthetase	CAJ66943.1	1609	TGACCAAATATCAGATTCAATATTAGATGCATTATTAGAAAAAGACCCACAATCTAGAGT	174445
EXP_CD630_170001_175000_s_PSO-60-359	2.291	CD0130	metE	S-adenosylmethionine synthetase	CAJ66943.1	1610	CTAAATTAGTAAGAGAAACAGTAAGAGAAATTGGATATACAAGAGCAAAATATGGATTTG	174582
EXP_CD630_170001_175000_s_PSO-60-273	1.004	CD0130	metE	S-adenosylmethionine synthetase	CAJ66943.1	1611	TCTATTGATGAACAATCTGGAGATATAGCTATGGGAGTTGATGAAGGTCTAGAAAGTAAG	174668
EXP_CD630_170001_175000_s_PSO-60-161	0.507	CD0130	metE	S-adenosylmethionine synthetase	CAJ66943.1	1612	GTATAATGTTTGGATTTGCATGTAATGAGACTCCAGAATTAATGCCACTTCCGATATCTT	174780
EXP_CD630_170001_175000_s_PSO-60-87	0.721	CD0130	metE	S-adenosylmethionine synthetase	CAJ66943.1	1613	TCAAGAAGACTTACAGAAGTTAGAAAAACAGGTTTAGTTGATTATTTAAGACCAGATGGA	174854
EXP_CD630_175001_180000_s_PSO-60-4883	0.747	CD0130	metE	S-adenosylmethionine synthetase	CAJ66943.1	1614	GCAGAATTACTTGATGAAGAGACTAAAATTTATATAAATCCAACAGGAAGATTCGTTATA	175058
EXP_CD630_175001_180000_s_PSO-60-4822	0.901	CD0130	metE	S-adenosylmethionine synthetase	CAJ66943.1	1615	GAGGACCACAAGGAGATACAGGTCTTACAGGAAGAAAAATAATAATAGATACTTATGGTG	175119
EXP_CD630_175001_180000_s_PSO-60-4649	0.932	CD0130	metE	S-adenosylmethionine synthetase	CAJ66943.1	1616	GCAGACAAATGTGAGATAGAACTTGCATATGCTATAGGTATAGCTAGACCATTATCTATA	175292
EXP_CD630_175001_180000_s_PSO-60-4562	0.852	CD0130	metE	S-adenosylmethionine synthetase	CAJ66943.1	1617	GTTTCAGAAGAAAAACTTGTTGAATTAGTAAATAAACACTTTGATTTAAGACCGGGAGCG	175379
EXP_CD630_175001_180000_s_PSO-60-4535	1.487	CD0130	metE	S-adenosylmethionine synthetase	S-adenosylmethionine synthetase	1618	GTAAATAAACACTTTGATTTAAGACCGGGAGCGATAATAAGAGACTTAGATTTAAGAAAG	175406
EXP_CD630_175001_180000_s_PSO-60-4374	1.14	CD0130/131	CD0130/131		CAJ66944.1	1619	TTTAGGTGAATAATTTTTAACTAAAAAGCTGTTAGAATGTAATTTTACGATTACTTTCTA	175567
EXP_CD630_175001_180000_s_PSO-60-4244	1.051	CD0130/131	CD0130/131		CAJ66944.1	1620	ATTTAATCTGGTCAATACATTTTATATAATACTCTACTAAAATTATACATATTATGGGAT	175697
EXP_CD630_175001_180000_s_PSO-60-4191	1.287	CD0130/131	CD0130/131		CAJ66944.1	1621	ATGGGATATATGTTAAAGGATGGTTAAGAATGTGTTAACTAATGTTAAATAATTAAAAAT	175750
EXP_CD630_175001_180000_s_PSO-60-4119	1.24	CD0130/131	CD0130/131		CAJ66944.1	1622	CACAATAATGAGTCTAATATAATCTTAATAAACTTACACTTTAAAAATAATTTTAATTGG	175822
EXP_CD630_175001_180000_s_PSO-60-3889	0.619	CD0131	CD0131	putative membrane protein	CAJ66944.1	1624	TATTTTCATGGTTTGGAGCAGAAGTTATAGATAAGGGAAGAGAATTGAAACTTAAGGAGC	176052
EXP_CD630_175001_180000_s_PSO-60-3827	0.654	CD0131	CD0131	putative membrane protein	CAJ66944.1	1625	ATAAAAATTTATCAAGTATATTGTGGAAAATATCTTGGAACATTTTTTGAATGGTTTGGT	176114
EXP_CD630_175001_180000_s_PSO-60-3665	0.933	CD0131	CD0131	putative membrane protein	CAJ66944.1	1626	GCAATCGTTTCCCTAATAACTGTTTCATTAGGTTTGACAAGGCTTTCTAAAATACTAGGT	176276
EXP_CD630_175001_180000_s_PSO-60-3542	1.138	CD0131	CD0131	putative membrane protein	CAJ66944.1	1627	ATTGATGCTTTATCAAATGCTGGAAATATGGTTGATAGTTTAAATATTAAAACTGCTACA	176399
EXP_CD630_175001_180000_s_PSO-60-3464	1.008	CD0131	CD0131	putative membrane protein	putative membrane protein	1628	GGAGTACTTTATACTTGTTACAATGTAATAATAGTAATAACATTCTTGACAGGAATGGGA	176477
EXP_CD630_175001_180000_s_PSO-60-3419	0.908	CD0131	CD0131	putative membrane protein	CAJ66945.1	1629	TTGACAGGAATGGGAGCTTCTGCAGTAAATAAGAAAGATGCTGTATGGGGTGGTATAGTA	176522
EXP_CD630_175001_180000_s_PSO-60-3245	0.757	CD0131	CD0131	putative membrane protein	CAJ66945.1	1630	CCAATAATAGGTATTTTATTCTCAGTAGTACTTTTACTAGGAATATACACTACAGCTGTA	176696
EXP_CD630_175001_180000_s_PSO-60-3219	0.662	CD0131	CD0131	putative membrane protein	CAJ66945.1	1631	AGTACTTTTACTAGGAATATACACTACAGCTGTACCATTGTTATGGTCAGTAACAAACCG	176722
EXP_CD630_175001_180000_s_PSO-60-3091	0.826	CD0131	CD0131	putative membrane protein	CAJ66945.1	1632	GAGGTTTACTGCCATTTGATAAGTTAGTAGGTACACTATATCCATATACAGGTTACATGG	176850
EXP_CD630_175001_180000_s_PSO-60-2972	1.183	CD0131/2	CD0131/2		CAJ66945.1	1633	GAGAATAAATCTGAAATAAGTTAGTACTGTAATATACTTATGAAATTTAATTTATACTCT	176969
EXP_CD630_175001_180000_s_PSO-60-2870	2.125	CD0131/2	CD0131/2			1634	ACCTGTATTTCATGGTACCATATTTTATGGATGCAGATTTTTTTTGTTTCTGATAAAATG	177071
EXP_CD630_175001_180000_s_PSO-60-2772	0.931	CD0131/2	CD0131/2		CAJ66946.1	1635	AACTTTTCTACGATTATCATAGTTTTAATATATAAAATTATACTAACATTTAAATGGAGC	177169
EXP_CD630_175001_180000_s_PSO-60-2642	1.839	CD0132	CD0132	putative DNA-binding protein	CAJ66946.1	1636	ACGAAGATAATGGTTATACAATAGCTCACCTGGTAAATGAAAATGATGAAATTGTGGTTG	177299
EXP_CD630_175001_180000_s_PSO-60-2561	3.247	CD0132	CD0132	putative DNA-binding protein	putative DNA-binding protein	1637	CAATTGGAGAAAGCATAGAAGTTGAAGGAAAGTGGGTAAATCATAAGATTTATGGGACTC	177380
EXP_CD630_175001_180000_s_PSO-60-2513	0.655	CD0132	CD0132	putative DNA-binding protein	putative DNA-binding protein	1638	TTTATGGGACTCAATTTGAAGTGAATAGTTTTATGCCAGTAACACCATCATCCTTAGAAG	177428
EXP_CD630_175001_180000_s_PSO-60-2414	0.747	CD0132	CD0132	putative DNA-binding protein	putative DNA-binding protein	1639	TTGGTGAAAAAATGGCAAAAAGAATAATTGATAAGTTTGGTGTAGATACGTTAGAGGTGA	177527
EXP_CD630_175001_180000_s_PSO-60-2312	1.122	CD0132	CD0132	putative DNA-binding protein	CAJ66947.1	1640	GGAGTAAAAAAGTAAAACAAATAGTAAAAAGTTATGAAGAAGACAGAGAATTGAGAAATA	177629
EXP_CD630_175001_180000_s_PSO-60-2142	0.768	CD0132	CD0132	putative DNA-binding protein	CAJ66947.1	1641	GCTGAAGATATAAGAGGAATTGGATTTAAAGTAGCTGATAGTATAGCAAGTAAAATTGGT	177799
EXP_CD630_175001_180000_s_PSO-60-2103	0.872	CD0132	CD0132	putative DNA-binding protein	CAJ66947.1	1642	AGTATAGCAAGTAAAATTGGTATAGATAAAAACTCTAAAGATAGAATTTGTCAGGGAATC	177838
EXP_CD630_175001_180000_s_PSO-60-1989	1.438	CD0132	CD0132	putative DNA-binding protein	CAJ66947.1	1643	GTTCTAATACAAGATTCGGAAAAATTATTGGAGCTAAATGGAGAAATAATAAAAGAGTGT	177952
EXP_CD630_175001_180000_s_PSO-60-1846	1.301	CD0132	CD0132	putative DNA-binding protein	CAJ66947.1	1644	AGCTGAAAATGGAGTATGTAGTCAAATAGTAAAATTATCACAGTATGAATTTGAAGACTT	178095
EXP_CD630_175001_180000_s_PSO-60-1806	0.862	CD0132	CD0132	putative DNA-binding protein	CAJ66947.1	1645	CAGTATGAATTTGAAGACTTAAAAATAGATATAGATAACGAGATTAATGTTTTAGAAGAA	178135
EXP_CD630_175001_180000_s_PSO-60-1663	1.759	CD0132	CD0132	putative DNA-binding protein	CAJ66947.1	1646	ACCAGGAACTGGTAAAACAACTACCATTAATGCTATCATAGATATATTTGAAAATAATGG	178278
EXP_CD630_175001_180000_s_PSO-60-1567	1.917	CD0132	CD0132	putative DNA-binding protein	CAJ66947.1	1647	AGCAAAGAGAATGAGTGAAACTTCTAATAAAGAAGCAAAAACTATACATAGGTTGCTAGA	178374
EXP_CD630_175001_180000_s_PSO-60-1498	0.908	CD0132	CD0132	putative DNA-binding protein	putative DNA-binding protein	1648	TTCAACAGATGATGATTTAACTTTTTTTAAGGATGAAGAAGACCCAATAAATTCAGATGT	178443
EXP_CD630_175001_180000_s_PSO-60-1394	1.263	CD0132	CD0132	putative DNA-binding protein	CAJ66948.1	1649	ACAATTTACTTAGAGCTATAAAGTTAGGAACAAGAGTAATTTTAGTTGGAGATAGTGACC	178547
EXP_CD630_175001_180000_s_PSO-60-1300	1.085	CD0132	CD0132	putative DNA-binding protein	CAJ66948.1	1650	GGATATGATTAATTCTAATATTATAAATGTAGTTAAATTAAATGAAATATTTAGACAAGC	178641
EXP_CD630_175001_180000_s_PSO-60-1176	1.43	CD0132	CD0132	putative DNA-binding protein	CAJ66948.1	1651	ACAAAAGGTAAAGATTTCTTTTTTATAAGAAAATCAACTAATGAAGAAATTTTAAATGAA	178765
EXP_CD630_175001_180000_s_PSO-60-1077	1.669	CD0132	CD0132	putative DNA-binding protein	CAJ66948.1	1652	AAAGTTGATAAATTAAAAGATATACAAGTTTTATCTTCAATGAGAAAAGGTGAATTGGGA	178864
EXP_CD630_175001_180000_s_PSO-60-1000	2.41	CD0132	CD0132	putative DNA-binding protein	putative DNA-binding protein	1653	AGAGTTACAGAAGTATCTTAACAAAAAAGAAAAATTTAAAGTTGAAGAAAGTTTTTCTAA	178941
EXP_CD630_175001_180000_s_PSO-60-851	0.833	CD0132	CD0132	putative DNA-binding protein	CAJ66949.1	1654	AAGGTATCTATAATGGAGATATAGGATATGTTTATCACATAGATAAAGATAAGAAAACTA	179090
EXP_CD630_175001_180000_s_PSO-60-745	1.059	CD0132	CD0132	putative DNA-binding protein	CAJ66949.1	1655	TGAATTAGATGAAATTGACCATAGTTTTTGTACAACAATACATAAAAGCCAGGGAAGTGA	179196
EXP_CD630_175001_180000_s_PSO-60-642	1.391	CD0132	CD0132	putative DNA-binding protein	CAJ66949.1	1656	TTACTTAGCCGTAATTTATTATATACAGCAGTAACAAGAGCAAAAAAATTAGTTGTATTA	179299
EXP_CD630_175001_180000_s_PSO-60-542	1.945	CD0132	CD0132	putative DNA-binding protein	CAJ66949.1	1657	ATAGAGTTAATCAAAGGTATTCAAATTTAGGATATAAGCTAAATAAATTTAAACAAGAAG	179399
EXP_CD630_175001_180000_s_PSO-60-458	1.202	CD0133	CD0133	putative phosphoribosyl transferase (putative competence protein)	CAJ66949.1	1658	AATATGCAATGATAATTTTATTAAGAATTTTAAAAATATGATTAATAAATGTTTGGATTT	179483
EXP_CD630_175001_180000_s_PSO-60-391	1.042	CD0133	CD0133	putative phosphoribosyl transferase (putative competence protein)	putative phosphoribosyl transferase (putative competence protein)	1659	CCTGAGAATATAAGTTGCATAATTTGTGATAAATCCATAAAGAAAACAAATACTTATTCA	179550
EXP_CD630_175001_180000_s_PSO-60-285	1.618	CD0133	CD0133	putative phosphoribosyl transferase (putative competence protein)	putative phosphoribosyl transferase (putative competence protein)	1660	GCATGAAGTGTGGAAAACCAATAATACGTCATTCAATTGAAAAAGAATTTATTGAAGAGT	179656
EXP_CD630_175001_180000_s_PSO-60-189	1.4	CD0133	CD0133	putative phosphoribosyl transferase (putative competence protein)	putative phosphoribosyl transferase (putative competence protein)	1661	AATCAATATCTTGTATTGAATACAATGATGTGACAAAAAAGATGGTGTTAGGGCTGAAGT	179752
EXP_CD630_175001_180000_s_PSO-60-43	2.03	CD0133	CD0133	putative phosphoribosyl transferase (putative competence protein)	putative phosphoribosyl transferase (putative competence protein)	1662	TTATTTGTTCCACTTCATAAAAAAAGGCTAAATAAAAGAGGTTTTAATCAGGCACAAAAA	179898
EXP_CD630_180001_185000_s_PSO-60-4933	1.898	CD0133	CD0133	putative phosphoribosyl transferase (putative competence protein)	CAJ66950.1	1663	AAGTAGAAAAAAATATACAAGAATGCTATATAAATTGAATAAGAAAGAACGAAAAGAAGA	180008
EXP_CD630_180001_185000_s_PSO-60-4791	1.345	CD0133	CD0133	putative phosphoribosyl transferase (putative competence protein)	CAJ66950.1	1664	ACTGGTCTAACAACAAACGAAATTTCTAAACTTTTAAAGTTATCAGGTGCTAATAAGGTT	180150
EXP_CD630_180001_185000_s_PSO-60-4655	1.136	CD0133/4	CD0133/4		CAJ66950.1	1665	AAAATATTAAAATGAATAAGTGATATTTAGGTCTGTGGTTGAAAGTCCAAGCCAGTCGCA	180286
EXP_CD630_180001_185000_s_PSO-60-4603	0.779	CD0133/4	CD0133/4		CAJ66950.1	1666	CAGTCGCAGGCAAAGGGATCCACGTAAGTTAACACTAAAAACTGGGTTAATGATCATGGT	180338
EXP_CD630_180001_185000_s_PSO-60-4453	0.738	CD0133/4	CD0133/4		CAJ66950.1	1667	GGTCAAAAACCAGGTCAGCTAAATATCATATTAAAAGAGAGCTAGCATACCTTTATGTAT	180488
EXP_CD630_180001_185000_s_PSO-60-4368	1.711	CD0133/4	CD0133/4		CAJ66950.1	1668	TAGGTTGAGTCATAAAGAGGTGATATGTTTGAATAAAAGACAAGAAAATTTATTAACAAC	180573
EXP_CD630_180001_185000_s_PSO-60-4284	1.892	CD0134	CD0134	putative transcription antiterminator	CAJ66950.1	1669	AAATGTTAATAAGATTGCCAATGATTTTGAGTGTTCAGAAAGGACAATAAGAAATGATTG	180657
EXP_CD630_180001_185000_s_PSO-60-4142	1.033	CD0134	CD0134	putative transcription antiterminator	CAJ66950.1	1670	GATGGAACAGACAAAATACTGGTAAATCAGAAGTTGCGAGGTGAAGTTAAAAGAGTAAAT	180799
EXP_CD630_180001_185000_s_PSO-60-3980	1.189	CD0134	CD0134	putative transcription antiterminator	CAJ66950.1	1671	ATTGTCAGAGAAGAAATAAGTAAATTATCAGTAGCATTAAATAATTATAATTTAAATATC	180961
EXP_CD630_180001_185000_s_PSO-60-3853	1.362	CD0134	CD0134	putative transcription antiterminator	CAJ66950.1	1672	CATTCTTATTTAAATACATAGATAAATACAGATTAAACATAGATGAAATAGAGTACTTCC	181088
EXP_CD630_180001_185000_s_PSO-60-3826	1.742	CD0134	CD0134	putative transcription antiterminator	CAJ66950.1	1673	ACAGATTAAACATAGATGAAATAGAGTACTTCCATATAGTAGATATAATAATTGTAAAAA	181115
EXP_CD630_180001_185000_s_PSO-60-3680	1.5	CD0134	CD0134	putative transcription antiterminator	putative transcription antiterminator	1674	ATAATACGAATAAGGCTGGGAAATTCTTTAAAAGTATCAAATACTAAGAAAGAGCTTAAG	181261
EXP_CD630_180001_185000_s_PSO-60-3593	1.74	CD0134	CD0134	putative transcription antiterminator	putative transcription antiterminator	1675	GATGAATTGAAATCTAATTTATCCATAGTATTAAATTATGAAGAAAAATTGTTTATAGAA	181348
EXP_CD630_180001_185000_s_PSO-60-3467	1.208	CD0134	CD0134	putative transcription antiterminator	putative transcription antiterminator	1676	GAAGAATTAGCAAGTTATACAAAAAAAATTATAAATTTAGTATCAGAAGAATCAGGAATA	181474
EXP_CD630_180001_185000_s_PSO-60-3368	2.081	CD0134	CD0134	putative transcription antiterminator	putative transcription antiterminator	1677	TGTCATTTGAATGTTACAATGCATCAAATGAAAAGCAATGTTTACTTAGAAAATCCACTT	181573
EXP_CD630_180001_185000_s_PSO-60-3249	0.952	CD0134	CD0134	putative transcription antiterminator	CAJ66951.1	1678	AATTGAATTAAAAGGAAAACAAATAACGGAAGGTGAAATTGGTTATCTTACACTTCACTT	181692
EXP_CD630_180001_185000_s_PSO-60-3194	1.857	CD0134	CD0134	putative transcription antiterminator	CAJ66951.1	1679	CACTTTCAAACCTCTCTAGAAAGAAAATACAGCAAAAGGGAATCAAATAAAAAGGCAAGT	181747
EXP_CD630_180001_185000_s_PSO-60-3102	2.607	CD0134	CD0134	putative transcription antiterminator	CAJ66951.1	1680	GCTATTAAAAGTAAAGATAGAAAAGAGATTTGATAACATAAAAATTATTGAAACATTAAG	181839
EXP_CD630_180001_185000_s_PSO-60-3018	1.165	CD0134	CD0134	putative transcription antiterminator	CAJ66951.1	1681	CTTTAATAAGACTATAGATTTTATAATTGCATTTCAAGAGTATGAAAATATCCAAAAACC	181923
EXP_CD630_180001_185000_s_PSO-60-2902	0.707	CD0134	CD0134	putative transcription antiterminator	CAJ66951.1	1682	TCACAAACAAAATAAAAGAAAAAGACACTTCATATAAACTTATGAACAGATTAATGATGT	182039
EXP_CD630_180001_185000_s_PSO-60-2758	1.626	CD0134	CD0134	putative transcription antiterminator	CAJ66951.1	1683	ATGCAGAAAAAGAGTATTTACAATCTATTATAACAAGAGAAAAGTCATATCCAACCAATG	182183
EXP_CD630_180001_185000_s_PSO-60-2676	1.173	CD0134	CD0134	putative transcription antiterminator	CAJ66951.1	1684	TCATGGAGACATGAAATATATAAAACAATCTGTTTTATGTTTTGCAAGGTTAAAAACACC	182265
EXP_CD630_180001_185000_s_PSO-60-2471	2.015	CD0134/5	CD0134/5		CAJ66951.1	1686	TGTGACATTGAAAAGGTAAAAGATATTCTTATATAAAATTCATAGTGAACTATGGATAAG	182470
EXP_CD630_180001_185000_s_PSO-60-2394	1.51	CD0134/5	CD0134/5		CAJ66951.1	1687	GATGGAAAAAGTTGTGCATGTTTTTTTGTTTTTATAAGATATTATATGTTTGTAAGGTAT	182547
EXP_CD630_180001_185000_s_PSO-60-2254	2.186	CD0135	CD0135	PTS system, IIa component	PTS system, IIa component	1688	TGCAAAATCTATGCTTTATGAAGCACTTGACTATGCAAAGGAAAACGATTTTAAAAAAGC	182687
EXP_CD630_180001_185000_s_PSO-60-2172	2.045	CD0135	CD0135	PTS system, IIa component	PTS system, IIa component	1689	AATGAAGAAATTTTAAAAGCACATAAAGTACAAACTGAACTTATACAAAAGGAAGCTGGG	182769
EXP_CD630_180001_185000_s_PSO-60-2071	0.966	CD0135	CD0135	PTS system, IIa component	PTS system, IIa component	1690	AGACCATTTAATGACTTGTATGAGTGAGAGAAACCTTATAAAAGAAATGATTATGTTAAG	182870
EXP_CD630_180001_185000_s_PSO-60-1966	1.082	CD0135/6	CD0135/6		CAJ66952.1	1691	AAAATGAAAAGAAAAGTATATTTATTTTGTAGCTTTGGTATGTCAACAAGTTTACTTGCA	182975
EXP_CD630_180001_185000_s_PSO-60-1865	1.376	CD0136	CD0136	PTS system, IIb component	CAJ66952.1	1692	AGAAGTAGAGGCATTTCCGATAGCAGAAATTGACAAAATAGTTGAAGAAAAAAATCCAGA	183076
EXP_CD630_180001_185000_s_PSO-60-1747	1.376	CD0136	CD0136	PTS system, IIb component	CAJ66952.1	1693	GAAGCTCAAGGAAAACTTATAGATATAATCAATGAAGTTGATTATGGAACTATGAATGGG	183194
EXP_CD630_180001_185000_s_PSO-60-1643	2.505	CD0136/7	CD0136/7		CAJ66952.1	1694	AGCGTAGAATTATAGTAAAAAATAATAGGAAATGAGGGTGGATAGATGAATAGATTGGAA	183298
EXP_CD630_180001_185000_s_PSO-60-1604	1.233	CD0136/7	CD0136/7		CAJ66952.1	1695	GGATAGATGAATAGATTGGAAAGAATACTTATGCCATTGGCTGAAAAAATAGGTAAAAAT	183337
EXP_CD630_180001_185000_s_PSO-60-1448	0.738	CD0137	CD0137	PTS system, IIc component	CAJ66952.1	1696	GGATGGAATGAATTTGTAGGTCAAATTTTTGGTCCAGATTGGGCTGTAAAATTGCAACAA	183493
EXP_CD630_180001_185000_s_PSO-60-1188	0.599	CD0137	CD0137	PTS system, IIc component	CAJ66952.1	1699	TTGGATGGGTTCTAAGGGAATGTTTGTAGGTATGATAACAGCAATAACCTCTGTAAAATT	183753
EXP_CD630_180001_185000_s_PSO-60-1042	1.143	CD0137	CD0137	PTS system, IIc component	CAJ66952.1	1700	TACCAAGTGCAATAGTTATGGTAGTTTTCTTTTTAGTTAAGATAGCTTTTGAAGCTACAC	183899
EXP_CD630_180001_185000_s_PSO-60-968	1.02	CD0137	CD0137	PTS system, IIc component	CAJ66952.1	1701	CATGAATTTATATTTAATTTTTTACAAATACCATTATTAAAATTAGGAAATACTTTAAGC	183973
EXP_CD630_180001_185000_s_PSO-60-484	0.517	CD0137	CD0137	PTS system, IIc component	CAJ66952.1	1705	TTACAAATGGAGTTCAGCTACCGTGGACAACTCCAATTATATTCTCTGGATTTCTAACAA	184457
EXP_CD630_180001_185000_s_PSO-60-263	0.507	CD0137/8	CD0137/8		CAJ66952.1	1707	GAGGAAGATTATGAAGAAAATAGTGATGATATTGGACCAAATACAAGCTGGAGCTGGAGG	184678
EXP_CD630_180001_185000_s_PSO-60-164	1.519	CD0138	CD0138	conserved hypothetical protein	CAJ66952.1	1708	CCCATTAGGACCAGGTGTAATGATGGATCCATTTTTAAATGAATCTAAGGTAATAGCTAC	184777
EXP_CD630_180001_185000_s_PSO-60-62	0.923	CD0138	CD0138	conserved hypothetical protein	CAJ66952.1	1709	AGTAACGAGTAAGATGATAGCTATGGTAAAAAAATTAAACCCTGATGTAGTAATCTGTGG	184879
EXP_CD630_185001_190000_s_PSO-60-4895	1.419	CD0138	CD0138	conserved hypothetical protein	CAJ66952.1	1710	TAGATGTGATAAACGAATATAAAAATGACATATGTATAGTTAAGACTCCAAAAAAAGGTG	185046
EXP_CD630_185001_190000_s_PSO-60-4836	0.98	CD0138	CD0138	conserved hypothetical protein	CAJ66952.1	1711	GGAATTGGTCTTAATGATTCATTAAATAACATATGTAAATTGGCAAAAGCAATAGCAAAT	185105
EXP_CD630_185001_190000_s_PSO-60-4712	2.092	CD0138/9	CD0138/9		CAJ66952.1	1712	GTTTAAATATTATACTATTTATAATAAGCATACATTAGTAAAATCTATATAATTTAAGGA	185229
EXP_CD630_185001_190000_s_PSO-60-4548	1.417	CD0139	CD0139	glycosylasparaginase	CAJ66953.1	1713	CTGTAGAGCTTGCTGTAAGAAGGGTTGAAGACTATCCATTCTATAAATCGGTTGGATATG	185393
EXP_CD630_185001_190000_s_PSO-60-4478	0.761	CD0139	CD0139	glycosylasparaginase	CAJ66953.1	1714	AAATGAAAATTGTGAGGTAGAACTTGACGCTGCATTTATGGATGGTAACACATTAGATAT	185463
EXP_CD630_185001_190000_s_PSO-60-4371	0.874	CD0139	CD0139	glycosylasparaginase	CAJ66953.1	1715	CTAGGAAGTTAAGCTATGAGAAGGTAAATAATTTTTTAGTTGGAATAGGTGCTGAAGATT	185570
EXP_CD630_185001_190000_s_PSO-60-4267	1.048	CD0139	CD0139	glycosylasparaginase	CAJ66953.1	1716	AGAGCGAAGTTACATTATAAAAAGAGAAAAAAAGAGACTTTAGACAAAGGATTAAGCCCA	185674
EXP_CD630_185001_190000_s_PSO-60-4149	3.132	CD0139	CD0139	glycosylasparaginase	CAJ66953.1	1717	CAGCTACATCAACAAGTGGATTGTTTATGAAGAAAAGAGGTAGAATAGGAGATTCTGCAC	185792
EXP_CD630_185001_190000_s_PSO-60-4121	0.865	CD0139	CD0139	glycosylasparaginase	CAJ66953.1	1718	GAAGAAAAGAGGTAGAATAGGAGATTCTGCACTATCTGGTTCAGGATTCTATGTTGATAG	185820
EXP_CD630_185001_190000_s_PSO-60-4026	0.828	CD0139	CD0139	glycosylasparaginase	CAJ66953.1	1719	AAGATTTAATGAAGGGATGTATATCTTATGAGATAGTTAGACTTATGAAAGAAGGGAAGC	185915
EXP_CD630_185001_190000_s_PSO-60-3846	0.937	CD0139	CD0139	glycosylasparaginase	glycosylasparaginase	1720	CTACAAATATAGCTGATTTTACTTTTTCAGTAGTAACTAAAGAAGAATCTCCTACTGTAT	186095
EXP_CD630_185001_190000_s_PSO-60-3774	1.297	CD0139	CD0139	glycosylasparaginase	glycosylasparaginase	1721	GAGTAGATGGAAAGACTATACATAAGGTTATATCAAATGAGTGGATGGAAGCATATGAGG	186167
EXP_CD630_185001_190000_s_PSO-60-3695	0.826	CD0139/40	CD0139/40			1722	AGAAGTAAGTGAGTAAAGTAGTGGTTACATAATTAAAATAGAGTTTTATAATAAGGAGAT	186246
EXP_CD630_185001_190000_s_PSO-60-3608	1.186	CD0140	CD0140	putative peptidase	putative peptidase	1723	AGATGAGTTAAAAGAAGATTTATTAAGTGATATTATAGATATTGTAAAAATACCTAGTGT	186333
EXP_CD630_185001_190000_s_PSO-60-3466	1.035	CD0140	CD0140	putative peptidase	CAJ66954.1	1724	TTGGGATTTAAGGTTAGAAACTTGGATAATTATATTGGTTATGCAGAGCATGGAGATAGT	186475
EXP_CD630_185001_190000_s_PSO-60-3242	1.329	CD0140	CD0140	putative peptidase	CAJ66954.1	1725	TAAAGAATTAAACTTAAAATTAGATAAGAGCGTTAGAATAATATTTGGTACAAATGAAGA	186699
EXP_CD630_185001_190000_s_PSO-60-3222	1.002	CD0140	CD0140	putative peptidase	CAJ66954.1	1726	TAGATAAGAGCGTTAGAATAATATTTGGTACAAATGAAGAAAGTGGATTTGAAGATATAC	186719
EXP_CD630_185001_190000_s_PSO-60-3054	0.986	CD0140	CD0140	putative peptidase	CAJ66954.1	1727	AAATCAATTATGAAGAAGATGTATACCTAGGTTTTATAGAAAATATGTCTGAAAATGTGC	186887
EXP_CD630_185001_190000_s_PSO-60-2942	1.148	CD0140	CD0140	putative peptidase	CAJ66954.1	1728	AAAGGTAAAATACGATTTTAGTTATAAATTGAAAGATGTATTAGATGAAATAAAAGCTAG	186999
EXP_CD630_185001_190000_s_PSO-60-2917	1.206	CD0140	CD0140	putative peptidase	CAJ66954.1	1729	AAATTGAAAGATGTATTAGATGAAATAAAAGCTAGTTTTCCAAATAGTATCGATATAGAG	187024
EXP_CD630_185001_190000_s_PSO-60-2677	1.154	CD0140	CD0140	putative peptidase	CAJ66954.1	1730	GGAATAGCTCATAATCCTGATGAATACATGGATATAGAAGATATAATATTAAATGCAAAG	187264
EXP_CD630_185001_190000_s_PSO-60-2580	1.076	CD0140/1	CD0140/1		CAJ66954.1	1731	AGTTATGTTAGAAATAATAGGAATGTCAGTAGAAGACGCTAAAATTATAGAAGATTGTGG	187361
EXP_CD630_185001_190000_s_PSO-60-2443	1.144	CD0141	CD0141	putative copper homeostasis protein	CAJ66954.1	1732	TTAACAGTGTAAAGATACCTGTGAACGTAATGATAAGACATCATGCGAAAAGTTTTGTAT	187498
EXP_CD630_185001_190000_s_PSO-60-2355	0.944	CD0141	CD0141	putative copper homeostasis protein	CAJ66954.1	1733	AAAAGATATAAGTGTGGTTAAAGAGATTGGTGCTAATGGAGTTGTATTTGGTGTATTGGA	187586
EXP_CD630_185001_190000_s_PSO-60-2246	1.003	CD0141	CD0141	putative copper homeostasis protein	CAJ66954.1	1734	TGTGATAATCTTGATGTTACATTTCATAGAGCCATAGATGAATCAAATACAATAGATAGT	187695
EXP_CD630_185001_190000_s_PSO-60-2007	0.751	CD0141	CD0141	putative copper homeostasis protein	CAJ66954.1	1737	GGCAAGTAATTTTCATTTTGGTACAGCGATTAGAATAAATAACAGTCCTTTTGAAGATAT	187934
EXP_CD630_185001_190000_s_PSO-60-1856	0.8	CD0141/2	CD0141/2		CAJ66954.1	1738	TTATAATTTGGGTATATGAATGTTAATAGGTATTAAATATGAAATTATTGTTGAGTATGC	188085
EXP_CD630_185001_190000_s_PSO-60-1784	1.552	CD0141/2	CD0141/2		CAJ66954.1	1739	AAGTAGTTTTAAATATAAATAATGAAAGAAAAGATAGATTATGGAGGTTTTAGAGGGTTT	188157
EXP_CD630_185001_190000_s_PSO-60-1693	1.303	CD0141/2	CD0141/2		CAJ66954.1	1740	GCATATAATACACATAATTTCCTAAAATTACCATCTTATGACATGAATTCACATATTAAT	188248
EXP_CD630_185001_190000_s_PSO-60-1588	1.15	CD0141/2	CD0141/2			1741	AGCTTTAAATAAACAAAAACAAGAGTTATTAACAGTTTTATCCACATTATCCACAGGTGT	188353
EXP_CD630_185001_190000_s_PSO-60-1502	1.122	CD0141/2	CD0141/2			1742	ATCAATGTAACTAAAAATGATAAATAATTCTATCAATTGAATAGAAAAAATCATAAAAGT	188439
EXP_CD630_185001_190000_s_PSO-60-1349	1.295	CD0142	CD0142	putative RNA-binding protein	CAJ66955.1	1743	ATGAACATAATTATATCTGGAAAACAAATCGAATTAACTGATGCAATAAAAAATAAAATC	188592
EXP_CD630_185001_190000_s_PSO-60-1293	1.432	CD0142	CD0142	putative RNA-binding protein	CAJ66955.1	1744	AATCGAAACTAAACTAAGTAAGTTAGATAATTACATTCATCCAGACACTGATGTAAAAGT	188648
EXP_CD630_185001_190000_s_PSO-60-1159	0.904	CD0142	CD0142	putative RNA-binding protein	CAJ66955.1	1745	CAGAAGATATGCAGGAAAATTTATACACAGCTATAGATGTTGTATATGATAAATTAAGTA	188782
EXP_CD630_185001_190000_s_PSO-60-982	0.842	CD0142	CD0142	putative RNA-binding protein	CAJ66956.1	1747	ATCAAGAATTAGTAATTCAAAGACGTAAGAAATTTAGTGTTAAGCCAATGAGTGAAGAAG	188959
EXP_CD630_185001_190000_s_PSO-60-883	0.854	CD0142	CD0142	putative RNA-binding protein	CAJ66956.1	1748	ATATGTTCAAGAACATAGATTCAGATGAAATAGCAGTAGTTTATAAGCGTAATAATGGTG	189058
EXP_CD630_185001_190000_s_PSO-60-742	1.292	CD0142/3	CD0142/3			1749	TAAATTAATATTAAAAGTATAGTTTTTATGGTAAAATGAATAATAGTACAATAAAGAACG	189199
EXP_CD630_185001_190000_s_PSO-60-690	0.694	CD0142/3	CD0142/3			1750	AAAGAACGAGGAGAGATGTAAAATATGAGCTTTATGGATAATTTATTCAACATGGCAGAT	189251
EXP_CD630_185001_190000_s_PSO-60-564	2.095	CD0143	secA1	preprotein translocase SecA subunit	CAJ66957.1	1751	TCTATGGCAGACTCGGAACTTAAAAATATGACAAATATATTTAAAGAAAGATTAGCAAAT	189377
EXP_CD630_185001_190000_s_PSO-60-493	1.426	CD0143	secA1	preprotein translocase SecA subunit	CAJ66957.1	1752	AGATGATATACTTCCAGAAGCTTTTGCAGTAGTTAGAGAAGTTTCTAAGAGAGTGTTAGG	189448
EXP_CD630_185001_190000_s_PSO-60-395	1.361	CD0143	secA1	preprotein translocase SecA subunit	CAJ66957.1	1753	TACTACATCAAGGAAGAATAGCAGAAATGAAAACAGGTGAAGGTAAAACTTTGGTTGCAA	189546
EXP_CD630_185001_190000_s_PSO-60-267	0.963	CD0143	secA1	preprotein translocase SecA subunit	CAJ66957.1	1754	GCAAAACGTGATAGAGACCAAATGGCAAAAATCTATGAGTTTTTAGGAATGAGTGTAGGC	189674
EXP_CD630_185001_190000_s_PSO-60-143	2.029	CD0143	secA1	preprotein translocase SecA subunit	CAJ66957.1	1755	GTACAAATAATGAATATGGATTTGACTATCTAAAGGACAATATGGTAATACACAAAGAGC	189798
EXP_CD630_185001_190000_s_PSO-60-42	0.555	CD0143	secA1	preprotein translocase SecA subunit	CAJ66957.1	1756	GTTGACTCTATACTAATAGATGAGGCTAGAACACCACTTATCATATCTGGACCTGGAGAC	189899
EXP_CD630_190001_195000_s_PSO-60-4891	0.868	CD0143	secA1	preprotein translocase SecA subunit	CAJ66957.1	1757	CTCTAACAGCATCGGGTATACAAAAAGCAGAAGTGTATTTTAATGTTGATAATATAACAG	190050
EXP_CD630_190001_195000_s_PSO-60-4610	0.593	CD0143	secA1	preprotein translocase SecA subunit	CAJ66957.1	1760	ACTGTAACATTCCAAAACTACTTTAGAATGTACAAAAAACTTTCTGGTATGACTGGTACA	190331
EXP_CD630_190001_195000_s_PSO-60-4379	0.546	CD0143	secA1	preprotein translocase SecA subunit	preprotein translocase SecA subunit	1762	CCAATACTTGTAGGTACAGTATCAATAGAAAAATCAGAATTATTATCACAAATACTAAAG	190562
EXP_CD630_190001_195000_s_PSO-60-4282	0.527	CD0143	secA1	preprotein translocase SecA subunit	CAJ66958.1	1763	ATCATGATAAAGAGGCAGAAATAATAGCACAAGCTGGTAGACTTGGAGCTGTTACAATAG	190659
EXP_CD630_190001_195000_s_PSO-60-4087	1.085	CD0143	secA1	preprotein translocase SecA subunit	CAJ66958.1	1765	CTGTAAAAGGTAATGAAATTCTATTTGAAGCTAGAGAAGAGTATGAAAAACTATTTGAAA	190854
EXP_CD630_190001_195000_s_PSO-60-3976	0.851	CD0143	secA1	preprotein translocase SecA subunit	CAJ66958.1	1766	GACTTGCTATAATCGGTACAGAAAGACACGAATCTCGAAGAATAGATAACCAGTTGAGAG	190965
EXP_CD630_190001_195000_s_PSO-60-3850	0.697	CD0143	secA1	preprotein translocase SecA subunit	preprotein translocase SecA subunit	1767	TGAGATTGTTTGGTAGTGATAGAATATCTGGTATTGTAGATAAAATAGGTCTTGAAGAAG	191091
EXP_CD630_190001_195000_s_PSO-60-3749	0.621	CD0143	secA1	preprotein translocase SecA subunit	CAJ66959.1	1768	GGAGCACAAAAGAAAGTCGAAGGTAAAAACTTTGGAATAAGAAAGCATGTACTTCAATAT	191192
EXP_CD630_190001_195000_s_PSO-60-3649	0.719	CD0143	secA1	preprotein translocase SecA subunit	CAJ66959.1	1769	AGAGAAAACGTGTATTAGAAGGTGAAGATTTACAAGAACAAATACAATCAATGACTCATT	191292
EXP_CD630_190001_195000_s_PSO-60-3575	1.077	CD0143	secA1	preprotein translocase SecA subunit	CAJ66959.1	1770	GCAGTTACTCTTTATACACAAGATAAAGGATTTGATGAAGAAGGATTCAAAGAACATATG	191366
EXP_CD630_190001_195000_s_PSO-60-3479	1.519	CD0143	secA1	preprotein translocase SecA subunit	CAJ66959.1	1771	CCAGAAATAGAAAAACTTAATCCAGTTGAAATAACAGAAAAAGTTTATGAAATAGCTATG	191462
EXP_CD630_190001_195000_s_PSO-60-3409	1.683	CD0143	secA1	preprotein translocase SecA subunit	CAJ66959.1	1772	CTTCAAAAGAAGAACAAGTTGGCTATGAGAGAATGAGAGAAGTTGAGAGAGTAATCTTAC	191532
EXP_CD630_190001_195000_s_PSO-60-3261	1.266	CD0143	secA1	preprotein translocase SecA subunit	CAJ66959.1	1773	AGACCCAGTTATTGCTTATAAAATGGAAGGTTTTGATATGTTTGATGAAATGAATAAACA	191680
EXP_CD630_190001_195000_s_PSO-60-3166	0.952	CD0143	secA1	preprotein translocase SecA subunit	CAJ66959.1	1774	TAACAATAGAAACTCCAGTGGAAAGAAAAGCAGTTGTAGATGTTGAAAATCTATCTTCTC	191775
EXP_CD630_190001_195000_s_PSO-60-3084	1.232	CD0143	secA1	preprotein translocase SecA subunit	CAJ66959.1	1775	AAGTAAAACTGTTAAAAAAGATGAAAAGGTTGGAAGAAATGACTTATGCCCTTGTGGAAG	191857
EXP_CD630_190001_195000_s_PSO-60-2965	0.867	CD0143/44	CD0143/44		CAJ66959.1	1776	ACAAGAGTATAAACATAGTATGGAGCAGATGGCTTCAAATTTAGAAGAATTGAGGGTTTC	191976
EXP_CD630_190001_195000_s_PSO-60-2865	1.257	CD0143/44	CD0143/44			1777	TGAAGAAAAGATGAATCAACAAGACTTTTGGAATGATAATGAAGTCGCTCAAAGAGTACT	192076
EXP_CD630_190001_195000_s_PSO-60-2818	1.945	CD0144	prfB	peptide chain release factor 2	CAJ66960.1	1778	CTCAAAGAGTACTTCAAGAAAATAAATCTTTAAAAGAGACATTAGAAGAATATGAAAGCT	192123
EXP_CD630_190001_195000_s_PSO-60-2670	1.198	CD0144	prfB	peptide chain release factor 2	CAJ66960.1	1779	CATAGAATCAATGGAAGAAAAATTATCTGAAATGAAAATAAAGACTCTTCTAAATGGAGA	192271
EXP_CD630_190001_195000_s_PSO-60-2552	1.634	CD0144	prfB	peptide chain release factor 2	CAJ66960.1	1780	CAAGATTGGGCTCAAATGCTTTTGAGAATGTATATAAGATGGTCAGAAAGTAAGGGTTAT	192389
EXP_CD630_190001_195000_s_PSO-60-2445	1.455	CD0144	prfB	peptide chain release factor 2	CAJ66960.1	1781	GACAGCTACAATTCTTGTAGAAGGAACAAATGCTTATGGGTATTTAAAGAGTGAAAAAGG	192496
EXP_CD630_190001_195000_s_PSO-60-2373	0.775	CD0144	prfB	peptide chain release factor 2	CAJ66960.1	1782	AGTGAGAATATCTCCATTTGACCCATCAGGAAAAAGACATACTTCATTTGCATCTATAGA	192568
EXP_CD630_190001_195000_s_PSO-60-2306	1.003	CD0144	prfB	peptide chain release factor 2	CAJ66960.1	1783	CCAGAGTTAGATGAAAATATAGAAGTAGAAATTAATCCATCAGATTTAAAGATAGACACA	192635
EXP_CD630_190001_195000_s_PSO-60-2197	0.758	CD0144	prfB	peptide chain release factor 2	CAJ66960.1	1784	CAGTTAGAATAACACATATCCCTACTGGTGTAGTAGTTCAGTGCCAAAATGAAAGGTCTC	192744
EXP_CD630_190001_195000_s_PSO-60-2100	1.037	CD0144	prfB	peptide chain release factor 2	CAJ66960.1	1785	GGCAAAATTGATAGAATTAAAAGAGTTAGAACAAAAGGAAAAAATAGAAGATATACAAGG	192841
EXP_CD630_190001_195000_s_PSO-60-1954	1.344	CD0144	prfB	peptide chain release factor 2	peptide chain release factor 2	1786	CTGAGTTTGGAAATGTAGATAGTGTAATGAATGGAAATATAGACTTGTTTATTAATGAAT	192987
EXP_CD630_190001_195000_s_PSO-60-1889	1.239	CD0144/5	CD0144/5		CAJ66961.1	1787	AAAATGAATAAAATAGTTTAATAAATATGCACTGTAATTAAGATATATGTATAAGAAGGT	193052
EXP_CD630_190001_195000_s_PSO-60-1790	1.28	CD0144/5	CD0144/5		CAJ66961.1	1788	GATAACCCTCAGCCTTCGTTCTGTTTTGTTATACTTATGAAAAACTAACATTAGGAGTGA	193151
EXP_CD630_190001_195000_s_PSO-60-1665	0.888	CD0145	CD0145	putative RNA-binding protein	CAJ66961.1	1789	ACATTAAAACTTATTGATGAAGGAAATACAATACCATTTATAGCTAGATATAGAAAAGAA	193276
EXP_CD630_190001_195000_s_PSO-60-1506	1.456	CD0145	CD0145	putative RNA-binding protein	CAJ66961.1	1791	ATAGATGAACAAGGGAAATTAACAGATGAAATAACACAAAATATAGAAAAAGCAAAAACA	193435
EXP_CD630_190001_195000_s_PSO-60-1358	0.916	CD0145	CD0145	putative RNA-binding protein	CAJ66961.1	1792	TAGCATTGTCAATACTAGAGAATAATTTAGATAATATAGAAATAGAGGCAAAGAATTATC	193583
EXP_CD630_190001_195000_s_PSO-60-1303	0.886	CD0145	CD0145	putative RNA-binding protein	putative RNA-binding protein	1793	TTATCTTGATGAAGAGAAAGAAGTTCTTTCTATTGAAGATGCTCTAAAAGGTGCTAGAGA	193638
EXP_CD630_190001_195000_s_PSO-60-1142	0.629	CD0145	CD0145	putative RNA-binding protein	putative RNA-binding protein	1794	AGAAATCGGTTTATGATATGTATTATGATTATAGCGAAGCAGTAAAAAGTATGGCTCCAC	193799
EXP_CD630_190001_195000_s_PSO-60-1059	0.645	CD0145	CD0145	putative RNA-binding protein	putative RNA-binding protein	1795	GGAGAAAAAGAAAGCTTCCTAAAGGTTAAGTTGGAAATAAATAATGATAAAGTTTTAAAT	193882
EXP_CD630_190001_195000_s_PSO-60-947	1.406	CD0145	CD0145	putative RNA-binding protein	putative RNA-binding protein	1796	TCGTAAGTTCAATAGAAGATTCTTATAAAAGATTAATTTTCCCATCAATAGAAAGAGAAA	193994
EXP_CD630_190001_195000_s_PSO-60-864	1.022	CD0145	CD0145	putative RNA-binding protein	putative RNA-binding protein	1797	GCTCAAGAAAGAGCTATAAGTGTATTTGGAAAGAATGTTAAAAGTTTATTGCTTCAACCA	194077
EXP_CD630_190001_195000_s_PSO-60-780	2.122	CD0145	CD0145	putative RNA-binding protein	CAJ66962.1	1798	GGATTTGACCCTGCATTTAGAACTGGATGTAAAATAGCTGTAGTAGATAAAAATGGTAAA	194161
EXP_CD630_190001_195000_s_PSO-60-682	1.281	CD0145	CD0145	putative RNA-binding protein	CAJ66962.1	1799	AAATGATGTAGAGGGAGCAAAGAAAGTTTTAAAAGGATTGATTGAAAAATACGATATAGA	194259
EXP_CD630_190001_195000_s_PSO-60-574	1.059	CD0145	CD0145	putative RNA-binding protein	CAJ66962.1	1800	TGTATCAGAAATGATAAAAGAAATAGATAGCGAAGTGCAGTATGTGATAGTTAGTGAAGC	194367
EXP_CD630_190001_195000_s_PSO-60-492	0.858	CD0145	CD0145	putative RNA-binding protein	CAJ66962.1	1801	TCTGAACTTGCAAATGAGGAACATCCAGATATAAATGTATCAATAAGAGGAGCTATATCT	194449
EXP_CD630_190001_195000_s_PSO-60-356	0.996	CD0145	CD0145	putative RNA-binding protein	CAJ66962.1	1802	AGCATGATTTAAACAAAAAGAGATTAGAAGAAGTACTAGATGGAGTTGTTGAAGATTCTG	194585
EXP_CD630_190001_195000_s_PSO-60-266	1.281	CD0145	CD0145	putative RNA-binding protein	CAJ66962.1	1803	CATCATACTCCCTACTAGAACATGTTGCAGGAATAAGTAAAGCTATAGCAAAAAATATAA	194675
EXP_CD630_190001_195000_s_PSO-60-193	0.841	CD0145	CD0145	putative RNA-binding protein	putative RNA-binding protein	1804	AGAAAATGGAGATTTTACGTCAAGAGCACAATTGAAAAAAGTAAAAAGACTAGGACCTCA	194748
EXP_CD630_190001_195000_s_PSO-60-58	1.259	CD0145	CD0145	putative RNA-binding protein	putative RNA-binding protein	1805	TGAAAGTTATGATATATGTAAAAAAATGATTGAGATAATTGGATATTCTTTAGATGATGT	194883
EXP_CD630_195001_200000_s_PSO-60-4919	0.697	CD0145	CD0145	putative RNA-binding protein	CAJ66963.1	1806	GGACAAGTTACATTAAAAGATATTATAGCTGAAATCAAAAAACCAGGAAGAGACCCAAGA	195022
EXP_CD630_195001_200000_s_PSO-60-4814	0.723	CD0145	CD0145	putative RNA-binding protein	CAJ66963.1	1807	GAAGATATACAAGAGGGTATGACTTTAAAAGGTACAATAAGAAATGTTGTAGACTTTGGT	195127
EXP_CD630_195001_200000_s_PSO-60-4726	1.093	CD0145	CD0145	putative RNA-binding protein	CAJ66963.1	1808	ACGGATTAGTTCATAAATCAGAAATGAGTAATAGTTTTGTGAAAGACCCTATGAGTATTG	195215
EXP_CD630_195001_200000_s_PSO-60-4555	3.439	CD0145/6	CD0145/6		CAJ66963.1	1809	GATTCTATATTTGTAAATGAGATTACTCGAGTGTATAAATGTTAAAAATTTGTAAAAGTA	195386
EXP_CD630_195001_200000_s_PSO-60-4528	1.778	CD0145/6	CD0145/6		CAJ66963.1	1810	CGAGTGTATAAATGTTAAAAATTTGTAAAAGTATATAGTAAGAAAATATATTAAAATAAG	195413
EXP_CD630_195001_200000_s_PSO-60-4385	1.395	CD0146	CD0146	putative amidohydrolase	CAJ66963.1	1811	CATGGAGATATACTTATAGATGAAGGAAAAATAATAGAAATTGGAGAAGATTTGATAGCT	195556
EXP_CD630_195001_200000_s_PSO-60-4279	0.591	CD0146	CD0146	putative amidohydrolase	CAJ66963.1	1812	CTGGATTTATAGATGCTCATACTCACTTAGGCTTATGGGAAGATGGTATAGGGTTTGAAG	195662
EXP_CD630_195001_200000_s_PSO-60-4216	0.98	CD0146	CD0146	putative amidohydrolase	CAJ66963.1	1813	CAGATGGAAATGAAGAGACTGACCCAATAACACCACAATTAAATCCTATAGATGGAATTA	195725
EXP_CD630_195001_200000_s_PSO-60-4070	2.145	CD0146	CD0146	putative amidohydrolase	CAJ66963.1	1814	GGTCAATGTATAGCTATAAAGACATGTGGAAAAAGAATTGATAAAATGGTAATAAAAAAT	195871
EXP_CD630_195001_200000_s_PSO-60-3983	0.969	CD0146	CD0146	putative amidohydrolase	CAJ66963.1	1815	GAAAATCCAAAGAGCTGTTATGGTCAGGATGATAAATCTCCTCAAACTAGAATGGCTATA	195958
EXP_CD630_195001_200000_s_PSO-60-3861	1.551	CD0146	CD0146	putative amidohydrolase	CAJ66963.1	1816	TGAGAGTCATGATGATGAAGACTGTGAAAAACCTGAATATGATATAAAAATGGAAAGTTT	196080
EXP_CD630_195001_200000_s_PSO-60-3813	0.874	CD0146	CD0146	putative amidohydrolase	CAJ66963.1	1817	AATGGAAAGTTTAATACCAGTTTTAAGAAGAGAAATTCCTTTTAAGGCACATGCTCATAG	196128
EXP_CD630_195001_200000_s_PSO-60-3642	1.175	CD0146	CD0146	putative amidohydrolase	CAJ66963.1	1818	GTTTCCTGTAATAGTAGGGCCATCTTTGTCAGAAAGGTCTAAATTTGAGCTTAGAAATTT	196299
EXP_CD630_195001_200000_s_PSO-60-3543	1.296	CD0146	CD0146	putative amidohydrolase	CAJ66963.1	1819	TGATGTATGTATAATGACAGACCATCCAGTAATACCAGTTCAATATCTTCCAATATGTGC	196398
EXP_CD630_195001_200000_s_PSO-60-3446	1.352	CD0146	CD0146	putative amidohydrolase	CAJ66963.1	1820	GCAATAGAATCAATTACGATAAATCCAGCTAAGACTTTAGGAATAGAAGATAGAGTAGGC	196495
EXP_CD630_195001_200000_s_PSO-60-3414	1.624	CD0146	CD0146	putative amidohydrolase	CAJ66963.1	1821	GACTTTAGGAATAGAAGATAGAGTAGGCTCTATAGAAGTTGGTAAAGATGCAGACCTAGT	196527
EXP_CD630_195001_200000_s_PSO-60-3288	1.237	CD0146/7	CD0146/7		CAJ66963.1	1822	AGTGTATGAGAAAAAATAACTTGACAATTATTAAAAAATTAACTAATATAAGAGTGTAAG	196653
EXP_CD630_195001_200000_s_PSO-60-3147	0.944	CD0146/7	CD0146/7		CAJ66963.1	1823	TTGATTTGGTGAGATTCCAAAGCCGACAGTAAAGTCTGGATGAGAGAAGATATTTATGGA	196794
EXP_CD630_195001_200000_s_PSO-60-3120	0.987	CD0146/7	CD0146/7		CAJ66963.1	1824	AGTAAAGTCTGGATGAGAGAAGATATTTATGGAAGATAAATAAGTTTATTTTAGTTTGTT	196821
EXP_CD630_195001_200000_s_PSO-60-2966	0.818	CD0146/7	CD0146/7		CAJ66963.1	1825	GCAAAACACAGCAAAAAGAGGCAATATGATTTCAACAAGAACTTTAGTAGTAATGTCAAT	196975
EXP_CD630_195001_200000_s_PSO-60-2861	0.654	CD0147	CD0147	putative riboflavin transporter	CAJ66963.1	1826	ACCAGGTATATTTCCAGATTTCTTAAAAATTGACTTATCAGATATTCCAGCAATATTCGG	197080
EXP_CD630_195001_200000_s_PSO-60-2784	1.115	CD0147	CD0147	putative riboflavin transporter	CAJ66963.1	1827	CATTAGTTGGATTTGGAATAGTTGTAGTAAAAAATGTGTTACAAGCAATAACAGCAACAA	197157
EXP_CD630_195001_200000_s_PSO-60-2647	1.173	CD0147	CD0147	putative riboflavin transporter	CAJ66963.1	1828	AGAAGTGGAGATTTAAAAGGTGTACTGATTGGTTTTGTATTAGGAACAATATCTATGACT	197294
EXP_CD630_195001_200000_s_PSO-60-2552	0.55	CD0147	CD0147	putative riboflavin transporter	CAJ66963.1	1829	GCCACTTTATGGTCAACTTATGGGACTAGATGCTATAATAGGTTTAGGTTCAGCTATAAA	197389
EXP_CD630_195001_200000_s_PSO-60-2512	0.982	CD0147	CD0147	putative riboflavin transporter	CAJ66963.1	1830	GGTTTAGGTTCAGCTATAAATCCTCAAGTTCATGATTTATTCACTTTTGTAATTTGGATG	197429
EXP_CD630_195001_200000_s_PSO-60-2350	1.292	CD0147/8	CD0147/8			1831	ATATAAAATTAAATGTATTGAATAGCCATAATTTATTTATAACTTCAGTCCTATATTGTG	197591
EXP_CD630_195001_200000_s_PSO-60-2256	0.846	CD0147/8	CD0147/8			1832	TTATCAAAAAATGTATATAAAATAAGAAATATTTAGACAAATTTAAATTTTAAAATAAAG	197685
EXP_CD630_195001_200000_s_PSO-60-2197	1.087	CD0147/8	CD0147/8		CAJ66964.1	1833	GGAAGAATTAAAACGATTAACTATTAAAATATGAAAAAGGTATCTACAATATACAGAGCG	197744
EXP_CD630_195001_200000_s_PSO-60-2110	0.956	CD0147/8	CD0147/8		CAJ66964.1	1834	ATTATTAAAAAACTATAAAGATTAATAATCAAACTTTTAATAATAACTAATTTAATAATG	197831
EXP_CD630_195001_200000_s_PSO-60-2008	4.656	CD0148	CD0148	conserved hypothetical protein	CAJ66964.1	1835	ATTATTTTTAGATGATAAAGGGTATTATTTTAATAGTAATTGGAAAGATATTCATATTGG	197933
EXP_CD630_195001_200000_s_PSO-60-1844	1.074	CD0148	CD0148	conserved hypothetical protein	CAJ66964.1	1836	AAAATCAAACTGATGGTATGTGTATTTTAGCAATAAGGCAGAATTACAAGGCATTAGAGT	198097
EXP_CD630_195001_200000_s_PSO-60-1689	1.501	CD0148	CD0148	conserved hypothetical protein	CAJ66964.1	1837	CTTGAAGCTATAAAAAAAGATTGTAATGCACTTAAGTATGTACGAAATAAAACAGAAGGG	198252
EXP_CD630_195001_200000_s_PSO-60-1571	1.124	CD0148	CD0148	conserved hypothetical protein	CAJ66964.1	1838	CTTTAGAGACTCAAACAAGAAGGATATGTTTAGAAGCAATTAAAAAAGATGGCAGGTGTC	198370
EXP_CD630_195001_200000_s_PSO-60-1505	0.749	CD0148	CD0148	conserved hypothetical protein	CAJ66964.1	1839	ACGTTAGAGAACAGAGTGAAGAATTATGTATAGAGGCCATTAAGCAAAATTATAAAGCAT	198436
EXP_CD630_195001_200000_s_PSO-60-1364	0.833	CD0148	CD0148	conserved hypothetical protein	CAJ66964.1	1840	AACAAACTGATAAAATATGTATAGAAGCTGTCAAACAAGATGGAAGAAGTATACAATTTG	198577
EXP_CD630_195001_200000_s_PSO-60-1263	1.056	CD0148	CD0148	conserved hypothetical protein	CAJ66964.1	1841	TATTTAAATAAAAAATATAATATTAAAGATGTACTAAGTTACATAGATAAGTATACAGAA	198678
EXP_CD630_195001_200000_s_PSO-60-1185	1.078	CD0148	CD0148	conserved hypothetical protein	conserved hypothetical protein	1842	GTAAGACAAAATGGAAAAATGCTTATGTATATAAAAAATCAAACAGAAAAAATGTGTATT	198756
EXP_CD630_195001_200000_s_PSO-60-1086	1.887	CD0148	CD0148	conserved hypothetical protein	conserved hypothetical protein	1843	AAAGAGCAATCTGAGAGAATATGTAAAGAAGCATTGAAGCAAAACCATAAAGCAAAAGAG	198855
EXP_CD630_195001_200000_s_PSO-60-984	0.953	CD0148/9	CD0148/9		CAJ66965.1	1844	ACAGCCATCAATAGTGAAAGATAAAAAAAGATAAAGACAAGTACTTTATAATAATCTAGG	198957
EXP_CD630_195001_200000_s_PSO-60-867	2.006	CD0148/9	CD0148/9		CAJ66965.1	1845	GGAGATGAATTGATGGCAAAAATATATTTAGAAAATGAAAATAAAACTAGAGAAATAGGA	199074
EXP_CD630_195001_200000_s_PSO-60-798	0.98	CD0149	CD0149	putative ATP/GTP hydrolase	CAJ66965.1	1846	GGTAAACTTTTAAAAGAAGGCAGTGTTATCTGTTTAGTAGGAGATTTAGGAGCTGGTAAA	199143
EXP_CD630_195001_200000_s_PSO-60-661	0.752	CD0149	CD0149	putative ATP/GTP hydrolase	CAJ66965.1	1847	TGAATATGAAGGAAAAATACCTTTGTATCATTTTGATGTTTATAGAATAGGTAGTAGTGA	199280
EXP_CD630_195001_200000_s_PSO-60-596	0.925	CD0149	CD0149	putative ATP/GTP hydrolase	CAJ66965.1	1848	TGTATGATATTGGTTATGATGAATATGTAAATTCAAATGGAATCTGTATAATAGAATGGG	199345
EXP_CD630_195001_200000_s_PSO-60-444	1.396	CD0149/50	CD0149/50		CAJ66965.1	1849	GGAGAGTTTTATAAAGAGATAGTTGAGGAGTTGATTAAATAATGAAAATACTAGGTATGG	199497
EXP_CD630_195001_200000_s_PSO-60-368	0.743	CD0150	CD0150	putative glycoprotease	CAJ66965.1	1850	AGCAAGTGTAGCAGTTGTTGAAGATGATAAATTAATATGTGAGTTTACAGTAAACAACAA	199573
EXP_CD630_195001_200000_s_PSO-60-281	0.671	CD0150	CD0150	putative glycoprotease	CAJ66965.1	1851	AATGATAGAAAATATGTTGAGTATGAGTGATTTAAGTATAAAAGATATGGATTTATTAGC	199660
EXP_CD630_195001_200000_s_PSO-60-147	1.098	CD0150	CD0150	putative glycoprotease	CAJ66965.1	1852	ATAATATACCAATAATAGCAGTAAATTCTTTGGAATCTCTAGCAAATAACATAAATTTCT	199794
EXP_CD630_195001_200000_s_PSO-60-57	1.339	CD0150	CD0150	putative glycoprotease	CAJ66965.1	1853	CGCAGAAAAATCAAGTTTATTCAGCTAAATACAAGTTTGAAAATGGAGAGATGATAGAAT	199884
EXP_CD630_200001_205000_s_PSO-60-4763	1.663	CD0150	CD0150	putative glycoprotease	CAJ66965.1	1854	ATCCTATGTATATCAGAAAATCTCAAGCTGAAGTACAATATGATGAAAAAATGAAGAGGC	200178
EXP_CD630_200001_205000_s_PSO-60-4653	1.635	CD0151	rimI	putative ribosomal-protein-alanine acetyltransferase	CAJ66965.1	1855	AGAAATGACTACAGAAGATATAGATGAAGTTTTTGAAGTAGAAAAAAATTGTTTTGAAGA	200288
EXP_CD630_200001_205000_s_PSO-60-4599	1.257	CD0151	rimI	putative ribosomal-protein-alanine acetyltransferase	CAJ66965.1	1856	TGAAGATTATTGGTCAAAAGAGTCTTTTAGAAAAGAGTTGTCTAATGAAGTAGCAAGGTA	200342
EXP_CD630_200001_205000_s_PSO-60-4494	0.963	CD0151	rimI	putative ribosomal-protein-alanine acetyltransferase	CAJ66965.1	1857	TTGGCTTATACTTGATGAAGGGCATATAAATAATGTGGCTGTTCATAGTGACTATAGAGG	200447
EXP_CD630_200001_205000_s_PSO-60-4417	0.788	CD0151	rimI	putative ribosomal-protein-alanine acetyltransferase	CAJ66965.1	1858	AGTTGATAAAAGGCATAGTTGATTTATGTAAAGATAATAATATTGCATCTATGACATTAG	200524
EXP_CD630_200001_205000_s_PSO-60-4286	1.112	CD0151	rimI	putative ribosomal-protein-alanine acetyltransferase	CAJ66965.1	1859	AAAGAATACTACAGTGATAATAAAGAAGATGCAATTATAATGTGGAACCAATTAAAAGAG	200655
EXP_CD630_200001_205000_s_PSO-60-4232	0.779	CD0150/1	CD0150/1		CAJ66965.1	1860	AAAGAGGTGTAGAGTTTATGAGTGATATAATAACATTAGCTATAGAGAGTAGTTGTGACG	200709
EXP_CD630_200001_205000_s_PSO-60-4076	0.864	CD0152	gcp	probable glycoprotease	CAJ66965.1	1861	CAGAAGTGGCCTCAAGAAAACATGTGGAAAATATTGATATAGTTGTTCAAGAAGCTTTAG	200865
EXP_CD630_200001_205000_s_PSO-60-4021	0.853	CD0152	gcp	probable glycoprotease	CAJ66965.1	1862	TTTAGACAAAGCAAATATAGGTTTTAATGATATAGACCATATCGCAGTTACATATGGACC	200920
EXP_CD630_200001_205000_s_PSO-60-3772	0.881	CD0152	gcp	probable glycoprotease	probable glycoprotease	1864	AAAAGATTATGGCAAGTATGAAATTTTAGGAAAAACAAGAGATGATGCATCTGGAGAAGC	201169
EXP_CD630_200001_205000_s_PSO-60-3654	1.138	CD0152	gcp	probable glycoprotease	probable glycoprotease	1865	AATCTGGCCAAAAATGGAAATAAACATGCTATAGAATTTCCAAGAGCCTATTTAGAAGAA	201287
EXP_CD630_200001_205000_s_PSO-60-3556	2.972	CD0152	gcp	probable glycoprotease	CAJ66966.1	1866	TGTATTAAATTATCTAAATGGAAAAAGAATGAAAAATGAAGAAATAGTAGTTGAAGATGT	201385
EXP_CD630_200001_205000_s_PSO-60-3458	1.139	CD0152	gcp	probable glycoprotease	CAJ66966.1	1867	CTACTAAAGCACTAAAAGCAGTAAAAGACAAAGGATACAATATCATAACTCTTTCTGGTG	201483
EXP_CD630_200001_205000_s_PSO-60-3380	0.653	CD0152	gcp	probable glycoprotease	CAJ66966.1	1868	GGCTTAGAGCTAAAATAACAGAGCTTGCTAAAGACAATGGTATTACTGTTAAGTATCCTC	201561
EXP_CD630_200001_205000_s_PSO-60-3246	1.26	CD0152/3	CD0152/3		CAJ66966.1	1869	CATGATATGAGTTTAAATGCAGTTCCAAATTTAAAGATAAATCAGTAGAGTTAGATGAAT	201695
EXP_CD630_200001_205000_s_PSO-60-3107	1.023	CD0152/3	CD0152/3		CAJ66966.1	1870	AAAACTTGAAGTAAAACTATTTATAATCTTTATATTCCAATGAATTGCAACAAATTTTAG	201834
EXP_CD630_200001_205000_s_PSO-60-2973	2.012	CD0152/3	CD0152/3		CAJ66966.1	1871	GGTAATATACCCTTTTTTTTCATTCTTAAAAAGTTTTATACTAATTATAGAAAGATTAAG	201968
EXP_CD630_200001_205000_s_PSO-60-2909	2.318	CD0152/3	CD0152/3		CAJ66966.1	1872	GGAAGAAATGAGTCAAAGTAAAGAAGACAAAATAAGAAGTATTTTGGAAGCAAAAAATAT	202032
EXP_CD630_200001_205000_s_PSO-60-2747	1.635	CD0153	hpdB	4-hydroxyphenylacetate decarboxylase, catalytic subunit	CAJ66966.1	1873	TACTGCTGATATGGAATTTCCATATTGGTATAATAGAGAATATAGAAAATCAGATGGTGA	202194
EXP_CD630_200001_205000_s_PSO-60-2718	1.541	CD0153	hpdB	4-hydroxyphenylacetate decarboxylase, catalytic subunit	CAJ66966.1	1874	ATAATAGAGAATATAGAAAATCAGATGGTGATATACCAGTAGTTAGAAGAGCTAAAGCTC	202223
EXP_CD630_200001_205000_s_PSO-60-2587	0.879	CD0153	hpdB	4-hydroxyphenylacetate decarboxylase, catalytic subunit	CAJ66966.1	1875	CATTATAGAGGTTCTTTTCCAATGCCATGGGTAAGTGAAAGCTTCTTTGTTGCTCAAGGA	202354
EXP_CD630_200001_205000_s_PSO-60-2446	1.507	CD0153	hpdB	4-hydroxyphenylacetate decarboxylase, catalytic subunit	CAJ66966.1	1876	GTTACTGAAAGTTTTGGAAATGTCGTTTCAATAGCTGGTAAATTCGGAATGAGAAAAGAA	202495
EXP_CD630_200001_205000_s_PSO-60-2362	1.082	CD0153	hpdB	4-hydroxyphenylacetate decarboxylase, catalytic subunit	4-hydroxyphenylacetate decarboxylase, catalytic subunit	1877	GCAAAGGAATGGGTTGGAAAGTCTGTTGAAGATTTAGGTTTTCACTATGAAAAAATGATG	202579
EXP_CD630_200001_205000_s_PSO-60-2278	0.799	CD0153	hpdB	4-hydroxyphenylacetate decarboxylase, catalytic subunit	4-hydroxyphenylacetate decarboxylase, catalytic subunit	1878	CTAATGAGTACACTTATATGCATGTTTGATTCAGGGTATACACTTCCTCAAGGTAGAGAA	202663
EXP_CD630_200001_205000_s_PSO-60-2190	1.175	CD0153	hpdB	4-hydroxyphenylacetate decarboxylase, catalytic subunit	4-hydroxyphenylacetate decarboxylase, catalytic subunit	1879	ATGGATTAGATGGAATTATAGAAATGGCAAAAGAATGTAAAAAGGCAGTTGCAGGAAATG	202751
EXP_CD630_200001_205000_s_PSO-60-2109	0.839	CD0153	hpdB	4-hydroxyphenylacetate decarboxylase, catalytic subunit	4-hydroxyphenylacetate decarboxylase, catalytic subunit	1880	GTATGGACCGTCTATATTTTTATGAGGCTGTTATTCAAGTTATTGAAGGATTACAAACTT	202832
EXP_CD630_200001_205000_s_PSO-60-1956	0.836	CD0153	hpdB	4-hydroxyphenylacetate decarboxylase, catalytic subunit	CAJ66967.1	1881	TAGAACATATTGCACATAAACAACCTCGTACATTTAGGGAAGCTCTTCAGTTGACTTATA	202985
EXP_CD630_200001_205000_s_PSO-60-1884	1.814	CD0153	hpdB	4-hydroxyphenylacetate decarboxylase, catalytic subunit	CAJ66967.1	1882	CATCAGTAAATGAGGATGCTATATCTGGTATGTCTATAGGACGTTTTGGTCAAATTTTAT	203057
EXP_CD630_200001_205000_s_PSO-60-1779	0.635	CD0153	hpdB	4-hydroxyphenylacetate decarboxylase, catalytic subunit	CAJ66967.1	1883	AAGAGGTTATCGAATTATTAGAGCTTTATAGAATAAAAATCACTTGTATTGACTGTTTTG	203162
EXP_CD630_200001_205000_s_PSO-60-1642	0.552	CD0153	hpdB	4-hydroxyphenylacetate decarboxylase, catalytic subunit	CAJ66967.1	1884	GGTTCTACAGGAGCTAATGAACTAGAAGAGTTATTATTAGAAGCAAGTATGAGATGTAGA	203299
EXP_CD630_200001_205000_s_PSO-60-1579	1.327	CD0153	hpdB	4-hydroxyphenylacetate decarboxylase, catalytic subunit	CAJ66967.1	1885	CCTCAACCTAGTTTAACTATGCTATATGATGAAAAGCTTCCAGAAGATTTCTTAATGAAA	203362
EXP_CD630_200001_205000_s_PSO-60-1478	1.247	CD0153	hpdB	4-hydroxyphenylacetate decarboxylase, catalytic subunit	4-hydroxyphenylacetate decarboxylase, catalytic subunit	1886	GGTAAACAACTCAAATGGAACAACATTTATGATGAAACAATTTGCTGATGAAGGTATGAC	203463
EXP_CD630_200001_205000_s_PSO-60-1361	0.896	CD0153	hpdB	4-hydroxyphenylacetate decarboxylase, catalytic subunit	4-hydroxyphenylacetate decarboxylase, catalytic subunit	1887	TTGGAAACAGTTAACTTTAAACGGAAAAACGTACTCTATTGCAGGTGGAGCAGGTCAATC	203580
EXP_CD630_200001_205000_s_PSO-60-1250	1.233	CD0153	hpdB	4-hydroxyphenylacetate decarboxylase, catalytic subunit	4-hydroxyphenylacetate decarboxylase, catalytic subunit	1888	TCTTATGAATGGTAAAGACTATCGTATGAATATACAAGTATTTGAGCCTCATAATAAGCC	203691
EXP_CD630_200001_205000_s_PSO-60-1142	0.815	CD0153	hpdB	4-hydroxyphenylacetate decarboxylase, catalytic subunit	4-hydroxyphenylacetate decarboxylase, catalytic subunit	1889	ACAAGCAATAAATGTTTTAGAAAGAGCAAATAACATTGAGTTAGATATATGGAGAAAATT	203799
EXP_CD630_200001_205000_s_PSO-60-1050	1.009	CD0153	hpdB	4-hydroxyphenylacetate decarboxylase, catalytic subunit	CAJ66968.1	1890	CAGACTGTTTAGACAAAGGTCAACATATAGGAAATATGGGATATCGTTATAATGCAACAT	203891
EXP_CD630_200001_205000_s_PSO-60-943	0.939	CD0153	hpdB	4-hydroxyphenylacetate decarboxylase, catalytic subunit	CAJ66968.1	1891	GCTCTTAAGAAACTTGTATATGATGACAAAGCATTTACAATAGAGGAAATGAAGGATGCC	203998
EXP_CD630_200001_205000_s_PSO-60-860	1.111	CD0153	hpdB	4-hydroxyphenylacetate decarboxylase, catalytic subunit	CAJ66968.1	1892	AGATGCATTAGAAGTAGGAAATTATTCTATGGCAGACCAAGTAAAAGTAGATAAGACTGG	204081
EXP_CD630_200001_205000_s_PSO-60-795	0.576	CD0153	hpdB	4-hydroxyphenylacetate decarboxylase, catalytic subunit	CAJ66968.1	1893	ATGATGCTATTTATAAGGCCTGTCTTGATGCACCTAAATATGGAAATAATGATTTGTATG	204146
EXP_CD630_200001_205000_s_PSO-60-684	1.191	CD0153	hpdB	4-hydroxyphenylacetate decarboxylase, catalytic subunit	CAJ66968.1	1894	AAGCACAATCTTTATATGCTAAGAAGATGTACCCTTGCCAAATATCTGTTTCTACACATG	204257
EXP_CD630_200001_205000_s_PSO-60-573	0.784	CD0153	hpdB	4-hydroxyphenylacetate decarboxylase, catalytic subunit	CAJ66968.1	1895	CAACATATTCAGATGGTTCAGTCTCTGCATATGCAGGAACAGATAAAAATGGAGTATATG	204368
EXP_CD630_200001_205000_s_PSO-60-496	0.864	CD0153	hpdB	4-hydroxyphenylacetate decarboxylase, catalytic subunit	CAJ66968.1	1896	ACTATTTGGGACCAAGCAGTAGTTCAAAATTCTCAGATGAATTTAAAACTTCATCCAACT	204445
EXP_CD630_200001_205000_s_PSO-60-366	1.07	CD0153	hpdB	4-hydroxyphenylacetate decarboxylase, catalytic subunit	CAJ66968.1	1897	TCCATATTCAATATAATGTTGTAGATTCAGAAACATTAAAAGATGCACAAAAAAATCCTG	204575
EXP_CD630_200001_205000_s_PSO-60-258	0.896	CD0153	hpdB	4-hydroxyphenylacetate decarboxylase, catalytic subunit	CAJ66968.1	1898	GGTGTGAATTAGGTAAACCAATACAAGATGAAGTAATTGCTAGAACAGAGTATGAAGGGG	204683
EXP_CD630_200001_205000_s_PSO-60-156	0.816	CD0154	hpdC	4-hydroxyphenylacetate decarboxylase, regulatory subunit	4-hydroxyphenylacetate decarboxylase, regulatory subunit	1899	CAGTGGATGCAACCAAAGGAATTTGTAGATTATCAAAACAAATGATTAATTTAGATGATG	204785
EXP_CD630_200001_205000_s_PSO-60-70	0.915	CD0154	hpdC	4-hydroxyphenylacetate decarboxylase, regulatory subunit	4-hydroxyphenylacetate decarboxylase, regulatory subunit	1900	CCAAAATGTAAAAATTGTAAAAATTTTGTTGAAGCTAATGATGAAGGTATAGGCAAATGT	204871
EXP_CD630_205001_210000_s_PSO-60-4788	0.56	CD0155	hpdA	4-hydroxyphenylacetate decarboxylase, activating subunit	CAJ66969.1	1901	ACATATGATGTTTAGTGAATTATCTTGTCAATATGAAAATGGATGTACTGTATGTCATGG	205153
EXP_CD630_205001_210000_s_PSO-60-4697	0.859	CD0155	hpdA	4-hydroxyphenylacetate decarboxylase, activating subunit	CAJ66969.1	1902	CTTGATAATAAGCCAGTTATAGATTGGAACATCTGTAAGGACTGTGAAAGTTTTGAATGC	205244
EXP_CD630_205001_210000_s_PSO-60-4444	0.568	CD0155	hpdA	4-hydroxyphenylacetate decarboxylase, activating subunit	4-hydroxyphenylacetate decarboxylase, activating subunit	1904	ACACTGCCATTGAAACGAGTGCATGTGTATCAAATGAAGTTTTTAATAAAATATTTAACG	205497
EXP_CD630_205001_210000_s_PSO-60-4379	1.72	CD0155	hpdA	4-hydroxyphenylacetate decarboxylase, activating subunit	CAJ66970.1	1905	GATTTTGCATTTATTGATATAAAGCATATGGATAGAGAAAAACACAAAGAACAAACAGGT	205562
EXP_CD630_205001_210000_s_PSO-60-4077	0.757	CD0155	hpdA	4-hydroxyphenylacetate decarboxylase, activating subunit	CAJ66970.1	1907	TGTTGATGAAGGTCATCTTGAAGAATTACAAGATATATTTTTGGATAATGGTATAGCTTG	205864
EXP_CD630_205001_210000_s_PSO-60-3921	1.131	CD0155/6	CD0155/6		CAJ66970.1	1909	GGTTTTTATGTAGAAATAATTAAGTAAAGTTTTATATGTTTTATATATTGTTTATATTGC	206020
EXP_CD630_205001_210000_s_PSO-60-3823	0.53	CD0155/6	CD0155/6		CAJ66971.1	1910	ATTTTTTATAGTTTAAATTACAGTTAGAGAATATATTACGTTTACTTCATTGAAGCAGAA	206118
EXP_CD630_205001_210000_s_PSO-60-3369	3.55	CD0156	CD0156	putative membrane-associated CAAX amino terminal protease	CAJ66971.1	1914	AGTGAAATGGGATTACATTCTTATAGAATTAAGAAAAAAGAAGGATATGTAGGAATGTTA	206572
EXP_CD630_205001_210000_s_PSO-60-3253	1.079	CD0156	CD0156	putative membrane-associated CAAX amino terminal protease	putative membrane-associated CAAX amino terminal protease	1915	TCATGTTACTTCATGGGTACCAAAAATTTCACCTTTAACAGTTTCTTGGATACTTGTCTT	206688
EXP_CD630_205001_210000_s_PSO-60-3214	0.984	CD0156	CD0156	putative membrane-associated CAAX amino terminal protease	CAJ66972.1	1916	AGTTTCTTGGATACTTGTCTTTATTTTAGTTGCTTTTGCAGAAGAAATTTTAAATCGTGG	206727
EXP_CD630_205001_210000_s_PSO-60-3098	0.784	CD0156	CD0156	putative membrane-associated CAAX amino terminal protease	CAJ66972.1	1917	CATCTGTTATTTTTGGGTTGATTCATATATGGAATCCTGATGTTACTTTTTTGTCTGTAA	206843
EXP_CD630_205001_210000_s_PSO-60-2961	0.731	CD0156	CD0156	putative membrane-associated CAAX amino terminal protease	CAJ66972.1	1918	CATTTTACATGGAATGTATTTCAGGGGATTATATATGGTATGCCTGTAAGTGGACTTCAG	206980
EXP_CD630_205001_210000_s_PSO-60-2852	0.638	CD0156	CD0156	putative membrane-associated CAAX amino terminal protease	CAJ66972.1	1919	GAGGGATGTTTGGTATTGAAGGTGGAATTTTGACTACTTTTGTTAATCTACTTAGCTTTA	207089
EXP_CD630_205001_210000_s_PSO-60-2788	0.744	CD0156	CD0156	putative membrane-associated CAAX amino terminal protease	CAJ66972.1	1920	TGTATGGTATTACTATAGAGATTCTAAGTATGATTTTGTTAGTGATAAAGTAAATGTGAC	207153
EXP_CD630_205001_210000_s_PSO-60-2713	0.792	CD0156/7	CD0156/7		CAJ66972.1	1921	GTTGATTATAATAAATTTTAATAATATCTTCTAAGCTTAAAGTATTCTGTAGGATTGTTG	207228
EXP_CD630_205001_210000_s_PSO-60-2544	1.011	CD0157	CD0157	putative membrane protein (pseudogene)	CAJ66972.1	1922	ACTATTAGTATATCATGGTAAGTGATAGTTGATTCTTTAGAATTTGTGATAAGAAAAGCA	207397
EXP_CD630_205001_210000_s_PSO-60-2442	1.372	CD0157	CD0157	putative membrane protein (pseudogene)	CAJ66972.1	1923	TTAGTTTTTATATAAAGATATCCTAAAAATATTGAAATTCCAACTATATGTATTGAACGT	207499
EXP_CD630_205001_210000_s_PSO-60-2359	1.651	CD0157	CD0157	putative membrane protein (pseudogene)	putative membrane protein (pseudogene)	1924	TTCAGGTGTATATAATGTAAATATTAGTGGTAAGTGCCACAAGCTCCAACACATACCTAA	207582
EXP_CD630_205001_210000_s_PSO-60-2152	0.975	CD0157	CD0157	putative membrane protein (pseudogene)	putative membrane protein (pseudogene)	1925	GGTTGAGCCCCTTGTAGTATTAGTATAAATGATGTTGGAACAATTACAGAAATCATAAAG	207789
EXP_CD630_205001_210000_s_PSO-60-1951	0.849	CD0157	CD0157	putative membrane protein (pseudogene)	putative membrane protein (pseudogene)	1926	TTTAATAACTTAAGAACAATTAATAATGAATAAATAAGAAAAAATAATATGATTAGTGAA	207990
EXP_CD630_205001_210000_s_PSO-60-1846	1.304	CD0157	CD0157	putative membrane protein (pseudogene)	putative membrane protein (pseudogene)	1927	GCAATAGCAACTGAAGATAGAGGTAATATCATCATGAATGATGCAAAGTTTTCTGGATCA	208095
EXP_CD630_205001_210000_s_PSO-60-1656	1.527	CD0157/159	CD0157/159		CAJ66973.1	1928	TCCATATTAATTTTAAGTTCATTAATTTAATACTCCTTTACAATATAGATTCTTAACTAA	208285
EXP_CD630_205001_210000_s_PSO-60-1595	2.019	CD0157/159	CD0157/159		CAJ66973.1	1929	TTAAAATATTTTATTGAATATTATAAATTCATGACAGTCAATATTATTGAAAAGTAACTT	208346
EXP_CD630_205001_210000_s_PSO-60-1495	1.05	CD0157/159	CD0157/159		CAJ66973.1	1930	ACCTATATATTTAGTTATATTGCAGGCAGAATGTGGTTTACCATAACCAAAAGGACAACA	208446
EXP_CD630_205001_210000_s_PSO-60-1352	1.43	CD0157/159	CD0157/159		CAJ66973.1	1931	GTTGATAAAATTAATGAAGAAATTAAACTTATGAATATAAATTTATTATTGAGTTTTAAT	208589
EXP_CD630_205001_210000_s_PSO-60-1300	0.587	CD0157/159	CD0157/159		CAJ66973.1	1932	GTTTTAATATTATATTTATTATTCTCTTTGATTTTAATATTTTATATTTAATAATTATTA	208641
EXP_CD630_205001_210000_s_PSO-60-1157	1.557	CD0157/159	CD0157/159		CAJ66973.1	1933	ATGATTTCAATAATTTCCTATATACAAAATAATACAAAAAATTTATTAAAAAGTTAGTTT	208784
EXP_CD630_205001_210000_s_PSO-60-1066	1.888	CD0157/159	CD0157/159		CAJ66973.1	1934	TGTAATGTTAATATCAAAAAAATAAATATAAATATCAAAAATAAATTTATTTAAAATTAA	208875
EXP_CD630_205001_210000_s_PSO-60-952	3.278	CD0157/159	CD0157/159		CAJ66973.1	1935	TGTAATAAAATATCAATAATTAGAAAGATTATGAAAACTAAATTAGAAGAACTAAAAACT	208989
EXP_CD630_205001_210000_s_PSO-60-877	1.778	CD0157/159	CD0157/159		CAJ66973.1	1936	ATAATATTTGAATAATCTTTTTAATCATATAAAATGCATATACTTGTAATATTTAAAGGT	209064
EXP_CD630_205001_210000_s_PSO-60-760	1.579	CD0157/159	CD0157/159		CAJ66973.1	1937	TTTCAGTAATCTAAAATAGTCTACAAAAATAATAGTTTTATCAAAATTAATAAGAATACA	209181
EXP_CD630_205001_210000_s_PSO-60-659	0.608	CD0157/159	CD0157/159		CAJ66973.1	1938	CAAGATTAAAATTTATATTATATGATAAAATTAAATTAACTTAACTATTTCAATAAGACT	209282
EXP_CD630_205001_210000_s_PSO-60-587	2.116	CD0157/159	CD0157/159		CAJ66973.1	1939	CTTTATACTAGACCTTATTGAAACCTTTATAGTTTAATTCTAATTATATATTATAAATAA	209354
EXP_CD630_205001_210000_s_PSO-60-489	1.24	CD0159	CD0159	putative glyoxalase	CAJ66973.1	1940	ATGTTTTAATAGTAGTTGAAGATATTGAGAAATCAAAAAAGTTTTATTATGATGTTTTGG	209452
EXP_CD630_205001_210000_s_PSO-60-375	1.447	CD0159	CD0159	putative glyoxalase	CAJ66973.1	1941	CATTACAAGAAAAAAAGCTTTGGTTAGAATTTATTAATAAGAGTGACAGTGAAGTTAAGT	209566
EXP_CD630_205001_210000_s_PSO-60-274	0.558	CD0159	CD0159	putative glyoxalase	CAJ66973.1	1942	TTTGATACTTTTGTTGAAAGATTGAGTACAATGAAAGATATAGATTATGTTCATCTAGCT	209667
EXP_CD630_205001_210000_s_PSO-60-193	1.424	CD0159	CD0159	putative glyoxalase	CAJ66973.1	1943	AGAGCAATTAGATTTTATGATTTAGATGGGCATATTATTGAGGTTGGAGAAACTATGTCA	209748
EXP_CD630_205001_210000_s_PSO-60-89	0.781	CD0159/60	CD0159/60		CAJ66973.1	1944	GGTAGCTAAAAGAATGGATGTAACTGTCGAATATATTGAATCAGTTTTAGAATAGATGGA	209852
EXP_CD630_210001_215000_s_PSO-60-4861	1.25	CD0159/60	CD0159/60		CAJ66973.1	1945	AGAATTTAATATTTATTGGATGATTTAAATTTAGAAAAATATAAGTATTAGCTTATAAAA	210080
EXP_CD630_210001_215000_s_PSO-60-4763	0.993	CD0159/60	CD0159/60		CAJ66973.1	1946	ACTATTTTATGTAATTATGTTAAAATTTAATTGAACAAATTAAAAATATAGTGAAAATTG	210178
EXP_CD630_210001_215000_s_PSO-60-4708	0.919	CD0159/60	CD0159/60		CAJ66973.1	1947	AATTGTAGTTTTAGTTTATTTATTTAATAAATATTTCAAATAAAATAATGTTTAAATAAG	210233
EXP_CD630_210001_215000_s_PSO-60-4632	2.043	CD0159/60	CD0159/60		CAJ66973.1	1948	ATTATTATTGTTCTTAAAGACAAAAAATCTTAGCTTAAAAATTTGTATCATATAAAATCC	210309
EXP_CD630_210001_215000_s_PSO-60-4532	1.738	CD0159/60	CD0159/60		CAJ66973.1	1949	CAATAAAGTATAAAAGTATTTACATGTTTTTTCTATATATTTTATAAGTTTTAGGTATGG	210409
EXP_CD630_210001_215000_s_PSO-60-4343	1.271	CD0159/60	CD0159/60		CAJ66973.1	1950	ATAAGTATTGGTAATATAGTTTTTAGGGATGATTATTTTATGTAAAAAGTTGTTATTTGT	210598
EXP_CD630_210001_215000_s_PSO-60-4334	3.043	CD0159/60	CD0159/60		CAJ66973.1	1951	GGTAATATAGTTTTTAGGGATGATTATTTTATGTAAAAAGTTGTTATTTGTAAAGATAAA	210607
EXP_CD630_210001_215000_s_PSO-60-4230	1.978	CD0159/60	CD0159/60		CAJ66973.1	1952	TGAGAATTGTAATAAAAAGAGAACATATCCTTCAAATGGATGTAAACTTATAAATAACAT	210711
EXP_CD630_210001_215000_s_PSO-60-4052	0.502	CD0159/60	CD0159/60		CAJ66973.1	1953	AAAGTATAAGATATAATAATTATAAGTAATTTATGTATAAAATATAGATATATTTAGATT	210889
EXP_CD630_210001_215000_s_PSO-60-3980	0.596	CD0159/60	CD0159/60		CAJ66974.1	1954	TTATTATTATACAAAAATTTTGTATTAAAAAATATCTTTAAATTTGAAATATAATAAATG	210961
EXP_CD630_210001_215000_s_PSO-60-3876	1.552	CD0159/60	CD0159/60		CAJ66974.1	1955	GGTGTAATATGATTAATATTATTATTTGCGAAGGTAAAAAATCAGAGAGGGTAATTCTAA	211065
EXP_CD630_210001_215000_s_PSO-60-3826	2.331	CD0160	CD0160	putative two-component response regulator	CAJ66975.1	1956	GTAATTCTAAATGATTATATAAATACCTTTTTTTATAATTACAATTTTGAATACAATATC	211115
EXP_CD630_210001_215000_s_PSO-60-3693	1.975	CD0160	CD0160	putative two-component response regulator	CAJ66975.1	1957	ACTTAAATGATGAAAATGGATTTAATGTTTCAAAAGAAATCAAAAAATTTGATGAAAGTG	211248
EXP_CD630_210001_215000_s_PSO-60-3610	1.39	CD0160	CD0160	putative two-component response regulator	CAJ66975.1	1958	TCAAATAAATACATAAAGAAAGGTTATGAGATAGGAGTTTATAGATATTTAGAGAAGCCC	211331
EXP_CD630_210001_215000_s_PSO-60-3473	1.149	CD0160	CD0160	putative two-component response regulator	CAJ66975.1	1959	AAAATGTAAATGCAAGATATATTTCATAAAGGTAGATGATATTTTATATTTAGAAGTTTT	211468
EXP_CD630_210001_215000_s_PSO-60-3357	1.772	CD0160	CD0160	putative two-component response regulator	CAJ66975.1	1960	TGAAAGAAATAGAATCAAATCTAGAAGAACATAATTTTTTTAGATGTCATAAAAGCTACC	211584
EXP_CD630_210001_215000_s_PSO-60-3275	1.31	CD0160	CD0160	putative two-component response regulator	CAJ66975.1	1961	TATGCTAGATATAGAAAATAATATTGTATTTATAAATCAAAATTCAATAATTGTAAGTCG	211666
EXP_CD630_210001_215000_s_PSO-60-3201	1.976	CD0160/1	CD0160/1		CAJ66975.1	1962	TATTGAGAGAAAAGTTAAATAGTTGTTTGGTAGATGTAATAATTTGAGGTAAATTTTTGC	211740
EXP_CD630_210001_215000_s_PSO-60-3046	1.469	CD0160/1	CD0160/1			1963	AACAGATTGAATATATTAAGATTTTATTTTACAATTCTATTAACAATTTTATTTTAAAGA	211895
EXP_CD630_210001_215000_s_PSO-60-3003	178.8	CD0160/1	CD0160/1			1964	CAATTTTATTTTAAAGATTTAATTTAAAATTTAAATATGTATTATACATAATAAAATAAT	211938
EXP_CD630_210001_215000_s_PSO-60-2892	2.069	CD0160/1	CD0160/1			1965	GAGGTGTATTGTGGAAAATGGTAAATTTCAATTTTTTAAAGGTGTAAGAAATTGTTTTAA	212049
EXP_CD630_210001_215000_s_PSO-60-2765	2.108	CD0161	CD0161	putative lantibiotic ABC transporter,ATP-binding protein	CAJ66976.1	1966	GTTCCATCTATTTCTTTGTTAGTAAGTCAAAATATCATTAATAATATGCAAACATTTTCG	212176
EXP_CD630_210001_215000_s_PSO-60-2694	2.113	CD0161	CD0161	putative lantibiotic ABC transporter,ATP-binding protein	CAJ66976.1	1967	AGAAATATTAGTTTTGTTAATTATGTATTTAATCATAAATATAATTCCTTCAATTTTTCA	212247
EXP_CD630_210001_215000_s_PSO-60-2595	1.445	CD0161	CD0161	putative lantibiotic ABC transporter,ATP-binding protein	CAJ66976.1	1968	TTTTGAAAAACATATTGAAACAATGATGTTAGAGAAATCTTTAACTTTGAGTTTAAAAGA	212346
EXP_CD630_210001_215000_s_PSO-60-2512	1.739	CD0161	CD0161	putative lantibiotic ABC transporter,ATP-binding protein	CAJ66976.1	1969	ACATGATAAATAGAGCTCAATCTCAAAAAGGATTTAATATTACTATACTATCTGAAAACC	212429
EXP_CD630_210001_215000_s_PSO-60-2345	1.553	CD0161	CD0161	putative lantibiotic ABC transporter,ATP-binding protein	CAJ66976.1	1970	TCATTATATTCCATTAAATTAGGAAAGGAACAATATGATGTTAGTGTAAACAGAACTTGG	212596
EXP_CD630_210001_215000_s_PSO-60-2277	1.586	CD0161	CD0161	putative lantibiotic ABC transporter,ATP-binding protein	CAJ66976.1	1971	AAAGGCCTGGTACATAGATTATTTGTTGTCAAAAGGTTATGCTTACAAAGAGATTATGGT	212664
EXP_CD630_210001_215000_s_PSO-60-2207	1.596	CD0161	CD0161	putative lantibiotic ABC transporter,ATP-binding protein	CAJ66976.1	1972	GGTTCTAAACTTATTAATCATTATAAAAAATTAAAAGAGGATATTATATCTCAAGATATG	212734
EXP_CD630_210001_215000_s_PSO-60-2111	1.595	CD0161	CD0161	putative lantibiotic ABC transporter,ATP-binding protein	CAJ66976.1	1973	TGTACAGTTTTAGATTCAATTGTATCTGCAGGAATTATAGGATTTATAATAATTCAAGGT	212830
EXP_CD630_210001_215000_s_PSO-60-1952	1.349	CD0161	CD0161	putative lantibiotic ABC transporter,ATP-binding protein	CAJ66976.1	1974	GTAATACAAGATCTTTTTTATACAGATTTACTGTTTAAATTTCTAGATTATAACTGTAAA	212989
EXP_CD630_210001_215000_s_PSO-60-1910	1.282	CD0161	CD0161	putative lantibiotic ABC transporter,ATP-binding protein	CAJ66976.1	1975	CTAGATTATAACTGTAAAGAAGACTCAATTGAACATATAAAAATATTTGAAAAAATAGGG	213031
EXP_CD630_210001_215000_s_PSO-60-1747	1.226	CD0161	CD0161	putative lantibiotic ABC transporter,ATP-binding protein	putative lantibiotic ABC transporter,ATP-binding protein	1976	TTGCTATACTAGGAAAAAATGGTTCAGGTAAAACGACACTTTTAAAAATATTATTAGGTT	213194
EXP_CD630_210001_215000_s_PSO-60-1695	1.33	CD0161	CD0161	putative lantibiotic ABC transporter,ATP-binding protein	0	1977	ATTAGGTTTTTATGATGATTATGAAGGTGACATCTTGATAAATGGAAAAAATTTAAAGGA	213246
EXP_CD630_210001_215000_s_PSO-60-1463	0.846	CD0161	CD0161	putative lantibiotic ABC transporter,ATP-binding protein	0	1978	GAAGATGGATTAGAAACTATTTTAGGAACCTGGTTTGGTAAGAAGCAACTTTCTATGGGT	213478
EXP_CD630_210001_215000_s_PSO-60-1387	0.833	CD0161	CD0161	putative lantibiotic ABC transporter,ATP-binding protein	0	1979	CAATATCTAGAACTCTTATGAAAGATGCTGATATGTACATTTTTGATGAACCAGATTCAT	213554
EXP_CD630_210001_215000_s_PSO-60-1244	0.742	CD0161	CD0161	putative lantibiotic ABC transporter,ATP-binding protein	0	1980	CATATCCAACATGCAAAAAAGATAACTAACAATATTGTAGTTCTTGAAAATGGAAAGTTG	213697
EXP_CD630_210001_215000_s_PSO-60-1057	0.868	CD0162	CD0162	Radical SAM-family protein	0	1981	AAGCTGGAAAATCATATTTTATTTATGATGTTAATACGGATAAGATTTTAAAGGTAAATG	213884
EXP_CD630_210001_215000_s_PSO-60-974	1.686	CD0162	CD0162	Radical SAM-family protein	0	1982	AAAATTGAGCATAATTTAGAAAAAGAAAGTGACTGGAACATAGAAATAGAAGACGAAATT	213967
EXP_CD630_210001_215000_s_PSO-60-871	0.797	CD0162	CD0162	Radical SAM-family protein	Radical SAM-family protein	1983	GTAAAACAATGCACCCTGAAACTAAGTATATAAAATATCATATAGAAAATAATCTATCCT	214070
EXP_CD630_210001_215000_s_PSO-60-662	1.152	CD0162	CD0162	Radical SAM-family protein	Radical SAM-family protein	1984	CAATTAAATGAAGTTAGTGTTGGCTTTTATGGAGGAGAACCCTTACTTGAGTTTGATTTG	214279
EXP_CD630_210001_215000_s_PSO-60-558	0.922	CD0162	CD0162	Radical SAM-family protein	Radical SAM-family protein	1985	GGAAATATACTTTAATCTAACTACAAATGCAACTTTATTTAATGAGGAAATAATAGAATT	214383
EXP_CD630_210001_215000_s_PSO-60-467	1.403	CD0162	CD0162	Radical SAM-family protein	Radical SAM-family protein	1986	AGTTTAGATGGAGGAAAAGAAATTCATGATAAAAGTAGAAAATTTGCAAATACAGGAGAA	214474
EXP_CD630_210001_215000_s_PSO-60-378	1.214	CD0162	CD0162	Radical SAM-family protein	Radical SAM-family protein	1987	ACGTTACATAAAAAATAAATATCCAGAATATTATAAAAAGAATATTACATTTAATACAGT	214563
EXP_CD630_210001_215000_s_PSO-60-292	1.59	CD0162	CD0162	Radical SAM-family protein	Radical SAM-family protein	1988	CTATAGATGATTTTATATCTAAAAATGAGACTTTAAAAGATTCAAACTTTTTAGCTTCCA	214649
EXP_CD630_210001_215000_s_PSO-60-144	1.377	CD0162	CD0162	Radical SAM-family protein	Radical SAM-family protein	1989	CAACAAATTAAAATTTATAAAAGATGAGAGTATGTCACCTTTATCAAGAATAGAAAGAGC	214797
EXP_CD630_210001_215000_s_PSO-60-89	2.02	CD0162	CD0162	Radical SAM-family protein	Radical SAM-family protein	1990	AGAGCCTTATTAGATGATTTTAGATATGAGAAAAATATTGAAGGTAGATTAGAGTTACCA	214852
EXP_CD630_215001_220000_s_PSO-60-4929	1.361	CD0162	CD0162	Radical SAM-family protein	Radical SAM-family protein	1991	CTAAAATGGGTATGATTGGAAATTTAGATAGTGGAGTAGATATAGAAAAGGCTGAAAAAC	215012
EXP_CD630_215001_220000_s_PSO-60-4811	1.426	CD0162	CD0162	Radical SAM-family protein	Radical SAM-family protein	1992	TTGTGATATATGTATAGCTAAGATTGATGATACTAAATGTAATGAAAATGAAATAAAACC	215130
EXP_CD630_215001_220000_s_PSO-60-4701	1.2	CD0162/3	CD0162/3			1993	ACTGCGTTTTGAAATCTCTAGGATATCAATATTAAATTTTCTAATGAAAGGAAAGATGGG	215240
EXP_CD630_215001_220000_s_PSO-60-4586	1.141	CD0163	CD0163	hypothetical protein	hypothetical protein	1994	ATCATTGCAATAAAATTTCAGATATAGAAATTAATTCACTGGTTAGTCCTTCTGGCTGGG	215355
EXP_CD630_215001_220000_s_PSO-60-4503	2.018	CD0163	CD0163	hypothetical protein	CAJ66978.1	1995	GTTAATAATATTATTACTAAAGTTACAAATGATTTTCAAAGTGAACTTAAAAAGAATTCT	215438
EXP_CD630_215001_220000_s_PSO-60-4391	1.652	CD0163	CD0163	hypothetical protein	CAJ66978.1	1996	TTCCTAAATTAAAAGTAGCTCTAAAAGAAGGTAAAAAGATATTATATACACGTGATGATC	215550
EXP_CD630_215001_220000_s_PSO-60-4310	2.017	CD0163	CD0163	hypothetical protein	CAJ66978.1	1997	TATCTCATTATGAATTCAAAAAGATTAATGAATGGAATTTAGAAAAATATGAAATAAGAG	215631
EXP_CD630_215001_220000_s_PSO-60-4196	1.237	CD0163	CD0163	hypothetical protein	CAJ66978.1	1998	ATGGAGGGTTAGATACTTTTGATGTAAATATAAGGATAGGAGAAGAACTAAGAAAAAGGG	215745
EXP_CD630_215001_220000_s_PSO-60-4089	1.032	CD0163	CD0163	hypothetical protein	hypothetical protein	1999	AAAATGATTCCTATACCAGAGTTTATGTTTGATGATTCGATAAGTAGTAAGACAAAGATT	215852
EXP_CD630_215001_220000_s_PSO-60-4009	1.412	CD0163	CD0163	hypothetical protein	hypothetical protein	2000	AAAAGATAAAGAGGTAGAGGCAAAGCCAGATTTAATAATTATAGAAGTTCCAGGAGAATT	215932
EXP_CD630_215001_220000_s_PSO-60-3861	1.511	CD0163	CD0163	hypothetical protein	hypothetical protein	2001	TGTATTCCATCAAGTATATATGATAGAGAATATTGTGAAGAACTTAAATATTTTATTAAA	216080
EXP_CD630_215001_220000_s_PSO-60-3776	1.438	CD0163	CD0163	hypothetical protein	hypothetical protein	2002	ATTTTAGTATAGAGAAAAAAGTTATAGATACATATGAGACAGAGGTGAAGCAAAAATTTT	216165
EXP_CD630_215001_220000_s_PSO-60-3685	2.015	CD0163	CD0163	hypothetical protein	hypothetical protein	2003	TGAAGATATAGAAGATTATGAAAAAACATTTTTTATACATGATAATAAACAATTACTAGA	216256
EXP_CD630_215001_220000_s_PSO-60-3543	1.092	CD0163A	CD0163A	hypothetical protein	hypothetical protein	2004	ACTGAAAAGGAATTACTACTAGAGAATATATTTTTTGATGTGACTGGAATTAATTTTAAT	216398
EXP_CD630_215001_220000_s_PSO-60-3451	0.991	CD0163A	CD0163A	hypothetical protein	hypothetical protein	2005	TTCACCGTCTTTACATATACAGCCAAGAGAATTACTTTTAGTATTTTGCGAGGTAATAGA	216490
EXP_CD630_215001_220000_s_PSO-60-3397	1.639	CD0163A	CD0163A	hypothetical protein	hypothetical protein	2006	AATAGAAAACTTTAATATAAAAATTCCAGAGGAAAAACTTTTGAATAGGCAATTTACGAG	216544
EXP_CD630_215001_220000_s_PSO-60-3320	1.626	CD0163A/B	CD0163A/B			2007	AAATAATCAATATGGTATAGGTTAATAAAGGTATAAAGTAAGTGATCTTATAGAAAAGGG	216621
EXP_CD630_215001_220000_s_PSO-60-3209	0.763	CD0163B	CD0163B	hypothetical protein	hypothetical protein	2008	TGAGACAAGAGGTGTTTGTACTATTATGTGTCCTTATACTTGTAAGATGATGGCATCTTC	216732
EXP_CD630_215001_220000_s_PSO-60-3084	0.599	CD0163B/64	CD0163B/64			2009	AATTGATACATGGCCAAAGAACTCCTGATGGAATGTAAATATTTCAGTAATAAGTATACT	216857
EXP_CD630_215001_220000_s_PSO-60-2982	0.98	CD0163B/64	CD0163B/64			2010	CTTTATTTCCTTTTATTATAAAAATATGCAGTTGATTATAATTAAGAGTGTGATTTTATA	216959
EXP_CD630_215001_220000_s_PSO-60-2848	0.758	CD0163B/64	CD0163B/64		CAJ66979.1	2011	TGATTTTTACAATTTAAAAGTATAAATTAATTAAAAGTTATTATAATAAATTATACTTAT	217093
EXP_CD630_215001_220000_s_PSO-60-2793	1.196	CD0163B/64	CD0163B/64		CAJ66979.1	2012	CTTATTTAAATAGTAAGAATTAAAAGTAAAGTTTTTAAATATATTTGTAAAAATGTATAT	217148
EXP_CD630_215001_220000_s_PSO-60-2646	0.624	CD0163B/64	CD0163B/64		CAJ66979.1	2013	GATATACAATATTATTATAAAAAATAAATATTATTTATTTTAGATTTTAGAAATTGAAAT	217295
EXP_CD630_215001_220000_s_PSO-60-2570	1.03	CD0163B/64	CD0163B/64		CAJ66979.1	2014	GGTAATTAGATGATTAGTATGATTATGATGCTTATTGGAGTATTATTTATAGTGTTTGGG	217371
EXP_CD630_215001_220000_s_PSO-60-2474	0.85	CD0164	CD0164	putative membrane protein	CAJ66979.1	2015	CCAGGTTTTTATGGAGTTGGGCAAAATGCAGTAAGAAAAAATGCTATAGGGATTATAGCA	217467
EXP_CD630_215001_220000_s_PSO-60-2389	1.01	CD0164	CD0164	putative membrane protein	CAJ66979.1	2016	GAAATGGGTTAGATAGTATTGATTCAATTCTTACCTATGGAGTATTTTTAGTGATAGAGT	217552
EXP_CD630_215001_220000_s_PSO-60-2250	1.018	CD0164/5	CD0164/5			2017	TTTTGATTTTGATATATGTTTATATAAAAAAATTGTAGATAAATTTTATAAAATAGTTTT	217691
EXP_CD630_215001_220000_s_PSO-60-2188	1.549	CD0164/5	CD0164/5			2018	CTACAATTTTTTTATATTTATTATATTTTATGAGAAGTAATAGTATAAAATATTATTGAA	217753
EXP_CD630_215001_220000_s_PSO-60-2110	1.142	CD0165	CD0165	putative amino acid transporter	putative amino acid transporter	2019	ATAATTTAGAATCTTCTGATTTATTTTTATGCTCGATTTCCTTATTTTTTTTCATAAATA	217831
EXP_CD630_215001_220000_s_PSO-60-2009	1.037	CD0165	CD0165	putative amino acid transporter	putative amino acid transporter	2020	AAAACTCTATTTTGAGTTATAGGTTTTGAAATATCTTCTGCCCAAGCTTGTTGTAACAAC	217932
EXP_CD630_215001_220000_s_PSO-60-1910	1.024	CD0165	CD0165	putative amino acid transporter	CAJ66980.1	2021	CCAAATGGAATCTTAAAAGAGGCCTTAACATCTGTTCTTTTTCTTAAAACTATTACTGAT	218031
EXP_CD630_215001_220000_s_PSO-60-1680	0.788	CD0165	CD0165	putative amino acid transporter	CAJ66980.1	2022	TTCTGCTAGAGAAGAACCACATTTAGGAGTTACTATTGATGAACCTATATTTATACCAAA	218261
EXP_CD630_215001_220000_s_PSO-60-1551	0.703	CD0165	CD0165	putative amino acid transporter	CAJ66980.1	2023	TGCAATTGGAATACTGTTTTCAAATAGTCTATCTCCAAGTATACCCATACAGACAATTTG	218390
EXP_CD630_215001_220000_s_PSO-60-1444	1.464	CD0165	CD0165	putative amino acid transporter	CAJ66980.1	2024	CGACTGGAAGATTTTTTTTAGGATTTTCCATTTCTCCACTTGCCACAATAAATGATTCAA	218497
EXP_CD630_215001_220000_s_PSO-60-1374	0.622	CD0165	CD0165	putative amino acid transporter	CAJ66980.1	2025	TGCGTAAAATACTAATATAATGGCTGGACCCATACTAGAGTTAACTACATTTCCTGAAGG	218567
EXP_CD630_215001_220000_s_PSO-60-1304	0.62	CD0165	CD0165	putative amino acid transporter	CAJ66980.1	2026	ACAAATTTTATAAAGAATATTCCAACTATTACAAAAACTATTAATGGTACTAATTTAGCT	218637
EXP_CD630_215001_220000_s_PSO-60-1190	0.535	CD0165	CD0165	putative amino acid transporter	CAJ66980.1	2027	ATTGAAAGTAGTGTTACGAGTATTGCAGCTATATAACCTTTGTATTCAGTGGCAGATTCT	218751
EXP_CD630_215001_220000_s_PSO-60-1094	0.889	CD0165	CD0165	putative amino acid transporter	CAJ66980.1	2028	GCTAGAGTAGACCATGATATAATTCTAATAACCCAAGACATTGTACCAACTTCAAATCCT	218847
EXP_CD630_215001_220000_s_PSO-60-974	0.65	CD0165	CD0165	putative amino acid transporter	CAJ66980.1	2029	CTTCCAACTTCTGCAAAACATAAAAGTATTGATAGAACTAAGAGTGTAGCAAAAATGTAT	218967
EXP_CD630_215001_220000_s_PSO-60-847	0.884	CD0165	CD0165	putative amino acid transporter	CAJ66980.1	2030	TTATGCTATTAATCCCTAATAATATCATACTAAATAGACCTAATTTCTTAGCTTTTTCCA	219094
EXP_CD630_215001_220000_s_PSO-60-672	1.064	CD0166	CD0166	putative amidohydrolase/peptidase	CAJ66980.1	2031	GGTATGAAGAGGTGAAATTAAGCCCTTTTCCTCATTTTTACATCCTAAATGGAAGAATGC	219269
EXP_CD630_215001_220000_s_PSO-60-381	0.63	CD0166	CD0166	putative amidohydrolase/peptidase	CAJ66980.1	2034	AAAGTTTCTTGTTTTGCTATTTAAGGTTCTTAAAGTGCCTTCTAATTTTACATCTTCACA	219560
EXP_CD630_215001_220000_s_PSO-60-264	0.57	CD0166	CD0166	putative amidohydrolase/peptidase	CAJ66980.1	2035	ATTTGGTTCTAAGTTTCTACTTATTATAGTTTGTAATGATGTAACAATTTGTGAAGCTGT	219677
EXP_CD630_215001_220000_s_PSO-60-86	1.065	CD0166	CD0166	putative amidohydrolase/peptidase	CAJ66981.1	2037	GTTTCTATATGTGGCATAACATGAAGTCCGAATATATAATCGGCCTTGGGGTTTTCTAAA	219855
EXP_CD630_220001_225000_s_PSO-60-4884	0.878	CD0166	CD0166	putative amidohydrolase/peptidase	CAJ66981.1	2038	GGCCACAAGCATGCATTTTTCCAGAATGTATTGATTTATAAGGTATGTTGTTTTCTTCTT	220057
EXP_CD630_220001_225000_s_PSO-60-4758	0.706	CD0166	CD0166	putative amidohydrolase/peptidase	CAJ66981.1	2039	ATGCCATAATTCCATTGTGTTTTGTAAATTCCATATAATCAATTCCGATTTCTTTTAAAT	220183
EXP_CD630_220001_225000_s_PSO-60-4692	1.163	CD0166	CD0166	putative amidohydrolase/peptidase	CAJ66981.1	2040	TTACCTTCTGTTTAGTAAGATTTTCTTCAAGAGCTAATTCTGGAATTTTATGTAATTCTC	220249
EXP_CD630_220001_225000_s_PSO-60-4618	1.847	CD0166	CD0166	putative amidohydrolase/peptidase	CAJ66981.1	2041	AGCCATGGTTTTATAGAATTACAACTTTCTATTACAAAATCTTTTCCTAATTCTTTGGTT	220323
EXP_CD630_220001_225000_s_PSO-60-4457	2.395	CD0166/7	CD0166/7		CAJ66981.1	2042	AGAATTTTGTTTTTTATAAGAATATTGAATAAATATAATCATTTATCTATATGTATAGTA	220484
EXP_CD630_220001_225000_s_PSO-60-4409	1.287	CD0166/7	CD0166/7		CAJ66981.1	2043	ATATGTATAGTATAAAAAATGATTGCATAGTTTCAATTTTCAGTAAAAAATATTATTTTG	220532
EXP_CD630_220001_225000_s_PSO-60-4306	1.022	CD0166/7	CD0166/7		CAJ66981.1	2044	AAATAAAAAAATTATCCTATTCCTATTAATTCCTATTATTTATGTACAAAATAAATTATA	220635
EXP_CD630_220001_225000_s_PSO-60-4208	1.549	CD0166/7	CD0166/7		CAJ66981.1	2045	GAGTACTTTAATCCTGAATAGATTTCTTTGTTTGATAAATTATAATTTTATAGACCTTTA	220733
EXP_CD630_220001_225000_s_PSO-60-4130	1.184	CD0167	CD0167	putative sigma-54-dependent transcriptional regulator	CAJ66981.1	2046	AAATCTTCTCCTTTTTGAGTTATTTTACTTCCATATCTTCCTGAACTACAAATTATAAGT	220811
EXP_CD630_220001_225000_s_PSO-60-4014	1	CD0167	CD0167	putative sigma-54-dependent transcriptional regulator	CAJ66981.1	2047	GTTCTTATCGAGTAGTGCTTTTAAAATTAATCCTCTACCAATACCAACATCTGATTCCTT	220927
EXP_CD630_220001_225000_s_PSO-60-3917	0.976	CD0167	CD0167	putative sigma-54-dependent transcriptional regulator	putative sigma-54-dependent transcriptional regulator	2048	TTCTTACTATATTTTAGTTTTAATGATGTATTTTTGTTATCTGAAGACCTTAAGTTTGGA	221024
EXP_CD630_220001_225000_s_PSO-60-3804	1.21	CD0167	CD0167	putative sigma-54-dependent transcriptional regulator	CAJ66982.1	2049	AACATTTTGGAGTTCTCTTATATTACCTTTCCACATATAGTTTTGTATAAGTTTTTTTGC	221137
EXP_CD630_220001_225000_s_PSO-60-3650	0.829	CD0167	CD0167	putative sigma-54-dependent transcriptional regulator	CAJ66982.1	2050	ATTGTATTTAATCGATAATATAAATCCTCTCTAAATTGGCTATTATCAATCATTTGTTCT	221291
EXP_CD630_220001_225000_s_PSO-60-3552	1.335	CD0167	CD0167	putative sigma-54-dependent transcriptional regulator	CAJ66982.1	2051	ATTAATTACATTGTGAGACCCAACAGGCATTATCTGCTTTTCTTGAAGAACTCTAAGTAG	221389
EXP_CD630_220001_225000_s_PSO-60-3464	1.37	CD0167	CD0167	putative sigma-54-dependent transcriptional regulator	CAJ66982.1	2052	CCTATTTCATCTAAGAATATTGTTCCATTATTAGCAAGTTCAAATAATCCTTGTTTTCCA	221477
EXP_CD630_220001_225000_s_PSO-60-3421	1.368	CD0167	CD0167	putative sigma-54-dependent transcriptional regulator	CAJ66982.1	2053	ATAATCCTTGTTTTCCATCTTTTAGACCTCCAGTAAAAGTTCCCTTGTCATATCCGAATA	221520
EXP_CD630_220001_225000_s_PSO-60-3313	0.716	CD0167	CD0167	putative sigma-54-dependent transcriptional regulator	CAJ66982.1	2054	TAAAGGGTTGATTTTTTCTATTTGAGTTGTTATGTATAGACTGAGCTATGAGTTCTTTAC	221628
EXP_CD630_220001_225000_s_PSO-60-3165	1.116	CD0167	CD0167	putative sigma-54-dependent transcriptional regulator	CAJ66982.1	2055	ATTTGTTTTTATATCCTTAAATGTATATTTTGCTATTTGTCCTTTTTCTCTTAATTTTTT	221776
EXP_CD630_220001_225000_s_PSO-60-3118	1.526	CD0167	CD0167	putative sigma-54-dependent transcriptional regulator	CAJ66982.1	2056	CTCTTAATTTTTTAGTGAGATTTTGTTCTAATTTTTTTATGTATGTTATTTCTTGTAAAC	221823
EXP_CD630_220001_225000_s_PSO-60-2978	1.948	CD0167	CD0167	putative sigma-54-dependent transcriptional regulator	CAJ66982.1	2057	ACTTTATCTAGTATCTCTTTCTCACTCAATAAAACTTTTAAACTATCTACAAATATATCC	221963
EXP_CD630_220001_225000_s_PSO-60-2844	1.216	CD0167	CD0167	putative sigma-54-dependent transcriptional regulator	CAJ66982.1	2058	ACCATCTTTTGAAGTAAATAATATACCATCTTTTGATAAATTCAATATTGTATCTAATTC	222097
EXP_CD630_220001_225000_s_PSO-60-2653	2.711	CD0167	CD0167	putative sigma-54-dependent transcriptional regulator	CAJ66983.1	2059	TAAATGTAGAAATATCTATATATCTGTGACCTAAATCAAATATATCTGAGATAAAGCTAG	222288
EXP_CD630_220001_225000_s_PSO-60-2617	2.701	CD0167	CD0167	putative sigma-54-dependent transcriptional regulator	CAJ66983.1	2060	CAAATATATCTGAGATAAAGCTAGGTACTTTTTCTGGAACTCCTGGAGTTATAGCTATTT	222324
EXP_CD630_220001_225000_s_PSO-60-2484	1.539	CD0167	CD0167	putative sigma-54-dependent transcriptional regulator	CAJ66983.1	2061	ACTTATAGTTTCTAGAGTAGTTTCATCAGAATCATTTACGATTAGAACATTTGTACCCTG	222457
EXP_CD630_220001_225000_s_PSO-60-2374	1.019	CD0167	CD0167	putative sigma-54-dependent transcriptional regulator	putative sigma-54-dependent transcriptional regulator	2062	CCACAATCACTTTTTTCTTATCTAGTATATTATTTATAATTTTGTCTAATCTTTCTACTG	222567
EXP_CD630_220001_225000_s_PSO-60-2247	1.689	CD0167	CD0167	putative sigma-54-dependent transcriptional regulator	CAJ66984.1	2063	AATATTTATAGAATCTCCAAAAACTAATTTCAAATTATTTTCTAAAAAGTCTATTAAATC	222694
EXP_CD630_220001_225000_s_PSO-60-2198	1.577	CD0167/8	CD0167/8			2064	TCTATTAAATCTTTTCTACTATCATTTACCAGAGCTACTGATTTTTTCATTTATTTCTCC	222743
EXP_CD630_220001_225000_s_PSO-60-2080	2.232	CD0167/8	CD0167/8			2065	TTAAATTTATCAAATAAAAAAGAAAGTGTCTATAATGACTTTATAAAAGTTGCATTAAGA	222861
EXP_CD630_220001_225000_s_PSO-60-1980	2.153	CD0167/8	CD0167/8			2066	CCCTAATTGTTGCTTAAAACTTAAACTGTATGTATATTTTTCATTTCTATTCGATTAAAT	222961
EXP_CD630_220001_225000_s_PSO-60-1867	2414	CD0167/8	CD0167/8			2067	TTTGTAAATATAGAATTATATTAAAATAAATTATATATGAAAATATATATGTATAAGTTT	223074
EXP_CD630_220001_225000_s_PSO-60-1801	2.369	CD0167/8	CD0167/8			2068	CGTGAGTAGAATGAATTTGTCAAGTTTAATTTAGTTGTAATTTTATCTTTTATTAAAAAT	223140
EXP_CD630_220001_225000_s_PSO-60-1652	2.382	CD0168	CD0168	putative cyclic nucleotide-binding protein	putative cyclic nucleotide-binding protein	2069	TCCAATTATTAAAAATAATTTAAACAAAATATCAATTGTTGAATATAAAAAGGGTCAAAG	223289
EXP_CD630_220001_225000_s_PSO-60-1582	0.922	CD0168	CD0168	putative cyclic nucleotide-binding protein	CAJ66985.1	2070	TCAGATAAAGACTTACAAGAAGTGTTCTTTATAATAGAGGGAGTTGCATTAGTGGAGTGT	223359
EXP_CD630_220001_225000_s_PSO-60-1500	1.216	CD0168	CD0168	putative cyclic nucleotide-binding protein	CAJ66985.1	2071	TTCTTGTTGACATTGTACCTGAAAATGAATTTATAGGCAAAATTAGTTACATATATGAAC	223441
EXP_CD630_220001_225000_s_PSO-60-1373	1.888	CD0168	CD0168	putative cyclic nucleotide-binding protein	putative cyclic nucleotide-binding protein	2072	TGAAGAGTTTTATCTCAAACCAGATTTTATTGCACTATTTCACAGAAAATGTACAAGAAG	223568
EXP_CD630_220001_225000_s_PSO-60-1297	1.541	CD0168	CD0168	putative cyclic nucleotide-binding protein	putative cyclic nucleotide-binding protein	2073	AAAACCAGAATGGTAAGAGAACTATTTTCTTGCACAGAAGTTATTGCCTATTGTATATCA	223644
EXP_CD630_220001_225000_s_PSO-60-1072	2.231	CD0168/9	CD0168/9		CAJ66986.1	2074	CATAAATTGGCATTTGAAGTAAAAGAATTTTTGGAAGATGAGTAAAAATTGTTACTTAAT	223869
EXP_CD630_220001_225000_s_PSO-60-969	1.033	CD0168/9	CD0168/9		CAJ66986.1	2075	ACTGAAAATCAAAAATACTTTAGTTATTTTCAATGAGACTGTTTAGAAATATTGTATACT	223972
EXP_CD630_220001_225000_s_PSO-60-864	0.99	CD0169	CD0169	putative drug/sodium antiporter	CAJ66986.1	2076	ATAGCCCATTTTTTAGATAATGCTCTAGGAACACCAAATATAAACTTAACCACTTCTTCA	224077
EXP_CD630_220001_225000_s_PSO-60-756	1.45	CD0169	CD0169	putative drug/sodium antiporter	CAJ66986.1	2077	GCTATAAAAGTTAGAGGAATAGAAGCTAACCACATACATCCTAATTCTAAAAATAGAGCA	224185
EXP_CD630_220001_225000_s_PSO-60-667	0.9	CD0169	CD0169	putative drug/sodium antiporter	CAJ66986.1	2078	ACCAATTATAACCAATGTATTAAAAGATTTAAGAGCCATTAGTATTCCCATTATAAAGAA	224274
EXP_CD630_220001_225000_s_PSO-60-546	1.801	CD0169	CD0169	putative drug/sodium antiporter	CAJ66986.1	2079	ATATTTAAAATTAAAATAATTCCAAGTATTAAACCAGCTGAAAATACAAGTATAGAAAAC	224395
EXP_CD630_220001_225000_s_PSO-60-490	1.492	CD0169	CD0169	putative drug/sodium antiporter	CAJ66986.1	2080	AAACTTTTTAGCATATTCAATGGCTCTTTTAATATGGTCAGCTCCAAGTTCATTTCCAAG	224451
EXP_CD630_220001_225000_s_PSO-60-343	1.056	CD0169	CD0169	putative drug/sodium antiporter	CAJ66986.1	2081	AGAAGTACCAGCTCTTGCATATGCAACAGAATACAGGACAGTTCCAATTGCCCATACAGA	224598
EXP_CD630_220001_225000_s_PSO-60-190	1.161	CD0169	CD0169	putative drug/sodium antiporter	CAJ66986.1	2082	ATAGTCTTTTTTATAAAGGTAAACATAAGTAATCATTAAAATTAATTCACATATTCTAGC	224751
EXP_CD630_220001_225000_s_PSO-60-89	1.201	CD0169	CD0169	putative drug/sodium antiporter	CAJ66986.1	2083	GAAGACCGAAGTTACCAAATATAAATCCATAATTTAAAATAACATTTGTTACAAGTGCAA	224852
EXP_CD630_225001_230000_s_PSO-60-4810	0.813	CD0169	CD0169	putative drug/sodium antiporter	CAJ66986.1	2084	CACAAGTAAGACCTGTGACTTTTCTTATATTACTCACATCCTTCTTTCCATAAAACTGTG	225131
EXP_CD630_225001_230000_s_PSO-60-4712	0.811	CD0169	CD0169	putative drug/sodium antiporter	CAJ66986.1	2085	GACATATTAAAAAGAAAGAAAAATTGGTTTGCAACTCCAACTGAAGCTACAGATGTTTCC	225229
EXP_CD630_225001_230000_s_PSO-60-4613	1.059	CD0169	CD0169	putative drug/sodium antiporter	CAJ66987.1	2086	GAAGTAGAAATTAAGTTCTGTATGATAATAGGTATACATAAAGATAGAAGTATTTTATAA	225328
EXP_CD630_225001_230000_s_PSO-60-4530	0.897	CD0169/70	CD0169/70		CAJ66987.1	2087	AGAAAATAGTTCTTGCAAATAATCCTCTCCTTTTTACATAAATTCTTCCCACTCATCATA	225411
EXP_CD630_225001_230000_s_PSO-60-4373	0.99	CD0170	CD0170	putative ABC transporter, ATP-binding protein	CAJ66987.1	2088	TCTAATTTTTCAATTTCAATCTCTAACTTTTCAATTTCTTTTTCTATATTTTGTCTTTTT	225568
EXP_CD630_225001_230000_s_PSO-60-4178	0.8	CD0170	CD0170	putative ABC transporter, ATP-binding protein	CAJ66987.1	2089	TCATAATTTCCCAGATATTCAGTAATTCCATTTTCATCTAAAACTAAAATTTTATCAACA	225763
EXP_CD630_225001_230000_s_PSO-60-4108	0.746	CD0170	CD0170	putative ABC transporter, ATP-binding protein	CAJ66987.1	2090	GAAAGTATCTATCATGTGATATTGTAAATATAGTCCCATCATAATTAGTTAATGCCTCTT	225833
EXP_CD630_225001_230000_s_PSO-60-4021	0.786	CD0170	CD0170	putative ABC transporter, ATP-binding protein	CAJ66987.1	2091	GGTGATTAGTAGGCTCATCTAATAACAATAAGTTTGCATTTGATAGTATAAGTTTAAGTA	225920
EXP_CD630_225001_230000_s_PSO-60-3846	0.823	CD0170	CD0170	putative ABC transporter, ATP-binding protein	CAJ66987.1	2092	ATTATTTTCCCAAATCTCATCAATTATTGTGTTATCTAAATTAAGAGTTTTTTGTTCCTG	226095
EXP_CD630_225001_230000_s_PSO-60-3780	0.904	CD0170	CD0170	putative ABC transporter, ATP-binding protein	CAJ66987.1	2093	GTAGGAAACATGTACATTAGTTCCAAATTTAATATTGCCACTAAGAGGTTGTAGTTCATT	226161
EXP_CD630_225001_230000_s_PSO-60-3644	0.569	CD0170	CD0170	putative ABC transporter, ATP-binding protein	CAJ66987.1	2094	TCTAAATCCAAGTCTTTAAAAAGTATTCTTTCTCCATAACCCATAGATACATCTCTAATT	226297
EXP_CD630_225001_230000_s_PSO-60-3455	0.726	CD0170	CD0170	putative ABC transporter, ATP-binding protein	CAJ66987.1	2096	TGTTTTTCTCTACCATAAGCTTTTAGTCTTTCAATTGATTCTTCTTGCTTTTTTATTTCT	226486
EXP_CD630_225001_230000_s_PSO-60-3388	1.175	CD0170	CD0170	putative ABC transporter, ATP-binding protein	putative ABC transporter, ATP-binding protein	2097	GGTCTTCAAATTTCTTAAGCTCTAGTTCTTTTTCTATTTTAGATAACTCAACAAATTTAG	226553
EXP_CD630_225001_230000_s_PSO-60-3297	1.512	CD0170	CD0170	putative ABC transporter, ATP-binding protein	putative ABC transporter, ATP-binding protein	2098	GTTGTGAACTTCAAAAATTCTATTTACGGATTGGTCTAAGAAATATCTATCATGAGATAT	226644
EXP_CD630_225001_230000_s_PSO-60-3186	0.644	CD0170	CD0170	putative ABC transporter, ATP-binding protein	putative ABC transporter, ATP-binding protein	2099	TGCTTCAGAGTCTAAGTGGTTAGTAGGTTCATCAAGTAACAATAGAGTTGGTTTCTTAAG	226755
EXP_CD630_225001_230000_s_PSO-60-3069	0.895	CD0170	CD0170	putative ABC transporter, ATP-binding protein	putative ABC transporter, ATP-binding protein	2100	CTTATCCATATCATTGTCACTAAATCCTAATCCCTTTAGAACTCCTTTGGCTTCAGATTT	226872
EXP_CD630_225001_230000_s_PSO-60-3006	0.693	CD0170	CD0170	putative ABC transporter, ATP-binding protein	CAJ66988.1	2101	TCCATATCCATTTAAATCTGAAAATAATTCTAGTTTATGTGAATATTCATCCATGATTTT	226935
EXP_CD630_225001_230000_s_PSO-60-2877	0.794	CD0170	CD0170	putative ABC transporter, ATP-binding protein	CAJ66988.1	2102	TTCCATTTCTATCAAATTTTTAAAAACTTCTAGTACTTCTTCCAAAATAGTATTATCCGA	227064
EXP_CD630_225001_230000_s_PSO-60-2746	1.293	CD0170	CD0170	putative ABC transporter, ATP-binding protein	CAJ66988.1	2103	ATCCATAAATTCCTGAAATTATTTTAAATAAAGTAGTTTTTCCAGTACCATTAACACCGA	227195
EXP_CD630_225001_230000_s_PSO-60-2644	1.239	CD0170	CD0170	putative ABC transporter, ATP-binding protein	CAJ66988.1	2104	TTTCTAATATAGAATCTATACCAAAACTTTTATTTAAGTTATTACATGACAAAACAATCA	227297
EXP_CD630_225001_230000_s_PSO-60-2543	1.122	CD0170/1	CD0170/1		CAJ66988.1	2105	TGATATAATATAATCAAGGTTATATGTATTAGTTTTGAAAAAGAAATATTTTATTGTGAA	227398
EXP_CD630_225001_230000_s_PSO-60-2515	1.54	CD0170/1	CD0170/1		CAJ66988.1	2106	TTAGTTTTGAAAAAGAAATATTTTATTGTGAATCAAACAAAAAAGAGGACACTTTTAGGA	227426
EXP_CD630_225001_230000_s_PSO-60-2390	2.716	CD0171	CD0171	putative DNA-binding protein	CAJ66988.1	2107	GATATCTTGGAGACTTATTAGATAGGGATATACAAAGAATATCTTCTAAAGAATTGAGTG	227551
EXP_CD630_225001_230000_s_PSO-60-2258	2.285	CD0171	CD0171	putative DNA-binding protein	CAJ66988.1	2108	ATGGTTATAATGTAGAAGCTCTTCATACTGAGATAGGTAAAATTCTTGGGTTGGATCGAC	227683
EXP_CD630_225001_230000_s_PSO-60-2170	1.66	CD0171	CD0171	putative DNA-binding protein	CAJ66988.1	2109	TAACTTAGGACAAGCTATAGCCAATTATGCAGGATTTAGAAAAGCTGGATTCGAGATAAA	227771
EXP_CD630_225001_230000_s_PSO-60-2104	1.607	CD0171	CD0171	putative DNA-binding protein	CAJ66988.1	2110	ATTTGATGCAAATCCTAGAATGATAGGTTTAAAGATAAGAGAGTTTGAAGTATTAGATTC	227837
EXP_CD630_225001_230000_s_PSO-60-1973	1.491	CD0171	CD0171	putative DNA-binding protein	CAJ66988.1	2111	CACAAGAAGTTATTAATAGAGTTGTAAAAGCTGGAATCAAAGGTGTATGGAATTTTGCAC	227968
EXP_CD630_225001_230000_s_PSO-60-1863	1.872	CD0171/2	CD0171/2		CAJ66988.1	2112	ACAGAAAGTTTATTTACCTTATCGTATTTAATGAAAGAAGGAAAGTAGACAACTTAAACA	228078
EXP_CD630_225001_230000_s_PSO-60-1791	1.379	CD0171/2	CD0171/2		CAJ66988.1	2113	GCAGTTGTGAAGAGTATTGAGAAAGTCAGAAGATTTAATATTAAATCCTCTGGCTTTTTG	228150
EXP_CD630_225001_230000_s_PSO-60-1655	1.186	CD0172	CD0172	conserved hypothetical protein	CAJ66988.1	2114	GGAAAAAGGCAATTGAATTTCATGGTCATGAATGTCCAGGGTTAGCTATAGGATTTAAAG	228286
EXP_CD630_225001_230000_s_PSO-60-1586	0.616	CD0172	CD0172	conserved hypothetical protein	CAJ66988.1	2115	CAGCAAGAGAATATTTAGGATGTAAACAGTCAGGAGATGAGGAAATTGTATGTATTTCTG	228355
EXP_CD630_225001_230000_s_PSO-60-1485	0.712	CD0172	CD0172	conserved hypothetical protein	CAJ66988.1	2116	AGTTGCACAATGGGTAAAGGAAATTTACTACTTAGGATGACTGGGAAATCAGTATATCAT	228456
EXP_CD630_225001_230000_s_PSO-60-1353	0.791	CD0172	CD0172	conserved hypothetical protein	CAJ66988.1	2117	GGATACAAAAAGTACTTATTAGAAAGTGATTTTGAAGAAATATTTGAGATTACAGATACT	228588
EXP_CD630_225001_230000_s_PSO-60-1297	0.793	CD0172	CD0172	conserved hypothetical protein	CAJ66988.1	2118	TACTAAGTTAAGACTTCCTGAAAAAGCAAGAATATTTAAATCTCTTAAATGTGAAGTGTG	228644
EXP_CD630_225001_230000_s_PSO-60-990	0.684	CD0172A (fdxA)	fdxA	ferredoxin	ferredoxin	2120	AATCAGTCTCTTTATGAATAACGAATTATTATTCTGGTTGAGGTGCATCTACAGGACAAG	228951
EXP_CD630_225001_230000_s_PSO-60-842	1.295	CD0172A (fdxA)	fdxA	ferredoxin	ferredoxin	2121	AGCCTCACAAGCACCACAGCTTATACAAGCGTCAGTAATTTTATATGCCATTTTGAAATC	229099
EXP_CD630_225001_230000_s_PSO-60-755	1.711	CD0172A/173	CD0172A/173			2122	TAACATTATAACAAATATTATTGAATATAACAATTAAATTAATTCTACAACAAAAACTTT	229186
EXP_CD630_225001_230000_s_PSO-60-644	0.667	CD0172A/173	CD0172A/173			2123	TTTTTATTTATTTTAAAGAAGTTTATTTTAAAAATAAAATTAAATTTAAAAAGTTATGTA	229297
EXP_CD630_225001_230000_s_PSO-60-597	1.292	CD0172A/173	CD0172A/173		CAJ66989.1	2124	AAAAAGTTATGTATTGATTATATTTAAAAATGTTATACTCTAAAAAAGTATATTTTATTT	229344
EXP_CD630_225001_230000_s_PSO-60-444	1.58	CD0173	CD0173	putative lipoprotein	CAJ66989.1	2125	AATAATCCAAATAAGGAAAGTACCATTAAAAAAGACTCTAAGAATAACCAAAGCCAAGTT	229497
EXP_CD630_225001_230000_s_PSO-60-392	3.437	CD0173	CD0173	putative lipoprotein	CAJ66989.1	2126	GCCAAGTTAAAGAAGAAAAAAGAGAACCTGTGAAAAAAGATATAACTATAAGTTTCGCTG	229549
EXP_CD630_225001_230000_s_PSO-60-258	1.023	CD0173	CD0173	putative lipoprotein	CAJ66989.1	2127	GAAGATTACAATTATTTTCTTAAAAATGTAAAACCTGTATTTGAAAAAGATGACTTAACA	229683
EXP_CD630_225001_230000_s_PSO-60-146	1.547	CD0173	CD0173	putative lipoprotein	CAJ66989.1	2128	AATTTGCATTTAAAGGAAAGCCTGGATATGTAAATATTTTAAAATCTGGAAGTGTAGAGG	229795
EXP_CD630_225001_230000_s_PSO-60-62	0.931	CD0173	CD0173	putative lipoprotein	putative lipoprotein	2129	CAGAAGATTATTTTGAAGAAGGAATGAAAGATACACAGTTTATATTGGACGAGAATAAAA	229879
EXP_CD630_230001_235000_s_PSO-60-4931	0.988	CD0173	CD0173	putative lipoprotein	putative lipoprotein	2130	AATGGATTATCAACTGAATATAATGAAAAAAATTTAAAACAAATGGAAGATGATATTAAG	230010
[truncated: 33,128 more rows]

## Sheet: L12-
EXP_CD630_5001_10000_s_PSO-60-3644	0.457	CD0006	gyrA	DNA gyrase subunit A	CAJ66815.1	59	CTCATGGAGATACTGCTGTTTATTATGCTATGGTAAGAATGGCACAAGATTTTTCAACTA	6297
EXP_CD630_10001_15000_s_PSO-60-2348	0.434	16SrRNA/23SrRNA	16SrRNA/23SrRNA		CAJ66820.1	117	CGTTAGCACTTTAAGTAACGAAATAATCTTAGTGAATACGAAGGTTGTTCGTTGACGTGG	12593
EXP_CD630_10001_15000_s_PSO-60-1844	0.492	23SrRNA	23SrRNA		CAJ66820.1	122	ATAAAGTTTTCTTTATTGGGGTTGCGGACATATCATAACGAAGAGGTATCGTAATTGAAG	13097
EXP_CD630_10001_15000_s_PSO-60-1263	0.384	23SrRNA	23SrRNA		CAJ66820.1	128	AAATAGCTTTAGGGCTAGCCTCAAGGTGAGAGATACGGAGGTAGAGCACTGAATGTCCTA	13678
EXP_CD630_10001_15000_s_PSO-60-695	0.482	23SrRNA	23SrRNA		CAJ66820.1	134	CTGTACTACCGATAACCGTTTGAGAGAAGGGATGACACAGTAGGATAAGCTAAGCACACT	14246
EXP_CD630_10001_15000_s_PSO-60-54	0.356	23SrRNA	23SrRNA		CAJ66823.1	140	CCCATGGAGCTTTACTGTAGCTTGACATTGGGTCTTGGTACTACATGTACAGGATAGGTG	14887
EXP_CD630_15001_20000_s_PSO-60-4354	0.494				CAJ66824.1	146	GAAGCCAACTTCAAGATAAGATTTCCCACCGCAAGGGTAAGACCCCAGAAAGACTATCTG	15587
EXP_CD630_15001_20000_s_PSO-60-3962	0.183	5SrRNA/0012	5SrRNA/0012		CAJ66825.1	150	ATTATAAAAGTTAAGATTAAATAGAATATAAAGTCAATATTGATTTATAATAAGATAAAA	15979
EXP_CD630_15001_20000_s_PSO-60-3801	0.373	CD0012	CD0012	putative small-molecule-binding protein	CAJ66825.1	152	TAAGCATCCTGTAAAAGGTGGAACACTAGCTGAACTATTAAATGTAAGTAGGCAAGTAAT	16140
EXP_CD630_15001_20000_s_PSO-60-3544	0.432	CD0012	CD0012	putative small-molecule-binding protein	putative small-molecule-binding protein	154	CAACATATGGTCAGATAACTGCAGAACTTAATATTTATTCTAAAATGGATATAGACAACT	16397
EXP_CD630_15001_20000_s_PSO-60-3482	0.436	CD0012	CD0012	putative small-molecule-binding protein	putative small-molecule-binding protein	155	ATGAAGAAAGTTGAGACAAATGAATTTAAACAATTATCGGTTCTGACAGAATGTAGCCAT	16459
EXP_CD630_15001_20000_s_PSO-60-3412	0.0149	CD0012	CD0012	putative small-molecule-binding protein	putative small-molecule-binding protein	156	TTGAGGCAATAAAAGAAGAAACTATAGAAGCTATAGTAAAAGAGTTAAAGGACAACGGAA	16529
EXP_CD630_15001_20000_s_PSO-60-3313	0.0915	CD0013	CD0013	putative mechanosensitive ion channel protein	putative mechanosensitive ion channel protein	157	GGCTAAGACTGCCTCAACAAATAGCAATATAACTAAGAGAACTTTAGAAAATATGCTCGA	16628
EXP_CD630_15001_20000_s_PSO-60-3184	0.187	CD0013	CD0013	putative mechanosensitive ion channel protein	putative mechanosensitive ion channel protein	158	TAAAATAGTAAGAAGGATGGTTTCAAAGTTTCTAATCAAATATGGAATGAGTAAAGGTGT	16757
EXP_CD630_15001_20000_s_PSO-60-3089	0.372	CD0013	CD0013	putative mechanosensitive ion channel protein	putative mechanosensitive ion channel protein	159	TGTTATCTATTATATCATTGATAAGCTTAGGTATTATAGGGATACAAACTACATCAGTTG	16852
EXP_CD630_15001_20000_s_PSO-60-2910	0.168	CD0013	CD0013	putative mechanosensitive ion channel protein	putative mechanosensitive ion channel protein	161	CAAGGTTCAGGTGTAGAAGGTACAGTTTCTGACATACAAATATTTAGCACTGTTCTTAAG	17031
EXP_CD630_15001_20000_s_PSO-60-2715	0.0912	CD0013	CD0013	putative mechanosensitive ion channel protein	putative mechanosensitive ion channel protein	163	AAGTCTACATTAAATGAAATTTTTACAAACGAAAAAAGAATATTAAATGATCCAAAGCCT	17226
EXP_CD630_15001_20000_s_PSO-60-2610	0.424	CD0013	CD0013	putative mechanosensitive ion channel protein	putative mechanosensitive ion channel protein	164	GCTAGACCTTGGGTAAAAACTGATGATTACTGGGATGTATATTTTGATGTAATGGAAAAG	17331
EXP_CD630_15001_20000_s_PSO-60-2481	0.0677	CD0013/4	CD0013/4			165	ACAGGTAATCTAAATACAATGGATAAAAGATAAGGTCTTAATTAAATAGAAAAAATGAAT	17460
EXP_CD630_15001_20000_s_PSO-60-2101	0.201	CD0013/4	CD0013/4			168	GGTCTTTTTTTATTTTTAAAATTTGTTTAAACTAAGAGTTTACAAGTATAATGTTTGTAA	17840
EXP_CD630_15001_20000_s_PSO-60-1555	0.0627	CD0014	serS1	seryl-tRNA synthetase	seryl-tRNA synthetase	173	GGTCTAGGTATTTTAGATTTTGAAAGAGCAGGGAAAATAACTGGGTCAAGGTTTACTTTA	18386
EXP_CD630_20001_25000_s_PSO-60-1280	0.342	CD0019	CD0019	putative glycosyl transferase	putative glycosyl transferase	223	GGTCATCTATTAAAACTTTTAGTAATATTGACAAGTTATATTTTTTTGTAGTTCTAAGTG	23661
EXP_CD630_25001_30000_s_PSO-60-4047	0.446	16SrRNA	16SrRNA		CAJ66829.1	243	GGAGAGTGGAATTCCTAGTGTAGCGGTGAAATGCGTAGATATTAGGAGGAACACCAGTTG	25894
EXP_CD630_25001_30000_s_PSO-60-3943	0.43	16SrRNA	16SrRNA			244	CGTGGGGAGCAAACAGGATTAGATACCCTGGTAGTCCACGCTGTAAACGATGAGTACTAG	25998
EXP_CD630_25001_30000_s_PSO-60-3146	0.476	16SrRNA	16SrRNA		CAJ66830.1	251	ATTTTGAGGGTTCGTTTTTACGAATACTCAAAATTAGCACTTTAAGCAACGGGATTTATC	26795
EXP_CD630_25001_30000_s_PSO-60-3042	0.388	16SrRNA	16SrRNA		CAJ66830.1	252	TTGGCGCTGTGTGTTAGCACTTTGAAAACTGCATATATATTTAGTGATATGACATCTAAT	26899
EXP_CD630_25001_30000_s_PSO-60-2554	0.42	23SrRNA	23SrRNA		CAJ66830.1	256	CACAGAAGGTAATAGTCCTGTATGTTAAACGAGAAGACTTTAGATATGATCCAGAGTACC	27387
EXP_CD630_25001_30000_s_PSO-60-2312	0.463	23SrRNA	23SrRNA		CAJ66830.1	259	TACTTTTTGTAGAACGGGCCAACGAGTTACGTTAAGTAGCAAGGTTAAGCACTTAAGGTG	27629
EXP_CD630_25001_30000_s_PSO-60-1956	0.404	23SrRNA	23SrRNA		CAJ66830.1	262	GAATGCCGTCATCTTATACTTGGGAGTCAGACTGTGGGTGATAAGATTCATAGTCGAAAG	27985
EXP_CD630_25001_30000_s_PSO-60-1664	0.441	23SrRNA	23SrRNA		CAJ66831.1	265	ATGACCGTAAGGACATGTGGACAGTATGGGAGTGAGAATGTTGGCATGAGTAGCGAGATG	28277
EXP_CD630_25001_30000_s_PSO-60-942	0.413	23SrRNA	23SrRNA			272	GCACGAAAGGCGTAACGATTTGGGCACTGTCTCAACAACAGACTCGGTGAAATTGTAATT	28999
EXP_CD630_30001_35000_s_PSO-60-4388	0.485	5SrRNA-CD0020	5SrRNA-CD0020		CAJ66833.1	286	TTCAATTCCCCTACGAGTCACCAATTAAATATGCGGGTGTAGCTCAATGGTAGAGTTCTG	30553
EXP_CD630_30001_35000_s_PSO-60-3621	0.145	5SrRNA-CD0020	5SrRNA-CD0020			294	TTATTTTAAATATAGTTAGGTTCAATTTTAGAATAAGTTTAAGTATCCGAATGTGGAGAG	31320
EXP_CD630_30001_35000_s_PSO-60-1347	0.495	5SrRNA-CD0020	5SrRNA-CD0020			313	TCATAACCGGTAGGTCTGGGGTTCGAGTCCCTGATGGCCCACCACATTAAATTAACTTAT	33594
EXP_CD630_40001_45000_s_PSO-60-4362	0.432	CD0022/3	CD0022/3		CAJ66834.1	374	TTGATGAATAAAAAAATATATAATACTTTCTTAAATATTTTAATAAAAAGAAAGTATTTT	40579
EXP_CD630_45001_50000_s_PSO-60-4221	0.335	CD0027	radA	DNA repair protein	CAJ66836.1	422	TCAATAGAGAGTAAAGAAGAAGAGCGGTTTACAACAGATATAAATGAATTAGATAGAGTG	45720
EXP_CD630_50001_55000_s_PSO-60-4284	0.492	CD0030	CD0030	putative membrane protein	CAJ66840.1	467	ATAAGTAAAGTTTTAATAAAGAACGATTTAAAAAACATGCTGTTTTTTACTGGATTAACC	50657
EXP_CD630_50001_55000_s_PSO-60-3885	0.465	CD0030	CD0030	putative membrane protein	CAJ66840.1	471	GGTATAGCAGTAGTATTTGTATTAGGAGTTTTTGTAGCAATAGATATGATTTTGGGAAGT	51056
EXP_CD630_50001_55000_s_PSO-60-3358	0.383	CD0030/1	CD0030/1		CAJ66841.1	476	CTCAAAATTGATTATTCTAATCAAATTTTAAGATAAACTTTTTTTATTATAAAGATAAAT	51583
EXP_CD630_50001_55000_s_PSO-60-1794	0.478	CD0032	CD0032	putative beta-glucosidase	CAJ66842.1	492	CATTAAATGTATTAGAAAGACTTGCAAAACGTTATGGGATGAGGCATGAATTGTATGGAA	53147
EXP_CD630_50001_55000_s_PSO-60-1501	0.402	CD0032	CD0032	putative beta-glucosidase	CAJ66842.1	494	GAGGAAGAATTTAAAAATGTTGTTCTAGATACACACCAATATTTGATGTTAGCTGAAGCA	53440
EXP_CD630_50001_55000_s_PSO-60-445	0.45	CD0033	CD0033	putative beta-xylosidase	CAJ66843.1	503	GGAGATTACTATTATATAATGTGTGCAGAAGGTGGAACTGGATATGGTCATAGTGTAACT	54496
EXP_CD630_55001_60000_s_PSO-60-2482	0.441	CD0034/35	CD0034/35		CAJ66844.1	529	GGAAAGCAAATGAAAAAAATTGGAGACTTAAGATTAATGATGAAGTGTTGTTCACTTTAT	57459
EXP_CD630_60001_65000_s_PSO-60-3008	0.462	CD0039	acoL	E3 component of acetoin dehydrogenase enzyme system (dihydrolipoyl dehydrogenase)	CAJ66848.1	569	ATCTGGAAATGTTTCAAAAGAAGATACAGTTAAAGAGAATCAAAATATAGAAGTTAAAGA	61933
EXP_CD630_60001_65000_s_PSO-60-1794	0.458	CD0039	acoL	E3 component of acetoin dehydrogenase enzyme system (dihydrolipoyl dehydrogenase)	E3 component of acetoin dehydrogenase enzyme system (dihydrolipoyl dehydrogenase)	580	CTGGTCAAGAACAAGGATATGTGAAGGTAGTAGCAGATGCTAAATATGGAGAAATTTTAG	63147
EXP_CD630_65001_70000_s_PSO-60-2103	0.425	CD0043	CD0043	PTS system, IIc component	CAJ66853.1	623	GCTACACAACAAATGGTTAAGAATTTAGGGCTAAGTTTATCAATAATAGATGTAGGATGG	67838
EXP_CD630_65001_70000_s_PSO-60-1461	0.444	CD0043	CD0043	PTS system, IIc component	CAJ66853.1	629	GCACAAGAATTTATTGAGAAGAGATTTAAAAACAGAGGCAAGATTTATATAGGCTTAGAT	68480
EXP_CD630_65001_70000_s_PSO-60-1391	0.482	CD0043	CD0043	PTS system, IIc component	CAJ66853.1	630	GAATAGGTCATCCTGTTACATTATCAGTTGCACTAGTGTTGGTTCCTTTGACTATACTTA	68550
EXP_CD630_75001_80000_s_PSO-60-4120	0.432	CD0050	CD0050	putative dual-specificity prolyl/cysteinyl-tRNA synthetase	CAJ66859.1	696	CTAGGTCAACACTTTACTAAGGCTTTTGATATTACTTTTGCAGATAGGGAAGGAAATTTA	75821
EXP_CD630_80001_85000_s_PSO-60-3947	0.0706	CD0054	thyX	putative thymidylate synthase	putative thymidylate synthase	743	AGAAAAAGACTTAACAGATGAAAGTATAGAGAAATTTTTAAATATGTTATTAAGTATAGG	80994
EXP_CD630_80001_85000_s_PSO-60-3869	0.0262	CD0054	thyX	putative thymidylate synthase	CAJ66864.1	744	ACATGCTTCATTTACATTTTCAATAGAAGGTATTTCAAGGGCTTGTTCACATCAAATTGT	81072
EXP_CD630_80001_85000_s_PSO-60-3828	0.112	CD0054	thyX	putative thymidylate synthase	CAJ66864.1	745	CTTGTTCACATCAAATTGTTAGACATCGTATAGCTAGTTTTTCACAACAAAGTCAAAGAT	81113
EXP_CD630_80001_85000_s_PSO-60-3692	0.0283	CD0054	thyX	putative thymidylate synthase	CAJ66864.1	746	AGACTCCATGAAAAAAGACCAAGAGAATTATGATAAGTTAGTTGAAATATTGTTTGAAAA	81249
EXP_CD630_80001_85000_s_PSO-60-3342	0.472	CD0054/5	CD0054/5		CAJ66864.1	748	AAGGAACTATGACTTGTGGAGATATAGTTCAAGTTAGAGAAAAATTTAAGGCCTTGTAGG	81599
EXP_CD630_80001_85000_s_PSO-60-1193	0.474	CD0058/71	tufA/B	elongation factor TU	CAJ66865.1	769	CAAAACCTCATGTTAATATAGGGACAATAGGACACGTAGACCACGGTAAAACTACATTAA	83748
EXP_CD630_80001_85000_s_PSO-60-996	0.405	CD0058/71	tufA/B	elongation factor TU	CAJ66865.1	771	AATAGACACTATGCACACGTTGACTGCCCAGGACATGCTGACTACGTTAAGAACATGATA	83945
EXP_CD630_80001_85000_s_PSO-60-877	0.453	CD0058/71	tufA/B	elongation factor TU	CAJ66865.1	772	GCCACAAACAAGAGAGCATATACTATTATCAAGACAAGTTGGAGTACCATATATAGTAGT	84064
EXP_CD630_90001_95000_s_PSO-60-2173	0.163	CD0066	rpoB	DNA-directed RNA polymerase beta chain	CAJ66877.1	851	GGAAAGATTACTTCGTGCAATATTTGGAGAAAAGGCTAGAGAAGTTAGAGATACTTCACT	92768
EXP_CD630_90001_95000_s_PSO-60-1902	0.365	CD0066	rpoB	DNA-directed RNA polymerase beta chain	CAJ66877.1	854	GAAAATGGAACACCACTAGACATAATACTTAACCCACAAGGTATACCATCACGTATGAAC	93039
EXP_CD630_90001_95000_s_PSO-60-1744	0.45	CD0066	rpoB	DNA-directed RNA polymerase beta chain	CAJ66877.1	855	AATGGATGCTCTTGAAGAAGCTGGGTATCCTAGAGATGGTAAATTAACTTTATATGATGG	93197
EXP_CD630_90001_95000_s_PSO-60-1275	0.454	CD0066	rpoB	DNA-directed RNA polymerase beta chain	DNA-directed RNA polymerase beta chain	859	TCTGTGGATGAAGATGATACAATAGGTGAATTTGAGCTAGATGTTGTAAATCATATGGGA	93666
EXP_CD630_90001_95000_s_PSO-60-661	0.304	CD0067	rpoC	DNA-directed RNA polymerase beta' chain	DNA-directed RNA polymerase beta' chain	865	CCAAGATCGTTAGAAAAAATATTATACTTTGCCTCATATGTGGTAGTTGATCCAGGAGAG	94280
EXP_CD630_90001_95000_s_PSO-60-449	0.116	CD0067	rpoC	DNA-directed RNA polymerase beta' chain	CAJ66879.1	867	AGCGGAGTTAAAAGATAGTACAGGGCAAAAGAAAGTTAGAACAATAAGAAGATTAGAAGT	94492
EXP_CD630_90001_95000_s_PSO-60-386	0.335	CD0067	rpoC	DNA-directed RNA polymerase beta' chain	DNA-directed RNA polymerase beta' chain	868	AGAGGCATTTAAAAAGTCTGGAAATAAACCAGAATGGATGATTTTAGATGCAATACCAGT	94555
EXP_CD630_100001_105000_s_PSO-60-4019	0.474	CD0071/58	tufB/tufA	elongation factor TU	CAJ66882.1	929	AAGCTAAATACGAAAGAACAAAACCTCATGTTAATATAGGGACAATAGGACACGTAGACC	100922
EXP_CD630_100001_105000_s_PSO-60-3042	0.363	CD0071/58	tufB/tufA	elongation factor TU	CAJ66882.1	937	GGATATAGACCACAATTCTATTTCAGAACAACAGACGTAACAGGAGCTTGTAAGTTACCA	101899
EXP_CD630_105001_110000_s_PSO-60-3372	0.417	CD0079	rpsC	30S ribosomal protein S3	CAJ66885.1	980	AGATTATGGTTTCGCTGAAGCTGATACAACTTATGGAAAAATCGGTATAAAAGTTTGGAT	106569
EXP_CD630_110001_115000_s_PSO-60-4543	0.469	CD0087	rplR	50S ribosomal protein L18	CAJ66891.1	1016	TTCTCAAAGACCAAGATTATGTGTATTTAGAAGTGCTAACAATATATATGCTCAAATAAT	110398
EXP_CD630_120001_125000_s_PSO-60-4111	0.461	CD0102	CD0102	ABC transporter, permease protein	ABC transporter, permease protein	1114	GAGAGTCTGTTATATCAAGAAGGGATTATATGGCATGTGTATTTCAGCTTGTTTATCTGG	120830
EXP_CD630_125001_130000_s_PSO-60-4008	0.464	16srRNA	16srRNA		CAJ66920.1	1161	CGTTAGCACTTTAAGTAACGGAATAATCTGAGTGAATACGAAGGTTGTTCGTTGACGTGG	125933
EXP_CD630_125001_130000_s_PSO-60-3505	0.481	16srRNA/23srRNA	16srRNA/23srRNA		CAJ66921.1	1166	ATAAAGTTTTCTTTATTGGGGTTGCGGACATATCATAACGAAGAGGTATCGTAATTGAAG	126436
EXP_CD630_125001_130000_s_PSO-60-3185	0.495	23srRNA	23srRNA		CAJ66921.1	1168	TACTTTTTGTAGAACGGGCCAACGAGTTACGTTAAGTAGCAAGGTTAAGCACTTAAGGTG	126756
EXP_CD630_125001_130000_s_PSO-60-2859	0.35	23srRNA	23srRNA		CAJ66922.1	1170	TATTGCACCTACCGAAGACTATCAAACTCCGAATGCCGTCATCTTATACTTGGGAGTCAG	127082
EXP_CD630_125001_130000_s_PSO-60-2552	0.403	23srRNA	23srRNA		CAJ66922.1	1173	CATACGGGTTGAAGCATGACCGTAAGGACATGTGGACAGTATGGGAGTGAGAATGTTGGC	127389
EXP_CD630_125001_130000_s_PSO-60-961	0.473	23srRNA	23srRNA			1187	TATCTGGTTGATAGGTCGAAGGTGTAAGTGCAGCAATGTATTTAGCTTATCGATACTAAT	128980
EXP_CD630_130001_135000_s_PSO-60-2909	0.388	16srRNA	16srRNA			1216	GAAGAACCTTACCTAAGCTTGACATCCCAATGACATCTCCTTAATCGGAGAGTTCCCTTC	132032
EXP_CD630_130001_135000_s_PSO-60-1480	0.441	23srRNA	23srRNA			1230	CACAGAAGGTAATAGTCCTGTATGTTAAACGAGAAGACTTTAGATATGATCCAGAGTACC	133461
EXP_CD630_130001_135000_s_PSO-60-977	0.38	23srRNA	23srRNA			1234	AAATAGCTTTAGGGCTAGCCTCAAGGTGAGAGATACGGAGGTAGAGCACTGAATGTCCTA	133964
EXP_CD630_130001_135000_s_PSO-60-882	0.239	23srRNA	23srRNA			1235	GAATGCCGTCATCTTATACTTGGGAGTCAGACTGTGGGTGATAAGATTCATAGTCGAAAG	134059
EXP_CD630_130001_135000_s_PSO-60-673	0.494	23srRNA	23srRNA			1237	GAAGATTTCCGGGGCTAAAACTTACTACCGAAGCTACGGCATCAGTAATGATGGGTAGGG	134268
EXP_CD630_135001_140000_s_PSO-60-4768	0.357	23srRNA	23srRNA			1244	CCCATGGAGCTTTACTGTAGCTTGACATTGGGTCTTGGTACTACATGTACAGGATAGGTG	135173
EXP_CD630_135001_140000_s_PSO-60-3952	0.439	23srRNA	23srRNA			1251	GTCGAGGACTTGACCAATATTATTTGATGTTCATTCATTAAGATATATGTGTAGTTTTTA	135989
EXP_CD630_135001_140000_s_PSO-60-3542	0.478	5srRNA/aspC	5srRNA/aspC			1255	TTACTTACCTTATATATTAATTATCATTAATACATTATATCTAATTACTATTCATCTAAA	136399
EXP_CD630_135001_140000_s_PSO-60-283	0.446	CD0108	nrdD	anaerobic ribonucleoside-triphosphate reductase	anaerobic ribonucleoside-triphosphate reductase	1287	CTGATGATTTAGGACCAGAAGATACACTAAAAGAAGTAATAAAACAAGGAACATTGACAA	139658
EXP_CD630_140001_145000_s_PSO-60-3947	0.477	CD0109 (nrdG)/16srRNA	CD0109 (nrdG)/16srRNA			1299	TTCAAGCTTGTATAATGTAACAATTAAACCAAAAGACTCATTGTATATTTGAAATTAAGT	140994
EXP_CD630_140001_145000_s_PSO-60-3799	0.437	CD0109 (nrdG)/16srRNA	CD0109 (nrdG)/16srRNA			1301	AATTTATAGAAATTTTTAATTGTTACAATATAAATATCTAGATAAGTTATGAGATACTGA	141142
EXP_CD630_140001_145000_s_PSO-60-3143	0.488	16srRNA	16srRNA			1307	GCGGACGGGTGAGTAACGCGTGGGTAACCTACCCTGTACACACGGATAACATACCGAAAG	141798
EXP_CD630_140001_145000_s_PSO-60-2299	0.431	16srRNA	16srRNA		CAJ66926.1	1316	GAAGAACCTTACCTAAGCTTGACATCCCAATGACATCTCCTTAATCGGAGAGTTCCCTTC	142642
EXP_CD630_140001_145000_s_PSO-60-1742	0.425	16srRNA	16srRNA		CAJ66926.1	1321	GGATCACCTCCTTTCTAAGGAGAATTGCCTACTGTTTAATTTTGAAAGTTCTTTACGAAC	143199
EXP_CD630_140001_145000_s_PSO-60-689	0.478	23srRNA	23srRNA		CAJ66927.1	1329	TACTTTTTGTAGAACGGGCCAACGAGTTACGTTAAGTAGCAAGGTTAAGCACTTAAGGTG	144252
EXP_CD630_140001_145000_s_PSO-60-448	0.401	23srRNA	23srRNA		CAJ66927.1	1331	GAGATAGCTGGTTCTCCCCGAAATAGCTTTAGGGCTAGCCTCAAGGTGAGAGATACGGAG	144493
EXP_CD630_140001_145000_s_PSO-60-186	0.474	23srRNA	23srRNA		CAJ66927.1	1334	CTTAGAAGCAGCCACTCATTCAAAGAGTGCGTAATAGCTCACTGGTCGAGTGATCCTGCG	144755
EXP_CD630_145001_150000_s_PSO-60-4219	0.394	23srRNA	23srRNA		CAJ66927.1	1343	CCCATGGAGCTTTACTGTAGCTTGACATTGGGTCTTGGTACTACATGTACAGGATAGGTG	145722
EXP_CD630_145001_150000_s_PSO-60-1778	0.477	16srRNA	16srRNA			1367	ATTGGTGACAGGTGGTGCATGGTTGTCGTCAGCTCGTGTCGTGAGATGTTGGGTTAAGTC	148163
EXP_CD630_150001_155000_s_PSO-60-4792	0.412	23srRNA	23srRNA			1383	CTTAGAAGCAGCCACTCATTCAAAGAGTGCGTAATAGCTCACTGGTCGAGTGATCCTGCG	150149
EXP_CD630_150001_155000_s_PSO-60-3825	0.354	23srRNA	23srRNA			1393	CCCATGGAGCTTTACTGTAGCTTGACATTGGGTCTTGGTACTACATGTACAGGATAGGTG	151116
EXP_CD630_155001_160000_s_PSO-60-2487	0.456	CD0113	buk	butyrate kinase	butyrate kinase	1453	CTGCTATGATTGAAGATTTAAAAGTGGGAGTTTTAGGAGAACACGCTTCAAACCTAGGTG	157454
EXP_CD630_160001_165000_s_PSO-60-2263	0.471	CD0119	CD0119	phosphoglucomutase/phosphomannomutase mutase	CAJ66932.1	1499	ACAGCAGTTGGAGACAGATATGTTTTAGAAGATATGGTTAAAAATGGATATAATCTTGGT	162678
EXP_CD630_160001_165000_s_PSO-60-1071	0.382	CD0120	glmS	glucosamine--fructose-6-phosphate aminotransferase [isomerizing]	CAJ66933.1	1510	ATGTAAAGAACATGGAAATGAATTAGTTGCAGTAAGAAAAGATAGTCCTCTTGTAGTTGG	163870
EXP_CD630_165001_170000_s_PSO-60-4075	0.439	CD0121	CD0121	putative thiosulfate sulfurtransferase	CAJ66936.1	1529	AATTGGTTAAGTGTATACTCAGATAGAAAAGATGAAGTGTTAGAACAAGCATTGAAAACT	165866
EXP_CD630_170001_175000_s_PSO-60-4300	0.425	CD0124/5	CD0124/5		CAJ66940.1	1573	GAGGTGCAAAATGAAGAAAAAGCTGTTAGAAAAAGATGGTTTTTATTTATCTTTGTTTGT	170641
EXP_CD630_170001_175000_s_PSO-60-3523	0.29	CD0126	spoIIID	stage III sporulation protein D	stage III sporulation protein D	1580	TGAGATCTCATATAGAGGAAAGGGCCATAGTGGTAGCAAAATATATACTTGAAAAAAACA	171418
EXP_CD630_175001_180000_s_PSO-60-3986	0.497	CD0131	CD0131	putative membrane protein	CAJ66944.1	1623	GTAATAGGTTCTGGATTTGCAACTGGTCAAGAAATACTGCAATTTTTTACGTTTTATGGA	175955
EXP_CD630_180001_185000_s_PSO-60-2606	0.375	CD0134	CD0134	putative transcription antiterminator	CAJ66951.1	1685	AGAAATGGAAAGGATATAAAGATTATACTTTTGTTAGCATATAAAAAAGATGATGATAGA	182335
EXP_CD630_180001_185000_s_PSO-60-1383	0.312	CD0137	CD0137	PTS system, IIc component	CAJ66952.1	1697	TGTAGCAACATTTGAAGTAATGACTCTACTTGCAGTTTTAGGGATTGGATATTCTTATGC	183558
EXP_CD630_180001_185000_s_PSO-60-1275	0.382	CD0137	CD0137	PTS system, IIc component	CAJ66952.1	1698	TGCCTTTTTTATAATAACACCATTTGTAATACCATATACACCAGAAGGAACAGAATCAGT	183666
EXP_CD630_180001_185000_s_PSO-60-783	0.277	CD0137	CD0137	PTS system, IIc component	CAJ66952.1	1702	TCAAGCTGGTACAAAACTACCAAACATAATAACTGCTCAATTTCAAGATATGTTTGCAAC	184158
EXP_CD630_180001_185000_s_PSO-60-660	0.213	CD0137	CD0137	PTS system, IIc component	CAJ66952.1	1703	ACGTATAAAATCAATAGGAAAATTATCAATTTTACCAGGTATATTTGGTATAAATGAGCC	184281
EXP_CD630_180001_185000_s_PSO-60-589	0.178	CD0137	CD0137	PTS system, IIc component	CAJ66952.1	1704	GTCTACCGATAATGCTTAATCCATTGCTATTGATACCATTTGCATTAGTTCCAACAGTAA	184352
EXP_CD630_180001_185000_s_PSO-60-352	0.0855	CD0137	CD0137	PTS system, IIc component	CAJ66952.1	1706	AAATACTAGACAAACAATATTTAAAAGACGAAAAATCAAATGTTGCAGAGGAAGATGATG	184589
EXP_CD630_185001_190000_s_PSO-60-2162	0.37	CD0141	CD0141	putative copper homeostasis protein	CAJ66954.1	1735	AAAATTACGAATATATTAACATCAGGTGGGAAAGGAAGTATAGTTCATAACATACAAATG	187779
EXP_CD630_185001_190000_s_PSO-60-2042	0.357	CD0141	CD0141	putative copper homeostasis protein	CAJ66954.1	1736	TTTAATAATATAGAAAAGATAAAGGAATTAACTAAGGCAAGTAATTTTCATTTTGGTACA	187899
EXP_CD630_185001_190000_s_PSO-60-1081	0.486	CD0142	CD0142	putative RNA-binding protein	putative RNA-binding protein	1746	AAAAGAGATTACAAGATAAACATAAAGACAACAAGAGTATAAGATTCCAAGATGCAGAGA	188860
EXP_CD630_190001_195000_s_PSO-60-4748	0.377	CD0143	secA1	preprotein translocase SecA subunit	CAJ66957.1	1758	GCTAAAGATGGAGAAATAGTAATAGTAGATGAGTTCACAGGTAGACTTATGTTTGGTAGA	190193
EXP_CD630_190001_195000_s_PSO-60-4722	0.431	CD0143	secA1	preprotein translocase SecA subunit	CAJ66957.1	1759	AGATGAGTTCACAGGTAGACTTATGTTTGGTAGAAGATATTCAGAAGGTTTACATCAAGC	190219
EXP_CD630_190001_195000_s_PSO-60-4484	0.111	CD0143	secA1	preprotein translocase SecA subunit	CAJ66957.1	1761	AAGCTTATGATAAGGGAAGACTTACCAGACTGTGTATACAAAAGTGAAATAGGTAAATTT	190457
EXP_CD630_190001_195000_s_PSO-60-4151	0.451	CD0143	secA1	preprotein translocase SecA subunit	CAJ66958.1	1764	ATGAGAAGAAATGGATTTAAAGAAGAAATAGTAAATAGAGTAGATACTCCAATAGAAGGT	190790
EXP_CD630_190001_195000_s_PSO-60-1597	0.476	CD0145	CD0145	putative RNA-binding protein	CAJ66961.1	1790	CGAGATGAGTGATGTTACACTAAGAGAATTTTATGAAAAACTAATGTATTTGAGAAATCT	193344
EXP_CD630_200001_205000_s_PSO-60-3924	0.449	CD0152	gcp	probable glycoprotease	CAJ66965.1	1863	GCTAAAGCACTTGCATATACTTTGAATATTCCACTTGTAGGAGTAAATCATATAGAAGGG	201017
EXP_CD630_205001_210000_s_PSO-60-4591	0.209	CD0155	hpdA	4-hydroxyphenylacetate decarboxylase, activating subunit	CAJ66969.1	1903	ACACTGTAGATGAACTTGTGCAGGTAATTAAACGTGATTCTAACAATTGGAGAAGTAATG	205350
EXP_CD630_205001_210000_s_PSO-60-4299	0.493	CD0155	hpdA	4-hydroxyphenylacetate decarboxylase, activating subunit	CAJ66970.1	1906	AGAAAATATATCAAACCTTGCAAATTCTGATTGGAATGGAAGATTAGTACTTAGAGTACC	205642
EXP_CD630_205001_210000_s_PSO-60-4010	0.234	CD0155/6	CD0155/6		CAJ66970.1	1908	GGTCATGAGACAGCTTTCTAAAATTAAATACAAGTTTTAATTAAAAAAGGATGTTACACT	205931
EXP_CD630_205001_210000_s_PSO-60-3674	0.259	CD0156	CD0156	putative membrane-associated CAAX amino terminal protease	CAJ66971.1	1911	TGAACAAATCATGGAGCAACTTGATTATTAAGAATAAAGACAGAAAAGTACGTTCAGGGT	206267
EXP_CD630_205001_210000_s_PSO-60-3604	0.0894	CD0156	CD0156	putative membrane-associated CAAX amino terminal protease	CAJ66971.1	1912	AGCTGTTATGGCTACCTTTTACATACTTCAGTATTATTTAAGCATGATACTTGTGGAAAT	206337
EXP_CD630_205001_210000_s_PSO-60-3462	0.397	CD0156	CD0156	putative membrane-associated CAAX amino terminal protease	CAJ66971.1	1913	GTTGGGTTACAGATTGTATTTCAAATTCTAACAGATTCACTTATGATTATTATTCCTATA	206479
EXP_CD630_215001_220000_s_PSO-60-542	0.434	CD0166	CD0166	putative amidohydrolase/peptidase	CAJ66980.1	2032	TTTTCCTCTCCAAGTAATTCTTTAGTATTTGATATAACTGTATCTACTAACTCTTTTTCA	219399
EXP_CD630_215001_220000_s_PSO-60-447	0.435	CD0166	CD0166	putative amidohydrolase/peptidase	CAJ66980.1	2033	TAAAGTCCCAACACAACCAAATGCAGATGCAGTATCTCCAACAATTTTAGCTATTTTATC	219494
EXP_CD630_215001_220000_s_PSO-60-189	0.482	CD0166	CD0166	putative amidohydrolase/peptidase	CAJ66981.1	2036	ACCGTTTTCAGGATATGCACCATGAGCTCTTTTACCTTTGATACTTATTTTTATAGTGTC	219752
EXP_CD630_225001_230000_s_PSO-60-3626	0.432	CD0170	CD0170	putative ABC transporter, ATP-binding protein	CAJ66987.1	2095	AAAAGTATTCTTTCTCCATAACCCATAGATACATCTCTAATTTGAAGAACATCATTACCA	226315
EXP_CD630_225001_230000_s_PSO-60-1067	0.198	CD0172/72A	CD0172/72A			2119	AACATAATAAAGTATATAAATAATATTAATTGAATCATACATAATTAAAAAGAGGCTGAT	228874
EXP_CD630_230001_235000_s_PSO-60-3342	0.474	CD0174	CD0174	putative oxidoreductase, acetyl-CoA synthase subunit	CAJ66991.1	2144	ATGCAGGTAACAATTTTACAAGTGAGGCTGTTTTATCAACTGGAGCAATAGATATAGTTC	231599
EXP_CD630_240001_245000_s_PSO-60-4529	0.38	CD0181/2	CD0181/2			2222	ATACCAAGAATAAAAAATAGTCAAGATAGTACACAAGGATATACTTATAAAGAACTCAAA	240412
EXP_CD630_240001_245000_s_PSO-60-3186	0.189	CD0183	CD0183	putative cell wall hydrolase	putative cell wall hydrolase	2235	TCCTGTAATAGAAGAGCCACAAGTAAACCCAAGTATTGACCAAAATGTAGATTCTACAAA	241755
EXP_CD630_245001_250000_s_PSO-60-3505	0.471	CD0188	CD0188	putative ketopantoate reductase	putative ketopantoate reductase	2278	TTGGTAACAAAGATAATAGTGAAGATAGAAAAACTAATATAATAACCGAAGTCTTTGATG	246436
EXP_CD630_245001_250000_s_PSO-60-848	0.128	CD0190/1	CD0190/1		CAJ67006.1	2302	TATTAATTTGATTAACTAAAATAATATGATACTAATAATTTATAATATAAATAAAAAATG	249093
EXP_CD630_245001_250000_s_PSO-60-663	0.343	CD0190/1	CD0190/1		CAJ67006.1	2304	TGTTAAAATAAGTAAAATGCACATATTAGAGCTAAGTTTTTAAGTAAATAAACAAAATGA	249278
EXP_CD630_255001_260000_s_PSO-60-4164	0.362	CD0196	CD0196	conserved hypothetical protein (pseudogene)	CAJ67013.1	2366	TAGATGAGAAAGCATTAGATATTTATACAGAGAGCATTTATATGAAGAAGAATAGACCAG	255777
EXP_CD630_255001_260000_s_PSO-60-4081	0.488	CD0196	CD0196	conserved hypothetical protein (pseudogene)	CAJ67013.1	2367	AATGAATCAGATTTAGAAAAATTTATTAAAATATTACTTTTAGAAACTAGTACTTTTGGA	255860
EXP_CD630_255001_260000_s_PSO-60-1880	0.41	CD0198/9	CD0198/9		CAJ67015.1	2386	TGAATGGGAATAAAATATAGAATGCCAAAAATCCACATAAATACAGGATTTAAGGTCTCT	258061
EXP_CD630_255001_260000_s_PSO-60-47	0.104	CD0199	CD0199	putative membrane-associated nucleotidase	putative membrane-associated nucleotidase	2403	GGTGAAGCTGAAGTTATGCCAATTAATATAAAATGTGATGAATCAGAGTATAAAGATAAT	259894
EXP_CD630_260001_265000_s_PSO-60-3388	0.103	CD0202	CD0202	conserved hypothetical protein	0	2418	GGAAGAAACTTAAAGAAAAAGTTTAATAATTTAACAGTGAGATAGGTATAGCCTACTCCT	261553
EXP_CD630_260001_265000_s_PSO-60-3324	0.035	CD0202	CD0202	conserved hypothetical protein	0	2419	TGTTTTTATAATCAACACAAGCAAACTGAGCAAAACTTTTTAACTTATTGTCTGAACATG	261617
EXP_CD630_260001_265000_s_PSO-60-3165	0.031	CD0202	CD0202	conserved hypothetical protein	0	2420	CTTTTACAATTGAATTGCGAGAAAAATCTTTTTCATATCCATCACTTTTCCCTGTTCCTG	261776
EXP_CD630_260001_265000_s_PSO-60-3122	0.0516	CD0202	CD0202	conserved hypothetical protein	0	2421	ACTTTTCCCTGTTCCTGAAAAATCAAAAGCAAATATATTTACATTATGTTTGGCAAGTGG	261819
EXP_CD630_260001_265000_s_PSO-60-2964	0.111	CD0202/3	CD0202/3		0	2422	TCATTGTATCTCCATTTGGTATTTTTATATGTTTCCAACTCATTTGATTTTCCTTTCTCT	261977
EXP_CD630_260001_265000_s_PSO-60-2912	0.166	CD0202/3	CD0202/3		0	2423	CTTTCTCTATTATAAAATATAATAATTTTTATGTTCTGTTTTATATATTATTCATATTTT	262029
EXP_CD630_260001_265000_s_PSO-60-1743	0.177	CD0203	CD0203	putative DNA repair protein	CAJ67019.1	2434	TTTTGTGAACCTGTTTTATTGTATGTACTTAAATATTTACCTGTTATAGAGTTTGGATTT	263198
EXP_CD630_260001_265000_s_PSO-60-1704	0.375	CD0203	CD0203	putative DNA repair protein	CAJ67019.1	2435	CCTGTTATAGAGTTTGGATTTTTTATAATTTCTTGGGTTGTACCTTCTGCAATAATGAAC	263237
EXP_CD630_260001_265000_s_PSO-60-1599	0.151	CD0203	CD0203	putative DNA repair protein	CAJ67019.1	2436	GCAGACAGTATTGTATCTTTATCGTGTTCCACAACTATAACAGTATTACCCTTATCTCTT	263342
EXP_CD630_260001_265000_s_PSO-60-844	0.43	CD0203	CD0203	putative DNA repair protein	putative DNA repair protein	2443	AGTGGCTCCATCTAATATTGAAATAGTTGGGTCTTTTACAATCAATTGAGGATTAACTTG	264097
EXP_CD630_260001_265000_s_PSO-60-575	0.455	CD0203	CD0203	putative DNA repair protein	putative DNA repair protein	2446	TAAGAGTACCAACAGTAGAGCGAGGATTTTGGCTTCCTTTTTTCTGTTCGATAGCTATAG	264366
EXP_CD630_260001_265000_s_PSO-60-476	0.468	CD0203	CD0203	putative DNA repair protein	CAJ67020.1	2447	GAAGCTGTTCTGAAAGTTTTGCTCCATTACTTAGATTTTCAAAATAACGTCTTTTTCCTT	264465
EXP_CD630_265001_270000_s_PSO-60-3526	0.179	CD0204	CD0204	putative signaling protein	CAJ67022.1	2466	TGAAGTATCTAGTATTTTAATAGGTGTATCTGATAAAGAAAGTATGAATGAGATTCTTAA	266415
EXP_CD630_265001_270000_s_PSO-60-3423	0.118	CD0204	CD0204	putative signaling protein	CAJ67022.1	2467	AGTAAGGGAAAACCTCTTTTCATAGGAAAAAATACTGAATTAATAAAGGACCTTAGCCAT	266518
EXP_CD630_265001_270000_s_PSO-60-3160	0.12	CD0204	CD0204	putative signaling protein	putative signaling protein	2469	AAACTCTTTTACAATAACAATGACATTTATAATCACATGTATTATTGGAATTATAACATT	266781
EXP_CD630_265001_270000_s_PSO-60-2098	0.448	CD0204	CD0204	putative signaling protein	CAJ67024.1	2480	TAATGGATTTAAGTGTTCTATAGACGATTTTGGATTTGGGTACTCATCATTAGGAATATT	267843
EXP_CD630_270001_275000_s_PSO-60-4434	0.284	CD0206	CD0206	PTS system, IIa component	CAJ67024.1	2503	CATGTTAATTCAAAAGAAGAAGCCATTATATCGTTAGTTGATGTAGTGTCAAAAGAAGGA	270507
EXP_CD630_270001_275000_s_PSO-60-2248	0.374	CD0209	CD0209	putative sugar-phosphate kinase	CAJ67025.1	2524	GATATTAAGGAGGTTGCCGACAAAGTTGGATTTGATGGTTTATATTATTTATGTAGAGAC	272693
EXP_CD630_270001_275000_s_PSO-60-386	0.261	CD0210/11	CD0210/11		CAJ67026.1	2542	GTAAAATCATAAATTTAAGTTATTTACAATATGTTTTATATTAAGAATTGATTATTTGGA	274555
EXP_CD630_270001_275000_s_PSO-60-166	0.0418	CD0210/11	CD0210/11		CAJ67026.1	2543	AAGTTAAAATTCAGATTAAATTTAGACCTTTAGAATAAATAAAAATAAACATTAGGTTTA	274775
EXP_CD630_270001_275000_s_PSO-60-61	0.0267	CD0210/11	CD0210/11		CAJ67026.1	2544	TTGGAGATTTTATAAGTGATACTAACTTAAAACCTCTAAAACATTACAATATTCAATTGG	274880
EXP_CD630_275001_280000_s_PSO-60-4871	0.01	CD0211	licC	CTP:phosphocholine cytidylyltransferase	CAJ67026.1	2545	AATGTCTATTAGAAAAGGGGATAAAAGATATAAAAGTTGCAGTAGGTTATTTAAAAGAAA	275070
EXP_CD630_275001_280000_s_PSO-60-4748	0.01	CD0211	licC	CTP:phosphocholine cytidylyltransferase	CAJ67026.1	2546	ACAATAATATTTATACTATGTATTTATTAAGAGAACATTTACCTGATAGCTATGTTATAG	275193
EXP_CD630_275001_280000_s_PSO-60-4654	0.01	CD0211	licC	CTP:phosphocholine cytidylyltransferase	CAJ67026.1	2547	TCCAGATATAAAGGAATCCACTTATTTTACTCTTTATAAAGAAAATTTTAACAATGAGTT	275287
EXP_CD630_275001_280000_s_PSO-60-4617	0.01	CD0211	licC	CTP:phosphocholine cytidylyltransferase	CAJ67026.1	2548	AAAGAAAATTTTAACAATGAGTTTATATTTAAATTTGATGAAAATAATAAGGTTTATGAT	275324
EXP_CD630_275001_280000_s_PSO-60-4503	0.0272	CD0211	licC	CTP:phosphocholine cytidylyltransferase	CAJ67026.1	2549	TTAACAGATGGAAATATTATAGCAAAAAAATTAGAGGAAACAATAGAAAATGGAGACTTT	275438
EXP_CD630_275001_280000_s_PSO-60-4384	0.0118	CD0211	licC	CTP:phosphocholine cytidylyltransferase	CAJ67026.1	2550	TCAGAAAATAGATTTTAAAGATTGTTTTGAAATAGATAATGAAAAAGATTTGAGATTTTC	275557
EXP_CD630_275001_280000_s_PSO-60-4334	0.01	CD0211	licC	CTP:phosphocholine cytidylyltransferase	CAJ67026.1	2551	TGAGATTTTCGGAAAAATGTATAGTGCAAAATAATAAATTTACAATGAAGAAAATTTTAC	275607
EXP_CD630_275001_280000_s_PSO-60-4222	0.01	CD0212	CD0212	putative choline sulfatase	CAJ67026.1	2552	ATGAACCAAGAGCATTTTGATATAAAAACATCACTAGATTATATTAATGAGTATGAGAAG	275719
EXP_CD630_275001_280000_s_PSO-60-4089	0.01	CD0212	CD0212	putative choline sulfatase	CAJ67026.1	2553	CAGAAGAACATATTAGAAAAGCATTGAAATTTAGACCAAATAATTATGATAATAATTTTT	275852
EXP_CD630_275001_280000_s_PSO-60-3990	0.01	CD0212	CD0212	putative choline sulfatase	CAJ67026.1	2554	ATGCCATTAAATCAGCTGTGTTAAGTGTGACATTCTTAAAACATTTTGCTAAGATTCAGG	275951
EXP_CD630_275001_280000_s_PSO-60-3848	0.01	CD0212	CD0212	putative choline sulfatase	CAJ67026.1	2555	AGATACAAATGTACTTGAAGATTTAAAAAGATTTTTTGGTTTTATTGAACTAAGTATTGC	276093
EXP_CD630_275001_280000_s_PSO-60-3823	0.01	CD0212	CD0212	putative choline sulfatase	CAJ67026.1	2556	AAAAGATTTTTTGGTTTTATTGAACTAAGTATTGCTAAATTTCCTGTCTGCTTTTATGGG	276118
EXP_CD630_275001_280000_s_PSO-60-3659	0.01	CD0212	CD0212	putative choline sulfatase	putative choline sulfatase	2557	AGATTTTCAAAAAAAATTATATACTGTTATTAACAATTCTGAGATATCTTCAATATGTCC	276282
EXP_CD630_275001_280000_s_PSO-60-3626	0.01	CD0212	CD0212	putative choline sulfatase	CAJ67027.1	2558	CAATTCTGAGATATCTTCAATATGTCCAATAGAAAGTTTTAAATCTATGACTGCAAAAGA	276315
EXP_CD630_275001_280000_s_PSO-60-3451	0.01	CD0212	CD0212	putative choline sulfatase	CAJ67027.1	2559	GGTTTTTTTAAGTATTATAGAGTAAATAATGGCATTAGTTTAAATTCAGATAAAGATGTT	276490
EXP_CD630_275001_280000_s_PSO-60-3378	0.01	CD0212	CD0212	putative choline sulfatase	CAJ67027.1	2560	CAATAAAGCTAGGGTTTAAAGAAAAAAATAAAAAGTTAGTTTTCACTATATTTATAGATG	276563
EXP_CD630_275001_280000_s_PSO-60-3323	0.01	CD0212	CD0212	putative choline sulfatase	CAJ67027.1	2561	AGATGCTTTATCTCAAAAATATTTATTGGAAACCAAATATAAATCAATGCCTTACACAAA	276618
EXP_CD630_275001_280000_s_PSO-60-3194	0.01	CD0212	CD0212	putative choline sulfatase	CAJ67028.1	2562	GACAAGTGTAGTTACAGGGTTATATACAACTAATCATCATTTTTTACATTCTAGTGCAGG	276747
EXP_CD630_275001_280000_s_PSO-60-3122	0.01	CD0212	CD0212	putative choline sulfatase	CAJ67028.1	2563	TGATGATATAGATTTGTTCAGTGAGATTATGAAAAAAAATGAATATTTCACTGCAAATAT	276819
EXP_CD630_275001_280000_s_PSO-60-2948	0.01	CD0212	CD0212	putative choline sulfatase	CAJ67028.1	2564	GCATATTGAATCATTTAAAGAAACCAATCAATTTGTGTTTATGTCTTTGAGTGATGTTCA	276993
EXP_CD630_275001_280000_s_PSO-60-2917	0.01	CD0212	CD0212	putative choline sulfatase	CAJ67028.1	2565	TTTGTGTTTATGTCTTTGAGTGATGTTCATAAAATATTGGATGATATTGAAAATTATAGT	277024
EXP_CD630_275001_280000_s_PSO-60-2814	0.01	CD0212	CD0212	putative choline sulfatase	CAJ67028.1	2566	CATCTTTATCAAAAAGGAGTTCATTTGTAAGTGCATGGCAAAAATATGATGAAGAGGCTA	277127
EXP_CD630_275001_280000_s_PSO-60-2673	0.01	CD0212	CD0212	putative choline sulfatase	CAJ67028.1	2567	AAGAAGAGTATTTAATTAGTATTTTTTCAGATCATGGAGCTTCATTTTTAGGTAAAGATG	277268
EXP_CD630_275001_280000_s_PSO-60-2611	0.0113	CD0212	CD0212	putative choline sulfatase	CAJ67028.1	2568	TTTTTATTAAAATCAAATATAACTAATAGTGTATTAATGGTTAGAGGGTCTGGAAGTGCC	277330
EXP_CD630_275001_280000_s_PSO-60-2495	0.01	CD0212	CD0212	putative choline sulfatase	CAJ67028.1	2569	ATTAGCAAATATAGAACATGATTTATCTAAGTATGATTGTGTACTTCCAAAAACACTAGG	277446
EXP_CD630_275001_280000_s_PSO-60-2345	0.01	CD0212	CD0212	putative choline sulfatase	CAJ67028.1	2570	ATTAGAAACAAAAGGCATTACTGATATAGATGGAACCATTAATTTTGATGAATACAGTGA	277596
EXP_CD630_275001_280000_s_PSO-60-2198	0.01	CD0212/3	CD0212/3		CAJ67028.1	2571	AAGAAATATTAAATACTAATATTAAAAATTATTTACATATTAAATAGATATAATTTATTG	277743
EXP_CD630_275001_280000_s_PSO-60-2097	0.0556	CD0212/3	CD0212/3			2572	CAAAATATAACTATTGAATTAGAGGGAATAAAAATTTTTACACAAAAAATGAGATACTCA	277844
EXP_CD630_275001_280000_s_PSO-60-1187	0.323	CD0214/5	CD0214/5		CAJ67030.1	2580	TTATGATAATCATTAAGGGCTATATTTTTCTTAAAGTTGTGATTATCATTATTAATTTAC	278754
EXP_CD630_275001_280000_s_PSO-60-1102	0.0336	CD0214/5	CD0214/5		CAJ67030.1	2581	CTTTAGGTGTAGGGATGAAAGGTAAGGTCTTAATATAAAAAAAGTTAGAATAATGCTTGT	278839
EXP_CD630_275001_280000_s_PSO-60-1001	0.0264	CD0214/5	CD0214/5		CAJ67030.1	2582	AGTTTTTATGTATAAATCTAACAAAAATATAGTTTATGATTGCAAATATCATATTGTATT	278940
EXP_CD630_275001_280000_s_PSO-60-842	0.01	CD0215	CD0215	transposase	CAJ67030.1	2583	AGAAATGGAAACTGATAAAGAACATGTGCACTTATTAATATCTTGTGACCCTCAATATGG	279099
EXP_CD630_275001_280000_s_PSO-60-787	0.01	CD0215	CD0215	transposase	CAJ67030.1	2584	TATGGAATTCATAAAGTAGTAAAAGGTTTAAAAGGCTTTAGTTCGAGAGTATTAAGAGAG	279154
EXP_CD630_275001_280000_s_PSO-60-661	0.01	CD0215	CD0215	transposase	CAJ67030.1	2585	GGTTCTGTGAGTTTAGAAGTAGTTAAACAATATATAGAAAATCAACAAGTTAGGACAAAG	279280
EXP_CD630_275001_280000_s_PSO-60-570	0.01	CD0216	CD0216	transposase	CAJ67030.1	2586	CCTAACTAGAACACAATTTGAATTAGTAAGGGAAAAGCAAATGGAAAGTGCTAACTGTTG	279371
EXP_CD630_275001_280000_s_PSO-60-442	0.01	CD0216	CD0216	transposase	CAJ67030.1	2587	TACAAAAGTTAATCAAAGGTAAGTACAATCTTCATAGTCAAACTATTCAAGCTATATCAG	279499
EXP_CD630_275001_280000_s_PSO-60-385	0.01	CD0216	CD0216	transposase	CAJ67030.1	2588	CAGATAAATTTGATGCAAATAGAAAGACTATATCAGAATTAAGAAAAAAAGGTAATACTA	279556
EXP_CD630_275001_280000_s_PSO-60-276	0.01	CD0216	CD0216	transposase	transposase	2589	AGCTAGTGCTATTAATAGAAATGCTAAAGGCAACTTAAAATTATCAATGTCAAAAGGCAG	279665
EXP_CD630_275001_280000_s_PSO-60-147	0.01	CD0216	CD0216	transposase	CAJ67031.1	2590	TTTATACTACACTTTTGACAATGAATTAAATGGAGTTGTAGCCAAAGGCACTAATACCGT	279794
EXP_CD630_275001_280000_s_PSO-60-56	0.01	CD0216	CD0216	transposase	CAJ67031.1	2591	GCTAGTGTAACAAATGAAGGTGTAGGGCTTATTCTATCTAATAGAGAAGGCAGAAGTATT	279885
EXP_CD630_280001_285000_s_PSO-60-4938	0.01	CD0216	CD0216	transposase	CAJ67031.1	2592	AAGGTAGTAGACAATCAAAGAAGTTATGGAGATTAAAAAATAAGATAAGAAGTAAAACAG	280003
EXP_CD630_280001_285000_s_PSO-60-4750	0.01	CD0216	CD0216	transposase	CAJ67031.1	2593	AGATTAAACAGAGTTAATAGACAGAAAATATCTCAAATGGAGTATGGTCGAATAAAGGAC	280191
EXP_CD630_280001_285000_s_PSO-60-4720	0.01	CD0216	CD0216	transposase	CAJ67031.1	2594	TCTCAAATGGAGTATGGTCGAATAAAGGACTATATAAAATATAAAGCAAAAGAGCAAGGT	280221
EXP_CD630_280001_285000_s_PSO-60-4623	0.014	CD0216	CD0216	transposase	CAJ67031.1	2595	AAACTTGCCCAAAGTGTTCTAAAAAACACAAACCAACTGGTAGAACTTATAGTTGTACTT	280318
EXP_CD630_280001_285000_s_PSO-60-4486	0.016	CD0216/7	CD0216/7		CAJ67031.1	2596	TTTAGAATAAATCATAAGCAACCAATAAATTTAAAAGTATCTACCGTTTGAGCCATGTGT	280455
EXP_CD630_280001_285000_s_PSO-60-4384	0.0169	CD0216/7	CD0216/7			2597	AAGTAGCTTGGCTTTGTAACCACCTCTGTTGTACTGTTTAAGTATAAATAAGTGTGTTAG	280557
EXP_CD630_280001_285000_s_PSO-60-4294	0.0328	CD0216/7	CD0216/7			2598	GGAGTGTGTCAACTTAGAGGTTAATTAGGTGTTTAATCAAAGTTAATGCCTTTAGAATAC	280647
EXP_CD630_280001_285000_s_PSO-60-4097	0.383	CD0217	CD0217	putative nitroreductase	CAJ67032.1	2600	AGATATAAGTGCATAAGGAACTAATTTTAATGGTAAGTCTAAAGTTTGTCTAACTTTATT	280844
EXP_CD630_280001_285000_s_PSO-60-246	0.457	CD0221	purG	phosphoribosylformylglycinamidine cyclo-ligase	CAJ67036.1	2638	GAAATGCCTGGAATGTATGGAGAAGATGACTATGATTTAGCAGGATTTTCTGTAGGAATA	284695
EXP_CD630_285001_290000_s_PSO-60-3771	0.341	CD0223	purH	bifunctional purine biosynthesis protein [includes: phosphoribosylaminoimidazolecarboxamide formyltransferase and IMP cyclohydrolase]	bifunctional purine biosynthesis protein [includes: phosphoribosylaminoimidazolecarboxamide formyltransferase and IMP cyclohydrolase]	2652	AGAATCTCATGTAGAAACTGTAAATGAACACAAAATACATTCAATAGATTTAGTAGCTGT	286170
EXP_CD630_285001_290000_s_PSO-60-1573	0.448	CD0224	purD	phosphoribosylamine--glycine ligase	CAJ67040.1	2673	AGATTAGAAACAGATTTACATGAGATAATGGAAGCTATACTAGATAATAAGTTAAAAGAT	288368
EXP_CD630_290001_295000_s_PSO-60-3624	0.431	CD0225	purL	formylglycinamidine ribonucleotide synthetase	CAJ67043.1	2700	AGAAACTTAGATAAAGTAAGAGAACTTATACATGGAAATAAAGTCTTATCAACATATGCA	291317
EXP_CD630_290001_295000_s_PSO-60-3509	0.2	CD0225	purL	formylglycinamidine ribonucleotide synthetase	CAJ67043.1	2701	TAGGATTTAAGTTTAGTGAAGAGGCTGAAAAAGCATTTACAGATGATAAATTATTTGAGG	291432
EXP_CD630_290001_295000_s_PSO-60-3371	0.472	CD0225	purL	formylglycinamidine ribonucleotide synthetase	CAJ67043.1	2702	GAAGTACAGTTAAAGAAGCTAGTATATTTATCAAAGGTGAAGAACTTGCATTAGATGAAT	291570
EXP_CD630_290001_295000_s_PSO-60-2661	0.492	CD0225	purL	formylglycinamidine ribonucleotide synthetase	CAJ67044.1	2709	GAAGGTAAGTTTGTTGCCAGTGAAGATGTTATGAGAGAATTAATTGCTAATGGACAAGTA	292280
EXP_CD630_290001_295000_s_PSO-60-2370	0.227	CD0225/6	CD0225/6		CAJ67044.1	2712	TTGATAGCTAGAATATATATTTTAGATATTTAGATTTGAAGAGATGTAATAATGTGATGA	292571
EXP_CD630_290001_295000_s_PSO-60-2294	0.173	CD0225/6	CD0225/6		CAJ67044.1	2713	CATCTCTTTTTTATTTATATAAGAAATAATAGTTCAGCTTAAATTAAAATATACTGTGTT	292647
EXP_CD630_290001_295000_s_PSO-60-2207	0.0985	CD0225/6	CD0225/6		CAJ67044.1	2714	AATAGTAATCATAATAAAGGAAAGTATTAATAAAAGGGTATGGTAGTCAATTAAAAAAAT	292734
EXP_CD630_290001_295000_s_PSO-60-2090	0.0554	CD0225/6	CD0225/6		CAJ67044.1	2715	AGTGAAACTAAATCTAAAGTTTTAATGAATATAAAAGAAATTAATTTAACAAAGTAGTCT	292851
EXP_CD630_290001_295000_s_PSO-60-1943	0.0931	CD0225/6	CD0225/6		CAJ67044.1	2716	ATTTTGAACGAAATAAGTTCACTAATAAATATACTGGCATTGACCCAATTATCTGGTAGT	292998
EXP_CD630_290001_295000_s_PSO-60-1779	0.146	CD0226	CD0226	putative transglycosylase	CAJ67044.1	2718	TAATGGATATAATTTATCATCTAATTCTGAAAAACTGTTTAATGAACTTGATAGTGTAGC	293162
EXP_CD630_290001_295000_s_PSO-60-1706	0.0548	CD0226	CD0226	putative transglycosylase	putative transglycosylase	2719	GGTAAGTTTATTGAAGTTGATACAAAAGATAAAAGTGTAAAGTCGAGAATTGAAAATGCT	293235
EXP_CD630_290001_295000_s_PSO-60-1457	0.18	CD0226	CD0226	putative transglycosylase	CAJ67045.1	2720	GGTACTAGACATATTAAGGAATATATAGATATGTTTGGAGGTAGCATAGAAATGGGATTG	293484
EXP_CD630_290001_295000_s_PSO-60-1357	0.0429	CD0226	CD0226	putative transglycosylase	CAJ67045.1	2721	GCGTAGAATCAATTTCTGACTTGTATAAAATGCCAAAGGAGACACAAAATTATATACCTA	293584
EXP_CD630_290001_295000_s_PSO-60-1256	0.0348	CD0227	CD0227	conserved hypothetical protein	CAJ67045.1	2722	TAAATATAGACAAGCTAAATATAAGTCCAAGTAGAAGTATAGAAGTTAAAAAGACAAAGG	293685
EXP_CD630_290001_295000_s_PSO-60-1202	0.0572	CD0227	CD0227	conserved hypothetical protein	CAJ67045.1	2723	CAAAGGAAAATAATAAGTTTTCTGACAGCTTAAACTTTGTAAAACAATCTTCTTCACTAG	293739
EXP_CD630_290001_295000_s_PSO-60-1102	0.402	CD0227	CD0227	conserved hypothetical protein	CAJ67045.1	2724	GGAGAGGCTTGTACTTACACAAAACTATGGTGACATTAGTAGATATAAAAATGCAGTAAA	293839
EXP_CD630_290001_295000_s_PSO-60-942	0.073	CD0227	CD0227	conserved hypothetical protein	CAJ67045.1	2725	AAACTTGAGGATATGACTAGTAAACTACTTAATGAAGAAAAAGAAAATATAGATATTGTT	293999
EXP_CD630_290001_295000_s_PSO-60-755	0.212	CD0228	fliN	flagellar motor switch protein	CAJ67045.1	2727	AAAGACTGGGATTATAGAGGAAAATCAAAATGTTTTTAATGCTAAAGTAAATGTGGCTGT	294186
EXP_CD630_290001_295000_s_PSO-60-643	0.0916	CD0228	fliN	flagellar motor switch protein	CAJ67045.1	2728	GGTTCTATAATAAAACTAAATAAGAATGTAGATGAAAAATTAGACATATATGCAAATGAC	294298
EXP_CD630_290001_295000_s_PSO-60-446	0.0998	CD0228/9	CD0228/9		CAJ67045.1	2730	GTATTTTTATAAAAAATTTAAAATCTATTTGAATCGTATAAATATTTTTCTTCTTTGAGC	294495
EXP_CD630_290001_295000_s_PSO-60-353	0.0147	CD0228/9	CD0228/9		CAJ67046.1	2731	TGAGGTTATGAATATTAAAAGTGTAAGTTCAAATATTGTAGTAAATAATTATCTAAAGAA	294588
EXP_CD630_290001_295000_s_PSO-60-242	0.228	CD0229	flgM	negative regulator of flagellin synthesis (anti-sigma-d factor)	CAJ67046.1	2732	CAAAATAGAACTATCTAAATTTGCAAAGGAAATGTCAAGTGTATCAAATATGAGCGATGA	294699
EXP_CD630_290001_295000_s_PSO-60-178	0.0967	CD0229	flgM	negative regulator of flagellin synthesis (anti-sigma-d factor)	CAJ67046.1	2733	GCTAGAAATAAAAAAATAGAAGAAATAAAAAGTGCATTAGAAAATGGAACTTACAAAATT	294763
EXP_CD630_290001_295000_s_PSO-60-76	0.213	CD0229/30	CD0229/30		CAJ67046.1	2734	GGATAAAGTAATGATTACAGACTTAAAAGTCATAATATATGAAGAAAAAAAGATAATTAG	294865
EXP_CD630_295001_300000_s_PSO-60-4934	0.0495	CD0230		putative flagellar biosynthesis protein	CAJ67046.1	2735	CTAGAAGATATTAGTAGAGAACTTGCATCTATAGAAATAAAAAGAAGACAACTTTTAGGG	295007
EXP_CD630_295001_300000_s_PSO-60-4700	0.292	CD0230/31	CD0230/31		CAJ67046.1	2737	GTTGATAAACAAACTACAACTTATAATTCTTATGGAAACATTAGAAAATAGATATTGGGA	295241
EXP_CD630_295001_300000_s_PSO-60-4446	0.326	CD0231	flgK	putative flagellar hook-associated protein	CAJ67046.1	2739	CAATTAGGTACTGGAGTCCATGTAACAGATGTAACAAGAGCTAGAAATAGTTTTTATGAT	295495
EXP_CD630_295001_300000_s_PSO-60-4434	0.295	CD0231	flgK	putative flagellar hook-associated protein	CAJ67046.1	2740	GGAGTCCATGTAACAGATGTAACAAGAGCTAGAAATAGTTTTTATGATTACCAATTTAGG	295507
EXP_CD630_295001_300000_s_PSO-60-4292	0.331	CD0231	flgK	putative flagellar hook-associated protein	CAJ67046.1	2741	ACTATGGAATATCTGCAGGTATAGATGATTTTTTTAAAGGATGGGAGTCATTATCAAAGG	295649
EXP_CD630_295001_300000_s_PSO-60-4208	0.299	CD0231	flgK	putative flagellar hook-associated protein	CAJ67046.1	2742	GTCTAGTGGTAGAAAATGCATCTAATTTAGCGACTTTAATAAGCGAAAGTTATAAGAAGC	295733
EXP_CD630_295001_300000_s_PSO-60-4125	0.208	CD0231	flgK	putative flagellar hook-associated protein	CAJ67046.1	2743	GATTCTAATATAGATACTGAAATAAAACAAATAAATGACATGTTAAAAAGTCTTGAAGAC	295816
EXP_CD630_295001_300000_s_PSO-60-3814	0.14	CD0231	flgK	putative flagellar hook-associated protein	CAJ67046.1	2746	CGACTTAAAAGATGTATCTGATGGATTAGCAAAACAGATAAATGATGTTTATAATTCATC	296127
EXP_CD630_295001_300000_s_PSO-60-3442	0.111	CD0231	flgK	putative flagellar hook-associated protein	CAJ67046.1	2749	TGTATCTTTAGATGAAGAAATGACAGAACTCATGAAAGTACAACGTTCCTATCAAGCTAG	296499
EXP_CD630_295001_300000_s_PSO-60-3425	0.256	CD0231	flgK	putative flagellar hook-associated protein	CAJ67046.1	2750	AAATGACAGAACTCATGAAAGTACAACGTTCCTATCAAGCTAGTGCAAAAGTTATGTCAA	296516
EXP_CD630_295001_300000_s_PSO-60-3268	0.0276	CD0232	flgL	flagellar hook-associated protein	CAJ67046.1	2751	TCTAAATTCATTGCAAGATAATTTGCAAAGATTAGACAAGGTCAATAGACAAATCAACAC	296673
EXP_CD630_295001_300000_s_PSO-60-3155	0.227	CD0232	flgL	flagellar hook-associated protein	CAJ67046.1	2752	TGAATTCAAAAAGTGAAATAAAAACTATGGAAACTTATATTGAAAATTGTAAAGATACAG	296786
EXP_CD630_295001_300000_s_PSO-60-3042	0.0126	CD0232	flgL	flagellar hook-associated protein	CAJ67046.1	2753	GCAGATATAAAGAAGGGTTTGGTATCAAGTGGGAATGGTTCATATTCAGATGACGAAATA	296899
EXP_CD630_295001_300000_s_PSO-60-2842	0.145	CD0232	flgL	flagellar hook-associated protein	CAJ67046.1	2754	AGTAAGTTTAAAGTTTAATACTAGCTTAAATCTTAATAAATTAAATGATTCTTTAAGTGT	297099
EXP_CD630_295001_300000_s_PSO-60-2769	0.151	CD0232	flgL	flagellar hook-associated protein	CAJ67046.1	2755	GGAATCAGTGTAGATTATAATGTTAAGTTGAGTAGTCTTGGGTTTGATCCAACAAAAACT	297172
EXP_CD630_295001_300000_s_PSO-60-2711	0.0324	CD0232	flgL	flagellar hook-associated protein	CAJ67046.1	2756	CTGATCCATTTGAAAAGTTAAATAATATATCGAAGAAACTGGCAAATCCAAGTGATGCAA	297230
EXP_CD630_295001_300000_s_PSO-60-2560	0.0337	CD0232	flgL	flagellar hook-associated protein	CAJ67046.1	2757	AAACACAGTAGATGCCATGAAAGAAAAAAATGATGAAGGTTTGATACAGTTAAAGGATGT	297381
EXP_CD630_295001_300000_s_PSO-60-2506	0.0596	CD0232	flgL	flagellar hook-associated protein	CAJ67046.1	2758	GGATGTTTTATCGCAAAATGATGAAATAGATTATGGGGAAAAGCTTGTTCAATTAAAGGC	297435
EXP_CD630_295001_300000_s_PSO-60-2363	0.0708	CD0232/3	CD0232/3		CAJ67046.1	2759	ACGCAGATATGATGAAGATTACATTAAAAAAAGGAATACTAGGATTTGAAAACTTAAAAG	297578
EXP_CD630_295001_300000_s_PSO-60-2305	0.0507	CD0233	CD0233	conserved hypothetical protein	CAJ67046.1	2760	AGAGTATGAGCTTTTAGATATAGAAAATGAAGATATTTTAAAAGAATTTAATTCTACTGA	297636
EXP_CD630_295001_300000_s_PSO-60-2165	0.11	CD0233	CD0233	conserved hypothetical protein	CAJ67046.1	2761	TAGAAAAACTTGAAGTAAAATCTCCAAATGATATTATGTTGCTTAATATAATCACTGTTG	297776
EXP_CD630_295001_300000_s_PSO-60-1957	0.478	CD0234	csrA	carbon storage regulator	CAJ67046.1	2763	TCGAGAAAAAAAGATGAAGCAGTACTTATAGGAGATAACATAGAAGTAAAAGTTGTAGGA	297984
EXP_CD630_295001_300000_s_PSO-60-1850	0.0174	CD0234	csrA	carbon storage regulator	CAJ67046.1	2764	AAGTATCTTAAGAAAAGAAATATATGAAAAAGTAAAAAATGAAAATATAAAAGCCACAAA	298091
EXP_CD630_295001_300000_s_PSO-60-1651	0.0439	CD0235	fliS1	flagellar protein FliS	CAJ67046.1	2765	GATGGTGCAGTAAAATATACAAAAATAGCTAGAGGAGCTATTATAGATAAAAATACACGA	298290
EXP_CD630_295001_300000_s_PSO-60-1607	0.112	CD0235	fliS1	flagellar protein FliS	CAJ67046.1	2766	AGATAAAAATACACGAAAAGCACATAGAGAGCTTATAAGAGTTCAAGATATATTTACAGA	298334
EXP_CD630_295001_300000_s_PSO-60-1386	0.0126	CD0235/6	CD0235/6			2768	ATGAGGCTGATAGAAAAAGTAGAGAAGAAAGAAGTAGGTATAAATGATGGAGTTAGATTT	298555
EXP_CD630_295001_300000_s_PSO-60-1284	0.0189	CD0236	fliS2	flagellar protein	flagellar protein	2769	GCTTGTAGATGGTACAGTCAAGTATACTAATATATCTAAAGTTGCACTTTTAAATAAAGA	298657
EXP_CD630_295001_300000_s_PSO-60-972	0.388	CD0236/7	CD0236/7		CAJ67047.1	2772	GGATAAACATATGTCAAGTATAAGTCCAGTAAGAGTTACAGGCCTTTCAGGAAATTTTGA	298969
EXP_CD630_295001_300000_s_PSO-60-867	0.0365	CD0237	fliD	flagellar cap protein	CAJ67047.1	2773	AGTTAATAAAGCGAAACAAGATCAACAAATAGTTAAATGGAAACAAGAAATATACAGGGA	299074
EXP_CD630_295001_300000_s_PSO-60-781	0.0223	CD0237	fliD	flagellar cap protein	CAJ67047.1	2774	ATGACAAGTATTTAAATGGAGACTCTCCTAATAGTATAACAAATAAAAAAGCATATTCTG	299160
EXP_CD630_295001_300000_s_PSO-60-590	0.335	CD0237	fliD	flagellar cap protein	CAJ67047.1	2776	AGTGACCCTATTGTTCAACAGTTTCCTCCAAATGCTAGTGGAGCAAGTTCTTTAAATATA	299351
EXP_CD630_295001_300000_s_PSO-60-349	0.0361	CD0237	fliD	flagellar cap protein	CAJ67048.1	2778	ATAGTTTAGCTGGACAAATTGCCAGTGATAATGGTATTACATTTACAACTGATGCTAGTG	299592
EXP_CD630_295001_300000_s_PSO-60-144	0.0258	CD0237	fliD	flagellar cap protein	CAJ67048.1	2780	ACTGGTTTCTGTTACTGACACTGAAGAAGCTACTAAAAATATGAAAGCATTTGTAGATGA	299797
EXP_CD630_300001_305000_s_PSO-60-4936	0.132	CD0237	fliD	flagellar cap protein	CAJ67049.1	2782	AATGATGATGAATTAAGAGCTTTTGTTGAAGATATTCAGTCTATGTTTTTTGGAGATGCA	300005
EXP_CD630_300001_305000_s_PSO-60-4814	0.384	CD0237	fliD	flagellar cap protein	CAJ67049.1	2783	ACAAATATCATTTAATGCAGATACTTTTTCGAAGGCTCTTATAGATGATAGTGACAAGGT	300127
EXP_CD630_300001_305000_s_PSO-60-4721	0.0437	CD0237	fliD	flagellar cap protein	CAJ67049.1	2784	TGATGATAAGGGTATGTTTGAAAAATTAAAAAAAATTGTATTTGAATATTCTGGAAGTTC	300220
EXP_CD630_300001_305000_s_PSO-60-4480	0.243	CD0237/8	CD0237/8			2786	TCTTCACAAATGAACTATTTCTCACAAGCACAAGGTAATTAATTATGGACAAGTTAGAAG	300461
EXP_CD630_300001_305000_s_PSO-60-4377	0.0472	CD0238	CD0238	conserved hypothetical protein	CAJ67050.1	2787	TTTTATTGAAAAAATGGAGTATAAAAATATAAGTTTTCAATTAGATGAGAGACAAAACAT	300564
EXP_CD630_300001_305000_s_PSO-60-4215	0.362	CD0238	CD0238	conserved hypothetical protein	CAJ67050.1	2788	ACAATTATCAGAAGTAAAAAAAGAATTACATGAGTACAAGCTTACTAAACAGGTAAACAC	300726
EXP_CD630_300001_305000_s_PSO-60-4085	0.0965	CD0238/9	CD0238/9			2789	TGTCCGATAATATAAACGGATAGTTAATACAAAAGTTAAAAGTAGAAATGACAAGGATGT	300856
EXP_CD630_300001_305000_s_PSO-60-3967	0.467	CD0239	fliC	flagellin subunit	CAJ67051.1	2790	GCAAACAATCAAATGGGAAGAAACGTAAATGGACAAAGTAAGTCTATGGAGAAGTTATCT	300974
EXP_CD630_300001_305000_s_PSO-60-3769	0.333	CD0239	fliC	flagellin subunit	flagellin subunit	2792	GGTTCGTTAGAAGAAACTGGAAATATACTACAAAGAATGAGAACTTTATCATTACAATCT	301172
EXP_CD630_300001_305000_s_PSO-60-3690	0.123	CD0239	fliC	flagellin subunit	CAJ67052.1	2793	CTGAAGAAAGAGAAAAGATAGCTGATGAGTTAACACAATTAAAAGATGAGATTGAAAGAA	301251
EXP_CD630_300001_305000_s_PSO-60-3589	0.0866	CD0239	fliC	flagellin subunit	CAJ67052.1	2794	GGAACTTCTTCAACAATAAGATTACAAGTTGGAGCAAGTTATGGAACTAATGTTTCAGGT	301352
EXP_CD630_300001_305000_s_PSO-60-3510	0.0478	CD0239	fliC	flagellin subunit	CAJ67052.1	2795	AGATAAAAATTCAATTAGTAAATACTGCAAGTATAATGGCTTCAGCTGGTATAACAACTG	301431
EXP_CD630_300001_305000_s_PSO-60-3356	0.47	CD0239	fliC	flagellin subunit	CAJ67052.1	2796	CTCATCAAGAGCAAAATTAGGAGCACAACAAAACAGACTAGAATCAACTCAAAACAATTT	301585
EXP_CD630_300001_305000_s_PSO-60-3101	0.154	CD0239/40	CD0239/40		CAJ67052.1	2799	AGAAAGGATAAGGCTTTGCTTTATTCTTTTCTTTTTTTAGAAATATAGTTTTGAAAGGAA	301840
EXP_CD630_300001_305000_s_PSO-60-2966	0.341	CD0240	CD0240	putative glycosyltransferase	CAJ67052.1	2800	ATCAGTATTGAGAAATTCAATAGAGAGTGAACTTATAATAGTTGATACAGGTTCTACAGA	301975
EXP_CD630_300001_305000_s_PSO-60-2887	0.107	CD0240	CD0240	putative glycosyltransferase	CAJ67052.1	2801	AAACAATATACAGAAAAGGTATATTTTCATAATTGGAATGATGATTTTTCTAGTATGAGA	302054
EXP_CD630_300001_305000_s_PSO-60-2744	0.023	CD0240	CD0240	putative glycosyltransferase	CAJ67052.1	2802	AAAGTTTTTTGAAAGTGGTCTTAATAAAAAATTTAACTCTGCCTCAGTACGACTAAAAAA	302197
EXP_CD630_300001_305000_s_PSO-60-2645	0.0243	CD0240	CD0240	putative glycosyltransferase	CAJ67052.1	2803	AGTGTTGAGATTTTTCAAAAACCTTGATTTTAAATACTGTGGGAAAGTTCATGAACAACC	302296
EXP_CD630_300001_305000_s_PSO-60-2504	0.0567	CD0240	CD0240	putative glycosyltransferase	CAJ67052.1	2805	AAATAAAGTAAAAAGAAATGAAAAACTGTTACTTGAGGAATTAAAAGAAGACGAGAAATC	302437
EXP_CD630_300001_305000_s_PSO-60-2359	0.0234	CD0240	CD0240	putative glycosyltransferase	CAJ67053.1	2806	AAATTATACTCAAAATTAGAAATAGTACCTGGATACTTGATAACAAACCTTGCAAAAGTA	302582
EXP_CD630_300001_305000_s_PSO-60-2298	0.0158	CD0240	CD0240	putative glycosyltransferase	CAJ67053.1	2807	ATTTATACTTAGGAAAGGCTAAGAAGTGTGAAAAATTATGCTTAAAATATATTAATAAGG	302643
EXP_CD630_300001_305000_s_PSO-60-2053	0.0264	CD0240	CD0240	putative glycosyltransferase	CAJ67053.1	2809	ACATTGATAAAAATTTATTATAAGCTTGAGAAATATGATTTAGTAATTTCAGAGTATGAT	302888
EXP_CD630_300001_305000_s_PSO-60-2004	0.0346	CD0240	CD0240	putative glycosyltransferase	CAJ67053.1	2810	CAGAGTATGATAATATTGAAGATGTGGAAAAAAAGAAAAATGTGTACTTTAGCTTATTTA	302937
EXP_CD630_300001_305000_s_PSO-60-1869	0.0264	CD0240	CD0240	putative glycosyltransferase	CAJ67053.1	2811	GAGATAGTTTTTATAAAAGTATGGAAGACTTTATAAATAATATAAAAGATGATGAGAAAG	303072
EXP_CD630_300001_305000_s_PSO-60-1789	0.01	CD0240	CD0240	putative glycosyltransferase	CAJ67053.1	2812	TGTGATATTGAAGGTAATTATGGTCTTTTGAATAAAATAAGAATAAACAAACATGTATCA	303152
EXP_CD630_300001_305000_s_PSO-60-1648	0.0191	CD0240	CD0240	putative glycosyltransferase	CAJ67053.1	2813	GTTGACTTATTAGACATTTTTTACAATATGGAATATGTTTGGATAGAGAAATACTTAAGG	303293
EXP_CD630_300001_305000_s_PSO-60-1355	0.0165	CD0240	CD0240	putative glycosyltransferase	putative glycosyltransferase	2814	AAAGTTTGTTTGTAATGACATAGATAAGTTCACTTTAGAATTTAAGCATGTACTTGATGG	303586
EXP_CD630_300001_305000_s_PSO-60-1255	0.0273	CD0240	CD0240	putative glycosyltransferase	CAJ67054.1	2815	CTACATAATATGAGAATATTATTAAATGAATACCCTTTTTACAATAGAATAATAAAAATC	303686
EXP_CD630_300001_305000_s_PSO-60-1142	0.022	CD0240	CD0240	putative glycosyltransferase	CAJ67054.1	2816	AAAAGATAACTTTATTATTCGTATAGAAAATATGATTGAGAATGGAAAAATAAATGATGC	303799
EXP_CD630_300001_305000_s_PSO-60-1060	0.0294	CD0240	CD0240	putative glycosyltransferase	CAJ67054.1	2817	TCAAAAACATTTGCAGATGATGTAAAGATTTTAAATATAAAGGCAATTTTGTTTATGTGT	303881
EXP_CD630_300001_305000_s_PSO-60-989	0.01	CD0240	CD0240	putative glycosyltransferase	CAJ67055.1	2818	TGAAGAAGCTGATTTTGCATTAAAAAAGGCATTATCACTAGACTTAGAAAATGAGGATAC	303952
EXP_CD630_300001_305000_s_PSO-60-844	0.0218	CD0240/1	CD0240/1		CAJ67055.1	2819	GAAAAATATAATAGAAGATTGAATATATACATATAAAAATACTGATGTAAAATTTACTGG	304097
EXP_CD630_300001_305000_s_PSO-60-747	0.01	CD0240/1	CD0240/1		CAJ67056.1	2820	AGAATATACTCAATGATTTTAGTATATAGAAGATTTAATTCAAGGGAAACTAATTTTATC	304194
EXP_CD630_300001_305000_s_PSO-60-696	0.018	CD0240/1	CD0240/1		CAJ67056.1	2821	AATTTTATCATATTTACTTATAATAATAAAATAGACAAGCATATTCAAAAAATAAACAAC	304245
EXP_CD630_300001_305000_s_PSO-60-551	0.01	CD0240/1	CD0240/1		CAJ67056.1	2822	CAATATCCTAAAAACGAAGGTTTTGCACATTAAGACAATTTTTTAGTAATTTCAATGATT	304390
EXP_CD630_300001_305000_s_PSO-60-448	0.01	CD0240/1	CD0240/1			2823	GTATTTGTAATAATTGAATTTTTATTAAGTCATTTTAATACTTAAAAACCATTTATAGAG	304493
EXP_CD630_300001_305000_s_PSO-60-367	0.0107	CD0240/1	CD0240/1		CAJ67057.1	2824	CAAGATTTCTTTATTTTGATAAGATTTAGTTTTTAGCTTTTTGATTGAGCTATATACAAT	304574
EXP_CD630_300001_305000_s_PSO-60-271	0.01	CD0240/1	CD0240/1		CAJ67057.1	2825	AAACTCTGTAAAATTATTGAAATTTCTAACTCAATATTGTTTGATGTACTTATCACTCAA	304670
EXP_CD630_300001_305000_s_PSO-60-158	0.0151	CD0241	CD0241	phosphoserine phosphatase	CAJ67057.1	2826	GTTTTTGATTTAGATTCAACATTAACTAAACAAGAAATACTTCCTGAGATTTCTAAGTGT	304783
EXP_CD630_300001_305000_s_PSO-60-68	0.0214	CD0241	CD0241	phosphoserine phosphatase	phosphoserine phosphatase	2827	ACAAATGAAACTATGCTAGGAAATTTATCTTTTGAGGAAAGTTTTAAGAAAAGAGTCGAT	304873
EXP_CD630_305001_310000_s_PSO-60-4903	0.01	CD0241	CD0241	phosphoserine phosphatase	CAJ67058.1	2828	GTTGTGACAAATAATTTAGATATTTGGATTTGTGATTTAATGAAAGAGCTTTCTTTAGAA	305038
EXP_CD630_305001_310000_s_PSO-60-4788	0.01	CD0241	CD0241	phosphoserine phosphatase	CAJ67058.1	2829	AAGTTATAATAAAAAAAGAAGATATTATAAAAAAAATGAAAGGTCCTATAGTTGCAGTTG	305153
EXP_CD630_305001_310000_s_PSO-60-4727	0.01	CD0241	CD0241	phosphoserine phosphatase	CAJ67058.1	2830	TGATGGCAGTAATGATATAAAAATGATAGAGAATGCTGATATTGGAATTGGATTTGGAGG	305214
EXP_CD630_305001_310000_s_PSO-60-4599	0.01	CD0242	CD0242	conserved hypothetical protein	CAJ67058.1	2831	GCCAACTACTAAAACAATTGTTGTAAACTGTGCAGGTAGAGGAAGTAGACTAGGATTAAA	305342
EXP_CD630_305001_310000_s_PSO-60-4493	0.01	CD0242	CD0242	conserved hypothetical protein	CAJ67058.1	2832	AGACAATTAGAGTGTCTTGATGATTATGATGACATACGTATTGTAGTAGGCTTTCAAGCA	305448
EXP_CD630_305001_310000_s_PSO-60-4411	0.01	CD0242	CD0242	conserved hypothetical protein	CAJ67058.1	2833	GTTCTTATCGTAAAGATATAATGTTTGTATTTAATCATGATTACTTAAACACTAAGACTG	305530
EXP_CD630_305001_310000_s_PSO-60-4289	0.01	CD0242	CD0242	conserved hypothetical protein	CAJ67058.1	2834	ATACTTTTTTTCAAAGAAGATTTCGATAATTTTGTTAACACAGATGGAGAAATTATTGGT	305652
EXP_CD630_305001_310000_s_PSO-60-4182	0.01	CD0242	CD0242	conserved hypothetical protein	CAJ67058.1	2835	TATTAATGATGGAGAGTTTGCTACAGAATTTTCAAGGACAAATGGAGATTATGAGTGGAC	305759
EXP_CD630_305001_310000_s_PSO-60-4131	0.01	CD0242	CD0242	conserved hypothetical protein	CAJ67058.1	2836	TGAGTGGACAGGTTTGTTTAAAATATATTCTAAAAATTTAAGCTCTGGTACAAATCATGT	305810
EXP_CD630_305001_310000_s_PSO-60-3955	0.01	CD0242/3	CD0242/3		CAJ67058.1	2837	GGAGATTTTATATGGGTAATGCAACGAGAATTTATGAAAAACATGTAGATATAAAAAAAG	305986
EXP_CD630_305001_310000_s_PSO-60-3865	0.01	CD0243	CD0243	conserved hypothetical protein	CAJ67058.1	2838	CTAAAAAGCATATTCCAGAGAATCCCTATATTTCAGTGAAATGTAATGACCAAAATCCTG	306076
EXP_CD630_305001_310000_s_PSO-60-3642	0.01	CD0243	CD0243	conserved hypothetical protein	CAJ67058.1	2839	CTTAATATCTATTGCTAAAAAAAGATTTTCTGATAATGACTGTGATTTTCAAGTATGTGA	306299
EXP_CD630_305001_310000_s_PSO-60-3622	0.01	CD0243	CD0243	conserved hypothetical protein	CAJ67058.1	2840	AAAGATTTTCTGATAATGACTGTGATTTTCAAGTATGTGATTTTATCAATACTCTATACG	306319
EXP_CD630_305001_310000_s_PSO-60-3495	0.01	CD0243	CD0243	conserved hypothetical protein	conserved hypothetical protein	2841	TGATGATGAATTAAAAATAGCATTGAAAAATTTATTAGGAATATTAGATAAAAAGGCAAC	306446
EXP_CD630_305001_310000_s_PSO-60-3425	0.01	CD0243	CD0243	conserved hypothetical protein	CAJ67059.1	2842	TCTATACCTATTGGAATAAATAAGAGATTAACTTTGAAAGAATTTTACTCGAAAGAATTA	306516
EXP_CD630_305001_310000_s_PSO-60-3273	0.01	CD0243	CD0243	conserved hypothetical protein	CAJ67059.1	2843	CAAAAGCTTCTTAACAGATATAAATCAATACTCTGATACAGAAAGGCATTATTTTATACT	306668
EXP_CD630_305001_310000_s_PSO-60-3174	0.01	CD0244	CD0244	putative CDP-Glycerol:Poly(glycerophosphate) glycerophosphotransferase	putative CDP-Glycerol:Poly(glycerophosphate) glycerophosphotransferase	2844	TGAATCTGATGAACTATAATAAAAAAAATGAAGTTTTAAATCTTATACAAATACTTATAG	306767
EXP_CD630_305001_310000_s_PSO-60-3107	0.01	CD0244	CD0244	putative CDP-Glycerol:Poly(glycerophosphate) glycerophosphotransferase	CAJ67060.1	2845	TGATTACATAAAAAATAATAATTTAAGTGAATCAATAGTTAATTCATCTCTTGAAGCTAT	306834
EXP_CD630_305001_310000_s_PSO-60-2972	0.01	CD0244	CD0244	putative CDP-Glycerol:Poly(glycerophosphate) glycerophosphotransferase	CAJ67060.1	2846	TGTAAAAATTTTAAGACTTTCCATGTATAAAAATATAAGACTTATTGAAGATTGTGAACT	306969
EXP_CD630_305001_310000_s_PSO-60-2904	0.01	CD0244	CD0244	putative CDP-Glycerol:Poly(glycerophosphate) glycerophosphotransferase	CAJ67060.1	2847	GTAATTTAAACTATTTATCAAATATAATAGAAAATAGTCTAAATAAAAAAACTAAAATTG	307037
EXP_CD630_305001_310000_s_PSO-60-2782	0.01	CD0244	CD0244	putative CDP-Glycerol:Poly(glycerophosphate) glycerophosphotransferase	CAJ67060.1	2848	TTGGATGAGCAGTGCGACTGTTATGTAGTTCCTATACCTTATTACAAGTTAATTGATACG	307159
EXP_CD630_305001_310000_s_PSO-60-2689	0.01	CD0244	CD0244	putative CDP-Glycerol:Poly(glycerophosphate) glycerophosphotransferase	CAJ67060.1	2849	GGTAATGATTTTCCTGAAGATGTTCCAGTAATACATTATGATGATTTTGATTTATCTAAG	307252
EXP_CD630_305001_310000_s_PSO-60-2544	0.01	CD0244	CD0244	putative CDP-Glycerol:Poly(glycerophosphate) glycerophosphotransferase	CAJ67060.1	2850	ACTTGAAACAATATACTAATATGCTTGTATATGTTGCTTATGGAATACTTGGAACTTATC	307397
EXP_CD630_305001_310000_s_PSO-60-2484	0.01	CD0244	CD0244	putative CDP-Glycerol:Poly(glycerophosphate) glycerophosphotransferase	CAJ67060.1	2851	CTGTTAGTTTTTACTTAAATTTTTATGAATTGATAGCATCTAGAAATTTTGATAAGGTTA	307457
EXP_CD630_305001_310000_s_PSO-60-2405	0.01	CD0244	CD0244	putative CDP-Glycerol:Poly(glycerophosphate) glycerophosphotransferase	CAJ67060.1	2852	TGAAATTATAGCAGAATGTAGTGGTATAAATAAAAATCAAATACTAACAATGGGATCTCC	307536
EXP_CD630_305001_310000_s_PSO-60-2297	0.01	CD0244	CD0244	putative CDP-Glycerol:Poly(glycerophosphate) glycerophosphotransferase	putative CDP-Glycerol:Poly(glycerophosphate) glycerophosphotransferase	2853	AAATTATGAATCTAAATTAAAGGGTAAAATAATTTTCTTATGGACAACTAATCTAATGAA	307644
EXP_CD630_305001_310000_s_PSO-60-2143	0.01	CD0244	CD0244	putative CDP-Glycerol:Poly(glycerophosphate) glycerophosphotransferase	putative CDP-Glycerol:Poly(glycerophosphate) glycerophosphotransferase	2854	CATCCATTAGAACTTGAGTATGTAAAATCTAAAGTTCCAGAATGTTTTAATAGATACAAA	307798
EXP_CD630_305001_310000_s_PSO-60-2047	0.01	CD0244	CD0244	putative CDP-Glycerol:Poly(glycerophosphate) glycerophosphotransferase	CAJ67061.1	2855	ATTTTAGATGACTCTGTATCTTACTATGAATCATTCAACTTATCCCATGCTTTAATAACA	307894
EXP_CD630_305001_310000_s_PSO-60-1953	0.01	CD0244	CD0244	putative CDP-Glycerol:Poly(glycerophosphate) glycerophosphotransferase	CAJ67061.1	2856	CGAAGAAACCTATATTAATTTATGATATAGATATGGAACGTGGATATTATGATTCAAGAA	307988
EXP_CD630_305001_310000_s_PSO-60-1855	0.0134	CD0244	CD0244	putative CDP-Glycerol:Poly(glycerophosphate) glycerophosphotransferase	CAJ67061.1	2857	GATATGGATTTAATAAAATTTATGAACTTAGTAAAAAATAATAATGATTATAAGCTAAAT	308086
EXP_CD630_305001_310000_s_PSO-60-1803	0.01	CD0244	CD0244	putative CDP-Glycerol:Poly(glycerophosphate) glycerophosphotransferase	CAJ67061.1	2858	AGCTAAATCAAAGATTAAATTCTTTAAATAGTGTACTATCAAATACAGATGGAAGTTGTG	308138
EXP_CD630_305001_310000_s_PSO-60-1664	0.0288	CD0244/5	CD0244/5		CAJ67061.1	2859	TTTAGGCTTGGAAAGGAGTTAAAACATTATCAATTTTAATAAATATAAGATAATAAAGGG	308277
EXP_CD630_305001_310000_s_PSO-60-1542	0.0368	CD0244/5	CD0244/5		CAJ67061.1	2860	GTATTCTTATATAATCAGTCTAAAATAAAATTTATCAAAAGTAGAGAAAATTACAAATTT	308399
EXP_CD630_305001_310000_s_PSO-60-1503	0.015	CD0244/5	CD0244/5		CAJ67061.1	2861	AGTAGAGAAAATTACAAATTTTTTATACCTAAAAGTGAAAATAAAAGGGAAAACTTTAAA	308438
EXP_CD630_305001_310000_s_PSO-60-1367	0.0993	CD0244/5	CD0244/5		CAJ67061.1	2862	AAATTTAGAATAAATTTATTTTATATTGTAAATTTTTGTAAATTTTTAATATATATGTAC	308574
EXP_CD630_305001_310000_s_PSO-60-1250	0.262	CD0244/5	CD0244/5		CAJ67061.1	2863	ATTAGAAATTAAATTAAAAAATTACATAAAAAAAATACTTAAAAAAATATTTAAAAAATT	308691
EXP_CD630_305001_310000_s_PSO-60-954	0.169	CD0244/5	CD0244/5		CAJ67061.1	2866	CCAATTATAACATAAAATAAAGAAAAATTATCTCAAAAAGTTACTATTTTACAAAAAGAG	308987
EXP_CD630_305001_310000_s_PSO-60-895	0.31	CD0244/5	CD0244/5		CAJ67061.1	2867	GCAACTTTTCGAAGAAATATTTAAATACATATTAAAATTTTTTTATATTTTCATGGGACT	309046
EXP_CD630_305001_310000_s_PSO-60-771	0.121	CD0244/5	CD0244/5		CAJ67061.1	2868	CGATTAATTTAAATAAATAAAGAAGTCATTTTTGTAATATAGCAACTTCATTTTTTATTA	309170
EXP_CD630_310001_315000_s_PSO-60-4879	0.312	CD0247	fliE	flagellar hook-basal body complex protein	flagellar hook-basal body complex protein	2875	TGATTGGAGAAGCAAAGCCATTAACTCTTAATAATAAAGAAGAAAAAAAGAATTTTGAAG	310062
EXP_CD630_310001_315000_s_PSO-60-4062	0.424	CD0248	fliF	flagellar M-ring protein	CAJ67062.1	2882	TTATTTGATGCTAAAACCAGGGACGACTTTAGAAAAAAACCAAATAAAGTCTGTTATGGC	310879
EXP_CD630_310001_315000_s_PSO-60-4016	0.459	CD0248	fliF	flagellar M-ring protein	CAJ67062.1	2883	AAGTCTGTTATGGCACTTATATCAGGAAGCGTTACAAATATACCAGAGAAAAATGTTCAG	310925
[truncated: 5,625 more rows]

## Sheet: L13+
EXP_CD630_1_5000_s_PSO-60-4883	1.143	CD0001	dnaA	chromosomal replication initiator protein	chromosomal replication initiator protein	1	CAGTAAGTTTTAATACCTTTTTTAAAAACATCGTACCATTAAAAATACATCTTAATGATT	58
[truncated: 35,263 more rows]

[truncated: 19 more sheets: L13-, L14+, L14-, L15+, L15-, L16+, L16-, L17+, L17-, L19+, L19-, L20+, L20-, L21+, L21-, EK36+, EK36-, EK37+, EK37-]
