# Supplementary material for: Array comparative hybridisation reveals a high degree of similarity between UK and European clinical isolates of hypervirulent Clostridium difficile
Source: BMC Genomics. 2010 Jun 21;11:389. doi: 10.1186/1471-2164-11-389 (PMC3224701; doi:10.1186/1471-2164-11-389)
Supplement: Additional file 6 — Lists of probes present and absent for strains 1351(ATCC 43593), CD37, R8366, R20298, R10459, P62, MTZR, L35, L34, L23 and L01. Excel sheets containing presence and absence lists by probe for the above strains. [file 1471-2164-11-389-S6.ZIP]

Archive with 1 entries (1 files):
- Marsden_AD6.xls
