# Supplementary material for: Array comparative hybridisation reveals a high degree of similarity between UK and European clinical isolates of hypervirulent Clostridium difficile
Source: BMC Genomics. 2010 Jun 21;11:389. doi: 10.1186/1471-2164-11-389 (PMC3224701; doi:10.1186/1471-2164-11-389)
Supplement: Additional file 6 — Lists of probes present and absent for strains 1351(ATCC 43593), CD37, R8366, R20298, R10459, P62, MTZR, L35, L34, L23 and L01. Excel sheets containing presence and absence lists by probe for the above strains. [file 1471-2164-11-389-S6.ZIP › Marsden_AD6.xls]

## Sheet: 1351-
EXP_CD630_5001_10000_s_PSO-60-4298	0.345	CD0005	gyrB	DNA gyrase subunit B	DNA gyrase subunit B	53	AGATGGAGCCCATATAAGAACTTTATTATTAACATTCTTCTTTAGATATATGAGACCTCT	5643
EXP_CD630_10001_15000_s_PSO-60-3502	0.374	16SrRNA	16SrRNA		CAJ66819.1	106	GGAGAGTGGAATTCCTAGTGTAGCGGTGAAATGCGTAGATATTAGGAGGAACACCAGTTG	11439
EXP_CD630_10001_15000_s_PSO-60-3393	0.454	16SrRNA	16SrRNA		CAJ66819.1	107	GGAGCAAACAGGATTAGATACCCTGGTAGTCCACGCTGTAAACGATGAGTACTAGGTGTC	11548
EXP_CD630_10001_15000_s_PSO-60-3307	0.422	16SrRNA	16SrRNA		CAJ66819.1	108	CTAACGCATTAAGTACTCCGCCTGGGAAGTACGCTCGCAAGAGTGAAACTCAAAGGAATT	11634
EXP_CD630_10001_15000_s_PSO-60-3053	0.476	16SrRNA	16SrRNA		CAJ66819.1	110	CTTGTCTTTAGTTGCCATCATTAAGTTGGGCACTCTAGAGAGACTGCCAGGGATAACCTG	11888
EXP_CD630_10001_15000_s_PSO-60-2903	0.48	16SrRNA	16SrRNA			112	CGTAAGGTGGAGCTAATCCCTTAAAGCTACTCTCAGTTCGGATTGTAGGCTGAAACTCGC	12038
EXP_CD630_10001_15000_s_PSO-60-2616	0.499	16SrRNA	16SrRNA		CAJ66820.1	115	ATTGCCTACTGTTTAATTTTGAAAGTTCTTTATGAACTTCATATTTGGGGGTGTAGCTCA	12325
EXP_CD630_10001_15000_s_PSO-60-1844	0.408	23SrRNA	23SrRNA		CAJ66820.1	122	ATAAAGTTTTCTTTATTGGGGTTGCGGACATATCATAACGAAGAGGTATCGTAATTGAAG	13097
EXP_CD630_10001_15000_s_PSO-60-1766	0.376	23SrRNA	23SrRNA		CAJ66820.1	123	CACAGAAGGTAATAGTCCTGTATGTTAAACGAGAAGACTTTAGATATGATCCAGAGTACC	13175
EXP_CD630_10001_15000_s_PSO-60-1657	0.402	23SrRNA	23SrRNA		CAJ66820.1	124	CTAAATACTACCTAGTGACCGATAGCGTATAGTACCGTGAGGGAAAGGTGAAAAGAACCC	13284
EXP_CD630_10001_15000_s_PSO-60-1589	0.439	23SrRNA	23SrRNA		CAJ66820.1	125	GAGTGAAATAGAACCTGAAACCCTGCACTTACAAGCTGTGGAAGCACATTTCTTGTGTGA	13352
EXP_CD630_10001_15000_s_PSO-60-1493	0.484	23SrRNA	23SrRNA		CAJ66820.1	126	TTAAGTAGCAAGGTTAAGCACTTAAGGTGTGGAGCCGTAGCGAAAGCGAGTTTTAACTGA	13448
EXP_CD630_10001_15000_s_PSO-60-1389	0.306	23SrRNA	23SrRNA		CAJ66820.1	127	ATGAGCAGGATGAAGCGAAAGTAAAATTTCGTGGAGGTCCGAACCCACGAGCGTTGAAAA	13552
EXP_CD630_10001_15000_s_PSO-60-1263	0.147	23SrRNA	23SrRNA		CAJ66820.1	128	AAATAGCTTTAGGGCTAGCCTCAAGGTGAGAGATACGGAGGTAGAGCACTGAATGTCCTA	13678
EXP_CD630_10001_15000_s_PSO-60-1168	0.214	23SrRNA	23SrRNA		CAJ66820.1	129	GAATGCCGTCATCTTATACTTGGGAGTCAGACTGTGGGTGATAAGATTCATAGTCGAAAG	13773
EXP_CD630_10001_15000_s_PSO-60-1077	0.434	23SrRNA	23SrRNA		CAJ66820.1	130	TAAATGTAAGTTAAGTGGTAAAGGATGTGGGATTGCACAGACAACCAGGATGTTGGCTTA	13864
EXP_CD630_10001_15000_s_PSO-60-959	0.476	23SrRNA	23SrRNA		CAJ66820.1	131	GAAGATTTCCGGGGCTAAAACTTACTACCGAAGCTACGGCATCAGTAATGATGGGTAGGG	13982
EXP_CD630_10001_15000_s_PSO-60-746	0.456	23SrRNA	23SrRNA		CAJ66820.1	133	GACCTAAGCTGAGGCCGAAAGGCGTAGGTGATGGACAACAGGTTGATATTCCTGTACTAC	14195
EXP_CD630_10001_15000_s_PSO-60-695	0.344	23SrRNA	23SrRNA		CAJ66820.1	134	CTGTACTACCGATAACCGTTTGAGAGAAGGGATGACACAGTAGGATAAGCTAAGCACACT	14246
EXP_CD630_10001_15000_s_PSO-60-445	0.428	23SrRNA	23SrRNA		CAJ66821.1	136	CCAGCGAGAGAACTGTTGTTAAGGAACTCGGCAAAATGACCCCGTAACTTAGGGATAAGG	14496
EXP_CD630_10001_15000_s_PSO-60-346	0.496	23SrRNA	23SrRNA		CAJ66821.1	137	GACTGTTTACCAAAAACATAGGTTTCTGCTAAGTCGCAAGACGATGTATAGGAGCTGACG	14595
EXP_CD630_10001_15000_s_PSO-60-275	0.335	23SrRNA	23SrRNA		CAJ66822.1	138	CTGGAAGGTTAAGGGGATCTGTTAGAGCAATCGAAGCAGTGAACTTAAGCCCCAGTAAAC	14666
EXP_CD630_10001_15000_s_PSO-60-142	0.394	23SrRNA	23SrRNA			139	TAACGATTTGGGCACTGTCTCAACAACAGACTCGGTGAAATTGTAATTCCGGTGAAGATG	14799
EXP_CD630_10001_15000_s_PSO-60-54	0.326	23SrRNA	23SrRNA		CAJ66823.1	140	CCCATGGAGCTTTACTGTAGCTTGACATTGGGTCTTGGTACTACATGTACAGGATAGGTG	14887
EXP_CD630_15001_20000_s_PSO-60-4939	0.329	23SrRNA	23SrRNA		CAJ66823.1	141	CTTGTAGTACTGGGACTCTAACCATAGGCCATGAATCTGGTCTTGGGACACTGTCAGGTG	15002
EXP_CD630_15001_20000_s_PSO-60-4716	0.45	23SrRNA	23SrRNA		CAJ66824.1	143	TTCTGCGTGGAAGGGCCATCGCTCAACGGATAAAAGCTACCCTGGGGATAACAGGCTTAT	15225
EXP_CD630_15001_20000_s_PSO-60-690	0.354	CD0014/5	CD0014/5		serS1_putative cytosine/adenosine deaminase	182	GCTTTGATGAAGAGAATATATTATGAGTAAACAATAAATAAAAAAACTATGAAATTATTA	19251
EXP_CD630_20001_25000_s_PSO-60-1797	0.327	CD0018/9	CD0018/9		CAJ66827.1	218	CTCGATTTTTGTAGTTTTTTGAGTTAAATTCAAATTAATTTTGATTTAGATTTATTGAAT	23144
EXP_CD630_25001_30000_s_PSO-60-4903	0.472	CD0019; 16srRNA	CD0019_16srRNA		CAJ66828.1	235	AAGTTTTAAAAATTAAAGATAAAGAATACATGATAAATAAAAAAATTAAAAAAAGTAAAA	25038
EXP_CD630_25001_30000_s_PSO-60-4528	0.487	16SrRNA	16SrRNA			239	AAGGTATGCTAATACGGGATAATATATTTGAGAGGCATCTCTTGAATATCAAAGGTGAGC	25413
EXP_CD630_25001_30000_s_PSO-60-4047	0.388	16SrRNA	16SrRNA		CAJ66829.1	243	GGAGAGTGGAATTCCTAGTGTAGCGGTGAAATGCGTAGATATTAGGAGGAACACCAGTTG	25894
EXP_CD630_25001_30000_s_PSO-60-3943	0.356	16SrRNA	16SrRNA			244	CGTGGGGAGCAAACAGGATTAGATACCCTGGTAGTCCACGCTGTAAACGATGAGTACTAG	25998
EXP_CD630_25001_30000_s_PSO-60-3852	0.449	16SrRNA	16SrRNA			245	CTAACGCATTAAGTACTCCGCCTGGGAAGTACGCTCGCAAGAGTGAAACTCAAAGGAATT	26089
EXP_CD630_25001_30000_s_PSO-60-3264	0.432	16SrRNA	16SrRNA		CAJ66830.1	250	CTTTTGGAAGAAGTCGTCGAAGGTGGAATCAATAACTGGGGTGAAGTCGTAACAAGGTAG	26677
EXP_CD630_25001_30000_s_PSO-60-2859	0.341	23SrRNA	23SrRNA		CAJ66830.1	254	ATGAAGGACGTGATAAGCTGCGATAAGCTTCGGGGAGTTGCACGTAAACTTTGATCCGAA	27082
EXP_CD630_25001_30000_s_PSO-60-2554	0.35	23SrRNA	23SrRNA		CAJ66830.1	256	CACAGAAGGTAATAGTCCTGTATGTTAAACGAGAAGACTTTAGATATGATCCAGAGTACC	27387
EXP_CD630_25001_30000_s_PSO-60-2445	0.475	23SrRNA	23SrRNA		CAJ66830.1	257	CTAAATACTACCTAGTGACCGATAGCGTATAGTACCGTGAGGGAAAGGTGAAAAGAACCC	27496
EXP_CD630_25001_30000_s_PSO-60-2377	0.41	23SrRNA	23SrRNA		CAJ66830.1	258	GAGTGAAATAGAACCTGAAACCCTGCACTTACAAGCTGTGGAAGCACATTTCTTGTGTGA	27564
EXP_CD630_25001_30000_s_PSO-60-2177	0.454	23SrRNA	23SrRNA		CAJ66830.1	260	ATGAGCAGGATGAAGCGAAAGTAAAATTTCGTGGAGGTCCGAACCCACGAGCGTTGAAAA	27764
EXP_CD630_25001_30000_s_PSO-60-2051	0.389	23SrRNA	23SrRNA		CAJ66830.1	261	AAATAGCTTTAGGGCTAGCCTCAAGGTGAGAGATACGGAGGTAGAGCACTGAATGTCCTA	27890
EXP_CD630_25001_30000_s_PSO-60-1956	0.259	23SrRNA	23SrRNA		CAJ66830.1	262	GAATGCCGTCATCTTATACTTGGGAGTCAGACTGTGGGTGATAAGATTCATAGTCGAAAG	27985
EXP_CD630_25001_30000_s_PSO-60-1865	0.369	23SrRNA	23SrRNA		CAJ66830.1	263	TAAATGTAAGTTAAGTGGTAAAGGATGTGGGATTGCACAGACAACCAGGATGTTGGCTTA	28076
EXP_CD630_25001_30000_s_PSO-60-1664	0.244	23SrRNA	23SrRNA		CAJ66831.1	265	ATGACCGTAAGGACATGTGGACAGTATGGGAGTGAGAATGTTGGCATGAGTAGCGAGATG	28277
EXP_CD630_25001_30000_s_PSO-60-1543	0.495	23SrRNA	23SrRNA		CAJ66831.1	266	GTTAGTCGGGACCTAAGCTGAGGCCGAAAGGCGTAGGTGATGGACAACAGGTTGATATTC	28398
EXP_CD630_25001_30000_s_PSO-60-1490	0.463	23SrRNA	23SrRNA		CAJ66831.1	267	GATATTCCTGTACTACCGATAACCGTTTGAGAGAAGGGATGACACAGTAGGATAAGCTAA	28451
EXP_CD630_25001_30000_s_PSO-60-1243	0.449	23SrRNA	23SrRNA		CAJ66832.1	269	TATCCTAAGGCCAGCGAGAGAACTGTTGTTAAGGAACTCGGCAAAATGACCCCGTAACTT	28698
EXP_CD630_25001_30000_s_PSO-60-1063	0.376	23SrRNA	23SrRNA		CAJ66832.1	271	CTGGAAGGTTAAGGGGATCTGTTAGAGCAATCGAAGCAGTGAACTTAAGCCCCAGTAAAC	28878
EXP_CD630_25001_30000_s_PSO-60-942	0.348	23SrRNA	23SrRNA			272	GCACGAAAGGCGTAACGATTTGGGCACTGTCTCAACAACAGACTCGGTGAAATTGTAATT	28999
EXP_CD630_25001_30000_s_PSO-60-842	0.361	23SrRNA	23SrRNA			273	CCCATGGAGCTTTACTGTAGCTTGACATTGGGTCTTGGTACTACATGTACAGGATAGGTG	29099
EXP_CD630_25001_30000_s_PSO-60-745	0.412	23SrRNA	23SrRNA			274	CATCCTTGGGATACCACCCTTGTAGTACTGGGACTCTAACCATAGGCCATGAATCTGGTC	29196
EXP_CD630_25001_30000_s_PSO-60-644	0.422	23SrRNA	23SrRNA			275	CTCCCAAAAGGTAACGGAGGCGCTCAAAGGTTCTCTCAGTACGGTCGGAAATCGTACGTA	29297
EXP_CD630_30001_35000_s_PSO-60-4474	0.474	5SrRNA-CD0020	5SrRNA-CD0020		CAJ66833.1	285	TAGGTTCAAGTCCTGCCTCCGCAACCATTAAAATGGCTCGTTGGTCAAGAGGTTAAGACA	30467
EXP_CD630_30001_35000_s_PSO-60-4388	0.483	5SrRNA-CD0020	5SrRNA-CD0020		CAJ66833.1	286	TTCAATTCCCCTACGAGTCACCAATTAAATATGCGGGTGTAGCTCAATGGTAGAGTTCTG	30553
EXP_CD630_30001_35000_s_PSO-60-3989	0.42	5SrRNA-CD0020	5SrRNA-CD0020			290	CTGTAAATCTGTTGTCATCGACTTCGGTGGTTCGAATCCACCATCCTCCACCAAAAAAAT	30952
EXP_CD630_30001_35000_s_PSO-60-3846	0.413	5SrRNA-CD0020	5SrRNA-CD0020			291	CCATTTTTGTTTGATATACATATATAAATTGTGGGTGCATAGCTCAGCTGGATAGAGCAA	31095
EXP_CD630_30001_35000_s_PSO-60-3678	0.39	5SrRNA-CD0020	5SrRNA-CD0020			293	GTTCGAGTCCTGCATCCCCAGCCAAATGATGTATTACTAAGCTATATTTGAATTATTTTA	31263
EXP_CD630_30001_35000_s_PSO-60-3443	0.425	5SrRNA-CD0020	5SrRNA-CD0020			295	TGAAAATCCCCGTGTCGGTGGTTCGATTCCGCCTCTGGGCACCAAAATATGGCGGTATAG	31498
EXP_CD630_30001_35000_s_PSO-60-3242	0.353	5SrRNA-CD0020	5SrRNA-CD0020			297	CTGATGGCCCACCACATTAAATTAATTAATATAAATTCGAGGTGTAGCGCAGTTTGGTAG	31699
EXP_CD630_30001_35000_s_PSO-60-3147	0.445	5SrRNA-CD0020	5SrRNA-CD0020			298	AGTCCCTTCACCTCGACCAATATAAGGTGGGTATAGCTCAGTTGGTTAGAGCGCCAGATT	31794
EXP_CD630_30001_35000_s_PSO-60-2780	0.328	5SrRNA-CD0020	5SrRNA-CD0020			302	AACTGGCAGACGCACAGGACTTAAAATCCTGCGGGACTTACCTCTCGTACCGGTTCGATT	32161
EXP_CD630_30001_35000_s_PSO-60-2643	0.418	5SrRNA-CD0020	5SrRNA-CD0020			303	TAGGTTCAAGTCCTGCCTCCGCAACCATTAAAATGGCTCGTTGGTCAAGAGGTTAAGACA	32298
EXP_CD630_30001_35000_s_PSO-60-2205	0.394	5SrRNA-CD0020	5SrRNA-CD0020			308	ATATAAAATTAATACGGAGGATTTCCCGAGCGGCCAAAGGGGGCAGACTGTAAATCTGTT	32736
EXP_CD630_35001_40000_s_PSO-60-381	0.377	CD0022	CD0022	putative translation elongation factor	putative translation elongation factor	366	CAGATAAAGATGCAGAAGCTTTAGAAAAGATAGATTTTCCTAAACCACAAATATATTATG	39560
EXP_CD630_40001_45000_s_PSO-60-4479	0.35	CD0022/3	CD0022/3		CAJ66834.1	373	AAGTAATGAACAAAATAAATAGAAAAATAATTAATATATATTATTAAAAATATTTTTAGG	40462
EXP_CD630_40001_45000_s_PSO-60-3056	0.461	CD0024/5	CD0024/5		CAJ66835.1	386	AGATTGGAGTGATATTATGAAAGAGAACATAGTCATGAAATCAAGAGTTAGGCTAGCTAG	41885
EXP_CD630_40001_45000_s_PSO-60-1803	0.342	CD0026	clpC	ATP-dependent Clp protease	CAJ66835.1	399	GAAGATATAGTATTAAGTCCAAGAAGTAAACAAATACTTGAATTATCAGGAATGTTTGCA	43138
EXP_CD630_40001_45000_s_PSO-60-1268	0.497	CD0026	clpC	ATP-dependent Clp protease	CAJ66835.1	404	CTGGAGCTAAGTATAGAGGAGAATTTGAAGAAAGAATTAAAGAAGTTGTAGATGAAGTTG	43673
EXP_CD630_40001_45000_s_PSO-60-370	0.416	CD0026	clpC	ATP-dependent Clp protease	CAJ66836.1	413	AGTAGGTAAAACAGAATTATCTAAGGCATTAGCAGAAGTGCAATTTGGAGATGAAAATCA	44571
EXP_CD630_45001_50000_s_PSO-60-4221	0.326	CD0027	radA	DNA repair protein	CAJ66836.1	422	TCAATAGAGAGTAAAGAAGAAGAGCGGTTTACAACAGATATAAATGAATTAGATAGAGTG	45720
EXP_CD630_45001_50000_s_PSO-60-369	0.233	CD0030	CD0030	putative membrane protein	CAJ66840.1	458	CTAATGAAGAAGATATTAATTTTGAAAGCTCGAATAAGGATAGAAATATAGTTTTTGAAT	49572
EXP_CD630_50001_55000_s_PSO-60-3955	0.295	CD0030	CD0030	putative membrane protein	CAJ66840.1	470	TGTTGCATTTTTACTATTTATACTATTGATATATAATGTAAAGATAGATTTCAAAAAAAT	50986
EXP_CD630_50001_55000_s_PSO-60-1848	0.366	CD0032	CD0032	putative beta-glucosidase	CAJ66842.1	491	GAGGAATATCAGGTATATGTAGCTGGTCACAAAATCCAGAATATGTAGCGTTTACATTAA	53093
EXP_CD630_50001_55000_s_PSO-60-597	0.355	CD0033	CD0033	putative beta-xylosidase	CAJ66843.1	502	ACTGGGAGACTAGAGAAGGATATGAAAAACCTGGTGTTATATGTTTAGTGGAATACTGTA	54344
EXP_CD630_50001_55000_s_PSO-60-445	0.284	CD0033	CD0033	putative beta-xylosidase	CAJ66843.1	503	GGAGATTACTATTATATAATGTGTGCAGAAGGTGGAACTGGATATGGTCATAGTGTAACT	54496
EXP_CD630_55001_60000_s_PSO-60-2715	0.289	CD0034/35	CD0034/35		CAJ66844.1	527	GGACAATTAATTTTTAATTTATGGAGATTTTAACAATTAGAAGTAATATATAATATGCAC	57226
EXP_CD630_60001_65000_s_PSO-60-3008	0.488	CD0039	acoL	E3 component of acetoin dehydrogenase enzyme system (dihydrolipoyl dehydrogenase)	CAJ66848.1	569	ATCTGGAAATGTTTCAAAAGAAGATACAGTTAAAGAGAATCAAAATATAGAAGTTAAAGA	61933
EXP_CD630_60001_65000_s_PSO-60-2745	0.382	CD0039	acoL	E3 component of acetoin dehydrogenase enzyme system (dihydrolipoyl dehydrogenase)	CAJ66848.1	571	AAGAAATTGACCAATTATCAAAGAGAGGTGTAAAAGTAACTGTAGATAAAGAACAGGACA	62196
EXP_CD630_60001_65000_s_PSO-60-1794	0.452	CD0039	acoL	E3 component of acetoin dehydrogenase enzyme system (dihydrolipoyl dehydrogenase)	E3 component of acetoin dehydrogenase enzyme system (dihydrolipoyl dehydrogenase)	580	CTGGTCAAGAACAAGGATATGTGAAGGTAGTAGCAGATGCTAAATATGGAGAAATTTTAG	63147
EXP_CD630_60001_65000_s_PSO-60-491	0.433	CD0040	CD0040	putative transcription antiterminator	CAJ66849.1	591	TTTTACAGGAGCTGATGAGAACAAAGAAGGATTAGTATCAAAGGCAGATGGAGGAATATT	64450
EXP_CD630_65001_70000_s_PSO-60-3009	0.486	CD0041	CD0041	PTS system, IIa component	CAJ66852.1	614	ACATACAGATATAGTACATGTAAATGAGCCAGGAATAGCAATTGGAATACTGAATAAACC	66932
EXP_CD630_65001_70000_s_PSO-60-2156	0.499	CD0043	CD0043	PTS system, IIc component	CAJ66853.1	622	GGTTTATAGGTCTTAACACTATTATAGCTTTGCTAACAGATAATTTAGGTCCAGCTACAC	67785
EXP_CD630_65001_70000_s_PSO-60-1956	0.438	CD0043	CD0043	PTS system, IIc component	CAJ66853.1	624	ACTAATACTACTCAAACTGTTGATGTAGACATATGGGATTACTGGCATTTTGCTTTTACA	67985
EXP_CD630_65001_70000_s_PSO-60-1580	0.391	CD0043	CD0043	PTS system, IIc component	CAJ66853.1	628	CTGCGAAATATGATATAAAAGGAATATTACAATTAGGTGTAACTATGGGAGCTGTATTAA	68361
EXP_CD630_65001_70000_s_PSO-60-1461	0.373	CD0043	CD0043	PTS system, IIc component	CAJ66853.1	629	GCACAAGAATTTATTGAGAAGAGATTTAAAAACAGAGGCAAGATTTATATAGGCTTAGAT	68480
EXP_CD630_65001_70000_s_PSO-60-1391	0.487	CD0043	CD0043	PTS system, IIc component	CAJ66853.1	630	GAATAGGTCATCCTGTTACATTATCAGTTGCACTAGTGTTGGTTCCTTTGACTATACTTA	68550
EXP_CD630_70001_75000_s_PSO-60-3060	0.492	CD0047	ispD	2-C-methyl-D-erythritol 4-phosphate cytidylyltransferase	CAJ66854.1	658	AGAAGATTTTTTTAAAGAAAATATAATAAATAAGTATAACTTTAAAAATATAAAAATAGC	71881
EXP_CD630_80001_85000_s_PSO-60-996	0.486	CD0058/71	tufA/B	elongation factor TU	CAJ66865.1	771	AATAGACACTATGCACACGTTGACTGCCCAGGACATGCTGACTACGTTAAGAACATGATA	83945
EXP_CD630_80001_85000_s_PSO-60-877	0.497	CD0058/71	tufA/B	elongation factor TU	CAJ66865.1	772	GCCACAAACAAGAGAGCATATACTATTATCAAGACAAGTTGGAGTACCATATATAGTAGT	84064
EXP_CD630_80001_85000_s_PSO-60-543	0.346	CD0058/71	tufA/B	elongation factor TU	CAJ66865.1	774	AGAGGAACAGTTGCAACAGGAAGAGTGGAAAGAGGAGTACTAAAAGTACAAGACGAAGTA	84398
EXP_CD630_80001_85000_s_PSO-60-394	0.467	CD0058/71	tufA/B	elongation factor TU	elongation factor TU	776	GGATAATATAGGAGCATTATTAAGAGGAGTACAAAGAAACGAGATAGAAAGAGGACAAGT	84547
EXP_CD630_80001_85000_s_PSO-60-258	0.495	CD0058/71	tufA/B	elongation factor TU	elongation factor TU	777	GGAAGACATACACCATTCTTTGATGGATATAGACCACAATTCTATTTCAGAACAACAGAC	84683
EXP_CD630_85001_90000_s_PSO-60-1389	0.447	CD0064/5	CD0064/5		CAJ66870.1	814	AAAAACTATAAAGAAAGTATTTGGAATTATAAAGAAAGTATTTTTATAAAATAAAAAAAA	88552
EXP_CD630_85001_90000_s_PSO-60-877	0.42	CD0065		NADP-dependent 7-alpha-hydroxysteroid dehydrogenase	CAJ66871.1	819	TTGTGCTAAGTTTGTTTACTTTAATGCTCGTGAAGAAGAGACCTTTACCTCAATGATAGA	89064
EXP_CD630_90001_95000_s_PSO-60-4429	0.423	CD0066	rpoB	DNA-directed RNA polymerase beta chain	CAJ66872.1/CAJ66886.1	832	GACAGAAAGAGGAACTTTCGTTATAAATGGAGCAGAAAGAGTTATAGTAAGTCAATTAGT	90512
EXP_CD630_90001_95000_s_PSO-60-2368	0.332	CD0066	rpoB	DNA-directed RNA polymerase beta chain	DNA-directed RNA polymerase beta chain	849	AGAAGAATATGAATGTGAAGCTAGAGATACAAAACTAGGGCCAGAGGAAATAACTAGAGA	92573
EXP_CD630_90001_95000_s_PSO-60-2272	0.329	CD0066	rpoB	DNA-directed RNA polymerase beta chain	DNA-directed RNA polymerase beta chain	850	AGATGACAGAGGTATAATAAGAATAGGTGCAGAAGTAGACTCAGGTGATATATTAGTTGG	92669
EXP_CD630_90001_95000_s_PSO-60-1744	0.489	CD0066	rpoB	DNA-directed RNA polymerase beta chain	CAJ66877.1	855	AATGGATGCTCTTGAAGAAGCTGGGTATCCTAGAGATGGTAAATTAACTTTATATGATGG	93197
EXP_CD630_90001_95000_s_PSO-60-151	0.479	CD0067	rpoC	DNA-directed RNA polymerase beta' chain	DNA-directed RNA polymerase beta' chain	870	GTTGATGCATTGATAGATAATGGTAGAAGAGGTAGACCTGTAACAGGACCTGGAAATAGA	94790
EXP_CD630_95001_100000_s_PSO-60-4737	0.437	CD0067	rpoC	DNA-directed RNA polymerase beta' chain	CAJ66880.1	874	TTAGTTGAAGGTAAGGCTATAAAACTACATCCTCTTGTATGTACAGCTTATAATGCAGAC	95204
EXP_CD630_100001_105000_s_PSO-60-3889	0.431	CD0071/58	tufB/tufA	elongation factor TU	CAJ66882.1	930	AGATTTCGCAAACATAGATAAAGCTCCAGAAGAAAGAGAAAGAGGAATCACAATATCAAC	101052
EXP_CD630_100001_105000_s_PSO-60-3685	0.493	CD0071/58	tufB/tufA	elongation factor TU	CAJ66882.1	932	GCCACAAACAAGAGAGCATATACTATTATCAAGACAAGTTGGAGTACCATATATAGTAGT	101256
EXP_CD630_100001_105000_s_PSO-60-3617	0.495	CD0071/58	tufB/tufA	elongation factor TU	CAJ66882.1	933	ACAAATGTGACATGGTAGATGATGAAGAGTTATTAGAGTTAGTAGAGATGGAAGTAAGAG	101324
EXP_CD630_100001_105000_s_PSO-60-3342	0.48	CD0071/58	tufB/tufA	elongation factor TU	CAJ66882.1	935	GTTGCAACAGGAAGAGTGGAAAGAGGAGTACTAAAAGTACAAGACGAAGTAGAATTAGTA	101599
EXP_CD630_100001_105000_s_PSO-60-3202	0.41	CD0071/58	tufB/tufA	elongation factor TU	CAJ66882.1	936	GGATAATATAGGAGCATTATTAAGAGGAGTACAAAGAAACGAGATAGAAAGAGGACAAGT	101739
EXP_CD630_100001_105000_s_PSO-60-3042	0.334	CD0071/58	tufB/tufA	elongation factor TU	CAJ66882.1	937	GGATATAGACCACAATTCTATTTCAGAACAACAGACGTAACAGGAGCTTGTAAGTTACCA	101899
EXP_CD630_105001_110000_s_PSO-60-3372	0.289	CD0079	rpsC	30S ribosomal protein S3	CAJ66885.1	980	AGATTATGGTTTCGCTGAAGCTGATACAACTTATGGAAAAATCGGTATAAAAGTTTGGAT	106569
EXP_CD630_105001_110000_s_PSO-60-3245	0.454	CD0079	rpsC	30S ribosomal protein S3	CAJ66885.1	981	AGAAGAGACAACAAGAGAGATAATAGAAGAAACGATAGAAGAGGAAATGACAGAAGAGGA	106696
EXP_CD630_105001_110000_s_PSO-60-2707	0.493	CD0080	rplP	50S ribosomal protein L16	CAJ66886.1/CAJ66872.1	987	TGCACATAAATTACCAATCAAATGTAAATTTGTTAAAAAAGAAGATTTAGAAGTAAAGGG	107234
EXP_CD630_110001_115000_s_PSO-60-678	0.495	CD0092	map1	methionine aminopeptidase	CAJ66899.1	1052	GCTTCTATGAAGGAATAAAATTTGCTAAATTAGGATATAGACTTTCAGATATCTCACACG	114263
EXP_CD630_115001_120000_s_PSO-60-4352	0.373	CD0095	rpsM	30S ribosomal protein S13	CAJ66902.1	1063	AAATCCAGATACTAGAATAAAAGATTTATCAGAAGATCAAGTTAATGAGTTAAGAAAAGT	115589
EXP_CD630_115001_120000_s_PSO-60-3682	0.481	CD0096/7	CD0096/7			1070	CAAAGAGAAGAAGAGTGTAATTAATAAGAGTACAATAGGAGGTGTAGATAAATGGCAAGA	116259
EXP_CD630_115001_120000_s_PSO-60-1277	0.259	CD0100	CD0100	ABC transporter, ATP-binding protein	CAJ66908.1	1093	AGAAAGATTATGGGATATAAGACAAACTGCAGGCATGGTATTTCAAAATCCAGATAATCA	118664
EXP_CD630_120001_125000_s_PSO-60-3752	0.433	CD0103	truA1	tRNA pseudouridine synthase 1	CAJ66914.1	1117	ACTAAATGCCAAGTTGCCAAAAGACATATCAGTTATAGAAGCATGTGAAGTAAATGATGA	121189
EXP_CD630_120001_125000_s_PSO-60-484	0.41	16srRNA	16srRNA		CAJ66919.1	1148	GGAACTGAGACACGGTCCAAACTCCTACGGGAGGCAGCAGTGGGGAATATTGCACAATGG	124457
EXP_CD630_120001_125000_s_PSO-60-162	0.393	16srRNA	16srRNA		CAJ66919.1	1150	GGAGAGTGGAATTCCTAGTGTAGCGGTGAAATGCGTAGATATTAGGAGGAACACCAGTTG	124779
EXP_CD630_120001_125000_s_PSO-60-53	0.387	16srRNA	16srRNA		CAJ66919.1	1151	GGAGCAAACAGGATTAGATACCCTGGTAGTCCACGCTGTAAACGATGAGTACTAGGTGTC	124888
EXP_CD630_125001_130000_s_PSO-60-4839	0.458	16srRNA	16srRNA		CAJ66919.1	1153	CTTGACATCCCAATGACATCTCCTTAATCGGAGAGTTCCCTTCGGGGACATTGGTGACAG	125102
EXP_CD630_125001_130000_s_PSO-60-4713	0.387	16srRNA	16srRNA			1154	CTTGTCTTTAGTTGCCATCATTAAGTTGGGCACTCTAGAGAGACTGCCAGGGATAACCTG	125228
EXP_CD630_125001_130000_s_PSO-60-4563	0.215	16srRNA	16srRNA		CAJ66920.1	1155	CGTAAGGTGGAGCTAATCCCTTAAAGCTACTCTCAGTTCGGATTGTAGGCTGAAACTCGC	125378
EXP_CD630_125001_130000_s_PSO-60-4379	0.428	16srRNA	16srRNA		CAJ66920.1	1157	CTTTTGGAAGAAGTCGTCGAAGGTGGAATCAATAACTGGGGTGAAGTCGTAACAAGGTAG	125562
EXP_CD630_125001_130000_s_PSO-60-3595	0.47	16srRNA	16srRNA		CAJ66921.1	1165	CAGGGAACTGAAACATCTAAGTACCTGAAGGAAGAGAAAGAAATTCGATTCCGTAAGTAG	126346
EXP_CD630_125001_130000_s_PSO-60-3505	0.336	16srRNA/23srRNA	16srRNA/23srRNA		CAJ66921.1	1166	ATAAAGTTTTCTTTATTGGGGTTGCGGACATATCATAACGAAGAGGTATCGTAATTGAAG	126436
EXP_CD630_125001_130000_s_PSO-60-3185	0.441	23srRNA	23srRNA		CAJ66921.1	1168	TACTTTTTGTAGAACGGGCCAACGAGTTACGTTAAGTAGCAAGGTTAAGCACTTAAGGTG	126756
EXP_CD630_125001_130000_s_PSO-60-2944	0.325	23srRNA	23srRNA		CAJ66921.1	1169	GAGATAGCTGGTTCTCCCCGAAATAGCTTTAGGGCTAGCCTCAAGGTGAGAGATACGGAG	126997
EXP_CD630_125001_130000_s_PSO-60-2859	0.144	23srRNA	23srRNA		CAJ66922.1	1170	TATTGCACCTACCGAAGACTATCAAACTCCGAATGCCGTCATCTTATACTTGGGAGTCAG	127082
EXP_CD630_125001_130000_s_PSO-60-2747	0.387	23srRNA	23srRNA		CAJ66922.1	1171	TAAGGTCCCTAAATGTAAGTTAAGTGGTAAAGGATGTGGGATTGCACAGACAACCAGGAT	127194
EXP_CD630_125001_130000_s_PSO-60-2682	0.42	23srRNA	23srRNA		CAJ66922.1	1172	CTTAGAAGCAGCCACTCATTCAAAGAGTGCGTAATAGCTCACTGGTCGAGTGATCCTGCG	127259
EXP_CD630_125001_130000_s_PSO-60-2552	0.274	23srRNA	23srRNA		CAJ66922.1	1173	CATACGGGTTGAAGCATGACCGTAAGGACATGTGGACAGTATGGGAGTGAGAATGTTGGC	127389
EXP_CD630_125001_130000_s_PSO-60-2363	0.303	23srRNA	23srRNA		CAJ66922.1	1174	GATATTCCTGTACTACCGATAACCGTTTGAGAGAAGGGATGACACAGTAGGATAAGCTAA	127578
EXP_CD630_125001_130000_s_PSO-60-2247	0.495	23srRNA	23srRNA		CAJ66922.1	1175	CTTTGATAATGCTGGGATGTGATGGGGAGCGAAATTTAGTAGCGAAGTAGCTGATTTCAC	127694
EXP_CD630_125001_130000_s_PSO-60-2106	0.458	23srRNA	23srRNA		CAJ66922.1	1176	CCAGCGAGAGAACTGTTGTTAAGGAACTCGGCAAAATGACCCCGTAACTTAGGGATAAGG	127835
EXP_CD630_125001_130000_s_PSO-60-1871	0.408	23srRNA	23srRNA			1178	CCGTAACTATAACGGTCCTAAGGTAGCGAAATTCCTTGTCGGGTAAGTTCCGACCCGCAC	128070
EXP_CD630_125001_130000_s_PSO-60-1803	0.425	23srRNA	23srRNA		CAJ66923.1	1179	TAACGATTTGGGCACTGTCTCAACAACAGACTCGGTGAAATTGTAATTCCGGTGAAGATG	128138
EXP_CD630_125001_130000_s_PSO-60-1706	0.314	23srRNA	23srRNA		CAJ66923.1	1180	CTTTACTGTAGCTTGACATTGGGTCTTGGTACTACATGTACAGGATAGGTGGGAGGCTTT	128235
EXP_CD630_125001_130000_s_PSO-60-1600	0.35	23srRNA	23srRNA		CAJ66923.1	1181	CTTGTAGTACTGGGACTCTAACCATAGGCCATGAATCTGGTCTTGGGACACTGTCAGGTG	128341
EXP_CD630_125001_130000_s_PSO-60-1377	0.242	23srRNA	23srRNA			1183	TTCTGCGTGGAAGGGCCATCGCTCAACGGATAAAAGCTACCCTGGGGATAACAGGCTTAT	128564
EXP_CD630_125001_130000_s_PSO-60-1151	0.272	23srRNA	23srRNA		CAJ66924.1	1185	GTAGGAAATTTGAGAAGACCTGTCCTTAGTACGAGAGGACCGGGATGGACGTACCTCTGG	128790
EXP_CD630_125001_130000_s_PSO-60-149	0.484	5srRNA/16srRNA	5srRNA/16srRNA		CAJ66925.1	1194	TTCGAATCCACCATCCTCCACCAATTAAATATGCGGGTGTAGCTCAATGGTAGAGTTCTG	129792
EXP_CD630_125001_130000_s_PSO-60-68	0.431	5srRNA/16srRNA	5srRNA/16srRNA		CAJ66925.1	1195	GGTTCGATCCCCTTCACCCGCTCCAAAGAAAGCGTGGGTGCATAGCTCAGCTGGATAGAG	129873
EXP_CD630_130001_135000_s_PSO-60-4347	0.498	5srRNA/16srRNA	5srRNA/16srRNA			1201	CCCTGCCAAATAAAAAGGATTTGAAAAAAGTTGGATTTTAGAGTAGTATAAGATAGTAAA	130594
EXP_CD630_130001_135000_s_PSO-60-3568	0.481	16srRNA	16srRNA			1209	TAGCCGACCTGAGAGGGTGATCGGCCACATTGGAACTGAGACACGGTCCAAACTCCTACG	131373
EXP_CD630_130001_135000_s_PSO-60-3215	0.375	16srRNA	16srRNA			1213	GGAGAGTGGAATTCCTAGTGTAGCGGTGAAATGCGTAGATATTAGGAGGAACACCAGTTG	131726
EXP_CD630_130001_135000_s_PSO-60-3106	0.338	16srRNA	16srRNA			1214	GGAGCAAACAGGATTAGATACCCTGGTAGTCCACGCTGTAAACGATGAGTACTAGGTGTC	131835
EXP_CD630_130001_135000_s_PSO-60-2943	0.434	16srRNA	16srRNA			1215	GTAGCGGAGCATGTGGTTTAATTCGAAGCAACGCGAAGAACCTTACCTAAGCTTGACATC	131998
EXP_CD630_130001_135000_s_PSO-60-2909	0.477	16srRNA	16srRNA			1216	GAAGAACCTTACCTAAGCTTGACATCCCAATGACATCTCCTTAATCGGAGAGTTCCCTTC	132032
EXP_CD630_130001_135000_s_PSO-60-2616	0.467	16srRNA	16srRNA			1219	CGTAAGGTGGAGCTAATCCCTTAAAGCTACTCTCAGTTCGGATTGTAGGCTGAAACTCGC	132325
EXP_CD630_130001_135000_s_PSO-60-2344	0.328	16srRNA	16srRNA			1221	TCCTTTCTAAGGAGAATTGCCTACTGTTTAATTTTGAAAGTTCTTTACGAACTTTATATA	132597
EXP_CD630_130001_135000_s_PSO-60-2243	0.179	16srRNA/23srRNA	16srRNA/23srRNA			1222	AAGGGGTCAGGAGTTCGACTCTCCTCATCTCCACCATTTAAGAGTATATTACTTAAATCT	132698
EXP_CD630_130001_135000_s_PSO-60-1558	0.398	23srRNA	23srRNA			1229	ATAAAGTTTTCTTTATTGGGGTTGCGGACATATCATAACGAAGAGGTATCGTAATTGAAG	133383
EXP_CD630_130001_135000_s_PSO-60-1480	0.452	23srRNA	23srRNA			1230	CACAGAAGGTAATAGTCCTGTATGTTAAACGAGAAGACTTTAGATATGATCCAGAGTACC	133461
EXP_CD630_130001_135000_s_PSO-60-1371	0.461	23srRNA	23srRNA			1231	CTAAATACTACCTAGTGACCGATAGCGTATAGTACCGTGAGGGAAAGGTGAAAAGAACCC	133570
EXP_CD630_130001_135000_s_PSO-60-977	0.305	23srRNA	23srRNA			1234	AAATAGCTTTAGGGCTAGCCTCAAGGTGAGAGATACGGAGGTAGAGCACTGAATGTCCTA	133964
EXP_CD630_130001_135000_s_PSO-60-882	0.234	23srRNA	23srRNA			1235	GAATGCCGTCATCTTATACTTGGGAGTCAGACTGTGGGTGATAAGATTCATAGTCGAAAG	134059
EXP_CD630_130001_135000_s_PSO-60-791	0.393	23srRNA	23srRNA			1236	TAAATGTAAGTTAAGTGGTAAAGGATGTGGGATTGCACAGACAACCAGGATGTTGGCTTA	134150
EXP_CD630_130001_135000_s_PSO-60-673	0.237	23srRNA	23srRNA			1237	GAAGATTTCCGGGGCTAAAACTTACTACCGAAGCTACGGCATCAGTAATGATGGGTAGGG	134268
EXP_CD630_130001_135000_s_PSO-60-590	0.468	23srRNA	23srRNA			1238	ATGACCGTAAGGACATGTGGACAGTATGGGAGTGAGAATGTTGGCATGAGTAGCGAGATG	134351
EXP_CD630_130001_135000_s_PSO-60-444	0.428	23srRNA	23srRNA			1239	GAAAGGCGTAGGTGATGGACAACAGGTTGATATTCCTGTACTACCGATAACCGTTTGAGA	134497
EXP_CD630_130001_135000_s_PSO-60-269	0.415	23srRNA	23srRNA			1240	AAATTTAGTAGCGAAGTAGCTGATTTCACACTGTCAAGAAAAGTCTCTATCGAGGTTAAA	134672
EXP_CD630_130001_135000_s_PSO-60-60	0.46	23srRNA	23srRNA			1242	GACTGTTTACCAAAAACATAGGTTTCTGCTAAGTCGCAAGACGATGTATAGGAGCTGACG	134881
EXP_CD630_135001_140000_s_PSO-60-4856	0.355	23srRNA	23srRNA			1243	TAACGATTTGGGCACTGTCTCAACAACAGACTCGGTGAAATTGTAATTCCGGTGAAGATG	135085
EXP_CD630_135001_140000_s_PSO-60-4768	0.225	23srRNA	23srRNA			1244	CCCATGGAGCTTTACTGTAGCTTGACATTGGGTCTTGGTACTACATGTACAGGATAGGTG	135173
EXP_CD630_135001_140000_s_PSO-60-4653	0.325	23srRNA	23srRNA			1245	CTTGTAGTACTGGGACTCTAACCATAGGCCATGAATCTGGTCTTGGGACACTGTCAGGTG	135288
EXP_CD630_135001_140000_s_PSO-60-4430	0.397	23srRNA	23srRNA			1248	TTCTGCGTGGAAGGGCCATCGCTCAACGGATAAAAGCTACCCTGGGGATAACAGGCTTAT	135511
EXP_CD630_135001_140000_s_PSO-60-770	0.355	CD0108	nrdD	anaerobic ribonucleoside-triphosphate reductase	anaerobic ribonucleoside-triphosphate reductase	1282	GGTTTAGGTAATGGAGAGACACCAATTTTTCCAATTTTAATATTTAAGGTCAAAGAAGGC	139171
EXP_CD630_140001_145000_s_PSO-60-3799	0.377	CD0109 (nrdG)/16srRNA	CD0109 (nrdG)/16srRNA			1301	AATTTATAGAAATTTTTAATTGTTACAATATAAATATCTAGATAAGTTATGAGATACTGA	141142
EXP_CD630_140001_145000_s_PSO-60-2958	0.433	16srRNA	16srRNA			1309	TAGCCGACCTGAGAGGGTGATCGGCCACATTGGAACTGAGACACGGTCCAAACTCCTACG	141983
EXP_CD630_140001_145000_s_PSO-60-2842	0.49	16srRNA	16srRNA			1310	CGTGAGTGATGAAGGCCTTCGGGTCGTAAAACTCTGTCCTCAAGGAAGATAATGACGGTA	142099
EXP_CD630_140001_145000_s_PSO-60-2743	0.256	16srRNA	16srRNA		CAJ66926.1	1311	GCGGTAATACGTAGGGGGCTAGCGTTATCCGGATTTACTGGGCGTAAAGGGTGCGTAGGC	142198
EXP_CD630_140001_145000_s_PSO-60-2605	0.365	16srRNA	16srRNA		CAJ66926.1	1313	GGAGAGTGGAATTCCTAGTGTAGCGGTGAAATGCGTAGATATTAGGAGGAACACCAGTTG	142336
EXP_CD630_140001_145000_s_PSO-60-2496	0.353	16srRNA	16srRNA		CAJ66926.1	1314	GGAGCAAACAGGATTAGATACCCTGGTAGTCCACGCTGTAAACGATGAGTACTAGGTGTC	142445
EXP_CD630_140001_145000_s_PSO-60-2410	0.405	16srRNA	16srRNA		CAJ66926.1	1315	CTAACGCATTAAGTACTCCGCCTGGGAAGTACGCTCGCAAGAGTGAAACTCAAAGGAATT	142531
EXP_CD630_140001_145000_s_PSO-60-2299	0.36	16srRNA	16srRNA		CAJ66926.1	1316	GAAGAACCTTACCTAAGCTTGACATCCCAATGACATCTCCTTAATCGGAGAGTTCCCTTC	142642
EXP_CD630_140001_145000_s_PSO-60-2006	0.46	16srRNA	16srRNA		CAJ66926.1	1319	CGTAAGGTGGAGCTAATCCCTTAAAGCTACTCTCAGTTCGGATTGTAGGCTGAAACTCGC	142935
EXP_CD630_140001_145000_s_PSO-60-1742	0.263	16srRNA	16srRNA		CAJ66926.1	1321	GGATCACCTCCTTTCTAAGGAGAATTGCCTACTGTTTAATTTTGAAAGTTCTTTACGAAC	143199
EXP_CD630_140001_145000_s_PSO-60-754	0.388	23srRNA	23srRNA		CAJ66927.1	1328	GAGTGAAATAGAACCTGAAACCCTGCACTTACAAGCTGTGGAAGCACATTTCTTGTGTGA	144187
EXP_CD630_140001_145000_s_PSO-60-689	0.376	23srRNA	23srRNA		CAJ66927.1	1329	TACTTTTTGTAGAACGGGCCAACGAGTTACGTTAAGTAGCAAGGTTAAGCACTTAAGGTG	144252
EXP_CD630_140001_145000_s_PSO-60-448	0.273	23srRNA	23srRNA		CAJ66927.1	1331	GAGATAGCTGGTTCTCCCCGAAATAGCTTTAGGGCTAGCCTCAAGGTGAGAGATACGGAG	144493
EXP_CD630_140001_145000_s_PSO-60-344	0.182	23srRNA	23srRNA		CAJ66927.1	1332	TATCAAACTCCGAATGCCGTCATCTTATACTTGGGAGTCAGACTGTGGGTGATAAGATTC	144597
EXP_CD630_140001_145000_s_PSO-60-242	0.375	23srRNA	23srRNA		CAJ66927.1	1333	TAAATGTAAGTTAAGTGGTAAAGGATGTGGGATTGCACAGACAACCAGGATGTTGGCTTA	144699
EXP_CD630_140001_145000_s_PSO-60-186	0.465	23srRNA	23srRNA		CAJ66927.1	1334	CTTAGAAGCAGCCACTCATTCAAAGAGTGCGTAATAGCTCACTGGTCGAGTGATCCTGCG	144755
EXP_CD630_145001_150000_s_PSO-60-4867	0.195	23srRNA	23srRNA		CAJ66927.1	1336	GATATTCCTGTACTACCGATAACCGTTTGAGAGATGGGATGACACAGTAGGATAAGCTAA	145074
EXP_CD630_145001_150000_s_PSO-60-4769	0.466	23srRNA	23srRNA		CAJ66927.1	1337	TCAAAGTAGGTAAATCCGCTTTGATAATGCTGGGATGTGATGGGGAGCGAAATTTAGTAG	145172
EXP_CD630_145001_150000_s_PSO-60-4511	0.442	23srRNA	23srRNA		CAJ66927.1	1340	GACTGTTTACCAAAAACATAGGTTTCTGCTAAGTCGCAAGACGATGTATAGGAGCTGACG	145430
EXP_CD630_145001_150000_s_PSO-60-4372	0.373	23srRNA	23srRNA		CAJ66927.1	1341	TAACTATAACGGTCCTAAGGTAGCGAAATTCCTTGTCGGGTAAGTTCCGACCCGCACGAA	145569
EXP_CD630_145001_150000_s_PSO-60-4307	0.424	23srRNA	23srRNA		CAJ66927.1	1342	TAACGATTTGGGCACTGTCTCAACAACAGACTCGGTGAAATTGTAATTCCGGTGAAGATG	145634
EXP_CD630_145001_150000_s_PSO-60-4219	0.347	23srRNA	23srRNA		CAJ66927.1	1343	CCCATGGAGCTTTACTGTAGCTTGACATTGGGTCTTGGTACTACATGTACAGGATAGGTG	145722
EXP_CD630_145001_150000_s_PSO-60-4104	0.352	23srRNA	23srRNA		CAJ66927.1	1344	CTTGTAGTACTGGGACTCTAACCATAGGCCATGAATCTGGTCTTGGGACACTGTCAGGTG	145837
EXP_CD630_145001_150000_s_PSO-60-3974	0.459	23srRNA	23srRNA		CAJ66927.1	1345	GAAATCGTACGTAGAGTGTAAAGGCAAAAGAGAGCTTGATTGCAAGACATACAGGTCGAG	145967
EXP_CD630_145001_150000_s_PSO-60-3582	0.467	23srRNA	23srRNA		CAJ66928.1	1349	CTGCCAAGGGCATGGCTGGGTAGCTATGTACGGAATGGATAAGCGCTGAAAGCATCTAAG	146359
EXP_CD630_145001_150000_s_PSO-60-3442	0.309	23srRNA	23srRNA		CAJ66928.1	1350	GTAAGTGCAGCAATGTATTTAGCTTATCGATACTAATAGGTCGAGGACTTGACCAATATT	146499
EXP_CD630_145001_150000_s_PSO-60-3050	0.344	5srRNA/CD0020	5srRNA/CD0020			1354	AACTGGCAGACGCACAGGACTTAAAATCCTGCGGGACTTACCTCTCGTACCGGTTCGATT	146891
EXP_CD630_145001_150000_s_PSO-60-2647	0.451	16srRNA	16srRNA			1358	ACGGATAACATACCGAAAGGTATGCTAATACGGGATAATATATTTGAGAGGCATCTCTTA	147294
EXP_CD630_145001_150000_s_PSO-60-2503	0.472	16srRNA	16srRNA			1360	TAGCCGACCTGAGAGGGTGATCGGCCACATTGGAACTGAGACACGGTCCAAACTCCTACG	147438
EXP_CD630_145001_150000_s_PSO-60-2150	0.391	16srRNA	16srRNA			1363	GGAGAGTGGAATTCCTAGTGTAGCGGTGAAATGCGTAGATATTAGGAGGAACACCAGTTG	147791
EXP_CD630_145001_150000_s_PSO-60-2046	0.394	16srRNA	16srRNA			1364	CGTGGGGAGCAAACAGGATTAGATACCCTGGTAGTCCACGCTGTAAACGATGAGTACTAG	147895
EXP_CD630_145001_150000_s_PSO-60-1955	0.397	16srRNA	16srRNA			1365	CTAACGCATTAAGTACTCCGCCTGGGAAGTACGCTCGCAAGAGTGAAACTCAAAGGAATT	147986
EXP_CD630_145001_150000_s_PSO-60-1778	0.309	16srRNA	16srRNA			1367	ATTGGTGACAGGTGGTGCATGGTTGTCGTCAGCTCGTGTCGTGAGATGTTGGGTTAAGTC	148163
EXP_CD630_145001_150000_s_PSO-60-1551	0.465	16srRNA	16srRNA			1369	CGTAAGGTGGAGCTAATCCCTTAAAGCTACTCTCAGTTCGGATTGTAGGCTGAAACTCGC	148390
EXP_CD630_145001_150000_s_PSO-60-1367	0.394	16srRNA	16srRNA			1370	CTTTTGGAAGAAGTCGTCGAAGGTGGAATCAATAACTGGGGTGAAGTCGTAACAAGGTAG	148574
EXP_CD630_145001_150000_s_PSO-60-442	0.491	23srRNA	23srRNA			1378	ACCACCCTCCAAGGCTAAATACTACCTAGTGACCGATAGCGTATAGTACCGTGAGGGAAA	149499
EXP_CD630_145001_150000_s_PSO-60-360	0.294	23srRNA	23srRNA			1379	GAGTGAAATAGAACCTGAAACCCTGCACTTACAAGCTGTGGAAGCACATTTCTTGTGTGA	149581
EXP_CD630_145001_150000_s_PSO-60-160	0.433	23srRNA	23srRNA			1380	ATGAGCAGGATGAAGCGAAAGTAAAATTTCGTGGAGGTCCGAACCCACGAGCGTTGAAAA	149781
EXP_CD630_145001_150000_s_PSO-60-54	0.323	23srRNA	23srRNA			1381	GAGATAGCTGGTTCTCCCCGAAATAGCTTTAGGGCTAGCCTCAAGGTGAGAGATACGGAG	149887
EXP_CD630_150001_155000_s_PSO-60-4939	0.267	23srRNA	23srRNA			1382	GAATGCCGTCATCTTATACTTGGGAGTCAGACTGTGGGTGATAAGATTCATAGTCGAAAG	150002
EXP_CD630_150001_155000_s_PSO-60-4792	0.234	23srRNA	23srRNA			1383	CTTAGAAGCAGCCACTCATTCAAAGAGTGCGTAATAGCTCACTGGTCGAGTGATCCTGCG	150149
EXP_CD630_150001_155000_s_PSO-60-4647	0.393	23srRNA	23srRNA			1384	ATGACCGTAAGGACATGTGGACAGTATGGGAGTGAGAATGTTGGCATGAGTAGCGAGATG	150294
EXP_CD630_150001_155000_s_PSO-60-4636	0.444	23srRNA	23srRNA			1385	GACATGTGGACAGTATGGGAGTGAGAATGTTGGCATGAGTAGCGAGATGTGGGTGAGAAT	150305
EXP_CD630_150001_155000_s_PSO-60-4473	0.479	23srRNA	23srRNA			1386	GATATTCCTGTACTACCGATAACCGTTTGAGAGAAGGGATGACACAGTAGGATAAGCTAA	150468
EXP_CD630_150001_155000_s_PSO-60-4357	0.392	23srRNA	23srRNA			1387	CTTTGATAATGCTGGGATGTGATGGGGAGCGAAATTTAGTAGCGAAGTAGCTGATTTCAC	150584
EXP_CD630_150001_155000_s_PSO-60-4326	0.386	23srRNA	23srRNA			1388	AAATTTAGTAGCGAAGTAGCTGATTTCACACTGTCAAGAAAAGTCTCTATCGAGGTTAAA	150615
EXP_CD630_150001_155000_s_PSO-60-4216	0.327	23srRNA	23srRNA			1389	CCAGCGAGAGAACTGTTGTTAAGGAACTCGGCAAAATGACCCCGTAACTTAGGGATAAGG	150725
EXP_CD630_150001_155000_s_PSO-60-4117	0.485	23srRNA	23srRNA			1390	GACTGTTTACCAAAAACATAGGTTTCTGCTAAGTCGCAAGACGATGTATAGGAGCTGACG	150824
EXP_CD630_150001_155000_s_PSO-60-3978	0.395	23srRNA	23srRNA			1391	TAACTATAACGGTCCTAAGGTAGCGAAATTCCTTGTCGGGTAAGTTCCGACCCGCACGAA	150963
EXP_CD630_150001_155000_s_PSO-60-3913	0.351	23srRNA	23srRNA			1392	TAACGATTTGGGCACTGTCTCAACAACAGACTCGGTGAAATTGTAATTCCGGTGAAGATG	151028
EXP_CD630_150001_155000_s_PSO-60-3825	0.303	23srRNA	23srRNA			1393	CCCATGGAGCTTTACTGTAGCTTGACATTGGGTCTTGGTACTACATGTACAGGATAGGTG	151116
EXP_CD630_150001_155000_s_PSO-60-3710	0.397	23srRNA	23srRNA			1394	CTTGTAGTACTGGGACTCTAACCATAGGCCATGAATCTGGTCTTGGGACACTGTCAGGTG	151231
EXP_CD630_150001_155000_s_PSO-60-3487	0.387	23srRNA	23srRNA			1396	TTCTGCGTGGAAGGGCCATCGCTCAACGGATAAAAGCTACCCTGGGGATAACAGGCTTAT	151454
EXP_CD630_150001_155000_s_PSO-60-3047	0.438	23srRNA	23srRNA			1400	TAAGTGCAGCAATGTATTTAGCTTATCGATACTAATAGGTCGAGGACTTGACCAATATTT	151894
EXP_CD630_150001_155000_s_PSO-60-2781	0.448	5srRNA	5srRNA			1403	GAAACTGCCTGGGAGAGTAGGACGTAGCCACGTTAAATGTTCCAAGGTAGCTCAACGGTG	152160
EXP_CD630_150001_155000_s_PSO-60-2648	0.356	5srRNA/CD0020	5srRNA/CD0020			1404	AACTGGCAGACGCACAGGACTTAAAATCCTGCGGGACTTACCTCTCGTACCGGTTCGATT	152293
EXP_CD630_150001_155000_s_PSO-60-2414	0.449	5srRNA/CD0110	5srRNA/CD0110			1406	TACGAGTCACCAATTCAATTAAATATGCGGGTGTAGCTCAATGGTAGAGTTCTGGCCTTC	152527
EXP_CD630_150001_155000_s_PSO-60-2010	0.496	5srRNA/CD0110	5srRNA/CD0110			1410	TCCGGGGTTCGAATCCCTGTGCGCTCATTAAGAAAAGTTTACTATAAATTATAGTAAACT	152931
EXP_CD630_150001_155000_s_PSO-60-1804	0.471	5srRNA/CD0110	5srRNA/CD0110			1412	AATAGTCTACAAGATGTTTATGAAGGCATCAGTTAAATATAACTAATTAGTAAGAGTTAT	153137
EXP_CD630_150001_155000_s_PSO-60-1669	0.259	5srRNA/CD0110	5srRNA/CD0110			1413	GCATATTTTTGTCTAAACAATAAGTATAAGAAATTATAAAAAATTAGAGACTATAGTGAA	153272
EXP_CD630_150001_155000_s_PSO-60-1500	0.373	5srRNA/CD0110	5srRNA/CD0110			1415	CTAGTTATACATAATAAGTTTTAATGATAGTTTATAGTAAGATATTAAAATAAATTTATC	153441
EXP_CD630_150001_155000_s_PSO-60-490	0.444	CD0110	CD0110	putative membrane protein	putative membrane protein	1425	ATACCAAATACACCATTACACGATGGAGCTGTTGTAATTAGAGATTCTAAGGTAAAAGCA	154451
EXP_CD630_155001_160000_s_PSO-60-4102	0.445	CD0111	CD0111	putative exported protein	putative exported protein	1438	ATTGATTTATCACAAGGCCCTGAGGAAGATAGTAAATATAAAATAAAATATGAAACAACA	155839
EXP_CD630_155001_160000_s_PSO-60-1846	0.481	CD0113	buk	butyrate kinase	butyrate kinase	1459	GGAATCGCATATTCAAAAATGTTTACAGAAATGATTGCAGATAGAGTTAAATTTATAGCA	158095
EXP_CD630_155001_160000_s_PSO-60-1542	0.203	CD0114	CD0114	putative ATP/GTP-binding protein	putative ATP/GTP-binding protein	1462	ACTAGAGAAAAGAAAGAGTTAATGAAATCCTTAGGTATACAACCAATAGATAGCTCAATT	158399
EXP_CD630_160001_165000_s_PSO-60-2461	0.394	CD0119	CD0119	phosphoglucomutase/phosphomannomutase mutase	CAJ66932.1	1497	GCATATGATGGAGATGCTGATAGATTAATTGCAGTAAATGAAAAGGGTCAAATTGTTGAT	162480
EXP_CD630_160001_165000_s_PSO-60-2263	0.464	CD0119	CD0119	phosphoglucomutase/phosphomannomutase mutase	CAJ66932.1	1499	ACAGCAGTTGGAGACAGATATGTTTTAGAAGATATGGTTAAAAATGGATATAATCTTGGT	162678
EXP_CD630_160001_165000_s_PSO-60-796	0.363	CD0120	glmS	glucosamine--fructose-6-phosphate aminotransferase [isomerizing]	CAJ66933.1	1513	CAAAAGAAATTCATGAGCAACCAACAGGAGTAAGAGAAACTTTAGAAAGAAGACTTGATG	164145
EXP_CD630_165001_170000_s_PSO-60-4486	0.383	CD0120/1	CD0120/1		CAJ66936.1	1525	CAATATCAGATAAAAAAATAATAGCTTATGAGAAAAATTAAAATACAAGGTATTAGTAAC	165455
EXP_CD630_165001_170000_s_PSO-60-4075	0.305	CD0121	CD0121	putative thiosulfate sulfurtransferase	CAJ66936.1	1529	AATTGGTTAAGTGTATACTCAGATAGAAAAGATGAAGTGTTAGAACAAGCATTGAAAACT	165866
EXP_CD630_165001_170000_s_PSO-60-3052	0.405	CD0121	CD0121	putative thiosulfate sulfurtransferase	CAJ66938.1	1539	CTTTATAGTGATGGATGGATGGGCTGGAGTCTTGATAATTCAAATTTAATTGAAGTGGGA	166889
EXP_CD630_170001_175000_s_PSO-60-4442	0.394	CD0124	spoIIC	stage II sporulation protein D	CAJ66940.1	1572	GCAGAAGGAATGGCAGAAGAGGGCTATAAATATTATGATATATTATCACATTACTACACA	170499
EXP_CD630_170001_175000_s_PSO-60-87	0.332	CD0130	metE	S-adenosylmethionine synthetase	CAJ66943.1	1613	TCAAGAAGACTTACAGAAGTTAGAAAAACAGGTTTAGTTGATTATTTAAGACCAGATGGA	174854
EXP_CD630_175001_180000_s_PSO-60-4649	0.396	CD0130	metE	S-adenosylmethionine synthetase	CAJ66943.1	1616	GCAGACAAATGTGAGATAGAACTTGCATATGCTATAGGTATAGCTAGACCATTATCTATA	175292
EXP_CD630_175001_180000_s_PSO-60-4244	0.423	CD0130/131	CD0130/131		CAJ66944.1	1620	ATTTAATCTGGTCAATACATTTTATATAATACTCTACTAAAATTATACATATTATGGGAT	175697
EXP_CD630_175001_180000_s_PSO-60-3889	0.344	CD0131	CD0131	putative membrane protein	CAJ66944.1	1624	TATTTTCATGGTTTGGAGCAGAAGTTATAGATAAGGGAAGAGAATTGAAACTTAAGGAGC	176052
EXP_CD630_175001_180000_s_PSO-60-3464	0.459	CD0131	CD0131	putative membrane protein	putative membrane protein	1628	GGAGTACTTTATACTTGTTACAATGTAATAATAGTAATAACATTCTTGACAGGAATGGGA	176477
EXP_CD630_175001_180000_s_PSO-60-2561	0.464	CD0132	CD0132	putative DNA-binding protein	putative DNA-binding protein	1637	CAATTGGAGAAAGCATAGAAGTTGAAGGAAAGTGGGTAAATCATAAGATTTATGGGACTC	177380
EXP_CD630_175001_180000_s_PSO-60-2103	0.3	CD0132	CD0132	putative DNA-binding protein	CAJ66947.1	1642	AGTATAGCAAGTAAAATTGGTATAGATAAAAACTCTAAAGATAGAATTTGTCAGGGAATC	177838
EXP_CD630_185001_190000_s_PSO-60-4548	0.342	CD0139	CD0139	glycosylasparaginase	CAJ66953.1	1713	CTGTAGAGCTTGCTGTAAGAAGGGTTGAAGACTATCCATTCTATAAATCGGTTGGATATG	185393
EXP_CD630_185001_190000_s_PSO-60-4478	0.348	CD0139	CD0139	glycosylasparaginase	CAJ66953.1	1714	AAATGAAAATTGTGAGGTAGAACTTGACGCTGCATTTATGGATGGTAACACATTAGATAT	185463
EXP_CD630_185001_190000_s_PSO-60-3242	0.286	CD0140	CD0140	putative peptidase	CAJ66954.1	1725	TAAAGAATTAAACTTAAAATTAGATAAGAGCGTTAGAATAATATTTGGTACAAATGAAGA	186699
EXP_CD630_185001_190000_s_PSO-60-3054	0.245	CD0140	CD0140	putative peptidase	CAJ66954.1	1727	AAATCAATTATGAAGAAGATGTATACCTAGGTTTTATAGAAAATATGTCTGAAAATGTGC	186887
EXP_CD630_185001_190000_s_PSO-60-2162	0.445	CD0141	CD0141	putative copper homeostasis protein	CAJ66954.1	1735	AAAATTACGAATATATTAACATCAGGTGGGAAAGGAAGTATAGTTCATAACATACAAATG	187779
EXP_CD630_190001_195000_s_PSO-60-1889	0.491	CD0144/5	CD0144/5		CAJ66961.1	1787	AAAATGAATAAAATAGTTTAATAAATATGCACTGTAATTAAGATATATGTATAAGAAGGT	193052
EXP_CD630_195001_200000_s_PSO-60-4279	0.37	CD0146	CD0146	putative amidohydrolase	CAJ66963.1	1812	CTGGATTTATAGATGCTCATACTCACTTAGGCTTATGGGAAGATGGTATAGGGTTTGAAG	195662
EXP_CD630_195001_200000_s_PSO-60-596	0.351	CD0149	CD0149	putative ATP/GTP hydrolase	CAJ66965.1	1848	TGTATGATATTGGTTATGATGAATATGTAAATTCAAATGGAATCTGTATAATAGAATGGG	199345
EXP_CD630_195001_200000_s_PSO-60-444	0.489	CD0149/50	CD0149/50		CAJ66965.1	1849	GGAGAGTTTTATAAAGAGATAGTTGAGGAGTTGATTAAATAATGAAAATACTAGGTATGG	199497
EXP_CD630_200001_205000_s_PSO-60-2109	0.388	CD0153	hpdB	4-hydroxyphenylacetate decarboxylase, catalytic subunit	4-hydroxyphenylacetate decarboxylase, catalytic subunit	1880	GTATGGACCGTCTATATTTTTATGAGGCTGTTATTCAAGTTATTGAAGGATTACAAACTT	202832
EXP_CD630_205001_210000_s_PSO-60-3604	0.4	CD0156	CD0156	putative membrane-associated CAAX amino terminal protease	CAJ66971.1	1912	AGCTGTTATGGCTACCTTTTACATACTTCAGTATTATTTAAGCATGATACTTGTGGAAAT	206337
EXP_CD630_205001_210000_s_PSO-60-2713	0.232	CD0156/7	CD0156/7		CAJ66972.1	1921	GTTGATTATAATAAATTTTAATAATATCTTCTAAGCTTAAAGTATTCTGTAGGATTGTTG	207228
EXP_CD630_205001_210000_s_PSO-60-2544	0.166	CD0157	CD0157	putative membrane protein (pseudogene)	CAJ66972.1	1922	ACTATTAGTATATCATGGTAAGTGATAGTTGATTCTTTAGAATTTGTGATAAGAAAAGCA	207397
EXP_CD630_205001_210000_s_PSO-60-2442	0.109	CD0157	CD0157	putative membrane protein (pseudogene)	CAJ66972.1	1923	TTAGTTTTTATATAAAGATATCCTAAAAATATTGAAATTCCAACTATATGTATTGAACGT	207499
EXP_CD630_205001_210000_s_PSO-60-2152	0.0247	CD0157	CD0157	putative membrane protein (pseudogene)	putative membrane protein (pseudogene)	1925	GGTTGAGCCCCTTGTAGTATTAGTATAAATGATGTTGGAACAATTACAGAAATCATAAAG	207789
EXP_CD630_205001_210000_s_PSO-60-1951	0.0532	CD0157	CD0157	putative membrane protein (pseudogene)	putative membrane protein (pseudogene)	1926	TTTAATAACTTAAGAACAATTAATAATGAATAAATAAGAAAAAATAATATGATTAGTGAA	207990
EXP_CD630_205001_210000_s_PSO-60-1846	0.0438	CD0157	CD0157	putative membrane protein (pseudogene)	putative membrane protein (pseudogene)	1927	GCAATAGCAACTGAAGATAGAGGTAATATCATCATGAATGATGCAAAGTTTTCTGGATCA	208095
EXP_CD630_205001_210000_s_PSO-60-1656	0.0457	CD0157/159	CD0157/159		CAJ66973.1	1928	TCCATATTAATTTTAAGTTCATTAATTTAATACTCCTTTACAATATAGATTCTTAACTAA	208285
EXP_CD630_205001_210000_s_PSO-60-1595	0.0279	CD0157/159	CD0157/159		CAJ66973.1	1929	TTAAAATATTTTATTGAATATTATAAATTCATGACAGTCAATATTATTGAAAAGTAACTT	208346
EXP_CD630_205001_210000_s_PSO-60-1495	0.0288	CD0157/159	CD0157/159		CAJ66973.1	1930	ACCTATATATTTAGTTATATTGCAGGCAGAATGTGGTTTACCATAACCAAAAGGACAACA	208446
EXP_CD630_205001_210000_s_PSO-60-1352	0.0363	CD0157/159	CD0157/159		CAJ66973.1	1931	GTTGATAAAATTAATGAAGAAATTAAACTTATGAATATAAATTTATTATTGAGTTTTAAT	208589
EXP_CD630_205001_210000_s_PSO-60-1300	0.0272	CD0157/159	CD0157/159		CAJ66973.1	1932	GTTTTAATATTATATTTATTATTCTCTTTGATTTTAATATTTTATATTTAATAATTATTA	208641
EXP_CD630_205001_210000_s_PSO-60-1157	0.0308	CD0157/159	CD0157/159		CAJ66973.1	1933	ATGATTTCAATAATTTCCTATATACAAAATAATACAAAAAATTTATTAAAAAGTTAGTTT	208784
EXP_CD630_205001_210000_s_PSO-60-1066	0.0559	CD0157/159	CD0157/159		CAJ66973.1	1934	TGTAATGTTAATATCAAAAAAATAAATATAAATATCAAAAATAAATTTATTTAAAATTAA	208875
EXP_CD630_205001_210000_s_PSO-60-952	0.139	CD0157/159	CD0157/159		CAJ66973.1	1935	TGTAATAAAATATCAATAATTAGAAAGATTATGAAAACTAAATTAGAAGAACTAAAAACT	208989
EXP_CD630_205001_210000_s_PSO-60-877	0.131	CD0157/159	CD0157/159		CAJ66973.1	1936	ATAATATTTGAATAATCTTTTTAATCATATAAAATGCATATACTTGTAATATTTAAAGGT	209064
EXP_CD630_205001_210000_s_PSO-60-760	0.204	CD0157/159	CD0157/159		CAJ66973.1	1937	TTTCAGTAATCTAAAATAGTCTACAAAAATAATAGTTTTATCAAAATTAATAAGAATACA	209181
EXP_CD630_205001_210000_s_PSO-60-659	0.144	CD0157/159	CD0157/159		CAJ66973.1	1938	CAAGATTAAAATTTATATTATATGATAAAATTAAATTAACTTAACTATTTCAATAAGACT	209282
EXP_CD630_205001_210000_s_PSO-60-587	0.323	CD0157/159	CD0157/159		CAJ66973.1	1939	CTTTATACTAGACCTTATTGAAACCTTTATAGTTTAATTCTAATTATATATTATAAATAA	209354
EXP_CD630_210001_215000_s_PSO-60-4861	0.15	CD0159/60	CD0159/60		CAJ66973.1	1945	AGAATTTAATATTTATTGGATGATTTAAATTTAGAAAAATATAAGTATTAGCTTATAAAA	210080
EXP_CD630_210001_215000_s_PSO-60-4763	0.164	CD0159/60	CD0159/60		CAJ66973.1	1946	ACTATTTTATGTAATTATGTTAAAATTTAATTGAACAAATTAAAAATATAGTGAAAATTG	210178
EXP_CD630_210001_215000_s_PSO-60-4708	0.142	CD0159/60	CD0159/60		CAJ66973.1	1947	AATTGTAGTTTTAGTTTATTTATTTAATAAATATTTCAAATAAAATAATGTTTAAATAAG	210233
EXP_CD630_210001_215000_s_PSO-60-4632	0.149	CD0159/60	CD0159/60		CAJ66973.1	1948	ATTATTATTGTTCTTAAAGACAAAAAATCTTAGCTTAAAAATTTGTATCATATAAAATCC	210309
EXP_CD630_210001_215000_s_PSO-60-4532	0.0877	CD0159/60	CD0159/60		CAJ66973.1	1949	CAATAAAGTATAAAAGTATTTACATGTTTTTTCTATATATTTTATAAGTTTTAGGTATGG	210409
EXP_CD630_210001_215000_s_PSO-60-4343	0.0181	CD0159/60	CD0159/60		CAJ66973.1	1950	ATAAGTATTGGTAATATAGTTTTTAGGGATGATTATTTTATGTAAAAAGTTGTTATTTGT	210598
EXP_CD630_210001_215000_s_PSO-60-4334	0.0195	CD0159/60	CD0159/60		CAJ66973.1	1951	GGTAATATAGTTTTTAGGGATGATTATTTTATGTAAAAAGTTGTTATTTGTAAAGATAAA	210607
EXP_CD630_210001_215000_s_PSO-60-4230	0.0104	CD0159/60	CD0159/60		CAJ66973.1	1952	TGAGAATTGTAATAAAAAGAGAACATATCCTTCAAATGGATGTAAACTTATAAATAACAT	210711
EXP_CD630_210001_215000_s_PSO-60-4052	0.0454	CD0159/60	CD0159/60		CAJ66973.1	1953	AAAGTATAAGATATAATAATTATAAGTAATTTATGTATAAAATATAGATATATTTAGATT	210889
EXP_CD630_210001_215000_s_PSO-60-3980	0.0433	CD0159/60	CD0159/60		CAJ66974.1	1954	TTATTATTATACAAAAATTTTGTATTAAAAAATATCTTTAAATTTGAAATATAATAAATG	210961
EXP_CD630_210001_215000_s_PSO-60-3876	0.01	CD0159/60	CD0159/60		CAJ66974.1	1955	GGTGTAATATGATTAATATTATTATTTGCGAAGGTAAAAAATCAGAGAGGGTAATTCTAA	211065
EXP_CD630_210001_215000_s_PSO-60-3826	0.01	CD0160	CD0160	putative two-component response regulator	CAJ66975.1	1956	GTAATTCTAAATGATTATATAAATACCTTTTTTTATAATTACAATTTTGAATACAATATC	211115
EXP_CD630_210001_215000_s_PSO-60-3693	0.01	CD0160	CD0160	putative two-component response regulator	CAJ66975.1	1957	ACTTAAATGATGAAAATGGATTTAATGTTTCAAAAGAAATCAAAAAATTTGATGAAAGTG	211248
EXP_CD630_210001_215000_s_PSO-60-3610	0.01	CD0160	CD0160	putative two-component response regulator	CAJ66975.1	1958	TCAAATAAATACATAAAGAAAGGTTATGAGATAGGAGTTTATAGATATTTAGAGAAGCCC	211331
EXP_CD630_210001_215000_s_PSO-60-3473	0.01	CD0160	CD0160	putative two-component response regulator	CAJ66975.1	1959	AAAATGTAAATGCAAGATATATTTCATAAAGGTAGATGATATTTTATATTTAGAAGTTTT	211468
EXP_CD630_210001_215000_s_PSO-60-3357	0.01	CD0160	CD0160	putative two-component response regulator	CAJ66975.1	1960	TGAAAGAAATAGAATCAAATCTAGAAGAACATAATTTTTTTAGATGTCATAAAAGCTACC	211584
EXP_CD630_210001_215000_s_PSO-60-3275	0.0191	CD0160	CD0160	putative two-component response regulator	CAJ66975.1	1961	TATGCTAGATATAGAAAATAATATTGTATTTATAAATCAAAATTCAATAATTGTAAGTCG	211666
EXP_CD630_210001_215000_s_PSO-60-3201	0.0126	CD0160/1	CD0160/1		CAJ66975.1	1962	TATTGAGAGAAAAGTTAAATAGTTGTTTGGTAGATGTAATAATTTGAGGTAAATTTTTGC	211740
EXP_CD630_210001_215000_s_PSO-60-3046	0.01	CD0160/1	CD0160/1			1963	AACAGATTGAATATATTAAGATTTTATTTTACAATTCTATTAACAATTTTATTTTAAAGA	211895
EXP_CD630_210001_215000_s_PSO-60-2892	0.01	CD0160/1	CD0160/1			1965	GAGGTGTATTGTGGAAAATGGTAAATTTCAATTTTTTAAAGGTGTAAGAAATTGTTTTAA	212049
EXP_CD630_210001_215000_s_PSO-60-2765	0.01	CD0161	CD0161	putative lantibiotic ABC transporter,ATP-binding protein	CAJ66976.1	1966	GTTCCATCTATTTCTTTGTTAGTAAGTCAAAATATCATTAATAATATGCAAACATTTTCG	212176
EXP_CD630_210001_215000_s_PSO-60-2694	0.01	CD0161	CD0161	putative lantibiotic ABC transporter,ATP-binding protein	CAJ66976.1	1967	AGAAATATTAGTTTTGTTAATTATGTATTTAATCATAAATATAATTCCTTCAATTTTTCA	212247
EXP_CD630_210001_215000_s_PSO-60-2595	0.0134	CD0161	CD0161	putative lantibiotic ABC transporter,ATP-binding protein	CAJ66976.1	1968	TTTTGAAAAACATATTGAAACAATGATGTTAGAGAAATCTTTAACTTTGAGTTTAAAAGA	212346
EXP_CD630_210001_215000_s_PSO-60-2512	0.01	CD0161	CD0161	putative lantibiotic ABC transporter,ATP-binding protein	CAJ66976.1	1969	ACATGATAAATAGAGCTCAATCTCAAAAAGGATTTAATATTACTATACTATCTGAAAACC	212429
EXP_CD630_210001_215000_s_PSO-60-2345	0.01	CD0161	CD0161	putative lantibiotic ABC transporter,ATP-binding protein	CAJ66976.1	1970	TCATTATATTCCATTAAATTAGGAAAGGAACAATATGATGTTAGTGTAAACAGAACTTGG	212596
EXP_CD630_210001_215000_s_PSO-60-2277	0.0103	CD0161	CD0161	putative lantibiotic ABC transporter,ATP-binding protein	CAJ66976.1	1971	AAAGGCCTGGTACATAGATTATTTGTTGTCAAAAGGTTATGCTTACAAAGAGATTATGGT	212664
EXP_CD630_210001_215000_s_PSO-60-2207	0.01	CD0161	CD0161	putative lantibiotic ABC transporter,ATP-binding protein	CAJ66976.1	1972	GGTTCTAAACTTATTAATCATTATAAAAAATTAAAAGAGGATATTATATCTCAAGATATG	212734
EXP_CD630_210001_215000_s_PSO-60-2111	0.01	CD0161	CD0161	putative lantibiotic ABC transporter,ATP-binding protein	CAJ66976.1	1973	TGTACAGTTTTAGATTCAATTGTATCTGCAGGAATTATAGGATTTATAATAATTCAAGGT	212830
EXP_CD630_210001_215000_s_PSO-60-1952	0.01	CD0161	CD0161	putative lantibiotic ABC transporter,ATP-binding protein	CAJ66976.1	1974	GTAATACAAGATCTTTTTTATACAGATTTACTGTTTAAATTTCTAGATTATAACTGTAAA	212989
EXP_CD630_210001_215000_s_PSO-60-1910	0.0104	CD0161	CD0161	putative lantibiotic ABC transporter,ATP-binding protein	CAJ66976.1	1975	CTAGATTATAACTGTAAAGAAGACTCAATTGAACATATAAAAATATTTGAAAAAATAGGG	213031
EXP_CD630_210001_215000_s_PSO-60-1747	0.0134	CD0161	CD0161	putative lantibiotic ABC transporter,ATP-binding protein	putative lantibiotic ABC transporter,ATP-binding protein	1976	TTGCTATACTAGGAAAAAATGGTTCAGGTAAAACGACACTTTTAAAAATATTATTAGGTT	213194
EXP_CD630_210001_215000_s_PSO-60-1695	0.01	CD0161	CD0161	putative lantibiotic ABC transporter,ATP-binding protein	0	1977	ATTAGGTTTTTATGATGATTATGAAGGTGACATCTTGATAAATGGAAAAAATTTAAAGGA	213246
EXP_CD630_210001_215000_s_PSO-60-1463	0.0122	CD0161	CD0161	putative lantibiotic ABC transporter,ATP-binding protein	0	1978	GAAGATGGATTAGAAACTATTTTAGGAACCTGGTTTGGTAAGAAGCAACTTTCTATGGGT	213478
EXP_CD630_210001_215000_s_PSO-60-1387	0.0386	CD0161	CD0161	putative lantibiotic ABC transporter,ATP-binding protein	0	1979	CAATATCTAGAACTCTTATGAAAGATGCTGATATGTACATTTTTGATGAACCAGATTCAT	213554
EXP_CD630_210001_215000_s_PSO-60-1244	0.0145	CD0161	CD0161	putative lantibiotic ABC transporter,ATP-binding protein	0	1980	CATATCCAACATGCAAAAAAGATAACTAACAATATTGTAGTTCTTGAAAATGGAAAGTTG	213697
EXP_CD630_210001_215000_s_PSO-60-1057	0.0115	CD0162	CD0162	Radical SAM-family protein	0	1981	AAGCTGGAAAATCATATTTTATTTATGATGTTAATACGGATAAGATTTTAAAGGTAAATG	213884
EXP_CD630_210001_215000_s_PSO-60-974	0.01	CD0162	CD0162	Radical SAM-family protein	0	1982	AAAATTGAGCATAATTTAGAAAAAGAAAGTGACTGGAACATAGAAATAGAAGACGAAATT	213967
EXP_CD630_210001_215000_s_PSO-60-871	0.01	CD0162	CD0162	Radical SAM-family protein	Radical SAM-family protein	1983	GTAAAACAATGCACCCTGAAACTAAGTATATAAAATATCATATAGAAAATAATCTATCCT	214070
EXP_CD630_210001_215000_s_PSO-60-662	0.01	CD0162	CD0162	Radical SAM-family protein	Radical SAM-family protein	1984	CAATTAAATGAAGTTAGTGTTGGCTTTTATGGAGGAGAACCCTTACTTGAGTTTGATTTG	214279
EXP_CD630_210001_215000_s_PSO-60-558	0.01	CD0162	CD0162	Radical SAM-family protein	Radical SAM-family protein	1985	GGAAATATACTTTAATCTAACTACAAATGCAACTTTATTTAATGAGGAAATAATAGAATT	214383
EXP_CD630_210001_215000_s_PSO-60-467	0.0109	CD0162	CD0162	Radical SAM-family protein	Radical SAM-family protein	1986	AGTTTAGATGGAGGAAAAGAAATTCATGATAAAAGTAGAAAATTTGCAAATACAGGAGAA	214474
EXP_CD630_210001_215000_s_PSO-60-378	0.01	CD0162	CD0162	Radical SAM-family protein	Radical SAM-family protein	1987	ACGTTACATAAAAAATAAATATCCAGAATATTATAAAAAGAATATTACATTTAATACAGT	214563
EXP_CD630_210001_215000_s_PSO-60-292	0.01	CD0162	CD0162	Radical SAM-family protein	Radical SAM-family protein	1988	CTATAGATGATTTTATATCTAAAAATGAGACTTTAAAAGATTCAAACTTTTTAGCTTCCA	214649
EXP_CD630_210001_215000_s_PSO-60-144	0.01	CD0162	CD0162	Radical SAM-family protein	Radical SAM-family protein	1989	CAACAAATTAAAATTTATAAAAGATGAGAGTATGTCACCTTTATCAAGAATAGAAAGAGC	214797
EXP_CD630_210001_215000_s_PSO-60-89	0.01	CD0162	CD0162	Radical SAM-family protein	Radical SAM-family protein	1990	AGAGCCTTATTAGATGATTTTAGATATGAGAAAAATATTGAAGGTAGATTAGAGTTACCA	214852
EXP_CD630_215001_220000_s_PSO-60-4929	0.01	CD0162	CD0162	Radical SAM-family protein	Radical SAM-family protein	1991	CTAAAATGGGTATGATTGGAAATTTAGATAGTGGAGTAGATATAGAAAAGGCTGAAAAAC	215012
EXP_CD630_215001_220000_s_PSO-60-4811	0.01	CD0162	CD0162	Radical SAM-family protein	Radical SAM-family protein	1992	TTGTGATATATGTATAGCTAAGATTGATGATACTAAATGTAATGAAAATGAAATAAAACC	215130
EXP_CD630_215001_220000_s_PSO-60-4701	0.01	CD0162/3	CD0162/3			1993	ACTGCGTTTTGAAATCTCTAGGATATCAATATTAAATTTTCTAATGAAAGGAAAGATGGG	215240
EXP_CD630_215001_220000_s_PSO-60-4586	0.0113	CD0163	CD0163	hypothetical protein	hypothetical protein	1994	ATCATTGCAATAAAATTTCAGATATAGAAATTAATTCACTGGTTAGTCCTTCTGGCTGGG	215355
EXP_CD630_215001_220000_s_PSO-60-4503	0.01	CD0163	CD0163	hypothetical protein	CAJ66978.1	1995	GTTAATAATATTATTACTAAAGTTACAAATGATTTTCAAAGTGAACTTAAAAAGAATTCT	215438
EXP_CD630_215001_220000_s_PSO-60-4391	0.01	CD0163	CD0163	hypothetical protein	CAJ66978.1	1996	TTCCTAAATTAAAAGTAGCTCTAAAAGAAGGTAAAAAGATATTATATACACGTGATGATC	215550
EXP_CD630_215001_220000_s_PSO-60-4310	0.01	CD0163	CD0163	hypothetical protein	CAJ66978.1	1997	TATCTCATTATGAATTCAAAAAGATTAATGAATGGAATTTAGAAAAATATGAAATAAGAG	215631
EXP_CD630_215001_220000_s_PSO-60-4196	0.01	CD0163	CD0163	hypothetical protein	CAJ66978.1	1998	ATGGAGGGTTAGATACTTTTGATGTAAATATAAGGATAGGAGAAGAACTAAGAAAAAGGG	215745
EXP_CD630_215001_220000_s_PSO-60-4089	0.01	CD0163	CD0163	hypothetical protein	hypothetical protein	1999	AAAATGATTCCTATACCAGAGTTTATGTTTGATGATTCGATAAGTAGTAAGACAAAGATT	215852
EXP_CD630_215001_220000_s_PSO-60-4009	0.01	CD0163	CD0163	hypothetical protein	hypothetical protein	2000	AAAAGATAAAGAGGTAGAGGCAAAGCCAGATTTAATAATTATAGAAGTTCCAGGAGAATT	215932
EXP_CD630_215001_220000_s_PSO-60-3861	0.01	CD0163	CD0163	hypothetical protein	hypothetical protein	2001	TGTATTCCATCAAGTATATATGATAGAGAATATTGTGAAGAACTTAAATATTTTATTAAA	216080
EXP_CD630_215001_220000_s_PSO-60-3776	0.01	CD0163	CD0163	hypothetical protein	hypothetical protein	2002	ATTTTAGTATAGAGAAAAAAGTTATAGATACATATGAGACAGAGGTGAAGCAAAAATTTT	216165
EXP_CD630_215001_220000_s_PSO-60-3685	0.01	CD0163	CD0163	hypothetical protein	hypothetical protein	2003	TGAAGATATAGAAGATTATGAAAAAACATTTTTTATACATGATAATAAACAATTACTAGA	216256
EXP_CD630_215001_220000_s_PSO-60-3543	0.01	CD0163A	CD0163A	hypothetical protein	hypothetical protein	2004	ACTGAAAAGGAATTACTACTAGAGAATATATTTTTTGATGTGACTGGAATTAATTTTAAT	216398
EXP_CD630_215001_220000_s_PSO-60-3451	0.0113	CD0163A	CD0163A	hypothetical protein	hypothetical protein	2005	TTCACCGTCTTTACATATACAGCCAAGAGAATTACTTTTAGTATTTTGCGAGGTAATAGA	216490
EXP_CD630_215001_220000_s_PSO-60-3397	0.01	CD0163A	CD0163A	hypothetical protein	hypothetical protein	2006	AATAGAAAACTTTAATATAAAAATTCCAGAGGAAAAACTTTTGAATAGGCAATTTACGAG	216544
EXP_CD630_215001_220000_s_PSO-60-3320	0.01	CD0163A/B	CD0163A/B			2007	AAATAATCAATATGGTATAGGTTAATAAAGGTATAAAGTAAGTGATCTTATAGAAAAGGG	216621
EXP_CD630_215001_220000_s_PSO-60-3209	0.01	CD0163B	CD0163B	hypothetical protein	hypothetical protein	2008	TGAGACAAGAGGTGTTTGTACTATTATGTGTCCTTATACTTGTAAGATGATGGCATCTTC	216732
EXP_CD630_215001_220000_s_PSO-60-3084	0.0127	CD0163B/64	CD0163B/64			2009	AATTGATACATGGCCAAAGAACTCCTGATGGAATGTAAATATTTCAGTAATAAGTATACT	216857
EXP_CD630_215001_220000_s_PSO-60-2982	0.012	CD0163B/64	CD0163B/64			2010	CTTTATTTCCTTTTATTATAAAAATATGCAGTTGATTATAATTAAGAGTGTGATTTTATA	216959
EXP_CD630_215001_220000_s_PSO-60-2848	0.01	CD0163B/64	CD0163B/64		CAJ66979.1	2011	TGATTTTTACAATTTAAAAGTATAAATTAATTAAAAGTTATTATAATAAATTATACTTAT	217093
EXP_CD630_215001_220000_s_PSO-60-2793	0.028	CD0163B/64	CD0163B/64		CAJ66979.1	2012	CTTATTTAAATAGTAAGAATTAAAAGTAAAGTTTTTAAATATATTTGTAAAAATGTATAT	217148
EXP_CD630_215001_220000_s_PSO-60-2646	0.01	CD0163B/64	CD0163B/64		CAJ66979.1	2013	GATATACAATATTATTATAAAAAATAAATATTATTTATTTTAGATTTTAGAAATTGAAAT	217295
EXP_CD630_215001_220000_s_PSO-60-2570	0.016	CD0163B/64	CD0163B/64		CAJ66979.1	2014	GGTAATTAGATGATTAGTATGATTATGATGCTTATTGGAGTATTATTTATAGTGTTTGGG	217371
EXP_CD630_215001_220000_s_PSO-60-2474	0.0251	CD0164	CD0164	putative membrane protein	CAJ66979.1	2015	CCAGGTTTTTATGGAGTTGGGCAAAATGCAGTAAGAAAAAATGCTATAGGGATTATAGCA	217467
EXP_CD630_215001_220000_s_PSO-60-2389	0.0762	CD0164	CD0164	putative membrane protein	CAJ66979.1	2016	GAAATGGGTTAGATAGTATTGATTCAATTCTTACCTATGGAGTATTTTTAGTGATAGAGT	217552
EXP_CD630_215001_220000_s_PSO-60-2250	0.233	CD0164/5	CD0164/5			2017	TTTTGATTTTGATATATGTTTATATAAAAAAATTGTAGATAAATTTTATAAAATAGTTTT	217691
EXP_CD630_215001_220000_s_PSO-60-2188	0.307	CD0164/5	CD0164/5			2018	CTACAATTTTTTTATATTTATTATATTTTATGAGAAGTAATAGTATAAAATATTATTGAA	217753
EXP_CD630_220001_225000_s_PSO-60-4208	0.483	CD0166/7	CD0166/7		CAJ66981.1	2045	GAGTACTTTAATCCTGAATAGATTTCTTTGTTTGATAAATTATAATTTTATAGACCTTTA	220733
EXP_CD630_220001_225000_s_PSO-60-2978	0.347	CD0167	CD0167	putative sigma-54-dependent transcriptional regulator	CAJ66982.1	2057	ACTTTATCTAGTATCTCTTTCTCACTCAATAAAACTTTTAAACTATCTACAAATATATCC	221963
EXP_CD630_225001_230000_s_PSO-60-3644	0.327	CD0170	CD0170	putative ABC transporter, ATP-binding protein	CAJ66987.1	2094	TCTAAATCCAAGTCTTTAAAAAGTATTCTTTCTCCATAACCCATAGATACATCTCTAATT	226297
EXP_CD630_230001_235000_s_PSO-60-4931	0.479	CD0173	CD0173	putative lipoprotein	putative lipoprotein	2130	AATGGATTATCAACTGAATATAATGAAAAAAATTTAAAACAAATGGAAGATGATATTAAG	230010
EXP_CD630_230001_235000_s_PSO-60-4215	0.42	CD0174	CD0174	putative oxidoreductase, acetyl-CoA synthase subunit	CAJ66990.1	2137	TTGTAGCTTCAAAGGATGTTGAAACAGCATTTCATAGAACAGAAGATCAGAAAGTTAAGT	230726
EXP_CD630_230001_235000_s_PSO-60-4130	0.489	CD0174	CD0174	putative oxidoreductase, acetyl-CoA synthase subunit	CAJ66990.1	2138	TTGTAGACTCTGTTCAAATGGACCATGTAGAGTAACTCCTAAATCACCAAGAGGTATATG	230811
EXP_CD630_230001_235000_s_PSO-60-3515	0.446	CD0174	CD0174	putative oxidoreductase, acetyl-CoA synthase subunit	CAJ66991.1	2143	AACAGGCCATCAACATTCAACATTTGCAAATTTCCAAGATAGATTAAAAGATGAAGATGT	231426
EXP_CD630_230001_235000_s_PSO-60-3342	0.48	CD0174	CD0174	putative oxidoreductase, acetyl-CoA synthase subunit	CAJ66991.1	2144	ATGCAGGTAACAATTTTACAAGTGAGGCTGTTTTATCAACTGGAGCAATAGATATAGTTC	231599
EXP_CD630_230001_235000_s_PSO-60-2811	0.396	CD0174	CD0174	putative oxidoreductase, acetyl-CoA synthase subunit	CAJ66991.1	2148	TTATGTCACCTGGAGCAGAAGAATTAGCAGGAGAAAACTTAAAAGAAGTATGTAAGACTT	232130
EXP_CD630_230001_235000_s_PSO-60-1199	0.44	CD0176	CD0176	putative oxidoreductase, NAD/FAD binding subunit	CAJ66992.1	2163	GACTTTTTAGATGGAACAGGAATAGAATATGATAGAGGTATAATAATAGATGATATGTGC	233742
EXP_CD630_235001_240000_s_PSO-60-3909	0.464	CD0178	CD0178	putative ATP-binding protein	CAJ66995.1	2184	TCTGGAGCATAGACAAGAAGTTAGAGAAGCAATTAAAAAAGAAAATATAAGAAAAATTCT	236032
EXP_CD630_235001_240000_s_PSO-60-1785	0.449	CD0179/80	CD0179/80		CAJ66996.1	2204	ATTTTTGTTTTAACTTATAAAGAACTTGATAAATTATGTAATTTAGAATGTATTTTTTAC	238156
EXP_CD630_240001_245000_s_PSO-60-4842	0.355	CD0181	CD0181	putative membrane-associated metalloprotease	CAJ66998.1	2219	TTCAACTAGTATTGTTAATCTTAATGTATTACCTAAAGGATTTGAAGACTTACGAACTGT	240099
EXP_CD630_240001_245000_s_PSO-60-4838	0.31	CD0181	CD0181	putative membrane-associated metalloprotease	CAJ66998.1	2220	ACTAGTATTGTTAATCTTAATGTATTACCTAAAGGATTTGAAGACTTACGAACTGTTAGC	240103
EXP_CD630_240001_245000_s_PSO-60-3304	0.365	CD0183	CD0183	putative cell wall hydrolase	putative cell wall hydrolase	2234	TTGAAGAGCTGGAAAAAGGAAGTTCTTTATTGGTTTTGGAAGATAATGGAGATTGGTTAA	241637
EXP_CD630_240001_245000_s_PSO-60-2989	0.396	CD0183	CD0183	putative cell wall hydrolase	CAJ67000.1	2237	AAGGACCAAACACTTTTGACTGTTCTGGATTTACACAATATGTGTATAGAAATGCAGTAG	241952
EXP_CD630_250001_255000_s_PSO-60-480	0.266	CD0195	CD0195	putative membrane protein	CAJ67012.1	2354	AAGATTCAAAATCATGATATAGAGAATATAGGAAAAGGTAAAATTGTGATTGCTACAGGG	254461
EXP_CD630_260001_265000_s_PSO-60-3165	0.103	CD0202	CD0202	conserved hypothetical protein	0	2420	CTTTTACAATTGAATTGCGAGAAAAATCTTTTTCATATCCATCACTTTTCCCTGTTCCTG	261776
EXP_CD630_260001_265000_s_PSO-60-3122	0.18	CD0202	CD0202	conserved hypothetical protein	0	2421	ACTTTTCCCTGTTCCTGAAAAATCAAAAGCAAATATATTTACATTATGTTTGGCAAGTGG	261819
EXP_CD630_260001_265000_s_PSO-60-2964	0.2	CD0202/3	CD0202/3		0	2422	TCATTGTATCTCCATTTGGTATTTTTATATGTTTCCAACTCATTTGATTTTCCTTTCTCT	261977
EXP_CD630_260001_265000_s_PSO-60-2912	0.308	CD0202/3	CD0202/3		0	2423	CTTTCTCTATTATAAAATATAATAATTTTTATGTTCTGTTTTATATATTATTCATATTTT	262029
EXP_CD630_260001_265000_s_PSO-60-1743	0.272	CD0203	CD0203	putative DNA repair protein	CAJ67019.1	2434	TTTTGTGAACCTGTTTTATTGTATGTACTTAAATATTTACCTGTTATAGAGTTTGGATTT	263198
EXP_CD630_260001_265000_s_PSO-60-1599	0.365	CD0203	CD0203	putative DNA repair protein	CAJ67019.1	2436	GCAGACAGTATTGTATCTTTATCGTGTTCCACAACTATAACAGTATTACCCTTATCTCTT	263342
EXP_CD630_260001_265000_s_PSO-60-1362	0.248	CD0203	CD0203	putative DNA repair protein	CAJ67019.1	2438	AGACCTACCTTTAATAGATAACTAACTCGAATTTTTAATTCTGTTAAGATATCATTTACC	263579
EXP_CD630_260001_265000_s_PSO-60-476	0.418	CD0203	CD0203	putative DNA repair protein	CAJ67020.1	2447	GAAGCTGTTCTGAAAGTTTTGCTCCATTACTTAGATTTTCAAAATAACGTCTTTTTCCTT	264465
EXP_CD630_260001_265000_s_PSO-60-367	0.363	CD0203	CD0203	putative DNA repair protein	CAJ67020.1	2448	ACCTGTAATAACAGTTATTTGATTTTTTGGAATTGTAACCTCAACATCCTTTAAATTGTT	264574
EXP_CD630_260001_265000_s_PSO-60-274	0.358	CD0203	CD0203	putative DNA repair protein	CAJ67020.1	2449	ATTATGACAAAGTGAATTTTTAATTGATTTATTTATTGATTTTGTAAATTTGAATTTCTT	264667
EXP_CD630_265001_270000_s_PSO-60-3160	0.446	CD0204	CD0204	putative signaling protein	putative signaling protein	2469	AAACTCTTTTACAATAACAATGACATTTATAATCACATGTATTATTGGAATTATAACATT	266781
EXP_CD630_270001_275000_s_PSO-60-3846	0.271	CD0207	CD0207	PTS system, IIc component	CAJ67024.1	2508	GGCTTTATTCATTCCTATATTAGGTGGATATATAGCATTTAGTATGGCAGATAAACCAGG	271095
EXP_CD630_270001_275000_s_PSO-60-2248	0.463	CD0209	CD0209	putative sugar-phosphate kinase	CAJ67025.1	2524	GATATTAAGGAGGTTGCCGACAAAGTTGGATTTGATGGTTTATATTATTTATGTAGAGAC	272693
EXP_CD630_270001_275000_s_PSO-60-978	0.331	CD0210	CD0210	putative hydrolase	CAJ67025.1	2536	TGACTGAAAATGGAGAAATGCCAATCAAAGAAATGCATATTTATAGGATAATGAAAGCTT	273963
EXP_CD630_270001_275000_s_PSO-60-494	0.311	CD0210	CD0210	putative hydrolase	CAJ67026.1	2541	CAAACCTGATTTTGTAATTTTGGAACATAAGGATTTGATATCTTTATTTATAAAAATATG	274447
EXP_CD630_270001_275000_s_PSO-60-386	0.398	CD0210/11	CD0210/11		CAJ67026.1	2542	GTAAAATCATAAATTTAAGTTATTTACAATATGTTTTATATTAAGAATTGATTATTTGGA	274555
EXP_CD630_270001_275000_s_PSO-60-166	0.0704	CD0210/11	CD0210/11		CAJ67026.1	2543	AAGTTAAAATTCAGATTAAATTTAGACCTTTAGAATAAATAAAAATAAACATTAGGTTTA	274775
EXP_CD630_270001_275000_s_PSO-60-61	0.0477	CD0210/11	CD0210/11		CAJ67026.1	2544	TTGGAGATTTTATAAGTGATACTAACTTAAAACCTCTAAAACATTACAATATTCAATTGG	274880
EXP_CD630_275001_280000_s_PSO-60-4871	0.0125	CD0211	licC	CTP:phosphocholine cytidylyltransferase	CAJ67026.1	2545	AATGTCTATTAGAAAAGGGGATAAAAGATATAAAAGTTGCAGTAGGTTATTTAAAAGAAA	275070
EXP_CD630_275001_280000_s_PSO-60-4748	0.0185	CD0211	licC	CTP:phosphocholine cytidylyltransferase	CAJ67026.1	2546	ACAATAATATTTATACTATGTATTTATTAAGAGAACATTTACCTGATAGCTATGTTATAG	275193
EXP_CD630_275001_280000_s_PSO-60-4654	0.0196	CD0211	licC	CTP:phosphocholine cytidylyltransferase	CAJ67026.1	2547	TCCAGATATAAAGGAATCCACTTATTTTACTCTTTATAAAGAAAATTTTAACAATGAGTT	275287
EXP_CD630_275001_280000_s_PSO-60-4617	0.01	CD0211	licC	CTP:phosphocholine cytidylyltransferase	CAJ67026.1	2548	AAAGAAAATTTTAACAATGAGTTTATATTTAAATTTGATGAAAATAATAAGGTTTATGAT	275324
EXP_CD630_275001_280000_s_PSO-60-4503	0.01	CD0211	licC	CTP:phosphocholine cytidylyltransferase	CAJ67026.1	2549	TTAACAGATGGAAATATTATAGCAAAAAAATTAGAGGAAACAATAGAAAATGGAGACTTT	275438
EXP_CD630_275001_280000_s_PSO-60-4384	0.015	CD0211	licC	CTP:phosphocholine cytidylyltransferase	CAJ67026.1	2550	TCAGAAAATAGATTTTAAAGATTGTTTTGAAATAGATAATGAAAAAGATTTGAGATTTTC	275557
EXP_CD630_275001_280000_s_PSO-60-4334	0.0112	CD0211	licC	CTP:phosphocholine cytidylyltransferase	CAJ67026.1	2551	TGAGATTTTCGGAAAAATGTATAGTGCAAAATAATAAATTTACAATGAAGAAAATTTTAC	275607
EXP_CD630_275001_280000_s_PSO-60-4222	0.01	CD0212	CD0212	putative choline sulfatase	CAJ67026.1	2552	ATGAACCAAGAGCATTTTGATATAAAAACATCACTAGATTATATTAATGAGTATGAGAAG	275719
EXP_CD630_275001_280000_s_PSO-60-4089	0.01	CD0212	CD0212	putative choline sulfatase	CAJ67026.1	2553	CAGAAGAACATATTAGAAAAGCATTGAAATTTAGACCAAATAATTATGATAATAATTTTT	275852
EXP_CD630_275001_280000_s_PSO-60-3990	0.01	CD0212	CD0212	putative choline sulfatase	CAJ67026.1	2554	ATGCCATTAAATCAGCTGTGTTAAGTGTGACATTCTTAAAACATTTTGCTAAGATTCAGG	275951
EXP_CD630_275001_280000_s_PSO-60-3848	0.01	CD0212	CD0212	putative choline sulfatase	CAJ67026.1	2555	AGATACAAATGTACTTGAAGATTTAAAAAGATTTTTTGGTTTTATTGAACTAAGTATTGC	276093
EXP_CD630_275001_280000_s_PSO-60-3823	0.01	CD0212	CD0212	putative choline sulfatase	CAJ67026.1	2556	AAAAGATTTTTTGGTTTTATTGAACTAAGTATTGCTAAATTTCCTGTCTGCTTTTATGGG	276118
EXP_CD630_275001_280000_s_PSO-60-3659	0.01	CD0212	CD0212	putative choline sulfatase	putative choline sulfatase	2557	AGATTTTCAAAAAAAATTATATACTGTTATTAACAATTCTGAGATATCTTCAATATGTCC	276282
EXP_CD630_275001_280000_s_PSO-60-3626	0.01	CD0212	CD0212	putative choline sulfatase	CAJ67027.1	2558	CAATTCTGAGATATCTTCAATATGTCCAATAGAAAGTTTTAAATCTATGACTGCAAAAGA	276315
EXP_CD630_275001_280000_s_PSO-60-3451	0.01	CD0212	CD0212	putative choline sulfatase	CAJ67027.1	2559	GGTTTTTTTAAGTATTATAGAGTAAATAATGGCATTAGTTTAAATTCAGATAAAGATGTT	276490
EXP_CD630_275001_280000_s_PSO-60-3378	0.01	CD0212	CD0212	putative choline sulfatase	CAJ67027.1	2560	CAATAAAGCTAGGGTTTAAAGAAAAAAATAAAAAGTTAGTTTTCACTATATTTATAGATG	276563
EXP_CD630_275001_280000_s_PSO-60-3323	0.01	CD0212	CD0212	putative choline sulfatase	CAJ67027.1	2561	AGATGCTTTATCTCAAAAATATTTATTGGAAACCAAATATAAATCAATGCCTTACACAAA	276618
EXP_CD630_275001_280000_s_PSO-60-3194	0.01	CD0212	CD0212	putative choline sulfatase	CAJ67028.1	2562	GACAAGTGTAGTTACAGGGTTATATACAACTAATCATCATTTTTTACATTCTAGTGCAGG	276747
EXP_CD630_275001_280000_s_PSO-60-3122	0.01	CD0212	CD0212	putative choline sulfatase	CAJ67028.1	2563	TGATGATATAGATTTGTTCAGTGAGATTATGAAAAAAAATGAATATTTCACTGCAAATAT	276819
EXP_CD630_275001_280000_s_PSO-60-2948	0.01	CD0212	CD0212	putative choline sulfatase	CAJ67028.1	2564	GCATATTGAATCATTTAAAGAAACCAATCAATTTGTGTTTATGTCTTTGAGTGATGTTCA	276993
EXP_CD630_275001_280000_s_PSO-60-2917	0.01	CD0212	CD0212	putative choline sulfatase	CAJ67028.1	2565	TTTGTGTTTATGTCTTTGAGTGATGTTCATAAAATATTGGATGATATTGAAAATTATAGT	277024
EXP_CD630_275001_280000_s_PSO-60-2814	0.0116	CD0212	CD0212	putative choline sulfatase	CAJ67028.1	2566	CATCTTTATCAAAAAGGAGTTCATTTGTAAGTGCATGGCAAAAATATGATGAAGAGGCTA	277127
EXP_CD630_275001_280000_s_PSO-60-2673	0.0103	CD0212	CD0212	putative choline sulfatase	CAJ67028.1	2567	AAGAAGAGTATTTAATTAGTATTTTTTCAGATCATGGAGCTTCATTTTTAGGTAAAGATG	277268
EXP_CD630_275001_280000_s_PSO-60-2611	0.0118	CD0212	CD0212	putative choline sulfatase	CAJ67028.1	2568	TTTTTATTAAAATCAAATATAACTAATAGTGTATTAATGGTTAGAGGGTCTGGAAGTGCC	277330
EXP_CD630_275001_280000_s_PSO-60-2495	0.018	CD0212	CD0212	putative choline sulfatase	CAJ67028.1	2569	ATTAGCAAATATAGAACATGATTTATCTAAGTATGATTGTGTACTTCCAAAAACACTAGG	277446
EXP_CD630_275001_280000_s_PSO-60-2345	0.0168	CD0212	CD0212	putative choline sulfatase	CAJ67028.1	2570	ATTAGAAACAAAAGGCATTACTGATATAGATGGAACCATTAATTTTGATGAATACAGTGA	277596
EXP_CD630_275001_280000_s_PSO-60-2198	0.0855	CD0212/3	CD0212/3		CAJ67028.1	2571	AAGAAATATTAAATACTAATATTAAAAATTATTTACATATTAAATAGATATAATTTATTG	277743
EXP_CD630_275001_280000_s_PSO-60-2097	0.262	CD0212/3	CD0212/3			2572	CAAAATATAACTATTGAATTAGAGGGAATAAAAATTTTTACACAAAAAATGAGATACTCA	277844
EXP_CD630_275001_280000_s_PSO-60-1187	0.457	CD0214/5	CD0214/5		CAJ67030.1	2580	TTATGATAATCATTAAGGGCTATATTTTTCTTAAAGTTGTGATTATCATTATTAATTTAC	278754
EXP_CD630_275001_280000_s_PSO-60-661	0.277	CD0215	CD0215	transposase	CAJ67030.1	2585	GGTTCTGTGAGTTTAGAAGTAGTTAAACAATATATAGAAAATCAACAAGTTAGGACAAAG	279280
EXP_CD630_280001_285000_s_PSO-60-4294	0.282	CD0216/7	CD0216/7			2598	GGAGTGTGTCAACTTAGAGGTTAATTAGGTGTTTAATCAAAGTTAATGCCTTTAGAATAC	280647
EXP_CD630_280001_285000_s_PSO-60-1396	0.431	CD0220	purF	amidophosphoribosyltransferase	amidophosphoribosyltransferase	2627	CAGGAGAGATAATAGTAGTCAAAGATGGAGAACTAAAATCATATTTTTATTCAGAAAATT	283545
EXP_CD630_280001_285000_s_PSO-60-367	0.467	CD0221	purG	phosphoribosylformylglycinamidine cyclo-ligase	phosphoribosylformylglycinamidine cyclo-ligase	2637	ATTCTTCCTTGACTATATAGCTCTTGGGAAATTAGTGCCTGAGCATATCGAAAAAATAGT	284574
EXP_CD630_280001_285000_s_PSO-60-246	0.38	CD0221	purG	phosphoribosylformylglycinamidine cyclo-ligase	CAJ67036.1	2638	GAAATGCCTGGAATGTATGGAGAAGATGACTATGATTTAGCAGGATTTTCTGTAGGAATA	284695
EXP_CD630_285001_290000_s_PSO-60-2804	0.447	CD0223	purH	bifunctional purine biosynthesis protein [includes: phosphoribosylaminoimidazolecarboxamide formyltransferase and IMP cyclohydrolase]	bifunctional purine biosynthesis protein [includes: phosphoribosylaminoimidazolecarboxamide formyltransferase and IMP cyclohydrolase]	2661	GGTATGAGAGTAGTAAAAAATATGAAATCAAATGCAATTGCAATAGTAAAAAATGGACAA	287137
EXP_CD630_290001_295000_s_PSO-60-3371	0.223	CD0225	purL	formylglycinamidine ribonucleotide synthetase	CAJ67043.1	2702	GAAGTACAGTTAAAGAAGCTAGTATATTTATCAAAGGTGAAGAACTTGCATTAGATGAAT	291570
EXP_CD630_290001_295000_s_PSO-60-3108	0.443	CD0225	purL	formylglycinamidine ribonucleotide synthetase	formylglycinamidine ribonucleotide synthetase	2705	GGAGCTAATGCAAGTATAAGAGTATTTAAGAATTTAACTTATAAAGACATAGAAGATTCT	291833
EXP_CD630_290001_295000_s_PSO-60-2944	0.497	CD0225	purL	formylglycinamidine ribonucleotide synthetase	CAJ67044.1	2706	TGTATTTAGAAATCCTAGAGTGCAAGAAGCTATAAATGAATTTTTAACTCAAAAAGATGG	291997
EXP_CD630_290001_295000_s_PSO-60-2661	0.446	CD0225	purL	formylglycinamidine ribonucleotide synthetase	CAJ67044.1	2709	GAAGGTAAGTTTGTTGCCAGTGAAGATGTTATGAGAGAATTAATTGCTAATGGACAAGTA	292280
EXP_CD630_290001_295000_s_PSO-60-2370	0.337	CD0225/6	CD0225/6		CAJ67044.1	2712	TTGATAGCTAGAATATATATTTTAGATATTTAGATTTGAAGAGATGTAATAATGTGATGA	292571
EXP_CD630_290001_295000_s_PSO-60-2294	0.26	CD0225/6	CD0225/6		CAJ67044.1	2713	CATCTCTTTTTTATTTATATAAGAAATAATAGTTCAGCTTAAATTAAAATATACTGTGTT	292647
EXP_CD630_290001_295000_s_PSO-60-2207	0.261	CD0225/6	CD0225/6		CAJ67044.1	2714	AATAGTAATCATAATAAAGGAAAGTATTAATAAAAGGGTATGGTAGTCAATTAAAAAAAT	292734
EXP_CD630_290001_295000_s_PSO-60-2090	0.187	CD0225/6	CD0225/6		CAJ67044.1	2715	AGTGAAACTAAATCTAAAGTTTTAATGAATATAAAAGAAATTAATTTAACAAAGTAGTCT	292851
EXP_CD630_290001_295000_s_PSO-60-1943	0.173	CD0225/6	CD0225/6		CAJ67044.1	2716	ATTTTGAACGAAATAAGTTCACTAATAAATATACTGGCATTGACCCAATTATCTGGTAGT	292998
EXP_CD630_290001_295000_s_PSO-60-1779	0.277	CD0226	CD0226	putative transglycosylase	CAJ67044.1	2718	TAATGGATATAATTTATCATCTAATTCTGAAAAACTGTTTAATGAACTTGATAGTGTAGC	293162
EXP_CD630_290001_295000_s_PSO-60-1706	0.119	CD0226	CD0226	putative transglycosylase	putative transglycosylase	2719	GGTAAGTTTATTGAAGTTGATACAAAAGATAAAAGTGTAAAGTCGAGAATTGAAAATGCT	293235
EXP_CD630_290001_295000_s_PSO-60-1256	0.13	CD0227	CD0227	conserved hypothetical protein	CAJ67045.1	2722	TAAATATAGACAAGCTAAATATAAGTCCAAGTAGAAGTATAGAAGTTAAAAAGACAAAGG	293685
EXP_CD630_290001_295000_s_PSO-60-1202	0.18	CD0227	CD0227	conserved hypothetical protein	CAJ67045.1	2723	CAAAGGAAAATAATAAGTTTTCTGACAGCTTAAACTTTGTAAAACAATCTTCTTCACTAG	293739
EXP_CD630_290001_295000_s_PSO-60-942	0.386	CD0227	CD0227	conserved hypothetical protein	CAJ67045.1	2725	AAACTTGAGGATATGACTAGTAAACTACTTAATGAAGAAAAAGAAAATATAGATATTGTT	293999
EXP_CD630_290001_295000_s_PSO-60-446	0.283	CD0228/9	CD0228/9		CAJ67045.1	2730	GTATTTTTATAAAAAATTTAAAATCTATTTGAATCGTATAAATATTTTTCTTCTTTGAGC	294495
EXP_CD630_290001_295000_s_PSO-60-353	0.218	CD0228/9	CD0228/9		CAJ67046.1	2731	TGAGGTTATGAATATTAAAAGTGTAAGTTCAAATATTGTAGTAAATAATTATCTAAAGAA	294588
EXP_CD630_295001_300000_s_PSO-60-4578	0.322	CD0231	flgK	putative flagellar hook-associated protein	CAJ67046.1	2738	CAAAAATCAATACAGACAATTTCTCATAATATAAGTAACCTAGATACAGATGGTTATTCT	295363
EXP_CD630_295001_300000_s_PSO-60-4446	0.447	CD0231	flgK	putative flagellar hook-associated protein	CAJ67046.1	2739	CAATTAGGTACTGGAGTCCATGTAACAGATGTAACAAGAGCTAGAAATAGTTTTTATGAT	295495
EXP_CD630_295001_300000_s_PSO-60-4292	0.24	CD0231	flgK	putative flagellar hook-associated protein	CAJ67046.1	2741	ACTATGGAATATCTGCAGGTATAGATGATTTTTTTAAAGGATGGGAGTCATTATCAAAGG	295649
EXP_CD630_295001_300000_s_PSO-60-4208	0.369	CD0231	flgK	putative flagellar hook-associated protein	CAJ67046.1	2742	GTCTAGTGGTAGAAAATGCATCTAATTTAGCGACTTTAATAAGCGAAAGTTATAAGAAGC	295733
EXP_CD630_295001_300000_s_PSO-60-4125	0.152	CD0231	flgK	putative flagellar hook-associated protein	CAJ67046.1	2743	GATTCTAATATAGATACTGAAATAAAACAAATAAATGACATGTTAAAAAGTCTTGAAGAC	295816
EXP_CD630_295001_300000_s_PSO-60-3942	0.49	CD0231	flgK	putative flagellar hook-associated protein	CAJ67046.1	2744	AATATGCTTTCAGATGGTAAATTGGAACTTAATGAGTTGAAAAATGCAGATGGAACTTGG	295999
EXP_CD630_295001_300000_s_PSO-60-3814	0.312	CD0231	flgK	putative flagellar hook-associated protein	CAJ67046.1	2746	CGACTTAAAAGATGTATCTGATGGATTAGCAAAACAGATAAATGATGTTTATAATTCATC	296127
EXP_CD630_295001_300000_s_PSO-60-3651	0.466	CD0231	flgK	putative flagellar hook-associated protein	CAJ67046.1	2747	CTTACTACTGAAGAAGCTTCAAAGATTGCTAAGTTAAAGGATGAAAAAATAGATATTGGG	296290
EXP_CD630_295001_300000_s_PSO-60-3268	0.134	CD0232	flgL	flagellar hook-associated protein	CAJ67046.1	2751	TCTAAATTCATTGCAAGATAATTTGCAAAGATTAGACAAGGTCAATAGACAAATCAACAC	296673
EXP_CD630_295001_300000_s_PSO-60-3155	0.0424	CD0232	flgL	flagellar hook-associated protein	CAJ67046.1	2752	TGAATTCAAAAAGTGAAATAAAAACTATGGAAACTTATATTGAAAATTGTAAAGATACAG	296786
EXP_CD630_295001_300000_s_PSO-60-3042	0.0449	CD0232	flgL	flagellar hook-associated protein	CAJ67046.1	2753	GCAGATATAAAGAAGGGTTTGGTATCAAGTGGGAATGGTTCATATTCAGATGACGAAATA	296899
EXP_CD630_295001_300000_s_PSO-60-2842	0.0229	CD0232	flgL	flagellar hook-associated protein	CAJ67046.1	2754	AGTAAGTTTAAAGTTTAATACTAGCTTAAATCTTAATAAATTAAATGATTCTTTAAGTGT	297099
EXP_CD630_295001_300000_s_PSO-60-2769	0.0153	CD0232	flgL	flagellar hook-associated protein	CAJ67046.1	2755	GGAATCAGTGTAGATTATAATGTTAAGTTGAGTAGTCTTGGGTTTGATCCAACAAAAACT	297172
EXP_CD630_295001_300000_s_PSO-60-2711	0.0234	CD0232	flgL	flagellar hook-associated protein	CAJ67046.1	2756	CTGATCCATTTGAAAAGTTAAATAATATATCGAAGAAACTGGCAAATCCAAGTGATGCAA	297230
EXP_CD630_295001_300000_s_PSO-60-2560	0.0238	CD0232	flgL	flagellar hook-associated protein	CAJ67046.1	2757	AAACACAGTAGATGCCATGAAAGAAAAAAATGATGAAGGTTTGATACAGTTAAAGGATGT	297381
EXP_CD630_295001_300000_s_PSO-60-2506	0.0164	CD0232	flgL	flagellar hook-associated protein	CAJ67046.1	2758	GGATGTTTTATCGCAAAATGATGAAATAGATTATGGGGAAAAGCTTGTTCAATTAAAGGC	297435
EXP_CD630_295001_300000_s_PSO-60-2363	0.0342	CD0232/3	CD0232/3		CAJ67046.1	2759	ACGCAGATATGATGAAGATTACATTAAAAAAAGGAATACTAGGATTTGAAAACTTAAAAG	297578
EXP_CD630_295001_300000_s_PSO-60-2305	0.0209	CD0233	CD0233	conserved hypothetical protein	CAJ67046.1	2760	AGAGTATGAGCTTTTAGATATAGAAAATGAAGATATTTTAAAAGAATTTAATTCTACTGA	297636
EXP_CD630_295001_300000_s_PSO-60-2165	0.0402	CD0233	CD0233	conserved hypothetical protein	CAJ67046.1	2761	TAGAAAAACTTGAAGTAAAATCTCCAAATGATATTATGTTGCTTAATATAATCACTGTTG	297776
EXP_CD630_295001_300000_s_PSO-60-2105	0.0228	CD0233	CD0233	conserved hypothetical protein	CAJ67046.1	2762	GTCAAACACTTGAAGAATCAACTGTGAACATGAAAGCTCCTATAGTAATAAATGTAAGAA	297836
EXP_CD630_295001_300000_s_PSO-60-1957	0.0144	CD0234	csrA	carbon storage regulator	CAJ67046.1	2763	TCGAGAAAAAAAGATGAAGCAGTACTTATAGGAGATAACATAGAAGTAAAAGTTGTAGGA	297984
EXP_CD630_295001_300000_s_PSO-60-1850	0.0237	CD0234	csrA	carbon storage regulator	CAJ67046.1	2764	AAGTATCTTAAGAAAAGAAATATATGAAAAAGTAAAAAATGAAAATATAAAAGCCACAAA	298091
EXP_CD630_295001_300000_s_PSO-60-1651	0.0421	CD0235	fliS1	flagellar protein FliS	CAJ67046.1	2765	GATGGTGCAGTAAAATATACAAAAATAGCTAGAGGAGCTATTATAGATAAAAATACACGA	298290
EXP_CD630_295001_300000_s_PSO-60-1607	0.0507	CD0235	fliS1	flagellar protein FliS	CAJ67046.1	2766	AGATAAAAATACACGAAAAGCACATAGAGAGCTTATAAGAGTTCAAGATATATTTACAGA	298334
EXP_CD630_295001_300000_s_PSO-60-1499	0.0369	CD0235	fliS1	flagellar protein FliS	flagellar protein FliS	2767	GTATAGAGTTTATGATTTTGTAAGATATGAACTTTCAAGGGCAAATATCAGAAAAGATGT	298442
EXP_CD630_295001_300000_s_PSO-60-1386	0.0237	CD0235/6	CD0235/6			2768	ATGAGGCTGATAGAAAAAGTAGAGAAGAAAGAAGTAGGTATAAATGATGGAGTTAGATTT	298555
EXP_CD630_295001_300000_s_PSO-60-1284	0.032	CD0236	fliS2	flagellar protein	flagellar protein	2769	GCTTGTAGATGGTACAGTCAAGTATACTAATATATCTAAAGTTGCACTTTTAAATAAAGA	298657
EXP_CD630_295001_300000_s_PSO-60-1154	0.29	CD0236	fliS2	flagellar protein	flagellar protein	2770	CAAAGTGTAGGACAATGGGCAAAGGATATGTATAAAGTTTATGAATTCATAAAACATGAA	298787
EXP_CD630_295001_300000_s_PSO-60-1074	0.0282	CD0236	fliS2	flagellar protein	flagellar protein	2771	TAAAGATATTAAAATAATTGATGATATATTGCCAATAGTAGAACAAATAAGAGATACATG	298867
EXP_CD630_295001_300000_s_PSO-60-972	0.0124	CD0236/7	CD0236/7		CAJ67047.1	2772	GGATAAACATATGTCAAGTATAAGTCCAGTAAGAGTTACAGGCCTTTCAGGAAATTTTGA	298969
EXP_CD630_295001_300000_s_PSO-60-867	0.0224	CD0237	fliD	flagellar cap protein	CAJ67047.1	2773	AGTTAATAAAGCGAAACAAGATCAACAAATAGTTAAATGGAAACAAGAAATATACAGGGA	299074
EXP_CD630_295001_300000_s_PSO-60-781	0.0163	CD0237	fliD	flagellar cap protein	CAJ67047.1	2774	ATGACAAGTATTTAAATGGAGACTCTCCTAATAGTATAACAAATAAAAAAGCATATTCTG	299160
EXP_CD630_295001_300000_s_PSO-60-665	0.0153	CD0237	fliD	flagellar cap protein	CAJ67047.1	2775	GCAGAAAAAATAAATTATCAATTTGCAGTTTCTCAAATGGCTGAACCAGCAAAAGTAACT	299276
EXP_CD630_295001_300000_s_PSO-60-590	0.0144	CD0237	fliD	flagellar cap protein	CAJ67047.1	2776	AGTGACCCTATTGTTCAACAGTTTCCTCCAAATGCTAGTGGAGCAAGTTCTTTAAATATA	299351
EXP_CD630_295001_300000_s_PSO-60-468	0.01	CD0237	fliD	flagellar cap protein	CAJ67048.1	2777	CTCCCTTTGTGCAGATAATGATATAAGAGCTTCTTATAGTGAGATGACAGGTGAATTGAT	299473
EXP_CD630_295001_300000_s_PSO-60-349	0.0101	CD0237	fliD	flagellar cap protein	CAJ67048.1	2778	ATAGTTTAGCTGGACAAATTGCCAGTGATAATGGTATTACATTTACAACTGATGCTAGTG	299592
EXP_CD630_295001_300000_s_PSO-60-287	0.01	CD0237	fliD	flagellar cap protein	CAJ67048.1	2779	ACTAAATCTGCAGTAGTATATGGAAAAAATTTAGAAGCTGATGTAACTGATGACCAAGGA	299654
EXP_CD630_295001_300000_s_PSO-60-144	0.01	CD0237	fliD	flagellar cap protein	CAJ67048.1	2780	ACTGGTTTCTGTTACTGACACTGAAGAAGCTACTAAAAATATGAAAGCATTTGTAGATGA	299797
EXP_CD630_295001_300000_s_PSO-60-44	0.0161	CD0237	fliD	flagellar cap protein	flagellar cap protein	2781	ACTAAAAAATCAAAAGATTATCCACCTCTTACAGATGAACAAAAAGATGATATGACAACT	299897
EXP_CD630_300001_305000_s_PSO-60-4936	0.0113	CD0237	fliD	flagellar cap protein	CAJ67049.1	2782	AATGATGATGAATTAAGAGCTTTTGTTGAAGATATTCAGTCTATGTTTTTTGGAGATGCA	300005
EXP_CD630_300001_305000_s_PSO-60-4814	0.0152	CD0237	fliD	flagellar cap protein	CAJ67049.1	2783	ACAAATATCATTTAATGCAGATACTTTTTCGAAGGCTCTTATAGATGATAGTGACAAGGT	300127
EXP_CD630_300001_305000_s_PSO-60-4721	0.0136	CD0237	fliD	flagellar cap protein	CAJ67049.1	2784	TGATGATAAGGGTATGTTTGAAAAATTAAAAAAAATTGTATTTGAATATTCTGGAAGTTC	300220
EXP_CD630_300001_305000_s_PSO-60-4603	0.021	CD0237	fliD	flagellar cap protein	flagellar cap protein	2785	GTATATTCAAAACAAATTGCAGAGCAAGAAAGAAATATAAGTAGGTTAGTTGAAAAAATG	300338
EXP_CD630_300001_305000_s_PSO-60-4480	0.025	CD0237/8	CD0237/8			2786	TCTTCACAAATGAACTATTTCTCACAAGCACAAGGTAATTAATTATGGACAAGTTAGAAG	300461
EXP_CD630_300001_305000_s_PSO-60-4377	0.0319	CD0238	CD0238	conserved hypothetical protein	CAJ67050.1	2787	TTTTATTGAAAAAATGGAGTATAAAAATATAAGTTTTCAATTAGATGAGAGACAAAACAT	300564
EXP_CD630_300001_305000_s_PSO-60-4215	0.0513	CD0238	CD0238	conserved hypothetical protein	CAJ67050.1	2788	ACAATTATCAGAAGTAAAAAAAGAATTACATGAGTACAAGCTTACTAAACAGGTAAACAC	300726
EXP_CD630_300001_305000_s_PSO-60-4085	0.114	CD0238/9	CD0238/9			2789	TGTCCGATAATATAAACGGATAGTTAATACAAAAGTTAAAAGTAGAAATGACAAGGATGT	300856
EXP_CD630_300001_305000_s_PSO-60-3967	0.462	CD0239	fliC	flagellin subunit	CAJ67051.1	2790	GCAAACAATCAAATGGGAAGAAACGTAAATGGACAAAGTAAGTCTATGGAGAAGTTATCT	300974
EXP_CD630_300001_305000_s_PSO-60-3849	0.0468	CD0239	fliC	flagellin subunit	CAJ67051.1	2791	AAATGAGAGCTCAAATAAAAGGTTTAGACCAAGCAGGAAGAAACGTTCAAGATGGTATAT	301092
EXP_CD630_300001_305000_s_PSO-60-3769	0.0964	CD0239	fliC	flagellin subunit	flagellin subunit	2792	GGTTCGTTAGAAGAAACTGGAAATATACTACAAAGAATGAGAACTTTATCATTACAATCT	301172
EXP_CD630_300001_305000_s_PSO-60-3690	0.0606	CD0239	fliC	flagellin subunit	CAJ67052.1	2793	CTGAAGAAAGAGAAAAGATAGCTGATGAGTTAACACAATTAAAAGATGAGATTGAAAGAA	301251
EXP_CD630_300001_305000_s_PSO-60-3589	0.0367	CD0239	fliC	flagellin subunit	CAJ67052.1	2794	GGAACTTCTTCAACAATAAGATTACAAGTTGGAGCAAGTTATGGAACTAATGTTTCAGGT	301352
EXP_CD630_300001_305000_s_PSO-60-3510	0.0384	CD0239	fliC	flagellin subunit	CAJ67052.1	2795	AGATAAAAATTCAATTAGTAAATACTGCAAGTATAATGGCTTCAGCTGGTATAACAACTG	301431
EXP_CD630_300001_305000_s_PSO-60-3356	0.0563	CD0239	fliC	flagellin subunit	CAJ67052.1	2796	CTCATCAAGAGCAAAATTAGGAGCACAACAAAACAGACTAGAATCAACTCAAAACAATTT	301585
EXP_CD630_300001_305000_s_PSO-60-3267	0.298	CD0239	fliC	flagellin subunit	CAJ67052.1	2797	CAGAATCAAGAATAAGAGATACAGATGTTGCTTCAGAAATGGTTAACTTATCTAAAATGA	301674
EXP_CD630_300001_305000_s_PSO-60-3177	0.248	CD0239/40	CD0239/40		CAJ67052.1	2798	TTGCTCAAGCTAATCAACAACCACAAGGAGTTTTACAATTATTAGGATAGAATAAATTTA	301764
EXP_CD630_300001_305000_s_PSO-60-3101	0.113	CD0239/40	CD0239/40		CAJ67052.1	2799	AGAAAGGATAAGGCTTTGCTTTATTCTTTTCTTTTTTTAGAAATATAGTTTTGAAAGGAA	301840
EXP_CD630_300001_305000_s_PSO-60-2966	0.0265	CD0240	CD0240	putative glycosyltransferase	CAJ67052.1	2800	ATCAGTATTGAGAAATTCAATAGAGAGTGAACTTATAATAGTTGATACAGGTTCTACAGA	301975
EXP_CD630_300001_305000_s_PSO-60-2887	0.0345	CD0240	CD0240	putative glycosyltransferase	CAJ67052.1	2801	AAACAATATACAGAAAAGGTATATTTTCATAATTGGAATGATGATTTTTCTAGTATGAGA	302054
EXP_CD630_300001_305000_s_PSO-60-2744	0.0349	CD0240	CD0240	putative glycosyltransferase	CAJ67052.1	2802	AAAGTTTTTTGAAAGTGGTCTTAATAAAAAATTTAACTCTGCCTCAGTACGACTAAAAAA	302197
EXP_CD630_300001_305000_s_PSO-60-2645	0.0136	CD0240	CD0240	putative glycosyltransferase	CAJ67052.1	2803	AGTGTTGAGATTTTTCAAAAACCTTGATTTTAAATACTGTGGGAAAGTTCATGAACAACC	302296
EXP_CD630_300001_305000_s_PSO-60-2542	0.01	CD0240	CD0240	putative glycosyltransferase	CAJ67052.1	2804	CATTATGGATATTTGTTTGAAGATGAAGAGATAAGAATAAATAAAGTAAAAAGAAATGAA	302399
EXP_CD630_300001_305000_s_PSO-60-2504	0.0116	CD0240	CD0240	putative glycosyltransferase	CAJ67052.1	2805	AAATAAAGTAAAAAGAAATGAAAAACTGTTACTTGAGGAATTAAAAGAAGACGAGAAATC	302437
EXP_CD630_300001_305000_s_PSO-60-2359	0.0128	CD0240	CD0240	putative glycosyltransferase	CAJ67053.1	2806	AAATTATACTCAAAATTAGAAATAGTACCTGGATACTTGATAACAAACCTTGCAAAAGTA	302582
EXP_CD630_300001_305000_s_PSO-60-2298	0.011	CD0240	CD0240	putative glycosyltransferase	CAJ67053.1	2807	ATTTATACTTAGGAAAGGCTAAGAAGTGTGAAAAATTATGCTTAAAATATATTAATAAGG	302643
EXP_CD630_300001_305000_s_PSO-60-2205	0.0121	CD0240	CD0240	putative glycosyltransferase	CAJ67053.1	2808	CACAAGCACAAGTTGATTTAGGGAAGTATGAAAATAGTATAGATTCATATAAAAGATATA	302736
EXP_CD630_300001_305000_s_PSO-60-2053	0.01	CD0240	CD0240	putative glycosyltransferase	CAJ67053.1	2809	ACATTGATAAAAATTTATTATAAGCTTGAGAAATATGATTTAGTAATTTCAGAGTATGAT	302888
EXP_CD630_300001_305000_s_PSO-60-2004	0.01	CD0240	CD0240	putative glycosyltransferase	CAJ67053.1	2810	CAGAGTATGATAATATTGAAGATGTGGAAAAAAAGAAAAATGTGTACTTTAGCTTATTTA	302937
EXP_CD630_300001_305000_s_PSO-60-1869	0.01	CD0240	CD0240	putative glycosyltransferase	CAJ67053.1	2811	GAGATAGTTTTTATAAAAGTATGGAAGACTTTATAAATAATATAAAAGATGATGAGAAAG	303072
EXP_CD630_300001_305000_s_PSO-60-1789	0.01	CD0240	CD0240	putative glycosyltransferase	CAJ67053.1	2812	TGTGATATTGAAGGTAATTATGGTCTTTTGAATAAAATAAGAATAAACAAACATGTATCA	303152
EXP_CD630_300001_305000_s_PSO-60-1648	0.0788	CD0240	CD0240	putative glycosyltransferase	CAJ67053.1	2813	GTTGACTTATTAGACATTTTTTACAATATGGAATATGTTTGGATAGAGAAATACTTAAGG	303293
EXP_CD630_300001_305000_s_PSO-60-1355	0.0101	CD0240	CD0240	putative glycosyltransferase	putative glycosyltransferase	2814	AAAGTTTGTTTGTAATGACATAGATAAGTTCACTTTAGAATTTAAGCATGTACTTGATGG	303586
EXP_CD630_300001_305000_s_PSO-60-1255	0.01	CD0240	CD0240	putative glycosyltransferase	CAJ67054.1	2815	CTACATAATATGAGAATATTATTAAATGAATACCCTTTTTACAATAGAATAATAAAAATC	303686
EXP_CD630_300001_305000_s_PSO-60-1142	0.01	CD0240	CD0240	putative glycosyltransferase	CAJ67054.1	2816	AAAAGATAACTTTATTATTCGTATAGAAAATATGATTGAGAATGGAAAAATAAATGATGC	303799
EXP_CD630_300001_305000_s_PSO-60-1060	0.01	CD0240	CD0240	putative glycosyltransferase	CAJ67054.1	2817	TCAAAAACATTTGCAGATGATGTAAAGATTTTAAATATAAAGGCAATTTTGTTTATGTGT	303881
EXP_CD630_300001_305000_s_PSO-60-989	0.01	CD0240	CD0240	putative glycosyltransferase	CAJ67055.1	2818	TGAAGAAGCTGATTTTGCATTAAAAAAGGCATTATCACTAGACTTAGAAAATGAGGATAC	303952
EXP_CD630_300001_305000_s_PSO-60-844	0.0117	CD0240/1	CD0240/1		CAJ67055.1	2819	GAAAAATATAATAGAAGATTGAATATATACATATAAAAATACTGATGTAAAATTTACTGG	304097
EXP_CD630_300001_305000_s_PSO-60-747	0.01	CD0240/1	CD0240/1		CAJ67056.1	2820	AGAATATACTCAATGATTTTAGTATATAGAAGATTTAATTCAAGGGAAACTAATTTTATC	304194
EXP_CD630_300001_305000_s_PSO-60-696	0.01	CD0240/1	CD0240/1		CAJ67056.1	2821	AATTTTATCATATTTACTTATAATAATAAAATAGACAAGCATATTCAAAAAATAAACAAC	304245
EXP_CD630_300001_305000_s_PSO-60-551	0.01	CD0240/1	CD0240/1		CAJ67056.1	2822	CAATATCCTAAAAACGAAGGTTTTGCACATTAAGACAATTTTTTAGTAATTTCAATGATT	304390
EXP_CD630_300001_305000_s_PSO-60-448	0.01	CD0240/1	CD0240/1			2823	GTATTTGTAATAATTGAATTTTTATTAAGTCATTTTAATACTTAAAAACCATTTATAGAG	304493
EXP_CD630_300001_305000_s_PSO-60-367	0.0106	CD0240/1	CD0240/1		CAJ67057.1	2824	CAAGATTTCTTTATTTTGATAAGATTTAGTTTTTAGCTTTTTGATTGAGCTATATACAAT	304574
EXP_CD630_300001_305000_s_PSO-60-271	0.0101	CD0240/1	CD0240/1		CAJ67057.1	2825	AAACTCTGTAAAATTATTGAAATTTCTAACTCAATATTGTTTGATGTACTTATCACTCAA	304670
EXP_CD630_300001_305000_s_PSO-60-158	0.01	CD0241	CD0241	phosphoserine phosphatase	CAJ67057.1	2826	GTTTTTGATTTAGATTCAACATTAACTAAACAAGAAATACTTCCTGAGATTTCTAAGTGT	304783
EXP_CD630_300001_305000_s_PSO-60-68	0.01	CD0241	CD0241	phosphoserine phosphatase	phosphoserine phosphatase	2827	ACAAATGAAACTATGCTAGGAAATTTATCTTTTGAGGAAAGTTTTAAGAAAAGAGTCGAT	304873
EXP_CD630_305001_310000_s_PSO-60-4903	0.0142	CD0241	CD0241	phosphoserine phosphatase	CAJ67058.1	2828	GTTGTGACAAATAATTTAGATATTTGGATTTGTGATTTAATGAAAGAGCTTTCTTTAGAA	305038
EXP_CD630_305001_310000_s_PSO-60-4788	0.0114	CD0241	CD0241	phosphoserine phosphatase	CAJ67058.1	2829	AAGTTATAATAAAAAAAGAAGATATTATAAAAAAAATGAAAGGTCCTATAGTTGCAGTTG	305153
EXP_CD630_305001_310000_s_PSO-60-4727	0.0102	CD0241	CD0241	phosphoserine phosphatase	CAJ67058.1	2830	TGATGGCAGTAATGATATAAAAATGATAGAGAATGCTGATATTGGAATTGGATTTGGAGG	305214
EXP_CD630_305001_310000_s_PSO-60-4599	0.01	CD0242	CD0242	conserved hypothetical protein	CAJ67058.1	2831	GCCAACTACTAAAACAATTGTTGTAAACTGTGCAGGTAGAGGAAGTAGACTAGGATTAAA	305342
EXP_CD630_305001_310000_s_PSO-60-4493	0.01	CD0242	CD0242	conserved hypothetical protein	CAJ67058.1	2832	AGACAATTAGAGTGTCTTGATGATTATGATGACATACGTATTGTAGTAGGCTTTCAAGCA	305448
EXP_CD630_305001_310000_s_PSO-60-4411	0.01	CD0242	CD0242	conserved hypothetical protein	CAJ67058.1	2833	GTTCTTATCGTAAAGATATAATGTTTGTATTTAATCATGATTACTTAAACACTAAGACTG	305530
EXP_CD630_305001_310000_s_PSO-60-4289	0.01	CD0242	CD0242	conserved hypothetical protein	CAJ67058.1	2834	ATACTTTTTTTCAAAGAAGATTTCGATAATTTTGTTAACACAGATGGAGAAATTATTGGT	305652
EXP_CD630_305001_310000_s_PSO-60-4182	0.01	CD0242	CD0242	conserved hypothetical protein	CAJ67058.1	2835	TATTAATGATGGAGAGTTTGCTACAGAATTTTCAAGGACAAATGGAGATTATGAGTGGAC	305759
EXP_CD630_305001_310000_s_PSO-60-4131	0.01	CD0242	CD0242	conserved hypothetical protein	CAJ67058.1	2836	TGAGTGGACAGGTTTGTTTAAAATATATTCTAAAAATTTAAGCTCTGGTACAAATCATGT	305810
EXP_CD630_305001_310000_s_PSO-60-3955	0.01	CD0242/3	CD0242/3		CAJ67058.1	2837	GGAGATTTTATATGGGTAATGCAACGAGAATTTATGAAAAACATGTAGATATAAAAAAAG	305986
EXP_CD630_305001_310000_s_PSO-60-3865	0.0135	CD0243	CD0243	conserved hypothetical protein	CAJ67058.1	2838	CTAAAAAGCATATTCCAGAGAATCCCTATATTTCAGTGAAATGTAATGACCAAAATCCTG	306076
EXP_CD630_305001_310000_s_PSO-60-3642	0.01	CD0243	CD0243	conserved hypothetical protein	CAJ67058.1	2839	CTTAATATCTATTGCTAAAAAAAGATTTTCTGATAATGACTGTGATTTTCAAGTATGTGA	306299
EXP_CD630_305001_310000_s_PSO-60-3622	0.01	CD0243	CD0243	conserved hypothetical protein	CAJ67058.1	2840	AAAGATTTTCTGATAATGACTGTGATTTTCAAGTATGTGATTTTATCAATACTCTATACG	306319
EXP_CD630_305001_310000_s_PSO-60-3495	0.01	CD0243	CD0243	conserved hypothetical protein	conserved hypothetical protein	2841	TGATGATGAATTAAAAATAGCATTGAAAAATTTATTAGGAATATTAGATAAAAAGGCAAC	306446
EXP_CD630_305001_310000_s_PSO-60-3425	0.01	CD0243	CD0243	conserved hypothetical protein	CAJ67059.1	2842	TCTATACCTATTGGAATAAATAAGAGATTAACTTTGAAAGAATTTTACTCGAAAGAATTA	306516
EXP_CD630_305001_310000_s_PSO-60-3273	0.01	CD0243	CD0243	conserved hypothetical protein	CAJ67059.1	2843	CAAAAGCTTCTTAACAGATATAAATCAATACTCTGATACAGAAAGGCATTATTTTATACT	306668
EXP_CD630_305001_310000_s_PSO-60-3174	0.01	CD0244	CD0244	putative CDP-Glycerol:Poly(glycerophosphate) glycerophosphotransferase	putative CDP-Glycerol:Poly(glycerophosphate) glycerophosphotransferase	2844	TGAATCTGATGAACTATAATAAAAAAAATGAAGTTTTAAATCTTATACAAATACTTATAG	306767
EXP_CD630_305001_310000_s_PSO-60-3107	0.01	CD0244	CD0244	putative CDP-Glycerol:Poly(glycerophosphate) glycerophosphotransferase	CAJ67060.1	2845	TGATTACATAAAAAATAATAATTTAAGTGAATCAATAGTTAATTCATCTCTTGAAGCTAT	306834
EXP_CD630_305001_310000_s_PSO-60-2972	0.01	CD0244	CD0244	putative CDP-Glycerol:Poly(glycerophosphate) glycerophosphotransferase	CAJ67060.1	2846	TGTAAAAATTTTAAGACTTTCCATGTATAAAAATATAAGACTTATTGAAGATTGTGAACT	306969
EXP_CD630_305001_310000_s_PSO-60-2904	0.01	CD0244	CD0244	putative CDP-Glycerol:Poly(glycerophosphate) glycerophosphotransferase	CAJ67060.1	2847	GTAATTTAAACTATTTATCAAATATAATAGAAAATAGTCTAAATAAAAAAACTAAAATTG	307037
EXP_CD630_305001_310000_s_PSO-60-2782	0.01	CD0244	CD0244	putative CDP-Glycerol:Poly(glycerophosphate) glycerophosphotransferase	CAJ67060.1	2848	TTGGATGAGCAGTGCGACTGTTATGTAGTTCCTATACCTTATTACAAGTTAATTGATACG	307159
EXP_CD630_305001_310000_s_PSO-60-2689	0.01	CD0244	CD0244	putative CDP-Glycerol:Poly(glycerophosphate) glycerophosphotransferase	CAJ67060.1	2849	GGTAATGATTTTCCTGAAGATGTTCCAGTAATACATTATGATGATTTTGATTTATCTAAG	307252
EXP_CD630_305001_310000_s_PSO-60-2544	0.01	CD0244	CD0244	putative CDP-Glycerol:Poly(glycerophosphate) glycerophosphotransferase	CAJ67060.1	2850	ACTTGAAACAATATACTAATATGCTTGTATATGTTGCTTATGGAATACTTGGAACTTATC	307397
EXP_CD630_305001_310000_s_PSO-60-2484	0.01	CD0244	CD0244	putative CDP-Glycerol:Poly(glycerophosphate) glycerophosphotransferase	CAJ67060.1	2851	CTGTTAGTTTTTACTTAAATTTTTATGAATTGATAGCATCTAGAAATTTTGATAAGGTTA	307457
EXP_CD630_305001_310000_s_PSO-60-2405	0.01	CD0244	CD0244	putative CDP-Glycerol:Poly(glycerophosphate) glycerophosphotransferase	CAJ67060.1	2852	TGAAATTATAGCAGAATGTAGTGGTATAAATAAAAATCAAATACTAACAATGGGATCTCC	307536
EXP_CD630_305001_310000_s_PSO-60-2297	0.01	CD0244	CD0244	putative CDP-Glycerol:Poly(glycerophosphate) glycerophosphotransferase	putative CDP-Glycerol:Poly(glycerophosphate) glycerophosphotransferase	2853	AAATTATGAATCTAAATTAAAGGGTAAAATAATTTTCTTATGGACAACTAATCTAATGAA	307644
EXP_CD630_305001_310000_s_PSO-60-2143	0.0106	CD0244	CD0244	putative CDP-Glycerol:Poly(glycerophosphate) glycerophosphotransferase	putative CDP-Glycerol:Poly(glycerophosphate) glycerophosphotransferase	2854	CATCCATTAGAACTTGAGTATGTAAAATCTAAAGTTCCAGAATGTTTTAATAGATACAAA	307798
EXP_CD630_305001_310000_s_PSO-60-2047	0.0114	CD0244	CD0244	putative CDP-Glycerol:Poly(glycerophosphate) glycerophosphotransferase	CAJ67061.1	2855	ATTTTAGATGACTCTGTATCTTACTATGAATCATTCAACTTATCCCATGCTTTAATAACA	307894
EXP_CD630_305001_310000_s_PSO-60-1953	0.01	CD0244	CD0244	putative CDP-Glycerol:Poly(glycerophosphate) glycerophosphotransferase	CAJ67061.1	2856	CGAAGAAACCTATATTAATTTATGATATAGATATGGAACGTGGATATTATGATTCAAGAA	307988
EXP_CD630_305001_310000_s_PSO-60-1855	0.01	CD0244	CD0244	putative CDP-Glycerol:Poly(glycerophosphate) glycerophosphotransferase	CAJ67061.1	2857	GATATGGATTTAATAAAATTTATGAACTTAGTAAAAAATAATAATGATTATAAGCTAAAT	308086
EXP_CD630_305001_310000_s_PSO-60-1803	0.01	CD0244	CD0244	putative CDP-Glycerol:Poly(glycerophosphate) glycerophosphotransferase	CAJ67061.1	2858	AGCTAAATCAAAGATTAAATTCTTTAAATAGTGTACTATCAAATACAGATGGAAGTTGTG	308138
EXP_CD630_305001_310000_s_PSO-60-1664	0.017	CD0244/5	CD0244/5		CAJ67061.1	2859	TTTAGGCTTGGAAAGGAGTTAAAACATTATCAATTTTAATAAATATAAGATAATAAAGGG	308277
EXP_CD630_305001_310000_s_PSO-60-1542	0.0305	CD0244/5	CD0244/5		CAJ67061.1	2860	GTATTCTTATATAATCAGTCTAAAATAAAATTTATCAAAAGTAGAGAAAATTACAAATTT	308399
EXP_CD630_305001_310000_s_PSO-60-1503	0.0352	CD0244/5	CD0244/5		CAJ67061.1	2861	AGTAGAGAAAATTACAAATTTTTTATACCTAAAAGTGAAAATAAAAGGGAAAACTTTAAA	308438
EXP_CD630_305001_310000_s_PSO-60-1367	0.055	CD0244/5	CD0244/5		CAJ67061.1	2862	AAATTTAGAATAAATTTATTTTATATTGTAAATTTTTGTAAATTTTTAATATATATGTAC	308574
EXP_CD630_305001_310000_s_PSO-60-1250	0.132	CD0244/5	CD0244/5		CAJ67061.1	2863	ATTAGAAATTAAATTAAAAAATTACATAAAAAAAATACTTAAAAAAATATTTAAAAAATT	308691
EXP_CD630_305001_310000_s_PSO-60-1094	0.497	CD0244/5	CD0244/5		CAJ67061.1	2865	TATGTCAGCCAGTTGCCAAAAAGAGTCCTAGGTGTATTGTATACCTAAGAAAAGTCTATA	308847
EXP_CD630_305001_310000_s_PSO-60-954	0.219	CD0244/5	CD0244/5		CAJ67061.1	2866	CCAATTATAACATAAAATAAAGAAAAATTATCTCAAAAAGTTACTATTTTACAAAAAGAG	308987
EXP_CD630_305001_310000_s_PSO-60-895	0.285	CD0244/5	CD0244/5		CAJ67061.1	2867	GCAACTTTTCGAAGAAATATTTAAATACATATTAAAATTTTTTTATATTTTCATGGGACT	309046
EXP_CD630_305001_310000_s_PSO-60-771	0.159	CD0244/5	CD0244/5		CAJ67061.1	2868	CGATTAATTTAAATAAATAAAGAAGTCATTTTTGTAATATAGCAACTTCATTTTTTATTA	309170
EXP_CD630_305001_310000_s_PSO-60-557	0.367	CD0245	flgB	flagellar basal-body rod protein	CAJ67061.1	2870	AACTTTTGAAGAAACACTAAATGATGCTATGCCTAAAATAGAAGAAAAAACAGACAATTC	309384
EXP_CD630_310001_315000_s_PSO-60-2514	0.432	CD0249	fliG	flagellar motor switch protein	CAJ67064.1	2898	AGACTTTGATTTACAAAATGAAGTAGCTATTAGAATAAGTTCAATGGGTTCAATATCTCC	312427
EXP_CD630_310001_315000_s_PSO-60-1049	0.303	CD0251	fliI	flagellum-specific ATP synthase	CAJ67065.1	2909	GAATTGTGAAGTAGTAGGTTTTAAAGATAAAGAAGTCATATTAATGGCGTTGGGAGAATT	313892
EXP_CD630_310001_315000_s_PSO-60-984	0.472	CD0251	fliI	flagellum-specific ATP synthase	CAJ67065.1	2910	TGATAGCACCTGGTTGTAAAGTTATTTCTAATGGGATACCTTTAAGTGTTATGTGTAGTG	313957
EXP_CD630_315001_320000_s_PSO-60-4359	0.408	CD0253	fliK	putative flagellar hook-length control protein	CAJ67066.1	2924	GGATAGAAAAAGTTCATCTAAGAACAAAAATATAAAAAATAATAAATTTGAAGATAATCT	315582
EXP_CD630_315001_320000_s_PSO-60-3507	0.379	CD0253	fliK	putative flagellar hook-length control protein	CAJ67069.1	2933	TGAAAGTATGAGAGCTGTTGTGACTGTTTTCAATAAAGATGTCTTTGACTCTATAAATAA	316434
EXP_CD630_315001_320000_s_PSO-60-3156	0.33	CD0254	flgD	putative basal-body rod modification protein	CAJ67069.1	2935	GCAGGAACTCAGGGAAACTATAGGTCAAATAACTTAAGCCAACTTGAAAGAAATATTAAT	316785
EXP_CD630_315001_320000_s_PSO-60-3088	0.331	CD0254	flgD	putative basal-body rod modification protein	CAJ67069.1	2936	CAATAAACAAGTTAGAAGCAAAGGAAATCAGACAGTAACAGACAATGGGACTCCAATTAT	316853
EXP_CD630_315001_320000_s_PSO-60-2945	0.421	CD0254	flgD	putative basal-body rod modification protein	CAJ67069.1	2937	AAGACCCAACAGAATATGTGTCACAATTAGCACAGTTTGCAACTTTAGAAAAGATGTCAG	316996
EXP_CD630_315001_320000_s_PSO-60-2885	0.13	CD0254	flgD	putative basal-body rod modification protein	CAJ67069.1	2938	CTATGAATGAGAAGCTAGATGTACTTTTAGCCTTAAGTAATTCCACTCTAATAAACTCTG	317056
EXP_CD630_315001_320000_s_PSO-60-2803	0.246	CD0254	flgD	putative basal-body rod modification protein	CAJ67069.1	2939	AATTGGTAAAGAAGTAGAAGTATCTGGGGAAGAGAAAGAAGATGAAAACATTGTAGGAGT	317138
EXP_CD630_315001_320000_s_PSO-60-2645	0.103	CD0254	flgD	putative basal-body rod modification protein	CAJ67069.1	2940	AAATAGGAGAGGTAGATGAAAATTCAGGAGAAGAAAATGACTCTTCAGAACAAGAATCTC	317296
EXP_CD630_315001_320000_s_PSO-60-2514	0.461	CD0255	flgE	flagellar hook protein	CAJ67069.1	2942	GAATGAAAGCAAATCAAACAAAATTAGATGTAATAGGTAACAATGTAGCCAACGCTGGAA	317427
EXP_CD630_315001_320000_s_PSO-60-2347	0.338	CD0255	flgE	flagellar hook protein	CAJ67069.1	2943	GTAGGTGTAGGTAGTAAGATATCAAGTATAAATAAAGATATGGTACAAGGAAATGTACAA	317594
EXP_CD630_315001_320000_s_PSO-60-2248	0.43	CD0255	flgE	flagellar hook protein	CAJ67069.1	2944	GGATATCTTCCAGTAGTAAGACAAGGAACAGTTATGTATACGAGAGATGGTTCTTTTAAT	317693
EXP_CD630_315001_320000_s_PSO-60-2166	0.293	CD0255	flgE	flagellar hook protein	CAJ67069.1	2945	CTGATGGTGCTTTGAAGAATATTAAAGGTGGAAGACTTGTAAATGGTGATGGATATATGT	317775
EXP_CD630_315001_320000_s_PSO-60-2104	0.192	CD0255	flgE	flagellar hook protein	CAJ67069.1	2946	CAAGGTATGATTTATGATGGGGAATATAAAGCTGATACTGGAGAATTTGTTAAAAAAGGT	317837
EXP_CD630_315001_320000_s_PSO-60-1993	0.263	CD0255	flgE	flagellar hook protein	CAJ67069.1	2947	AAGGATGGAACAGTTCAAAATGTACTAGAGTATAATATATCTAAGGATGGAACAGTAGAA	317948
EXP_CD630_315001_320000_s_PSO-60-1854	0.103	CD0255	flgE	flagellar hook protein	CAJ67070.1	2948	GAATAGATAAATTAAAAGGTACAATACAAAAAGTGCAAATATATGCATTCCAAAATCCAG	318087
EXP_CD630_315001_320000_s_PSO-60-861	0.31	CD0256	motA	chemotaxis protein	CAJ67070.1	2957	GTTGGGAACACTAATAGGTTTAATACAAATGTTAGCTGACCTTACATCTCCAGATTTAAT	319080
EXP_CD630_315001_320000_s_PSO-60-749	0.392	CD0256	motA	chemotaxis protein	CAJ67071.1	2958	GCCAATATCGCTTTGAACCCAATTGCATATAATATAGATGAGAAGACTGAAAAAGAAATT	319192
EXP_CD630_320001_325000_s_PSO-60-4495	0.262	CD0258	fliL	flagellar basal body-associated protein	CAJ67072.1	2968	GCTGATAATTTAAAGAACATAAAAGAAGAAATTAAAAATACATTAAATATACAACTAGGT	320446
EXP_CD630_320001_325000_s_PSO-60-3687	0.457	CD0260	fliP	flagellar biosynthetic protein	CAJ67073.1	2976	GGAAGCAGAAGGACCTATTAAAGAGTTTTTATTAACACAAACCAGACAGACAGATTTAGA	321254
EXP_CD630_320001_325000_s_PSO-60-2859	0.0846	CD0262	flhB	flagellar export protein	CAJ67074.1	2984	GGTGTAAATGAGACCATAACTGGGATTATGCTTGGATATATAACCAACCTATGTTTTTAT	322082
EXP_CD630_320001_325000_s_PSO-60-2671	0.475	CD0262	flhB	flagellar export protein	CAJ67074.1	2986	ATTTTTTAGCATGGATGGTCATCATGTTTTAATTAGAGGTATAAGGTATAGTTTTGAGTT	322270
EXP_CD630_320001_325000_s_PSO-60-2491	0.412	CD0262	flhB	flagellar export protein	CAJ67074.1	2988	AGATTTTATTTTAGGGCTTATATCAAGAAGTGTACCTCAATTAAATGTAATGATAGTTGG	322450
EXP_CD630_320001_325000_s_PSO-60-2286	0.494	CD0262	flhB	flagellar export protein	CAJ67075.1	2990	GCAGATAAAACAGAAGAAGCTACTCCAAAGAAAAAGGGAGAACAAAGAAAGAAAGGTAAT	322655
EXP_CD630_320001_325000_s_PSO-60-2184	0.217	CD0262	flhB	flagellar export protein	CAJ67075.1	2991	GCATTCACCTTATTAGTACCTACATTATTTTCATATGTAGTAGATACACTTAAATCTTCG	322757
EXP_CD630_320001_325000_s_PSO-60-1196	0.463	CD0263	flhA	flagellar export protein	CAJ67076.1	2999	GGAAAATATGGATGTAATAGTGGCATTTGGTGTTGTAGGGATTGTTCTTATGATGATAGT	323745
EXP_CD630_320001_325000_s_PSO-60-655	0.434	CD0263	flhA	flagellar export protein	CAJ67076.1	3004	AAGTTTGTAAAGGGAGATGCCATAGCAGGTCTTATAGTAACAGCAATAAACATAATAGGT	324286
EXP_CD630_320001_325000_s_PSO-60-390	0.259	CD0263	flhA	flagellar export protein	flagellar export protein	3007	CAGTAATGATGACTGGTTGTGTTCTAATCGTACTTGGTATGATGCCTGGATTACCTAAAC	324551
EXP_CD630_325001_330000_s_PSO-60-3105	0.275	CD0265	fleN	flagellar number regulator	flagellar number regulator	3028	GGACTTGATGAGTTTATAGTAGAGAATGAGAATGTACCTAAGATAATTACAATAGCTTCT	326836
EXP_CD630_325001_330000_s_PSO-60-1001	0.494	CD0267/8	CD0267/8		CAJ67084.1	3048	CCAGAGCGTTAGGCATGAAATATACAAGTGAGATGAAAGTTTTAGAATAGATGATACTGT	328940
EXP_CD630_325001_330000_s_PSO-60-385	0.327	CD0268	flgG	flagellar basal-body rod protein FlgG	CAJ67085.1	3054	TTGTAGATTTTAATAACTACAATAACTTAAAAAAAGAAGGAGATAACTTATATTCTGGAG	329556
EXP_CD630_330001_335000_s_PSO-60-3014	0.427	CD0272	CD0272	conserved hypothetical protein	CAJ67086.1	3075	AAAAAAAGATATACTAAAACTCAATAAAAAAGACTCATGTTCTCTATATAATGAATCTAT	331927
EXP_CD630_330001_335000_s_PSO-60-2143	0.355	CD0272	CD0272	conserved hypothetical protein	CAJ67087.1	3083	GAAGAAAATGAAGATATGAGTAAGGCTTCTAATATAAATAAGAGTAATAAAAACATTAAT	332798
EXP_CD630_335001_340000_s_PSO-60-2704	0.368	CD0275	spl	spore photoproduct lyase	CAJ67092.1	3124	CAGGTGAAAATCTATATGAACAATATAGAAGTGGGAAGCAGACTATGGTAGTTGGGATTA	337237
EXP_CD630_335001_340000_s_PSO-60-1396	0.462	CD0276	CD0276	AraC-family transcriptional regulator	CAJ67094.1	3136	TTTGCTAGTCATGAGACATTTACACGTTCCTTTAAAAAAGCATATGGATTAACTCCAGAA	338545
EXP_CD630_335001_340000_s_PSO-60-991	0.341	CD0276	CD0276	AraC-family transcriptional regulator	CAJ67094.1	3140	GTAGAGGTAGAGTCAGGTACATCAGTAGAAGGATATAGTACTTTTGAGTTGCCAGTTAAA	338950
EXP_CD630_335001_340000_s_PSO-60-856	0.445	CD0276	CD0276	AraC-family transcriptional regulator	CAJ67094.1	3141	TTTATGGAAAGATGGATGAAGAAACATAATTTAACAACTACTGATTTTGCAATTGAGATG	339085
EXP_CD630_340001_345000_s_PSO-60-3664	0.363	CD0279A/81	CD0279A/81		CAJ67095.1	3160	GTTAAGACATAAATAATTACATATAATAAAATAATTTGTATTGATGATTACTACAAATAA	341277
EXP_CD630_340001_345000_s_PSO-60-3561	0.171	CD0279A/81	CD0279A/81			3161	GTTTATAATTATGTACATTTCACATTATCACGATATAAGCATTTTTCTTATGAGAAAATT	341380
EXP_CD630_340001_345000_s_PSO-60-3466	0.166	CD0281	CD0281	putative exported protein	putative exported protein	3162	AAATTGTTTTCCCAGTTTTTTATCTCCTTTTTAACTTCTTCACTTAAAGTATCACTTGAA	341475
EXP_CD630_340001_345000_s_PSO-60-3342	0.0486	CD0281	CD0281	putative exported protein	putative exported protein	3163	TAGGATCAATAATATCTATTACATCTTTTACATCAAAATCAACAAATTTGCACAGTTCTT	341599
EXP_CD630_340001_345000_s_PSO-60-3259	0.0371	CD0281	CD0281	putative exported protein	putative exported protein	3164	AGACCTTCATATGACCATTCTTTATAATCTTTTCCGTTTTTTAACAGAAACTCATTCACT	341682
EXP_CD630_340001_345000_s_PSO-60-3218	0.0507	CD0281	CD0281	putative exported protein	CAJ67096.1	3165	TAACAGAAACTCATTCACTTGGTAATTCTGATTTGCTAATTCAAAGAATGAACCTGAAGG	341723
EXP_CD630_340001_345000_s_PSO-60-3049	0.0413	CD0281	CD0281	putative exported protein	CAJ67096.1	3166	CCAAATTCAAAGTTTAAAATTGAATCTTTACGTTTTTTTACTGAATCTTCTCCAAATTCC	341892
EXP_CD630_340001_345000_s_PSO-60-2905	0.0559	CD0281	CD0281	putative exported protein	CAJ67096.1	3167	ACTATTTCTTCATTATTCTTAGTAACTTCTTTCAATTTATTGTTAGTATTTTTATTATTG	342036
EXP_CD630_340001_345000_s_PSO-60-2749	0.114	CD0281/2	CD0281/2		CAJ67096.1	3168	AGTATTGTACTTGTGAAAAATAAATTTGTTTATGAAGATAACATTTACTACTGTTTGTTC	342192
EXP_CD630_340001_345000_s_PSO-60-2708	0.107	CD0281/2	CD0281/2		CAJ67096.1	3169	CATTTACTACTGTTTGTTCTAAAGATTATAATAGAATATTTTTTTGATATAATCTATATT	342233
EXP_CD630_340001_345000_s_PSO-60-2542	0.0858	CD0281/2	CD0281/2		CAJ67096.1	3170	AAATATATTTTTATATGTTTTAAGTTTTATAATAAGTAATATTGTATGATAAATTAAATT	342399
EXP_CD630_340001_345000_s_PSO-60-2509	0.077	CD0281/2	CD0281/2		CAJ67096.1	3171	AAGTAATATTGTATGATAAATTAAATTTAAATATTTAGAGATAAGCTATTATAGAATTTG	342432
EXP_CD630_340001_345000_s_PSO-60-2384	0.156	CD0281/2	CD0281/2		CAJ67096.1	3172	AATACACATAAAAATTTCTAGACTCTCATCATTTAAAAGAAGTATTCTAAATTTATTATT	342557
EXP_CD630_340001_345000_s_PSO-60-2297	0.243	CD0281/2	CD0281/2		CAJ67096.1	3173	GTATTTTTATACCTTTGTTTGTTATGCATAATTTTACTTAGAACATAAGCTTTATATAAA	342644
EXP_CD630_340001_345000_s_PSO-60-2162	0.398	CD0281/2	CD0281/2		CAJ67096.1	3174	AGCTCCTTTTTAGATGATGCTTTTTTAGATTTATACTATAAGGTATATAAAACTAAGCCT	342779
EXP_CD630_340001_345000_s_PSO-60-275	0.394	CD0283	CD0283	putative transcription antiterminator	CAJ67098.1	3189	ATGGATAAAGGGATATATAGAAGGTTAGGAGAGGCTAATAAGGTACATGAGTGTAGAGTT	344666
EXP_CD630_345001_350000_s_PSO-60-1468	0.452	CD0287	CD0287	PTS system, IIb component	PTS system, IIb component	3226	GGTTGAAATAGTCCTACAAGTTATACCAGAGGAATCATCTATGACATATGAAAATGCGTT	348473
EXP_CD630_345001_350000_s_PSO-60-978	0.411	CD0288	CD0288	PTS system, IIc component	PTS system, IIc component	3231	AAGAAGGTAATACAAAAGGAATCTGGAGATGTGCAACACTTTATTCTTTAATATTTGGGT	348963
EXP_CD630_350001_355000_s_PSO-60-2244	0.36	CD0291/2	CD0291/2			3267	TTTATAAAAGGATTAAATGGAAAATCGAAGAGTTATATTCAGTATTTTAAAAAGAATATG	352697
EXP_CD630_350001_355000_s_PSO-60-2055	0.48	CD0291/2	CD0291/2		CAJ67107.1	3269	CAAAGTTTACATATTTTACAAAAGACATTAAAAATAAATTTAAATATATATTTTATATAC	352886
EXP_CD630_350001_355000_s_PSO-60-1281	0.452	CD0292	CD0292	DNA-binding protein	CAJ67109.1	3277	AAATGGATGAAGCGAGAGAAACATTTCAACTTGGTGCATATCAGAACCTTATATCATTAG	353660
EXP_CD630_350001_355000_s_PSO-60-1087	0.444	CD0292	CD0292	DNA-binding protein	CAJ67109.1	3279	ACACAGGCACAAATTAATTTAATACATGGTGATAATGAAGGAGCTATTAAATCATTACGA	353854
EXP_CD630_350001_355000_s_PSO-60-289	0.322	CD0293	CD0293	ABC transporter, ATP-binding protein	CAJ67110.1	3286	GGTGAAATTACGGGACTTTCAAAAAAAGAAATACAGATAAGGAGTGAAGAGTTGTTATCA	354652
EXP_CD630_350001_355000_s_PSO-60-162	0.28	CD0293	CD0293	ABC transporter, ATP-binding protein	CAJ67110.1	3287	GTATAGCCCAAGCTTTGCTTTCACGCCCCAAATTACTTATTTGTGATGAACCAACAAGTG	354779
EXP_CD630_355001_360000_s_PSO-60-4618	0.404	CD0294	CD0294	putative ABC transporter, permease protein	CAJ67111.1	3292	AAATTATTTAGTTTAATTATTTTATTTCTAATATTTGGTATAAGTAGTCCTATTTCTGCA	355323
EXP_CD630_355001_360000_s_PSO-60-4494	0.229	CD0294	CD0294	putative ABC transporter, permease protein	CAJ67111.1	3293	CTTTAGATTCTTGGACACAATTTTTTAGCAATATCTCTGGTCTTGGTATGAGTTTAACTC	355447
EXP_CD630_355001_360000_s_PSO-60-4376	0.413	CD0294	CD0294	putative ABC transporter, permease protein	CAJ67111.1	3294	GCTGACTAAAGGTTTATCACGTTCATCTATAGTATTGTCTAAATTCTCTGTTACGGTGAT	355565
EXP_CD630_355001_360000_s_PSO-60-4224	0.313	CD0294	CD0294	putative ABC transporter, permease protein	CAJ67111.1	3296	TTTCAGCATTTAATTTATGGCTTATAGGAATTATGTATATTAGTGTATTAATTCTTGGGT	355717
EXP_CD630_355001_360000_s_PSO-60-4060	0.31	CD0294	CD0294	putative ABC transporter, permease protein	putative ABC transporter, permease protein	3297	AATTTCTTGATGTCAAAAAATATAGACTTGATTTCAGGGAAAGTGGCAATGCCAGAATTT	355881
EXP_CD630_355001_360000_s_PSO-60-3845	0.297	CD0294/5	CD0294/5		CAJ67112.1	3298	ACTTAAGTTTCAAGTCTTTTTGATTTTTAATATATAGAATTAAGTGTAGAAAATAATACA	356096
EXP_CD630_355001_360000_s_PSO-60-3776	0.293	CD0294/5	CD0294/5		CAJ67112.1	3299	ATTTGTATCAAATAAATATAAGAATATTTAATTATGTTAAAATATACTAAAAATTACTTT	356165
EXP_CD630_355001_360000_s_PSO-60-3220	0.453	CD0295	CD0295	putative iron-sulfur-binding protein	CAJ67113.1	3305	GATAGTAATGAGTCATTTTAAAGGTCATGAAGCAGCAGGTTTTGGAGGCGCATTAAAAAA	356721
EXP_CD630_355001_360000_s_PSO-60-3074	0.462	CD0295	CD0295	putative iron-sulfur-binding protein	CAJ67113.1	3306	GTTGTGGAAAGTGTGTTAATTCTTGTCCTACAAAAGCTATAAGTATAGTGGATAAAAAAG	356867
EXP_CD630_355001_360000_s_PSO-60-3011	0.422	CD0295	CD0295	putative iron-sulfur-binding protein	CAJ67113.1	3307	TTATAGATTCTGATGTATGTTATGGATGTGGAGAATGTCCAACTGTCTGTCCAACTAGAG	356930
EXP_CD630_360001_365000_s_PSO-60-4674	0.49	CD0299	rbsK	putative ribokinase	putative ribokinase	3337	GGCTAATCAAGCTATCTCAGCTTCTAAACTAGGAGCAAATGTAAAAATGATATCATGCAT	360267
EXP_CD630_360001_365000_s_PSO-60-4626	0.428	CD0299	rbsK	putative ribokinase	putative ribokinase	3338	GATATCATGCATAGGGGAAGATGGCTTAGGAGAGGAGTTAATAAGAAATTTTAGAACGAA	360315
EXP_CD630_360001_365000_s_PSO-60-542	0.359	CD0302	rbsC	ribose ABC transporter, permease protein	CAJ67119.1	3377	GCACTAATATGATGGGTGGTTCTGGTTCTATAGTAGGTACATGTATAGGTGTCGGAATAA	364399
EXP_CD630_365001_370000_s_PSO-60-4427	0.269	CD0303	argE	putative acetylornithine deacetylase	CAJ67120.1	3388	AAAGAGTTGGAACATAACTGGCTTATGATATATAAGCATCCACTATTACCTTCACCTACA	365514
EXP_CD630_365001_370000_s_PSO-60-2643	0.149	CD0305	abgB1	putative aminobenzoyl-glutamate utilization protein	CAJ67122.1	3405	GGACATAACTTACTTGGTACAGGTTCAATAGGAGCTGTAATTGCAGTAAAGGAATTAATC	367298
EXP_CD630_365001_370000_s_PSO-60-267	0.17	CD0307	CD0307	putative 'four-disulfide core' protein	CAJ67124.1	3428	AATAGGGCTGACAATTATAATAGAAGAAGACGTAATGATTTAGATGGATGTTGTTGCTGT	369674
EXP_CD630_365001_370000_s_PSO-60-177	0.477	CD0307	CD0307	putative 'four-disulfide core' protein	CAJ67124.1	3429	GACGATTGTTGTGAAAATTGTGCTAAGCTTTGGTGTTTAGATTCATGTTGTGAATGTTTT	369764
EXP_CD630_365001_370000_s_PSO-60-44	0.178	CD0308	CD0308	putative membrane protein	CAJ67124.1	3430	GCATTAAATGTGATATTGTTGACTCTTACAAATATTATTCCTGTAAATACATTGTTTATT	369897
EXP_CD630_370001_375000_s_PSO-60-274	0.421	CD0313	CD0313	putative heavy-metal-transporting ATPase	CAJ67128.1	3474	AACTGTGCTCATTGTGCAGAAGAGATTAATAACAAAGTTTCTAAATTAAAAGAAGTTGAA	374667
EXP_CD630_375001_380000_s_PSO-60-2456	0.329	16S rRNA	16S rRNA		CAJ67132.1	3500	AAGGTATGCTAATACGGGATAATATATTTGAGAGGCATCTCTTAAATATCAAAGGTGAGC	377485
EXP_CD630_375001_380000_s_PSO-60-2297	0.399	16S rRNA	16S rRNA		CAJ67132.1	3501	GGAACTGAGACACGGTCCAAACTCCTACGGGAGGCAGCAGTGGGGAATATTGCACAATGG	377644
EXP_CD630_375001_380000_s_PSO-60-2051	0.495	16S rRNA	16S rRNA		CAJ67132.1	3503	TCTTTCAAGTCAGGAGTGAAAGGCTACGGCTCAACCGTAGTAAGCTCTTGAAACTGGGAG	377890
EXP_CD630_375001_380000_s_PSO-60-1975	0.348	16S rRNA	16S rRNA		CAJ67132.1	3504	GGAGAGTGGAATTCCTAGTGTAGCGGTGAAATGCGTAGATATTAGGAGGAACACCAGTTG	377966
EXP_CD630_375001_380000_s_PSO-60-1866	0.364	16S rRNA	16S rRNA		CAJ67132.1	3505	GGAGCAAACAGGATTAGATACCCTGGTAGTCCACGCTGTAAACGATGAGTACTAGGTGTC	378075
EXP_CD630_375001_380000_s_PSO-60-1780	0.365	16S rRNA	16S rRNA		CAJ67132.1	3506	CTAACGCATTAAGTACTCCGCCTGGGAAGTACGCTCGCAAGAGTGAAACTCAAAGGAATT	378161
EXP_CD630_375001_380000_s_PSO-60-1559	0.471	16S rRNA	16S rRNA			3508	GATGTTGGGTTAAGTCCCGCAACGAGCGCAACCCTTGTCTTTAGTTGCCATCATTAAGTT	378382
EXP_CD630_375001_380000_s_PSO-60-1192	0.47	16S rRNA	16S rRNA			3512	CTTTTGGAAGAAGTCGTCGAAGGTGGAATCAATAACTGGGGTGAAGTCGTAACAAGGTAG	378749
EXP_CD630_375001_380000_s_PSO-60-690	0.328	23S rRNA	23S rRNA		CAJ67133.1	3516	CAGGGAACTGAAACATCTAAGTACCTGAAGGAAGAGAAAGAAATTCGATTCCGTAAGTAG	379251
EXP_CD630_375001_380000_s_PSO-60-345	0.463	23S rRNA	23S rRNA		CAJ67133.1	3517	GAGTGAAATAGAACCTGAAACCCTGCACTTACAAGCTGTGGAAGCACATTTCTTGTGTGA	379596
EXP_CD630_375001_380000_s_PSO-60-145	0.378	23S rRNA	23S rRNA		CAJ67133.1	3519	ATGAGCAGGATGAAGCGAAAGTAAAATTTCGTGGAGGTCCGAACCCACGAGCGTTGAAAA	379796
EXP_CD630_375001_380000_s_PSO-60-43	0.323	23S rRNA	23S rRNA			3520	CCCGGAGATAGCTGGTTCTCCCCGAAATAGCTTTAGGGCTAGCCTCAAGGTGAGAGATAC	379898
EXP_CD630_380001_385000_s_PSO-60-4924	0.251	23S rRNA	23S rRNA			3521	GAATGCCGTCATCTTATACTTGGGAGTCAGACTGTGGGTGATAAGATTCATAGTCGAAAG	380017
EXP_CD630_380001_385000_s_PSO-60-4833	0.447	23S rRNA	23S rRNA		CAJ67134.1	3522	TAAATGTAAGTTAAGTGGTAAAGGATGTGGGATTGCACAGACAACCAGGATGTTGGCTTA	380108
EXP_CD630_380001_385000_s_PSO-60-4715	0.433	23S rRNA	23S rRNA		CAJ67134.1	3523	GAAGATTTCCGGGGCTAAAACTTACTACCGAAGCTACGGCATCAGTAATGATGGGTAGGG	380226
EXP_CD630_380001_385000_s_PSO-60-4632	0.457	23S rRNA	23S rRNA		CAJ67134.1	3524	ATGACCGTAAGGACATGTGGACAGTATGGGAGTGAGAATGTTGGCATGAGTAGCGAGATG	380309
EXP_CD630_380001_385000_s_PSO-60-4458	0.479	23S rRNA	23S rRNA		CAJ67134.1	3525	GATATTCCTGTACTACCGATAACCGTTTGAGAGATGGGATGACACAGTAGGATAAGCTAA	380483
EXP_CD630_380001_385000_s_PSO-60-4102	0.499	23S rRNA	23S rRNA		CAJ67135.1	3529	GACTGTTTACCAAAAACATAGGTTTCTGCTAAGTCGCAAGACGATGTATAGGAGCTGACG	380839
EXP_CD630_380001_385000_s_PSO-60-4031	0.26	23S rRNA	23S rRNA		CAJ67135.1	3530	CTGGAAGGTTAAGGGGATCTGTTAGAGCAATCGAAGCAGTGAACTTAAGCCCCAGTAAAC	380910
EXP_CD630_380001_385000_s_PSO-60-3898	0.456	23S rRNA	23S rRNA		CAJ67135.1	3531	TAACGATTTGGGCACTGTCTCAACAACAGACTCGGTGAAATTGTAATTCCGGTGAAGATG	381043
EXP_CD630_380001_385000_s_PSO-60-3810	0.427	23S rRNA	23S rRNA		CAJ67135.1	3532	CCCATGGAGCTTTACTGTAGCTTGACATTGGGTCTTGGTACTACATGTACAGGATAGGTG	381131
EXP_CD630_380001_385000_s_PSO-60-3695	0.401	23S rRNA	23S rRNA		CAJ67135.1	3533	CTTGTAGTACTGGGACTCTAACCATAGGCCATGAATCTGGTCTTGGGACACTGTCAGGTG	381246
EXP_CD630_380001_385000_s_PSO-60-3246	0.289	23S rRNA	23S rRNA		CAJ67135.1	3536	GTAGGAAATTTGAGAAGACCTGTCCTTAGTACGAGAGGACCGGGATGGACGTACCTCTGG	381695
EXP_CD630_380001_385000_s_PSO-60-3173	0.467	23S rRNA	23S rRNA		CAJ67135.1	3537	CTGCCAAGGGCATGGCTGGGTAGCTATGTACGGAATGGATAAGCGCTGAAAGCATCTAAG	381768
EXP_CD630_380001_385000_s_PSO-60-2762	0.481	5S rRNA/CD0314	5S rRNA/CD0314		CAJ67135.1	3541	CTGCCTGGGAGAGTAGGACGTAGCCACGTAATCTTTTTTTATTTATTAAGTTTCTTATTT	382179
EXP_CD630_380001_385000_s_PSO-60-2089	0.285	CD0314	CD0314	putative membrane protein	putative membrane protein	3548	TTTTTCTGAGAGTTGGGTAAGAATAATGTCACATTATAATGATTATAAATTCCTCGTTCT	382852
EXP_CD630_380001_385000_s_PSO-60-1807	0.209	CD0315	CD0315	hypothetical protein	hypothetical protein	3551	TAAAATGTACCATGTTTTACACTTTGTTGAGGATAAGTTTGCTTATATAGAAGAAAAGGC	383134
EXP_CD630_380001_385000_s_PSO-60-1364	0.347	CD0316	CD0316	putative ABC transporter, permease protein	putative ABC transporter, permease protein	3553	GAAAGGCAGGCACAAAGTAATAAACTTATGATACTCCCCATAATTTTTTCTCCAGTAGTT	383577
EXP_CD630_380001_385000_s_PSO-60-445	0.321	CD0317	CD0317	putative ABC transporter, permease protein	putative ABC transporter, permease protein	3562	GTCATTATAACAAAACCGGAAAAGGCATATACCAATGTGATACAAATTGGGAGAATGTAC	384496
EXP_CD630_380001_385000_s_PSO-60-55	0.445	CD0317	CD0317	putative ABC transporter, permease protein	putative ABC transporter, permease protein	3566	TAACCAAATGCAGACCATTTATAAAACTTTGTTGGCTCAACACCTGTTTTACCAAAATAA	384886
EXP_CD630_385001_390000_s_PSO-60-4796	0.417	CD0318	CD0318	ABC transporter, ATP-binding protein	ABC transporter, ATP-binding protein	3568	AGTGCTTTATTGATTTCACCCATATCCAGATTAGTGTTATAAAGGTGTAACGTGTAGTCA	385145
EXP_CD630_385001_390000_s_PSO-60-4691	0.149	CD0318	CD0318	ABC transporter, ATP-binding protein	ABC transporter, ATP-binding protein	3569	AGTGATGTCTTCGGAATATCTGAAACTTGTAGCAGGATATATTTACTGTTTTTCTTTTCT	385250
EXP_CD630_385001_390000_s_PSO-60-4636	0.43	CD0318	CD0318	ABC transporter, ATP-binding protein	ABC transporter, ATP-binding protein	3570	TTTCTAGTTCACTCATACTACTTTCTTCCAAAAGAACACCGTGGTCGATAATTCCAATAT	385305
EXP_CD630_385001_390000_s_PSO-60-4358	0.418	CD0318	CD0318	ABC transporter, ATP-binding protein	ABC transporter, ATP-binding protein	3571	AGCTTTTTATTTTTATAAGGTAAGCCTACAATTTCCAATGCTCTTTTTACAGAATTAGGG	385583
EXP_CD630_385001_390000_s_PSO-60-4287	0.207	CD0318	CD0318	ABC transporter, ATP-binding protein	ABC transporter, ATP-binding protein	3572	ACGCAGTTTTGCAAAAATCTCCAAGTTCTCCGTTCCTGTCAGATTAGGATAAAATCCTGG	385654
EXP_CD630_385001_390000_s_PSO-60-4146	0.359	CD0318	CD0318	ABC transporter, ATP-binding protein	ABC transporter, ATP-binding protein	3573	ATACGTGATTGAAGTCAATCCTAAAATCATTTTCATAATTGTGGTTTTCCCAGCTCCGTT	385795
EXP_CD630_385001_390000_s_PSO-60-2851	0.402	CD0320	CD0320	two-component response regulator	two-component response regulator	3586	ACTGTCAAAATATAAAATGGATGGTTGGGGTCTGGTTCAATCTTTTTTCTCAATTTACTG	387090
EXP_CD630_385001_390000_s_PSO-60-2678	0.311	CD0320	CD0320	two-component response regulator	two-component response regulator	3588	ATCAAATTCTTTGCTTGTAAGTTGAACAGGAATATTATTGACAGAAACAATTCGGTTTGT	387263
EXP_CD630_385001_390000_s_PSO-60-2603	0.313	CD0320	CD0320	two-component response regulator	two-component response regulator	3589	GCCATTTATTATTATGAAATCTGTGTCTGTTATAAAAGCAGGGTTTAACATAGTATACCG	387338
EXP_CD630_385001_390000_s_PSO-60-2466	0.369	CD0320	CD0320	two-component response regulator	two-component response regulator	3590	GTAGTCCGGAAACTTTATCATCCTCGTCATTTTTAGCAGTAAGCATAATTACTGGAATAT	387475
EXP_CD630_385001_390000_s_PSO-60-2209	0.436	CD0320/1	CD0320/1			3592	TCTATAATCAAAACGCTATTCATATTGTACTTCCTTTCTTCTTTTTGTTCTACCATCAAC	387732
EXP_CD630_385001_390000_s_PSO-60-2107	0.174	CD0321	CD0321	hypothetical protein	hypothetical protein	3593	TTTTGAAACTCCTGGTATGCGACTTTCTTCACATAGTTTTTGTACTCTTCTTTCAGAAAT	387834
EXP_CD630_385001_390000_s_PSO-60-1943	0.172	CD0321/2	CD0321/2			3594	TCAAGAAATATCAGTAAGTAGTACTCTTAATTTTGTAGTGATAAAATGGTGCATGGTTTT	387998
EXP_CD630_385001_390000_s_PSO-60-1746	0.319	CD0322	CD0322	conserved hypothetical protein	conserved hypothetical protein	3595	GGTAGATGAAAAACTTATTGAAGATGTACTGTATTTTAGAAATTATTATGGATTAGAAAA	388195
EXP_CD630_385001_390000_s_PSO-60-1596	0.48	CD0322	CD0322	conserved hypothetical protein	conserved hypothetical protein	3597	AAATATATTATTATCGGGACCAAAGGCAACGGGAAAAAACTTACTTGCTGATAATCTAGG	388345
EXP_CD630_385001_390000_s_PSO-60-767	0.248	CD0323	CD0323	hypothetical protein	CAJ67137.1	3605	TGATTACAATGAAAGTATAGATATATCAGAAAAAGATTACTCTTCAAAAGAAATAGGTCT	389174
EXP_CD630_390001_395000_s_PSO-60-4813	0.465	CD0323	CD0323	hypothetical protein	CAJ67138.1	3614	AAAGAGATTAAAAGAAAGTCTGTCAAGAATTTTAATAGAAGAAAATGCTAAAAGTAGAGT	390128
EXP_CD630_390001_395000_s_PSO-60-4325	0.459	CD0323	CD0323	hypothetical protein	CAJ67139.1	3619	ATGATGTAAAGATAGGAAAAAGTAGTGAGAGAACATTAAGAGGAGAAAAGGCTTATAGGG	390616
EXP_CD630_390001_395000_s_PSO-60-3770	0.307	CD0323/4	CD0323/4		CAJ67140.1	3624	TCAGGAGACCTGCCTAAAATATTAAAGTAATTTCTTCGGGGATGGAGAAAGTTTCTTATA	391171
EXP_CD630_390001_395000_s_PSO-60-3574	0.383	CD0323/4	CD0323/4		CAJ67140.1	3626	GAGAGAGGGATACTAAGATGAAACAGAATATTAAATTAGGGGTTATAGCTGCACTTATGT	391367
EXP_CD630_395001_400000_s_PSO-60-2558	0.271	CD0329	CD0329	putative aspartyl aminopeptidase	putative aspartyl aminopeptidase	3680	TTATGATATCATCAGATTTAGCTCATGCTATTCATCCAAACATTCCAGAAAAGCATGACC	397383
EXP_CD630_400001_405000_s_PSO-60-4479	0.204	CD0332	bclA1	putative exosporium glycoprotein	CAJ67150.1	3710	GACAGGAAGCATAGGACCAACAGGCCCAACCGGAAATACAGGAGCAACAGGAAGTATAGG	400462
EXP_CD630_400001_405000_s_PSO-60-4393	0.193	CD0332	bclA1	putative exosporium glycoprotein	CAJ67150.1	3711	GAAGTACAGGAGCGACAGGAAGTATAGGACCAACAGGAGTAACAGGTCCGACAGGAAATA	400548
EXP_CD630_400001_405000_s_PSO-60-4273	0.199	CD0332	bclA1	putative exosporium glycoprotein	CAJ67150.1	3712	TGACAGGAAGTATAGGACCAACAGGAGTAACAGGCCCAACAGGAAATACAGGAGAAATAG	400668
EXP_CD630_400001_405000_s_PSO-60-4192	0.184	CD0332	bclA1	putative exosporium glycoprotein	CAJ67150.1	3713	CAACAGGAGTGACAGGAAGTATAGGACCAACAGGAGCAACAGGACCAACAGGAGAAATAG	400749
EXP_CD630_400001_405000_s_PSO-60-4103	0.155	CD0332	bclA1	putative exosporium glycoprotein	CAJ67150.1	3714	AGTATAGGACCAACAGGAGCAACAGGTCCAACAGGAGCGACAGGAGTGACAGGAGAAATA	400838
EXP_CD630_400001_405000_s_PSO-60-3948	0.133	CD0332	bclA1	putative exosporium glycoprotein	CAJ67150.1	3715	GACAGGAGAAATAGGACCAACAGGAGCAACAGGCCCAACAGGAGTGACAGGAAGTATAGG	400993
EXP_CD630_400001_405000_s_PSO-60-3853	0.167	CD0332	bclA1	putative exosporium glycoprotein	CAJ67150.1	3716	GAGAAATAGGACCAACGGGAGCAACAGGCCCAACAGGAGTAACAGGAGAAATAGGACCAA	401088
EXP_CD630_400001_405000_s_PSO-60-3772	0.295	CD0332	bclA1	putative exosporium glycoprotein	CAJ67150.1	3717	GAAATACAGGAGTAACAGGAGAAATAGGACCAACGGGAGCAACGGGTCCGACAGGAAATA	401169
EXP_CD630_400001_405000_s_PSO-60-3722	0.306	CD0332	bclA1	putative exosporium glycoprotein	CAJ67150.1	3718	ACAGGAAATACAGGAGTGACAGGAGAAATAGGACCAACGGGAGCAACAGGACCAACAGGA	401219
EXP_CD630_400001_405000_s_PSO-60-3624	0.218	CD0332	bclA1	putative exosporium glycoprotein	CAJ67150.1	3719	GACAGGAAGTATAGGGCCAACGGGAGTAACAGGTCCAACAGGAGCGACAGGAAGTATAGG	401317
EXP_CD630_400001_405000_s_PSO-60-3079	0.388	CD0332/3	CD0332/3		CAJ67150.1	3724	GAATAGCTGATACTGTTATGACTTAAAACGTGTCTAAAATAATCTTAAAAACTATTTAGG	401862
EXP_CD630_400001_405000_s_PSO-60-3020	0.385	CD0332/3	CD0332/3		CAJ67150.1	3725	GCTTTATTTAAATGACAAAAGTATTTTTATATATTGAGTTTTACCTATTTTAGAATGAAT	401921
EXP_CD630_400001_405000_s_PSO-60-2696	0.487	CD0333	ppaC	manganese-dependent inorganic pyrophosphatase	CAJ67151.1	3728	TTAAGCTGTCTTCTGCTTTATAGATTAAATAAGAACCTTCTTTGATTATATCTGTAACCG	402245
EXP_CD630_405001_410000_s_PSO-60-4940	0.452	CD0334	adhE	aldehyde-alcohol dehydrogenase [includes: alcohol dehydrogenase; acetaldehyde dehydrogenase [acetylating]; pyruvate-formate-lyase deactivase	aldehyde-alcohol dehydrogenase [includes: alcohol dehydrogenase; acetaldehyde dehydrogenase [acetylating]; pyruvate-formate-lyase deactivase	3754	ACTAATCCTACATCAACTGCAATATTCAAATCCCTAATAGCACTAAAAACTAGAAATGGT	405001
EXP_CD630_405001_410000_s_PSO-60-4787	0.358	CD0334	adhE	aldehyde-alcohol dehydrogenase [includes: alcohol dehydrogenase; acetaldehyde dehydrogenase [acetylating]; pyruvate-formate-lyase deactivase	aldehyde-alcohol dehydrogenase [includes: alcohol dehydrogenase; acetaldehyde dehydrogenase [acetylating]; pyruvate-formate-lyase deactivase	3755	GGACTTATAGGTTGGGTAGATGTTCCTTCGATTGAATTAACTAATGTTGTCATGGCAGAG	405154
EXP_CD630_405001_410000_s_PSO-60-4645	0.494	CD0334	adhE	aldehyde-alcohol dehydrogenase [includes: alcohol dehydrogenase; acetaldehyde dehydrogenase [acetylating]; pyruvate-formate-lyase deactivase	aldehyde-alcohol dehydrogenase [includes: alcohol dehydrogenase; acetaldehyde dehydrogenase [acetylating]; pyruvate-formate-lyase deactivase	3756	CTGGAAATGTACCTGCAATAATAGATGAGAGTGCAGATATAAAAATGGCTGTAAGTTCAA	405296
EXP_CD630_405001_410000_s_PSO-60-4004	0.376	CD0334	adhE	aldehyde-alcohol dehydrogenase [includes: alcohol dehydrogenase; acetaldehyde dehydrogenase [acetylating]; pyruvate-formate-lyase deactivase	CAJ67154.1	3762	TCAGTATCTGAAAACGTTGGAGTAAAACATTTGCTTAATATCAAGACAGTAGCTGAAAGG	405937
EXP_CD630_405001_410000_s_PSO-60-2716	0.487	CD0334/5	CD0334/5		CAJ67154.1	3775	ATCTAAAAGTTTATTATGGTAAATAATATCTATTGTGCAACATAGGTTCTATTGGGTTTG	407225
EXP_CD630_405001_410000_s_PSO-60-2584	0.383	CD0334/5	CD0334/5		CAJ67154.1	3776	TTATAACTTAAATTCTAAATGGAAATGATAAAAGGTCAGTAATTTAAAGATAATTTTGAA	407357
EXP_CD630_405001_410000_s_PSO-60-1673	0.441	CD0336	CD0336	ABC transporter, ATP-binding protein	CAJ67155.1	3785	CCAATAAATTTATAAGGTCTTCAATATATTCTTTATCTATTTTTTTATTGTCTAACTTTA	408268
EXP_CD630_405001_410000_s_PSO-60-1274	0.286	CD0337	CD0337	ABC transporter, permease protein	CAJ67155.1	3789	CTATTCTGTAATGTTTATAGCTTCAACTATACTAATTTTATTTATCTTTCTTGATGGAAT	408667
EXP_CD630_405001_410000_s_PSO-60-1174	0.353	CD0337	CD0337	ABC transporter, permease protein	CAJ67155.1	3790	ACTAGTATATATATTTTGTAATCTATTGAAAATCCCAATCCATGTGATATAAAGCCCTGC	408767
EXP_CD630_405001_410000_s_PSO-60-1086	0.243	CD0337	CD0337	ABC transporter, permease protein	CAJ67155.1	3791	GTCCTGACACGATAGTAATTATACTTGAGAGTACACCATATAATATTCCTTCATAAAGTA	408855
EXP_CD630_405001_410000_s_PSO-60-869	0.249	CD0337	CD0337	ABC transporter, permease protein	CAJ67155.1	3793	AGATGTCATCTTATCAGAATTTTCTTTTTCTACCATCATATCTACTGTTGTAGTTCCAGG	409072
EXP_CD630_405001_410000_s_PSO-60-789	0.175	CD0337	CD0337	ABC transporter, permease protein	CAJ67155.1	3794	CTAAAAGGTTATTTATTTTTTTCTTGTTTGCATTTTCATTAAGGTCTGCATAAATTAAGT	409152
EXP_CD630_405001_410000_s_PSO-60-670	0.206	CD0337	CD0337	ABC transporter, permease protein	CAJ67155.1	3795	CCATCATCTCCAGAGTACATACCATTATCTGCAAAAGTATAACTTATAATAGCTCCAACT	409271
EXP_CD630_405001_410000_s_PSO-60-597	0.168	CD0337	CD0337	ABC transporter, permease protein	CAJ67155.1	3796	CTAAGTATTCATAATTATCTTTTAGACTTTCATAAAGCCCTGTATCCATCCCACCCTTTG	409344
EXP_CD630_405001_410000_s_PSO-60-478	0.254	CD0337	CD0337	ABC transporter, permease protein	ABC transporter, permease protein	3797	GGAGTAAAAGTCTTTGTGTATTTCTGTGTTTTAGAAATTTCTGGTACATATACAATAGCT	409463
EXP_CD630_405001_410000_s_PSO-60-256	0.131	CD0337	CD0337	ABC transporter, permease protein	ABC transporter, permease protein	3799	TTTGAATTAATAGCTTCGTAGTAATCTAATTGATTTATTTTATTTACCTCTATTCTTGTG	409685
EXP_CD630_405001_410000_s_PSO-60-92	0.272	CD0337	CD0337	ABC transporter, permease protein	ABC transporter, permease protein	3801	ACCAGTTTCATTGAGATAAACATTTGATAGAATAAAATCTGCATTCATATATGTTTGTTC	409849
EXP_CD630_410001_415000_s_PSO-60-4932	0.174	CD0337	CD0337	ABC transporter, permease protein	ABC transporter, permease protein	3802	CCCTTTTTATTTCTAAAGATGTTTTTCGCAGATATAGATTTTGTTACTGACATATTTAAA	410009
EXP_CD630_410001_415000_s_PSO-60-4749	0.302	CD0337	CD0337	ABC transporter, permease protein	ABC transporter, permease protein	3803	ATTATTAGTATTGTACATGCAATTGATAAGAGAATTATTTTATCTGGAATAACAAAAGGT	410192
EXP_CD630_410001_415000_s_PSO-60-4637	0.284	CD0337	CD0337	ABC transporter, permease protein	ABC transporter, permease protein	3805	TTTGTGCACCTACCATACCTATACATATACCTATAGGCATTGCTATTAGAGCAAGTATGA	410304
EXP_CD630_410001_415000_s_PSO-60-4454	0.252	CD0337	CD0337	ABC transporter, permease protein	CAJ67156.1	3806	CAAATAGACTCATAGCAATTGCAACGTATTTACTTGAATTATCTAAAGTACCGTTTTTCA	410487
EXP_CD630_410001_415000_s_PSO-60-4422	0.216	CD0337	CD0337	ABC transporter, permease protein	CAJ67156.1	3807	CTTGAATTATCTAAAGTACCGTTTTTCATAGTAGATTCTATAAGCATTGAGTTTCTTCCT	410519
EXP_CD630_410001_415000_s_PSO-60-4280	0.204	CD0337	CD0337	ABC transporter, permease protein	CAJ67156.1	3808	AAGTTGTAAAATCACTTAGTTTTGATTCATTGAGATTAGAAAAAATTTCACATTGTCCCA	410661
EXP_CD630_410001_415000_s_PSO-60-4169	0.12	CD0337	CD0337	ABC transporter, permease protein	CAJ67156.1	3809	CTGGATTTTCTTTTTGATATAATTTAAAAGTAAGGTTTTGATTTATCTCTGGTTTTAAGC	410772
EXP_CD630_410001_415000_s_PSO-60-3897	0.216	CD0337	CD0337	ABC transporter, permease protein	CAJ67156.1	3811	TTCTTTATATTTTTAAAGTATACATGGTCAGTTCCAAGCTCTCTTTTCAATCTATCTACA	411044
EXP_CD630_410001_415000_s_PSO-60-2717	0.435	CD0338	CD0338	two-component sensor histidine kinase	CAJ67156.1	3822	TGAAAGTATATTTTGGAATGGATTTAGTACTAAAGAAGGACAAGATAGGGGATATGGGCT	412224
EXP_CD630_410001_415000_s_PSO-60-2548	0.418	CD0338/9	CD0338/9		CAJ67156.1	3823	GGAGAAAAGTCTATGATAAAAGTTTTGATTTGTGATGATGATAAGATTGTAAGAGATGAT	412393
EXP_CD630_410001_415000_s_PSO-60-1761	0.49	CD0339/40	CD0339/40			3831	AAGTACCGTAAAGATAATGTATAAGAGAAGTTTATATAAAAATTATTTGTAATTATGATT	413180
EXP_CD630_410001_415000_s_PSO-60-1708	0.166	CD0339/40	CD0339/40			3832	TATGATTTAATCTATATAAATTACAGTATATTATATATTGGACTTTCTAATTTTTTTAAG	413233
EXP_CD630_415001_420000_s_PSO-60-385	0.46	CD0343	CD0343	hypothetical protein	CAJ67162.1	3888	TAATTGAGTTTTTGAATATATTTTGTTATCTTGAAGATAGAGTTGATTTAAAAAAAAGCT	419556
EXP_CD630_420001_425000_s_PSO-60-2311	0.372	CD0346	CD0346	putative phosphoesterase	CAJ67162.1	3918	TTGAAAAGGTGATTTATGGTCACTTGCATGGTAAAGAATCTTTTAAAATGGGATTGAAGG	422630
EXP_CD630_425001_430000_s_PSO-60-3347	0.229	CD0352	CD0352	putative transcriptional regulator	CAJ67166.1	3954	ATATCTACTTTGAAGAAAATAACTAATGGGCTAAAAATCTCATTTACATCATTGATGGAG	426594
EXP_CD630_425001_430000_s_PSO-60-1290	0.425	CD0354	CD0354	putative membrane protein	CAJ67169.1	3975	TAAATTTATTTATATTTTCTTTTTAAAAACTTACTAAATTTCTGATTATCTTTTCATAAG	428651
EXP_CD630_425001_430000_s_PSO-60-1143	0.0542	CD0354	CD0354	putative membrane protein	CAJ67169.1	3976	CATGAAAATGCAACCAAAAGTAGTAAATGAGTAGTAAATATACGCTCCGATATTAACAAG	428798
EXP_CD630_425001_430000_s_PSO-60-1042	0.0162	CD0354; 55	CD0354_int-Tn	putative membrane protein_integrase	CAJ67169.1	3977	TGTGCGTAATAACCAAGTGTCATGGTTATGTTAGCGTGTCCCATGAGATATTGCAGGGTG	428899
EXP_CD630_425001_430000_s_PSO-60-984	0.01	CD0354; 55	CD0354_int-Tn	putative membrane protein_integrase	CAJ67169.1	3978	TGTTTGGGTTCATTCCTCTGTTTGCCATATTCGTACAATAAGTATGTCTAAATGAATGTG	428957
EXP_CD630_425001_430000_s_PSO-60-895	0.01	CD0354; 55	CD0354_int-Tn	putative membrane protein_integrase	CAJ67169.1	3979	TACTTGTTATACTTCTTAATCAGTCCTCGCACCATACCCTCATAGTTTCCTGCAACTTTA	429046
EXP_CD630_425001_430000_s_PSO-60-773	0.01	CD0354; 55	CD0354_int-Tn	putative membrane protein_integrase	CAJ67169.1	3980	CTTTCCTCTGTTCTTTAGTATTCTTTGGATTGCTTGATAAGCCCGTTCTGTCAATGGAAG	429168
EXP_CD630_425001_430000_s_PSO-60-642	0.01	CD0354; 55	CD0354_int-Tn	putative membrane protein_integrase	CAJ67169.1	3981	GGTCTATATTGAGTATTCTGTTCTGCATATCAATATGCGTTGTCAGTCCGCAAAATTCAG	429299
EXP_CD630_425001_430000_s_PSO-60-555	0.01	CD0354; 55	CD0354_int-Tn	putative membrane protein_integrase	CAJ67169.1	3982	GCACAACCTCATCATAATACTTGCTGTAAATCTTATCCTTTTCCATAAAGGCAAGCAGGC	429386
EXP_CD630_425001_430000_s_PSO-60-457	0.0117	CD0354; 55	CD0354_int-Tn	putative membrane protein_integrase	CAJ67169.1	3983	GTATCATCTTCCAAAACATCACTTAGCTTAAATTCAAACGGGTTCTTTCTGATACAGTCG	429484
EXP_CD630_425001_430000_s_PSO-60-360	0.01	CD0354; 55	CD0354_int-Tn	putative membrane protein_integrase	putative membrane protein_integrase	3984	GCTTATAGTTATCAATCGTTTTATAGGCATATCCTTTTTCGCTCATTCTGATAGCCCATT	429581
EXP_CD630_425001_430000_s_PSO-60-248	0.01	CD0354; 55	CD0354_int-Tn	putative membrane protein_integrase	0	3985	ATTTTTCAGAGCGTTCATAAGATACTGTCGTCCTTTTTCAGTAGCCCTCTTAATGTTCTT	429693
EXP_CD630_425001_430000_s_PSO-60-148	0.0129	CD0354; 55	CD0354_int-Tn	putative membrane protein_integrase	0	3986	ATTTTACCGCCTGCTGTGTCGATACCGTCATTAAGGTCTTTTTTTATCTGTGCTTCTTTT	429793
EXP_CD630_425001_430000_s_PSO-60-42	0.01	CD0354; 55	CD0354_int-Tn	putative membrane protein_integrase	0	3987	TCGGTACAAGTTTCCAAGAATAGATAAATTGTGGCTTTCCGTATATATCGGTATATTTAT	429899
EXP_CD630_430001_435000_s_PSO-60-4934	0.0131	CD0354	CD0354	putative membrane protein	0	3988	GATTTTTACTGTCTTTTCGTTTTACATTAGACATAGTGTAAAGCTCCTTTCCGTCATGGA	430007
EXP_CD630_430001_435000_s_PSO-60-4835	0.0118	CD0354	CD0354	putative membrane protein	0	3989	GGCTCAATGACATTAGATTTCGTCCAATGTATCTATGATTTTTTCAAATTGTTTTCGCTT	430106
EXP_CD630_430001_435000_s_PSO-60-4674	0.239	CD0354	CD0354	putative membrane protein	0	3990	CTTCTTCAATCGTCAGCGTATATTTTTCCCAGATAGGCACATCAGTATTGTTCATAATTT	430267
EXP_CD630_430001_435000_s_PSO-60-4636	0.0342	CD0354	CD0354	putative membrane protein	0	3991	ACATCAGTATTGTTCATAATTTATGCACCCCCTTTACTGTGTGTCATTTTTTACAAGCAG	430305
EXP_CD630_430001_435000_s_PSO-60-4505	0.01	CD0354; 56A	CD035456A	putative membrane protein	0	3992	GACGTATCATTATTCTGTGAGGATAGGTCGTGGCAAAACGACTTTTCCAACAGTCGCTCT	430436
EXP_CD630_430001_435000_s_PSO-60-4398	0.01	CD0354	CD0354	putative membrane protein	0	3993	TACAGTCCCCGTGGCTCGCTATCTCACAAACGTATCTGTCTGCTTTATTCAGTTGTCAAA	430543
EXP_CD630_430001_435000_s_PSO-60-4244	0.01	CD0354; 58	CD0354_58	putative membrane protein_ conjugative transposon conserved hypothetical protein	putative membrane protein_ conjugative transposon conserved hypothetical protein	3994	TTCTTCTGGTTCTAAGTCCATATCTTCAATATCAAAACCTAAAATCATTTTGATAAGTGC	430697
EXP_CD630_430001_435000_s_PSO-60-4199	0.0111	CD0354; 58	CD0354_58	putative membrane protein_ conjugative transposon conserved hypothetical protein	CAJ67171.1	3995	CATTTTGATAAGTGCTTCTCTGATACGTCCTTTTAATTCCATATCTACAACAATATAAAC	430742
EXP_CD630_430001_435000_s_PSO-60-4000	0.01	CD0354	CD0354	putative membrane protein	CAJ67171.1	3996	GGTTTCATTTTCTAATGTTCCTCCTTGAGTATTTTTTTCATAGTTTCCAAAGCGTGATGT	430941
EXP_CD630_430001_435000_s_PSO-60-3884	0.01	CD0354; 59	CD0354_59	putative membrane protein_ conjugative transposon conserved hypothetical protein	CAJ67171.1	3997	TGTCATTTCCAAGAAGTAATACATCAACAGAGTATTGCGTTTTCTTTCTGGAAGTTTCTT	431057
EXP_CD630_430001_435000_s_PSO-60-3813	0.0106	CD0354; 59	CD0354_59	putative membrane protein_ conjugative transposon conserved hypothetical protein	CAJ67171.1	3998	CCAATTCATCATCAAGGACACGAATATCAATGCCACATACTGAAAAGATTGTATAATCTG	431128
EXP_CD630_430001_435000_s_PSO-60-3659	0.01	CD0354; 59	CD0354_59	putative membrane protein_ conjugative transposon conserved hypothetical protein	CAJ67171.1	3999	GTAATAATCTTTCACGACACTACGAACAACTTTCTTTAAACAACTTTCAAAACGACATTG	431282
EXP_CD630_430001_435000_s_PSO-60-3625	0.01	CD0354; 59	CD0354_59	putative membrane protein_ conjugative transposon conserved hypothetical protein	putative membrane protein_ conjugative transposon conserved hypothetical protein	4000	TTTAAACAACTTTCAAAACGACATTGAACTGTTTTCTGGAAGTCAGACGGTTTCATCAAT	431316
EXP_CD630_430001_435000_s_PSO-60-3496	0.01	CD0354	CD0354	putative membrane protein	CAJ67172.1	4001	TGTGATTTAATGACCTCTTTTGAAAAATTTTTGAATTTTTTTCGAGTATAAAAAAAGCCC	431445
EXP_CD630_430001_435000_s_PSO-60-3383	0.01	CD0354	CD0354	putative membrane protein	CAJ67172.1	4002	TAGTAGCGTGCTATTATTAGGTTGAGTTTGATTGTAAAGAATTGTGCTTAAAGCTTTCCA	431558
EXP_CD630_430001_435000_s_PSO-60-3280	0.01	CD0354	CD0354	putative membrane protein	CAJ67172.1	4003	CGAACTTATTGAGGAAATTTTAATGTTTCTAATTTTCTTAAAATCAAGGTTTTTACTTGT	431661
EXP_CD630_430001_435000_s_PSO-60-3200	0.0151	CD0354; 60		putative membrane protein_putative transcriptional regulator	CAJ67172.1	4004	TGCTAATTCATGTAAACATTTGAATATCTGTAAATCTGTTTCTTCTTTCATTTTTGTTAT	431741
EXP_CD630_430001_435000_s_PSO-60-3112	0.0148	CD0354; 60		putative membrane protein_putative transcriptional regulator	putative membrane protein_putative transcriptional regulator	4005	AACTCATTTCCTTTTTTGACGATTAGCCCTTTACTTCTAAGTATTTTATAAGCTAATTGA	431829
EXP_CD630_430001_435000_s_PSO-60-2976	0.0115	CD0354; 60		putative membrane protein_putative transcriptional regulator	putative membrane protein_putative transcriptional regulator	4006	GCTGAAAAATTTCTCGTTCTATATAATTTGATATTTGTTGTGCATAAGGATAAACATCAT	431965
EXP_CD630_430001_435000_s_PSO-60-2848	0.0105	CD0354; 60		putative membrane protein_putative transcriptional regulator	putative membrane protein_putative transcriptional regulator	4007	TGCAAATTATGGACTGTTCCTTTTGGAAACGTAATTGTCAGTCTTGTATATTCTTTTTCC	432093
EXP_CD630_430001_435000_s_PSO-60-2809	0.01	CD0354; 61		putative membrane protein_two-component system, sensor histidine kinase	CAJ67173.1	4008	AGTCTTGTATATTCTTTTTCCGTAGAAGCAATATCCAATTTCAAACCCAATCTATCGCAT	432132
EXP_CD630_430001_435000_s_PSO-60-2705	0.01	CD0354; 61		putative membrane protein_two-component system, sensor histidine kinase	CAJ67173.1	4009	GTTTCTATTTGAACCAGTAAAACCCTTTTCAAATACACGGGATACATCAGACGTTTTTAT	432236
EXP_CD630_430001_435000_s_PSO-60-2463	0.01	CD0354; 61		putative membrane protein_two-component system, sensor histidine kinase	CAJ67173.1	4010	TTACTTTCCTTTCCATAAGTGCATGACGGAATTTCAGAATGACATTATGTATTACTTCGT	432478
EXP_CD630_430001_435000_s_PSO-60-2412	0.01	CD0354; 61		putative membrane protein_two-component system, sensor histidine kinase	CAJ67173.1	4011	TTACTTCGTCTAACTGCAACTGTTTTACAAAATAGTCTTTTTCTGTATTTTCACTTCTTG	432529
EXP_CD630_430001_435000_s_PSO-60-2264	0.0139	CD0354; 61		putative membrane protein_two-component system, sensor histidine kinase	CAJ67173.1	4012	CAATGCCCCTATCGGTATTTTAATTTCATGAGCGAAACTTTCCACATATTCTTGATAATC	432677
EXP_CD630_430001_435000_s_PSO-60-2156	0.01	CD0354; 61		putative membrane protein_two-component system, sensor histidine kinase	putative membrane protein_two-component system, sensor histidine kinase	4013	GGCTTTTTTTAGTGCGTAGTAATAGGCTTCATTTTGAAATTCTTTTGACTTTGGTAAAAC	432785
EXP_CD630_430001_435000_s_PSO-60-2061	0.01	CD0354; 61		putative membrane protein_two-component system, sensor histidine kinase	putative membrane protein_two-component system, sensor histidine kinase	4014	CTAAATCAATAATATGTTGCGAAGCCTTACGTTTCTTCCGATACAAACACCATTGAAAAA	432880
EXP_CD630_430001_435000_s_PSO-60-1984	0.01	CD0354; 61		putative membrane protein_two-component system, sensor histidine kinase	CAJ67174.1	4015	AACAGAATTACCAGCAATACAACAAACAGCGTATCTACACCGTAGAAAATCAAGAAAAAT	432957
EXP_CD630_430001_435000_s_PSO-60-1875	0.01	CD0354	CD0354	putative membrane protein	CAJ67174.1	4016	CTTCTAAGAATGTAAAAAAACTCACAATTTCCAACCCTTTCCTCGTATATTTTCCAATAA	433066
EXP_CD630_430001_435000_s_PSO-60-1757	0.0108	CD0354; 62		putative membrane protein_two-component system, response regulator	CAJ67174.1	4017	ACATTTTCGTCTAAATAATATTTGTCGTTCCACAGCTTTTCCAATAGTTCTTCCTTACTG	433184
EXP_CD630_430001_435000_s_PSO-60-1644	0.01	CD0354; 62		putative membrane protein_two-component system, response regulator	CAJ67174.1	4018	TGTCAATTCAATGCTTTTCGCTTGATACTTCAAAATAGATAAATGTAAATCAAGGGTACA	433297
EXP_CD630_430001_435000_s_PSO-60-1601	0.01	CD0354; 62		putative membrane protein_two-component system, response regulator	CAJ67174.1	4019	TGTAAATCAAGGGTACAATCTTTTTTAACAAGCTCACGGAAATTATTCGGGTTTGATAAC	433340
EXP_CD630_430001_435000_s_PSO-60-1444	0.01	CD0354; 62		putative membrane protein_two-component system, response regulator	CAJ67174.1	4020	CATTTGTATCTCTGCTTGTTACAAAGATAATAGGTACTGGCATAACTTGTTTTATATTCC	433497
EXP_CD630_430001_435000_s_PSO-60-1352	0.01	CD0354; 62		putative membrane protein_two-component system, response regulator	CAJ67174.1	4021	TTAATATCAAGCAAAACCAGCTCTACGCAATATTGCTTTAATTCCTCTGTCAGATTTTCA	433589
EXP_CD630_430001_435000_s_PSO-60-1255	0.01	CD0354; 62		putative membrane protein_two-component system, response regulator	CAJ67174.1	4022	TCAATAGTTTAGAAAGCTCCAGACGAGTGATTTCATCATCTTCAATAATCGCTATTCTCA	433686
EXP_CD630_430001_435000_s_PSO-60-1144	0.01	CD0354	CD0354	putative membrane protein	CAJ67174.1	4023	AGAAAAATCTAACTCTCCTCATTGATATTTCGTTTGAAACCGATATACGTTGCTATCCAA	433797
EXP_CD630_430001_435000_s_PSO-60-1052	0.01	CD0354; 63		putative membrane protein_putative lantibiotic ABC transporter, membrane protein	putative membrane protein_putative lantibiotic ABC transporter, membrane protein	4024	GCTTCCTACAAAATAAAGAAGATAGATGAACTTGCTTTCCAAAAGTGCTTGATATACATT	433889
EXP_CD630_430001_435000_s_PSO-60-945	0.01	CD0354; 63		putative membrane protein_putative lantibiotic ABC transporter, membrane protein	CAJ67176.1; 0	4025	CAGGAACTCCGAATAATATTAGTAACTGTTTTCTGATTGTCTTAAATAGAGATTTATCAT	433996
EXP_CD630_430001_435000_s_PSO-60-894	0.01	CD0354; 63		putative membrane protein_putative lantibiotic ABC transporter, membrane protein	CAJ67176.1; 0	4026	ATTTATCATTTACTCCCAATCTCCGTAATGTCTGATAGCGATATTTATATTTCGTAGCGT	434047
EXP_CD630_430001_435000_s_PSO-60-748	0.0111	CD0354; 63		putative membrane protein_putative lantibiotic ABC transporter, membrane protein	CAJ67176.1; 0	4027	GTCATAGCATTTTGTTCTTCAATAGCGGTACCCCTAACATTTACCCGATAATATTCAAAG	434193
EXP_CD630_430001_435000_s_PSO-60-653	0.0122	CD0354; 63		putative membrane protein_putative lantibiotic ABC transporter, membrane protein	CAJ67176.1; 0	4028	ATGTTCTAAATTTTTTCTTATTTTTTCTTCTAATTGTGCTGTTGTTTCTTCTTCGGTATC	434288
EXP_CD630_430001_435000_s_PSO-60-566	0.0105	CD0354; 63		putative membrane protein_putative lantibiotic ABC transporter, membrane protein	CAJ67176.1; 0	4029	TAAATCTTTTACATATTCGTCAGGAACAATGACAACAAATTTTCCCGAAGTGGCTATAGT	434375
EXP_CD630_430001_435000_s_PSO-60-470	0.01	CD0354; 63		putative membrane protein_putative lantibiotic ABC transporter, membrane protein	0	4030	CAGTTTTTTATTTGAAATTTGAATATTCTTTAAACTTTCATTATTTTCAACTCTATACAA	434471
EXP_CD630_430001_435000_s_PSO-60-372	0.0175	CD0354; 63		putative membrane protein_putative lantibiotic ABC transporter, membrane protein	0	4031	CCAACTCTAAAGTATCCATATTTCGCAGTTTCAGTAATTTATTATAATCACTCAGCTTCA	434569
EXP_CD630_430001_435000_s_PSO-60-259	0.01	CD0354; 63		putative membrane protein_putative lantibiotic ABC transporter, membrane protein	CAJ67177.1; 0	4032	TTTGGTTCTGCATAAATATTATATTCAATAGTTTCATTTATCGTATAATCTTCATCTACA	434682
EXP_CD630_430001_435000_s_PSO-60-66	0.01	CD0354; 63		putative membrane protein_putative lantibiotic ABC transporter, membrane protein	CAJ67177.1; 0	4033	ACAGTAATATTAACATAGAAAGTGTCCCAAATGTAAAACTCATAGTTCGTGCTTTTGATG	434875
EXP_CD630_435001_440000_s_PSO-60-4892	0.0141	CD0354; 63		putative membrane protein_putative lantibiotic ABC transporter, membrane protein	CAJ67177.1; 0	4034	TCAACATAATCACACTAATCATCAAATAAGTAATCGTTTCTTGCTCTCCAAACTTATCCA	435049
EXP_CD630_435001_440000_s_PSO-60-4827	0.0141	CD0354; 63		putative membrane protein_putative lantibiotic ABC transporter, membrane protein	CAJ67177.1; 0	4035	CAACGAGAATTCCAAAGAAGTAATGCAACAACTCCAATTATAATACTTGCAATAAAAATA	435114
EXP_CD630_435001_440000_s_PSO-60-4735	0.01	CD0354; 63		putative membrane protein_putative lantibiotic ABC transporter, membrane protein	CAJ67177.1; 0	4036	CTTTTCATTTTGTTTATCAAAATATAGAAAATTATGTACTGTCATTTTTTTTATTTTTCT	435206
EXP_CD630_435001_440000_s_PSO-60-4592	0.0108	CD0354; 63		putative membrane protein_putative lantibiotic ABC transporter, membrane protein	CAJ67177.1; 0	4037	AGATAACTTCTGGGATACCTAATACTTTTACAATTATCAATGATACGAACTGGCTAAACA	435349
EXP_CD630_435001_440000_s_PSO-60-4512	0.0179	CD0354; 63		putative membrane protein_putative lantibiotic ABC transporter, membrane protein	CAJ67177.1; 0	4038	AAAACAAATGCAACCATTCCCAATAGTATATTTTCTATGACAAGTAAACGAGCAATTTCT	435429
EXP_CD630_435001_440000_s_PSO-60-4358	0.0115	CD0354; 63		putative membrane protein_putative lantibiotic ABC transporter, membrane protein	CAJ67177.1; 0	4039	CAAATACAATGATGATATTAACAAAAGTTAAAACATTCTTAAACGAACTCATACTAGAGG	435583
EXP_CD630_435001_440000_s_PSO-60-4246	0.01	CD0354; 63		putative membrane protein_putative lantibiotic ABC transporter, membrane protein	CAJ67177.1; 0	4040	TGAAAATGAAATCGTAATCGTTATCAGATAAATCAAATAATCTTTAATACTTCTTTTTGT	435695
EXP_CD630_435001_440000_s_PSO-60-4172	0.0226	CD0354	CD0354	putative membrane protein	CAJ67177.1; 0	4041	ATTTACCTAACATTTCCCACTTCACCTCCGAGCAAGGTTAATATATCCAATATTTCATTG	435769
EXP_CD630_435001_440000_s_PSO-60-4089	0.01	CD0354; 64		putative membrane protein_putative lantibiotic ABC transporter,ATP-binding protein	CAJ67177.1; 0	4042	TCCTCTGAAAATTTCATTGAATATCTTACCGTCTTTTAAGAACAGAATACGCTCACAGAA	435852
EXP_CD630_435001_440000_s_PSO-60-4010	0.01	CD0354; 64		putative membrane protein_putative lantibiotic ABC transporter,ATP-binding protein	0	4043	TGTGTTACCATTAAAATAGTAGCCTGCATTTTATTGTTGATGTCAGACATTGTTTCCAGT	435931
EXP_CD630_435001_440000_s_PSO-60-3846	0.01	CD0354; 64		putative membrane protein_putative lantibiotic ABC transporter,ATP-binding protein	0	4044	TCCACCCGAAACTTCGTAAGGGAATTTTAATAAAATATCTCGAATACCTAATTTGTCAGC	436095
EXP_CD630_435001_440000_s_PSO-60-3757	0.01	CD0354; 64		putative membrane protein_putative lantibiotic ABC transporter,ATP-binding protein	0	4045	CAGAGTTCTGTTTGTTGATAATCAATGACAAAGAAATGTTTTCCTCAATCGTCAACGTAT	436184
EXP_CD630_435001_440000_s_PSO-60-3702	0.01	CD0354; 64		putative membrane protein_putative lantibiotic ABC transporter,ATP-binding protein	0	4046	CGTATCTAAAAGGTTAAAGTCTTGAAAAATGAACCCAAGATTTTCACGTCTGAAATCAGC	436239
EXP_CD630_435001_440000_s_PSO-60-3585	0.01	CD0354; 64		putative membrane protein_putative lantibiotic ABC transporter,ATP-binding protein	CAJ67179.1; 0	4047	GGTTACGGTATCAATCGTAGAAATACAGTTTAATAGGGTAGTCTTTCCAGAGCCACTAGC	436356
EXP_CD630_435001_440000_s_PSO-60-3503	0.0109	CD0354; 64		putative membrane protein_putative lantibiotic ABC transporter,ATP-binding protein	0	4048	CCCTTATCTACATACATAGAAATACCGTCTACTGCCTTTGTGATATTTCCAGAGTTACCC	436438
EXP_CD630_435001_440000_s_PSO-60-3342	0.01	CD0354	CD0354	putative membrane protein	0; CAJ67180.1	4049	TAGCAAGGGCAGTATTCAATTACACTTACAGTTTTGAAAGTAAACGGAGAGTAAAAAGAG	436599
EXP_CD630_435001_440000_s_PSO-60-3259	0.01	CD0354	CD0354	putative membrane protein	0; CAJ67180.1	4050	TTCTGTGGCTACAAATCACGGCTTTTTATTTCTTATAAATCTTGCTTGTTAAACTCATGA	436682
EXP_CD630_435001_440000_s_PSO-60-3204	0.0103	CD0354; 65		putative membrane protein_putative lantibiotic ABC transporter, permease protein	0	4051	CATGAATAGATAAACCAATCCCAACAATTCCCGTACAAAGTATTGAAGCAATGCAAATAT	436737
EXP_CD630_435001_440000_s_PSO-60-3116	0.01	CD0354; 65		putative membrane protein_putative lantibiotic ABC transporter, permease protein	0; CAJ67181.1	4052	AGTAGATATTTGTATTGCTAACCACGGTACAAAACTTGCTACTGGAAGTAATTCTTCTGA	436825
EXP_CD630_435001_440000_s_PSO-60-2961	0.01	CD0354; 65		putative membrane protein_putative lantibiotic ABC transporter, permease protein	0; CAJ67181.1	4053	TCGGTAAAAATGCAATATAGCTTAAAAGACCAATTTGTGTAAATAACTGTATTGTAAAAC	436980
EXP_CD630_435001_440000_s_PSO-60-2915	0.01	CD0354; 65		putative membrane protein_putative lantibiotic ABC transporter, permease protein	0; CAJ67181.1	4054	CTGTATTGTAAAACAGATAGTCGTAGATGTGACTTGTGAATGGAACAAAATCAATGAACC	437026
EXP_CD630_435001_440000_s_PSO-60-2749	0.01	CD0354; 65		putative membrane protein_putative lantibiotic ABC transporter, permease protein	0; CAJ67181.1	4055	ATATTGATAATTGTTTTTTCCCCATATTCTTTTTGCATTGACTGTGTGATAAAAAATCCA	437192
EXP_CD630_435001_440000_s_PSO-60-2693	0.0109	CD0354; 65		putative membrane protein_putative lantibiotic ABC transporter, permease protein	0	4056	TCCACTCATAATAGGCAACACTAAATTTACTAACATAGAAACGGTCATAATCCACTCATG	437248
EXP_CD630_435001_440000_s_PSO-60-2565	0.01	CD0354; 65		putative membrane protein_putative lantibiotic ABC transporter, permease protein	0	4057	CAACAAAGCCAATAAGAGCCATTTTGTTTTTCTTTAATTTTAGAATTTCCGTTTGAAAGG	437376
EXP_CD630_435001_440000_s_PSO-60-2485	0.01	CD0354; 65		putative membrane protein_putative lantibiotic ABC transporter, permease protein	0	4058	CCCAGTCAATGAAGTAAAATAATCTTCTAATGTTTCGTGCTTAAAATACAGTGATGATAA	437456
EXP_CD630_435001_440000_s_PSO-60-2384	0.0124	CD0354; 65		putative membrane protein_putative lantibiotic ABC transporter, permease protein	CAJ67182.1; 0	4059	TGTCTAAAGCTTCATCGTATATTTCAATACAGGTTTTATCTGTAACAGAATAGTTTTTAC	437557
EXP_CD630_435001_440000_s_PSO-60-2302	0.0138	CD0354; 65		putative membrane protein_putative lantibiotic ABC transporter, permease protein	CAJ67182.1; 0	4060	TTGCGTAGCCATAGGAACATTATTCACTTTAATTTCAATATACTTTTTATTTTTTTCTTC	437639
EXP_CD630_435001_440000_s_PSO-60-2154	0.0109	CD0354; 65		putative membrane protein_putative lantibiotic ABC transporter, permease protein	CAJ67182.1; 0	4061	TGACTTGAAATAATAATAGTTTTTCCTTGTTCATGACACAATGACTGCAAAAATTTTCTG	437787
EXP_CD630_435001_440000_s_PSO-60-2080	0.046	CD0354; 65		putative membrane protein_putative lantibiotic ABC transporter, permease protein	CAJ67182.1; 0	4062	TACTGGATCAAGTCCATTTGTTGGCTCGTCTAATATTAAAATTTCAGGGTCATTCAAAAT	437861
EXP_CD630_435001_440000_s_PSO-60-1945	0.0169	CD0354; 65		putative membrane protein_putative lantibiotic ABC transporter, permease protein	CAJ67183.1; 0	4063	TCCAACCACTTCTAAAGCACTTTTTACAGCATTCTTTTTGATTGTACCTCTTAATCTTGA	437996
EXP_CD630_435001_440000_s_PSO-60-1909	0.0148	CD0354; 66		putative membrane protein_putative lantibiotic ABC transporter,ATP-binding protein	CAJ67183.1; 0	4064	TTTGATTGTACCTCTTAATCTTGAAAATATTTCTAAATTTTCAGTTCCCGTTAAATAAGA	438032
EXP_CD630_435001_440000_s_PSO-60-1781	0.0177	CD0354; 66		putative membrane protein_putative lantibiotic ABC transporter,ATP-binding protein	CAJ67183.1; 0	4065	GCTTTCCGAAAATTTCTACTTCTCCAGAAGAAATAGAAATAAGTCCAAGAACCATTTTCA	438160
EXP_CD630_435001_440000_s_PSO-60-1703	0.353	CD0354; 66		putative membrane protein_putative lantibiotic ABC transporter,ATP-binding protein	CAJ67183.1; 0	4066	CACCATTTCTTCCCAGCAATCCATATATACGACCTTTTTTGACATTTAAGTTTATTTTCT	438238
EXP_CD630_435001_440000_s_PSO-60-1567	0.208	CD0354	CD0354	putative membrane protein	CAJ67183.1; 0	4067	CCCTTTCTTTAAGAAAATTAAATCACATAAACCTTGCCAAAACCTTGCCATAATTATGCT	438374
EXP_CD630_435001_440000_s_PSO-60-1485	0.0267	CD0354; 67		putative membrane protein_ two-component system, sensor histidine kinase	CAJ67183.1; 0	4068	TTCAAATTGAAAGTTGTACCTTTTCCATAACAACTATTTACTGCGATTGTTCCATTGAGG	438456
EXP_CD630_435001_440000_s_PSO-60-1369	0.012	CD0354; 67		putative membrane protein_ two-component system, sensor histidine kinase	CAJ67183.1; 0	4069	TGAAGTATCGCATTTATACAAACGGTCAAATATAAATGGTAAATCCTTTTCTTCTATTCC	438572
EXP_CD630_435001_440000_s_PSO-60-1176	0.0126	CD0354; 67		putative membrane protein_ two-component system, sensor histidine kinase	CAJ67183.1; 0	4070	TCAATGATAACGTATAATGCTTTTTCTGGTATATCAAAATGAAAATCTATCTTATTTTCT	438765
EXP_CD630_435001_440000_s_PSO-60-1046	0.0185	CD0354; 67		putative membrane protein_ two-component system, sensor histidine kinase	0	4071	AAACCCATTCTCCAGACTCTAATTTCAACCATTCAAACAAAGACTGTATATAATCACTCA	438895
EXP_CD630_435001_440000_s_PSO-60-957	0.0132	CD0354; 67		putative membrane protein_ two-component system, sensor histidine kinase	CAJ67184.1; 0	4072	AAAAACTTCTGTTGTTCAGCATAACTCAAATTATCCTTTTCTAATACCTCTAAATATCCA	438984
EXP_CD630_435001_440000_s_PSO-60-882	0.0169	CD0354; 67		putative membrane protein_ two-component system, sensor histidine kinase	CAJ67184.1; 0	4073	GGTGTACGAATATCATGGGATAGACTGGTAACTAATTTTTTGTATGCTTTTTCTGATTTA	439059
EXP_CD630_435001_440000_s_PSO-60-793	0.0129	CD0354; 67		putative membrane protein_ two-component system, sensor histidine kinase	CAJ67184.1; 0	4074	GATTACAATTTCATTGATTTTGTAAACAAGATTACTCATTTCCGTATTTTCATTAACTAC	439148
EXP_CD630_435001_440000_s_PSO-60-697	0.01	CD0354; 67		putative membrane protein_ two-component system, sensor histidine kinase	CAJ67184.1; 0	4075	AAGAATTTGAACAATTTCTTTTATCTTTTTTCGTGTATGATAAATGTGATTTAATAAAGC	439244
EXP_CD630_435001_440000_s_PSO-60-568	0.01	CD0354; 68		putative membrane protein_two-component system, response regulator	CAJ67184.1; 0	4076	ATTCCGTGAATGGTTTGAATATAATCTATATCCAATTTTTCATTCTTTATTTTCTTTCGT	439373
EXP_CD630_435001_440000_s_PSO-60-461	0.01	CD0354; 68		putative membrane protein_two-component system, response regulator	CAJ67184.1; 0	4077	ATTATTCCAAACATGAGTATAGATTTGTTCTTTTGTAAATACTCTGCCTTGATTAGAAGC	439480
EXP_CD630_435001_440000_s_PSO-60-356	0.01	CD0354; 68		putative membrane protein_two-component system, response regulator	0	4078	GTTGTCATTAAGTAGTACCGTTCTTAGTGTTACATCTATCTGTAACCCTTTAAATTTTAA	439585
EXP_CD630_435001_440000_s_PSO-60-286	0.01	CD0354; 68		putative membrane protein_two-component system, response regulator	CAJ67185.1; 0	4079	TCTTCTGTATGGTTATTAAAAACTGTAAATCTTCTGATAAGAGATTGTACCCTTGCAACA	439655
EXP_CD630_435001_440000_s_PSO-60-143	0.01	CD0354; 68		putative membrane protein_two-component system, response regulator	CAJ67185.1; 0	4080	TGCAGTCAACATTAAAACGGGTACATTATTTAATTTTCTTATTTCAGTCAAAACATCATA	439798
EXP_CD630_435001_440000_s_PSO-60-62	0.01	CD0354; 68		putative membrane protein_two-component system, response regulator	CAJ67185.1; 0	4081	AATATCTAAAATGATAAGTTGATAATTTTGTTTCTTAAAAGTATCGAGCCCCGTTTGCCC	439879
EXP_CD630_440001_445000_s_PSO-60-4902	0.0101	CD0354	CD0354	putative membrane protein	CAJ67185.1; 0	4082	GCTTTCCCTCTTTTCCATAATAACGATTATCAAACCTTTGTCTTTTTTGTAATCTTATAA	440039
EXP_CD630_440001_445000_s_PSO-60-4810	0.0102	CD0354; 69		putative membrane protein_hypothetical protein	CAJ67185.1; 0	4083	AAAATACTTTTTAAAATTTGCCTGCACCTCTGGGTCTGTACTGTTCATAGCTTCATCAAT	440131
EXP_CD630_440001_445000_s_PSO-60-4658	0.01	CD0354	CD0354	putative membrane protein	CAJ67185.1; 0	4084	GTCCTATCATAATATCACTCCTAAAATTCAATCGTCTATTACTGTAAAAACTTCTTCAAT	440283
EXP_CD630_440001_445000_s_PSO-60-4611	0.01	CD0354; 70		putative membrane protein_putative transcriptional regulator	CAJ67185.1; 0	4085	AAACTTCTTCAATCGTTACATGAAATGTTTTTGCAATATTCCAAGCTAATACAAGAGAGG	440330
EXP_CD630_440001_445000_s_PSO-60-4480	0.01	CD0354	CD0354	putative membrane protein	CAJ67185.1; 0	4086	TGTTTCATATCATATCTTGCCCTAAATTCTTTAATTCTGTTCTTAATCATTATTCACCTC	440461
EXP_CD630_440001_445000_s_PSO-60-4380	0.01	CD0354	CD0354	putative membrane protein	CAJ67185.1; 0	4087	GCACAAGAGAAAATAAGTCAATAAATGAATAGTTTGATTATCCTACAATCTTCCAGTTAC	440561
EXP_CD630_440001_445000_s_PSO-60-4323	0.01	CD0354; 71		putative membrane protein_conjugative transposon protein	CAJ67185.1; 0	4088	TACTATCTTTATGTAGCACAAGCTCATACTGCGAAACTAAAGTTGCCTTTGTCTGATTAT	440618
EXP_CD630_440001_445000_s_PSO-60-4220	0.01	CD0354; 71		putative membrane protein_conjugative transposon protein	CAJ67185.1; 0	4089	CTTTGTAAATACTGGGTTTACCAATTCAGAATACAGATAGTCCCTGCCGATAGGTTCAAG	440721
EXP_CD630_440001_445000_s_PSO-60-3951	0.01	CD0354; 71		putative membrane protein_conjugative transposon protein	CAJ67185.1; 0	4090	CATGGACTTTTACAGTATAGGTTGCTTTCACATTGCTTGTCTGTTCTCCCTCTTTTATCT	440990
EXP_CD630_440001_445000_s_PSO-60-3930	0.01	CD0354; 71		putative membrane protein_conjugative transposon protein	CAJ67185.1; 0	4091	TTGCTTTCACATTGCTTGTCTGTTCTCCCTCTTTTATCTGCTGATCTACTTCGTAGGTAG	441011
EXP_CD630_440001_445000_s_PSO-60-3802	0.01	CD0354; 71		putative membrane protein_conjugative transposon protein	CAJ67185.1; 0	4092	GGTATATCCGTTCTGATTGTATCTACATTCAAGTCCTGCAATTCCTTTGTCAGATAACCG	441139
EXP_CD630_440001_445000_s_PSO-60-3706	0.01	CD0354; 71		putative membrane protein_conjugative transposon protein	CAJ67185.1; 0	4093	CTGTTATTCCATGTGTAATAGGATTTCGCAAAATTCTTCACGAAATTTTCTATCCCGTTG	441235
EXP_CD630_440001_445000_s_PSO-60-3497	0.01	CD0354; 71		putative membrane protein_conjugative transposon protein	CAJ67185.1; 0	4094	AGTACGCACCTTTTTTTCTTTTGGTTCTTTAATAGTTTCTGTCTGTTTCTTATTCTTCTT	441444
EXP_CD630_440001_445000_s_PSO-60-3420	0.0113	CD0354	CD0354	putative membrane protein	CAJ67185.1; 0	4095	CTTTCTATTGTTTAACTCGTCCTGCACCGATTAAGTGCTGTTGCCAGTAACTACTGCTTA	441521
EXP_CD630_440001_445000_s_PSO-60-3320	0.01	CD0354; 72		putative membrane protein_putative cell wall hydrolase	0	4096	GTTATTTCCCACATAGATACCGACGTGCGTTACATACGAACCAGCGTTATAAGTGGAATG	441621
EXP_CD630_440001_445000_s_PSO-60-3175	0.01	CD0354; 72		putative membrane protein_putative cell wall hydrolase	CAJ67186.1; 0	4097	GAGATACCAGCTTTTCCATAACACCATTGCGTCAATCCCGAACAGTCAAAGGAAGTATTC	441766
EXP_CD630_440001_445000_s_PSO-60-3044	0.01	CD0354; 72		putative membrane protein_putative cell wall hydrolase	CAJ67186.1; 0	4098	TTCTCCCGATACCTGCGGAACAGTTAAATACTGATTAACTAATTCCACATAGAACATATT	441897
EXP_CD630_440001_445000_s_PSO-60-2897	0.01	CD0354; 72		putative membrane protein_putative cell wall hydrolase	CAJ67186.1; 0	4099	GAAGCTCTCTGCAAGGTTAAAAGTGTGTTTCTTTCCTTTTCCTGCCACATATCCCACATA	442044
EXP_CD630_440001_445000_s_PSO-60-2757	0.01	CD0354; 72		putative membrane protein_putative cell wall hydrolase	CAJ67186.1; 0	4100	CAAAATACTTACACCCCTGCTTGATTGAGCTTTCCGTATCTAAGGAATTAGGCGGTAGTC	442184
EXP_CD630_440001_445000_s_PSO-60-2653	0.01	CD0354; 72		putative membrane protein_putative cell wall hydrolase	CAJ67186.1; 0	4101	CTTTCTACTTGAATGATAGCCAGTAGCACATTGACATACTCGGAGATACCGTTTTCTCTG	442288
EXP_CD630_440001_445000_s_PSO-60-2590	0.01	CD0354; 72		putative membrane protein_putative cell wall hydrolase	CAJ67186.1; 0	4102	TATTTTTCTACCATAGGCTGATGTTTCAAAACTTCTGCGGATAGGTTCATACCCGTAATG	442351
EXP_CD630_440001_445000_s_PSO-60-2443	0.01	CD0354	CD0354	putative membrane protein	CAJ67186.1; 0	4103	AGACTGCCAATAAGAGCGATATGTTTCAGTTTCATTTTTTCTTCTGTCCTTTCTTCGTTA	442498
EXP_CD630_440001_445000_s_PSO-60-2291	0.01	CD0354; 73		putative membrane protein_conjugative transposon protein	0	4104	CGTGTTTCCTGCGATACCACTTTTTCTACATTCTGCCTATGTACTGTCTGTGTAGGCTGG	442650
EXP_CD630_440001_445000_s_PSO-60-2207	0.01	CD0354; 73		putative membrane protein_conjugative transposon protein	0	4105	GAAGATAACGGACGCTCTTTGATAACAGTTGTCTTGACTGGCTCACTTGCTTTTGAAGTA	442734
EXP_CD630_440001_445000_s_PSO-60-2053	0.01	CD0354; 73		putative membrane protein_conjugative transposon protein	CAJ67187.1; 0	4106	CTCCCGTTGTCGCTGATCCGTCCGTCTTTCGTGCCTGCCGTGCTTCTTGTGCCTTTTGAA	442888
EXP_CD630_440001_445000_s_PSO-60-2011	0.01	CD0354; 73		putative membrane protein_conjugative transposon protein	CAJ67187.1; 0	4107	CTTCTTGTGCCTTTTGAAGCTCCATACGCTTATCAGCGATATTCTTCTTACGCTGTTCCT	442930
EXP_CD630_440001_445000_s_PSO-60-1872	0.01	CD0354; 73		putative membrane protein_conjugative transposon protein	CAJ67187.1; 0	4108	CTTTTCCTTTGCGGAATATACCGCATAAGCGGTCTGTGTCGGCATATCCTTGATATTTTC	443069
EXP_CD630_440001_445000_s_PSO-60-1742	0.01	CD0354; 73		putative membrane protein_conjugative transposon protein	CAJ67187.1; 0	4109	CGTTGTCCCATGCTGGAAGTGGTATTGCCCCGATTTTCTTTAGAAGCTGTATTTTTTCTT	443199
EXP_CD630_440001_445000_s_PSO-60-1708	0.01	CD0354; 73		putative membrane protein_conjugative transposon protein	CAJ67187.1; 0	4110	TTTCTTTAGAAGCTGTATTTTTTCTTTCGGCTCTCTTGCCAGCAACAGCACTTCCAGCTA	443233
EXP_CD630_440001_445000_s_PSO-60-1543	0.01	CD0354; 73		putative membrane protein_conjugative transposon protein	CAJ67187.1; 0	4111	ATATGCGTCGTCCCATACTTTGACTGTCATTAGCGTTCAAAGAGAACATACTCATTAAAT	443398
EXP_CD630_440001_445000_s_PSO-60-1505	0.01	CD0354; 73		putative membrane protein_conjugative transposon protein	CAJ67187.1; 0	4112	AAAGAGAACATACTCATTAAATCGCCCAGCTTCATGTAGATACCAGCGAAACATACTATC	443436
EXP_CD630_440001_445000_s_PSO-60-1372	0.01	CD0354; 73		putative membrane protein_conjugative transposon protein	CAJ67187.1; 0	4113	CCGTTACAATGAGCGTAATTCCTGCCCGTGTCATTATGGTATTAAACACCCTCACGATTG	443569
EXP_CD630_440001_445000_s_PSO-60-1242	0.01	CD0354; 73		putative membrane protein_conjugative transposon protein	CAJ67187.1; 0	4114	GATAATAAAAAGTATCTGACTGAACAACATCATGCCCGTAAGCAAGAATACAAATATCGT	443699
EXP_CD630_440001_445000_s_PSO-60-1049	0.01	CD0354; 73		putative membrane protein_conjugative transposon protein	CAJ67187.1; 0	4115	TCCTCTGGGCTTGCCGATACGAGAGCTTCTACACGGTCTGTCCCGATTTCTTCTGCGTTG	443892
EXP_CD630_440001_445000_s_PSO-60-960	0.0149	CD0354; 73		putative membrane protein_conjugative transposon protein	CAJ67187.1; 0	4116	CTGTTGTACTTGAATAGAAAATAAGCTGTCCCGTATCAAGTCCACGCTGTCCTTGCCCTC	443981
EXP_CD630_440001_445000_s_PSO-60-848	0.01	CD0354; 73		putative membrane protein_conjugative transposon protein	CAJ67187.1; 0	4117	CTGATGTCTGATGAAAACTCATTTATCTTCTTGATGTAATCGGGAGCATAGGCAATAAAC	444093
EXP_CD630_440001_445000_s_PSO-60-764	0.01	CD0354; 73		putative membrane protein_conjugative transposon protein	CAJ67187.1; 0	4118	ACAAAGTTGATAACAGCGTGAAGTGCCTTGCTGGTTTCCCGTTTTATCAGTCCCGTATAG	444177
EXP_CD630_440001_445000_s_PSO-60-688	0.01	CD0354; 73		putative membrane protein_conjugative transposon protein	CAJ67188.1; 0	4119	CCACTAAGATAATGAGAAGCAGGAAACCAACATAGAAGCCCGTAGAAGAAAAGCCGTTCT	444253
EXP_CD630_440001_445000_s_PSO-60-542	0.01	CD0354; 73		putative membrane protein_conjugative transposon protein	CAJ67188.1; 0	4120	ACATAACCCGTAGCATTGCTTAAATAAAGGCTTATCGTCCAGACAAAGTTGGTAATGCAG	444399
EXP_CD630_440001_445000_s_PSO-60-442	0.01	CD0354; 73		putative membrane protein_conjugative transposon protein	CAJ67188.1; 0	4121	AGTTCCACGGCAACCACGACCAGCTATTATCCACATAAAAATCAAGCTGGTAGTTGGAAA	444499
EXP_CD630_440001_445000_s_PSO-60-393	0.01	CD0354; 73		putative membrane protein_conjugative transposon protein	0	4122	GTAGTTGGAAAGAGGATATTTTGAGTAAAGATTTTCTGCGTTTATGGTATCGTCCACAAG	444548
EXP_CD630_440001_445000_s_PSO-60-262	0.01	CD0354; 73		putative membrane protein_conjugative transposon protein	CAJ67189.1; 0	4123	TTTTGAGAAAGTGGAAAATCTTCTTTTTTGTGAACGCACCTTTTATCCTTTCTTTCATCA	444679
EXP_CD630_440001_445000_s_PSO-60-179	0.0221	CD0354; 73		putative membrane protein_conjugative transposon protein	CAJ67189.1; 0	4124	GCGGTCTGGTATCAAAGGCGTGTAGCAGTTCTTCAAAGACGGGGTGTATCTGTACCACAC	444762
EXP_CD630_440001_445000_s_PSO-60-44	0.012	CD0354; 73		putative membrane protein_conjugative transposon protein	CAJ67189.1; 0	4125	CGTCCTTGTCAATACCGAAAAACTCTAAGGTCTGTTTTATCTCGTTAATGTCCGTAGAGC	444897
EXP_CD630_445001_450000_s_PSO-60-4895	0.016	CD0354; 73		putative membrane protein_conjugative transposon protein	CAJ67189.1; 0	4126	ATAGCTCGTCCAGCACGAACCAGCTTATTTGATAAGGTTTCTCCTTGTGCCACATTTAAG	445046
EXP_CD630_445001_450000_s_PSO-60-4811	0.01	CD0354; 73		putative membrane protein_conjugative transposon protein	CAJ67189.1; 0	4127	ACAATCTTAAAAATACTTCTGTCCGAATGGATAAAATCAAGGGCAAAGGTACTAATCACA	445130
EXP_CD630_445001_450000_s_PSO-60-4668	0.01	CD0354; 73		putative membrane protein_conjugative transposon protein	CAJ67189.1; 0	4128	TTGAATGATGTTGAGCTGGTTATCCAGACTGATAGCATTTTCTACCGTTCCGTCTGAAAA	445273
EXP_CD630_445001_450000_s_PSO-60-4543	0.01	CD0354; 73		putative membrane protein_conjugative transposon protein	CAJ67189.1; 0	4129	CAGTATCTTCTTTTCTCAATTCCTCAATAACGTATAACAGTCCTCTATTTGCACTCTGGG	445398
EXP_CD630_445001_450000_s_PSO-60-4535	0.01	CD0354; 73		putative membrane protein_conjugative transposon protein	CAJ67189.1; 0	4130	TCTTTTCTCAATTCCTCAATAACGTATAACAGTCCTCTATTTGCACTCTGGGTAACGGAA	445406
EXP_CD630_445001_450000_s_PSO-60-4354	0.01	CD0354; 73		putative membrane protein_conjugative transposon protein	CAJ67190.1; 0	4131	GGTCAAGAAGTCCTGCATTGCCTTTATCGCTGGTAAGGTTTACAATATTGATTTCATGGG	445587
EXP_CD630_445001_450000_s_PSO-60-4286	0.01	CD0354; 74		putative membrane protein_conjugative transposon protein	CAJ67190.1; 0	4132	GGAAGTGTTTCTTTCCAGTTGCCACGCTCACTTTTAGGGTCTAACAGAAGTGCTTGACCG	445655
EXP_CD630_445001_450000_s_PSO-60-4108	0.01	CD0354; 74		putative membrane protein_conjugative transposon protein	CAJ67190.1; 0	4133	CTAAAGACGGTTGCAGGTACACATTTCTTCCAGTATCGACGGAATAGCCAATATAGATAC	445833
EXP_CD630_445001_450000_s_PSO-60-4018	0.01	CD0354; 74		putative membrane protein_conjugative transposon protein	CAJ67190.1; 0	4134	CAAAACCAAGCCCTGCCAAAAAGTCTGATTTTACATACTGCACATAGTCATTGATATATC	445923
EXP_CD630_445001_450000_s_PSO-60-3879	0.01	CD0354; 74		putative membrane protein_conjugative transposon protein	CAJ67190.1; 0	4135	GTAAAAGTCCTTGACTTCATCACAACGGCGTTTCAGCTCGTCAAGATCGGGGGCAGACAC	446062
EXP_CD630_445001_450000_s_PSO-60-3822	0.01	CD0354; 74		putative membrane protein_conjugative transposon protein	CAJ67190.1; 0	4136	CACCCGTATGACGTAGCTTAACTTATACATACTTTCTTTGCTCTGGTCTAAGTCTGTTTC	446119
EXP_CD630_445001_450000_s_PSO-60-3690	0.01	CD0354; 74		putative membrane protein_conjugative transposon protein	0	4137	GTCAAGGTCTTTCAATTCCTTTTTCTTGTTGCGAACGGTCGTTAATGCTTTGCGATTTTC	446251
EXP_CD630_445001_450000_s_PSO-60-3583	0.01	CD0354; 74		putative membrane protein_conjugative transposon protein	CAJ67191.1; 0	4138	GTTGCTGGAAATAGAAGATTTCAGAGGACGGAAAATCAAGCTCCCCGACAATCGCATTGA	446358
EXP_CD630_445001_450000_s_PSO-60-3442	0.01	CD0354; 74		putative membrane protein_conjugative transposon protein	0	4139	TCGGACGGATAAGGTCGTAGTATTTTATCAGCGTTTCTTTCTTATAATTCTTCTTTGGTA	446499
EXP_CD630_445001_450000_s_PSO-60-3417	0.01	CD0354; 74		putative membrane protein_conjugative transposon protein	CAJ67192.1; 0	4140	TATCAGCGTTTCTTTCTTATAATTCTTCTTTGGTAGCTGGTACTCATAATCTTCATAGGC	446524
EXP_CD630_445001_450000_s_PSO-60-3279	0.01	CD0354; 74		putative membrane protein_conjugative transposon protein	0	4141	GGAGATTTTATTTTCCAGTAACTTTTCCATTTTCATGTAACGGTTGATTTCATCATTCGG	446662
EXP_CD630_445001_450000_s_PSO-60-3148	0.01	CD0354; 74		putative membrane protein_conjugative transposon protein	0	4142	ATTTTTTGATGTTCTTCAGATTGAGCTGTTCTTCCGTAACCATGAGCTTAAAGCCAAGAA	446793
EXP_CD630_445001_450000_s_PSO-60-3080	0.01	CD0354; 74		putative membrane protein_conjugative transposon protein	CAJ67193.1; 0	4143	TAGTCCACTTGATTATCCCCAATCATTGATACTAACGCTTCGGTCTGTTCGTCTATTTTC	446861
EXP_CD630_445001_450000_s_PSO-60-2978	0.01	CD0354; 74		putative membrane protein_conjugative transposon protein	CAJ67193.1; 0	4144	GACTGTTCCTGCATACTTCGGATTGAGCTTTCTGTGGCAATCTGCAAGGCATGAATTTTA	446963
EXP_CD630_445001_450000_s_PSO-60-2856	0.01	CD0354; 74		putative membrane protein_conjugative transposon protein	CAJ67193.1; 0	4145	GGATAAGAAAGAATAATTATACGGTATCAGCTCATAGTAAGCGAACACCTCATTGTCCTT	447085
EXP_CD630_445001_450000_s_PSO-60-2795	0.01	CD0354	CD0354	putative membrane protein	CAJ67193.1; 0	4146	TTCCAGACAAGGTTATTGTCAATATATTTTATCGGGAACATAGTTCACACTCCTTACTGC	447146
EXP_CD630_445001_450000_s_PSO-60-2695	0.0109	CD0354; 75		putative membrane protein_conjugative transposon protein	CAJ67193.1; 0	4147	GCTTTTCCTGCATAAGTGATTTTCGGTCGCAACGCATAAGTTATCTGCGATTTCAAAAAG	447246
EXP_CD630_445001_450000_s_PSO-60-2614	0.017	CD0354; 75		putative membrane protein_conjugative transposon protein	CAJ67193.1; 0	4148	AAGGTTTTCTGCGACATAAACCAAGTGAGAGCAACGGGAATACCGAAATATTTGAGAAAT	447327
EXP_CD630_445001_450000_s_PSO-60-2483	0.0105	CD0354; 75		putative membrane protein_conjugative transposon protein	CAJ67193.1; 0	4149	TGTAATCTGTGTAAAAGTAACGGGAAAGGGTAAGTTAAAGTCATTGATTGCATACAAGAC	447458
EXP_CD630_445001_450000_s_PSO-60-2414	0.0134	CD0354	CD0354	putative membrane protein	0	4150	GTTCCAGATACCCGTATAAGATTTAATCTTTTTCAAGTTCTTTCAGCTCCTTTCGTAAGT	447527
EXP_CD630_445001_450000_s_PSO-60-2282	0.01	CD0354	CD0354	putative membrane protein	CAJ67194.1; 0	4151	TTGCTGATCTTCCAGCGTTAATATGGTATCTCGCACATACCTCGGCTTGTTTCAATGAAG	447659
EXP_CD630_445001_450000_s_PSO-60-2142	0.01	CD0354; 76		putative membrane protein_conjugative tranposon protein	CAJ67194.1; 0	4152	CTGCAATTCGTCTATGTAGTAGTAGGCAACATCTGTCATGGTTTCACAATCGGGATAAAA	447799
EXP_CD630_445001_450000_s_PSO-60-2112	0.01	CD0354; 76		putative membrane protein_conjugative tranposon protein	CAJ67194.1; 0	4153	ATCTGTCATGGTTTCACAATCGGGATAAAAATAAATATCGTCCTTATTTTCCACGACTTC	447829
EXP_CD630_445001_450000_s_PSO-60-2000	0.01	CD0354; 76		putative membrane protein_conjugative tranposon protein	CAJ67194.1; 0	4154	TCGGGAAGTTCCTCTATCATTTCATACATCTCATTGAGTTCTTCAATGGAAACATACTCG	447941
EXP_CD630_445001_450000_s_PSO-60-1797	0.0134	CD0354	CD0354	putative membrane protein	CAJ67194.1; 0	4155	AAGATTAGCAATATAAACCGCCATATCATCAATCATAAGCACCACCTCATTTCCTACTCT	448144
EXP_CD630_445001_450000_s_PSO-60-1677	0.01	CD0354; 77		putative membrane protein_conjugative tansposon protein	CAJ67194.1; 0	4156	GCGTAGGCTTCAAAGTCAAAGTAATATTCTTGACAGTCCTCGGATAAATGTTTAAACGTC	448264
EXP_CD630_445001_450000_s_PSO-60-1560	0.01	CD0354; 77		putative membrane protein_conjugative tansposon protein	CAJ67194.1; 0	4157	ACGGTAATTACGTTCCTGCAAATATAAAGAGCCTCTAAGTTCTCATATACAGTAAGAAGT	448381
EXP_CD630_445001_450000_s_PSO-60-1463	0.01	CD0354; 77		putative membrane protein_conjugative tansposon protein	0	4158	GGTACATATAATCTAATTCGTTGAGCTGATACACACTTGTATGTTCGTGGACTTCATCAG	448478
EXP_CD630_445001_450000_s_PSO-60-1376	0.01	CD0354; 77		putative membrane protein_conjugative tansposon protein	CAJ67195.1; 0	4159	GGTAATCCCCACTTTCTGCACCGACACCTAGCTTTTCTTCAAACTCAGCAACATCTATCG	448565
EXP_CD630_445001_450000_s_PSO-60-1258	0.012	CD0354		putative membrane protein	CAJ67195.1; 0	4160	CACCCTTGTTTCCTGCATTGTTCCTCACGTCCTTTCTGTTGTTTCATCACATCTTTTAAG	448683
EXP_CD630_445001_450000_s_PSO-60-1197	0.01	CD0354	CD0354	putative membrane protein	CAJ67195.1; 0	4161	TCTGGTACGACATACCAAACACATACTTTGAAAAATCTTCTAACTGTCTTTCTTCATAGT	448744
EXP_CD630_445001_450000_s_PSO-60-1059	0.01	CD0354	CD0354	putative membrane protein	CAJ67195.1; 0	4162	CTTTTGCCTGCATATCCTTAAAAATATCGTTCATGTCATCACTCCAATCTGATTTTTGAG	448882
EXP_CD630_445001_450000_s_PSO-60-958	0.01	CD0354	CD0354	putative membrane protein	CAJ67195.1; 0	4163	CACACTACTTATGCACCGATAATCTTATTGAACAGCTCTAACAGTACATCTTTCACACCG	448983
EXP_CD630_445001_450000_s_PSO-60-861	0.01	CD0354; 79		putative membrane protein_conjugative transposon protein	CAJ67195.1; 0	4164	CTACCAAGAAGCCAATGAGTTTGGAAAACTCACGCTTGAACCCTAAGTAGATACCGATAA	449080
EXP_CD630_445001_450000_s_PSO-60-778	0.01	CD0354	CD0354	putative membrane protein	CAJ67195.1; 0	4165	CTCTGTGCGTTTGATAAAAACCATTGATATAAATTTTGTCCGAAATTCATTTAATTGTCC	449163
EXP_CD630_445001_450000_s_PSO-60-646	0.0141	CD0354; 80		putative membrane proteinconjugative transposon protein	CAJ67195.1; 0	4166	CCGATACCCATTCCAAGAGATACCAACAGTAAATCTTTGACTAATTCCCACATTTTTATC	449295
EXP_CD630_445001_450000_s_PSO-60-543	0.01	CD0354; 81		putative membrane protein_putative conjugative transposon replication initiation factor	CAJ67195.1; 0	4167	TTTGATTATCATTTCATGTTTTTCTGTGAGCTTTGCCTGCTGTTCGATTGTTTCCATGTA	449398
EXP_CD630_445001_450000_s_PSO-60-496	0.0123	CD0354; 81		putative membrane protein_putative conjugative transposon replication initiation factor	CAJ67195.1; 0	4168	TTGTTTCCATGTAGTCTGTACCGTTTCCCTTATCAATCTTTTTCATCATTTTTAAGGTAG	449445
EXP_CD630_445001_450000_s_PSO-60-342	0.01	CD0354; 81		putative membrane protein_putative conjugative transposon replication initiation factor	CAJ67195.1; 0	4169	GAACCAAGACCAGCGGGCGTTGGTTTTCCAGTCGCTTTTTCGCTTGTCTGGCTCTTTATC	449599
EXP_CD630_445001_450000_s_PSO-60-279	0.01	CD0354; 81		putative membrane protein_putative conjugative transposon replication initiation factor	CAJ67195.1; 0	4170	GAAGCGGATATACTGGTTGATAATGGAAAATGCGGTCAGCTCTGCGTCATAATTCGTCAG	449662
EXP_CD630_445001_450000_s_PSO-60-192	0.01	CD0354; 81		putative membrane protein_putative conjugative transposon replication initiation factor	CAJ67195.1; 0	4171	CTCATTTTTTAAGCGTATCTCAAATCTGTTTTTGATAGGGACTTCCTCAATGGGTATTCC	449749
EXP_CD630_445001_450000_s_PSO-60-42	0.01	CD0354; 81		putative membrane protein_putative conjugative transposon replication initiation factor	CAJ67195.1; 0	4172	GCCTTTGTCGGTTTCGTTGTGCTTTACCAGTTCCCCAGAGCCATAGTTTTTGAAAGAGCG	449899
EXP_CD630_450001_455000_s_PSO-60-4868	0.0109	CD0354; 81		putative membrane protein_putative conjugative transposon replication initiation factor	CAJ67195.1; 0	4173	CAAAGCGTCCATGAAAAAATCATACCAGCTCCGTTCCTGTGCCAGCAGGTAACTTTCAAA	450073
EXP_CD630_450001_455000_s_PSO-60-4742	0.01	CD0354; 81		putative membrane protein_putative conjugative transposon replication initiation factor	CAJ67195.1; 0	4174	GAATACCTCGCCGATATGGTAATGTTCCGTATATTTGTAATGCCCGTAATCTTCATGGAG	450199
EXP_CD630_450001_455000_s_PSO-60-4677	0.01	CD0354; 81		putative membrane protein_putative conjugative transposon replication initiation factor	CAJ67195.1; 0	4175	AATTGATATTTAGCTTTAAGATGTCCTTGATGATATGCTGAATATCCGTTGTGGGAAAAC	450264
EXP_CD630_450001_455000_s_PSO-60-4623	0.01	CD0354; 81		putative membrane protein_putative conjugative transposon replication initiation factor	CAJ67195.1; 0	4176	GAAAACGGATACGCACATAATCAAACAGCAGGAACATAGGATTGTCAGGATTGAATTTTT	450318
EXP_CD630_450001_455000_s_PSO-60-4442	0.01	CD0354	CD0354	putative membrane protein	CAJ67195.1; 0	4177	GTAATCACAGCGTTTTTCTTTCAAGGCGGTTAAAAAGTCTTTTTCATTCAGTTTTGATAC	450499
EXP_CD630_450001_455000_s_PSO-60-4354	0.01	CD0354	CD0354	putative membrane protein	CAJ67195.1; 0	4178	TGATAATTTCAAGGCTTTATCACAAAAGGCAGAAATTCCGAAAAACCTTTATTTTATGCG	450587
EXP_CD630_450001_455000_s_PSO-60-4325	0.01	CD0354	CD0354	putative membrane protein	CAJ67195.1; 0	4179	CAGAAATTCCGAAAAACCTTTATTTTATGCGGACTTGCAAAGGTTTTTGTGGAAGTTTCC	450616
EXP_CD630_450001_455000_s_PSO-60-4145	0.01	CD0354	CD0354	putative membrane protein	CAJ67195.1; 0	4180	CTGCCTTGCGTCTGTCAGCGGTTCATACCGACATAAAACACAACGCAGTCATTATCCTTT	450796
EXP_CD630_450001_455000_s_PSO-60-4121	0.01	CD0354; 82		hypothetical protein_putative membrane protein	CAJ67195.1; 0	4181	ATACCGACATAAAACACAACGCAGTCATTATCCTTTGCAAGACATTTTTTCAAAATTTCT	450820
EXP_CD630_450001_455000_s_PSO-60-3850	0.01	CD0354; 82		hypothetical protein_putative membrane protein	CAJ67195.1; 0	4182	CAAACTCACAGTCAGCAGTCATTTTGACATCATTCCAAAAGTCGCCATAATTGACACATA	451091
EXP_CD630_450001_455000_s_PSO-60-3767	0.01	CD0354	CD0354	putative membrane protein	CAJ67195.1; 0	4183	ACTCTGTTTCCCGTTGTTACTTGTAAATATTCCATATTTTCTCCTTTCATTCTTTCTCTG	451174
EXP_CD630_450001_455000_s_PSO-60-3676	0.01	CD0354; 83		conjugative transposon FtsK_SpoIIIE-related protein	CAJ67195.1; 0	4184	GATAGTTTGTAAAAAATCATGTCCTTTTGGGACTAAAGGCGTGTAAAATTCGCTGATAAC	451265
EXP_CD630_450001_455000_s_PSO-60-3572	0.01	CD0354; 83		conjugative transposon FtsK_SpoIIIE-related protein	CAJ67195.1; 0	4185	GGAAAAACTGCTTTTTCACATCTGAACCAAACAGCATACCATAACCTAATTCGCTGATAC	451369
EXP_CD630_450001_455000_s_PSO-60-3507	0.01	CD0354; 83		conjugative transposon FtsK_SpoIIIE-related protein	CAJ67195.1; 0	4186	AATCCCACACGGAAATTGAAGTTATCTCTGATACCGTCCGAGAAATACTTTGCGTCTGGA	451434
EXP_CD630_450001_455000_s_PSO-60-3371	0.0423	CD0354; 83		conjugative transposon FtsK_SpoIIIE-related protein	CAJ67196.1; 0	4187	TTACGCTTTCCTTTGTTCCCAGCATTTCAAAAAACGCTACATATTCATCAAAGATAAGAA	451570
EXP_CD630_450001_455000_s_PSO-60-3244	0.01	CD0354; 83		conjugative transposon FtsK_SpoIIIE-related protein	CAJ67196.1; 0	4188	CTCGCTTCGCTGTACCATGCCCTCATAAAAGGCATTGACGCAATCAATCATTTCTTCTTT	451697
EXP_CD630_450001_455000_s_PSO-60-3221	0.01	CD0354; 83		conjugative transposon FtsK_SpoIIIE-related protein	CAJ67196.1; 0	4189	CATAAAAGGCATTGACGCAATCAATCATTTCTTCTTTGGTGTGATACACATTTCCCATAA	451720
EXP_CD630_450001_455000_s_PSO-60-3042	0.01	CD0354; 83		conjugative transposon FtsK_SpoIIIE-related protein	CAJ67196.1; 0	4190	CCAGCAATCAGAGCATGAGGAAGTGCGTCATATTCCCAGACAAGATTTTTCATCAATTTA	451899
EXP_CD630_450001_455000_s_PSO-60-3004	0.01	CD0354; 83		conjugative transposon FtsK_SpoIIIE-related protein	CAJ67196.1; 0	4191	GACAAGATTTTTCATCAATTTAAGACAGCCGTTTTCTGCCCTTACTTCATCAATGGTAAT	451937
EXP_CD630_450001_455000_s_PSO-60-2862	0.0134	CD0354; 83		conjugative transposon FtsK_SpoIIIE-related protein	CAJ67196.1; 0	4192	CCACTTTCCAATTTATCCTCTAACCGTAAAAGCTGGTCTTGATATTTCCCTAATGTAATT	452079
EXP_CD630_450001_455000_s_PSO-60-2785	0.0104	CD0354; 83		conjugative transposon FtsK_SpoIIIE-related protein	CAJ67196.1; 0	4193	CAGTCCTTTTTCCATTTGATAATAAATCTTCGGAAACCAGACGATTTTTTCCCTTGATCT	452156
EXP_CD630_450001_455000_s_PSO-60-2645	0.01	CD0354; 83		conjugative transposon FtsK_SpoIIIE-related protein	CAJ67196.1; 0	4194	GCTTTTGACGGTGCAGGAGCTTCTTGAAATTGTCGTAACAGAAACGGTAATACAGAAAAG	452296
EXP_CD630_450001_455000_s_PSO-60-2560	0.01	CD0354; 83		conjugative transposon FtsK_SpoIIIE-related protein	CAJ67196.1; 0	4195	TATCAGTATCGTTATGAAGTTGTAAGTGGAAAGCGTCAAGCCGTTTTCTAACAAGCTGAA	452381
EXP_CD630_450001_455000_s_PSO-60-2274	0.01	CD0354; 83		conjugative transposon FtsK_SpoIIIE-related protein	CAJ67196.1; 0	4196	GTTCTTCAAGATAATATCATCAGCTTTGATATACCAATCCACGACTACACCTCGATAGTT	452667
EXP_CD630_450001_455000_s_PSO-60-2196	0.01	CD0354; 83		conjugative transposon FtsK_SpoIIIE-related protein	CAJ67196.1; 0	4197	AGCTACGGGATTGACAAGCTCTACTTCCGCATTGTATGGATAGTCCTTGACTGGAATATC	452745
EXP_CD630_450001_455000_s_PSO-60-2110	0.01	CD0354; 84		putative membrane protein_conjugative transposon protein	CAJ67196.1; 0	4198	GTTCCTGCACACTACATTTCAAATCATAGGTTCTTCTTGTGATTTCATCACTTGTTGAAC	452831
EXP_CD630_450001_455000_s_PSO-60-1998	0.0126	CD0354	CD0354	putative membrane protein	CAJ67196.1; 0	4199	TCCAAATGTCTTTTCTTTGTCTAATACAATACCGTTTGCTAATCTCATAATCATTTACCC	452943
EXP_CD630_450001_455000_s_PSO-60-1762	0.01	CD0354; 85		putative membrane protein_conjugative transposon protein	CAJ67196.1; 0	4200	GTCGGCTCTCTGCACATCAGAGTACAAGTTAAAGCTTCTTGATACGGGCGAATAGCGTCC	453179
EXP_CD630_450001_455000_s_PSO-60-1664	0.0142	CD0354	CD0354	putative membrane protein	0	4201	ATTCCAAGTTTCCAAAAGTCTGTGCCATGTTTGGTACTACATATTTTAATTCCATAGTGT	453277
EXP_CD630_450001_455000_s_PSO-60-1599	0.01	CD0354	CD0354	putative membrane protein	CAJ67197.1; 0	4202	CTCGTTTCTTTCTATTTTTGATTGATTAGTTTTGTTTCTTATTCTGGCGGTTAAGGAAAT	453342
EXP_CD630_450001_455000_s_PSO-60-1502	0.01	CD0354; 85A		putative membrane protein_hypothetical protein	CAJ67197.1; 0	4203	GCTTACGCACCCTTGACTATCCGTGTTCTTGCAGGTTGTAGGCAGACAAGCCAGAATAAG	453439
EXP_CD630_450001_455000_s_PSO-60-1353	0.01	CD0354; 86		putative membrane protein_putative collagen-binding surface protein	CAJ67197.1; 0	4204	GTTTGTAGAAGAAGATACCTGCCAGTCCAGCACCAGAAGTTAATAATAATGCAAGCAGTC	453588
EXP_CD630_450001_455000_s_PSO-60-1245	0.01	CD0354; 86		putative membrane protein_putative collagen-binding surface protein	0	4205	TAGGCTTTTCTGGTGTCTGTGGCGTTTCGGGTTCTTCTGGGACTTCTGGTTTTTCCTTAA	453696
EXP_CD630_450001_455000_s_PSO-60-1196	0.0134	CD0354; 86		putative membrane protein_putative collagen-binding surface protein	0	4206	TTTTTCCTTAAAGGTAATCGTCTGTCCCTCGTCCTCAATGTCTTTATGCTCGGTAACTTT	453745
EXP_CD630_450001_455000_s_PSO-60-966	0.0132	CD0354; 86		putative membrane protein_putative collagen-binding surface protein	CAJ67198.1; 0	4207	CATTTTCTTCTTTCAACATCTGCCAGCCTACAAGTTTGTACTGTGTACCGACTTCTAAGC	453975
EXP_CD630_450001_455000_s_PSO-60-891	0.01	CD0354; 86		putative membrane protein_putative collagen-binding surface protein	CAJ67198.1; 0	4208	TATCAATGATTGTAACCTCTTTTCCTGCTTCAAGCTCTTTGTTGCCGTCCTTATCCGTAG	454050
EXP_CD630_450001_455000_s_PSO-60-751	0.01	CD0354; 86		putative membrane protein_putative collagen-binding surface protein	CAJ67198.1; 0	4209	TTCACGGGTTCGTCTGGATTGCTTAAATCATACAATTCTTCAAAGGTAACAAGATTTTTA	454190
EXP_CD630_450001_455000_s_PSO-60-661	0.01	CD0354; 86		putative membrane protein_putative collagen-binding surface protein	0	4210	GCAATTTCTACTTTCATAGCTTCATCATCAGCAATAAAGGTATAGTCATTTTCTACACGC	454280
EXP_CD630_450001_455000_s_PSO-60-548	0.01	CD0354; 86		putative membrane protein_putative collagen-binding surface protein	CAJ67199.1; 0	4211	CAACTGATATTTTGTGCCTTTTGTAAGTCCGTCTAATTTGACAGTATCAACGATTGTAAC	454393
EXP_CD630_450001_455000_s_PSO-60-444	0.01	CD0354; 86		putative membrane protein_putative collagen-binding surface protein	CAJ67199.1; 0	4212	CTGTGGTATGGATAGAGATTTCTTTTTCGTATTCATCAGTCAGCGTCCCTAAATCAATCA	454497
EXP_CD630_450001_455000_s_PSO-60-346	0.01	CD0354; 86		putative membrane protein_putative collagen-binding surface protein	CAJ67199.1; 0	4213	ATAAGCTCAAAGCCTTTGTTGCTGTCAGAGCGTAATTCTTCAATGATATAGGTATCATAA	454595
EXP_CD630_450001_455000_s_PSO-60-276	0.01	CD0354; 86		putative membrane protein_putative collagen-binding surface protein	CAJ67199.1; 0	4214	CTTTGCTGTCGTCTGGTTCAGAAGTCCCAAACCATACACCGTCCTCGCTGGTCTTTCCTG	454665
EXP_CD630_450001_455000_s_PSO-60-164	0.01	CD0354; 86		putative membrane protein_putative collagen-binding surface protein	0	4215	GTTATCATCAGTTACTACTACATGACTTTCGCCCGTAGTCTTGCTTGTGATCCTAAAAGG	454777
EXP_CD630_450001_455000_s_PSO-60-81	0.01	CD0354; 86		putative membrane protein_putative collagen-binding surface protein	0	4216	TGCCTGCACCGATTTTCACGCCCTCAATATCTCCACGCTTAATCTGATTATAGATAGAAT	454860
EXP_CD630_455001_460000_s_PSO-60-4874	0.01	CD0354; 86		putative membrane protein_putative collagen-binding surface protein	0	4217	CGACACCTTCAATATCCGTATGGATTGTTTTTACAACTTCATTTTTCTTGTATAGCTTGC	455067
EXP_CD630_455001_460000_s_PSO-60-4833	0.01	CD0354; 86		putative membrane protein_putative collagen-binding surface protein	0	4218	TTTTTCTTGTATAGCTTGCCCTCAACCAATACCACATTATCATTTAAGGAAATGATGTCA	455108
EXP_CD630_455001_460000_s_PSO-60-4724	0.01	CD0354; 86		putative membrane protein_putative collagen-binding surface protein	CAJ67200.1; 0	4219	TTTCTAAATCTCGTTTCTGAATTTTTACACCGCCACGGATAACCTTGTCTGATACGGAAA	455217
EXP_CD630_455001_460000_s_PSO-60-4622	0.01	CD0354; 86		putative membrane protein_putative collagen-binding surface protein	0	4220	TAATTTGTGTTACATATAAGCCCTTAATCTGTTCGGACTTATCGCCAGCCTGCATATATG	455319
EXP_CD630_455001_460000_s_PSO-60-4479	0.01	CD0354; 86		putative membrane protein_putative collagen-binding surface protein	CAJ67201.1; 0	4221	ATATAGAAGCTGTCGCCAGATACCTTGTATGCGTCCGCTAATTTTGTGATGTAATGAGTT	455462
EXP_CD630_455001_460000_s_PSO-60-4362	0.01	CD0354; 86		putative membrane protein_putative collagen-binding surface protein	CAJ67202.1; 0	4222	GCAGGGAGATTTTCTTTATTGTAGAAGCCAGCATAATACTTCCATGTAAATTCCGCACCT	455579
EXP_CD630_455001_460000_s_PSO-60-4280	0.01	CD0354; 86		putative membrane protein_putative collagen-binding surface protein	CAJ67202.1; 0	4223	GATTGTCTTTCTGTGTTTCCATATCAATCTTGAAAAGCTCAATCAAAGTGTCTGTTACTT	455661
EXP_CD630_455001_460000_s_PSO-60-4200	0.01	CD0354; 86		putative membrane protein_putative collagen-binding surface protein	CAJ67202.1; 0	4224	AAGGTCGCTGTCTTTCCAGCTTCAACCTTTAAGGAATATACAGTTTTGTCTACTTTATAT	455741
EXP_CD630_455001_460000_s_PSO-60-4115	0.01	CD0354; 86		putative membrane protein_putative collagen-binding surface protein	CAJ67202.1; 0	4225	TATAAACTGTGCCAGTCGTTACCTCTACAACATCTGTATTTCCATTTTCATTAGTCGTAA	455826
EXP_CD630_455001_460000_s_PSO-60-3975	0.01	CD0354; 86		putative membrane protein_putative collagen-binding surface protein	CAJ67202.1; 0	4226	TCCGTAATACTGGCATTACTGGAAGTCTTTTGCAGTTTCGCATTTCCGACATTTAATTTC	455966
EXP_CD630_455001_460000_s_PSO-60-3927	0.01	CD0354; 86		putative membrane protein_putative collagen-binding surface protein	CAJ67202.1; 0	4227	ACATTTAATTTCGCCCAGAATTGTCCCAATTCCTGCCCCTCGCCAGAGTAGATATAACCG	456014
EXP_CD630_455001_460000_s_PSO-60-3748	0.01	CD0354; 86		putative membrane protein_putative collagen-binding surface protein	CAJ67202.1; 0	4228	AAGATGTACGCTCAATCTCTGCCAGACAACACATTGTTCTAACAGATAAACTTGTTTGTA	456193
EXP_CD630_455001_460000_s_PSO-60-3727	0.01	CD0354; 86		putative membrane protein_putative collagen-binding surface protein	CAJ67202.1; 0	4229	CCAGACAACACATTGTTCTAACAGATAAACTTGTTTGTAGTTCAGTTCCTTGTGAGCTTC	456214
EXP_CD630_455001_460000_s_PSO-60-3596	0.01	CD0354; 86		putative membrane protein_putative collagen-binding surface protein	CAJ67202.1; 0	4230	CGTCAGTTCTAGTCTTGTAGCCATTCTTAAAATCTGTATTGATGTCAATACAATAGGCAG	456345
EXP_CD630_455001_460000_s_PSO-60-3526	0.0139	CD0354; 86		putative membrane protein_putative collagen-binding surface protein	CAJ67202.1; 0	4231	GACTTTCATATAGCCCTCATTGAATGTAGAACCGATAGAACCGTCATTCATTACTTTTTC	456415
EXP_CD630_455001_460000_s_PSO-60-3382	0.0167	CD0354	CD0354	putative membrane protein	0	4232	AGTTGCAAGAGCTAAGAAGCCCGTACACAATCGTTTTAACATCTTTTTCATAAATCTAAT	456559
EXP_CD630_455001_460000_s_PSO-60-3247	0.0278	CD0354	CD0354	putative membrane protein	0	4233	CGTTCCATAGTCTATAAGTTATTCAATTTTTTCTTGTTTCAATACTGATGTGCTGTACCA	456694
EXP_CD630_455001_460000_s_PSO-60-3171	0.0483	CD0354	CD0354	putative membrane protein	0	4234	GGAAAACTTGCGTATCAAGGCTCATTCGTTAGTAGTAAATAAGTAGTAAATTGATGTGTT	456770
EXP_CD630_455001_460000_s_PSO-60-3073	0.143	CD0354	CD0354	putative membrane protein	0	4235	GGATAATCAGATTTTTATTGTGTTTTTAGCATTTAAAAAGAAACAAAAAATAATTTGTGA	456868
EXP_CD630_455001_460000_s_PSO-60-1649	0.493	CD0388	bglF	PTS system, beta-glucoside-specific IIabc component	CAJ67204.1	4249	CAACAGGAATGCACAAAGCACTAATACCTTATTCAATTAATACAATTGGAAAGTTGGGTT	458292
EXP_CD630_455001_460000_s_PSO-60-1286	0.213	CD0388	bglF	PTS system, beta-glucoside-specific IIabc component	CAJ67204.1	4253	ACAATGGAAACAATTTGATTTTTGCAAGTATTGGTTTTGTTATTGCAATATTAGGCTCGT	458655
EXP_CD630_455001_460000_s_PSO-60-1201	0.155	CD0388	bglF	PTS system, beta-glucoside-specific IIabc component	CAJ67205.1	4254	GGAAGATACAAATACAGTAGAGTCATCAATTGGAGATGTTGTTGAAGAAGAGCTAGAAGA	458740
EXP_CD630_455001_460000_s_PSO-60-1089	0.443	CD0388	bglF	PTS system, beta-glucoside-specific IIabc component	0	4255	TTAAGTAAGGTTAATGATGAACTATTTGCAAGTAAGACTTTGGGAGATGGAGTTGCAATT	458852
EXP_CD630_455001_460000_s_PSO-60-357	0.453	CD0389	bglA	6-phospho-beta-glucosidase	CAJ67208.1; 0	4261	GGTCTCGTATTTTTCCAAATGGAGATGATAAAGAGCCAAATGAAGAAGGTTTACAGTTTT	459584
EXP_CD630_460001_465000_s_PSO-60-4357	0.479	CD0389	bglA	6-phospho-beta-glucosidase	CAJ67208.1; 0	4270	TTTGGTCAGTGAATCAACGAAACAAATGTCAAAACGTTATGGATATATTTATGTGGATGC	460584
EXP_CD630_460001_465000_s_PSO-60-4325	0.408	CD0389	bglA	6-phospho-beta-glucosidase	CAJ67208.1; 0	4271	AACGTTATGGATATATTTATGTGGATGCTGATGACTATGGAAAGGGGACATATAATCGAT	460616
EXP_CD630_460001_465000_s_PSO-60-3084	0.219	CD0390/1	CD0390/1		CAJ67208.1; 0	4282	AAAATTTTATTTTTAATTAATTATAATACAAAAAACTTTATAAAATCTTCAGAATTTCTT	461857
EXP_CD630_460001_465000_s_PSO-60-2846	0.152	CD0390/1	CD0390/1		CAJ67208.1; 0	4284	GGATTTTTCAGTGATTATAAGTGAATAAATATATATAAACATTTAATAAATTTAGAAGTT	462095
EXP_CD630_460001_465000_s_PSO-60-1143	0.384	CD0391/2	CD0391/2		CAJ67209.1	4298	CAGGTGATTCTTAATGTTTTATAATTAATGTTTTATAATTTTACTTGCTAATTCTTATGT	463798
EXP_CD630_465001_470000_s_PSO-60-242	0.426	CD0397	hadB	subunit of oxygen-sensitive 2-hydroxyisocaproyl-CoA dehydratase	CAJ67212.1	4351	TCCTTCTCCAATGAATGGATTTGACTTATTTACTTACATGGCTGTAATAGTTTGTGCTAG	469699
EXP_CD630_470001_475000_s_PSO-60-2048	0.359	CD0400	etfB1	electron transfer flavoprotein beta-subunit	electron transfer flavoprotein beta-subunit	4381	ATGCAATATTATTAAGTGATAGAGCATTTGGAGGAGCTGATACTTGGGCTACATCAAATA	472893
EXP_CD630_470001_475000_s_PSO-60-1970	0.381	CD0400	etfB1	electron transfer flavoprotein beta-subunit	electron transfer flavoprotein beta-subunit	4382	CTAAAGTAGGTGACTATGACATAATATTTGCAGGAAGACAAGCAATAGATGGAGATACTG	472971
EXP_CD630_475001_480000_s_PSO-60-744	0.415	CD0406	CD0406	putative tRNA (Uracil-5-)-methyltransferase	CAJ67221.1	4438	CTGGAGTTAAAAAAGTTAGAAGTAAGAAAGCTGAAGTTAAGATGATAGAATTATTAGAGA	479197
EXP_CD630_480001_485000_s_PSO-60-4847	0.324	CD0406	CD0406	putative tRNA (Uracil-5-)-methyltransferase	putative tRNA (Uracil-5-)-methyltransferase	4443	CTGTTGTTGCTGCTAATGAGAACGCTAAGTTGAATGGACTTACTAATTGTGAGTTTATTG	480094
EXP_CD630_480001_485000_s_PSO-60-4812	0.418	CD0406	CD0406	putative tRNA (Uracil-5-)-methyltransferase	CAJ67222.1	4444	GGACTTACTAATTGTGAGTTTATTGCTGGGGATGTGGCTAAGGTTGTTAAGGATTTAAAG	480129
EXP_CD630_480001_485000_s_PSO-60-4497	0.0851	CD0408	CD0408	hypothetical protein	CAJ67222.1	4447	ATTTTAAGCAGTTTTACAAGCATTATGTATTTGTAGAAGATGGCGAAGGTGGACGAAAAA	480444
EXP_CD630_480001_485000_s_PSO-60-4387	0.0205	CD0408/408A	CD0408/408A		CAJ67222.1	4448	GGAGATACAAAGTATGAATTGGGAAGTGAGGAATAAGAAATGATGAGATGGATAATAAAA	480554
EXP_CD630_480001_485000_s_PSO-60-4284	0.0326	CD0408A		putative membrane protein	CAJ67222.1	4449	CCTTTCTGACATTTATACTTGGCATAGGAACAACTATTCTGTATTTCTTAATGCTGATGT	480657
EXP_CD630_480001_485000_s_PSO-60-4196	0.0191	CD0408A		putative membrane protein	CAJ67222.1	4450	GCAAAAAGATATATCACTTGGCATTGAGGCATTGGTATTAGGATTTTTGTTAAGTCCTTA	480745
EXP_CD630_480001_485000_s_PSO-60-4116	0.0309	CD0408A/9	CD0408A/9		CAJ67222.1	4451	CAACAGTTATAGCTTTTTTACAAGGTATCAATGAGGCAATAAAATCAATCTAAAAAATTT	480825
EXP_CD630_480001_485000_s_PSO-60-3987	0.01	CD0408A/9	CD0408A/9			4452	GAGGTGAAGCGATGGACTTTGACTATTTCTATAACAGAGAAGCAGAAAGATTTAACTTTC	480954
EXP_CD630_480001_485000_s_PSO-60-3871	0.01	CD0409	CD0409	putative replication initiation protein		4453	GCAATTATCCTTTATTCTATGCTTTTGAAACGAACAGGAATGTCCTTTAAGAATAATTGG	481070
EXP_CD630_480001_485000_s_PSO-60-3792	0.01	CD0409	CD0409	putative replication initiation protein	putative replication initiation protein	4454	TATTTATCTATTTCACAGTCGAAGAAATTATGAGAAGAAGAAATATCTCAAAGCCGACAG	481149
EXP_CD630_480001_485000_s_PSO-60-3726	0.0101	CD0409	CD0409	putative replication initiation protein	putative replication initiation protein	4455	AAACATTAGATGAACTCGATATGAAAAAAGGAATCGGACTGATTGAAAGAGTAAGGCTTG	481215
EXP_CD630_480001_485000_s_PSO-60-3601	0.0106	CD0409	CD0409	putative replication initiation protein	putative replication initiation protein	4456	GACTTTCAGAAGTCAAAAAACTTAACTTCAGAAGTAAAAGATTTTAATCTCAGAAGTAAA	481340
EXP_CD630_480001_485000_s_PSO-60-3487	0.0125	CD0409	CD0409	putative replication initiation protein	CAJ67223.1	4457	AAGAGTAAGTATAGTAAGAGAGAATATAGTTTTAGCGAAAACGGACTTGGAACATTTCAA	481454
EXP_CD630_480001_485000_s_PSO-60-3402	0.01	CD0409	CD0409	putative replication initiation protein	CAJ67223.1	4458	TATCCGATTTACAAATCATAATGAACTCACAGCTTGATAATTACATTGAAAGACTATCAG	481539
EXP_CD630_480001_485000_s_PSO-60-3300	0.01	CD0409	CD0409	putative replication initiation protein	CAJ67223.1	4459	CGACAATCCTTTCTTGGTTTTATAAAGATCAGGGAAGAAGTAAAAAAGTGAAAACATCAA	481641
EXP_CD630_480001_485000_s_PSO-60-3180	0.01	CD0410	CD0410	putative DNA replication protein	CAJ67223.1	4460	AGTAATGATAGAAGATGTAGAGTATTCTTACGATCCTGAAAAAGAATATATCAAGGATGG	481761
EXP_CD630_480001_485000_s_PSO-60-3085	0.01	CD0410	CD0410	putative DNA replication protein	CAJ67223.1	4461	ACGGAAAAGTGATGGAGTTCTTTGATAACAAGATGATATTTAAGATTTCTTGCAAATGCG	481856
EXP_CD630_480001_485000_s_PSO-60-2958	0.01	CD0410	CD0410	putative DNA replication protein	CAJ67223.1	4462	CTGCTTTAACTCGATTATTCAGTGGTCATACACATTTGAAAATTATCAGGGAGAAGAAAA	481983
EXP_CD630_480001_485000_s_PSO-60-2889	0.01	CD0410	CD0410	putative DNA replication protein	CAJ67223.1	4463	TATCATTGCAAAGAACTTTGTAAAAGACTATGAGGAAATGAAAAAAGAAAATATCGGACT	482052
EXP_CD630_480001_485000_s_PSO-60-2765	0.01	CD0410	CD0410	putative DNA replication protein	CAJ67223.1	4464	ATTGAACAGTATCAAATAGGCGTTAAAATAAGAAATTTTGCACAGATTATCAATGAGCTG	482176
EXP_CD630_480001_485000_s_PSO-60-2695	0.0105	CD0410	CD0410	putative DNA replication protein	CAJ67223.1	4465	GATTTGATTTTGACAAGAATGCATATATTGAATCCCTTGTAAATACTTCCGTTCTTATCT	482246
EXP_CD630_480001_485000_s_PSO-60-2565	0.0202	CD0410	CD0410	putative DNA replication protein	CAJ67223.1	4466	GTACTTAAAACAGAAACCGACTATCTTTACCACTAATCTTTCCTATGACACAATCCAAAA	482376
EXP_CD630_480001_485000_s_PSO-60-2494	0.0161	CD0410	CD0410	putative DNA replication protein	CAJ67223.1	4467	GCGTAGAGTATCAAAGAATCTACTCAAGAATCATAGAGATGTGTATTCCTGTTATGGTTG	482447
EXP_CD630_480001_485000_s_PSO-60-2361	0.0291	CD0410/11	CD0410/11		CAJ67223.1	4468	TGAGATAAGTTGATCAATGAAGAAATAGCAAGAAAAACGCTGAATATGGAAGTTAGAGCT	482580
EXP_CD630_480001_485000_s_PSO-60-2292	0.0403	CD0411	CD0411	conserved hypothetical protein	CAJ67223.1	4469	ACAGGAAAGCTAATTCTGAACTTATTAAAGAAATTGATGAAAGAAGCAGAAAAACTTGGA	482649
EXP_CD630_480001_485000_s_PSO-60-2204	0.358	CD0411	CD0411	conserved hypothetical protein	CAJ67223.1	4470	GAAATGAAGTAAAGCTAAAAGATATGGTTAAAAAGGGACAGCTTGAAGAAATTCCGGTTG	482737
EXP_CD630_480001_485000_s_PSO-60-2046	0.18	CD0411	CD0411	conserved hypothetical protein	conserved hypothetical protein	4471	TTTCAAGCCAAAGATATGAAAGTGATGAATAAAGCCTTTAAGCATGCCCTGTCAGAATCG	482895
EXP_CD630_480001_485000_s_PSO-60-1983	0.0788	CD0411	CD0411	conserved hypothetical protein	conserved hypothetical protein	4472	AAGAAAACGGAAAGAAAAGAATCTATCCATAAGAATATTGAGAAGTTCAAGGAGATGGCT	482958
EXP_CD630_480001_485000_s_PSO-60-1865	0.368	CD0412	CD0412	putative conjugal transfer protein	CAJ67224.1	4473	AGATAAGATATTAAAGGACATCAAAGGCTTATTTAAGGTGCAAGATAAGGTAAAGTTTCT	483076
EXP_CD630_480001_485000_s_PSO-60-1786	0.147	CD0412	CD0412	putative conjugal transfer protein	CAJ67224.1	4474	CTTGCATTTTTCTATATAGGCGATATCTTTTCACATCATGTAAGAGTCTATGTAGGTGGC	483155
EXP_CD630_480001_485000_s_PSO-60-1708	0.0705	CD0412	CD0412	putative conjugal transfer protein	CAJ67224.1	4475	TTTCAAGGGATATTAGAGATTAACACTATGAACTTTCTTCCAAGCATTCATCCTACGGAT	483233
EXP_CD630_480001_485000_s_PSO-60-1547	0.0411	CD0412	CD0412	putative conjugal transfer protein	CAJ67224.1	4476	AAGATGGGGAAATAAAAAAGACATCGAGCCGTACATGGATGAAAAGTTTCAAAACAATAT	483394
EXP_CD630_480001_485000_s_PSO-60-1469	0.0812	CD0412	CD0412	putative conjugal transfer protein	CAJ67224.1	4477	ACGATTAACTATGAACGGTAGACCTGCTAATCCAAAGTATGCAAGAAATAAGAATGTACT	483472
EXP_CD630_480001_485000_s_PSO-60-1401	0.0641	CD0412	CD0412	putative conjugal transfer protein	CAJ67224.1	4478	GAGGATCAGGAAGTGGCAAGACTCGATTTTTTGTAAAACCAAACCTTATGCAAATGCACA	483540
EXP_CD630_480001_485000_s_PSO-60-1249	0.0993	CD0412	CD0412	putative conjugal transfer protein	CAJ67224.1	4479	ACCATCAACTTCAAAAAGAGTATGAAATACAATCCATTTGCCTATATTCGTTCTGAGAAA	483692
EXP_CD630_480001_485000_s_PSO-60-1073	0.462	CD0412	CD0412	putative conjugal transfer protein	putative conjugal transfer protein	4480	TATCTTCTATGAAGCTCCAAGAGAAGAAAAGAACTTTGCAACCCTTCTTGATATGATAGA	483868
EXP_CD630_480001_485000_s_PSO-60-875	0.129	CD0412	CD0412	putative conjugal transfer protein	putative conjugal transfer protein	4481	CAAATCGATTCTTATAAGCTGTGGTGCAAGGCTTGCTCCCTTTGATATTCAGGAACTTAG	484066
EXP_CD630_480001_485000_s_PSO-60-770	0.182	CD0412	CD0412	putative conjugal transfer protein	putative conjugal transfer protein	4482	TAGAAAGACTGCCCTCTTTGTTATTATCTCTGATACAGATGATACCTTTAACTTTGTAGT	484171
EXP_CD630_480001_485000_s_PSO-60-646	0.112	CD0412	CD0412	putative conjugal transfer protein	putative conjugal transfer protein	4483	AGATTACCTATCCATGTGAGATGCTTACTTGATGAATTTGCAAACATTGGTTTAATACCT	484295
EXP_CD630_480001_485000_s_PSO-60-552	0.0866	CD0412	CD0412	putative conjugal transfer protein	CAJ67225.1	4484	GAGAAATATCAGCAAGCATCATACTTCAAGCACAATCTCAGCTAAAGGTAATCTATAAGG	484389
EXP_CD630_480001_485000_s_PSO-60-442	0.0732	CD0412	CD0412	putative conjugal transfer protein	CAJ67225.1	4485	GGCAAGGAAAAGACCACATTAAAGGAACTTTCTGAAACACTGGGAAAAGAAACGATAGAT	484499
EXP_CD630_480001_485000_s_PSO-60-387	0.0692	CD0412	CD0412	putative conjugal transfer protein	CAJ67225.1	4486	TAGATTTATATAACACATCGGAAACAAGGAGTAATCAAAAGAGCTTTGGACTTAATTACC	484554
EXP_CD630_480001_485000_s_PSO-60-272	0.134	CD0412	CD0412	putative conjugal transfer protein	CAJ67226.1	4487	CAAATGTATCTTTCAGCTTAGAGGTGTCAGACCTTTTCTTTCAGATAAATTCGATATTAC	484669
EXP_CD630_480001_485000_s_PSO-60-143	0.0395	CD0412/A	CD0412/A		CAJ67226.1	4488	GAAGCGAAAAGGAAAAGCAAAATTAAATAGAGAAACGGTTATTACAAGAATGCAGTAAGT	484798
EXP_CD630_480001_485000_s_PSO-60-44	0.0373	CD0412A	CD0412A	conserved hypothetical protein	CAJ67226.1	4489	GCAAGATGATAAGGATCAGAAGTCCCACTAAGAAAAAACTAAATAGAAATAGTATCAGCG	484897
EXP_CD630_485001_490000_s_PSO-60-4881	0.102	CD0413	CD0413	putative single-strand binding protein	CAJ67226.1	4490	GGAACCTACTTTCTCAAACTTTGAAAAAGACGGAGAAACGGTAGAAGTTGCAAACTTCAC	485060
EXP_CD630_485001_490000_s_PSO-60-4716	0.309	CD0413	CD0413	putative single-strand binding protein	CAJ67226.1	4491	CTTTGGTTACTTTAAGAAGCGTGAAAAAGAGGGAAAGACTTACAAAAACTTTGTAGTGAA	485225
EXP_CD630_485001_490000_s_PSO-60-4617	0.0756	CD0413/4	CD0413/4		CAJ67226.1	4492	GGAATAACTTATGGCATTTTTTACACAGGCAGTTAATGTATTAAAGATTTTGGTTATGGC	485324
EXP_CD630_485001_490000_s_PSO-60-4445	0.0446	CD0414	CD0414	putative membrane protein		4493	ATCGTTCTTATCGGACTTAAGCTCATTCCACTACTTGCCAATGTACTCAATTAAGAAGAA	485496
EXP_CD630_485001_490000_s_PSO-60-4404	0.0502	CD0414/5	CD0414/5		CAJ67227.1	4494	TGTACTCAATTAAGAAGAAAGGAGAGCTTAGATGTTTGGAATATTCGACAAGATAGAAGA	485537
EXP_CD630_485001_490000_s_PSO-60-4318	0.33	CD0415	CD0415	putative membrane protein	CAJ67227.1	4495	GTATCCAAGCAAACTTAGAGTCCATGTTTCTTGACATCAACGACAAAGTTGGTGCGGTTG	485623
EXP_CD630_485001_490000_s_PSO-60-4210	0.179	CD0415	CD0415	putative membrane protein	CAJ67227.1	4496	CCTTTATCAAAAGCATTAACGATTCCGTTATCATTCCAATAGCAGGACTAATCATCACAG	485731
EXP_CD630_485001_490000_s_PSO-60-4115	0.297	CD0415	CD0415	putative membrane protein	CAJ67227.1	4497	CAAAAGAACAATATGCACGATACAGATACCTTTGAATTTTTCAAGTACATCATCAAGATG	485826
EXP_CD630_485001_490000_s_PSO-60-3962	0.0521	CD0415	CD0415	putative membrane protein	CAJ67227.1	4498	ATAAATACCTCTGCTACCGTTTCCGGAGATCAGATAGTGGCAATGATGGATACCCTAAAA	485979
EXP_CD630_485001_490000_s_PSO-60-3856	0.0702	CD0415	CD0415	putative membrane protein	CAJ67227.1	4499	TCATCAAGGTTGCTATACAGGTAATATCCGTTGTGATTATGCTTGTAGTTTATGGAAGAA	486085
EXP_CD630_485001_490000_s_PSO-60-3828	0.216	CD0415	CD0415	putative membrane protein	CAJ67227.1	4500	CGTTGTGATTATGCTTGTAGTTTATGGAAGAATGTTTGAGATTTATGTTTACTCATCGGT	486113
EXP_CD630_485001_490000_s_PSO-60-3723	0.0609	CD0415	CD0415	putative membrane protein	CAJ67227.1	4501	GATTGGAACAAACTACATCAAAGGACTATTTGCACTTGGACTACAAGGACTCTTTTTAAT	486218
EXP_CD630_485001_490000_s_PSO-60-3543	0.317	CD0415/6	CD0415/6		CAJ67227.1	4502	AACACTGGCCAAAAGCGTATTAAATGCACACTAAAAGAAAGGAAAGATAGTATGGATAAA	486398
EXP_CD630_485001_490000_s_PSO-60-3524	0.0674	CD0415/6	CD0415/6		CAJ67228.1	4503	TTAAATGCACACTAAAAGAAAGGAAAGATAGTATGGATAAAAGAAAAACAATATTTACAG	486417
EXP_CD630_485001_490000_s_PSO-60-3267	0.142	CD0415/6	CD0415/6			4504	TTTGAGGAGCTGTCAAAGGGTAAAGAAGATGGGAGGTAAGATATGGCATATGTACCAATC	486674
EXP_CD630_485001_490000_s_PSO-60-3216	0.0391	CD0417	CD0417	putative membrane protein	CAJ67229.1	4505	GTACCAATCCCTAAAGACTTAAATAGGGTAAAGACAAAGGTTGCTTTTAACCTAACGAAA	486725
EXP_CD630_485001_490000_s_PSO-60-3072	0.0529	CD0417	CD0417	putative membrane protein	CAJ67229.1	4506	GCTGTCATATTCCTTATCGTGTCCACGCTTCCTATCTTTTTCATCACACTATTTGAAAAG	486869
EXP_CD630_485001_490000_s_PSO-60-3011	0.107	CD0417	CD0417	putative membrane protein	putative membrane protein	4507	ACGGACTGACCTTTGAGAAATATTTTAAGCACATTTACCTTCATAAGTTTTATCAGCCAA	486930
EXP_CD630_485001_490000_s_PSO-60-2786	0.209	CD0418	CD0418	putative conjugal transfer protein	putative membrane protein	4508	AAAGAACCGAAAAGATATACGGTAGAAGATACCATTCCCTATCTAAGGCTTTTAAAAAGC	487155
EXP_CD630_485001_490000_s_PSO-60-2649	0.169	CD0418	CD0418	putative conjugal transfer protein	CAJ67230.1	4509	TGAAGATAGGGACTTGATTTTTAATCAATTTGCAAACTTCCTAAACTCTTTTGATCCAAG	487292
EXP_CD630_485001_490000_s_PSO-60-2461	0.144	CD0418	CD0418	putative conjugal transfer protein	CAJ67230.1	4510	GCCAGATTGTAAAGGGAAATAACGGACTTAAAAAATCAAAGTATGTAACCTTTACAGTGG	487480
EXP_CD630_485001_490000_s_PSO-60-2382	0.126	CD0418	CD0418	putative conjugal transfer protein	CAJ67230.1	4511	GGCAACATCAAAACTTGAAAGACTGGAGATAGATATATTATCTAATCTAAAGAGCATGGG	487559
EXP_CD630_485001_490000_s_PSO-60-2262	0.1	CD0418	CD0418	putative conjugal transfer protein	CAJ67230.1	4512	TCCAAATAAAACATTTGAATTTTCCTACAAAGACCTAAAGAAAAGAGAAAGCACAAAGAC	487679
EXP_CD630_485001_490000_s_PSO-60-2210	0.169	CD0418	CD0418	putative conjugal transfer protein	CAJ67230.1	4513	ACAAAGACATATATTGTGCCTGATGAGTTTAACTTTACACCGAGTAGATACTTTAAGTTC	487731
EXP_CD630_485001_490000_s_PSO-60-2063	0.0475	CD0418	CD0418	putative conjugal transfer protein	CAJ67230.1	4514	GATAACATCAATATTTCCTTTCATATTAGGGCAATCGACCAATCGGAAGCCATTAAGATG	487878
EXP_CD630_485001_490000_s_PSO-60-2007	0.0561	CD0418	CD0418	putative conjugal transfer protein	CAJ67230.1	4515	GATGGTAAAACGAAAAAACACTGATATTGATAAGATGAAGATTGAGGAAAATAAGAAGGC	487934
EXP_CD630_485001_490000_s_PSO-60-1908	0.0427	CD0418	CD0418	putative conjugal transfer protein	CAJ67231.1	4516	CTTAATTACCTATGGTGAGGATGTAAAGAGCCTTTTAAAAGACTTGCAGACAAGAGATGA	488033
EXP_CD630_485001_490000_s_PSO-60-1758	0.0577	CD0418	CD0418	putative conjugal transfer protein	CAJ67231.1	4517	AAATAAGCATAACTGTAAGCTGAAAAGACTTGACCATTCTCAGGAACAAGGTTTAGTGAG	488183
EXP_CD630_485001_490000_s_PSO-60-1644	0.192	CD0418	CD0418	putative conjugal transfer protein	CAJ67231.1	4518	ATCAACGGCAGTATTTATGCCATTTACCACAGAGGAGCTTTTTATCAATTCAAGTAATAG	488297
EXP_CD630_485001_490000_s_PSO-60-1601	0.13	CD0418	CD0418	putative conjugal transfer protein	CAJ67231.1	4519	ATCAATTCAAGTAATAGTCTTTACTACGGACTAAATGCCCTAAGCCATAACCTGATTATG	488340
EXP_CD630_485001_490000_s_PSO-60-1467	0.127	CD0418	CD0418	putative conjugal transfer protein	CAJ67231.1	4520	CAAAAGAGAAATGGCAAATGCGATTTTAGTAACAGATGATGATGTGATTATCTGCGATCC	488474
EXP_CD630_485001_490000_s_PSO-60-1392	0.0722	CD0418	CD0418	putative conjugal transfer protein	CAJ67231.1	4521	AAATCTCGTAAGGCAGTTTAAGGGAGAAGTCATTAAGGTCAGCAGTAAGTCAAAGGATTA	488549
EXP_CD630_485001_490000_s_PSO-60-1287	0.0253	CD0418	CD0418	putative conjugal transfer protein	CAJ67231.1	4522	ACCGCTGAAAGACAAGGCAAACTTTATCATGAGTATGCTTGAGCTTGTAGTAGGTGGTAG	488654
EXP_CD630_485001_490000_s_PSO-60-1195	0.0669	CD0418	CD0418	putative conjugal transfer protein	CAJ67231.1	4523	ATAGGTGCCTTCCTAAAATCTATGAAAAGTATTTTGAACATCCTACTCCTGACAATATGC	488746
EXP_CD630_485001_490000_s_PSO-60-1054	0.0333	CD0418	CD0418	putative conjugal transfer protein	putative conjugal transfer protein	4524	ATGTATCGGGTTCTCTCAATGTCTTTAATCACAGGTCAAATGTGGATTTAAATAAGAAGC	488887
EXP_CD630_485001_490000_s_PSO-60-990	0.0304	CD0418	CD0418	putative conjugal transfer protein	CAJ67232.1	4525	TTGTTTTGATATTAAGGAGCTTGGAAGTCAGCTAAAGAAAATAGGAATGCTTGTCATTCA	488951
EXP_CD630_485001_490000_s_PSO-60-853	0.0373	CD0418	CD0418	putative conjugal transfer protein	CAJ67232.1	4526	TGTTAAAAGATGAGCAGACAGCTTCATACTCGGTTGAGATATGGAAGAGGTTTAGAAAAT	489088
EXP_CD630_485001_490000_s_PSO-60-742	0.0497	CD0418	CD0418	putative conjugal transfer protein	CAJ67232.1	4527	GTAAGGAGATAGAAAATATTTTTGATAATACGGACTTTGTCTTAATGTTAAATCAGGCTT	489199
EXP_CD630_485001_490000_s_PSO-60-661	0.0427	CD0418	CD0418	putative conjugal transfer protein	CAJ67232.1	4528	CAAGGAAACTTAAAATCTCACTTCCACAGCTCAGATATGTTACTAATTCAAATGAAGGTG	489280
EXP_CD630_485001_490000_s_PSO-60-581	0.176	CD0418	CD0418	putative conjugal transfer protein	CAJ67233.1	4529	AATACCATTGTGCCTTTCCTTGATAAGTTTCCGAAAGATACGATTCTTTATCAGAAGATG	489360
EXP_CD630_485001_490000_s_PSO-60-449	0.0707	CD0419	CD0419	conserved hypothetical protein	CAJ67233.1	4530	GCAAGCCTTGAAAGAGAGATGTTTCATAGTAAAACAGATACGATACCTGAAGAAAGTAAG	489492
EXP_CD630_485001_490000_s_PSO-60-373	0.0461	CD0419	CD0419	conserved hypothetical protein	CAJ67233.1	4531	ATTACAGAGGTAAAATCGTTCATGAGAAAGAACGGTTTCAGGATAAAGTGCATGAAAAAA	489568
EXP_CD630_485001_490000_s_PSO-60-293	0.0424	CD0419	CD0419	conserved hypothetical protein	CAJ67233.1	4532	AATGAAAAGTCTTATGGAACATCCAAGAGAAACGAAAAATATAGAGCTTCAGATAAGGGA	489648
EXP_CD630_485001_490000_s_PSO-60-180	0.287	CD0419	CD0419	conserved hypothetical protein	CAJ67233.1	4533	GGATGGAAAAAGCTATGATCCTTTAGGAAAAGACCTTGATAATGATGGGATTATAGACAG	489761
EXP_CD630_485001_490000_s_PSO-60-69	0.0802	CD0419	CD0419	conserved hypothetical protein	CAJ67233.1	4534	CGAGGATAATCTTCATCATAAAGCAGAAAATACAAATAGTTTCTCAAAAAGCCAAAAAGC	489872
EXP_CD630_490001_495000_s_PSO-60-4860	0.064	CD0419	CD0419	conserved hypothetical protein	CAJ67233.1	4535	AGAAGAAAAAGCTAAAAAAAGACATGGTAAAGGTATCTGCCCTTTCAGGACTTGCTAAAG	490081
EXP_CD630_490001_495000_s_PSO-60-4805	0.264	CD0419	CD0419	conserved hypothetical protein	CAJ67233.1	4536	TAAAGGAAGTGAAACCGTAAGAGATTACTTATCTCATGGAAGTGATGAAAATCAAGGAGT	490136
EXP_CD630_490001_495000_s_PSO-60-4714	0.178	CD0419	CD0419	conserved hypothetical protein	CAJ67233.1	4537	TCAAAACTCATTCATGGCATAAAGAATTACTCGGATAAGAAAAGAGCTAAAAGAGGCTAT	490227
EXP_CD630_490001_495000_s_PSO-60-4594	0.0839	CD0419	CD0419	conserved hypothetical protein	CAJ67233.1	4538	GCCAAAAAGGAACTGAAAAAGACGGATGAGTATAAAAGAGCAAGTGCATATAAAAGATTT	490347
EXP_CD630_490001_495000_s_PSO-60-4480	0.0348	CD0419	CD0419	conserved hypothetical protein	CAJ67233.1	4539	AGAGATCGAATTAAAGAGGGACTTATCGGAACACTGAAAAGCTCAAAGGATATGATTATC	490461
EXP_CD630_490001_495000_s_PSO-60-4399	0.037	CD0419	CD0419	conserved hypothetical protein	CAJ67233.1	4540	CTTATTTTCATAGGTATCATTATTTTAGGGACTTTTGTGATTAACTTCGCAGGAACGGGA	490542
EXP_CD630_490001_495000_s_PSO-60-4297	0.0585	CD0419	CD0419	conserved hypothetical protein	CAJ67233.1	4541	AGCTATTTATCAAAGCCAAATGTCCTAAGTGAAATCAATCAGAAATTTTCAGATATGGAG	490644
EXP_CD630_490001_495000_s_PSO-60-4233	0.0351	CD0419	CD0419	conserved hypothetical protein	CAJ67233.1	4542	AGCTTCAAAGTGAAGTTGACCATGTGAAAGAAAATTATCCCGGATATGATGAATATATCT	490708
EXP_CD630_490001_495000_s_PSO-60-4066	0.107	CD0419	CD0419	conserved hypothetical protein	CAJ67233.1	4543	GAATTATTTGAGTCCATGTATGACCTTGAGTATAGGGAAGAAATTGAAATCAGATACAGG	490875
EXP_CD630_490001_495000_s_PSO-60-3956	0.0361	CD0419	CD0419	conserved hypothetical protein	conserved hypothetical protein	4544	CCACGAAGAACCTTATGAGTATAAAAAACTCATCGTAACGCTTCATAAAAAAGAGATGGA	490985
EXP_CD630_490001_495000_s_PSO-60-3914	0.0411	CD0419	CD0419	conserved hypothetical protein	CAJ67234.1	4545	TCATAAAAAAGAGATGGACAGTATTATCCGAAAGGTCTTTGCAAACTATCCCGATAATCT	491027
EXP_CD630_490001_495000_s_PSO-60-3759	0.01	CD0419	CD0419	conserved hypothetical protein	CAJ67235.1	4546	GAAAAGAGTATGAGGCATCTACGGAAGTACAAAAGAAGATTGTTAATGCTGCATACATTA	491182
EXP_CD630_490001_495000_s_PSO-60-3684	0.01	CD0419	CD0419	conserved hypothetical protein	CAJ67235.1	4547	CAGGCTGGTGTGCCATGTGGGTATCACAGGTCTATCAAAATGCAGGACTTGGATATATAG	491257
EXP_CD630_490001_495000_s_PSO-60-3614	0.01	CD0419	CD0419	conserved hypothetical protein	conserved hypothetical protein	4548	CTGTGATATGTACCGAAACTATACCTTTACATCAGACAGGTCAAAGCTAAAAGTGGGAAT	491327
EXP_CD630_490001_495000_s_PSO-60-3501	0.0102	CD0419	CD0419	conserved hypothetical protein	CAJ67236.1	4549	GTCATGTAGGTATTTACATTGGAGATGGAAAAGTGATTGATAACATCGGTCGAATAAGAG	491440
EXP_CD630_490001_495000_s_PSO-60-3343	0.0449	CD0419A	CD0419A	hypothetical protein	conserved hypothetical protein	4550	AAAAGGAACTGATAGCAGTAAAAAACAGAATAAAAAAGTTAAAGGATAAAAAGGCTCTGA	491598
EXP_CD630_490001_495000_s_PSO-60-3242	0.055	CD0419A	CD0419A	hypothetical protein	CAJ67237.1	4551	CTTGAAAATGAAGAAATCATAGCCATTTGCAGAAAGAATAACATCACAATCAGCGATTTG	491699
EXP_CD630_490001_495000_s_PSO-60-3171	0.0292	CD0419A	CD0419A	hypothetical protein	CAJ67237.1	4552	AAACAGACAAAAAGCAGAAATGAAAAAGGAGAAAACAAATGAAAACCAGTTTGAAAAAGA	491770
EXP_CD630_490001_495000_s_PSO-60-3081	0.0107	CD0420	CD0420	putative cell surface protein	CAJ67237.1	4553	TAATTGTAAGTATTAGTTGTATTTTAGGTCTTTGGACGGTTGTTTATGCACAGGAGCAAA	491860
EXP_CD630_490001_495000_s_PSO-60-2997	0.0214	CD0420	CD0420	putative cell surface protein	CAJ67237.1	4554	AAGCTGTTCAAACGGAAGTTGAAGTAAATGTAAGGTATATCTTTGAAGATGAAAAGGTCT	491944
EXP_CD630_490001_495000_s_PSO-60-2842	0.0116	CD0420	CD0420	putative cell surface protein	CAJ67237.1	4555	CTGTTTTATGAGGTAAAGGGAGATGGAAAAGATGAGATTATACGTAAGATAGCAAAGATA	492099
EXP_CD630_490001_495000_s_PSO-60-2818	0.0181	CD0420	CD0420	putative cell surface protein	CAJ67237.1	4556	GGAAAAGATGAGATTATACGTAAGATAGCAAAGATAGAGGTTAAGAATAAGGAAACGCAG	492123
EXP_CD630_490001_495000_s_PSO-60-2717	0.015	CD0420	CD0420	putative cell surface protein	CAJ67237.1	4557	GGAAGATAAGGGAACGCAGACAGAGCTTTCTAAAGACGATATTTCAAAAATAGAAAAAGA	492224
EXP_CD630_490001_495000_s_PSO-60-2594	0.0133	CD0420	CD0420	putative cell surface protein	putative cell surface protein	4558	AAGTGATAAGCAAAAGAATAAAATTAAAGACCTTGAAGATGAAATTGATAGCCTGAAAGA	492347
EXP_CD630_490001_495000_s_PSO-60-2509	0.0179	CD0420	CD0420	putative cell surface protein	putative cell surface protein	4559	AAGGACTTATCAAAAGATATGAAAAAGGAAATAGATAAGCTGACGGAAAAGGTGAAAGAG	492432
EXP_CD630_490001_495000_s_PSO-60-2408	0.0246	CD0420	CD0420	putative cell surface protein	putative cell surface protein	4560	ATCACAATCAGTTACACCGATTAGTCCTATTTCCGGAATTAAGACAAGTTCAGGTATTTC	492533
EXP_CD630_490001_495000_s_PSO-60-2288	0.01	CD0420	CD0420	putative cell surface protein	CAJ67239.1	4561	CTCAGGTAATACTACAAAGGATACCGGTAAAGGCAAAACGGAAGTAAAGGAGAAAGAAAA	492653
EXP_CD630_490001_495000_s_PSO-60-2159	0.01	CD0420	CD0420	putative cell surface protein	CAJ67239.1	4562	GTCTGCAAGTAAGAGTGTAAACACCAACAAGGGAGTAGCTTCATCTCCGTCAAAGGCGAG	492782
EXP_CD630_490001_495000_s_PSO-60-2096	0.01	CD0420	CD0420	putative cell surface protein	CAJ67239.1	4563	ATCCGTTACGGAGAATAAAGATAATGCAAATAAGGAGTATCCGATTCATCATGGAGATAG	492845
EXP_CD630_490001_495000_s_PSO-60-2005	0.0104	CD0420	CD0420	putative cell surface protein	CAJ67240.1	4564	GCAGATGCAAGGCAGTTTATTACCTTTCAAACGAAAAACGGTAAGACTTTTTATTTAATC	492936
EXP_CD630_490001_495000_s_PSO-60-1842	0.0115	CD0420	CD0420	putative cell surface protein	CAJ67240.1	4565	TAGTAAAAGAAGAACCTGTTAAGGAAGAAGTGAAGCCTGAGAAGAAGGACGAAAAGAGTA	493099
EXP_CD630_490001_495000_s_PSO-60-1803	0.01	CD0420	CD0420	putative cell surface protein	CAJ67240.1	4566	AGAAGAAGGACGAAAAGAGTAATTTAGGAACTTATATTATTTTGCTTCTTGTAGTAGGTG	493138
EXP_CD630_490001_495000_s_PSO-60-1648	0.0141	CD0420/1	CD0420/1		CAJ67240.1	4567	GAATCTGAAAGCGAGGAAGAAATAAATGATGCAGATGAAGTAGAAGATGAAGAATAAACG	493293
EXP_CD630_490001_495000_s_PSO-60-1546	0.0253	CD0420/1	CD0420/1		CAJ67240.1	4568	GAGTAACATCTTTCGCCCTATTTTGATTTATAACAGGAGGAAAACACAGATGAAGTTAGT	493395
EXP_CD630_490001_495000_s_PSO-60-1456	0.0383	CD0421	CD0421	putative DNA topoisomerase	CAJ67240.1	4569	CATTGCAAAGGTTATTGGAGTAAATAAAAAGAAAGACGGATATTATGAAGGAAACGGATA	493485
EXP_CD630_490001_495000_s_PSO-60-1390	0.066	CD0421	CD0421	putative DNA topoisomerase	CAJ67240.1	4570	GAGCTGGTGCGTTGGACACCTAATTCAAATGGCAAATCCGGATGCTTATGATGAAAAGTA	493551
EXP_CD630_490001_495000_s_PSO-60-1248	0.035	CD0421	CD0421	putative DNA topoisomerase	CAJ67240.1	4571	AACATCCTTAAAAAGCTGATGAATGATAAAGAGATTGATACGGTTATCAACGCTTGTGAT	493693
EXP_CD630_490001_495000_s_PSO-60-1176	0.0517	CD0421	CD0421	putative DNA topoisomerase	CAJ67240.1	4572	GGAGAAAGCATTTTTAGATTGGTATATAACGAAGCTAAATGCAAAAAGAAGATGAAACGC	493765
EXP_CD630_490001_495000_s_PSO-60-1087	0.0989	CD0421	CD0421	putative DNA topoisomerase	CAJ67240.1	4573	CATTAAAGAGGGCTTTGATAATCTAAAAGACGGAAAGGGCTATGACAATCTCTTTGAATC	493854
EXP_CD630_490001_495000_s_PSO-60-962	0.0479	CD0421	CD0421	putative DNA topoisomerase	CAJ67240.1	4574	TATATAAGCAAAATTACAGTGTAGGAAGAGTGCAGACACCGACTCTTGCCATGATTGTAA	493979
EXP_CD630_490001_495000_s_PSO-60-878	0.0172	CD0421	CD0421	putative DNA topoisomerase	CAJ67240.1	4575	TCAAGAAAGAGAAATACTATACAGTGGAGCTATCTATGAATGGTTTTACACTATCAACGG	494063
EXP_CD630_490001_495000_s_PSO-60-754	0.0191	CD0421	CD0421	putative DNA topoisomerase	CAJ67240.1	4576	CACTGATGTTATTCAGAAAGAGAAAATAACAAATCCTGATTTACCTTTTGACCTGACAAC	494187
EXP_CD630_490001_495000_s_PSO-60-651	0.0132	CD0421	CD0421	putative DNA topoisomerase	CAJ67240.1	4577	CAGACACTTGACTATGCTCAAAGCCTGTATGAAAAGAAACTGATTACTTATCCAAGAACG	494290
EXP_CD630_490001_495000_s_PSO-60-573	0.0149	CD0421	CD0421	putative DNA topoisomerase	CAJ67240.1	4578	GAGGATATGATTACAAGTACCATCAATAACATTTTGGGCAAAAATGACTTTGATACAGGG	494368
EXP_CD630_490001_495000_s_PSO-60-472	0.0405	CD0421	CD0421	putative DNA topoisomerase	CAJ67240.1	4579	CCACGCTATTATTCCGACAATCAGTTCATTAAAGGAAGATGTTTCTAAGCTTCCTCTAAG	494469
EXP_CD630_490001_495000_s_PSO-60-367	0.0161	CD0421	CD0421	putative DNA topoisomerase	CAJ67240.1	4580	TGTAGGTTATCCACTTATTGAAAATACAACAAAGATTGTAGCTTCATTTGACGGTTTTGA	494574
EXP_CD630_490001_495000_s_PSO-60-284	0.0294	CD0421	CD0421	putative DNA topoisomerase	CAJ67240.1	4581	TTAAGGATGAAGGCTTTAGCAAATACCTTAAAGAATACAAATCAAAAAAGAATGAAGATG	494657
EXP_CD630_490001_495000_s_PSO-60-168	0.0399	CD0421	CD0421	putative DNA topoisomerase	CAJ67240.1	4582	AAAGAAAAATTTACCAAACCTCCAAAACACTTTACGGAAGATACTCTCTTAAAGTCTATG	494773
EXP_CD630_490001_495000_s_PSO-60-42	0.0256	CD0421	CD0421	putative DNA topoisomerase	CAJ67240.1	4583	GCAACAAGGGCAGGGATTATCGAAAATCTAATTTATAAGGGATTTGTAGAAAGAGATAAG	494899
EXP_CD630_495001_500000_s_PSO-60-4904	0.0379	CD0421	CD0421	putative DNA topoisomerase	CAJ67240.1	4584	GCGAAGTGGGAAATGGAATTATCTGATATTGCTCAGGGTAAATCATCTAAGAAAGAATTT	495037
EXP_CD630_495001_500000_s_PSO-60-4742	0.01	CD0421/2	CD0421/2		CAJ67240.1	4585	GCAAAGTAATCAATTTAATGATTGAGAGGTGATTATATGTCTAAAATAAATGTTGAAGGT	495199
EXP_CD630_495001_500000_s_PSO-60-4659	0.0123	CD0422	CD0422	conserved hypothetical protein	CAJ67241.1	4586	AGACAATAGAGATTATATTTCTTTAACGGATATGGTTAGAAATATTGAGAACGGTTCTGC	495282
EXP_CD630_495001_500000_s_PSO-60-4584	0.01	CD0422	CD0422	conserved hypothetical protein	CAJ67241.1	4587	GCTCAGAAACAAGAATACAATAGAGTTTTTAGGTATTTGGGAAGAAATGTATAACACGAA	495357
EXP_CD630_495001_500000_s_PSO-60-4511	0.01	CD0422	CD0422	conserved hypothetical protein	CAJ67241.1	4588	GAATTCGAGGGAATTAAAAATGAAGCAGGTTTTAACCGTTTTATATTATCGGTCAAGCAA	495430
EXP_CD630_495001_500000_s_PSO-60-4366	0.0114	CD0422	CD0422	conserved hypothetical protein	CAJ67241.1	4589	AGTTTGCTTCTTGGGTATCGCCATACTTTAAATTATATTTAATCAAGGAATTTGAACGCC	495575
EXP_CD630_495001_500000_s_PSO-60-4299	0.0117	CD0422	CD0422	conserved hypothetical protein	CAJ67241.1	4590	AGAAGAACAAAAGAAGTTAGGATGGGATATTAAGAGAAATTTGGCAAAAATCAATTATAG	495642
EXP_CD630_495001_500000_s_PSO-60-4077	0.0129	CD0422	CD0422	conserved hypothetical protein	CAJ67241.1	4591	TAGAGATTATGCGGATATATCACAGCTTGTCTGCCTTTCTAATCTTGAGAATCTTAATGC	495864
EXP_CD630_495001_500000_s_PSO-60-3980	0.0286	CD0422	CD0422	conserved hypothetical protein	CAJ67241.1	4592	TTGGAAAAATTAAATGCAATAGCTATTGAACAAATGAAGATACTATCTGAAAGTGAATCA	495961
EXP_CD630_495001_500000_s_PSO-60-3921	0.035	CD0422/3	CD0422/3		CAJ67241.1	4593	AATTAAAAAATTGAAATAGAGTAATAATATTTGGTATATAGCGAAGGTGATTAGAGTAAA	496020
EXP_CD630_495001_500000_s_PSO-60-3786	0.14	CD0423	CD0423	putative helicase	CAJ67241.1	4594	TAATAAAACAAGATGTTTTGTATAATGAAGCAGAATATCTGAAGCTCCTAAAAGTTGTCG	496155
EXP_CD630_495001_500000_s_PSO-60-3725	0.0432	CD0423	CD0423	putative helicase	CAJ67241.1	4595	AAACAATCAAAGGTATGATTTTAGAAGTCAATTAAGTATATATGATAAAAATCCTGAAGC	496216
EXP_CD630_495001_500000_s_PSO-60-3553	0.283	CD0423	CD0423	putative helicase	CAJ67241.1	4596	TATATCTTTGATATAAGCCAGACAGTTTCAAAAAACAGGGATGTCAACGAGGTCAATCTT	496388
EXP_CD630_495001_500000_s_PSO-60-3505	0.0498	CD0423	CD0423	putative helicase	CAJ67241.1	4597	GAGGTCAATCTTTGGAGATTTGATAAAGAAGCCCATCAAGATGTCTTAAAGGAAATGATA	496436
EXP_CD630_495001_500000_s_PSO-60-3416	0.179	CD0423	CD0423	putative helicase	CAJ67241.1	4598	CACACTTGAAAACATCTTTTCTTTAAGCAGACTCTACGGTGATGAAAAAATAGATACCTT	496525
EXP_CD630_495001_500000_s_PSO-60-3263	0.0658	CD0423	CD0423	putative helicase	CAJ67241.1	4599	GTTAGATTATCCGATGGATAACGAACTTTTAAGAGAAAATTTTCAAAGACTTGATAGTAT	496678
EXP_CD630_495001_500000_s_PSO-60-3177	0.0582	CD0423	CD0423	putative helicase	CAJ67241.1	4600	TATCGGATATTAGTGGGAATATTATTGACGAAACCATTCAGAAAAGTAAAGAGCTTGATA	496764
EXP_CD630_495001_500000_s_PSO-60-3119	0.0711	CD0423	CD0423	putative helicase	CAJ67241.1	4601	TAAAGAGGTTTTAAGAGGTAAAGAAGCAGAATATAATAAGATTAGAGAAGAAATTGAGGA	496822
EXP_CD630_495001_500000_s_PSO-60-2997	0.16	CD0423	CD0423	putative helicase	CAJ67241.1	4602	GAAATGGAGAGTACGGACGAGATAATAGAGAAAATCAGGGAGAATACGCTAAACAGCTTG	496944
EXP_CD630_495001_500000_s_PSO-60-2808	0.0597	CD0423	CD0423	putative helicase	CAJ67241.1	4603	CTGACAGGACACCTGATGGATATTCAGAAACAAGCGATAGAGTTTATGAGAACAGAGAAG	497133
EXP_CD630_495001_500000_s_PSO-60-2694	0.118	CD0423	CD0423	putative helicase	CAJ67241.1	4604	GCGATGATTTCAGCTCTCAAAGAAATGACCATCAAGGAAATGGTAGAAATCTAAAAGATA	497247
EXP_CD630_495001_500000_s_PSO-60-2577	0.069	CD0423	CD0423	putative helicase	CAJ67241.1	4605	CTTATGGACAGATGAGGCTTACTATTCCTCTTAATCAGAAAGAGATAGACACTGTCCTTA	497364
EXP_CD630_495001_500000_s_PSO-60-2474	0.0509	CD0423	CD0423	putative helicase	CAJ67242.1	4606	CGAGTTTTCCAAAGAAAAAACAGTAGAAGAATTGGGAGAATACCTCAAAGATATCTTTAG	497467
EXP_CD630_495001_500000_s_PSO-60-2396	0.218	CD0423	CD0423	putative helicase	CAJ67242.1	4607	CATTGATGAAAGAGAAGTATCTTCCTGGTATTCGGATAAAGGTATTCATTTGGCTTATGG	497545
EXP_CD630_495001_500000_s_PSO-60-2283	0.0488	CD0423	CD0423	putative helicase	CAJ67242.1	4608	GTAGGATAAATGAACTTCTTGACAGAGGTGAGTTTGCTACAAATGTAGAACTTTCAGAGG	497658
EXP_CD630_495001_500000_s_PSO-60-2207	0.0916	CD0423	CD0423	putative helicase	CAJ67243.1	4609	GGATAGAATTTCAGAATCCTTATGGTATCTAACGCACGATTTAAGCGAAGAAGGAATAGA	497734
EXP_CD630_495001_500000_s_PSO-60-2108	0.0184	CD0423	CD0423	putative helicase	CAJ67243.1	4610	TCCGGAAGAAACGAAAAGATTATCTGAAGCATTAAAAAATCCTGAATATCTGAAAGAAAC	497833
EXP_CD630_495001_500000_s_PSO-60-2000	0.0213	CD0423	CD0423	putative helicase	CAJ67243.1	4611	TGTACTAAGGTTTCATTATCACAAGGTTGATAGCCTTTATCAAAGACTCAAGGAACTTGA	497941
EXP_CD630_495001_500000_s_PSO-60-1908	0.0275	CD0423	CD0423	putative helicase	CAJ67243.1	4612	CAGAACTTACGAAGGTAAAGCCTTTTATTACAGAAGATGAAGTCCTTGAAAGCCTTTCAA	498033
EXP_CD630_495001_500000_s_PSO-60-1802	0.257	CD0423	CD0423	putative helicase	CAJ67243.1	4613	TAAAGAAAATCATACTTTGCAGGAAAAAGCCAATTTCCTAAAAGACGAATATGGAATCGG	498139
EXP_CD630_495001_500000_s_PSO-60-1696	0.0278	CD0423	CD0423	putative helicase	CAJ67243.1	4614	CACGATGCAAAGGGACTTAAATTACAGAAAAATGATTGTAATGATGTGTTTCTTACTTGG	498245
EXP_CD630_495001_500000_s_PSO-60-1592	0.0388	CD0423	CD0423	putative helicase	CAJ67243.1	4615	CTATATTGAAGAAACGGAAATAGGAAGTAAGTCAGAGATAGAAGAATCAAAAGCACCACA	498349
EXP_CD630_495001_500000_s_PSO-60-1342	0.0585	CD0423	CD0423	putative helicase	CAJ67243.1	4616	CTTGTGCTTGGGATTGAGCCTGAATGGGGATATTTTAATCTTGAGGAGTTGAAAGAACTA	498599
EXP_CD630_495001_500000_s_PSO-60-1271	0.382	CD0423	CD0423	putative helicase	CAJ67243.1	4617	GCTCATTTTAGAAGATTTTCCAAAGACCTTTAGAGAACTTAAAGACAGTGAACTTAAAAA	498670
EXP_CD630_495001_500000_s_PSO-60-1186	0.0622	CD0423	CD0423	putative helicase	CAJ67243.1	4618	TTTGTCTTTAATGGAGAACTTAGCTTTGAAAATAAAGCAGAGCTTGAAGCACCTGAAGAA	498755
EXP_CD630_495001_500000_s_PSO-60-1074	0.054	CD0423	CD0423	putative helicase	CAJ67243.1	4619	TCAAAGAAAGAGAAGAAGTAGAACTGAATGAAAAAGAGGACAGCCTTTTAGAAGAGTTTG	498867
EXP_CD630_495001_500000_s_PSO-60-994	0.0405	CD0423	CD0423	putative helicase	CAJ67243.1	4620	GTCTATTTTAATCATGAAGAATATAAAGTCAGAGAAATTTCTAAAAATGAAATCACAGGA	498947
EXP_CD630_495001_500000_s_PSO-60-898	0.0554	CD0423	CD0423	putative helicase	CAJ67243.1	4621	AACCATCAAATTCCGATTGTAGACTTTACAGATAATGAGGACTTGTTGAATAAAATAAGT	499043
EXP_CD630_495001_500000_s_PSO-60-645	0.0177	CD0423	CD0423	putative helicase	CAJ67243.1	4622	TTGAAAACCTGACATATAAACAGCCAGAGCAGACTACTGAAGAAACTCAAATAAGAAAAG	499296
EXP_CD630_495001_500000_s_PSO-60-550	0.0265	CD0423	CD0423	putative helicase	putative helicase	4623	CTCCCTGAAAAGTTAAGTCCAAGCGAAAGATTAAATCAAAACCTTGAAGCAATTTCCATG	499391
EXP_CD630_495001_500000_s_PSO-60-474	0.15	CD0423	CD0423	putative helicase	putative helicase	4624	GCAGACAAAGATCGCTTGATAGTACAGCTCAGGAAGTTTTAGCAAGGTATGTAGGCTGGG	499467
EXP_CD630_495001_500000_s_PSO-60-356	0.0528	CD0423	CD0423	putative helicase	CAJ67244.1	4625	CTTTCTAAAAGAGAACTTATCGCAGGCAGAATATGAAGCTGCAAGAGAATCTACTTTAAC	499585
EXP_CD630_495001_500000_s_PSO-60-271	0.0438	CD0423	CD0423	putative helicase	CAJ67244.1	4626	ATTGATGGAATATATAAGACGCTTTCGGATATGGGATTTAAACAGGGAAACATTTTAGAG	499670
EXP_CD630_500001_505000_s_PSO-60-4903	0.0612	CD0423	CD0423	putative helicase	CAJ67244.1	4627	CTTTATCACATCAAGTGGAACAATGGATAAAAAAGATGAAAGCGTAAGAAGGTATCTTGC	500038
EXP_CD630_500001_505000_s_PSO-60-4780	0.0368	CD0423	CD0423	putative helicase	CAJ67244.1	4628	AACAGAAGTAACTTCAGATATTATCTTCCTAAAGAAAAGGGACAGTATCAGAGAAAGGGA	500161
EXP_CD630_500001_505000_s_PSO-60-4703	0.0368	CD0423	CD0423	putative helicase	CAJ67244.1	4629	TTGCTGAAGATGAAAAGGGGTTTGTATATAATAAATACTTTGTCGATCATCCTGAACAGG	500238
EXP_CD630_500001_505000_s_PSO-60-4548	0.0216	CD0423	CD0423	putative helicase	CAJ67244.1	4630	GCAAGTGAAGAAATATCCAAAGGATCAACTTATGAAGAAATAGAGCTTTTAGATGATGAA	500393
EXP_CD630_500001_505000_s_PSO-60-4514	0.203	CD0423	CD0423	putative helicase	CAJ67244.1	4631	AAGAAATAGAGCTTTTAGATGATGAAATTACTTCAGTTCCTGCAACGGATGATGTCAAAA	500427
EXP_CD630_500001_505000_s_PSO-60-4391	0.01	CD0423	CD0423	putative helicase	CAJ67244.1	4632	AAGAAGTAACGGAGAAAAATAAGGAAAAGATTAAGGACTATCTTGAACTGAATACTGCCC	500550
EXP_CD630_500001_505000_s_PSO-60-4260	0.291	CD0423	CD0423	putative helicase	CAJ67244.1	4633	AATGAAGTCTATGACAACTTTTCAAAGAAGCATGGCTTTATAAATAATTTAAGCAATACC	500681
EXP_CD630_500001_505000_s_PSO-60-4231	0.173	CD0423	CD0423	putative helicase	CAJ67244.1	4634	GCATGGCTTTATAAATAATTTAAGCAATACCAGAGCCTTAAAAGAGGATAGCAATTTCCC	500710
EXP_CD630_500001_505000_s_PSO-60-4042	0.308	CD0423	CD0423	putative helicase	CAJ67244.1	4635	GCTATCTATGTCTGAAAAAGGTTATGTGGACTTTGACTATATGGGAAGTCTTACAGGAAA	500899
EXP_CD630_500001_505000_s_PSO-60-4014	0.432	CD0423	CD0423	putative helicase	CAJ67244.1	4636	GACTTTGACTATATGGGAAGTCTTACAGGAAAAGACAGACCAACGTTGATAGAAGAATTA	500927
EXP_CD630_500001_505000_s_PSO-60-3925	0.0688	CD0423	CD0423	putative helicase	CAJ67244.1	4637	AGAACAAAACTTTTATAGACCGTTATCCTTTAACCTCGAAGATGGAGATTTACCTTTTGC	501016
EXP_CD630_500001_505000_s_PSO-60-3824	0.0714	CD0423	CD0423	putative helicase	CAJ67244.1	4638	CAAAAGACGAGTACCTATCAGGAAATATCAGAGATAAGATTGCGATTGTTGACAGTTATC	501117
EXP_CD630_500001_505000_s_PSO-60-3714	0.0634	CD0423	CD0423	putative helicase	CAJ67244.1	4639	GAAGATGGCAAAGAAAAAGAACTGATAAGCTATGAGATGAACCGATTGGAATACCAAAAG	501227
EXP_CD630_500001_505000_s_PSO-60-3600	0.0756	CD0423	CD0423	putative helicase	CAJ67244.1	4640	CGTCTTGGAGCAACTTGGATACCGATAAAAGATATTGAAAAGTTTATCTTTGAAACACTG	501341
EXP_CD630_500001_505000_s_PSO-60-3525	0.328	CD0423	CD0423	putative helicase	putative helicase	4641	GCAAGATGGGATATTAAGGTTAAATTTTCAAATCTCACAAGCGAATGGAATATTGAGGGA	501416
EXP_CD630_500001_505000_s_PSO-60-3407	0.321	CD0423	CD0423	putative helicase	CAJ67245.1	4642	ATGCCTATAAGCTGATTGAAGATGCCCTAAATTTAAAAGAAACAAAGGTATTTGACCAGA	501534
EXP_CD630_500001_505000_s_PSO-60-3272	0.17	CD0423	CD0423	putative helicase	CAJ67245.1	4643	TTCTAAAAGAAGAATTTAAGAATTGGATATTTAGTGATCAGGAAAGAAGAAACAGGCTTG	501669
EXP_CD630_500001_505000_s_PSO-60-3047	0.123	CD0423	CD0423	putative helicase	CAJ67245.1	4644	GAAGTGGTAAGACTTTTGAAATGGTAGCTTCCGCAATGGAAAGTAAAAGACTTGGAATGT	501894
EXP_CD630_500001_505000_s_PSO-60-3013	0.201	CD0423	CD0423	putative helicase	CAJ67245.1	4645	AATGGAAAGTAAAAGACTTGGAATGTGCAGTAAATCTCTTTTTGTCGTTCCGAATCACTT	501928
EXP_CD630_500001_505000_s_PSO-60-2872	0.0949	CD0423	CD0423	putative helicase	CAJ67245.1	4646	GAAAAACAGAAAAAGATTTATCGGTAAAATTGCCACAGGAGAGTATGATGCCGTTGTCAT	502069
EXP_CD630_500001_505000_s_PSO-60-2778	0.0874	CD0423	CD0423	putative helicase	CAJ67245.1	4647	AAGGAATATCAGGAGAAACATATTCAGGATCAGATTGATGAAATCATTAACTATGTGGAG	502163
EXP_CD630_500001_505000_s_PSO-60-2697	0.331	CD0423	CD0423	putative helicase	CAJ67245.1	4648	CAGAACTTTACAGTAAAACAGCTTGAAAAGACCAAGAAGAAACTTGAAACAAGACTTGAA	502244
EXP_CD630_500001_505000_s_PSO-60-2551	0.0606	CD0423	CD0423	putative helicase	putative helicase	4649	TTACAAAAATCTCTATCTCTACACAAAAATGAGGAATGTAGCAGGTATCGGTCAAAGTGA	502390
EXP_CD630_500001_505000_s_PSO-60-2463	0.0811	CD0423	CD0423	putative helicase	CAJ67246.1	4650	AAGTGTAGATATATGGATGAAATGACAAATGGTAAAGGGATAGTTTTTGCTACAGGAACG	502478
EXP_CD630_500001_505000_s_PSO-60-2355	0.347	CD0423	CD0423	putative helicase	CAJ67246.1	4651	CAGTATGAAAACCTAAAGAAAAATCACTTGGAGCATTTTGACTCTTGGGCTTCTACTTTT	502586
EXP_CD630_500001_505000_s_PSO-60-2252	0.0287	CD0423	CD0423	putative helicase	CAJ67246.1	4652	GGTATAGAGTTAAGACAAGATTTTCAAAGTTTTATAATCTGCCTGAGCTAATGAGTATGT	502689
EXP_CD630_500001_505000_s_PSO-60-2142	0.0396	CD0423	CD0423	putative helicase	CAJ67246.1	4653	CCTGAAGCACACTATGAAGTTATTAAGACTTTGTCAAGTGAAGAACAAAAGGAAATCCTA	502799
EXP_CD630_500001_505000_s_PSO-60-2103	0.208	CD0423	CD0423	putative helicase	CAJ67246.1	4654	GAAGAACAAAAGGAAATCCTAAAGAGCCTATCTGAAAGAGCTGATGATGTCAGAAACAAA	502838
EXP_CD630_500001_505000_s_PSO-60-1996	0.258	CD0423	CD0423	putative helicase	CAJ67246.1	4655	TAAGAAACTTGCCTTAGACCAGCGTTTAATCAATCCTCTACTACCCGATAATCCTGACAG	502945
EXP_CD630_500001_505000_s_PSO-60-1908	0.147	CD0423	CD0423	putative helicase	CAJ67246.1	4656	TTTGCCATTTGGGATAAGACTAAAGATGATAGGTCAACACAGCTTCTATTTTCCGATATG	503033
EXP_CD630_500001_505000_s_PSO-60-1808	0.0601	CD0423	CD0423	putative helicase	CAJ67246.1	4657	ATATTAGAGAAAAACTTGTTGCAATGGGAATTCCGAAACAAGAAATAGCCTTTATTCACG	503133
EXP_CD630_500001_505000_s_PSO-60-1702	0.0709	CD0423	CD0423	putative helicase	CAJ67246.1	4658	TAAGGGAGAAATTCGTATCCTCATGGGATCAACACAAAAAATGGGCGCAGGTACGAATGT	503239
EXP_CD630_500001_505000_s_PSO-60-1575	0.0728	CD0423	CD0423	putative helicase	CAJ67246.1	4659	GCAGGAAGAATTGTAAGACAGGGAAATGAAAATAAAGAGGTTAATATCTATCGTTATGTA	503366
EXP_CD630_500001_505000_s_PSO-60-1483	0.248	CD0423	CD0423	putative helicase	CAJ67246.1	4660	GACCATAGAAAATAAGCAGAAATTCATTTCACAGATTATGACTTCAAAAACTCCCGTTCG	503458
EXP_CD630_500001_505000_s_PSO-60-1355	0.114	CD0423	CD0423	putative helicase	CAJ67246.1	4661	CAAAAATCAAGGAAAAGATGGATCTGGATAATGAAGTTACAAAACTTAAAATGCTGGAAG	503586
EXP_CD630_500001_505000_s_PSO-60-1290	0.145	CD0423	CD0423	putative helicase	CAJ67246.1	4662	TTCAAGTCCAATCGTTACAGGTTAGAGGATAAGGTCGCAAAAAACTATCCGGAAGAAATC	503651
EXP_CD630_500001_505000_s_PSO-60-1145	0.0757	CD0423	CD0423	putative helicase	CAJ67246.1	4663	CGATTACCATAAAAGACGAGAGAATATTTGATAAAAAGATTGCAGGAGAAAAGCTACTTG	503796
EXP_CD630_500001_505000_s_PSO-60-1073	0.136	CD0423	CD0423	putative helicase	CAJ67246.1	4664	CCGTAAAAATCAATGAAAGTAAGATGATAGGCAAGTATAGAAATATGGATTTAGAGGTCA	503868
EXP_CD630_500001_505000_s_PSO-60-942	0.149	CD0423	CD0423	putative helicase	CAJ67246.1	4665	ACAAGTGCAGACGGTAATATCATAAGACTGGATAATGCCATTGAGAAAATGCCTGAGAAA	503999
EXP_CD630_500001_505000_s_PSO-60-892	0.339	CD0423	CD0423	putative helicase	CAJ67246.1	4666	GCCTGAGAAATTAAATAGACTTGAAGAAAAACTTATCAGCACAAAGGAACAACTGGAAAA	504049
EXP_CD630_500001_505000_s_PSO-60-751	0.295	CD0423	CD0423	putative helicase	CAJ67246.1	4667	GCTCCTTGATATGGGAGAAGTGGAAGAAAAGAGAAATGATAATCCGCTTATAGAAGATAT	504190
EXP_CD630_500001_505000_s_PSO-60-573	0.219	CD0423	CD0423	putative helicase	CAJ67246.1	4669	GATGAAAGGCATGGTATTCAGTATGAACTGAATTTAGAGGATAAGACATGGACTCAGTAT	504368
EXP_CD630_500001_505000_s_PSO-60-443	0.0685	CD0423	CD0423	putative helicase	CAJ67246.1	4670	ATATGAAAAATGAAATAGAAATGTCCTCTTTTAGTGATTTAGTTTATGTTGATTCCGAAG	504498
EXP_CD630_500001_505000_s_PSO-60-358	0.0473	CD0423	CD0423	putative helicase	CAJ67246.1	4671	TATTGATGATGAAGGAAACTTCTATGATCCACTTGCAAAAGACCTCGATAATGACGGTAT	504583
EXP_CD630_500001_505000_s_PSO-60-153	0.405	CD0423/4	CD0423/4		CAJ67246.1	4672	AATGAAAGTAAAACAGAAGAAAAGCAAAAAACAAAAGAACAGGAAATTTTAAGATAAGGG	504788
EXP_CD630_500001_505000_s_PSO-60-66	0.255	CD0424	CD0424	putative single-strand binding protein	CAJ67246.1	4673	GGAGATAAAAACATGGATTACAAAGCAATGAGAAATCAAATAGAAGATATGGTAAATGAT	504875
EXP_CD630_505001_510000_s_PSO-60-4908	0.0597	CD0424	CD0424	putative single-strand binding protein	CAJ67246.1	4674	CACCGTTAATTTGCTACATGAGGAATTTGACTATATGATTGAAGAATTAAGAGAACAGGG	505033
EXP_CD630_505001_510000_s_PSO-60-4805	0.0783	CD0424	CD0424	putative single-strand binding protein	CAJ67246.1	4675	CTTGTCAATATCGTTGGAAATATTGTAGGAAAGGTCGATATAGTTGAAAGGGAGAATAAG	505136
EXP_CD630_505001_510000_s_PSO-60-4724	0.107	CD0424	CD0424	putative single-strand binding protein	CAJ67246.1	4676	GCGAATTTCTCCGTTGTTTCAAAAAATGATGAAGGAGATAAAGTATATCATAATTGTTCC	505217
EXP_CD630_505001_510000_s_PSO-60-4617	0.122	CD0424	CD0424	putative single-strand binding protein	CAJ67246.1	4677	TTTTGTTAAGCTTTTTGGACAAATCAGAACTTCTGTTGATGACAACGGTAAAGAACATAC	505324
EXP_CD630_505001_510000_s_PSO-60-4517	0.442	CD0424	CD0424	putative single-strand binding protein	CAJ67246.1	4678	GAACAGATGAAAGGGCAAGAAGAAAAGAAAGAGTCTGTACTTGGAGCTATCAAAAAATAT	505424
EXP_CD630_505001_510000_s_PSO-60-4435	0.322	CD0424/5	CD0424/5		CAJ67246.1	4679	CTAAAGAAAAGAAAGAAACATCAAAAGAAGCTGAGAGATAAACTTATGGTCGGTGTGGTC	505506
EXP_CD630_505001_510000_s_PSO-60-4326	0.222	CD0425	CD0425	putative mobilization protein	CAJ67246.1	4680	TTATCTCTCCATCTCCTTACCCATATAAATTCCGTAATTTTTTCGTATCTTATAAAGCTC	505615
EXP_CD630_505001_510000_s_PSO-60-4228	0.0939	CD0425	CD0425	putative mobilization protein	CAJ67246.1	4681	GGCTATTCTTTTTTTCTTGTAATTTATCAAGCTCAGCTAAAATATCCTTTGAATTTGGGA	505713
EXP_CD630_505001_510000_s_PSO-60-4116	0.0461	CD0425	CD0425	putative mobilization protein	CAJ67246.1	4682	CTGAGCTTTGTACTCTTCAAAAAATGCCTTGTCAGATGGATTAGCCTTATATTCCTTGTA	505825
EXP_CD630_505001_510000_s_PSO-60-3944	0.38	CD0425	CD0425	putative mobilization protein	CAJ67246.1	4683	GCTGTTTGGATATACTCATCAAGCTGTTTAACGGATTTAATGCCATGTTCTCTGATATAA	505997
EXP_CD630_505001_510000_s_PSO-60-3917	0.461	CD0425	CD0425	putative mobilization protein	CAJ67246.1	4684	TTAACGGATTTAATGCCATGTTCTCTGATATAAATAACAGACTCAGCCATTGTATGAAGG	506024
EXP_CD630_505001_510000_s_PSO-60-3756	0.0364	CD0425	CD0425	putative mobilization protein	CAJ67246.1	4685	CTTGATAAACTCTCTTTCTGCAATTCGTTCTTTTAATCTTTCTTCGGTATAATCTTCTCC	506185
EXP_CD630_505001_510000_s_PSO-60-3642	0.0644	CD0425	CD0425	putative mobilization protein	CAJ67246.1	4686	CTTACCGTATTTGATTTCATAGCCAAGATCAGCCATCTTCTTTAAAAATTCGTCCCAGTC	506299
EXP_CD630_505001_510000_s_PSO-60-3609	0.053	CD0425	CD0425	putative mobilization protein	CAJ67246.1	4687	CATCTTCTTTAAAAATTCGTCCCAGTCCTTTGACTGTTTTATCATTCTGTCAATGTCAAA	506332
EXP_CD630_505001_510000_s_PSO-60-3444	0.492	CD0425	CD0425	putative mobilization protein	CAJ67246.1	4688	AATGACGGATAGGTTATTTTCTTTGCATAGCTTATCGCTTTGACAACAGATTTGATGATA	506497
EXP_CD630_505001_510000_s_PSO-60-3363	0.115	CD0425	CD0425	putative mobilization protein	CAJ67246.1	4689	GCATCTACCCGTTACCATATTTACATTGTTGAATATGATGTGATTGTGAATATGTCCTTT	506578
EXP_CD630_505001_510000_s_PSO-60-3291	0.07	CD0425	CD0425	putative mobilization protein	CAJ67246.1	4690	AGATAAGACAAATTCATACTCATTTTTTAATATCTTTTTACACAGCTCCATGCCAATCTG	506650
EXP_CD630_505001_510000_s_PSO-60-3215	0.213	CD0425	CD0425	putative mobilization protein	CAJ67246.1	4691	GTAGTTTCTCCCGGTAAAAAGGATTGAATAAGATGCCTTGCAAGAACATTTCCCTTTGTT	506726
EXP_CD630_505001_510000_s_PSO-60-3056	0.171	CD0425	CD0425	putative mobilization protein	CAJ67246.1	4692	ACAATGTAGTCGATAGCAAGATTAAGAGTTGATTTTATGGGATGTATTTTTGTAATAGCC	506885
EXP_CD630_505001_510000_s_PSO-60-2952	0.28	CD0426	CD0426	putative mobilization protein	CAJ67246.1	4693	TGAATTTGCCATAGCTCTTTTGAGAAATGTTCAATTTGTTTTTTCATATCATTGATGTCC	506989
EXP_CD630_505001_510000_s_PSO-60-2813	0.107	CD0426	CD0426	putative mobilization protein	CAJ67246.1	4694	GTAGATCTCTGAAAGGCTCTAAATCAACTTGATAAATCTCTTTTTCTAAAACGCACTTGC	507128
EXP_CD630_505001_510000_s_PSO-60-2699	0.351	CD0426	CD0426	putative mobilization protein	CAJ67246.1	4695	GAGTCTTTTCTTCTTCAGTTAATTTAATTTCAAGTCGTTCATTTCGTATCCTATTTGCCA	507242
EXP_CD630_505001_510000_s_PSO-60-2468	0.163	CD0426/7	CD0426/7		CAJ67246.1	4697	CATATACTTAAAAATTTATAAGTTAATTTTATAATATAAATCATAATAAGTCAAGTAAAC	507473
EXP_CD630_505001_510000_s_PSO-60-2412	0.0919	CD0426/7	CD0426/7		CAJ67246.1	4698	AAACTTGACTTATTGACATATAGAATATAGAATAAAATAAATAATAATTGATATATAGAA	507529
EXP_CD630_505001_510000_s_PSO-60-2313	0.031	CD0427	CD0427	putative DNA-binding protein	CAJ67246.1	4699	GACTCAAAGAGGAACGAATAAATTTTGGAATATCTCAAAAAGAACTTGCTCAACTTGTTG	507628
EXP_CD630_505001_510000_s_PSO-60-2181	0.0152	CD0427	CD0427	putative DNA-binding protein	CAJ67246.1	4700	TCTGTGAGGTGTTAGAAAAACGAGTTGAAGATGTTTTTTATTTGTGTGAGATGATTGAAA	507760
EXP_CD630_505001_510000_s_PSO-60-2099	0.01	CD0427/8	CD0427/8		CAJ67246.1	4701	AGCGGTGTTTTAATTTATTAAATCTGATATATATAATAATTTTTAAATAAAAGTGAGGTG	507842
EXP_CD630_505001_510000_s_PSO-60-1980	0.0118	CD0428	CD0428	AraC-family transcriptional regulator	CAJ67246.1	4702	TGACATGAACGAATTAGGACATAAGAAAATTTATAAACTTAGCAATGAAACGGGTACAGG	507961
EXP_CD630_505001_510000_s_PSO-60-1909	0.01	CD0428	CD0428	AraC-family transcriptional regulator	CAJ67246.1	4703	GCTATAATTTAATAGATGGTTTTACTTTGTCTTATAACAATTTAAACATGGAATCTTCGC	508032
EXP_CD630_505001_510000_s_PSO-60-1776	0.01	CD0428	CD0428	AraC-family transcriptional regulator	CAJ67246.1	4704	AAAAAGTAATGAAAGAGCATTCGTAGGGAAAGGTGATTTTAGTGTTGTGGATTTAGGAAA	508165
EXP_CD630_505001_510000_s_PSO-60-1699	0.0101	CD0428	CD0428	AraC-family transcriptional regulator	CAJ67246.1	4705	CGAGCATACCTATGAAACGATATATTGGATTGACTGTATTTATAGATATAAAAATTGCCC	508242
EXP_CD630_505001_510000_s_PSO-60-1543	0.01	CD0428	CD0428	AraC-family transcriptional regulator	CAJ67246.1	4706	CAAGAAAAGAAATAAACCATATATTAAACGAATTATATACGGTTAGTGAGGACATTCGCA	508398
EXP_CD630_505001_510000_s_PSO-60-1505	0.01	CD0428	CD0428	AraC-family transcriptional regulator	CAJ67246.1	4707	ACGGTTAGTGAGGACATTCGCATATCATATTCTATTATCAAAATCATTGAGTTGTTACTT	508436
EXP_CD630_505001_510000_s_PSO-60-1343	0.01	CD0428	CD0428	AraC-family transcriptional regulator	CAJ67246.1	4708	CCATTTGATAAATATTCTATTTCTGAACTTGCAAAACAGTATGCGATTTCTGAATCCAGT	508598
EXP_CD630_505001_510000_s_PSO-60-1273	0.01	CD0428	CD0428	AraC-family transcriptional regulator	CAJ67246.1	4709	GCTTCATGCATTTAACAGGACAATCTATTGGAAGTTTTATAAAAAATACTTGTTTGGAAG	508668
EXP_CD630_505001_510000_s_PSO-60-1183	0.01	CD0428	CD0428	AraC-family transcriptional regulator	CAJ67246.1	4710	ATATTACGATAGGGGAAGTTGCTGATTTTGCAGGATATTTAAATCCGAGTAAATTTGCTT	508758
EXP_CD630_505001_510000_s_PSO-60-977	0.01	CD0428/9	CD0428/9		CAJ67246.1	4711	GGATTAATGCCAATAAGTTAGCCATGTCTAATATTTTAAAAAGGAGAAGAAGATGTCAGA	508964
EXP_CD630_505001_510000_s_PSO-60-893	0.01	CD0429	CD0429	putative membrane protein	CAJ67246.1	4712	TGTAACAGTTGCAATTATGATAGCATTATTTTTTGCTATTTCGATTGTTATTGGTATGGG	509048
EXP_CD630_505001_510000_s_PSO-60-745	0.01	CD0429	CD0429	putative membrane protein	CAJ67246.1	4713	AGAGTCAATAAGCATGGACTACTATTTATTTGGATTTTAATTTATGGTTTGATAACAGCA	509196
EXP_CD630_505001_510000_s_PSO-60-643	0.01	CD0429	CD0429	putative membrane protein	CAJ67246.1	4714	GCAATTATATGTGAACTTACAATGATTGGAAAGAATACTTATAGAAATCCAATTAGAAAC	509298
EXP_CD630_505001_510000_s_PSO-60-560	0.01	CD0429	CD0429	putative membrane protein	CAJ67246.1	4715	AATAGGAATGTTTCTTGGTATAGGGGTACCTTGTTGGATTGCATGGGAAAGCTATCAAAA	509381
EXP_CD630_505001_510000_s_PSO-60-442	0.01	CD0429	CD0429	putative membrane protein	CAJ67246.1	4716	TCTTCACCATCATTGATATTAGTAGGAGTAGCTGTAACAGTTATTTTATCTGCATTAGGA	509499
EXP_CD630_505001_510000_s_PSO-60-343	0.01	CD0429/30	CD0429/30		CAJ67246.1	4717	AAGGCGGGTATATTAGATTAATGCTATGGAACAGAAAATGAGAAAAATAGACAGTCTTGG	509598
EXP_CD630_505001_510000_s_PSO-60-268	0.01	CD0430	CD0430	putative membrane protein	CAJ67246.1	4718	ACTCTTAACTCTGATTTCCTGTACAGTATCTATTTTTACAAAAGATTACTATATGCATGC	509673
EXP_CD630_505001_510000_s_PSO-60-147	0.01	CD0430	CD0430	putative membrane protein	CAJ67246.1	4719	TTTTATGTTGTGATATATACTTTTACAGCATTTTGGCTTTTAGAAATGATTCCTAAAGGG	509794
EXP_CD630_510001_515000_s_PSO-60-4923	0.01	CD0430	CD0430	putative membrane protein	CAJ67246.1	4720	ATTTATTCCAACAATATCAGGAGAATTTAAAACCATTAGAGAAGCAATGCGAGTTAGAGG	510018
EXP_CD630_510001_515000_s_PSO-60-4826	0.01	CD0430	CD0430	putative membrane protein	CAJ67246.1	4721	TTACAAACAATGGAATATGCAGTCGTTCCTTTAATCTTTCGGTCAATAAAGGTTGGAGAT	510115
EXP_CD630_510001_515000_s_PSO-60-4713	0.01	CD0430	CD0430	putative membrane protein	CAJ67246.1	4722	TAGTTATTATGAAACAAAATTTACAAAAGTAGATGTCATTATTTTATTTATTAGTATTTG	510228
EXP_CD630_510001_515000_s_PSO-60-4572	0.01	CD0431	CD0431	ABC transporter, ATP-binding protein	CAJ67246.1	4723	CGAGGAAATGACAAGCAATTAACCGATATTAATTTAACTATTTTAAGTGGACAATGTTTG	510369
EXP_CD630_510001_515000_s_PSO-60-4447	0.01	CD0431	CD0431	ABC transporter, ATP-binding protein	CAJ67246.1	4724	ATCATTTTATCAGGGATATTTAGATGGGGATGTGTTCATTGATGATAAAAACTTAGGGGA	510494
EXP_CD630_510001_515000_s_PSO-60-4372	0.01	CD0431	CD0431	ABC transporter, ATP-binding protein	CAJ67246.1	4725	AATAGGTTCTTTTGTTGGAAATGTGTTTCAAGATCCGAGAAGTCAATTTTTTGCTAATGA	510569
EXP_CD630_510001_515000_s_PSO-60-4280	0.01	CD0431	CD0431	ABC transporter, ATP-binding protein	CAJ67246.1	4726	ATTTAGGTCTATCACATAATGAAATAGTCGATAGAGTTCATAAGTCTGCTAAAGAGATGA	510661
EXP_CD630_510001_515000_s_PSO-60-4144	0.01	CD0431	CD0431	ABC transporter, ATP-binding protein	CAJ67246.1	4727	TAAGGCTATGCAACCTGATATTTATGTATTGGACGAACCATCTGCAAATTTGGATTTAAA	510797
EXP_CD630_510001_515000_s_PSO-60-4112	0.01	CD0431	CD0431	ABC transporter, ATP-binding protein	ABC transporter, ATP-binding protein	4728	ACGAACCATCTGCAAATTTGGATTTAAAATCAACTTACCAATTTGCAAAACTGATTCAAA	510829
EXP_CD630_510001_515000_s_PSO-60-3950	0.01	CD0431	CD0431	ABC transporter, ATP-binding protein	CAJ67247.1	4729	AGAAAAATTATACATCTGATGAGTTTAATAATATAAGTTCAAAAGAGTTAAATGATATAG	510991
EXP_CD630_510001_515000_s_PSO-60-3886	0.01	CD0431	CD0431	ABC transporter, ATP-binding protein	CAJ67247.1	4730	ACGCTCATTGCATTTTGAAGATATTTTTTTAGATGGTTTTACGAATCAGAGTACTCAAGG	511055
EXP_CD630_510001_515000_s_PSO-60-3742	0.01	CD0431	CD0431	ABC transporter, ATP-binding protein	CAJ67247.1	4731	CAATGAAATTATTGCCCTAATTGGTTCTAACGGTGTAGGTAAAAGTACATTAGGTAAAAT	511199
EXP_CD630_510001_515000_s_PSO-60-3690	0.01	CD0431	CD0431	ABC transporter, ATP-binding protein	CAJ67247.1	4732	GGTAAAATTTGCTCTGGACTTCAAAAGGAAACATCAGGAGAAATATTTTTAGAAGACAAA	511251
EXP_CD630_510001_515000_s_PSO-60-3588	0.01	CD0431	CD0431	ABC transporter, ATP-binding protein	CAJ67247.1	4733	CCTCAAGATCTTGATTCTCAATTATTTGGAGAAGATTTAGTAGATGAACTTGTTACGGGA	511353
EXP_CD630_510001_515000_s_PSO-60-3442	0.01	CD0431	CD0431	ABC transporter, ATP-binding protein	CAJ67247.1	4734	AACTTTATCCGGAGGTCAGAAACAAAGATTGGTTTTAGGTGTAGCGATGATGCGAAATAT	511499
EXP_CD630_510001_515000_s_PSO-60-3359	0.01	CD0431	CD0431	ABC transporter, ATP-binding protein	ABC transporter, ATP-binding protein	4735	CTACATCAGGTTTGGATTATGGAAGTATGGAACAAGTCGCAAATCTAATTAGAGAGCAAA	511582
EXP_CD630_510001_515000_s_PSO-60-3323	0.01	CD0431	CD0431	ABC transporter, ATP-binding protein	CAJ67248.1	4736	TCGCAAATCTAATTAGAGAGCAAAGGGACTTGGGAACAAAATTTTTGATTATTTCACATG	511618
EXP_CD630_510001_515000_s_PSO-60-3161	0.01	CD0431/2	CD0431/2		CAJ67248.1	4737	CAATGGGATATGAGAGGTGATACCATGGATGTGATGAAAAAGCATGTAGGACAAATAATT	511780
EXP_CD630_510001_515000_s_PSO-60-3045	0.01	CD0432	CD0432	ABC transporter, ATP-binding/permease protein	CAJ67248.1	4738	GGTAGCAAATATTGTAACGCAAATAGCAAATGGCAGTACAGACTTTATGGTTTTTAGTAA	511896
EXP_CD630_510001_515000_s_PSO-60-2963	0.01	CD0432	CD0432	ABC transporter, ATP-binding/permease protein	CAJ67248.1	4739	GGATTGGTTGGAAGTGTAGCATTTCATACATTATCAACATTGATTTCACATAATTTAGCA	511978
EXP_CD630_510001_515000_s_PSO-60-2902	0.01	CD0432	CD0432	ABC transporter, ATP-binding/permease protein	CAJ67248.1	4740	TTTGTGTTATTGAAGATTCAAGAAAAAAATTAGCAAAGAAATTTAGCAAACTTCCAATGG	512039
EXP_CD630_510001_515000_s_PSO-60-2764	0.01	CD0432	CD0432	ABC transporter, ATP-binding/permease protein	CAJ67248.1	4741	CCCACGTTATTCCTGAAGTCATTGCAAATATCATTATCCCTATTGTTTTATTAATCAGTA	512177
EXP_CD630_510001_515000_s_PSO-60-2689	0.01	CD0432	CD0432	ABC transporter, ATP-binding/permease protein	CAJ67248.1	4742	GGAGAATAGGTCTTGCCAATCTCATAACATTACCATTAGGTTTGTTATTTTCAATGCTAA	512252
EXP_CD630_510001_515000_s_PSO-60-2617	0.01	CD0432	CD0432	ABC transporter, ATP-binding/permease protein	CAJ67248.1	4743	ATGAAGAAAAATCAAAACGCTATCAAGAAGCATCTAAAAATATGAATACCACAGTTGTTG	512324
EXP_CD630_510001_515000_s_PSO-60-2501	0.01	CD0432	CD0432	ABC transporter, ATP-binding/permease protein	CAJ67248.1	4744	GATAAATTTGTAAATGCAGTTGAAGGAAATAAAAATAGTATGCTGGATTGGTATCTAAGC	512440
EXP_CD630_510001_515000_s_PSO-60-2405	0.01	CD0432	CD0432	ABC transporter, ATP-binding/permease protein	CAJ67248.1	4745	CCATCAACTTTAATATTTGTACTTCCAACTTCCTTATTTTTATTCATGAAAGGAACTGTT	512536
EXP_CD630_510001_515000_s_PSO-60-2247	0.01	CD0432	CD0432	ABC transporter, ATP-binding/permease protein	CAJ67248.1	4746	AGTGGTCATTGAGGAGATAAAAGATGTTATGAAACTTCCTGAACTTGAAAGAGGAAATAC	512694
EXP_CD630_510001_515000_s_PSO-60-2047	0.01	CD0432	CD0432	ABC transporter, ATP-binding/permease protein	CAJ67248.1	4747	GAAAATCGACTTTGGCAAAATTGATTGCAGGTTTTTGGAATATTGATTCCGGAAAAATAA	512894
EXP_CD630_510001_515000_s_PSO-60-1999	0.01	CD0432	CD0432	ABC transporter, ATP-binding/permease protein	CAJ67248.1	4748	CCGGAAAAATAAGCATTGGGAATGTAGATTTAAATGATATTTCTCTTGAAAGAAACATGG	512942
EXP_CD630_510001_515000_s_PSO-60-1904	0.01	CD0432	CD0432	ABC transporter, ATP-binding/permease protein	CAJ67249.1	4749	TTCCAAAAAAGTATAGTTGACAATATGAGAATGGCAAAATCTGATGCAAGCATTGAAGAA	513037
EXP_CD630_510001_515000_s_PSO-60-1742	0.01	CD0432	CD0432	ABC transporter, ATP-binding/permease protein	CAJ67249.1	4750	GGAGAAAGACAGAGAATAACCATTGCAAGAGCTTTACTAAAAGATAGCCCGATTGTCCTT	513199
EXP_CD630_510001_515000_s_PSO-60-1643	0.01	CD0432	CD0432	ABC transporter, ATP-binding/permease protein	CAJ67249.1	4751	GCTGAAATACAAAAATCTCTTGATGCTTTGGTAAAAGATAAGACTGTTATTATGATTGCT	513298
EXP_CD630_510001_515000_s_PSO-60-1603	0.01	CD0432	CD0432	ABC transporter, ATP-binding/permease protein	ABC transporter, ATP-binding/permease protein	4752	AGACTGTTATTATGATTGCTCACAGACTTTCAACGATTATTCATGCGAATAAAATTATTG	513338
EXP_CD630_510001_515000_s_PSO-60-1496	0.01	CD0432	CD0432	ABC transporter, ATP-binding/permease protein	ABC transporter, ATP-binding/permease protein	4753	CTTCAAAGTAGCGACACCTACTCCAAAATGTGGAATGCACATAACAGCGTGTACTTAAAT	513445
EXP_CD630_510001_515000_s_PSO-60-1405	0.01	CD0433	CD0433	ABC transporter, ATP-binding/permease protein	ABC transporter, ATP-binding/permease protein	4754	AGAAACTGTATAGTATTGCAGGAAAAGAGTCGCAAAAATTAAGCCGAATGATAGTTTTTG	513536
EXP_CD630_510001_515000_s_PSO-60-1261	0.01	CD0433	CD0433	ABC transporter, ATP-binding/permease protein	CAJ67250.1	4755	AAAAAGAAGTAGTTATGAATGATGTCTATATAGTATTTGGAATAGCTGTGCTTAGTGTTG	513680
EXP_CD630_510001_515000_s_PSO-60-1142	0.01	CD0433	CD0433	ABC transporter, ATP-binding/permease protein	CAJ67250.1	4756	TTGGGTGCAGAAAATAGACTGTATATTGGAGATAAGCTAAAGCAAGTAAATATGGGATAC	513799
EXP_CD630_510001_515000_s_PSO-60-1045	0.01	CD0433	CD0433	ABC transporter, ATP-binding/permease protein	ABC transporter, ATP-binding/permease protein	4757	TAACAAGCGTAATAGGAGAACTGGAAACAGTAGGTGTCAATATCATTGAAATGATGTTTG	513896
EXP_CD630_510001_515000_s_PSO-60-991	0.01	CD0433	CD0433	ABC transporter, ATP-binding/permease protein	CAJ67251.1	4758	TGTTTGTAGGAATAATACAGACTGTTATTATGGCATGTTTTATGTTGCCTTTTGATTTCA	513950
EXP_CD630_510001_515000_s_PSO-60-861	0.01	CD0433	CD0433	ABC transporter, ATP-binding/permease protein	CAJ67251.1	4759	GGATCAACTAACCAAGAAATTGCAAAAATTGAAGGTAGAATTAAATGCAAACACTTTAGA	514080
EXP_CD630_510001_515000_s_PSO-60-749	0.01	CD0433	CD0433	ABC transporter, ATP-binding/permease protein	CAJ67251.1	4760	CTTGGAGATTTGGAAAACAGCATCAGTGATAACAAAAAAGGATACTTTAATGTTGAAAAA	514192
EXP_CD630_510001_515000_s_PSO-60-670	0.01	CD0433	CD0433	ABC transporter, ATP-binding/permease protein	CAJ67251.1	4761	TGATTTTTCTTCTTGTGTTCAAATTAGGTATGTGTGCAATTATTTTAAGTTCCATTGTGA	514271
EXP_CD630_510001_515000_s_PSO-60-587	0.01	CD0433	CD0433	ABC transporter, ATP-binding/permease protein	CAJ67251.1	4762	CCGTATAAAACAGTAATGCTCATTGTTTCGAGTTTTATCGTTTTTGCAGGTTTTGAGATG	514354
EXP_CD630_510001_515000_s_PSO-60-485	0.01	CD0433	CD0433	ABC transporter, ATP-binding/permease protein	CAJ67251.1	4763	CTTGATGCGATTACAAAACTTAGAGATATAAAAACAATTAGTGAGGGACAGAAAGTAACA	514456
EXP_CD630_510001_515000_s_PSO-60-392	0.01	CD0433	CD0433	ABC transporter, ATP-binding/permease protein	CAJ67251.1	4764	GATTTTTCCTATGATGATAAAAAATTATTTCAGGGTGTAAGTGCCTTTATACCGTCAGGG	514549
EXP_CD630_510001_515000_s_PSO-60-268	0.01	CD0433	CD0433	ABC transporter, ATP-binding/permease protein	CAJ67251.1	4765	GGTTTTGGGATGTGGATAGTGGTGAAATAATCATTGATGGTACGAATGTAAAGGATTATA	514673
EXP_CD630_510001_515000_s_PSO-60-160	0.01	CD0433	CD0433	ABC transporter, ATP-binding/permease protein	CAJ67251.1	4766	ATTTATTTGATGACACAGTGAAAAATAACATCGCTTTTGGAAATCCTGATGCTACAGATG	514781
EXP_CD630_510001_515000_s_PSO-60-58	0.01	CD0433	CD0433	ABC transporter, ATP-binding/permease protein	ABC transporter, ATP-binding/permease protein	4767	TTATTATGGCACTTCCGGATGGATATGAAACCATTTTACAAGAAGGTGGCTCCAACTTAT	514883
EXP_CD630_515001_520000_s_PSO-60-4860	0.01	CD0433	CD0433	ABC transporter, ATP-binding/permease protein	CAJ67252.1	4768	AAGATAAGACTGTAATAGTGATTGCCCATAAACTTGAAACAATTAAGAGTTCTGATCAGA	515081
EXP_CD630_515001_520000_s_PSO-60-4762	0.01	CD0433	CD0433	ABC transporter, ATP-binding/permease protein	CAJ67252.1	4769	ACTCATGATGAACTGATGAAATCATCTTCAATATATAAAAAGTTTATAGAACAAAGAGAA	515179
EXP_CD630_515001_520000_s_PSO-60-4668	0.01	CD0433/4	CD0433/4		CAJ67252.1	4770	GGAGCTATAGAGTGAAACAAGAGATGAAAGAACAATTACTAACTAAAAGACCGATAGATT	515273
EXP_CD630_515001_520000_s_PSO-60-4604	0.01	CD0434	CD0434	putative drug/sodium antiporter	CAJ67252.1	4771	ATTTCAGCTATCTATTCCAGCGGTTATAGGAATGATAGTTATCGGTCTATATCCCTTGAT	515337
EXP_CD630_515001_520000_s_PSO-60-4524	0.01	CD0434	CD0434	putative drug/sodium antiporter	CAJ67252.1	4772	AAATTATAGGACAAACGGCTATGACAGCTTGTGGTGTTGCAATGCCATTAACATTTTTTA	515417
EXP_CD630_515001_520000_s_PSO-60-4415	0.01	CD0434	CD0434	putative drug/sodium antiporter	putative drug/sodium antiporter	4773	CAGAGCAATAGGAAAAGGAGATCAGAAAACTGTCGATAAAATTATGGGGAACTTAATCTA	515526
EXP_CD630_515001_520000_s_PSO-60-4260	0.01	CD0434	CD0434	putative drug/sodium antiporter	CAJ67253.1	4774	CCTATGGCATTAGATACCTTAGAGTAATTTTCATTGGCTCCCTATTTGTGAACTTTACAC	515681
EXP_CD630_515001_520000_s_PSO-60-4148	0.01	CD0434	CD0434	putative drug/sodium antiporter	CAJ67253.1	4775	GATTATGGGGCTTGGAGCTTTGCTGAATATTATTCTTGATCCAATCCTAATGACTGTTAT	515793
EXP_CD630_515001_520000_s_PSO-60-4042	0.01	CD0434	CD0434	putative drug/sodium antiporter	CAJ67253.1	4776	CAGTTTGTTCAAGCTGTTGTAACGATGCACTATTTCTTGAAGAAGAGTAAGGTTGTTAAA	515899
EXP_CD630_515001_520000_s_PSO-60-4030	0.01	CD0434	CD0434	putative drug/sodium antiporter	CAJ67253.1	4777	GCTGTTGTAACGATGCACTATTTCTTGAAGAAGAGTAAGGTTGTTAAAATCCATAGGATA	515911
EXP_CD630_515001_520000_s_PSO-60-3913	0.01	CD0434	CD0434	putative drug/sodium antiporter	CAJ67253.1	4778	ATGCAACTCCTATTCATGATTCAGCAGACAATGCTATATAAAATGGCATTTAAATATGGC	516028
EXP_CD630_515001_520000_s_PSO-60-3753	0.01	CD0434	CD0434	putative drug/sodium antiporter	CAJ67254.1	4779	GAACAAACTTTGGAGCAAAGCAATATGATAGAGTAAGGCAGGCTATGAAAGTATTTTCTA	516188
EXP_CD630_515001_520000_s_PSO-60-3672	0.01	CD0434	CD0434	putative drug/sodium antiporter	CAJ67254.1	4780	CAATTTTTTGGATTCCATCCTTGTTGCTATCAAGTCAGATACTTTCATTGTTTGGAGTAG	516269
EXP_CD630_515001_520000_s_PSO-60-3592	0.01	CD0434	CD0434	putative drug/sodium antiporter	CAJ67254.1	4781	GGAGTTGGTAATTTCAGGCTGTTCTATTCTGTATTTGTTTTGTATGGAGTAATGGTTATG	516349
EXP_CD630_515001_520000_s_PSO-60-3481	0.0117	CD0434	CD0434	putative drug/sodium antiporter	CAJ67254.1	4782	GTAATGCTGAGACAATTGTTTTTGTTTGTTCCTGCCATGATTTTATTACCAATGATGTTT	516460
EXP_CD630_515001_520000_s_PSO-60-3368	0.0127	CD0434	CD0434	putative drug/sodium antiporter	CAJ67254.1	4783	TGTTGGAATATTTATGATGATTAGTGAGTTGAATAAAATGGGGAAAGAAAAGGTAAAAGT	516573
EXP_CD630_515001_520000_s_PSO-60-3287	0.0111	CD0434/5	CD0434/5		CAJ67254.1	4784	CAATGAAATTGTTTTGGAAAGGGAGTGTTATGAAGATATTTTTGCTATAAGAGATGGAGG	516654
EXP_CD630_515001_520000_s_PSO-60-3175	0.0184	CD0434/5	CD0434/5		CAJ67254.1	4785	CATTCTCCTTTTTTCCATAACTGTAGTACTTTTATGTTTTCACGAGCACTTTCATTACCA	516766
EXP_CD630_515001_520000_s_PSO-60-3112	0.0452	CD0434/5	CD0434/5		CAJ67254.1	4786	AAATAAACTTAAAGGAAGAACAGGTTTCTTTCATTTTCGAGGACTTTTTATGCCAAGATG	516829
EXP_CD630_515001_520000_s_PSO-60-3002	0.0717	CD0435	CD0435	putative sigma factor	CAJ67254.1	4787	AGAAAACATATATGCAAAAAGAATATTACCTTTATGTGAATGGACAAAAGGTTAGAGTCA	516939
EXP_CD630_515001_520000_s_PSO-60-2859	0.16	CD0435	CD0435	putative sigma factor	CAJ67254.1	4788	TTTTTTTCGTCATTGGATCATGACGGACATTTTGTGGATAGTATTATTGATGAGAGTGTT	517082
EXP_CD630_515001_520000_s_PSO-60-2690	0.122	CD0435	CD0435	putative sigma factor	CAJ67254.1	4790	ATGAAACTTTATCAAGTGTTGCAAGAGATAAGGGAGTAACTTATCAGACTATACAATGGC	517251
EXP_CD630_515001_520000_s_PSO-60-2617	0.0386	CD0435/A	CD0435/A		CAJ67254.1	4791	TTTAAGAAAGCTCAAAGAGATTTTAGAAAAATTATTGTAGAAAATACTCTGTATGTGAGG	517324
EXP_CD630_515001_520000_s_PSO-60-2447	0.0198	CD0435/A	CD0435/A		CAJ67254.1	4792	AGTTGTTCTTTGACAATTGAATAGACCAAGACGGGACTTTTAATTACTTAGTGAGCAAAA	517494
EXP_CD630_515001_520000_s_PSO-60-2351	0.0109	CD0435/A	CD0435/A			4793	GGTTTAAATGAATACTGCCATAAGCGAGGATATAAGGAAACGAGCGATAGATAAAGATTC	517590
EXP_CD630_515001_520000_s_PSO-60-2286	0.0139	CD0435/A	CD0435/A		CAJ67255.1	4794	CAAAGAACAAGGACAACTTTGTGAGCCATGACCTAAGTGATGATAATGATACTTCTTTAG	517655
EXP_CD630_515001_520000_s_PSO-60-2190	0.01	CD0435/A	CD0435/A		CAJ67255.1	4795	ATTCCAATGTTGCTGATCCAAAGCACCCGTCAATGTCATAAAACTTAAAAATGAATTTTA	517751
EXP_CD630_515001_520000_s_PSO-60-2056	0.01	CD0435A	CD0435A	hypothetical protein	CAJ67255.1	4796	CAGAACATTTACTAAACGATATTGAATACAGAAAGATAAAGTTAAAACTAATGAAAAAGT	517885
EXP_CD630_515001_520000_s_PSO-60-2011	0.01	CD0435A/6	CD0435A/6		CAJ67255.1	4797	AACTAATGAAAAAGTATAACATTTTGACAGAATTATATTTATAATGTTTTGTAAGTGTGG	517930
EXP_CD630_515001_520000_s_PSO-60-1907	0.01	CD0435A/6	CD0435A/6		CAJ67255.1	4798	AGTGAAGAAAGATGTAAAAGTTATTAAAGGTGATACCACACTGAAAAGAACTGCATCAGG	518034
EXP_CD630_515001_520000_s_PSO-60-1805	0.01	CD0436	CD0436	putative recombinase	CAJ67255.1	4799	AGTTAGTACAGATACTGAAGATCAGATTAACAGCTATAATTCTCAAGTAGAACACTACAC	518136
EXP_CD630_515001_520000_s_PSO-60-1688	0.01	CD0436	CD0436	putative recombinase	CAJ67255.1	4800	AATAACAGGAACACAGGTTGATCGAAGAATTGACTTTCAAAGGCTGATAAATGACTGTAT	518253
EXP_CD630_515001_520000_s_PSO-60-1582	0.01	CD0436	CD0436	putative recombinase	CAJ67255.1	4801	GCGAGAAATACATTAGACACTTTAAAGTATGTAAGAAAGTTAAAAGAGTTTAATGTTGCG	518359
EXP_CD630_515001_520000_s_PSO-60-1476	0.01	CD0436	CD0436	putative recombinase	CAJ67255.1	4802	AATTGCTTTTGACTATTTTAAGTTCAGTTGCTCAACAGGAAGTAGAGAACATTTCAGCTA	518465
EXP_CD630_515001_520000_s_PSO-60-1358	0.01	CD0436	CD0436	putative recombinase	CAJ67255.1	4803	ATGTTTAGGTTATGACTATAATCCGGAGACAAAAAGCATTTCTGTAAACGAAAAAGAAGC	518583
EXP_CD630_515001_520000_s_PSO-60-1252	0.01	CD0436	CD0436	putative recombinase	CAJ67255.1	4804	GGAATGGTAATCTCAAGAGAGTTGGAAGAACAGGGATATTTATCACCAAGAGGAAATAAA	518689
EXP_CD630_515001_520000_s_PSO-60-1177	0.01	CD0436	CD0436	putative recombinase	CAJ67255.1	4805	ACAGTTTTAGGAATTATAAAAAACGAGAAATATAAAGGGGATCTCATGATGGGAAAGACC	518764
EXP_CD630_515001_520000_s_PSO-60-1075	0.01	CD0436	CD0436	putative recombinase	CAJ67255.1	4806	GGAGAACAGGATAAGTTTTATATAGAAAGCCATCACGAGCCAATTATTTCGAAAGAAGAT	518866
EXP_CD630_515001_520000_s_PSO-60-967	0.0104	CD0436	CD0436	putative recombinase	CAJ67255.1	4807	ACCGTTGCTAACAATGGTGGTAAAAGAGAAAAATATTCAAGAAAATATGCTTTTAGCAGC	518974
EXP_CD630_515001_520000_s_PSO-60-879	0.0114	CD0436	CD0436	putative recombinase	CAJ67255.1	4808	ATCTTTCAAGAAGAAATTGGCATTCAAGTTCAGAATATACAAAAGTGATATGGCAGTGTG	519062
EXP_CD630_515001_520000_s_PSO-60-753	0.0193	CD0436	CD0436	putative recombinase	CAJ67255.1	4809	AAAAAGCATTTATGGAAAGTTATCGTCAAGTATGCCACAATAATGTAGAAATTACCAACG	519188
EXP_CD630_515001_520000_s_PSO-60-674	0.0124	CD0436	CD0436	putative recombinase	CAJ67256.1	4810	AGAAGAATTGAAAGACAACAGTTTAGCTAAAGACTTGAAGAAGATAAGCAATCAACTTGA	519267
EXP_CD630_515001_520000_s_PSO-60-544	0.0128	CD0436	CD0436	putative recombinase	CAJ67256.1	4811	CAGGACAAGTATAATGAAATAGCCATTAGCAAAGAGAAATTACTTGCAGAAAAAAGGACT	519397
EXP_CD630_515001_520000_s_PSO-60-495	0.0169	CD0436	CD0436	putative recombinase	CAJ67256.1	4812	AAAAAAGGACTTTAGAAGTAACACTTACTGATGAAAAAGCATTGAAGAAAAGGCTTGAGG	519446
EXP_CD630_515001_520000_s_PSO-60-387	0.0128	CD0436	CD0436	putative recombinase	CAJ67256.1	4813	GAGCTGTATTTGAAAGTATAGTAGATAAAATCATTATTGGGGGAACTAACGATGAAGGCG	519554
EXP_CD630_515001_520000_s_PSO-60-283	0.0181	CD0436	CD0436	putative recombinase	CAJ67256.1	4814	AAAGATTCTCAGGACGGGAGATTATTTAAGAGCAGAAGAAAAAATGCCAAGGAAGTTAAT	519658
EXP_CD630_515001_520000_s_PSO-60-156	0.46	CD0436/7	CD0436/7		CAJ67256.1	4815	TTGACAACACATTGTGAGACTGTAGTTAAACTTATTAGAGAATAACAGGGTTTCAGACTT	519785
EXP_CD630_515001_520000_s_PSO-60-43	0.224	CD0436/7	CD0436/7		CAJ67256.1	4816	TTGGGTGGCAAATTTATTCTACAATGATTTCAAAAATATTTACCGTCTGGTTTCTCATGT	519898
EXP_CD630_520001_525000_s_PSO-60-2361	0.458	CD0440	CD0440	cell surface protein	cell surface protein	4841	CAAGTGGGACTGATTTAGTTTATTCTTTAGTTGGTTCTACAATTGCACAAAAAACACCTA	522580
EXP_CD630_520001_525000_s_PSO-60-2303	0.481	CD0440	CD0440	cell surface protein	cell surface protein	4842	TATAGTGTTAGTTGGAAATGGAAGTAATAAGAGTATATTAAAAAATGCAAGTAAAATAAC	522638
EXP_CD630_525001_530000_s_PSO-60-4894	0.38	CD0441	rocR	putative arginine utilization sigma-54 dependent regulatory protein	CAJ67260.1	4864	ATAGGCCAGGTTTATTTGAACAAGCTAACAAAGGGACATTGTTATTGGATGAGATAAATT	525047
EXP_CD630_525001_530000_s_PSO-60-4407	0.212	CD0441	rocR	putative arginine utilization sigma-54 dependent regulatory protein	CAJ67260.1	4869	CGACTATTACAATCTTAAAGAGAATAAAGAGAGTAACAATTATTCTTTAAACGATTTGGA	525534
EXP_CD630_525001_530000_s_PSO-60-4202	0.43	CD0441/2	CD0441/2		putative arginine utilization sigma-54 dependent regulatory protein	4871	AATATCAAAATATTATAAATAAGCAAGATAAAAAAACAAAATCAAAGTAAAATAAAAAAG	525739
EXP_CD630_525001_530000_s_PSO-60-3946	0.496	CD0441/2	CD0441/2		CAJ67261.1	4873	TTTAGGAGGGTGTATATATGAGAAAAGTAAGAGTAGGAATATGGGGATTTGGAGCTATGG	525995
EXP_CD630_525001_530000_s_PSO-60-3191	0.25	CD0442	CD0442	putative oxidoreductase	CAJ67263.1	4881	GCTGGTTGTAGACAATGTGGATATGGATATGTAAATGGAGAAGTTTTAATTGAAATGGAG	526750
EXP_CD630_525001_530000_s_PSO-60-1749	0.24	CD0444	CD0444	putative pyridoxal-phosphate dependent enzyme	CAJ67265.1	4894	GGTAATCTTACTGGAACTGCAAGAGGATTGATAAAAGCTGGTTCTATTAATACTAAAGTA	528192
EXP_CD630_525001_530000_s_PSO-60-1654	0.333	CD0444	CD0444	putative pyridoxal-phosphate dependent enzyme	CAJ67265.1	4895	GGCTAGTGATAATCAATTTAATAAAAAATCATTTACAACAGGACATACAGGTTTTGGGAT	528287
EXP_CD630_525001_530000_s_PSO-60-1392	0.468	CD0444	CD0444	putative pyridoxal-phosphate dependent enzyme	CAJ67265.1	4897	GAGGATAAAGCTATAGTGGTACAAGAAACAGAATATACGGGTGCAGGTAAACATATATGT	528549
EXP_CD630_525001_530000_s_PSO-60-695	0.489	CD0445	oraS	D-ornithine aminomutase S component	D-ornithine aminomutase S component	4903	TATAACGGTTAGAGAAGCAGGTTTGTTATTAGTTAAGGGTGAATATTGGGATGAAGTTAC	529246
EXP_CD630_525001_530000_s_PSO-60-66	0.421	CD0446	oraE	D-ornithine aminomutase E component	D-ornithine aminomutase E component	4909	ATATAATGTTCTGTATAGGAATATAAACATGGTAAGGTCTTTTGTAGATGCTTGTGAGGC	529875
EXP_CD630_530001_535000_s_PSO-60-4913	0.481	CD0446	oraE	D-ornithine aminomutase E component	D-ornithine aminomutase E component	4910	ACTTATGGTTCAACACGCTTTAAACTCTATATTCTCAGAAAAAATAGGTATAGATAAAAG	530028
EXP_CD630_530001_535000_s_PSO-60-4770	0.467	CD0446	oraE	D-ornithine aminomutase E component	D-ornithine aminomutase E component	4911	GAGAGTTATTTAGTGATTATAAGATGAGAGCTCAAATGAATACTAAATATATGGAATCAT	530171
EXP_CD630_530001_535000_s_PSO-60-4699	0.189	CD0446	oraE	D-ornithine aminomutase E component	D-ornithine aminomutase E component	4912	GCAACAGTTACTCATGTATTAAACTTATTAACATCAGTATTAACTAGAGCTGACATACAA	530242
EXP_CD630_530001_535000_s_PSO-60-3668	0.44	CD0446	oraE	D-ornithine aminomutase E component	CAJ67267.1	4921	AGCGATTGAACTGAATGCAGATGCAATACTTGCATCTACAATAATAAGTCATGATGATAT	531273
EXP_CD630_530001_535000_s_PSO-60-2888	0.312	CD0447	CD0447	putative component of D-ornithine aminomutase	putative component of D-ornithine aminomutase	4929	GGTAATGTTGAAAATCAAGAGGAAATAAGGTTAATATTTGAAGATACTAATTATAAGCTT	532053
EXP_CD630_530001_535000_s_PSO-60-2176	0.498	CD0447	CD0447	putative component of D-ornithine aminomutase	CAJ67268.1	4936	TGCTCAAATACAATAAAAATAATGAATTACTATTTCCAAAGGAAAAAACAAAGATATTAA	532765
EXP_CD630_535001_540000_s_PSO-60-4319	0.216	CD0449/50	CD0449/50		CAJ67272.1	4963	TCATATGAAATAATTAGTTACACAGTAAATTTTCGTATAATTTGGTATAAAAAGATTAGA	535622
EXP_CD630_535001_540000_s_PSO-60-4193	0.229	CD0450	CD0450	conserved hypothetical protein	CAJ67272.1	4964	TGAGTACTGTTTTTTGGTAATACGAAAAACAATTGACTTTATGGTAGAGTTTTCAGAGTT	535748
EXP_CD630_535001_540000_s_PSO-60-3923	0.456	CD0450	CD0450	conserved hypothetical protein	CAJ67272.1	4967	ACCTTATGAATTACAAGACCCTACTTTAGAAGACTTATTTTCATGGGCAAATAGCAATGG	536018
EXP_CD630_535001_540000_s_PSO-60-3670	0.364	CD0450/1	CD0450/1		CAJ67272.1	4969	ATGTATTCTAATGTAACTGTAGATAATCAATTTATAACTAACTTAGTGTAATTTAGATTT	536271
EXP_CD630_535001_540000_s_PSO-60-3589	0.188	CD0450/1	CD0450/1		CAJ67272.1	4970	CCCAATATATTGTTAAGGTCTACTTAAGATGCTCAAAAGGCTATGCTTAATTTATTGTTA	536352
EXP_CD630_535001_540000_s_PSO-60-3073	0.153	CD0451/2	CD0451/2		CAJ67272.1	4975	ATAATATATTCTTCGGAAAACTGGAGGTAATTTTATGAACGAAAAATGGTTGGAATGGGC	536868
EXP_CD630_535001_540000_s_PSO-60-2959	0.0345	CD0452	CD0452	putative DNA repair protein	CAJ67272.1	4976	CGACATAGAGCGATATGAGAGAATACGAGAAATTTCTGCCGAAATGATAGCATATAAAAC	536982
EXP_CD630_535001_540000_s_PSO-60-2920	0.0284	CD0452	CD0452	putative DNA repair protein	CAJ67272.1	4977	CGAAATGATAGCATATAAAACTGACATATCAACAGAAAAAGTAAGAAATCTTTTTTGCAA	537021
EXP_CD630_535001_540000_s_PSO-60-2752	0.01	CD0452	CD0452	putative DNA repair protein	CAJ67272.1	4978	TTGGGTTGAAGTAAATTTATCAGTCAAGGAAAATACTATTAAAGAGGTCAAAGAAGAGGC	537189
EXP_CD630_535001_540000_s_PSO-60-2649	0.0145	CD0452	CD0452	putative DNA repair protein	putative DNA repair protein	4979	CGTGCGAAACACAATTTACCTATATATGCTTACGGAGTATGCAAAATATTTGTTCTTTGC	537292
EXP_CD630_535001_540000_s_PSO-60-2567	0.01	CD0452	CD0452	putative DNA repair protein	putative DNA repair protein	4980	AAGAAAATATAGAAACTACGGAGTTTTCTTATTTCTCCGAAAATGAACTTCCTGAACTCG	537374
EXP_CD630_535001_540000_s_PSO-60-2447	0.01	CD0452/3	CD0452/3		CAJ67273.1	4981	CTTGGACAGTGATTTTCGATTAGGTTAATTAAGGAGAAATTAATGGATTACAAAGAAATC	537494
EXP_CD630_535001_540000_s_PSO-60-2348	0.0174	CD0453	CD0453	putative phosphohydrolase	CAJ67273.1	4982	GCCATTTTACACTCTCTACAAGACACGATAAAACAAATCAATAGAAAGATAATTCCTATC	537593
EXP_CD630_535001_540000_s_PSO-60-2250	0.01	CD0453	CD0453	putative phosphohydrolase	CAJ67273.1	4983	CGCTTTACGTTATTTGAAAATCGAAGATATAACAATTGCTCTATCAATGTGGGATAGGAA	537691
EXP_CD630_535001_540000_s_PSO-60-2101	0.0128	CD0453	CD0453	putative phosphohydrolase	CAJ67273.1	4984	TTGTTACATCCAAAACTCATGAAGAATTTAGAAACGATTTTCTGAGCTTTGACATAGCAC	537840
EXP_CD630_535001_540000_s_PSO-60-1954	0.01	CD0453	CD0453	putative phosphohydrolase	CAJ67273.1	4985	AATGTCAAAACAACGAACTGCTTTATATTGGGGATAGTATATATGATATGCAATGTGCCT	537987
EXP_CD630_535001_540000_s_PSO-60-1851	0.01	CD0453	CD0453	putative phosphohydrolase	CAJ67273.1	4986	CGATAGAGTAAGCACTGTAATATCTTTTACCACACCATTGGATTTGATAAGGCAACTATC	538090
EXP_CD630_535001_540000_s_PSO-60-1809	0.01	CD0453A/B	CD0453A/B		CAJ67273.1	4987	TTTGATAAGGCAACTATCTGTATCAAGCAACTAACAATCATAGAAAATAGCAAAGTCAGC	538132
EXP_CD630_535001_540000_s_PSO-60-1653	0.01	CD0453A/B	CD0453A/B		CAJ67273.1	4988	CTAAAATGGCTTCCCGCCTATTTCAATTTTGAGAGGAAAATCCGTCTGCTTTTTCGTGAG	538288
EXP_CD630_535001_540000_s_PSO-60-1596	0.01	CD0453B	CD0453B	hypothetical protein	CAJ67273.1	4989	GAGTGTGGCTACAAGTTGGAGCGTAGGACGAGGGACGGGAGCTTTCATATATCCATGTAT	538345
EXP_CD630_535001_540000_s_PSO-60-1442	0.0356	CD0453B	CD0453B	hypothetical protein	CAJ67273.1	4990	AACGGCATTTTTACGGCAACGCCAACAGAGCGTATAACACACTACACTTTGCAAGTAAAG	538499
EXP_CD630_535001_540000_s_PSO-60-1387	0.0492	CD0453B/4	CD0453B/4		CAJ67273.1	4991	TAAAGTCGTGTGCCAAGGGGAAAGCCCCTTTGGAAATTCCAGACAACAAAACAGTCTGAA	538554
EXP_CD630_535001_540000_s_PSO-60-1262	0.247	CD0453B/4	CD0453B/4		CAJ67273.1	4992	TCTGCGTGTAGTTCCTTGTAAACTGACCTAAGATTCATTAAATATAACTAAGTTATAATT	538679
EXP_CD630_535001_540000_s_PSO-60-362	0.466	CD0454/5	CD0454/5		CAJ67274.1	5001	TCCTACTCAAAAATTTATTCTTCCTTTAAGTTAAATAGCAAGAATGATTAAAAACTCCAA	539579
EXP_CD630_540001_545000_s_PSO-60-4202	0.313	CD0455	CD0455	conserved hypothetical protein	CAJ67275.1	5012	ACTTATTGATGATTATATAAAACAAATGCCAAATAAGATTTTTATTCCAAAAGACTACAC	540739
EXP_CD630_540001_545000_s_PSO-60-3496	0.384	CD0455	CD0455	conserved hypothetical protein	conserved hypothetical protein	5019	AACGAGCAAGATGAAATAAATAAGATAAAAATAGAAATTGAAGAATTTAAAAAGAGTGAT	541445
EXP_CD630_540001_545000_s_PSO-60-3118	0.461	CD0455/6	CD0455/6		CAJ67276.1	5023	ATGCATTTATTATCGTAAATATAAATTGGGACAAAGATTCATCAATAAATCAACAAAAAA	541823
EXP_CD630_540001_545000_s_PSO-60-1843	0.48	CD0456	CD0456	putative antibiotic resistance ABC transporter,ATP-binding protein	CAJ67278.1	5035	ACTTGGGCCAATATCTATAACTTCATCTGCTATGGAGATAACATCTTTATCATGCTCTAC	543098
EXP_CD630_540001_545000_s_PSO-60-1778	0.398	CD0456	CD0456	putative antibiotic resistance ABC transporter,ATP-binding protein	CAJ67278.1	5036	GGACAGTATTTCCTCTATCTTTAAGTTTTTTTAATAGCTGATTCATACGATGTACATCTC	543163
EXP_CD630_545001_550000_s_PSO-60-4413	0.358	CD0458	CD0458	putative beta-lactamase	CAJ67283.1	5059	ATCCAAAGTTGAAAACAAAAAAGAAAAAATTAATATGGTTGACTATAGTGATTGTTTTGA	545528
EXP_CD630_545001_550000_s_PSO-60-3612	0.279	CD0458/9	CD0458/9		CAJ67283.1	5067	TTTGTAAATATTATTTACCTATAGTCTGTAATATTTATTAAATAATTTTACTAAATTGAG	546329
EXP_CD630_545001_550000_s_PSO-60-2492	0.476	CD0460	CD0460	ABC transporter, permease protein	CAJ67283.1	5077	TGTGGACTGTTGTATACCATGTGGACAGATTTTATAAAACTTTCAATTGAGAAAGAAGGT	547449
EXP_CD630_545001_550000_s_PSO-60-2287	0.353	CD0460	CD0460	ABC transporter, permease protein	ABC transporter, permease protein	5079	GAAATGCTACATCAGAGTATTGGGATTCTATGCCAGAAAAGGATACTATAATAGAGGGTC	547654
EXP_CD630_545001_550000_s_PSO-60-754	0.343	CD0460	CD0460	ABC transporter, permease protein	CAJ67284.1	5093	GTAGTACACGTAGAAATAAAGTATATATAGATTATTTAAATCTTTCAATAGGAGATAACA	549187
EXP_CD630_545001_550000_s_PSO-60-464	0.401	CD0460	CD0460	ABC transporter, permease protein	CAJ67284.1	5096	GACATTCCTAGAGTAAGAGAAAAATTAGAGTCCATTTATAATAAAGACTATGGTTCAGGA	549477
EXP_CD630_550001_555000_s_PSO-60-4836	0.416	CD0460/1	CD0460/1		CAJ67284.1	5101	GTATATTACTAAAACAATAGATAACATAGAATATAGATATAGCTGGATTATAGGTATTTT	550105
EXP_CD630_550001_555000_s_PSO-60-1248	0.496	CD0464/5	CD0464/5		CAJ67288.1	5134	ACTTACAATTTTGTATTTTAACATCTATAATAATAGTTTTAGCTTTGTTAACTATGAAAT	553693
EXP_CD630_550001_555000_s_PSO-60-1203	0.474	CD0464/5	CD0464/5		CAJ67288.1	5135	TGTTAACTATGAAATTTACTTAAAGAAGTAAATATTCAAGTAATAGTAATTATTAAATAA	553738
EXP_CD630_550001_555000_s_PSO-60-949	0.186	CD0464/5	CD0464/5		CAJ67288.1	5136	ATCAAATGATTATTTTATCCTTATTATTTAAAACTCTTCCCTAGAAAAAGCAACTAATGT	553992
EXP_CD630_555001_560000_s_PSO-60-2617	0.332	CD0468	malL	oligo-1,6-glucosidase	CAJ67289.1	5168	TATTGGAGAAGATGGTTTCTTTTCAATGGTCTTTGACTTTAAACATGCTGACTTAGATGT	557324
EXP_CD630_555001_560000_s_PSO-60-2268	0.406	CD0468	malL	oligo-1,6-glucosidase	CAJ67290.1	5171	AATGATTTATCTAGCATTGACCAATACTATCGTTCAATAGATGAAAGTTACTCAGAAGAA	557673
EXP_CD630_555001_560000_s_PSO-60-770	0.446	CD0469	CD0469	PTS system, IIabc component	CAJ67292.1	5186	ACATCACTATTAGCAAATACAGGATTTAATGCCCTTATTACTCTTTGTGCAATGTATGGA	559171
EXP_CD630_560001_565000_s_PSO-60-4803	0.369	CD0469/70	CD0469/70		CAJ67293.1	5195	ATAATTCATAAACTCTAAAACAATTAAAGAGGTTGTTTCAAAATAGAGATTGTATTGCAC	560138
EXP_CD630_560001_565000_s_PSO-60-1952	0.47	CD0472	CD0472	putative iron-sulfur flavoprotein	CAJ67296.1	5222	TTGTATTGGTTGTTTAAATTGTTATAAAATGGGCAAGTGTATCAATCAAAATGATAAAGT	562989
EXP_CD630_560001_565000_s_PSO-60-1854	0.396	CD0472	CD0472	putative iron-sulfur flavoprotein	CAJ67296.1	5223	TTATATTTGGTAGCCCAACTTATGGAAGTAGTGTAACTGGACTTTTCAAGGTGTTTACAG	563087
EXP_CD630_565001_570000_s_PSO-60-4312	0.183	CD0475/6	CD0475/6		CAJ67297.1	5248	AAAGATTGTTCTGTTTAATAAATTCACTTAACTTTGATTTTATATTTATTTTCATATAAC	565629
EXP_CD630_565001_570000_s_PSO-60-3771	0.296	CD0476/76A	CD0476/76A			5253	AAATTGATTTGTAAAGTTTTTAAGAGTATTATATTAGTGATAAAATAAATAATTTTTAGA	566170
EXP_CD630_565001_570000_s_PSO-60-3722	0.383	CD0476A	tlpB	transposase-like protein B (remnant)	CAJ67298.1	5254	TAATTTTTAGAATCTAACTAATAACAATTTAAAATAAGTAACTTATGTAAGAATCGTAGG	566219
EXP_CD630_565001_570000_s_PSO-60-3616	0.158	CD0476A/77	CD0476A/77		CAJ67298.1	5255	TGCAAAATTCTATTAAGTAGGAACCTTGTAACTTTAGTCATGTGAGATTTATAAGGATAT	566325
EXP_CD630_565001_570000_s_PSO-60-3461	0.089	CD0477	CD0477	hypothetical protein	CAJ67298.1	5256	GAAATCTTTATATGAAAAATATAAAAGTATTTTAAAAGTAAATTCTAAGTCTGTTTTAGA	566480
EXP_CD630_565001_570000_s_PSO-60-3357	0.0509	CD0477	CD0477	hypothetical protein	CAJ67298.1	5257	CTTCAGAGGAATTTAAACATGTAGTTATCAATAATATTAAGTTAAACAAGCCTTTTTCAC	566584
EXP_CD630_565001_570000_s_PSO-60-3246	0.0546	CD0477	CD0477	hypothetical protein	CAJ67298.1	5258	ATGAAGGAAATGCAAAAAAATTGTACGATACTCAAGAGGAAACTTATAGTGGCTGTAAGA	566695
EXP_CD630_565001_570000_s_PSO-60-3046	0.0692	CD0477/8	CD0477/8		CAJ67298.1	5259	CTAAAGAAATATAAATTAATAGATTAGTGTTTGATTAATAAATTAGTGTTTGATTTAAGG	566895
EXP_CD630_565001_570000_s_PSO-60-3019	0.14	CD0477/8	CD0477/8		CAJ67298.1	5260	TGTTTGATTAATAAATTAGTGTTTGATTTAAGGATTATAGAGTAAATTTGAAGTTAGTGT	566922
EXP_CD630_565001_570000_s_PSO-60-2155	0.42	CD0478	spaF	putative lantibiotic ABC transporter,ATP-binding protein	CAJ67298.1	5268	GAGGACGACTATTATTTCAAGGAATGCCTGACCCTAATGAAAATCTAGAAGAATTTTTTA	567786
EXP_CD630_565001_570000_s_PSO-60-1402	0.43	CD0479	spaE	putative lantibiotic ABC transporter, permease protein	putative lantibiotic ABC transporter, permease protein	5276	ACTTTTGAATACTTCAGTGATTCCTATTGGGATTGTTGTTTCTTTGGTTGTGTTTATAGT	568539
EXP_CD630_565001_570000_s_PSO-60-1066	0.476	CD0480	spaG	putative lantibiotic ABC transporter, permease protein	CAJ67300.1	5279	GCTGGAAATTTTAATGGTTTTTTATGTGTAGGTATTTCTCGTGTTAGATTATATCTGGGA	568875
EXP_CD630_565001_570000_s_PSO-60-882	0.463	CD0480	spaG	putative lantibiotic ABC transporter, permease protein	CAJ67300.1	5281	GACTTGTGGTGATTGGGACACTTCCACTATTAGCTATTCATCTTTGGGTGAGTTTTGCAT	569059
EXP_CD630_570001_575000_s_PSO-60-4756	0.404	CD0481/2	CD0481/2		CAJ67302.1	5290	AATGAAAAATCAATCCCTTATTACCCAATTTAGACATACTTTTATTTTTATTATAATAGC	570185
EXP_CD630_570001_575000_s_PSO-60-4698	0.486	CD0482	spaK	putative lantibiotic resistance two-component sensor kinase	CAJ67302.1	5291	GCCAGTATAGTTGCCACAGTGATTACTTATGTATTTGCTCTCTATTTGTATATTCATTCC	570243
EXP_CD630_570001_575000_s_PSO-60-4344	0.398	CD0482	spaK	putative lantibiotic resistance two-component sensor kinase	CAJ67302.1	5294	GGAAAGATTGAGGGAGCTGTTATTCTATTCTACCAAGTGAAAATCACCTTTGCAAATATT	570597
EXP_CD630_570001_575000_s_PSO-60-4332	0.343	CD0482	spaK	putative lantibiotic resistance two-component sensor kinase	CAJ67302.1	5295	GGAGCTGTTATTCTATTCTACCAAGTGAAAATCACCTTTGCAAATATTAGAGGGAGATTT	570609
EXP_CD630_570001_575000_s_PSO-60-3188	0.434	CD0482/3	CD0482/3		CAJ67304.1	5306	AAGCTTATATTATAGTTAAAAAGATTTATTAGTTAGATTTGAAAGAAAATAGAGACAGTC	571753
EXP_CD630_575001_580000_s_PSO-60-4873	0.457	CD0484/5	CD0484/5		CAJ67309.1	5337	ACTAAAAGTTTATTTCAAAAAAACACTCTATAAGCTCTAAGTTAATAAAGTTTATAAAAG	575068
EXP_CD630_575001_580000_s_PSO-60-1990	0.458	CD0487	CD0487	putative carbon-nitrogen hydrolase	CAJ67312.1	5366	CCCAAGGGTCTGAAATTCTTGAATTTCCAAAAGCTATATAAGAAGCATTCATATTTCTAG	577951
EXP_CD630_580001_585000_s_PSO-60-3843	0.111	CD0490	CD0490	putative sugar-phosphate dehydrogenase	putative sugar-phosphate dehydrogenase	5393	GGTTCTACAAAAATAATAGCTGTGGATGTATTTGATGAGAAGTTAGACTTGGCAAAAGAG	581098
EXP_CD630_580001_585000_s_PSO-60-3769	0.446	CD0490	CD0490	putative sugar-phosphate dehydrogenase	putative sugar-phosphate dehydrogenase	5394	TTGTATAAATGCAAAAGAAAAGAATATTGTAGAAGAAATAAAAAGGTTAACTGATGGAGA	581172
EXP_CD630_580001_585000_s_PSO-60-3669	0.182	CD0490	CD0490	putative sugar-phosphate dehydrogenase	CAJ67314.1	5395	ACATGTGGTCAAGTACTGTTGCTAGCTAAAAAGGGAGGTACAGTATTGTATGCAGGTGTA	581272
EXP_CD630_580001_585000_s_PSO-60-3580	0.395	CD0490	CD0490	putative sugar-phosphate dehydrogenase	CAJ67314.1	5396	GCAATTTGAAAAGATAGTAAGAAGTGAATTAACTGTAAAGGGAACTTGGTTTGGAAACTC	581361
EXP_CD630_580001_585000_s_PSO-60-3170	0.474	CD0491	CD0491	PTS system, IIa component	CAJ67314.1	5400	AGCATAGATGAGTTTAGTAGAAAGTTAGAAGATGGAATTGAGAAATATAAGGATGAAGGG	581771
EXP_CD630_580001_585000_s_PSO-60-3063	0.447	CD0491	CD0491	PTS system, IIa component	CAJ67314.1	5401	TGCTATTATAATAAATAAATTTGCTAAGGTATGTGAGTTAGAATGTTTGACAGGTGTAAA	581878
EXP_CD630_580001_585000_s_PSO-60-1863	0.405	CD0493	CD0493	PTS system, IIc component	PTS system, IIc component	5412	CCAGCATTATTAGTTGTTTATTTTGGTCCAAATGCGATAGATGGTATGTTGGAAGTAATG	583078
EXP_CD630_580001_585000_s_PSO-60-1147	0.453	CD0494	CD0494	PTS system, IId component	PTS system, IId component	5419	GTTTGTATTGGTTTAACTGAGGGAGGAGCATCAATTGCAGGACCTATATTATTTGTAATA	583794
EXP_CD630_585001_590000_s_PSO-60-3805	0.454	CD0495; 7	CD0495_orf22	putative regulatory protein (pseudogene)_conjugative transposon protein	CAJ67318.1	5440	TATCAGATGAAATCAAAGAGCGTACCTATGACCTTAAATCCAAAGGACAAGGACGTATGA	586136
EXP_CD630_585001_590000_s_PSO-60-3648	0.41	CD0495; 7	CD0495_orf22	putative regulatory protein (pseudogene)_conjugative transposon protein	putative regulatory protein (pseudogene)_conjugative transposon protein	5441	TACTTTTCAAGGGGCAGATGTGGACTGGTATATCAAGGCTGACGATATTGTGCTAACAAA	586293
EXP_CD630_585001_590000_s_PSO-60-2545	0.388	CD0495; 8	CD0495_orf21	putative regulatory protein (pseudogene)_conjugative transposon FtsK/SpoIIIE-family protein	CAJ67319.1	5452	CTCATTTTCTTATCTTTGATGAATATGTGGCTTTTATGGAAATGCTGGGAACAAAGGAAA	587396
EXP_CD630_585001_590000_s_PSO-60-2366	0.216	CD0495; 8	CD0495_orf21	putative regulatory protein (pseudogene)_conjugative transposon FtsK/SpoIIIE-family protein	putative regulatory protein (pseudogene)_conjugative transposon FtsK/SpoIIIE-family protein	5454	CAGTTTAATTTTAGAGTGGCTTTAGGTCGTATGTCTGAAATGGGCTATGGCATGATGTTT	587575
EXP_CD630_585001_590000_s_PSO-60-2204	0.242	CD0495; 8	CD0495_orf21	putative regulatory protein (pseudogene)_conjugative transposon FtsK/SpoIIIE-family protein	CAJ67320.1	5456	CCTAAAGGACATGATTTCTTAGAGGAAATAAAAAGGTTATCCCACAGCAAACAGGACACG	587737
EXP_CD630_585001_590000_s_PSO-60-1245	0.385	CD0495; 9	CD0495_orf20	putative regulatory protein (pseudogene)_ putative conjugative transposon replication initiation factor	CAJ67322.1	5465	GGTTCATTACAAAGCGAAGTCTATTTCTGTATCTATGAAAAGGACTATGAGCAGTACAAG	588696
EXP_CD630_585001_590000_s_PSO-60-292	0.446	CD0495; 500	CD0495_orf18	putative regulatory protein (pseudogene)_conjugative transposon protein	CAJ67323.1	5474	GAATTAGTCGGTGCTTGGTTTACCTTTCCCATTGATTTTGAAGAAGTCAAAGAGAAAATC	589649
EXP_CD630_590001_595000_s_PSO-60-4771	0.478	CD0495	CD0495	putative regulatory protein (pseudogene)	CAJ67323.1	5478	AAGGATTGATTCTATGAAGAAAATACGAAGCTATACCAGTATTTGGTCTGTTGAGAAAGT	590170
EXP_CD630_590001_595000_s_PSO-60-4582	0.286	CD0495; 501	CD0495_orf17	conjugative transposon membrane protein	putative regulatory protein (pseudogene)	5479	ATTTCTCAAATACTTTGGGATTCCTGTCGCTTTCACATGGTTTATGTCTACAAAAACCTT	590359
EXP_CD630_590001_595000_s_PSO-60-3918	0.471	CD0495; 502	CD0495_orf16	putative regulatory protein (pseudogene)_conjugative transposon ATP/GTP-binding protein	0	5485	CATGAGTAATGATGAAATCCTGCGTTTTCAGAAGATGGAAAAGCTCTTGGAAAATAAAAT	591023
EXP_CD630_590001_595000_s_PSO-60-3356	0.466	CD0495; 502	CD0495_orf16	putative regulatory protein (pseudogene)_conjugative transposon ATP/GTP-binding protein	0	5490	CAATCCAAAGAATCTATGTACAAACTCTCTTATGTGGTTCGGGTTTCTGCTAATGATTTG	591585
EXP_CD630_590001_595000_s_PSO-60-2957	0.34	CD0495; 502	CD0495_orf16	putative regulatory protein (pseudogene)_conjugative transposon ATP/GTP-binding protein	CAJ67325.1; 0	5494	GGTAAATCCTTTGCGAATAACCTTATCGTCTATTATGCAGTGCTTTATGGAGCACAAGCA	591984
EXP_CD630_590001_595000_s_PSO-60-2769	0.498	CD0495; 502	CD0495_orf16	putative regulatory protein (pseudogene)_conjugative transposon ATP/GTP-binding protein	CAJ67326.1; 0	5496	TATGAAAAATCCAAAAGATTCTGAATCACTGGCTATTGATATTCTGACATTCCTTACAGG	592172
EXP_CD630_590001_595000_s_PSO-60-2556	0.463	CD0495; 502	CD0495_orf16	putative regulatory protein (pseudogene)_conjugative transposon ATP/GTP-binding protein	0	5498	CTTTACGGATTATGATTTTGCACATCTCTTATTCAGTGATGGCTATGTCGAACAATCTAT	592385
EXP_CD630_590001_595000_s_PSO-60-1956	0.481	CD0495	CD0495	putative regulatory protein (pseudogene)	CAJ67327.1; 0	5504	GCCTGTGAGAAAAGAGGTGTAATGATGGTACAGAAATTAAAATCAAACTGGACTCTGAAG	592985
EXP_CD630_590001_595000_s_PSO-60-1349	0.217	CD0495; 503	CD0495_orf15	putative regulatory protein (pseudogene)_conjugative transposon membrane protein	CAJ67327.1; 0	5510	CCTTTATTGCCTATGCTCCCGACTACATTAAAAAAATCAATGATTTTTCATCAGACATCA	593592
EXP_CD630_590001_595000_s_PSO-60-596	0.388	CD0495; 503	CD0495_orf15	putative regulatory protein (pseudogene)_conjugative transposon membrane protein	CAJ67329.1; 0	5516	TGATGAGAAAACCTCGTATGCTTATGCACGCTCATATGCACCGCCTACAGCGTAAACTTG	594345
EXP_CD630_590001_595000_s_PSO-60-91	0.484	CD0495; 503	CD0495_orf15	putative regulatory protein (pseudogene)_conjugative transposon membrane protein	CAJ67329.1; 0	5521	TACTAAGCAAGAACAATCTCATGATGGACAGACCGCAAAACAATCTTCTATTCAGACTTC	594850
EXP_CD630_595001_600000_s_PSO-60-4467	0.298	CD0495; 504	CD0495_orf14	putative cell wall hydrolase_putative cell wall hydrolase	CAJ67330.1; 0	5526	TTGAGTACAGAAGAATCTATCAAGCAAGGTGTGAAGTATTTCAGTGAATTATTAGCCAGT	595474
EXP_CD630_595001_600000_s_PSO-60-4066	0.385	CD0495; 504	CD0495_orf14	putative cell wall hydrolase_putative cell wall hydrolase	CAJ67331.1; 0	5530	TACTTCATTTGATTGTAGCGGACTGACACAATGGACGTATGGCAAAGCTGGGATTAAATT	595875
EXP_CD630_595001_600000_s_PSO-60-3800	0.0939	CD0495; 504	CD0495_orf14	putative cell wall hydrolase_putative cell wall hydrolase	CAJ67331.1; 0	5533	TCGCAAAAACAAAAGTTGTAACGAGAACTGATAATTCGAAAAGTCGAATGACGGAGTAAC	596141
EXP_CD630_595001_600000_s_PSO-60-3648	0.0168	CD0495; 504	CD0495_orf14	putative cell wall hydrolase_putative cell wall hydrolase	0	5534	CTAATCGTATTTTGAGAATACGAAAGGAAATGCGAACTAGAGGTAGTCGAGTGTCCGATA	596293
EXP_CD630_595001_600000_s_PSO-60-3581	0.0122	CD0495; 504	CD0495_orf14	putative cell wall hydrolase_putative cell wall hydrolase	CAJ67332.1; 0	5535	CTTCCATAAAATACTCATGGTAAGAATGTGCGAAAAGCACTGACGAAATTCTGAATGTAC	596360
EXP_CD630_595001_600000_s_PSO-60-3461	0.01	CD0495; 504	CD0495_orf14	putative cell wall hydrolase_putative cell wall hydrolase	CAJ67332.1; 0	5536	GAGTAAAACTGGTCACTATGAAACTCCCTATATCGTTACAGGCGATATCAAGCAAACAGG	596480
EXP_CD630_595001_600000_s_PSO-60-3418	0.01	CD0495; 504	CD0495_orf14	putative cell wall hydrolase_putative cell wall hydrolase	0	5537	GATATCAAGCAAACAGGCACAGAGGGATTACCTAAAAGTATGATGTACGGATAGAATTAT	596523
EXP_CD630_595001_600000_s_PSO-60-3317	0.0103	CD0495; 504	CD0495_orf14	putative cell wall hydrolase_putative cell wall hydrolase	CAJ67333.1; 0	5538	AATGAAGTGTTTGTAAGGAAAAGCTTTGACTATAACTTACATTAATTTCAGTGAAAGTGG	596624
EXP_CD630_595001_600000_s_PSO-60-3184	0.01	CD0495; 504	CD0495_orf14	putative cell wall hydrolase_putative cell wall hydrolase	CAJ67333.1; 0	5539	TTGACTGTTCATGAATTAGGTTCGGGTAAGACTAAGATAGGAAAACTTCATTATTACGGA	596757
EXP_CD630_595001_600000_s_PSO-60-3118	0.01	CD0495; 504	CD0495_orf14	putative cell wall hydrolase_putative cell wall hydrolase	CAJ67333.1; 0	5540	CAACTAATGACAGTCAAAGTTAGTAACAAAAAGGCACTGAGGTTCAATGAGTATTACGAT	596823
EXP_CD630_595001_600000_s_PSO-60-2980	0.01	CD0495; 504; 506	CD0495_orf14_506	putative cell wall hydrolase_putative cell wall hydrolase_group II intron reverse transcriptase/maturase	CAJ67333.1; 0	5541	ACACAAGAAGAAAATATTTTATTGGCTTATCGAAATATCAAAAGCAATAAAGGCAGTAAA	596961
EXP_CD630_595001_600000_s_PSO-60-2874	0.0138	CD0495; 504; 506	CD0495_orf14_506	putative cell wall hydrolase_putative cell wall hydrolase_group II intron reverse transcriptase/maturase	CAJ67333.1; 0	5542	ACCCATATCAATTAGTTCAATACGTTCAAAATCGATTTAACAACTTTCAACCTCACTCCA	597067
EXP_CD630_595001_600000_s_PSO-60-2749	0.01	CD0495; 504; 506	CD0495_orf14_506	putative cell wall hydrolase_putative cell wall hydrolase_group II intron reverse transcriptase/maturase	CAJ67333.1; 0	5543	GATAGATTAGTACAGCAATGCATAAAGCAGATCCTTGAACCAATTTTGGAAGCAAAATTC	597192
EXP_CD630_595001_600000_s_PSO-60-2708	0.01	CD0495; 504; 506	CD0495_orf14_506	putative cell wall hydrolase_putative cell wall hydrolase_group II intron reverse transcriptase/maturase	CAJ67333.1; 0	5544	AATTTTGGAAGCAAAATTCCATAAGCATTCTTATGGATTTCGACCAGAAAGAAGTTCGCA	597233
EXP_CD630_595001_600000_s_PSO-60-2554	0.01	CD0495; 504; 506	CD0495_orf14_506	putative cell wall hydrolase_putative cell wall hydrolase_group II intron reverse transcriptase/maturase	CAJ67333.1; 0	5545	GGAAAATTGCTTAAGCAACTCTGGACAATGAAAATTCGAGACAAGACATTTATTTCAATA	597387
EXP_CD630_595001_600000_s_PSO-60-2508	0.01	CD0495; 504; 506	CD0495_orf14_506	putative cell wall hydrolase_putative cell wall hydrolase_group II intron reverse transcriptase/maturase	CAJ67333.1; 0	5546	CATTTATTTCAATATTGTCGAGAATGCTTAAGGCAGAGGTAAAAGGCATTGGAAAATCAA	597433
EXP_CD630_595001_600000_s_PSO-60-2359	0.0109	CD0495; 504; 506	CD0495_orf14_506	putative cell wall hydrolase_putative cell wall hydrolase_group II intron reverse transcriptase/maturase	CAJ67333.1; 0	5547	GACGGATTTCCAACCAAAAGAAAATACAGTAGTCTGCTGAGTAAAACTCAATCAATAAGA	597582
EXP_CD630_595001_600000_s_PSO-60-2174	0.0103	CD0495; 504; 506	CD0495_orf14_506	putative cell wall hydrolase_putative cell wall hydrolase_group II intron reverse transcriptase/maturase	CAJ67333.1; 0	5548	TGATTTAGACATAAGTCCTGAAAAGTCAAAAGTAACTAATCTGAGAAAAAATTATTCTGA	597767
EXP_CD630_595001_600000_s_PSO-60-1988	0.0107	CD0495; 504; 506	CD0495_orf14_506	putative cell wall hydrolase_putative cell wall hydrolase_group II intron reverse transcriptase/maturase	CAJ67333.1; 0	5549	CGCTAATCCAACTGTAGATAATGTCAATAAGTACAACTCTGTTGTTCTAGGTTTGCATAA	597953
EXP_CD630_595001_600000_s_PSO-60-1910	0.01	CD0495; 504; 506	CD0495_orf14_506	putative cell wall hydrolase_putative cell wall hydrolase_group II intron reverse transcriptase/maturase	CAJ67333.1; 0	5550	TCTGGTCAACTTAGATTTTGTAGATATTGCTTTCACAGTAAATAAAAGTCTTGATTGTCG	598031
EXP_CD630_595001_600000_s_PSO-60-1795	0.0128	CD0495; 504; 506	CD0495_orf14_506	putative cell wall hydrolase_putative cell wall hydrolase_group II intron reverse transcriptase/maturase	CAJ67333.1; 0	5551	TATAAACAATATAACTGGAAGAAACGATTCATAGCGAACATGATTTTATTTCCAATAGCC	598146
EXP_CD630_595001_600000_s_PSO-60-1677	0.0117	CD0495; 504; 506	CD0495_orf14_506	putative cell wall hydrolase_putative cell wall hydrolase_group II intron reverse transcriptase/maturase	CAJ67333.1; 0	5552	AAGGTAGGCTGTTTATTCATCAAAGATTAAAGATGGATATGCATACCGTTTATTACCTGC	598264
EXP_CD630_595001_600000_s_PSO-60-1443	0.035	CD0495; 504; 506	CD0495_orf14_506	putative cell wall hydrolase_putative cell wall hydrolase_group II intron reverse transcriptase/maturase	CAJ67333.1; 0	5553	TGATTGTTACAAAAGAAACACACAAATTGATTCATGCGACTAAAAGAGAAACGATAGTTC	598498
EXP_CD630_595001_600000_s_PSO-60-1397	0.031	CD0495; 504; 506	CD0495_orf14_506	putative cell wall hydrolase_putative cell wall hydrolase_group II intron reverse transcriptase/maturase	CAJ67333.1; 0	5554	AGAAACGATAGTTCATTATTTACCTTTGGTATTAAAAAAGGAAAGATCATTGGAAAAGCT	598544
EXP_CD630_595001_600000_s_PSO-60-1260	0.059	CD0495; 504	CD0495_orf14	putative cell wall hydrolase_putative cell wall hydrolase	CAJ67333.1; 0	5555	CTCTCATGCACGGTGTGAAGCGGGGGAAAAGATGGAGATAACCTCAAAGTCTTACCTATC	598681
EXP_CD630_595001_600000_s_PSO-60-1142	0.478	CD0495	CD0495	putative regulatory protein (pseudogene)	CAJ67333.1; 0	5556	GCAGGACGAATCAAACAATGAGAAAGGAAGATTCAATGATGAAATTCAGAAAAAATCAGA	598799
EXP_CD630_600001_605000_s_PSO-60-4887	0.448	CD0495; 508	CD0495_tetM	putative regulatory protein (pseudogene)_conjugative transposon tetracycline resistance protein	CAJ67334.1; 0	5567	GTTTTAGCTCATGTTGACGCAGGAAAAACTACTTTGACAGAAAGCTTACTATATACTAGT	600054
EXP_CD630_600001_605000_s_PSO-60-4752	0.46	CD0495; 508	CD0495_tetM	putative regulatory protein (pseudogene)_conjugative transposon tetracycline resistance protein	CAJ67334.1; 0	5568	GGAATTACAATTCAGACAGCAGTAACCTCTTTTCAGTGGAAAGATATTAAGGTAAATATC	600189
EXP_CD630_600001_605000_s_PSO-60-4714	0.165	CD0495; 508	CD0495_tetM	putative regulatory protein (pseudogene)_conjugative transposon tetracycline resistance protein	CAJ67334.1; 0	5569	GAAAGATATTAAGGTAAATATCATAGATACTCCAGGACATATGGATTTTTTAGCAGAAGT	600227
EXP_CD630_600001_605000_s_PSO-60-4625	0.251	CD0495; 508	CD0495_tetM	putative regulatory protein (pseudogene)_conjugative transposon tetracycline resistance protein	CAJ67334.1; 0	5570	CAATCCTACTAATTTCTGCGAGAGATGGAGTACAAGCACAAACTCGGATATTATTTCATG	600316
EXP_CD630_600001_605000_s_PSO-60-4351	0.233	CD0495; 508	CD0495_tetM	putative regulatory protein (pseudogene)_conjugative transposon tetracycline resistance protein	CAJ67334.1; 0	5572	GGAGAAATATACACTTGGGAAATCATTGGAGATATTAGAACTCGAACAAGAGGAAATCAG	600590
EXP_CD630_600001_605000_s_PSO-60-3542	0.451	CD0495; 508	CD0495_tetM	putative regulatory protein (pseudogene)_conjugative transposon tetracycline resistance protein	CAJ67335.1; 0	5579	GCGGAGTACAGTATGAGAGCTCGGTTTCTCTTGGATACTTAAATCAATCGTTTCAAAATG	601399
EXP_CD630_600001_605000_s_PSO-60-3447	0.492	CD0495; 508	CD0495_tetM	putative regulatory protein (pseudogene)_conjugative transposon tetracycline resistance protein	CAJ67335.1; 0	5580	GGATTGTATGGTTGGAATGTGACGGACTGTAAAATCTGTTTTAAGTATGGCTTATACTAT	601494
EXP_CD630_600001_605000_s_PSO-60-1501	0.429	CD0495; 510	CD0495_orf7	putative regulatory protein (pseudogene)_putative regulatory protein (pseudogene)	CAJ67335.1; 0; CAJ67336.1	5598	CCTACTGCTGTTCTATTTTATGGACATGAGTGATTCAGAAATAGCGGATTTACTGAAATT	603440
EXP_CD630_600001_605000_s_PSO-60-566	0.31	CD0495	CD0495	putative regulatory protein (pseudogene)	CAJ67335.1; 0; CAJ67336.1	5607	GTATAATGGAATGGATATGAGTTGTTTGTTTGCTGTGGAAAGGAGCTTACATTGTTAAAA	604375
EXP_CD630_600001_605000_s_PSO-60-376	0.46	CD0495; 511	495_tndX	putative regulatory protein (pseudogene)_conjugative transposon site-specific recombinase	CAJ67335.1; 0; CAJ67336.1	5609	TTTATGTATATGATGAGTACATTGATGATGGATTCAGCGGAACAACTTTTAACAGACCTG	604565
EXP_CD630_600001_605000_s_PSO-60-193	0.438	CD0495; 511	495_tndX	putative regulatory protein (pseudogene)_conjugative transposon site-specific recombinase	CAJ67335.1; 0	5611	ATTTAGATGTTCGCTTTATCGCTATCAATGATATGGTTGATACTGCACAAGATGATAACG	604748
EXP_CD630_605001_610000_s_PSO-60-4924	0.389	CD0495; 511	495_tndX	putative regulatory protein (pseudogene)_conjugative transposon site-specific recombinase	CAJ67337.1; 0	5613	CAACAAGGTACAAGTACACATCAAATCGCAAGGATACTTTGTAAAGATGGAATTTTAGTT	605017
EXP_CD630_605001_610000_s_PSO-60-842	0.0722	CD0514	CD0514	cell surface protein (putative hemagglutinin/adhesin)	CAJ67343.1; 0	5652	AGTGGAGGAAGTTCTTCATCAAAGGTAGGTCAAATAAAATTTAGTGCAACAGATAAACAA	609099
EXP_CD630_605001_610000_s_PSO-60-744	0.0288	CD0514	CD0514	cell surface protein (putative hemagglutinin/adhesin)	CAJ67343.1; 0	5653	AGATAACACATATATACTAAAATTAACAAATGGGACAGTAAAAGATGGAGATGTAAAAGC	609197
EXP_CD630_605001_610000_s_PSO-60-676	0.0173	CD0514	CD0514	cell surface protein (putative hemagglutinin/adhesin)	CAJ67343.1; 0	5654	AAGTAGCAGGATTACCATCAGGACTAGATTATACAGCAGTAGGAAATAGATCAGCAAATA	609265
EXP_CD630_605001_610000_s_PSO-60-596	0.0162	CD0514	CD0514	cell surface protein (putative hemagglutinin/adhesin)	0	5655	GGAACAGCAAGCCAATCAATACAAAATGATTTAAATAATGTAAGTGTGCTAGTTAAAGCA	609345
EXP_CD630_605001_610000_s_PSO-60-442	0.01	CD0514	CD0514	cell surface protein (putative hemagglutinin/adhesin)	CAJ67344.1; 0	5656	TTGATGCAACAGATAAACAAATAAAAATGGCATCAGGAGATAAGACAGTAGATCCATCAG	609499
EXP_CD630_605001_610000_s_PSO-60-384	0.01	CD0514	CD0514	cell surface protein (putative hemagglutinin/adhesin)	0	5657	AGATGACACATATGTACTAACATTAACAAAAGGAACAGCAAAAGATGGAGATGTAAAGGC	609557
EXP_CD630_605001_610000_s_PSO-60-274	0.0116	CD0514	CD0514	cell surface protein (putative hemagglutinin/adhesin)	0	5658	GAGATTCATCAACAAATACAATAACAATAACAGTATCAAGAACAGCAAGCCAAGCAGTAC	609667
EXP_CD630_605001_610000_s_PSO-60-169	0.0109	CD0514	CD0514	cell surface protein (putative hemagglutinin/adhesin)	CAJ67345.1; 0	5659	TATCTGAAACAACTGCCACAGATTCAGCAGCAAATGCAACATTTGAAGTTAAAAAATATG	609772
EXP_CD630_605001_610000_s_PSO-60-44	0.0119	CD0514	CD0514	cell surface protein (putative hemagglutinin/adhesin)	0	5660	GGAGATAAGACAGTAGACCCATCAGATGACACATATGTACTAACATTAACAAAAGGAACA	609897
EXP_CD630_610001_615000_s_PSO-60-4899	0.0128	CD0514	CD0514	cell surface protein (putative hemagglutinin/adhesin)	0	5661	CAAATACAATAACAATAACAGTATCAGGAACAGCAAGCCAAGCAGTACAAACTGATTTAG	610042
EXP_CD630_610001_615000_s_PSO-60-4674	0.011	CD0514	CD0514	cell surface protein (putative hemagglutinin/adhesin)	0	5662	AGACAGTAGATCCATCAGATGACACATATGTACTAACATTAACAAAAGGAACAGCAAAAG	610267
EXP_CD630_610001_615000_s_PSO-60-4614	0.01	CD0514	CD0514	cell surface protein (putative hemagglutinin/adhesin)	0	5663	ATGGAGATGTAAAGGCTAATGTTGAAGTAACAGGATTACCATCAGGGTTAGATTATACAG	610327
EXP_CD630_610001_615000_s_PSO-60-4536	0.0147	CD0514	CD0514	cell surface protein (putative hemagglutinin/adhesin)	0	5664	CAAATACAATAACAATAACAGTATCAGGAACAGCAAGCCAAGCAGTACAAACTGATTTAG	610405
EXP_CD630_610001_615000_s_PSO-60-4353	0.0203	CD0514	CD0514	cell surface protein (putative hemagglutinin/adhesin)	CAJ67346.1; 0	5665	ATGCAACAGATAAACAAATAAAAATGGCATCAGGAGATAAGACAGTAGACCCATCAGATG	610588
EXP_CD630_610001_615000_s_PSO-60-4317	0.0109	CD0514	CD0514	cell surface protein (putative hemagglutinin/adhesin)	CAJ67346.1; 0	5666	ATAAGACAGTAGACCCATCAGATGACACATATGTACTAACATTAACAAAAGGAACAGCAA	610624
EXP_CD630_610001_615000_s_PSO-60-4176	0.0157	CD0514	CD0514	cell surface protein (putative hemagglutinin/adhesin)	CAJ67346.1; 0	5667	CAAATACAATAACAATAACAGTATCAGGAACAGCAAGCCAAGCAGTACAAACTGATTTAG	610765
EXP_CD630_610001_615000_s_PSO-60-4047	0.011	CD0514	CD0514	cell surface protein (putative hemagglutinin/adhesin)	CAJ67346.1; 0	5668	CAACATTTGAAGTTAAAAAATATGTGGCACCAGCAATAGGTCAATTAACTTTTGATGCAA	610894
EXP_CD630_610001_615000_s_PSO-60-3957	0.0103	CD0514	CD0514	cell surface protein (putative hemagglutinin/adhesin)	CAJ67346.1; 0	5669	ATAAGACAGTAGACCCATCAGATGACACATATGTACTAACATTAACAAAAGGAACAGCAA	610984
EXP_CD630_610001_615000_s_PSO-60-3894	0.0102	CD0514	CD0514	cell surface protein (putative hemagglutinin/adhesin)	CAJ67346.1; 0	5670	ATGGAGATGTAAAGGCTAATGTTGAAGTAACAGGATTACCATCAGGGTTAGATTATACAG	611047
EXP_CD630_610001_615000_s_PSO-60-3816	0.0127	CD0514	CD0514	cell surface protein (putative hemagglutinin/adhesin)	CAJ67346.1; 0	5671	CAAATACAATAACAATAACAGTATCAGGAACAGCAAGCCAAGCAGTACAAACTGATTTAG	611125
EXP_CD630_610001_615000_s_PSO-60-3657	0.0147	CD0514	CD0514	cell surface protein (putative hemagglutinin/adhesin)	CAJ67346.1; 0	5672	CAGCAATAGGTCAATTAACTTTTGATGCAACAGATAAACAAATAAAAATGGCATCAGGAG	611284
EXP_CD630_610001_615000_s_PSO-60-3597	0.0117	CD0514	CD0514	cell surface protein (putative hemagglutinin/adhesin)	CAJ67346.1; 0	5673	ATAAGACAGTAGACCCATCAGATGACACATATGTACTAACATTAACAAAAGGAACAGCAA	611344
EXP_CD630_610001_615000_s_PSO-60-3456	0.0153	CD0514	CD0514	cell surface protein (putative hemagglutinin/adhesin)	CAJ67346.1; 0	5674	CAAATACAATAACAATAACAGTATCAGGAACAGCAAGCCAAGCAGTACAAACTGATTTAG	611485
EXP_CD630_610001_615000_s_PSO-60-3244	0.0118	CD0514	CD0514	cell surface protein (putative hemagglutinin/adhesin)	CAJ67346.1; 0	5675	TCAGGAGATAAGACAGTAGACCCATCAGATGACACATATGTACTAACATTAACAAAAGGA	611697
EXP_CD630_610001_615000_s_PSO-60-3218	0.01	CD0514	CD0514	cell surface protein (putative hemagglutinin/adhesin)	CAJ67346.1; 0	5676	AGATGACACATATGTACTAACATTAACAAAAGGAACAGCAAAAGATGGAGATGTAAAGGC	611723
EXP_CD630_610001_615000_s_PSO-60-3096	0.0143	CD0514	CD0514	cell surface protein (putative hemagglutinin/adhesin)	CAJ67346.1; 0	5677	CAAATACAATAACAATAACAGTATCAGGAACAGCAAGCCAAGCAGTACAAACTGATTTAG	611845
EXP_CD630_610001_615000_s_PSO-60-2967	0.0127	CD0514	CD0514	cell surface protein (putative hemagglutinin/adhesin)	CAJ67346.1; 0	5678	CAACATTTGAAGTTAAAAAATATGTGGCACCAGCAATAGGTCAATTAACTTTTGATGCAA	611974
EXP_CD630_610001_615000_s_PSO-60-2877	0.0107	CD0514	CD0514	cell surface protein (putative hemagglutinin/adhesin)	CAJ67346.1; 0	5679	ATAAGACAGTAGACCCATCAGATGACACATATGTACTAACATTAACAAAAGGAACAGCAA	612064
EXP_CD630_610001_615000_s_PSO-60-2814	0.01	CD0514	CD0514	cell surface protein (putative hemagglutinin/adhesin)	0	5680	ATGGAGATGTAAAGGCTAATGTTGAAGTAATAGGATTACCATCAGGGTTAGATTATACAG	612127
EXP_CD630_610001_615000_s_PSO-60-2718	0.0121	CD0514	CD0514	cell surface protein (putative hemagglutinin/adhesin)	0	5681	CAGTATCAGGAACAGCAAGCCAAGCAGTACAAACTGATTTAGATAATATAAGTGTGTTAG	612223
EXP_CD630_610001_615000_s_PSO-60-2583	0.0433	CD0514	CD0514	cell surface protein (putative hemagglutinin/adhesin)	0	5682	CGTCAGATCCAATATCAACAATAGGAAAAATATCTTCTGGGCTATCAAGTTTATTTAATA	612358
EXP_CD630_610001_615000_s_PSO-60-2479	0.0782	CD0514/5	CD0514/5		0	5683	GATGTAAATTTTCTTGATAATACTAGTATTGGCTGTAGGATTTTTAAAATAATTTTTCTA	612462
EXP_CD630_610001_615000_s_PSO-60-2405	0.413	CD0514/5	CD0514/5		0	5684	ATAAGAATAGTATAAATCTGAAATAATGTTTGAATAAAGGTATTTAATAAGTATTTATAC	612536
EXP_CD630_615001_620000_s_PSO-60-1401	0.435	CD0518	CD0518	putative membrane protein	CAJ67348.1	5738	TTTTACTGCCTTAAGCTTTGGAGTGCTATTTAATATGAAAGGAAAAAACTTAATACTAGC	618540
EXP_CD630_620001_625000_s_PSO-60-4553	0.257	CD0519/20	CD0519/20		CAJ67349.1	5750	ATTTATGCTTGTTGGATAGAAATGTTTTATAATTGAAGTATTATAATTTATGAAATTGAA	620388
EXP_CD630_620001_625000_s_PSO-60-2572	0.429	CD0521	CD0521	two-component response regulator	CAJ67350.1	5770	GGAACAGCTATATCACTTATACATTCTCTTGACCCAGATTTGATAATTTTGGATTTAGGA	622369
EXP_CD630_620001_625000_s_PSO-60-2505	0.373	CD0521	CD0521	two-component response regulator	CAJ67350.1	5771	ATATTGATGGGATTGAGGTAATAGGACGAGTTAGGGCATGTGCAAAGACTAATAAAATAA	622436
EXP_CD630_620001_625000_s_PSO-60-2345	0.465	CD0521	CD0521	two-component response regulator	CAJ67350.1	5772	GGCTAGAGTACGTGTGGCTCTTAGAAATAAAGCTCAACAGGATAATATAAATAATGATGC	622596
EXP_CD630_620001_625000_s_PSO-60-2287	0.372	CD0521	CD0521	two-component response regulator	CAJ67350.1	5773	GCTCCAAAGTCTTTTGAAGTTAAAAACCTAAAGATAGATTATGAAAATCATATTGTGTCA	622654
EXP_CD630_620001_625000_s_PSO-60-1954	0.396	CD0521/2	CD0521/2		CAJ67350.1	5776	GGTTACTAAATGAATATGAGTAATAATCAGATAGAAATTATTTGTTATGTAAGAAAATCT	622987
EXP_CD630_620001_625000_s_PSO-60-1456	0.244	CD0521/2	CD0521/2		CAJ67350.1	5781	CGTGGAAAAGTATATCATATTTTATGCTTTATTATGTCTTCTTCGTTGATTACTTATTAG	623485
EXP_CD630_620001_625000_s_PSO-60-1289	0.357	CD0521/2	CD0521/2			5783	ATGGATAATATCAATTTATATATGGATAATATCAATTTAACATTTTTTTTTGATATAAAA	623652
EXP_CD630_620001_625000_s_PSO-60-1061	0.261	CD0521/2	CD0521/2			5785	GAGATTTGTCATTTATATGAGAATTAATTATAAACACATAATGAGATAATTAATTATAAA	623880
EXP_CD630_625001_630000_s_PSO-60-1195	0.342	CD0523/4	CD0523/4		CAJ67355.1	5832	TTATGTAAAATACTAGAATAAATTATTAATATAAAATACTAGAGCCTATTATTAAAAATG	628746
EXP_CD630_625001_630000_s_PSO-60-1100	0.296	CD0523/4	CD0523/4		CAJ67355.1	5833	TTATGAAAAATGTTAGAACAAATTACTATATAAAATATCAAAGCTTATTATGAAAAATGT	628841
EXP_CD630_625001_630000_s_PSO-60-575	0.375	CD0524	CD0524	putative peptidase	putative peptidase	5838	TTCAGGTATATGAGACCTAATTTCAGCAGTCAATGTAACCTTATCAGTTACTATGTTTGT	629366
EXP_CD630_635001_640000_s_PSO-60-3879	0.483	CD0530/1	CD0530/1		CAJ67358.1	5898	CAAATGAATTAAGATGATAATAAGTGAATTGATATAGAAATAAGTAAATTAAGTAAGACG	636062
EXP_CD630_635001_640000_s_PSO-60-3759	0.325	CD0530/1	CD0530/1		0	5899	TAACAAATGAGATGATAATAAGTAAATTGATATAGAAATAAGTAAATTAAGTAAGATGAT	636182
EXP_CD630_635001_640000_s_PSO-60-3644	0.443	CD0530/1	CD0530/1		0	5900	CGATAACAAATGAGATGATAATAAGTAAATTGATATAGTAATAAATAAATTAAGATGATA	636297
EXP_CD630_640001_645000_s_PSO-60-958	0.497	CD0539	cheA	chemotaxis protein	putative methyl accpeting chemotaxis protein	5969	GACAAGTTTATTACTCGAACAATTAGATGAAATTATGATTCAAATAGAAAAAGAGAAAGT	643983
EXP_CD630_645001_650000_s_PSO-60-4688	0.464	CD0539	cheA	chemotaxis protein	CAJ67366.1	5981	ATAGAGCCTATTGAGGAGCGTATAGCGAAAGGTAAAGAAGAAGTGGGAAAGATAGTTTTA	645253
EXP_CD630_645001_650000_s_PSO-60-4571	0.429	CD0539	cheA	chemotaxis protein	CAJ67366.1	5982	ATTATGAGAGATAAGATTTTGGCAAAAGCTAAGGAACAAGGTCTTCTTAAACATCAAAGT	645370
EXP_CD630_645001_650000_s_PSO-60-183	0.396	CD0544	CD0544	putative ornithine cyclodeaminase	putative ornithine cyclodeaminase	6026	GAATCAACAGATGCAGTTTTATCTGAGTCAGGAGATATATTAATTCCATTAAAAGAAGGT	649758
EXP_CD630_655001_660000_s_PSO-60-4891	0.408	CD0549/550	CD0549/550			6075	CTTAATACATAGAGTAATAATATGATTATAAATTTATTGATTAATTTTATTATTATTTTT	655050
EXP_CD630_655001_660000_s_PSO-60-4686	0.328	CD0549/550	CD0549/550		CAJ67377.1	6077	AATATATAGTTAAAGGGTTAGGGTAAAAGAGTAATCGTAAAATAAATATATGGATGATGG	655255
EXP_CD630_655001_660000_s_PSO-60-4562	0.28	CD0549/550	CD0549/550		CAJ67377.1	6078	AATATATGGATGATGTGGATAAGAATAGTAAGAAAAAATAGATAGTTAAAGGGTTAGGGT	655379
EXP_CD630_655001_660000_s_PSO-60-4435	0.46	CD0549/550	CD0549/550		CAJ67377.1	6080	AAAGGGTTAGGGTGAAAGAGTAATCGTAAAATAAATATATGGATGATGGTAGATAAGAAT	655506
EXP_CD630_655001_660000_s_PSO-60-4304	0.261	CD0549/550	CD0549/550		CAJ67377.1	6081	GGATAGAGTAGTAAGAAAATAAATAGATAAAGGGATAGAATAAATTTAAATATGGAAAAT	655637
EXP_CD630_655001_660000_s_PSO-60-3371	0.368	CD0550/1	CD0550/1		CAJ67378.1	6090	GATGGATAGTGTTTTAAATAATAAGAAGTAATACTCTAAGTGATAGACAGTGTTTTAAAT	656570
EXP_CD630_660001_665000_s_PSO-60-476	0.27	CD0557/8	CD0557/8		putative phosphoribulokinase/uridine kinase	6165	AAATGGCATAGCAAGTAGTGTTATTGGTTTATGTTAAGTATATTAAGTGTAAAGTGGAGA	664465
EXP_CD630_665001_670000_s_PSO-60-2356	0.491	CD0560	nfo	endonuclease IV	endonuclease IV	6194	GGTTATGATATAGTGAATGATTTAGATGGGGTTTTGGAAGAATTTGATAAGGTTATAGGC	667585
EXP_CD630_665001_670000_s_PSO-60-1945	0.242	CD0560/1	CD0560/1		CAJ67388.1	6198	GTATAAAGTATGATTATATAAAGTATGATTATATTATGAATAGATTGATATAAAATATAA	667996
EXP_CD630_665001_670000_s_PSO-60-647	0.483	CD0561/2	CD0561/2		CAJ67390.1	6210	ATTAAATATTTACTTAATGCTTTTTAAAAACATTTGTTTGAGTATAGACATAACACAATT	669294
EXP_CD630_670001_675000_s_PSO-60-4634	0.247	CD0562/3	CD0562/3		CAJ67390.1	6219	ATGAAAAAGGCTAAGTATATAAAGGAGTTAGTAGATAAAAAAATTAAATAGATAAAAAGA	670307
EXP_CD630_670001_675000_s_PSO-60-4459	0.175	CD0562/3	CD0562/3		CAJ67390.1	6220	GAGTTAAGTAGATAAAAAAGTTAAATAAGTAAATGAAAAAGACGAAGTATCTAAAAGAGT	670482
EXP_CD630_670001_675000_s_PSO-60-4421	0.175	CD0562/3	CD0562/3		CAJ67390.1	6221	AAGACGAAGTATCTAAAAGAGTTAGTAAATAAAAAAGATGAAGTATCTAAAAGAGTTAGT	670520
EXP_CD630_670001_675000_s_PSO-60-4245	0.279	CD0562/3	CD0562/3		CAJ67390.1	6222	GATAAAAAGACGAAGTATCTAAAAGATTTAAGTAGGTAAGAAAATTGAATAGCTAAAAAG	670696
EXP_CD630_670001_675000_s_PSO-60-4222	0.16	CD0562/3	CD0562/3			6223	AGATTTAAGTAGGTAAGAAAATTGAATAGCTAAAAAGATTAAGTATTTAAAAGAGTTAGT	670719
EXP_CD630_670001_675000_s_PSO-60-1377	0.461	CD0564	CD0564	putative ATP-binding protein	CAJ67393.1	6250	TAGAAAGAGAAGTAAATATGAGTGGCTCTATACATAACAAAGGAGTACTTATATTAGGTG	673564
EXP_CD630_670001_675000_s_PSO-60-593	0.214	CD0564/5	CD0564/5			6258	AATTGTGGAAGAAGATATAAATCTAAAAGGAATGGATAAGAAAGATGTAATTGAGAAGGA	674348
EXP_CD630_670001_675000_s_PSO-60-343	0.378	CD0564/5	CD0564/5		CAJ67394.1	6260	AGTAAAAAAAGTACTAAAAAAGATGAAAAGGAGAAAAAAGCAAAGAAAAGTAGTTCTAGT	674598
EXP_CD630_670001_675000_s_PSO-60-283	0.288	CD0564/5	CD0564/5		CAJ67394.1	6261	AAGGTTACACAAAAACAAAGCAAAGAAGTTAAAAGTAAGTCTAAAATTAAAAATGAGTCA	674658
EXP_CD630_675001_680000_s_PSO-60-2806	0.485	CDO567/9	CDO567/9		CAJ67396.1	6284	ATAGGATGTAAAAGTAAATAGGATGTAAAAGTAAATAGGATGTAAAAGTAAATAGGATGT	677135
EXP_CD630_675001_680000_s_PSO-60-2616	0.245	CDO567/9	CDO567/9		CAJ67396.1	6285	GGATGTAAAAGTAAGTAGGATGTAAAAGTAAGTAGGATGTAAAAATAAATAGGATATAAA	677325
EXP_CD630_675001_680000_s_PSO-60-458	0.346	CD0570	CD0570	putative outer membrane lipoprotein	CAJ67397.1	6305	CTGTATATGAACTGATAAAGAACGTTGCAAAAGATGGTTTTAAGGGAAGTAAAGTAATGG	679483
EXP_CD630_675001_680000_s_PSO-60-159	0.344	CD0570/1	CD0570/1		CAJ67397.1	6307	GGATATATTTATTAAATTTAGTCTAACTGTACAAAATATATTGATTGAGTTTAGATTAGC	679782
EXP_CD630_680001_685000_s_PSO-60-2347	0.485	CD0573/4	CD0573/4		CAJ67400.1	6333	TTTGAGTGAATTACTTATTAATAGCATTTAGATATTAATTGTATTTACCTATTTGAGTGA	682594
EXP_CD630_680001_685000_s_PSO-60-2245	0.47	CD0573/4	CD0573/4		CAJ67400.1	6334	TTTGAGTGAATTACTTATTAATAGTATTTAGATATTAATTGTATTTACCTATTTGAGTGA	682696
EXP_CD630_680001_685000_s_PSO-60-443	0.335	CD0574	thrS	threonyl-tRNA synthetase	CAJ67401.1	6350	ATATAGAGATTTCCCAATGAGAGTTGCAGAGCTTGGTAGAGTTCATAGACATGAGTTATC	684498
EXP_CD630_685001_690000_s_PSO-60-4013	0.351	CD0574/5	CD0574/5		CAJ67402.1	6364	GCTTTATAAATGATTAATTAGTGTTTTATGTTATTTTTGGACTTACCCTCTATACATAGA	685928
EXP_CD630_685001_690000_s_PSO-60-649	0.417	CD0576/7	CD0576/7		two-component sensor histidine kinase	6396	TAATGTATAAAAGTGATGCATAGAAGTTTAATATATAAGAATTAATGTATAAAAGTGATG	689292
EXP_CD630_685001_690000_s_PSO-60-566	0.381	CD0576/7	CD0576/7		two-component sensor histidine kinase	6397	CTAATGTATAAAAGTGATGCATAAAAGTTTAATATATAAGAATTTAATATGTATAAAAGT	689375
EXP_CD630_685001_690000_s_PSO-60-483	0.257	CD0576/7	CD0576/7		two-component sensor histidine kinase	6398	GGAATTTAATATGTATAAAAGTGATGCATAAAAGTTTAATATATAGGAATTTAATATGTA	689458
EXP_CD630_690001_695000_s_PSO-60-4008	0.254	CD0578	CD0578	putative efflux protein	CAJ67406.1	6411	GTCGTTGTAAAAAATATTAGCATAGATGATACTATAAAGATTAAAAATGGAACTGGAAAT	690933
EXP_CD630_690001_695000_s_PSO-60-3883	0.373	CD0578	CD0578	putative efflux protein	CAJ67406.1	6412	AAAGGAAATATGCAAATTAGTGATTTTTAGATGTTTTGAGAAAATACCAATACTAACAGC	691058
EXP_CD630_690001_695000_s_PSO-60-3761	0.176	CD0578	CD0578	putative efflux protein	CAJ67406.1	6413	CCATAGTGATTTTTACTATATAGGGGATACCAACTATTAACATAGAGCTTAAAAATAAGT	691180
EXP_CD630_690001_695000_s_PSO-60-3694	0.359	CD0578	CD0578	putative efflux protein	CAJ67406.1	6414	TATAGCTAAAAAAAGTATTTTTAGTATAAATCTATTTTCTTTACATATATGAACAATACC	691247
EXP_CD630_690001_695000_s_PSO-60-3555	0.436	CD0578	CD0578	putative efflux protein	CAJ67406.1	6415	TCCATAATTGCAGATAGAAAGAAACTTACACAACTTATAACTATAATTGCATTAATTCCA	691386
EXP_CD630_690001_695000_s_PSO-60-3526	0.242	CD0578	CD0578	putative efflux protein	putative efflux protein	6416	ACAACTTATAACTATAATTGCATTAATTCCAATCACACCATACAAGACACCTCCTAATAC	691415
EXP_CD630_690001_695000_s_PSO-60-3251	0.384	CD0578	CD0578	putative efflux protein	putative efflux protein	6418	TTGAAAAATCAAAAATAACCATTAAGTTTCTTCTGTTGAATATATCTGCAATAGCTCCAC	691690
EXP_CD630_690001_695000_s_PSO-60-3071	0.325	CD0578	CD0578	putative efflux protein	putative efflux protein	6420	CAAACAATGAGATTATTTGACCTAATATCATCAAGTTGAAGTTTTTATTAAAAGTGTTCG	691870
EXP_CD630_690001_695000_s_PSO-60-2885	0.238	CD0578/9	CD0578/9		putative efflux protein	6422	AACTATTATAGATGGCTTAGAGTAGAGTGGAATGGGTTTGCTCTAGGGTCTATAAGTTTT	692056
EXP_CD630_690001_695000_s_PSO-60-2775	0.44	CD0578/9	CD0578/9		putative efflux protein	6423	TGCATTAATTCAATCATATTAATCCTATTTCAATTAAAAAAATACTTAGAAAAATTATTT	692166
EXP_CD630_690001_695000_s_PSO-60-2611	0.484	CD0579	CD0579	TetR-family transcriptional regulator	CAJ67407.1	6425	AGAGCATTACAAACACCAAAAACTTTTTCTTTTTCTATCTTCAACTTGAGATTGTGTCTC	692330
EXP_CD630_690001_695000_s_PSO-60-2299	0.364	CD0579	CD0579	TetR-family transcriptional regulator	CAJ67407.1	6428	TCTTTTGAATCAAAGAATGTGTAGAATGAACCCTTTGCAATTCCTGATTTTGAACAAAGT	692642
EXP_CD630_690001_695000_s_PSO-60-2081	0.48	CD0579/80	CD0579/80		CAJ67407.1	6430	ATTTTAAGTCATAGATATATAATATTGTCTACTTATAAATTTGTCAAGTGATTTATGTTT	692860
EXP_CD630_690001_695000_s_PSO-60-2009	0.135	CD0579/80	CD0579/80		CAJ67471.1	6431	TTGGTATATTGGTATATTGGTATATTGGTATATTGGTATATTGGTATATTGGTATATTGG	692932
EXP_CD630_690001_695000_s_PSO-60-1905	0.47	CD0579/80	CD0579/80		CAJ67407.1	6432	AGATTTGGAGCGAGTATGTTATTAAAATAGAAGAATGTAGAAAAACGTTAACTTAAAATT	693036
EXP_CD630_690001_695000_s_PSO-60-1606	0.301	CD0580	gapN	NADP-dependent glyceraldehyde-3-phosphate dehydrogenase		6435	ACAAAACATGAGGTAGATGAGGTTATAAAAAACACAAAAGAGAGTATAAAAGTATGGGCT	693335
EXP_CD630_690001_695000_s_PSO-60-1154	0.389	CD0580	gapN	NADP-dependent glyceraldehyde-3-phosphate dehydrogenase	NADP-dependent glyceraldehyde-3-phosphate dehydrogenase	6439	TGTGGTAGAAATTATGAGAAAAGCTGGGATACCAGATGGAGTACTTAATACTATTACAGG	693787
EXP_CD630_690001_695000_s_PSO-60-1098	0.279	CD0580	gapN	NADP-dependent glyceraldehyde-3-phosphate dehydrogenase	NADP-dependent glyceraldehyde-3-phosphate dehydrogenase	6440	CAGGTAGGGGTAGTGAGATAGGGGATTATGTTGTAACGCATAAAGGAATTAATTTTATTA	693843
EXP_CD630_690001_695000_s_PSO-60-980	0.474	CD0580	gapN	NADP-dependent glyceraldehyde-3-phosphate dehydrogenase	NADP-dependent glyceraldehyde-3-phosphate dehydrogenase	6441	ATTATTATTGGAGCTTGGTGGAAAAGATGCGGCTATAGTATTAGAAGATGCAGACTTAGA	693961
EXP_CD630_690001_695000_s_PSO-60-862	0.456	CD0580	gapN	NADP-dependent glyceraldehyde-3-phosphate dehydrogenase	CAJ67408.1	6442	GCAGTAAAGAGAATTTTAGTACAAGAGAGTGTGGCAGATAAATTAGTCGGAAAAATAAAG	694079
EXP_CD630_690001_695000_s_PSO-60-158	0.36	CD0580/1	CD0580/1		CAJ67408.1	6447	TCTTTTTTTATTAATATTTTAAACTTTGATATTGATGAAATTTGAACATGATAAATATCT	694783
EXP_CD630_695001_700000_s_PSO-60-4513	0.409	CD0581	CD0581	TetR-family transcriptional regulator	CAJ67408.1	6453	CATATCAAGATATTATAAAATCGGTAATTGATAATGGTGTGACCACAGGCATCTTTCGCA	695428
EXP_CD630_695001_700000_s_PSO-60-4313	0.44	CD0581/2	CD0581/2		TetR-family transcriptional regulator	6455	GGTGAATGATTATGATTTATTATGTCTTGCCACTGGAACATAAACAAGCAACCATTGAAA	695628
EXP_CD630_695001_700000_s_PSO-60-3915	0.369	CD0582	CD0582	putative PEP-utilising kinase		6459	CAGGAAACTTATCTTAACATACAAGGTGAAGATAAAGTTATTGACTCTGTAAAGAGATGC	696026
EXP_CD630_695001_700000_s_PSO-60-3477	0.459	CD0582	CD0582	putative PEP-utilising kinase	CAJ67409.1	6463	CTGATACAGCTTGGAAAGAAAATTGAGAAGTATTATCAAATGCCTATGGATGTAGAGTGG	696464
EXP_CD630_695001_700000_s_PSO-60-3425	0.27	CD0582	CD0582	putative PEP-utilising kinase	CAJ67409.1	6464	TAGAGTGGGCACTGGAAAAAGATAAATTGTACATTGTTCAGGCTCGTCCAATTACTGTTC	696516
EXP_CD630_695001_700000_s_PSO-60-3046	0.353	CD0582	CD0582	putative PEP-utilising kinase	putative PEP-utilising kinase	6467	ACGAAAAGGATATGAGGATGCTATTAAACAATGGGAAGAAAAGCCCCTGCATACTATGAA	696895
EXP_CD630_695001_700000_s_PSO-60-2976	0.392	CD0582	CD0582	putative PEP-utilising kinase	CAJ67410.1	6468	ATTATGGAGGGTATTCAGACAATATTTTATGCCGCATGTATTTATTTCACAAGGATTCAG	696965
EXP_CD630_695001_700000_s_PSO-60-2560	0.484	CD0582	CD0582	putative PEP-utilising kinase	CAJ67410.1	6472	GGAAACACTTACACCAACTTTTGAATCCGTAAAAACATTTGTGGAAGGAAAAGGGGAAAG	697381
EXP_CD630_695001_700000_s_PSO-60-1849	0.476	CD0582	CD0582	putative PEP-utilising kinase	CAJ67410.1	6479	ACGTGAATATGGCATCCCAGCCGTTATGGCTACACACATTGCCACACGAACTATTAAGAG	698092
EXP_CD630_700001_705000_s_PSO-60-3573	0.339	CD0584/5	CD0584/5		CAJ67413.1	6509	TGTTATATAAAATTTAAAAAGTATTATATCTTAATATACAGTATGTATGATAACTATGTG	701368
EXP_CD630_700001_705000_s_PSO-60-3491	0.422	CD0584/5	CD0584/5		CAJ67413.1	6510	AGTATATATGATAACTATGTGTATAAGTATAGTAATTACATATAGTATGTATGATAATGT	701450
EXP_CD630_700001_705000_s_PSO-60-3283	0.245	CD0584/5	CD0584/5		CAJ67413.1	6511	CATATAGTAAATATAGTAGTTATGTGTCCAAGTGTAGTAATTATATATAGCATGTATAAC	701658
EXP_CD630_700001_705000_s_PSO-60-1142	0.186	CD0585/6	CD0585/6		CAJ67414.1	6532	TGTAATGCAGTGTAAGTAAACAGACAAGGTTACGAACAGTAACATGAAGTTATGAAATTA	703799
EXP_CD630_700001_705000_s_PSO-60-964	0.377	CD0586		putative phage protein	CAJ67414.1	6534	GGAAAAGATAGATTTGAAAAAGTATATTCACAAGGGAAAATAAATGCAACGGAGATTTGG	703977
EXP_CD630_700001_705000_s_PSO-60-745	0.215	CD0586/7	CD0586/7		CAJ67414.1	6536	GATGTTTTAACTTTCTTTATTGATTCCTTTATTTGTATAATGCATACTTCCTATCTAACT	704196
EXP_CD630_700001_705000_s_PSO-60-486	0.229	CD0586/7	CD0586/7			6539	GATACCTGAAATAGCTATTCATGCAATAAAAAAAATAATAAAGTCTCTATGTGATTTTAA	704455
EXP_CD630_705001_710000_s_PSO-60-2448	0.418	CD0589	CD0589	hypothetical protein	hypothetical protein	6568	ATTAATGTAAGTGGAAAGAGCGGAGAACTTGTAGATAATTCTATGTATGGGAAAAATGGT	707493
EXP_CD630_705001_710000_s_PSO-60-2391	0.305	CD0589	CD0589	hypothetical protein	hypothetical protein	6569	GGTGAAGATGGTAGAGATGCAGGTAATATTTACTTATATATTAAAGAAGAAATTAGAAAT	707550
EXP_CD630_705001_710000_s_PSO-60-2242	0.397	CD0589	CD0589	hypothetical protein	hypothetical protein	6570	AGCTGATGCAGGATATACAAGTTATTTCCACGGACAGATGTTTAAAGGGTATTTTGAAAA	707699
EXP_CD630_705001_710000_s_PSO-60-2210	0.348	CD0589	CD0589	hypothetical protein	hypothetical protein	6571	GACAGATGTTTAAAGGGTATTTTGAAAAAGGTACAAGTGGCAAAAAAGGTGAAAAAGGTG	707731
EXP_CD630_705001_710000_s_PSO-60-1760	0.324	CD0589	CD0589	hypothetical protein	hypothetical protein	6574	CTCCAAATACTAAGTTATCAACAGCTGTTTCAAAGGTAGAAGAGAATCTTATTAAAGAAA	708181
EXP_CD630_705001_710000_s_PSO-60-1695	0.475	CD0589/90	CD0589/90		hypothetical protein	6575	CAAGGCTATTGTTCCGAAATATAGAAAGGGATGGATGTATGGCAAATAAACTTTATAGTG	708246
EXP_CD630_705001_710000_s_PSO-60-442	0.44	CD0590	CD0590	hypothetical protein	CAJ67417.1	6586	GCCAAAAGGCTTGAAGATGCAGAGTATAGGATAGAGAAGATTCAAAGTTGTACATATATA	709499
EXP_CD630_705001_710000_s_PSO-60-265	0.179	CD0590	CD0590	hypothetical protein	CAJ67417.1	6588	ATGTATGGAGATTGTGAGTTGAAAATTGACTGTAATATGGAGAAAGAAGTCTTCTCAGGT	709676
EXP_CD630_705001_710000_s_PSO-60-161	0.488	CD0590	CD0590	hypothetical protein	CAJ67417.1	6589	GACTTATTCAATCAACGTATCTGGTAAGGATGCAGAAAAATTGGTTGGAGAAAGTTCTAT	709780
EXP_CD630_705001_710000_s_PSO-60-68	0.107	CD0590	CD0590	hypothetical protein	hypothetical protein	6590	TGCAGGTACTTCAGGTGATATCATATTATCTTTTAAAGAAATAGAAAAAAGAGGAGAACT	709873
EXP_CD630_710001_715000_s_PSO-60-4913	0.0967	CD0590	CD0590	hypothetical protein	hypothetical protein	6591	TAGGTTCTAAAAAAGAGTCAAAAGAATTTGCTAATGTTAAAGGTACAAAATACTATGTGG	710028
EXP_CD630_710001_715000_s_PSO-60-4780	0.0628	CD0590	CD0590	hypothetical protein	hypothetical protein	6592	CAAGTCTGGACAGGTTTATCTCCTTGGAAAAGCTCCTTTATTAAAAAGTGCTATAAGTAA	710161
EXP_CD630_710001_715000_s_PSO-60-4668	0.193	CD0590	CD0590	hypothetical protein	CAJ67418.1	6593	GGTGCAGGAGGTCTTGGTGGAATTAGAGGTATATATGAAGAAACAATAAGATATATAGGT	710273
EXP_CD630_710001_715000_s_PSO-60-4600	0.156	CD0590	CD0590	hypothetical protein	hypothetical protein	6594	TCCAATGGATAATAGTGATAGAAACTACTATTATTTTGATAGATATGTGTTTAATCATGC	710341
EXP_CD630_710001_715000_s_PSO-60-4361	0.122	CD0590	CD0590	hypothetical protein	hypothetical protein	6596	CAATAGATACATTCTTCTATGAATTTTTCGAGAGATTTGGTTTTTCTGGAATTAAAGGTT	710580
EXP_CD630_710001_715000_s_PSO-60-4334	0.129	CD0590	CD0590	hypothetical protein	hypothetical protein	6597	TCGAGAGATTTGGTTTTTCTGGAATTAAAGGTTATAGAAATCTTAGACTGTTGTGTGCAG	710607
EXP_CD630_710001_715000_s_PSO-60-3797	0.171	CD0590	CD0590	hypothetical protein	CAJ67419.1	6602	AAATTGAATCTGGAAATCAACAAATAGAGGTTTTAAAAAATGAACTTGAGAATAAAATGC	711144
EXP_CD630_710001_715000_s_PSO-60-3674	0.1	CD0590	CD0590	hypothetical protein	CAJ67420.1	6603	AAGAAGACATAGAGGAACTAAAAAAGAAACAGGCAAAACTTGAGGAACAAATGAAAACAC	711267
EXP_CD630_710001_715000_s_PSO-60-3542	0.279	CD0590	CD0590	hypothetical protein	CAJ67420.1	6604	TAGGGGCATTTGACAGTGCAAAATCTTTGAAGGAAAATCTTTCAGCTAAAGAAGAGGAAT	711399
EXP_CD630_710001_715000_s_PSO-60-3451	0.0461	CD0590	CD0590	hypothetical protein	CAJ67420.1	6605	AGATTTTAAATTGGATTCTGATGGTATGAGATTTGTACTTGGAGAACAGCTAAGTGAAGA	711490
EXP_CD630_710001_715000_s_PSO-60-3413	0.0395	CD0590	CD0590	hypothetical protein	CAJ67420.1	6606	TTGGAGAACAGCTAAGTGAAGATAGAAAAAATGCTTTAGATAAAATGACTTATAATTTGG	711528
EXP_CD630_710001_715000_s_PSO-60-3295	0.0495	CD0590	CD0590	hypothetical protein	hypothetical protein	6607	GTCTATAGATGATGATAATTATGCAGACAAAGCTGACGATATTCAAAGAGCAAAAGAGGG	711646
EXP_CD630_710001_715000_s_PSO-60-3190	0.068	CD0590	CD0590	hypothetical protein	hypothetical protein	6608	AAAAGAAATAGGTATGTTGGAGGCAAATTACAATAATAAACAGCAAAAAGATAAGTTAGC	711751
EXP_CD630_710001_715000_s_PSO-60-3093	0.163	CD0590	CD0590	hypothetical protein	hypothetical protein	6609	CAAAAGACATCTAAAATTAAAAATGCATTGAGTATTGGAAGTTCTGCTTGTTCTCTTATA	711848
EXP_CD630_710001_715000_s_PSO-60-2656	0.402	CD0590	CD0590	hypothetical protein	CAJ67421.1	6613	TGATAAGAAAAAAGATAATCTTGCAATGGGAGAATTGATTTATCAAATGTCAGATAGTGG	712285
EXP_CD630_710001_715000_s_PSO-60-2468	0.319	CD0590	CD0590	hypothetical protein	CAJ67421.1	6615	ATATCTTAAATAGATGCCATGTAGGGATTACAGAAGATGAAAACGAGGTTATAAATCAGG	712473
EXP_CD630_710001_715000_s_PSO-60-2260	0.343	CD0590	CD0590	hypothetical protein	CAJ67421.1	6617	TGATTGTAATGAAGAAGAAGTGAAAAAGCTTTTGACAGGAGATGAAATTAGTTTTGAAGT	712681
EXP_CD630_710001_715000_s_PSO-60-1272	0.413	CD0590/1	CD0590/1		CAJ67421.1	6627	TAAAAGATGAATTATAAATTTTTTATATCATATGTTTTATGTAATGGAGATTAATGGTAG	713669
EXP_CD630_715001_720000_s_PSO-60-3488	0.35	CD0592/3	CD0592/3		CAJ67422.1	6653	GTTTATATATCTAGCTTATGTATGTAATTTATATATGTAGTTTATATAGTTGAAATAATT	716453
EXP_CD630_715001_720000_s_PSO-60-2385	0.366	CD0592/3	CD0592/3		CAJ67422.1	6663	AATAAGTTATACTAATAGATATTTTTTATATTATTTTTTAATATGGAAAGAATGGAATTT	717556
EXP_CD630_715001_720000_s_PSO-60-1189	0.46	CD0594	CD0594	conserved hypothetical protein	CAJ67422.1	6675	GAAATTATGAAATGTATTGGTATCCATGGGATGATGAGAAAGAAGAGTTATGGGTAAGGG	718752
EXP_CD630_715001_720000_s_PSO-60-868	0.48	CD0594	CD0594	conserved hypothetical protein	CAJ67422.1	6678	CTATATATGATTGGGAAATAGAAGATATATGGTTAGCACACTATAAATTTGACTATGACT	719073
EXP_CD630_715001_720000_s_PSO-60-583	0.467	CD0594	CD0594	conserved hypothetical protein	CAJ67422.1	6681	ACACATGGAAAAGTTTCACATATTTTTTGCTTGATACCTTACCTGAAAATATAAGGAATA	719358
EXP_CD630_720001_725000_s_PSO-60-2860	0.425	CD0598/99	CD0598/99		CAJ67424.1	6707	AAGTGAATGGAGAGTAAGAATAAGTTCTAATGAAGAATTAAAAGTGAATGGAGAGTAAGA	722081
EXP_CD630_720001_725000_s_PSO-60-2253	0.467	CD0599	CD0599	transcriptional regulator (partial)		6713	TAGTAAACAAAACTCAGTAAAATATTTACAAGGTATAGTATTTAAACTTAGTTCAAATCC	722688
EXP_CD630_720001_725000_s_PSO-60-2200	0.387	CD0599/600	CD0599/600			6714	CAAATCCTCTGGAACACTCTGATTTATTGATATTATCACTGCTTGATAGTACTCCAAAAT	722741
EXP_CD630_720001_725000_s_PSO-60-1648	0.27	CD0600/1	CD0600/1		hypothetical protein	6719	TTTATATTCATCAAAAGGAAAGGGAAAAAAGGATGAACAGATGCAGGTAAATATAAAACT	723293
EXP_CD630_720001_725000_s_PSO-60-1544	0.408	CD0600/1	CD0600/1		hypothetical protein	6720	GGAAATTATATTAGTATGTTTTTACATAATGGTAGATAGAAAAGAAGTGTCTAATGATTT	723397
EXP_CD630_720001_725000_s_PSO-60-162	0.223	CD0601/2	CD0601/2		CAJ67426.1	6734	ATTTTAGGCTGAAAAATTATATAATTATATTATAGAATATAAGGGAGATACACAACTTTT	724779
EXP_CD630_720001_725000_s_PSO-60-53	0.444	CD0601/2	CD0601/2		CAJ67426.1	6735	TCGTGTTAATTTTAGGATAAAATGAGTATTTTTTTAATAAATTATTTATAAGTAAAGTGT	724888
EXP_CD630_725001_730000_s_PSO-60-3344	0.334	CD0605	CD0605	conserved hypothetical protein		6750	AATGTGGTATGGTTAAATTATTGGAACATCAGATGATATGGGATAAAAGTGCAAAAGATG	726597
EXP_CD630_725001_730000_s_PSO-60-3167	0.496	CD0605	CD0605	conserved hypothetical protein	conserved hypothetical protein	6752	CTTCTTTAGAGGAAGCTAAATTATACCTCGAAAGGTTAGAGCAATGTGGAATCGTTTTTC	726774
EXP_CD630_725001_730000_s_PSO-60-1142	0.357	CD0606	CD0606	chloride ion channel protein	CAJ67431.1	6771	ATTTTACAACTGGTTTACTCTATATGTGCAGTCTTTATACAAGAAGATTCCTAAAATTGG	728799
EXP_CD630_725001_730000_s_PSO-60-764	0.293	CD0606	CD0606	chloride ion channel protein	CAJ67432.1	6774	ATATTTTACAGCTATTGTGCGTGCCCCTTTGACTGGTATCATATTAATTTTTGAAATGAC	729177
EXP_CD630_725001_730000_s_PSO-60-46	0.232	CD0607/8	CD0607/8		CAJ67433.1	6781	TTCAGATATTCTTATTGGGATATTTTAATTAATATATTTTAATTGCGATATTTTGGGAAG	729895
EXP_CD630_730001_735000_s_PSO-60-4930	0.219	CD0607/8	CD0607/8		CAJ67433.1	6782	CAGTAAGGGTATTATGAGATAATTAACAGTTAACAGCTAGAGTGGCTATGAATACAGTGT	730011
EXP_CD630_730001_735000_s_PSO-60-1377	0.475	CD0610/1	CD0610/1		CAJ67438.1	6817	AAACTAAGTTTTAAAAAATTAAATCTTAAAAATTAAAATTCTGGAAATTAGATTTCAAAG	733564
EXP_CD630_730001_735000_s_PSO-60-1042	0.367	CD0610/1	CD0610/1		CAJ67438.1	6820	AAAATTCTAGAGATTGAACTTCAAAAATTAAGATTCTAACATATACCTTGTAAATTTTCC	733899
EXP_CD630_735001_740000_s_PSO-60-2962	0.466	CD0612	CD0612	putative ABC transporter, permease protein	CAJ67440.1	6848	ACCAGTTGGAAGTATGTTTTGTATTGTTGGGCTAAAATAAATTAGAGCATATGAAGTTAC	736979
EXP_CD630_735001_740000_s_PSO-60-2347	0.391	CD0613	CD0613	ABC transporter, ATP-binding protein	CAJ67441.1	6854	GCATGAAGTCTTGGAATACAAATCCTAGTTGTTGATTTCTAACTTCTGAAAGTTCCTTTT	737594
EXP_CD630_735001_740000_s_PSO-60-1898	0.299	CD0613/4	CD0613/4		ABC transporter, ATP-binding protein	6859	GAGGATTTAGAGGGTTATTTTTAGGTATTAATTGTTGTGCTAAAGTAATATGATGTGGAA	738043
EXP_CD630_735001_740000_s_PSO-60-1768	0.209	CD0613/4	CD0613/4		ABC transporter, ATP-binding protein	6860	TGAAAAAAATGATGTAAATAATGTATAGTAGGGTTAAAAAGAAAAAAAGAATTATAGAGC	738173
EXP_CD630_735001_740000_s_PSO-60-1342	0.101	CD0613/4	CD0613/4		CAJ67442.1	6864	CTGTAGTATAGCAAAGAACTGTAATAAATAAGAGATTGTAATAATAAAAGTCTGTAGTGT	738599
EXP_CD630_735001_740000_s_PSO-60-1296	0.0833	CD0613/4	CD0613/4		CAJ67442.1	6865	AAAGTCTGTAGTGTAATAAAGAACTGTAATAAATAAGACTTTGCAATGTAATAGAAATGC	738645
EXP_CD630_735001_740000_s_PSO-60-1102	0.0862	CD0613/4	CD0613/4		CAJ67442.1	6866	GTCTGTAGTATAGAAAAGAACTGTAATAAATAAGAGATTGTAATAATAAAAGTCTGTAGT	738839
EXP_CD630_735001_740000_s_PSO-60-950	0.108	CD0613/4	CD0613/4		CAJ67442.1	6867	AGAAATACTGTAATAACAAAACACTGCAATAAATAAGAGATTGTAATATAACAAAATCCT	738991
EXP_CD630_735001_740000_s_PSO-60-880	0.182	CD0613/4	CD0613/4		CAJ67442.1	6868	AGATTTTACAATATAATAAAAATCCTATAATAAATAGGACTCTGTAATATAATAAAATGC	739061
EXP_CD630_735001_740000_s_PSO-60-793	0.199	CD0613/4	CD0613/4		CAJ67442.1	6869	AGACCCTGTAATATAATAAAAATACTATAATATAGTAAAAATCATGCAATAATAAAAATC	739148
EXP_CD630_740001_745000_s_PSO-60-3087	0.307	CD0617	CD0617	putative membrane protein	CAJ67444.1	6895	GTATCCATTTTATTCTAATTTCTTTAAAGCTTAGGTATCTATAAATAAAATCTTGTTTTG	741854
EXP_CD630_740001_745000_s_PSO-60-2613	0.403	CD0617/8	CD0617/8		CAJ67444.1	6900	GGTCAATAAATTTGCAATTAGTGATATTAATAAATTACTTTAGATTTTTATTAAATGTTT	742328
EXP_CD630_740001_745000_s_PSO-60-679	0.374	CD0620/2	CD0620/2			6919	CAGAGTACGTTTAAAAGGTACTATTTAGATAATGATGTACTATCTAATTTTAAAATATCT	744262
EXP_CD630_745001_750000_s_PSO-60-3855	0.488	CD0625	CD0625	putative phage-related regulatory protein	CAJ67447.1	6936	TATAGTTACGTAAGTATAGAGTTTAATGGAAGTTTATTTGATGATAGTAAATATATGGAA	746086
EXP_CD630_745001_750000_s_PSO-60-3717	0.417	CD0625	CD0625	putative phage-related regulatory protein	CAJ67448.1	6938	AATGGAGATATAAATGTAGAAACTGTGCATTGCATTAATGAGTATTTCTCTGATGATGAT	746224
EXP_CD630_745001_750000_s_PSO-60-3471	0.317	CD0625	CD0625	putative phage-related regulatory protein	CAJ67448.1	6940	ACGAATAATAGTATAGAAAATAATCAAAATAAAAGGCCTATGAGATTGAGTGACATCAGT	746470
EXP_CD630_745001_750000_s_PSO-60-3425	0.365	CD0625	CD0625	putative phage-related regulatory protein	CAJ67448.1	6941	TGAGTGACATCAGTGTTTTAAGTGATAAAGGTATGACAAATAAAAAGAATTACTTTAATC	746516
EXP_CD630_745001_750000_s_PSO-60-2797	0.2	CD0625/6	CD0625/6		putative phage-related regulatory protein	6947	AGTAAGATATTACTATCAGGTAGTGAATTATATTGAACGATATATCAATAATTGGTAGTA	747144
EXP_CD630_745001_750000_s_PSO-60-2711	0.138	CD0625/6	CD0625/6		CAJ67449.1	6948	CAGGTAGTGAATTATAGTGAACGATATATTAATAATTGGCAGTAAATTATATTAAATAAG	747230
EXP_CD630_745001_750000_s_PSO-60-2568	0.226	CD0625/6	CD0625/6		CAJ67449.1	6949	GTAGTGAAGTATATTGAACAATATATCAATAATTGATAGTAAATTATATTAAGTAAGATA	747373
EXP_CD630_745001_750000_s_PSO-60-2452	0.118	CD0625/6	CD0625/6		CAJ67449.1	6950	TATTAAATAAGATATTAATATTGGATAGTGAATTATAGTGAACGATATATTAATAATTGG	747489
EXP_CD630_745001_750000_s_PSO-60-2342	0.111	CD0625/6	CD0625/6		CAJ67449.1	6951	AACGATATATCAATAATTGGCAGTAAGTTATATCAAATAAGATATTACTATCAAGTAGTG	747599
EXP_CD630_745001_750000_s_PSO-60-2290	0.114	CD0625/6	CD0625/6		CAJ67449.1	6952	AAGTAGTGAATTATAGTGAACGATATATTAATAATTGGCAGTAAATTATATTAAATAAGA	747651
EXP_CD630_745001_750000_s_PSO-60-2201	0.134	CD0625/6	CD0625/6		CAJ67449.1	6953	ACGATATATCAATAATTGGCAGTAAGTTATATCAAATAAGATATTACTATCAAGTAGTGA	747740
EXP_CD630_745001_750000_s_PSO-60-2112	0.113	CD0625/6	CD0625/6		CAJ67449.1	6954	CAGTAAGTTATATCAAATAAGATATTACTATCAAGTAATGAATTATATTGAACAATATAT	747829
EXP_CD630_745001_750000_s_PSO-60-59	0.474	CD0627/A	CD0627/A			6973	AGTGTGATTAACAGCATGATTTTGTGAATAAAATTGAGGATATATATGAGTTAAATGTGT	749882
EXP_CD630_750001_755000_s_PSO-60-4578	0.253	CD0627/A	CD0627/A			6977	ACTTCAATATGAGCTTAACCTATGATTAATAGAGTAAGAATGTAAATAGAGATAAACTTC	750363
EXP_CD630_750001_755000_s_PSO-60-4448	0.409	CD0627/A	CD0627/A			6978	TGTGGTTAATAGAGTAAGAATGTAAATAGAGATAAACTTCAATATGGGCTTAACTTGTGG	750493
EXP_CD630_750001_755000_s_PSO-60-4405	0.346	CD0627/A	CD0627/A		CAJ67453.1	6979	ATGGGCTTAACTTGTGGTTAATAGAGTAAGAGTGTAAATAGAGATAAACTTCAATATGGG	750536
EXP_CD630_750001_755000_s_PSO-60-4283	0.435	CD0627/A	CD0627/A			6980	TGTGGTTAATAGAGTAAGAATGTAAATAGAGATAAACTTCAATATGGGCTTAACTTGTGG	750658
EXP_CD630_750001_755000_s_PSO-60-4173	0.19	CD0627/A	CD0627/A			6981	TGTGGCTAATAGAATAAGAATGTAAATAGAGATAAACTTCAATATGAGTTTAACTTGTGG	750768
EXP_CD630_750001_755000_s_PSO-60-4118	0.436	CD0627/A	CD0627/A			6982	TGTGGCTAATAGAGTAAGAGTGTAAATAGAGATAAACTTCAATATGGGTTTAACCTGTGG	750823
EXP_CD630_750001_755000_s_PSO-60-4010	0.37	CD0627/A	CD0627/A			6983	TTGTGATTAATAGAGTAAGAGTATAACTAAAGATAAACTTCAATATGAGTTTAACTTGTG	750931
EXP_CD630_750001_755000_s_PSO-60-2962	0.398	CD0628	CD0628	putative membrane protein	CAJ67456.1	6993	TTGGTTTTTATAGTGTTATGCTTACATCAACTGTTCTTGGTTTGATTACTATGATATTGT	751979
EXP_CD630_750001_755000_s_PSO-60-2515	0.335	CD0628/9	CD0628/9		CAJ67456.1	6998	GGTCATGACAATTAATATAAGTATAAATATAAAAAGATTAGAAGTTATAACTTATAAAAG	752426
EXP_CD630_750001_755000_s_PSO-60-2379	0.434	CD0628/9	CD0628/9		CAJ67456.1	6999	GTAAATATCAAATAAGATACTATATAAAAATAGATATAAGTATCTTTTTTATTATTGAAA	752562
EXP_CD630_750001_755000_s_PSO-60-1043	0.338	CD0630	CD0630	putative drug/sodium antiporter		7011	ATAGATTTTGGGAAGAGTATCAATATAAGACCAAGCACTACACAAAATACTGTAGTCCAT	753898
EXP_CD630_755001_760000_s_PSO-60-3882	0.139	CD0632/3	CD0632/3		CAJ67458.1	7030	GTAGGAAATATCGTATGAGTAAGAATATTGTATTTTACATAAAGATTTAGCAATATGACA	756059
EXP_CD630_760001_765000_s_PSO-60-4766	0.205	CD0636/7	CD0636/7		CAJ67462.1	7069	GGTGATTGATGTGTTGATATTATAGTTGATTGTTAGAGAGGATATTATAGATGAATATTA	760175
EXP_CD630_760001_765000_s_PSO-60-4644	0.329	CD0636/7	CD0636/7		CAJ67462.1	7070	TAGGTAATTGCTAGAGTTAGTATTATAGATGAATATTAGTATTGATATTTTAGGTAATTG	760297
EXP_CD630_760001_765000_s_PSO-60-3814	0.437	CD0637/8	CD0637/8		CAJ67462.1	7078	GTATAATAAGAGTATAATTTATTTAGAAGCTGTTACATTGTATTATATTCAAATAATATA	761127
EXP_CD630_760001_765000_s_PSO-60-3455	0.452	CD0638/9	CD0638/9		CAJ67463.1	7081	CACTCTTTTTTGTATTAAATAAAATATATTTTCATTACTTAAACAATGAAAAAGATGAGT	761486
EXP_CD630_760001_765000_s_PSO-60-3147	0.443	CD0639	CD0639	conserved hypothetical protein	CAJ67463.1	7084	CTAAGATTATTAAAACATCAAAAGAGTATAAACGAACTATAATTGAAGAAAAAGACAGAG	761794
EXP_CD630_760001_765000_s_PSO-60-1743	0.257	CD0640	CD0640	hypothetical protein	CAJ67465.1	7098	CATACAAATGGATGTATAGTCAAATGACAAATAGAATATATGAATTTGATGATAGTATGA	763198
EXP_CD630_760001_765000_s_PSO-60-653	0.348	CD0642/3	CD0642/3		putative membrane protein	7109	ATATTTAAATTTCATGTATTACTTATGCATTAGAGAATGAATTAATTATAGGTAAAAAAC	764288
EXP_CD630_760001_765000_s_PSO-60-546	0.333	CD0642/3	CD0642/3		CAJ67467.1	7110	CTAATGGATTAAAGAATGAATGATTTATAGATGAAAAAGAAAGCTAATAGATTAGAGAAT	764395
EXP_CD630_765001_770000_s_PSO-60-4354	0.384	CD0642/3	CD0642/3			7120	ATAGTTAATTGTAGATGTTAATAAAAGAAAATTATGTATATTTCAGATAAAGATAAGAGA	765587
EXP_CD630_765001_770000_s_PSO-60-3782	0.452	CD0643	CD0643	two-component response regulator	CAJ67468.1	7126	AGACGTGCAACAGTGTACAGTAGTTCAAGAAACTCTCAAGATATGGTTATTCAGTATAAA	766159
EXP_CD630_765001_770000_s_PSO-60-3685	0.384	CD0643	CD0643	two-component response regulator	CAJ67468.1	7127	AGAGTGGAATTGCCTTGAACTTAACACATACAGAATTTGAAATTGTTAAATTACTAGCGA	766256
EXP_CD630_765001_770000_s_PSO-60-3314	0.445	CD0644	CD0644	two-component sensor histidine kinase	two-component response regulator	7131	ATGATGATGAAATTAATTATATTTTAGTACCATCTGATATTTCGATTGTAAAAGAAACGG	766627
EXP_CD630_765001_770000_s_PSO-60-1683	0.489	CD0645	CD0645	putative lantibiotic ABC transporter,ATP-binding protein	CAJ67471.1	7146	GAAAGTTGTATTGAAATATATGATTTGCGAAAAGATGTAAAAGAAATATCCAAAATATTT	768258
EXP_CD630_765001_770000_s_PSO-60-775	0.377	CD0646/7	CD0646/7		putative lantibiotic ABC transporter, permease protein	7155	CTATTATTAATATTATTAGAGTTTTAATAATATTGCACAACCATTTGAAGTTGAGCCAAA	769166
EXP_CD630_770001_775000_s_PSO-60-3111	0.495	CD0649	CD0649	putative peptidase		7180	TGAGAAATGAAAAAGTAAAAGAAGCTGTCAAAAACGGTAAGCAATGCATGAGTTACTATG	771830
EXP_CD630_770001_775000_s_PSO-60-1994	0.436	CD0649	CD0649	putative peptidase	CAJ67476.1	7191	TTTTATGCATGAGATACAGGTATTTACAAGTGCAGGTTACTTTGTATTCTTCTGTAACCC	772947
EXP_CD630_770001_775000_s_PSO-60-1685	0.409	CD0649	CD0649	putative peptidase	CAJ67476.1	7194	TACAACAGACATTGGTTATTATTTCTGCAAAGGACAAACAGGTGCTTCTCATATGGAAAA	773256
EXP_CD630_775001_780000_s_PSO-60-4742	0.456	CD0650	CD0650	putative peptidase	CAJ67478.1	7211	GCAGCAGTTTCTCAAAGAGGTATTAGTAACTTGATTACAGCTTCTTTAATTATTGACTTT	775199
EXP_CD630_775001_780000_s_PSO-60-3093	0.332	CD0651/2	CD0651/2		CAJ67480.1	7226	AAGCTAGAAAGTCAGTATTAATTTATAAACGAATTTTATATTAGTTAATTGATTATAAGA	776848
EXP_CD630_775001_780000_s_PSO-60-2809	0.145	CD0651/2	CD0651/2		CAJ67480.1	7229	CTTTTTTGTATTAAATCGAATATATTTTCAACGTTTTAAAAGTGAGAAAGAGACTTATCT	777132
EXP_CD630_775001_780000_s_PSO-60-2698	0.158	CD0651/2	CD0651/2		CAJ67480.1	7230	ATCAAAGAGTATTCGTGTTTTAGAAGTTAGTATTTTTTATTTTATATATACAAGGTTTTC	777243
EXP_CD630_775001_780000_s_PSO-60-2552	0.0606	CD0651/2	CD0651/2		CAJ67480.1	7231	GCACAGTATTGAATGTTGAAATTCTCACATTTTAGAGTATTATCTTTTGTAATCAAAAAA	777389
EXP_CD630_775001_780000_s_PSO-60-2510	0.0722	CD0651/2	CD0651/2			7232	TCTTTTGTAATCAAAAAAATCTTCTATACTTATAGCAAGGTTATTTCTTCAAATATTCCA	777431
EXP_CD630_775001_780000_s_PSO-60-2406	0.163	CD0651/2	CD0651/2			7233	CCTCTAGTCTACACTCTTGAATAACTCTTTCCTCTATCCAAATTCTTATAAATTCATCCC	777535
EXP_CD630_775001_780000_s_PSO-60-2242	0.328	CD0651/2	CD0651/2			7234	ATCATTAAACAAATCATTCATACAGGATTACTTTTTCTTTTATATATTCAATTCTTACTT	777699
EXP_CD630_775001_780000_s_PSO-60-2091	0.406	CD0651/2	CD0651/2			7235	GTCATAGTAATATTTTACATCTTTTATATTGACAAAAAAGTGCTCTAAGTGTATAGTGTG	777850
EXP_CD630_780001_785000_s_PSO-60-3612	0.389	CD0655	CD0655	metallo-beta-lactamase superfamily protein	CAJ67482.1	7266	GGTCACACTAGAGGTCACATATGTCTTTATTTAAAAGAGTCTAAAGTACTTATTGCTGGA	781329
EXP_CD630_780001_785000_s_PSO-60-2957	0.33	CD0655/6	CD0655/6		CAJ67482.1	7271	GGAAAAATATTTAAGTTATGTATCATAATACAAAGTAAAGAAAATCATTTAAATTATATA	781984
EXP_CD630_780001_785000_s_PSO-60-2169	0.4	CD0656	CD0656	putative chloride ion channel protein	CAJ67483.1	7279	GAGGAAAAAGTAGTAAAGGAATGAATCTAATATTTGAGGTAGGGCATGGAGAAGAAGAAA	782772
EXP_CD630_780001_785000_s_PSO-60-544	0.37	CD0657	cdu2	putative Na(+)/H(+) antiporter	putative Na(+)/H(+) antiporter	7294	CAGTATCAATTATATTAGGTGTAATAGTTGGAGCAGTGATTGGAATCTGTTTAGCAGTAT	784397
EXP_CD630_780001_785000_s_PSO-60-251	0.459	CD0657	cdu2	putative Na(+)/H(+) antiporter	CAJ67484.1	7297	GTAGGGGCAACAGTAGATATAAGTTATGCATTTAAAGCAGGAATTGGAGCTGTAATTTTA	784690
EXP_CD630_780001_785000_s_PSO-60-185	0.464	CD0657	cdu2	putative Na(+)/H(+) antiporter	CAJ67484.1	7298	GGAGTTCTTTTATTCCGTATGGTAGGAGTATTCTTCTGCCTTATTAAGACAAATTTGACA	784756
EXP_CD630_780001_785000_s_PSO-60-46	0.199	CD0657	cdu2	putative Na(+)/H(+) antiporter	CAJ67485.1	7299	CAATGGGGATGGCATCTGGACAACTTATTTTGACGTTAGCAGTTCTCGCTATACTTATAA	784895
EXP_CD630_785001_790000_s_PSO-60-4319	0.171	CD0658/9	CD0658/9		CAJ67485.1	7306	TTTTTATTACAATTTAGATAATTTTGGTTTTGTAAGCTCTGCAACTATTTTTAGATGGTT	785622
EXP_CD630_785001_790000_s_PSO-60-4207	0.112	CD0658/9	CD0658/9		putative regulatory protein	7307	CATTTATATTTACTAACTTCAATTACTTCTAATACTTAAATTACTTTTTAAAAATATTTT	785734
EXP_CD630_785001_790000_s_PSO-60-4068	0.104	CD0658/9	CD0658/9		CAJ67486.1	7308	GTTCATTTGATTAAAAATAACAAAATATTAAATAATTCTACTCTGATAGTTTGTTAAAAA	785873
EXP_CD630_785001_790000_s_PSO-60-3960	0.0978	CD0658/9	CD0658/9		CAJ67486.1	7309	AGAATGTTCTAAAATATAAAAAGGTTTCTAGATTTCATAAAAGATACTATTTTAGTCTTG	785981
EXP_CD630_785001_790000_s_PSO-60-3907	0.0553	CD0658/9	CD0658/9		CAJ67486.1	7310	AGTCTTGAAAATATTTAGTTTGAAAAGATTTTAATTTAATGATTGATTAAGTTAAAAATG	786034
EXP_CD630_785001_790000_s_PSO-60-3796	0.0639	CD0658/9	CD0658/9		CAJ67486.1	7311	AATTATTTAATAATTATGTAATTGTTACTTGAAAATTGATCTATTTTAAAATCTAGTTAT	786145
EXP_CD630_785001_790000_s_PSO-60-3706	0.0996	CD0658/9	CD0658/9		CAJ67486.1	7312	AAGAAATATAAATATAAAAATATGTCATATAGATTTTTTTTATTTTACTTTAATAAAATG	786235
EXP_CD630_785001_790000_s_PSO-60-3607	0.01	CD0658/9	CD0658/9			7313	CTAAAATACTTTATTTATTAGAAAAAGATTACTAATTAATTATTAAAATTAATGTATTCA	786334
EXP_CD630_785001_790000_s_PSO-60-3449	0.0262	CD0658/9	CD0658/9			7314	CATTATAAATATAAGAGAGGATGATTTTATGCAAAAGTCTTTTTATGAATTAATTGTTTT	786492
EXP_CD630_785001_790000_s_PSO-60-3394	0.0128	CD0659	tcdD	putative transcriptional regulator		7315	GTTTTAGCAAGAAATAACTCAGTAGATGATTTGCAAGAAATTTTATTTATGTTTAAGCCA	786547
EXP_CD630_785001_790000_s_PSO-60-3242	0.01	CD0659	tcdD	putative transcriptional regulator		7316	AAGTAGCTTTTCAGAAAAAAGCGATGCTATTATAGTCAAATATATTCATAAATCATTACT	786699
EXP_CD630_785001_790000_s_PSO-60-3174	0.01	CD0659	tcdD	putative transcriptional regulator		7317	CTTTTGAGTTGTCTAGAAGATATTCTAAAATGAAGTTTAATTTTGTAGAATTTGATGAAA	786767
EXP_CD630_785001_790000_s_PSO-60-3082	0.01	CD0659	tcdD	putative transcriptional regulator		7318	AAGTCTGTTTTTGAGGAAGATATTTGTTTTTTCGAATATATTTTGAAAGAATTATCTGGT	786859
EXP_CD630_785001_790000_s_PSO-60-2986	0.01	CD0659	tcdD	putative transcriptional regulator	putative transcriptional regulator	7319	GGATATTCTGATAGAGAAATATCAGTGAAATTAAAAATATCTAGACAAGCTGTTAATAAG	786955
EXP_CD630_785001_790000_s_PSO-60-2842	0.0115	CD0659/60	CD0659/60		putative transcriptional regulator	7320	CAATAGAAATCAAATTTTAGAATTAACTTTATTGTAAAATCAATAACTTAATCTAAGAAT	787099
EXP_CD630_785001_790000_s_PSO-60-2756	0.0122	CD0659/60	CD0659/60		putative transcriptional regulator	7321	ACAAAGTTTACATATTTATTTCAGACAACGTCTTTATTCAATCGAAGAGCAAATTAATCA	787185
EXP_CD630_785001_790000_s_PSO-60-2717	0.01	CD0659/60	CD0659/60		CAJ67487.1	7322	AATCGAAGAGCAAATTAATCAACTGAGTGTCTTAAATTTAAAATGTTAGGAAGTGAATGT	787224
EXP_CD630_785001_790000_s_PSO-60-2542	0.01	CD0660	tcdB	toxin B	CAJ67487.1	7323	TAGTTAATAGAAAACAGTTAGAAAAAATGGCAAATGTAAGATTTCGTACTCAAGAAGATG	787399
EXP_CD630_785001_790000_s_PSO-60-2473	0.01	CD0660	tcdB	toxin B	CAJ67487.1	7324	CAATATTGGATGCTTTAGAAGAATATCATAATATGTCAGAGAATACTGTAGTCGAAAAAT	787468
EXP_CD630_785001_790000_s_PSO-60-2412	0.01	CD0660	tcdB	toxin B	CAJ67487.1	7325	TTTAAAATTAAAAGATATAAATAGTTTAACAGATATTTATATAGATACATATAAAAAATC	787529
EXP_CD630_785001_790000_s_PSO-60-2299	0.01	CD0660	tcdB	toxin B	CAJ67487.1	7326	TAGAGCTAAAGAATAATAATTTAACTCCAGTTGAGAAAAATTTACATTTTGTTTGGATTG	787642
EXP_CD630_785001_790000_s_PSO-60-2197	0.01	CD0660	tcdB	toxin B	toxin B	7327	GGAAAGATGTAAATAGTGATTATAATGTTAATGTTTTTTATGATAGTAATGCATTTTTGA	787744
EXP_CD630_785001_790000_s_PSO-60-2078	0.01	CD0660	tcdB	toxin B	toxin B	7328	AGAGAAAACTTAAATGACCCTAGATTTGACTATAATAAATTCTTCAGAAAACGTATGGAA	787863
EXP_CD630_785001_790000_s_PSO-60-2002	0.01	CD0660	tcdB	toxin B	toxin B	7329	AGAAAAATTTCATAAACTACTATAAAGCTCAAAGAGAAGAAAATCCTGAACTTATAATTG	787939
EXP_CD630_785001_790000_s_PSO-60-1852	0.01	CD0660	tcdB	toxin B	toxin B	7330	CACAGAATAGTGGAAATGATGTTAGAAACTTTGAAGAATTTAAAAATGGAGAGTCATTCA	788089
EXP_CD630_785001_790000_s_PSO-60-1653	0.01	CD0660	tcdB	toxin B	toxin B	7331	GTCTATAGAGAAACCTAGTTCAGTAACAGTGGATTTTTGGGAAATGACAAAGTTAGAAGC	788288
EXP_CD630_785001_790000_s_PSO-60-1569	0.0107	CD0660	tcdB	toxin B	toxin B	7332	ACCAGAATATACCTCAGAACATTTTGACATGTTAGACGAAGAAGTTCAAAGTAGTTTTGA	788372
EXP_CD630_785001_790000_s_PSO-60-1442	0.01	CD0660	tcdB	toxin B	toxin B	7333	CCACTAGAAGTTAAAATTGCATTTAATAGTAAGGGTATTATAAATCAAGGGCTAATTTCT	788499
EXP_CD630_785001_790000_s_PSO-60-1360	0.01	CD0660	tcdB	toxin B	toxin B	7334	ATTTAATAGTAAAACAAATCGAGAATAGATATAAAATATTGAATAATAGTTTAAATCCAG	788581
EXP_CD630_785001_790000_s_PSO-60-1242	0.01	CD0660	tcdB	toxin B	toxin B	7335	GGCTGAAGCTAATGCAGATAATGGTAGATTTATGATGGAACTAGGAAAGTATTTAAGAGT	788699
EXP_CD630_785001_790000_s_PSO-60-1192	0.01	CD0660	tcdB	toxin B	toxin B	7336	ATTTAAGAGTTGGTTTCTTCCCAGATGTTAAAACTACTATTAACTTAAGTGGCCCTGAAG	788749
EXP_CD630_785001_790000_s_PSO-60-1068	0.01	CD0660	tcdB	toxin B	CAJ67488.1	7337	AGAAGCTGATTTAAGAAACTTTGAAATCTCTAAAACTAATATTTCTCAATCAACTGAACA	788873
EXP_CD630_785001_790000_s_PSO-60-968	0.01	CD0660	tcdB	toxin B	CAJ67488.1	7338	AAAGCTCAATTTGAAGAATATAAAAGGAATTATTTTGAAGGTTCTCTTGGTGAAGATGAT	788973
EXP_CD630_785001_790000_s_PSO-60-885	0.01	CD0660	tcdB	toxin B	CAJ67488.1	7339	AGTAGTTGACAAGGAGTATCTTTTAGAAAAAATATCTTCATTAGCAAGAAGTTCAGAGAG	789056
EXP_CD630_785001_790000_s_PSO-60-757	0.01	CD0660	tcdB	toxin B	CAJ67488.1	7340	TTGCAAAGACTCCTTATGATAGTGTACTGTTTCAGAAAAATATAGAAGATTCAGAAATTG	789184
EXP_CD630_785001_790000_s_PSO-60-662	0.01	CD0660	tcdB	toxin B	CAJ67488.1	7341	GAAATAGACAAGTATAAAATTCCAAGTATAATTTCTGATAGACCTAAGATTAAATTAACA	789279
EXP_CD630_785001_790000_s_PSO-60-487	0.01	CD0660	tcdB	toxin B	CAJ67488.1	7342	CTAAGTCAATAGAAATAAATTTATTAGGATGTAATATGTTTAGCTACTCTATCAACGTAG	789454
EXP_CD630_785001_790000_s_PSO-60-361	0.01	CD0660	tcdB	toxin B	CAJ67488.1	7343	TAAGTCAAGACTCTATTATAGTAAGTGCAAATCAATATGAAGTTAGAATAAATAGTGAAG	789580
EXP_CD630_785001_790000_s_PSO-60-272	0.01	CD0660	tcdB	toxin B	CAJ67488.1	7344	GAATGGATAAATAAAGAAGAAAGTATTATAAAGGATATTTCATCAAAAGAATATATATCA	789669
EXP_CD630_785001_790000_s_PSO-60-168	0.01	CD0660	tcdB	toxin B	CAJ67488.1	7345	ACCTGAGCTATCTACATTATTACAAGAAATTAGAAATAATTCTAATTCAAGTGATATTGA	789773
EXP_CD630_785001_790000_s_PSO-60-56	0.01	CD0660	tcdB	toxin B	CAJ67488.1	7346	ATAGATACGCAAATTGTTGAGGAAAGGATTGAAGAAGCTAAGAATTTAACTTCTGACTCT	789885
EXP_CD630_790001_795000_s_PSO-60-4892	0.01	CD0660	tcdB	toxin B	toxin B	7347	TGAGGACATATCAGAGACTGATGAGGGATTTAGTATAAGATTTATTAATAAAGAAACTGG	790049
EXP_CD630_790001_795000_s_PSO-60-4786	0.01	CD0660	tcdB	toxin B	CAJ67489.1	7348	GCTAATCATATAACTGAAGAGATTTCTAAGATAAAAGGTACTATATTTGATACTGTAAAT	790155
EXP_CD630_790001_795000_s_PSO-60-4642	0.01	CD0660	tcdB	toxin B	CAJ67489.1	7349	GAATATAATAGTTCTAAAGAATCTCTTAGTAATTTAAGTGTAGCAATGAAAGTCCAAGTT	790299
EXP_CD630_790001_795000_s_PSO-60-4527	0.01	CD0660	tcdB	toxin B	CAJ67489.1	7350	TTGAATTAGTATCAACTGCATTAGATGAAACTATAGACTTACTTCCTACATTATCTGAAG	790414
EXP_CD630_790001_795000_s_PSO-60-4359	0.0139	CD0660	tcdB	toxin B	CAJ67489.1	7351	TAGGTATAATGGCAGTAAATTTAACAACAGCTACAACTGCAATCATTACTTCATCTTTGG	790582
EXP_CD630_790001_795000_s_PSO-60-4244	0.0106	CD0660	tcdB	toxin B	CAJ67489.1	7352	TATACCAAGCTTAGTAAACAATGAACTTGTACTTCGAGATAAGGCAACAAAGGTTGTAGA	790697
EXP_CD630_790001_795000_s_PSO-60-4229	0.01	CD0660	tcdB	toxin B	CAJ67489.1	7353	AAACAATGAACTTGTACTTCGAGATAAGGCAACAAAGGTTGTAGATTATTTTAAACATGT	790712
EXP_CD630_790001_795000_s_PSO-60-4103	0.01	CD0660	tcdB	toxin B	CAJ67489.1	7354	TTTAGTGATATCAGAAATAGATTTTAATAATAATTCAATAGTTTTAGGTAAATGTGAAAT	790838
EXP_CD630_790001_795000_s_PSO-60-3956	0.01	CD0660	tcdB	toxin B	CAJ67489.1	7355	ACACTTATCTATATATGACGTATTGGAAGTACAAAAAGAAGAACTTGATTTGTCAAAAGA	790985
EXP_CD630_790001_795000_s_PSO-60-3901	0.01	CD0660	tcdB	toxin B	CAJ67489.1	7356	AAAGATTTAATGGTATTACCTAATGCTCCAAATAGAGTATTTGCTTGGGAAACAGGATGG	791040
EXP_CD630_790001_795000_s_PSO-60-3666	0.01	CD0660	tcdB	toxin B	CAJ67489.1	7357	CTAGAAGTTTTATAGTTCCAATAATAACTACAGAATATATAAGAGAAAAATTATCATATT	791275
EXP_CD630_790001_795000_s_PSO-60-3556	0.01	CD0660	tcdB	toxin B	CAJ67489.1	7358	ATGGGTATAAATATAGAATTAAGTGAAAGTGATGTTTGGATTATAGATGTTGATAATGTT	791385
EXP_CD630_790001_795000_s_PSO-60-3499	0.0114	CD0660	tcdB	toxin B	toxin B	7359	GTTGTGAGAGATGTAACTATAGAATCTGATAAAATTAAAAAAGGTGATTTAATAGAAGGT	791442
EXP_CD630_790001_795000_s_PSO-60-3376	0.01	CD0660	tcdB	toxin B	toxin B	7360	TCTGGTGAGGTAAATGGAAGTAATGGATTTGTTTCTTTAACATTTTCAATTTTAGAAGGA	791565
EXP_CD630_790001_795000_s_PSO-60-3247	0.01	CD0660	tcdB	toxin B	toxin B	7361	ATATTGATGTTAAATTCAAATCATATTCAACAGAAAATAGATTATATAGGATTCAATAGC	791694
EXP_CD630_790001_795000_s_PSO-60-3188	0.0103	CD0660	tcdB	toxin B	CAJ67490.1	7362	CGAATTACAGAAAAATATACCATATAGCTTTGTAGATAGTGAAGGAAAAGAGAATGGTTT	791753
EXP_CD630_790001_795000_s_PSO-60-3055	0.01	CD0660	tcdB	toxin B	CAJ67490.1	7363	ATGGATGATAGTAAGCCTTCATTTGGATATTATAGTAATAATTTGAAAGATGTCAAAGTT	791886
EXP_CD630_790001_795000_s_PSO-60-2859	0.01	CD0660	tcdB	toxin B	CAJ67490.1	7364	AGATTTTGAAGTTCATGAATAGAAAAGGTAATACAAATACTTCAGATTCTTTAATGAGCT	792082
EXP_CD630_790001_795000_s_PSO-60-2818	0.01	CD0660	tcdB	toxin B	toxin B	7365	TCAGATTCTTTAATGAGCTTTTTAGAAAGTATGAATATAAAAAGTATTTTCGTTAATTTC	792123
EXP_CD630_790001_795000_s_PSO-60-2695	0.01	CD0660	tcdB	toxin B	toxin B	7366	GGCCAATTTGAGTTTATTTGTGATGAAAATGATAATATACAACCATATTTCATTAAGTTT	792246
EXP_CD630_790001_795000_s_PSO-60-2613	0.01	CD0660	tcdB	toxin B	toxin B	7367	CTTTATATGTAGGAAATAGACAAAATATGATAGTGGAACCAAATTATGATTTAGATGATT	792328
EXP_CD630_790001_795000_s_PSO-60-2507	0.01	CD0660	tcdB	toxin B	toxin B	7368	TTATGGAATAGACAGTTGTGTTAATAAAGTTGTAATTTCACCAAATATTTATACAGATGA	792434
EXP_CD630_790001_795000_s_PSO-60-2376	0.01	CD0660	tcdB	toxin B	toxin B	7369	TAAATGAAAAAATAAATGTTAATATCAATGATCTATCTATACGATATGTATGGAGTAATG	792565
EXP_CD630_790001_795000_s_PSO-60-2300	0.01	CD0660	tcdB	toxin B	toxin B	7370	TCTTATGTCAACTAGTGAAGAAAATAAGGTGTCACAAGTTAAAATAAGATTCGTTAATGT	792641
EXP_CD630_790001_795000_s_PSO-60-2209	0.01	CD0660	tcdB	toxin B	toxin B	7371	TCTTTTAACTTTAGTGATAAACAAGATGTACCTGTAAGTGAAATAATCTTATCATTTACA	792732
EXP_CD630_790001_795000_s_PSO-60-2087	0.01	CD0660	tcdB	toxin B	toxin B	7372	GAAATTTTATATTAATAACTTTGGAATGATGGTATCTGGATTAATATATATTAATGATTC	792854
EXP_CD630_790001_795000_s_PSO-60-1998	0.01	CD0660	tcdB	toxin B	toxin B	7373	ATTTGATAACTGGATTTGTGACTGTAGGCGATGATAAATACTACTTTAATCCAATTAATG	792943
EXP_CD630_790001_795000_s_PSO-60-1881	0.01	CD0660	tcdB	toxin B	CAJ67491.1	7374	AAAGTGGAGTGTTACAAACAGGTGTATTTAGTACAGAAGATGGATTTAAATATTTTGCCC	793060
EXP_CD630_790001_795000_s_PSO-60-1744	0.01	CD0660	tcdB	toxin B	CAJ67491.1	7375	TATTATTTTGATGATAATTATAGAGGAGCTGTAGAATGGAAAGAATTAGATGGTGAAATG	793197
EXP_CD630_790001_795000_s_PSO-60-1673	0.01	CD0660	tcdB	toxin B	CAJ67491.1	7376	CCCAGAAACAGGTAAAGCTTTTAAAGGTCTAAATCAAATAGGTGATTATAAATACTATTT	793268
EXP_CD630_790001_795000_s_PSO-60-1456	0.01	CD0660	tcdB	toxin B	CAJ67491.1	7377	ACAGAAGATGGATTTAAATATTTTGCTCATCATAATGAAGATTTAGGAAATGAAGAAGGT	793485
EXP_CD630_790001_795000_s_PSO-60-1347	0.01	CD0660	tcdB	toxin B	CAJ67491.1	7378	ATTTTGATGATTCATTTACAGCTGTAGTTGGATGGAAAGATTTAGAGGATGGTTCAAAGT	793594
EXP_CD630_790001_795000_s_PSO-60-1242	0.01	CD0660	tcdB	toxin B	toxin B	7379	TAATAAATGATGGTCAATATTATTTTAATGATGATGGAATTATGCAAGTTGGATTTGTCA	793699
EXP_CD630_790001_795000_s_PSO-60-1201	0.01	CD0660	tcdB	toxin B	toxin B	7380	ATGCAAGTTGGATTTGTCACTATAAATGATAAAGTCTTCTACTTCTCTGACTCTGGAATT	793740
EXP_CD630_790001_795000_s_PSO-60-1056	0.01	CD0660	tcdB	toxin B	toxin B	7381	CAGATGGATATAAATATTTTGCACCTGCTAATACTGTAAATGATAATATTTACGGACAAG	793885
EXP_CD630_790001_795000_s_PSO-60-950	0.01	CD0660	tcdB	toxin B	CAJ67492.1	7382	TTTTGGAGAAACATATACAATTGAGACTGGATGGATATATGATATGGAAAATGAAAGTGA	793991
EXP_CD630_790001_795000_s_PSO-60-842	0.01	CD0660	tcdB	toxin B	CAJ67492.1	7383	TTTAATTGATGATATAAAATATTATTTTGATGAGAAGGGCATAATGAGAACGGGTCTTAT	794099
EXP_CD630_790001_795000_s_PSO-60-760	0.01	CD0660	tcdB	toxin B	CAJ67492.1	7384	TACTTTAATGAGAATGGTGAAATGCAATTTGGTTATATAAATATAGAAGATAAGATGTTC	794181
EXP_CD630_790001_795000_s_PSO-60-654	0.01	CD0660	tcdB	toxin B	CAJ67492.1	7385	CAGATGGATTTAAATACTTTGCACATCAAAATACTTTGGATGAGAATTTTGAGGGAGAAT	794287
EXP_CD630_790001_795000_s_PSO-60-585	0.01	CD0660	tcdB	toxin B	CAJ67492.1	7386	ATACTGGTTGGTTAGATTTAGATGAAAAGAGATATTATTTTACAGATGAATATATTGCAG	794356
EXP_CD630_790001_795000_s_PSO-60-496	0.01	CD0660/1	CD0660/1		CAJ67492.1	7387	GAGTATTATTTTGATCCTGATACAGCTCAATTAGTGATTAGTGAATAGATAAAAATATGT	794445
EXP_CD630_790001_795000_s_PSO-60-378	0.01	CD0660/1	CD0660/1		CAJ67492.1	7388	AGTGTTCTATCTAATATGAAGATTTACCAATAAAAAGGTGGACTATGATGAATGCACAGT	794563
EXP_CD630_790001_795000_s_PSO-60-259	0.01	CD0661	tcdE	putative cell wall hydrolase protein	CAJ67492.1	7389	CGTTATGAATATGACAATATCTTTTTTATCAGAGCATATATTTATAAAGTTAGTAATTTT	794682
EXP_CD630_790001_795000_s_PSO-60-176	0.01	CD0661	tcdE	putative cell wall hydrolase protein	CAJ67492.1	7390	TAGGATGTTTAAGTGCAATAAAAAGTCGTAAATTTAATTCTAGTTTTGGAATAGATGGAG	794765
EXP_CD630_790001_795000_s_PSO-60-92	0.0135	CD0661	tcdE	putative cell wall hydrolase protein	CAJ67492.1	7391	CATGTATATTTTTTTTATCAGTAGTTGACATTCTTACAAAGTTTAACTTTTTATTTATGT	794849
EXP_CD630_795001_800000_s_PSO-60-4864	0.0122	CD0661/3	CD0661/3		CAJ67492.1	7392	CAATGACAGATGAAATGAATGCTAAGGATGAAAAGTAAGTAATGGTAGATATAATAAAGA	795077
EXP_CD630_795001_800000_s_PSO-60-4767	0.0145	CD0661/3	CD0661/3		CAJ67492.1	7393	CTGAAAGTTATCATAATTCATGAAACTAATAATGAAAACGAGGGAGCAGATGCCAAGAGA	795174
EXP_CD630_795001_800000_s_PSO-60-4673	0.01	CD0661/3	CD0661/3		CAJ67492.1	7394	AGTGTTCATTACTATATAGATGACAAGGTAGTATATCAAACATTGGTTCACAAAGATGGT	795268
EXP_CD630_795001_800000_s_PSO-60-4628	0.0128	CD0661/3	CD0661/3		CAJ67492.1	7395	GTTCACAAAGATGGTGCATGGTCAGTTGGTAAAATCTATTAAGCTACATTAGTTACAGAT	795313
EXP_CD630_795001_800000_s_PSO-60-4513	0.0108	CD0661/3	CD0661/3		CAJ67492.1	7396	TTCAAAAACACAAAAATACGTGATGAAGGACAAAATGATATAGAAAATAAGTATCAAACC	795428
EXP_CD630_795001_800000_s_PSO-60-4369	0.0122	CD0661/3	CD0661/3		CAJ67492.1	7397	TTACAAATTACTATCAGACAATCTCCTTATCTAATAGAAGAGTCAATTAACTAATTGAGT	795572
EXP_CD630_795001_800000_s_PSO-60-4286	0.01	CD0661/3	CD0661/3		CAJ67492.1	7398	AGTGATTTAAATATGAAAACTTAAATTATAAAAAATCAATATTAATTTATTTTTAAAAAA	795655
EXP_CD630_795001_800000_s_PSO-60-4219	0.01	CD0661/3	CD0661/3		CAJ67492.1	7399	GAGTGTATAAGATTTATTTTCAAAGTTTAAAAACAAGAAAATCAATTTAAATTTCAGAAG	795722
EXP_CD630_795001_800000_s_PSO-60-4065	0.01	CD0663	tcdA	toxin A	CAJ67492.1	7400	TCGCATATAGCATTAGACCAAGAGAAAATGAGTATAAAACTATACTAACTAATTTAGACG	795876
EXP_CD630_795001_800000_s_PSO-60-3994	0.0101	CD0663	tcdA	toxin A	CAJ67492.1	7401	TTAACTACAAACAATAATGAAAATAAATATTTACAATTAAAAAAACTAAATGAATCAATT	795947
EXP_CD630_795001_800000_s_PSO-60-3886	0.01	CD0663	tcdA	toxin A	CAJ67492.1	7402	TCTAATCTAAAAAAAGATATATTAAAAGAAGTAATTCTTATTAAAAATTCCAATACAAGC	796055
EXP_CD630_795001_800000_s_PSO-60-3790	0.01	CD0663	tcdA	toxin A	CAJ67492.1	7403	GGAGAAGTCAGTGATATTGCTCTTGAATACATAAAACAATGGGCTGATATTAATGCAGAA	796151
EXP_CD630_795001_800000_s_PSO-60-3654	0.01	CD0663	tcdA	toxin A	CAJ67492.1	7404	CCACTGAAGCATTACAGCTACTAGAGGAAGAGATTCAAAATCCTCAATTTGATAATATGA	796287
EXP_CD630_795001_800000_s_PSO-60-3548	0.01	CD0663	tcdA	toxin A	CAJ67492.1	7405	GTTTATAAATTATTATAAATCTCAAATCAATAAACCTACAGTACCTACAATAGATGATAT	796393
EXP_CD630_795001_800000_s_PSO-60-3522	0.01	CD0663	tcdA	toxin A	CAJ67492.1	7406	TCAATAAACCTACAGTACCTACAATAGATGATATTATAAAGTCTCATCTAGTATCTGAAT	796419
EXP_CD630_795001_800000_s_PSO-60-3417	0.01	CD0663	tcdA	toxin A	CAJ67492.1	7407	TGAGAAAAATAAATAGTAATCATGGGATAGATATCAGGGCTAATAGTTTGTTTACAGAAC	796524
EXP_CD630_795001_800000_s_PSO-60-3248	0.01	CD0663	tcdA	toxin A	CAJ67492.1	7408	AGATGTTGATATGCTTCCAGGTATTCACTCTGATTTATTTAAAACAATATCTAGACCTAG	796693
EXP_CD630_795001_800000_s_PSO-60-3046	0.01	CD0663	tcdA	toxin A	CAJ67492.1	7409	AAAAGTGAAAAATCTGAGATATTTTCTAAATTAGAAAATTTAAATGTATCTGATCTTGAA	796895
EXP_CD630_795001_800000_s_PSO-60-3016	0.01	CD0663	tcdA	toxin A	CAJ67492.1	7410	TTAGAAAATTTAAATGTATCTGATCTTGAAATTAAAATAGCTTTCGCTTTAGGCAGTGTT	796925
EXP_CD630_795001_800000_s_PSO-60-2867	0.0191	CD0663	tcdA	toxin A	CAJ67492.1	7411	ACACCTTAACCCAGCCATAGAGTCTGATAATAACTTCACAGATACTACTAAAATTTTTCA	797074
EXP_CD630_795001_800000_s_PSO-60-2774	0.01	CD0663	tcdA	toxin A	CAJ67492.1	7412	CTCTATGTTTTTAACAAAAATAGCACCATACTTACAAGTAGGTTTTATGCCAGAAGCTCG	797167
EXP_CD630_795001_800000_s_PSO-60-2678	0.01	CD0663	tcdA	toxin A	CAJ67492.1	7413	GTCAGCTTACTATGATTTCATAAATTTACAAGAAAATACTATAGAAAAAACTTTAAAAGC	797263
EXP_CD630_795001_800000_s_PSO-60-2592	0.01	CD0663	tcdA	toxin A	CAJ67492.1	7414	CAGAAAATAATCTATCTCAATTGACAGAACAAGAAATAAATAGTCTATGGAGCTTTGATC	797349
EXP_CD630_795001_800000_s_PSO-60-2442	0.0116	CD0663	tcdA	toxin A	CAJ67492.1	7415	ATACTGCCCTCGACAAAAACTATTTATTAAATAATAAAATTCCATCAAACAATGTAGAAG	797499
EXP_CD630_795001_800000_s_PSO-60-2390	0.01	CD0663	tcdA	toxin A	CAJ67492.1	7416	TGTAGAAGAAGCTGGAAGTAAAAATTATGTTCATTATATCATACAGTTACAAGGAGATGA	797551
EXP_CD630_795001_800000_s_PSO-60-2300	0.01	CD0663	tcdA	toxin A	CAJ67492.1	7417	TTCTAAAAATCCTAAAAATAGTATTATTATACAACGAAATATGAATGAAAGTGCAAAAAG	797641
EXP_CD630_795001_800000_s_PSO-60-2148	0.01	CD0663	tcdA	toxin A	CAJ67492.1	7418	CCTTTATTGGACATGGTAAAGATGAATTCAACACAAGCGAATTTGCTAGATTAAGTGTAG	797793
EXP_CD630_795001_800000_s_PSO-60-2042	0.01	CD0663	tcdA	toxin A	CAJ67492.1	7419	AGATATATCACCTAAAAATGTAGAAGTAAACTTACTTGGATGTAATATGTTTAGTTATGA	797899
EXP_CD630_795001_800000_s_PSO-60-2007	0.01	CD0663	tcdA	toxin A	CAJ67492.1	7420	TTGGATGTAATATGTTTAGTTATGATTTTAATGTTGAAGAAACTTATCCTGGGAAGTTGC	797934
EXP_CD630_795001_800000_s_PSO-60-1846	0.01	CD0663	tcdA	toxin A	CAJ67492.1	7421	GGAAGAAAAGAACTTCTGGCTCACTCAGGTAAATGGATAAATAAAGAAGAAGCTATTATG	798095
EXP_CD630_795001_800000_s_PSO-60-1758	0.01	CD0663	tcdA	toxin A	CAJ67492.1	7422	TTTTTGATTCTATAGATAATAAGCTAAAAGCAAAGTCCAAGAATATTCCAGGATTAGCAT	798183
EXP_CD630_795001_800000_s_PSO-60-1699	0.01	CD0663	tcdA	toxin A	CAJ67492.1	7423	TCAATATCAGAAGATATAAAAACATTATTACTTGATGCAAGTGTTAGTCCTGATACAAAA	798242
EXP_CD630_795001_800000_s_PSO-60-1548	0.01	CD0663	tcdA	toxin A	CAJ67492.1	7424	ACAATTCTATAGATGATTTAATAGATGAGTTCAATCTACTTGAAAATGTATCTGATGAAT	798393
EXP_CD630_795001_800000_s_PSO-60-1456	0.01	CD0663	tcdA	toxin A	CAJ67492.1	7425	GAGAAGTATTTAATATCTTTTGAAGATATCTCAAAAAATAATTCAACTTACTCTGTAAGA	798485
EXP_CD630_795001_800000_s_PSO-60-1378	0.01	CD0663	tcdA	toxin A	CAJ67492.1	7426	GGTGAGTCAGTTTATGTAGAAACAGAAAAAGAAATTTTTTCAAAATATAGCGAACATATT	798563
EXP_CD630_795001_800000_s_PSO-60-1270	0.01	CD0663	tcdA	toxin A	CAJ67492.1	7427	GGTAATTTATTGGATAATATACAGTTAGATCATACTTCTCAAGTTAATACATTAAACGCA	798671
EXP_CD630_795001_800000_s_PSO-60-1143	0.01	CD0663	tcdA	toxin A	CAJ67492.1	7428	CAGTTAAGGTTCAACTTTATGCTCAACTATTTAGTACAGGTTTAAATACTATATATGACT	798798
EXP_CD630_795001_800000_s_PSO-60-1088	0.01	CD0663	tcdA	toxin A	CAJ67492.1	7429	TGACTCTATCCAATTAGTAAATTTAATATCAAATGCAGTAAATGATACTATAAATGTACT	798853
EXP_CD630_795001_800000_s_PSO-60-963	0.01	CD0663	tcdA	toxin A	CAJ67492.1	7430	CAATTAAGGAATTACTAGACGAACATGACCCATTACTAAAAAAAGAATTAGAAGCTAAGG	798978
EXP_CD630_795001_800000_s_PSO-60-867	0.01	CD0663	tcdA	toxin A	CAJ67492.1	7431	CTGCAACTGTAGCTTCAATTGTTGGAATAGGTGCTGAAGTTACTATTTTCTTATTACCTA	799074
EXP_CD630_795001_800000_s_PSO-60-748	0.01	CD0663	tcdA	toxin A	CAJ67492.1	7432	AAGGCAACTTCAGTGGTAAACTATTTTAATCATTTGTCTGAATCTAAAAAATATGGCCCT	799193
EXP_CD630_795001_800000_s_PSO-60-694	0.01	CD0663	tcdA	toxin A	CAJ67492.1	7433	GGCCCTCTTAAAACAGAAGATGATAAAATTTTAGTTCCTATTGATGATTTAGTAATATCA	799247
EXP_CD630_795001_800000_s_PSO-60-550	0.01	CD0663	tcdA	toxin A	CAJ67492.1	7434	GGTAATATAGATCACTTTTTCTCATCTCCATCTATAAGTTCTCATATTCCTTCATTATCA	799391
EXP_CD630_795001_800000_s_PSO-60-481	0.01	CD0663	tcdA	toxin A	CAJ67492.1	7435	GCAATAGGTATAGAAACAGAAAATCTAGATTTTTCAAAAAAAATAATGATGTTACCTAAT	799460
EXP_CD630_795001_800000_s_PSO-60-365	0.01	CD0663	tcdA	toxin A	CAJ67492.1	7436	GGAAAATGACGGAACTAGATTACTTGATTCAATAAGAGATTTATACCCAGGTAAATTTTA	799576
EXP_CD630_795001_800000_s_PSO-60-249	0.01	CD0663	tcdA	toxin A	CAJ67492.1	7437	AAGACACTAATATTAAAATTAAACTAGATAAAGATACTAGAAACTTCATAATGCCAACTA	799692
EXP_CD630_795001_800000_s_PSO-60-142	0.01	CD0663	tcdA	toxin A	CAJ67492.1	7438	GCAGGAGGAACTTACTCTTTATTATTATCTTCATATCCAATATCAACGAATATAAATTTA	799799
EXP_CD630_795001_800000_s_PSO-60-90	0.01	CD0663	tcdA	toxin A	CAJ67492.1	7439	TAAATTTATCTAAAGATGATTTATGGATATTTAATATTGATAATGAAGTAAGAGAAATAT	799851
EXP_CD630_800001_805000_s_PSO-60-4889	0.01	CD0663	tcdA	toxin A	CAJ67492.1	7440	TCTTGACTTGTGAGTTAGATGATAAAATTAGTTTAATAATAGAAATAAATCTTGTTGCAA	800052
EXP_CD630_800001_805000_s_PSO-60-4765	0.0118	CD0663	tcdA	toxin A	CAJ67492.1	7441	TGAGAAAATCAATACTTTAGGCCTAGATAGTAAAAATATAGCGTACAATTACACTGATGA	800176
EXP_CD630_800001_805000_s_PSO-60-4644	0.0106	CD0663	tcdA	toxin A	CAJ67492.1	7442	AAAAAAGACAGTAAAAATATATTAGAATTTTATAATGACAGTACATTAGAATTTAACAGT	800297
EXP_CD630_800001_805000_s_PSO-60-4497	0.01	CD0663	tcdA	toxin A	CAJ67492.1	7443	GATAAAAGTATAGATTTCTCTATTTCTTTAGTTAGTAAAAATCAAGTAAAAGTAAATGGA	800444
EXP_CD630_800001_805000_s_PSO-60-4433	0.01	CD0663	tcdA	toxin A	CAJ67492.1	7444	ATTTAAATGAATCCGTATACTCATCTTACCTTGATTTTGTGAAAAATTCAGATGGACACC	800508
EXP_CD630_800001_805000_s_PSO-60-4333	0.01	CD0663	tcdA	toxin A	CAJ67492.1	7445	AAGTTTCTGGAAATTGTTTGGGTTTGAAAATATAAATTTTGTAATCGATAAATACTTTAC	800608
EXP_CD630_800001_805000_s_PSO-60-4155	0.01	CD0663	tcdA	toxin A	toxin A	7446	AATGGTAGAAATGTTGTAGTAGAGCCTATATATAATCCTGATACGGGTGAAGATATATCT	800786
EXP_CD630_800001_805000_s_PSO-60-4079	0.01	CD0663	tcdA	toxin A	toxin A	7447	CCTATGAACCTCTCTATGGAATAGATAGATATATCAATAAAGTATTGATAGCACCTGATT	800862
EXP_CD630_800001_805000_s_PSO-60-3980	0.01	CD0663	tcdA	toxin A	CAJ67493.1	7448	CAAATGAGTACTACCCTGAGATTATAGTTCTTAACCCAAATACATTCCACAAAAAAGTAA	800961
EXP_CD630_800001_805000_s_PSO-60-3843	0.01	CD0663	tcdA	toxin A	CAJ67493.1	7449	GAAGAAAGTAATAAAAAAATATTACAAAAAATAAGAATCAAAGGTATCTTATCTAATACT	801098
EXP_CD630_800001_805000_s_PSO-60-3665	0.01	CD0663	tcdA	toxin A	CAJ67493.1	7450	GATTTAAAATAATAGATAATAAAACTTATTACTATGATGAAGATAGTAAATTAGTTAAAG	801276
EXP_CD630_800001_805000_s_PSO-60-3549	0.01	CD0663	tcdA	toxin A	toxin A	7451	GTAACTGGATGGCAAACTATCAATGGTAAAAAATATTATTTTGATATAAATACTGGAGCA	801392
EXP_CD630_800001_805000_s_PSO-60-3449	0.01	CD0663	tcdA	toxin A	toxin A	7452	ATTTTAATAATGATGGTGTGATGCAGTTGGGAGTATTTAAAGGACCTGATGGATTTGAAT	801492
EXP_CD630_800001_805000_s_PSO-60-3420	0.01	CD0663	tcdA	toxin A	toxin A	7453	GGAGTATTTAAAGGACCTGATGGATTTGAATATTTTGCACCTGCCAATACTCAAAATAAT	801521
EXP_CD630_800001_805000_s_PSO-60-3318	0.01	CD0663	tcdA	toxin A	toxin A	7454	ACTTTGAATGGCAAAAAATATTATTTTGATAATGACTCAAAAGCAGTCACTGGATGGAGA	801623
EXP_CD630_800001_805000_s_PSO-60-3156	0.01	CD0663	tcdA	toxin A	toxin A	7455	GCTATCATCTCAAAAGGTTGGCAGACTGTTAATGGTAGTAGATACTACTTTGATACTGAT	801785
EXP_CD630_800001_805000_s_PSO-60-3047	0.01	CD0663	tcdA	toxin A	toxin A	7456	ATTTTGATAGTGATTGTGTAGTGAAAATAGGTGTGTTTAGTACCTCTAATGGATTTGAAT	801894
EXP_CD630_800001_805000_s_PSO-60-3009	0.01	CD0663	tcdA	toxin A	toxin A	7457	AGTACCTCTAATGGATTTGAATATTTTGCACCTGCTAATACTTATAATAATAACATAGAA	801932
EXP_CD630_800001_805000_s_PSO-60-2904	0.01	CD0663	tcdA	toxin A	toxin A	7458	AAAAAATATTACTTTGATAATAACTCAAAAGCAGTTACCGGATGGCAAACTATTGATAGT	802037
EXP_CD630_800001_805000_s_PSO-60-2742	0.01	CD0663	tcdA	toxin A	CAJ67494.1	7459	ACTGGATGGCAAACTATTGATGGTAAAAAATATTACTTTAATACTAACACTGCTATAGCT	802199
EXP_CD630_800001_805000_s_PSO-60-2689	0.01	CD0663	tcdA	toxin A	CAJ67494.1	7460	TATAGCTTCAACTGGTTATACAATTATTAATGGTAAACATTTTTATTTTAATACTGATGG	802252
EXP_CD630_800001_805000_s_PSO-60-2610	0.01	CD0663	tcdA	toxin A	CAJ67494.1	7461	TTTAAAGGACCTAATGGATTTGAATATTTTGCACCTGCTAATACGGATGCTAACAACATA	802331
EXP_CD630_800001_805000_s_PSO-60-2510	0.01	CD0663	tcdA	toxin A	CAJ67494.1	7462	TGAATGGTAAAAAATATTACTTTGGTAGTGACTCAAAAGCAGTTACTGGATGGAGAATTA	802431
EXP_CD630_800001_805000_s_PSO-60-2398	0.01	CD0663	tcdA	toxin A	CAJ67494.1	7463	TCTATGCACTATAAATAATGACAAGTATTACTTTAGTTATGATGGAATTCTTCAAAATGG	802543
EXP_CD630_800001_805000_s_PSO-60-2279	0.01	CD0663	tcdA	toxin A	CAJ67494.1	7464	TAACAGGAGTATTTAAAGGACCTAATGGATTTGAGTATTTTGCACCTGCTAATACTCACA	802662
EXP_CD630_800001_805000_s_PSO-60-2061	0.01	CD0663	tcdA	toxin A	CAJ67494.1	7465	ACTGGATGGCAAACTATTGATGGTAAAAAATATTACTTTAATCTTAACACTGCTGAAGCA	802880
EXP_CD630_800001_805000_s_PSO-60-1956	0.01	CD0663	tcdA	toxin A	CAJ67494.1	7466	ACTAACACTTTCATAGCCTCAACTGGTTATACAAGTATTAATGGTAAACATTTTTATTTT	802985
EXP_CD630_800001_805000_s_PSO-60-1877	0.01	CD0663	tcdA	toxin A	CAJ67494.1	7467	AGATAGGAGTGTTTAAAGGACCTAATGGATTTGAATACTTTGCACCTGCTAATACTCATA	803064
EXP_CD630_800001_805000_s_PSO-60-1776	0.01	CD0663	tcdA	toxin A	CAJ67494.1	7468	TTCTTAACTTTGAATGGTAAAAAATATTACTTTGGTAGTGACTCAAAAGCAGTTACCGGA	803165
EXP_CD630_800001_805000_s_PSO-60-1661	0.01	CD0663	tcdA	toxin A	CAJ67494.1	7469	TTACTGGATGGCAAACTATTAATGGTAAAAAATACTACTTTAATACTAACACTTCTATAG	803280
EXP_CD630_800001_805000_s_PSO-60-1556	0.01	CD0663	tcdA	toxin A	CAJ67494.1	7470	ATACTGATGGTATTATGCAGATAGGAGTGTTTAAAGGACCTGATGGATTTGAATACTTTG	803385
EXP_CD630_800001_805000_s_PSO-60-1462	0.01	CD0663	tcdA	toxin A	CAJ67494.1	7471	TCAAGCTATACGTTATCAAAATAGATTCCTATATTTACATGACAATATATATTATTTTGG	803479
EXP_CD630_800001_805000_s_PSO-60-1365	0.01	CD0663	tcdA	toxin A	CAJ67494.1	7472	GATGGTAATAGATATTACTTCGAGCCTAATACAGCTATGGGTGCGAATGGTTATAAAACT	803576
EXP_CD630_800001_805000_s_PSO-60-1281	0.01	CD0663	tcdA	toxin A	CAJ67494.1	7473	AGAAATGGTTTACCTCAGATAGGAGTGTTTAAAGGGTCTAATGGATTTGAATACTTTGCA	803660
EXP_CD630_800001_805000_s_PSO-60-1193	0.01	CD0663	tcdA	toxin A	CAJ67494.1	7474	AAGGTCAAGCTATACGTTATCAAAATAGATTCCTACATTTACTTGGAAAAATATATTACT	803748
EXP_CD630_800001_805000_s_PSO-60-1057	0.01	CD0663	tcdA	toxin A	CAJ67494.1	7475	TATGGCTGCAGCTGGTGGACTTTTCGAGATTGATGGTGTTATATATTTCTTTGGTGTTGA	803884
EXP_CD630_800001_805000_s_PSO-60-985	0.01	CD0663/4	CD0662/3		CAJ67494.1	7476	CCCTGGGATATATGGCTAAAATATATGTTTGATAAAAAATTATTCCTGTGCTACTAAGAA	803956
EXP_CD630_800001_805000_s_PSO-60-880	0.01	CD0663/4	CD0662/3		CAJ67494.1	7477	GTTATTGTAATACATGACTTTTAGTTAAAATTTTTCTATCATTTAATAATCTATTATTCT	804061
EXP_CD630_800001_805000_s_PSO-60-765	0.011	CD0663/4	CD0662/3		CAJ67494.1	7478	GTTGATAAAAAATAGATAATATGCTAAAAGCAAAAACTAATTTAGAGCCTTGTAACTGTT	804176
EXP_CD630_800001_805000_s_PSO-60-692	0.01	CD0663/4	CD0662/3		CAJ67494.1	7479	AAAAACATCTTTAAACATATTGACTATAATATAAAATATTAACTATAATACAAAACAATA	804249
EXP_CD630_800001_805000_s_PSO-60-588	0.0179	CD0664	dtxA	putative exported protein	CAJ67494.1	7480	CACCCATAGTTGATTCATAAGTTATAGTTCCAGCACTTATACCTCTTATAGTTATGTAAT	804353
EXP_CD630_800001_805000_s_PSO-60-486	0.0195	CD0664	dtxA	putative exported protein	CAJ67494.1	7481	TACATAGTACAACCTTATCATAATTTCCAGACACAGCTAATCTTATTTGCACCTCATCAC	804455
EXP_CD630_800001_805000_s_PSO-60-342	0.019	CD0664	dtxA	putative exported protein	CAJ67494.1	7482	AAGTAATACCAGTATCATATCCTTTCTTCTCCTCTTCTTCTTTTTTGCGTTGTTCTTCAG	804599
EXP_CD630_800001_805000_s_PSO-60-279	0.0193	CD0664	dtxA	putative exported protein	CAJ67494.1	7483	TTTTAGCTTCTTCAGCTTTTTTAGCTTCTTCAGCTTTACGTTGATTTTCAGCTTCAATAG	804662
EXP_CD630_800001_805000_s_PSO-60-174	0.0191	CD0664	dtxA	putative exported protein	CAJ67494.1	7484	ACAATTTGCTATTTAAAGTTTCTATTTCTGTTTTTTGAGAATCTATAACTGATGTTTGGT	804767
EXP_CD630_800001_805000_s_PSO-60-77	0.018	CD0664	dtxA	putative exported protein	CAJ67494.1	7485	TGAGGATATATTGCCAAAAAACACGCCTAAAATAAATGCCAGTAGAGCAATACCCTTTGT	804864
EXP_CD630_805001_810000_s_PSO-60-4902	0.0481	CD0664/A	CD0664/A		CAJ67494.1	7486	ATTTTAAAAGTTAAAAACTTAAAATAACTAGTTGACTAAAAATTATATATTCATATTTTC	805039
EXP_CD630_805001_810000_s_PSO-60-4743	0.207	CD0664/A	CD0664/A		CAJ67494.1	7487	TTTCTTGAAGGTGAATTTTATATATTAAATTAAACATAAAGTATTTTATTTGTATAAAAC	805198
EXP_CD630_805001_810000_s_PSO-60-4617	0.165	CD0664/A	CD0664/A		CAJ67494.1	7489	ATAAATAAATTGATATAATAAAAAATTAAATATTAAATATTAACTATAATAAAAAAATAT	805324
EXP_CD630_805001_810000_s_PSO-60-3560	0.405	CD0664B/5	CD0664B/5		CAJ67494.1	7499	GCTTTAAATCTCTTTGAATATTCTACAAGACTATAGATTAGTTTAAATCCCTTTGAATAT	806381
EXP_CD630_805001_810000_s_PSO-60-2996	0.211	CD0664B/5	CD0664B/5		CAJ67494.1	7505	AAATTCAAATAAAAGATATATATTTTTAAATAAAATGGATATAGATTTCAACTAAAAAGA	806945
EXP_CD630_805001_810000_s_PSO-60-1374	0.335	CD0667	cdd4	putative lantibiotic ABC transporter,ATP-binding protein	CAJ67494.1	7520	CCTTACCAGTAAGTTCTAAGAATATATCTTCCAAGCTTTTTTTATGTTCTTCTATTCTAA	808567
EXP_CD630_805001_810000_s_PSO-60-463	0.309	CD0667/8	CD0667/8		CAJ67494.1	7529	CCCTTTTTTAATCTGTGCTTATTGATTCTTTTAACTTATATCAGTATAATAACTTGGTTA	809478
EXP_CD630_810001_815000_s_PSO-60-2565	0.32	CD0669/70	CD0669/70			7556	AATATAATTAATGAAAAAATTTAAACTTTGTAATATATAAATAAAAAAACTCTAAAATAG	812376
EXP_CD630_810001_815000_s_PSO-60-2367	0.181	CD0669/70	CD0669/70			7558	TAGGAAGTGGGAAGTTTAGTTATAAGTGGTAGTAAGTAAGAAATTTAGTAAGTGGGAAGT	812574
EXP_CD630_810001_815000_s_PSO-60-2277	0.171	CD0669/70	CD0669/70			7559	TAGGAAGTGGGAAGTTTAGTTATAAGTAGTAGTAAGTAAGAAATTTAGTAAGTGGGAAGT	812664
EXP_CD630_810001_815000_s_PSO-60-2201	0.15	CD0669/70	CD0669/70			7560	ATAGCAAGTAAGAAATTTAGGAAGTAGGAAGTTTAGTAATAATTTGTAGCAAGTAAGAAA	812740
EXP_CD630_810001_815000_s_PSO-60-2089	0.275	CD0669/70	CD0669/70			7561	AGTAGGAAGTTTAGTAATAATTTGTAGTAAGTAAGAAATTTAGAAAGTAGGAAATTTAGT	812852
EXP_CD630_810001_815000_s_PSO-60-1976	0.384	CD0669/70	CD0669/70			7562	ATAGTAAGTAAGAAATTTAGAAAGTAGGAAGTTTAGTAATAATTTATAGCAAGTAAGAAA	812965
EXP_CD630_810001_815000_s_PSO-60-1843	0.135	CD0669/70	CD0669/70			7563	TTATAGTAAGTAAGAAATTTAGTAAGTGAGAAGTTTAGTTATAATTTATAGTAAGTAAGA	813098
EXP_CD630_810001_815000_s_PSO-60-1790	0.241	CD0669/70	CD0669/70			7564	AGTAAGAAATTTAGTAAGTGAGAAGTTCAGTAATAAGTTGTAGTAAATAAAAAGTTTAGG	813151
EXP_CD630_810001_815000_s_PSO-60-874	0.366	CD0670/1	CD0670/1		CAJ67499.1	7573	TCTAAATAAATTAAATAAAAATTAATAGTGGATATTCTATTTAATTAAATTTAAAAAGCT	814067
EXP_CD630_810001_815000_s_PSO-60-576	0.147	CD0670/1	CD0670/1		CAJ67499.1	7576	GAAGATATTGAAAAAATAAAAGATTGATATAAGATACTGAAGAGGTAGAAACAAAAGTAT	814365
EXP_CD630_810001_815000_s_PSO-60-446	0.324	CD0670/1	CD0670/1		CAJ67499.1	7577	GAAGATATTGAAAAAATAAAAACAAAAGATTGATAGAAAGTACTGAATAGATAGAGATAA	814495
EXP_CD630_810001_815000_s_PSO-60-378	0.161	CD0670/1	CD0670/1		CAJ67499.1	7578	ATGGAAGATATTGAAAAAATAAAAGATTGATATAAGATACTGAAGAGGTAGAAACAAAAG	814563
EXP_CD630_810001_815000_s_PSO-60-250	0.179	CD0670/1	CD0670/1		CAJ67500.1	7579	AAGTGTTAATAGAAGGTATTGAAAAAATAAAAGATTGATATAAGATATTGAAGAGGTAGA	814691
EXP_CD630_815001_820000_s_PSO-60-3065	0.388	CD0672/3	CD0672/3		CAJ67502.1	7598	AATTAAAACTTATTAAGTATTAGAAAATGACTTCTTATTAGAGTAAGTATCTAAAATGAT	816876
EXP_CD630_815001_820000_s_PSO-60-2990	0.411	CD0672/3	CD0672/3		CAJ67502.1	7599	ACTCATTAAAGTGACTATTATAGAGTGGATAAGATTACTCATTAAAGCGATTACTGTGGA	816951
EXP_CD630_815001_820000_s_PSO-60-2900	0.325	CD0672/3	CD0672/3		CAJ67502.1	7600	CATAGAGTGGATAAGATTACTCATTAAAGCGATTGCTGTGGAGTAGATAAAATTACTCAC	817041
EXP_CD630_815001_820000_s_PSO-60-2773	0.324	CD0672/3	CD0672/3		CAJ67502.1	7601	CCATCAAAGTTAACTATCACAGTAGATAAGATTATTCATTAAAGTTACTATCACAGAGTG	817168
EXP_CD630_815001_820000_s_PSO-60-1864	0.249	CD0673/4	CD0673/4		conserved hypothetical protein	7609	GATGAATTTATAAAAGTATAAGATAAGTAGAAATATAAGTTGAATGAGAGTATAAGAAGC	818077
EXP_CD630_820001_825000_s_PSO-60-4835	0.319	CD0676	CD0676	conserved hypothetical protein	conserved hypothetical protein	7626	GCTTAAACTATTATGAAAACTTTCTGGAACTTCTGGAAACGAATTATTTAATATATTTTT	820106
EXP_CD630_820001_825000_s_PSO-60-3973	0.38	CD0677/8	CD0677/8			7634	ACTTCATGTACAGATTTAAAATAAGTTCTTTAAATAGCAACTTTTTGAAAAAACGCAAAA	820968
EXP_CD630_820001_825000_s_PSO-60-3882	0.231	CD0677/8	CD0677/8			7635	TGTGAAACAATATTGTACAGAGTAAAAGTATATAGAAGATGATTACATAGAGTTTATACT	821059
EXP_CD630_820001_825000_s_PSO-60-3822	0.184	CD0677/8	CD0677/8			7636	TGAATTTTACAAATATAATTATCAAAATACTGTGAAAAAGAAAAATAGCTTTGATGAACG	821119
EXP_CD630_820001_825000_s_PSO-60-3405	0.357	CD0678/9	CD0678/9			7640	GTATTCATAAAATAAACTTAAAACAACTAAAAAATCATTAAAAAGGAAATCGTATGCATG	821536
EXP_CD630_820001_825000_s_PSO-60-2649	0.299	CD0679	CD0679	conserved hypothetical protein	conserved hypothetical protein	7647	TATGATTTGGTATGGTCCAGGTGGAATTGGTGCTTCTTATACTATACCTAGATATCAAGA	822292
EXP_CD630_820001_825000_s_PSO-60-949	0.345	CD0680	CD0680	hypothetical protein	CAJ67506.1	7662	GGAAAGCATATAGAAGTAATGGGAATCAATCATTATCATATACTACAAGGTAAAGTAAAG	823992
EXP_CD630_820001_825000_s_PSO-60-842	0.472	CD0680/1	CD0680/1		CAJ67506.1	7663	TATGGGAGTAGAAGAATAAAGCTGTTTAGAGTATAAATAGTTTTGAAATGTATATAGGGA	824099
EXP_CD630_820001_825000_s_PSO-60-87	0.485	CD0681	CD0681	probable transporter	CAJ67507.1	7670	CTTAGCAATCTTCTTTGTGCCAGATGATTTGGAGTATACAAAGGAATTAGTTAAAAAGGG	824854
EXP_CD630_825001_830000_s_PSO-60-4838	0.498	CD0681	CD0681	probable transporter	probable transporter	7672	ACAAGGAATTGGTCAATTAGTAGGATATTTATTCTGGGGTTCAATTGCAGATAAATTTGG	825103
EXP_CD630_825001_830000_s_PSO-60-4531	0.254	CD0681	CD0681	probable transporter	CAJ67508.1	7675	GGTACAGCTTCTGGTACTTTAGGTATGATGACTATCTTTTACATATCAATCGCAGTCTTT	825410
EXP_CD630_830001_835000_s_PSO-60-4597	0.416	CD0684/5	CD0684/5		CAJ67513.1	7720	AAGTATTTATTAAGTATTGAATAAAATATTACAAATTTAGTTGAAATGAAAATGATAAAA	830344
EXP_CD630_830001_835000_s_PSO-60-4196	0.191	CD0684/5	CD0684/5			7724	TTTGTTATGTAGTATAATAGTACATTAGAGTACAATATAGAATTTGTTATGTAGTATAGT	830745
EXP_CD630_830001_835000_s_PSO-60-1805	0.342	CD0688	CD0688	conserved hypothetical protein	CAJ67515.1	7747	CCTCTAAGAAATAACTCACATGAAGAAGGTAGAAGAATGCATTCTATAGGAGTGATAATT	833136
EXP_CD630_830001_835000_s_PSO-60-1589	0.164	CD0688/9	CD0688/9		CAJ67515.1	7749	GTTGGATAGAATTTTCTAAATAGAACTTCCTTGTACTATTTCTTTAATAACTCTGAGTGG	833352
EXP_CD630_830001_835000_s_PSO-60-1502	0.208	CD0688/9	CD0688/9		CAJ67515.1	7750	ACCAATGACTAAAGAAATGAACTTTAGACCATATATGCAATTAGAGTAAATATACAAAAT	833439
EXP_CD630_830001_835000_s_PSO-60-1385	0.327	CD0688/9	CD0688/9		conserved hypothetical protein	7751	ATTAGTTATTGTTAGCATATTGAAAGAAATTATAGTAATCTATTGAATAAATGAATATTG	833556
EXP_CD630_830001_835000_s_PSO-60-387	0.491	CD0689	CD0689	putative nucleotide phosphodiesterase	CAJ67516.1	7760	GTCATACTCATGAAAAAATAGATGAACACAAATATAAAAATAAATCTGGAGATGAAGTAA	834554
EXP_CD630_830001_835000_s_PSO-60-61	0.344	CD0689	CD0689	putative nucleotide phosphodiesterase	putative nucleotide phosphodiesterase	7762	CAATGGTATAAAGAGTGGAAAAGTATAAGAGATAATAATAGTGATAAAACGATTAGTAGA	834880
EXP_CD630_835001_840000_s_PSO-60-4294	0.349	CD0689/90	CD0689/90		CAJ67517.1	7769	AAGTAAATTATCTGATATTGACATGATATATAAGATAAAGTTTCTAATATTAGTATAATG	835647
EXP_CD630_835001_840000_s_PSO-60-3674	0.396	CD0690	CD0690	putative nucleotide phosphodiesterase	CAJ67517.1	7774	GGTCAAAAATTAGTAAGATTTAAAGATGGGATACCAGAGTACAAAAAAATAGCTGAACCA	836267
EXP_CD630_835001_840000_s_PSO-60-3405	0.227	CD0690	CD0690	putative nucleotide phosphodiesterase	putative nucleotide phosphodiesterase	7777	AAATACTGACAAGGGAACTGTAAAGGTTGGTATACTTGGTCTGACTATAAAAGAAGTAGG	836536
EXP_CD630_835001_840000_s_PSO-60-3199	0.187	CD0690	CD0690	putative nucleotide phosphodiesterase	putative nucleotide phosphodiesterase	7779	CAGATATAATAGTTGCCATTGTACACTCAGGTGAAGAGCCAAAAAATCCTAAAAATCCAG	836742
EXP_CD630_835001_840000_s_PSO-60-3063	0.496	CD0690	CD0690	putative nucleotide phosphodiesterase	putative nucleotide phosphodiesterase	7780	AGAACAGCATACATATAAAAATAATTCTGGTGAAGAAGTAATAGTAACACAGCCTGGAGC	836878
EXP_CD630_835001_840000_s_PSO-60-2888	0.313	CD0690	CD0690	putative nucleotide phosphodiesterase	putative nucleotide phosphodiesterase	7782	ACAACTTCTGGTCTGAATCCAAAATTTTCAGATGAAATGGCAGTTAATTTGTTTAATGAA	837053
EXP_CD630_835001_840000_s_PSO-60-393	0.284	CD0691/2	CD0691/2		CAJ67521.1	7806	GGAATAAGAGTTTCGGTAATTAAGTATCAGTTGGAGATTCAATCTGTTATATATTATGAG	839548
EXP_CD630_835001_840000_s_PSO-60-268	0.17	CD0691/2	CD0691/2		putative short chain dehydrogenase	7807	ATGTATATAAAATATATTTTTGATTTTACTTTATTTAGATATTGAAGTATTAAAATATGT	839673
EXP_CD630_840001_845000_s_PSO-60-1764	0.381	CD0694/5	CD0694/5		CAJ67523.1	7839	GGATGTTGATGTAAGATGAAAATTATAACTATTGGTTCAAGTCTTATCACTGTTTTACTT	843177
EXP_CD630_845001_850000_s_PSO-60-742	0.388	CD0698/9	CD0698/9		CAJ67527.1	7896	TATAAAAAATAATTGAGTTAATTATGCATTAGGTGTATATTATATAAAAAATAATTGAGT	849199
EXP_CD630_850001_855000_s_PSO-60-4430	0.466	CD0699	pheS	phenylalanyl-tRNA synthetase alpha chain	CAJ67528.1	7909	GGTAAAGGTTGCCCAATGTGTAAATATGAAGGTTGGATAGAAATATTAGGTTCAGGTATG	850511
[truncated: 4,512 more rows]

## Sheet: 1351+
EXP_CD630_1_5000_s_PSO-60-4883	1.433	CD0001	dnaA	chromosomal replication initiator protein	chromosomal replication initiator protein	1	CAGTAAGTTTTAATACCTTTTTTAAAAACATCGTACCATTAAAAATACATCTTAATGATT	58
EXP_CD630_1_5000_s_PSO-60-4786	0.946	CD0001	dnaA	chromosomal replication initiator protein	chromosomal replication initiator protein	2	CTTAGAGAATAGATATTTACATTTAATTGAAGATGCTATTAGTCAACTGTCATTAAAAAA	155
EXP_CD630_1_5000_s_PSO-60-4736	1.314	CD0001	dnaA	chromosomal replication initiator protein	chromosomal replication initiator protein	3	CATTAAAAAAATATAATATTAAATTTGTATTGAGCGAAAAAGAGGTTGCTGATTTAAATT	205
EXP_CD630_1_5000_s_PSO-60-4633	1.828	CD0001	dnaA	chromosomal replication initiator protein	chromosomal replication initiator protein	4	AAATCCAAAATACACATTTGATACATTCGTTATTGGTAATAGCAATAGATTTGCACATGC	308
EXP_CD630_1_5000_s_PSO-60-4462	1.879	CD0001	dnaA	chromosomal replication initiator protein	chromosomal replication initiator protein	5	TGTTAGTCAAAAAAAAGACTCAAAAGTAGTTTACGTTTCTTCAGAAAAATTTACTAATGA	479
EXP_CD630_1_5000_s_PSO-60-4428	1.125	CD0001	dnaA	chromosomal replication initiator protein	chromosomal replication initiator protein	6	GTTTCTTCAGAAAAATTTACTAATGAACTTATAAACTCTATAAAAGACGATAAAAACGAA	513
EXP_CD630_1_5000_s_PSO-60-4275	1.676	CD0001	dnaA	chromosomal replication initiator protein	chromosomal replication initiator protein	7	CATACATTCAATACTCTTCATGAAGCAAACAAACAAATAATTATATCTAGTGATAGACCG	666
EXP_CD630_1_5000_s_PSO-60-4184	1.248	CD0001	dnaA	chromosomal replication initiator protein	chromosomal replication initiator protein	8	TAAGATCGAGATTTGAAATGGGACTTATAACTGATATTCAAGCACCTGACTTTGAGACAA	757
EXP_CD630_1_5000_s_PSO-60-4084	1.188	CD0001	dnaA	chromosomal replication initiator protein	chromosomal replication initiator protein	9	AGATGTGCCAAATGAGGTTATGTCATATATAGCAAAAAATATTAAGTCAAACATAAGGGA	857
EXP_CD630_1_5000_s_PSO-60-3948	0.952	CD0001	dnaA	chromosomal replication initiator protein	chromosomal replication initiator protein	10	GAAGCTTTAAAAGATATTATAACAACTTCTAAAAATGAAGAAATAAATGTTCTCAGAATA	993
EXP_CD630_1_5000_s_PSO-60-3873	1.466	CD0001	dnaA	chromosomal replication initiator protein	chromosomal replication initiator protein	11	TCTGTATTCAATTTAAAGATGGAAGATTTTAATTCTAAAAAAAGAACACGTTCAATAGCT	1068
EXP_CD630_1_5000_s_PSO-60-3742	1.158	CD0001	dnaA	chromosomal replication initiator protein	chromosomal replication initiator protein	12	GTTTGGGGGTAGAGACCATACAACAGTAATTCATGCTCATGACAAAGTATCTAAGGATAT	1199
EXP_CD630_1_5000_s_PSO-60-3728	0.983	CD0001	dnaA	chromosomal replication initiator protein	chromosomal replication initiator protein	13	ACCATACAACAGTAATTCATGCTCATGACAAAGTATCTAAGGATATAGAAGAAAGTGAAG	1213
EXP_CD630_1_5000_s_PSO-60-3572	1.31	CD001/2	CD001/2			14	TTTTTGAACAAAAATTATTAACAAATTATCAAGTCTAAAATAACAAAGATATTAACATCT	1369
EXP_CD630_1_5000_s_PSO-60-3453	0.505	CD0002	dnaN	DNA polymerase III, beta chain	DNA polymerase III, beta chain	15	CAACACCTACTACTATTACTACTATGATTTTAACTTATTTTTATATATAAAAAGCCAGAG	1488
EXP_CD630_1_5000_s_PSO-60-3344	1.329	CD0002	dnaN	DNA polymerase III, beta chain	DNA polymerase III, beta chain	16	AGAATTGGAATTGCTCAAAAAGCTATTAATGGAAAAACAACAATAGAATTATTAAAAGGT	1597
EXP_CD630_1_5000_s_PSO-60-3157	1.02	CD0002	dnaN	DNA polymerase III, beta chain	DNA polymerase III, beta chain	17	GAGATATAATTAGAAAATTACCAGATTCCTTTGTTGAGATAGAAACTGATTCAGAAAATA	1784
EXP_CD630_1_5000_s_PSO-60-3046	1.283	CD0002	dnaN	DNA polymerase III, beta chain	DNA polymerase III, beta chain	18	CAAAAGAATTTCCTAAATTACCAGAATTAAATGAAGAAGATTTATATAGCATACCTCAAG	1895
EXP_CD630_1_5000_s_PSO-60-3003	1.545	CD0002	dnaN	DNA polymerase III, beta chain	DNA polymerase III, beta chain	19	ATATAGCATACCTCAAGAAATCCTAAAAAATATGATTAAACAAACTGTATTTGCTATCTC	1938
EXP_CD630_1_5000_s_PSO-60-2844	0.911	CD0002	dnaN	DNA polymerase III, beta chain	DNA polymerase III, beta chain	20	AAGTTGTTCGGTTGATAGTTTAACTGAAAATATAAAAGTCATAATTCCTGGAAAGACACT	2097
EXP_CD630_1_5000_s_PSO-60-2771	1.004	CD0002	dnaN	DNA polymerase III, beta chain	DNA polymerase III, beta chain	21	AGTTTGCTTTCTGGAGAGGATAATGTTAAAGTTGGATTTAATGAAAAAAATGCTATTTTT	2170
EXP_CD630_1_5000_s_PSO-60-2687	1.154	CD0002	dnaN	DNA polymerase III, beta chain	DNA polymerase III, beta chain	22	ACAAGATTGCTTGAAGGAGATTTTATTGATTATAAAAAATTATTGCCAAGAGAACATAAC	2254
EXP_CD630_1_5000_s_PSO-60-2577	1.582	CD0002	dnaN	DNA polymerase III, beta chain	DNA polymerase III, beta chain	23	GTCTTTATTGTCTCAATCAGAAAAAAATAATCTTATAAAGTTATCTATAAGAGATAAAGT	2364
EXP_CD630_1_5000_s_PSO-60-2479	1.112	CD0002	dnaN	DNA polymerase III, beta chain	DNA polymerase III, beta chain	24	ATGAAGAAGTTGAAATAGATTTAGATGGAGATTACCTAGATATAGCTTTCAATTCTAGAT	2462
EXP_CD630_1_5000_s_PSO-60-2413	1.235	CD0002	dnaN	DNA polymerase III, beta chain	DNA polymerase III, beta chain	25	TCGAAGGTTTGAAAAATATAGATAATGAGGAAATATTTATAGAATTTACTACAAATGTAA	2528
EXP_CD630_1_5000_s_PSO-60-2256	2.522	CD002/3	CD002/3			26	TCTTTTGTAGAAAATTTTTCTAATCTTAGACAACTCCTTTTATAAGCATATTTATGGTAT	2685
EXP_CD630_1_5000_s_PSO-60-2211	1.672	CD002/3	CD002/3			27	GCATATTTATGGTATAATATACTTTTAGTGTATCAATAGGAATTTGTTTAAAATAGTGAC	2730
EXP_CD630_1_5000_s_PSO-60-2056	1.644	CD0003	CD0003	putative RNA-binding mediating protein	putative RNA-binding mediating protein	28	CATGCAAAATTTTTAATTCAAGAAGGTTTAGTGACAGTAAATGATGAAATAGAATTAAGA	2885
EXP_CD630_1_5000_s_PSO-60-1891	2.346	CD0004	recF	DNA replication and repair protein	DNA replication and repair protein	29	TTGTTAATTTTAGAAATTATAAAAAGTTGCATCTGGAATTTAATGGGAAAGTAAATCTAC	3050
EXP_CD630_1_5000_s_PSO-60-1771	1.919	CD0004	recF	DNA replication and repair protein	DNA replication and repair protein	30	TTGGAAAATCATTTAGGACTAACAAAGATAAAGAAATGGTTAGATTTAATAGTGAAAACT	3170
EXP_CD630_1_5000_s_PSO-60-1675	1.436	CD0004	recF	DNA replication and repair protein	DNA replication and repair protein	31	ATAGTCTAATAGAGCTAATTATTGGAAAAGATAAAAAAGGGATAAGAATAAATAAAGTTC	3266
EXP_CD630_1_5000_s_PSO-60-1603	1.14	CD0004	recF	DNA replication and repair protein	DNA replication and repair protein	32	TACAAGAACTACTTGGCAACTTAAATGTTGTTATATTTTCTCCTGAGGATTTAAGGTTGG	3338
EXP_CD630_1_5000_s_PSO-60-1495	1.275	CD0004	recF	DNA replication and repair protein	DNA replication and repair protein	33	GTCAGATTATACCTAAATATTATAAATATCTTACCAATTATAATAAAACACTTTCTCAAA	3446
EXP_CD630_1_5000_s_PSO-60-1345	1.458	CD0004	recF	DNA replication and repair protein	DNA replication and repair protein	34	TTTTGCGTAGAGACTTTATAAAAAAGATAGCTAATATATCTGAAAATATGCATATGAATT	3596
EXP_CD630_1_5000_s_PSO-60-1199	2.215	CD0004	recF	DNA replication and repair protein	DNA replication and repair protein	35	AAATTTTTAGCCAAGTTGTCATCGAATAGACCTAATGATATAGAATCTAAGACTACCAGA	3742
EXP_CD630_1_5000_s_PSO-60-1097	1.582	CD0004	recF	DNA replication and repair protein	DNA replication and repair protein	36	TTAGATGCAAGACTTTTTGGTTCACAAGGTCAACAAAGAACTGCTTCAATATCATTAAAG	3844
EXP_CD630_1_5000_s_PSO-60-996	1.849	CD0004	recF	DNA replication and repair protein	DNA replication and repair protein	37	TCCAGTATTAATTTTAGATGATGTTTTTAGTGAGTTAGATGAAGCAAGACAAAAACTTTT	3945
EXP_CD630_1_5000_s_PSO-60-891	1.298	CD0004	recF	DNA replication and repair protein	DNA replication and repair protein	38	AGTTTCACATAAAAAAATATTTGATGAAAAAAATGTTACAATATTTAATATTGAAAATGG	4050
EXP_CD630_1_5000_s_PSO-60-778	0.906	CD0005	gyrB	DNA gyrase subunit B	DNA gyrase subunit B	39	CAAGTCAGATACAAGTATTAGAGGGATTAGAAGCCGTTAGAAAAAGACCAGGTATGTATA	4163
EXP_CD630_1_5000_s_PSO-60-654	0.565	CD0005	gyrB	DNA gyrase subunit B	DNA gyrase subunit B	40	TGAGGCTTTACAAGGATATTGTTCAGACATATATGTATCTATTAATGAAGATGGCAGTGT	4287
EXP_CD630_1_5000_s_PSO-60-560	0.756	CD0005	gyrB	DNA gyrase subunit B	DNA gyrase subunit B	41	GAAATACATCCTAAAACTGGTAAATCAACTTTAGAAACAGTATTAACTAATCTTCATGCA	4381
EXP_CD630_1_5000_s_PSO-60-442	0.659	CD0005	gyrB	DNA gyrase subunit B	DNA gyrase subunit B	42	TTTCTGTAGTTAATGCATTGTCAAAATGGATGGTAGCAGAGGTTTATTTAAACGGAAAGA	4499
EXP_CD630_1_5000_s_PSO-60-348	0.773	CD0005	gyrB	DNA gyrase subunit B	DNA gyrase subunit B	43	ATCTAAGCTTGAAGTAGTTGGAGAATCTCAAGATAAAGGAACAATGATTCAATTTATGCC	4593
EXP_CD630_1_5000_s_PSO-60-285	1.112	CD0005	gyrB	DNA gyrase subunit B	DNA gyrase subunit B	44	TGAGACAATATTTGATGAAATAGAGTTTAAATATGAAACATTGGAGTATAGGCTTAGAGA	4656
EXP_CD630_1_5000_s_PSO-60-189	0.707	CD0005	gyrB	DNA gyrase subunit B	DNA gyrase subunit B	45	TGAAGATAAAAGAGAAGGACAAGAAAAAAGAAAAGAATTTCACTATACAGGTGGTTTGGT	4752
EXP_CD630_1_5000_s_PSO-60-62	0.861	CD0005	gyrB	DNA gyrase subunit B	DNA gyrase subunit B	46	AAGGTTGATGATTGTTTTGTTGAACTAGCTATGCAATATACAGATGGTTATACAGAGAAC	4879
EXP_CD630_5001_10000_s_PSO-60-4930	0.945	CD0005	gyrB	DNA gyrase subunit B	DNA gyrase subunit B	47	ACTAAAACTGTAAATGATTATGCTAAGAGAAATAAATTTTTAAAGGAAAATGATGTTAAC	5011
EXP_CD630_5001_10000_s_PSO-60-4787	1.573	CD0005	gyrB	DNA gyrase subunit B	DNA gyrase subunit B	48	AACAAAGCTAGGTAATAGCTTTATGAGAGGTATAGTTGATAGTGTAACAGTTGATGAACT	5154
EXP_CD630_5001_10000_s_PSO-60-4642	1.189	CD0005	gyrB	DNA gyrase subunit B	DNA gyrase subunit B	49	AAAAAAGCAAGAGAATTAACAAGGAGAAAAAGTGTATTAGAAAGTACATCTTTACCTGGA	5299
EXP_CD630_5001_10000_s_PSO-60-4637	0.57	CD0005	gyrB	DNA gyrase subunit B	DNA gyrase subunit B	50	AGCAAGAGAATTAACAAGGAGAAAAAGTGTATTAGAAAGTACATCTTTACCTGGAAAACT	5304
EXP_CD630_5001_10000_s_PSO-60-4455	0.693	CD0005	gyrB	DNA gyrase subunit B	DNA gyrase subunit B	51	GGAAAATACTTAATGTTGAGAAATCAAGACTAGATAGGATACTATCTTCAGATGAAATAA	5486
EXP_CD630_5001_10000_s_PSO-60-4430	1.034	CD0005	gyrB	DNA gyrase subunit B	DNA gyrase subunit B	52	AAGACTAGATAGGATACTATCTTCAGATGAAATAAAAAATATGATAACAGCTTATGGTTG	5511
EXP_CD630_5001_10000_s_PSO-60-4196	0.631	CD0005	gyrB	DNA gyrase subunit B	DNA gyrase subunit B	54	TAAAGTGACAAAGCAAAAGAAGGAACATTATGTTTACTCAGATAAAGAGTTAAATATCTT	5745
EXP_CD630_5001_10000_s_PSO-60-4061	0.628	CD0005	gyrB	DNA gyrase subunit B	DNA gyrase subunit B	55	ATGGGAAACAACTATGAATCCTGAGACAAGAACTTTATTACAAGTTACTGTAGAAGATGC	5880
EXP_CD630_5001_10000_s_PSO-60-3954	0.771	CD0005/6	CD0005/6		CAJ66815.1	56	CTCCAAGAAAAGAATTTATAGAAGAAAATGCAAGATTTGTTAGAAACTTAGATATATAGA	5987
EXP_CD630_5001_10000_s_PSO-60-3878	0.61	CD0005/6	CD0005/6		CAJ66815.1	57	ACATGGAAGAAAATAACAAAATACTCCCTATTGAAATAGCGGAAGAAATGAAAAAATCGT	6063
EXP_CD630_5001_10000_s_PSO-60-3820	0.574	CD0006	gyrA	DNA gyrase subunit A	CAJ66815.1	58	GTATATTGATTATTCAATGAGTGTTATAGCTGGACGTGCTCTTCCTGATGTTAGAGATGG	6121
EXP_CD630_5001_10000_s_PSO-60-3644	0.599	CD0006	gyrA	DNA gyrase subunit A	CAJ66815.1	59	CTCATGGAGATACTGCTGTTTATTATGCTATGGTAAGAATGGCACAAGATTTTTCAACTA	6297
EXP_CD630_5001_10000_s_PSO-60-3611	0.546	CD0006	gyrA	DNA gyrase subunit A	CAJ66815.1	60	TAAGAATGGCACAAGATTTTTCAACTAGAGCACTTTTAGTAGATGGTCATGGTAACTTTG	6330
EXP_CD630_5001_10000_s_PSO-60-3485	0.933	CD0006	gyrA	DNA gyrase subunit A	CAJ66815.1	61	TAGAACTACTGAGAGATATTGAAAAGGAAACTGTAGACTTTAAACCAAACTTTGATGAGT	6456
EXP_CD630_5001_10000_s_PSO-60-3351	1.312	CD0006	gyrA	DNA gyrase subunit A	CAJ66815.1	62	GGTATGGCAACTTCAATACCTCCACATAATTTAGCAGAAGTAATTGATGCAACTGTATAT	6590
EXP_CD630_5001_10000_s_PSO-60-3317	0.872	CD0006	gyrA	DNA gyrase subunit A	CAJ66815.1	63	CAGAAGTAATTGATGCAACTGTATATTTGATAGATAATCCAGAGTGTAGTGTAGATGATT	6624
EXP_CD630_5001_10000_s_PSO-60-3144	0.757	CD0006	gyrA	DNA gyrase subunit A	CAJ66815.1	64	GCTTTTATAGAAGAGCTACCAAAAGGAAAACAGCAAATAATAGTTACAGAAATACCTTAT	6797
EXP_CD630_5001_10000_s_PSO-60-3069	0.966	CD0006	gyrA	DNA gyrase subunit A	CAJ66815.1	65	AAACTGGTTGAAAGAATAGCAGAGTTAGTTAAAGAAAAGAGAATAGAAGGTATATCAGAC	6872
EXP_CD630_5001_10000_s_PSO-60-3009	0.724	CD0006	gyrA	DNA gyrase subunit A	CAJ66815.1	66	CTAAGAGACGAAAGTAATAGAAATGGTATGAGAATTGTTATAGAATTAAAGAGGGATGCT	6932
EXP_CD630_5001_10000_s_PSO-60-2919	0.902	CD0006	gyrA	DNA gyrase subunit A	CAJ66815.1	67	AAACATTCTCAAATGGAAGATACTTTTAGTATAATAATGCTTGCACTTGTAGATGGTCAG	7022
EXP_CD630_5001_10000_s_PSO-60-2814	0.703	CD0006	gyrA	DNA gyrase subunit A	CAJ66815.1	68	CATCAAGAAGATGTTGTTACAAGAAGAACTAAATTTGAACTAAATAAAGCTGAAGCAAGA	7127
EXP_CD630_5001_10000_s_PSO-60-2684	0.925	CD0006	gyrA	DNA gyrase subunit A	DNA gyrase subunit A	69	CAAAGACTGGGCAAGAAGCTAAGCTAGGTTTAATAGAAAAATTCAAATTAACTGAAATCC	7257
EXP_CD630_5001_10000_s_PSO-60-2488	0.916	CD0006	gyrA	DNA gyrase subunit A	CAJ66816.1	70	AAATGTAATAAAGGATGAAATTACAATAATAAAAGAAAATTACTCTGATGAGAGAAGAAC	7453
EXP_CD630_5001_10000_s_PSO-60-2382	0.923	CD0006	gyrA	DNA gyrase subunit A	CAJ66816.1	71	AGTGATGAAGAAATAGCAATAACTCTTACTCACTTTGGATATATAAAAAGGCTTCCATCT	7559
EXP_CD630_5001_10000_s_PSO-60-2249	0.659	CD0006	gyrA	DNA gyrase subunit A	CAJ66816.1	72	GGCACTTGGTAACTACAACTACTCATAGTAGACTATTATTCTTTACAAATAAAGGTAGAG	7692
EXP_CD630_5001_10000_s_PSO-60-2192	0.854	CD0006	gyrA	DNA gyrase subunit A	CAJ66816.1	73	GAGTATTTAAATTAAATGCATATGAAATACCAGAAGGTAAGAGACAGGCTAAAGGTACTG	7749
EXP_CD630_5001_10000_s_PSO-60-2070	1.009	CD0006	gyrA	DNA gyrase subunit A	CAJ66816.1	74	GGTAATGATGAAAATGAATATTTATTACTTGCAACGAAAAAAGGTATTGTTAAAAAGACT	7871
EXP_CD630_5001_10000_s_PSO-60-1964	0.717	CD0006	gyrA	DNA gyrase subunit A	CAJ66816.1	75	TAGGTTTAAGAGATGATGATGAGCTTATTGGAGTAGAACTTACAGATGGAAAACAAGAAG	7977
EXP_CD630_5001_10000_s_PSO-60-1901	0.69	CD0006	gyrA	DNA gyrase subunit A	CAJ66816.1	76	TTTTAGTAACTAAAGAAGGTATGTCTATAAGATTTGATGAAAATGATATAAGATATATGG	8040
EXP_CD630_5001_10000_s_PSO-60-1773	1.068	CD0006	gyrA	DNA gyrase subunit A	CAJ66816.1	77	TGTAGTAAAGGTACAGATGTGTTAGTTGTAAGTAAGAATGGTTTTGGAAAGAGAACAAAT	8168
EXP_CD630_5001_10000_s_PSO-60-1653	0.798	CD0006	gyrA	DNA gyrase subunit A	CAJ66816.1	78	GAAAAAACTGGTACAATTGTAGGTGCAGATATGGTCAACGAAGATGATGAGATAATGATT	8288
EXP_CD630_5001_10000_s_PSO-60-1587	0.704	CD0006	gyrA	DNA gyrase subunit A	CAJ66816.1	79	TCTGATGGAGTTCTTATTAGAATAAGAGTCAATGAAATATCACTGTTTGGAAGAGTTACA	8354
EXP_CD630_5001_10000_s_PSO-60-1504	0.73	CD006/7	CD006/7		CAJ66816.1	80	GAATGATGAAGTCAATGTAGTTTCGATTGCCAAAATAAATATTGAAGAAGAATAGGATAA	8437
EXP_CD630_5001_10000_s_PSO-60-1369	1.203	CD0007	CD0007	putative exported protein	putative exported protein	81	AGAAGTTGTAAAAAAGGTGGATTTTTATTATTAGGAGCTATTTTAGGGTTTATATTTGGT	8572
EXP_CD630_5001_10000_s_PSO-60-1270	0.967	CD0007	CD0007	putative exported protein	putative exported protein	82	GAAACAAAAGAGAAGTTTAATGATGTTAAAGAAAATCCAAAAGAAGTTCTACATGAAACA	8671
EXP_CD630_5001_10000_s_PSO-60-1058	1.1	CD0008	CD0008	putative membrane protein	CAJ66817.1	83	GCAGTGTTAGTAGGAAGCTCTGCTCTTATAGTAGCAATTTATTTAGCTAAAACTCTAAAC	8883
EXP_CD630_5001_10000_s_PSO-60-882	0.608	CD0008/9	CD0008/9		CAJ66818.1	84	TGTAATTAATAAAATATTGAGTATAGGAAATATATTTAAAATTATTAAAAGGAAATAGGA	9059
EXP_CD630_5001_10000_s_PSO-60-790	2.335	CD0009	rsbV	anti-sigma-B factor antagonist	CAJ66818.1	85	TTTAGATTCACAAAATAAATTTTGGAATGTTTGTCTTGATGGAGAACTTGATGTTTCTAC	9151
EXP_CD630_5001_10000_s_PSO-60-694	1.797	CD0009	rsbV	anti-sigma-B factor antagonist	CAJ66818.1	86	AGAAAAAAATATGTTAGATGTAAAGATTAATCTTAAAGATTTAGATTATATAGACTCAAC	9247
EXP_CD630_5001_10000_s_PSO-60-595	1.542	CD0009	rsbV	anti-sigma-B factor antagonist	CAJ66818.1	87	AATAAATGAAAAAGAGATATACATAGTAAATCCTAAGAGTAACGTAAGAAAGATTTTTAC	9346
EXP_CD630_5001_10000_s_PSO-60-456	1.496	CD0010	rsbW	anti-sigma-B factor (serine-protein kinase)	CAJ66818.1	88	AATCCAGATTATGTTAGTATAATAAGATTAACAGCATCTGGAATTGCCAATAAGATGGGT	9485
EXP_CD630_5001_10000_s_PSO-60-372	1.2	CD0010	rsbW	anti-sigma-B factor (serine-protein kinase)	CAJ66818.1	89	ATAAAGGTAGCAGTATCTGAAGCATGTACAAATGCAATAAAACACAGTAAAGATGATGTG	9569
EXP_CD630_5001_10000_s_PSO-60-280	2.285	CD0010	rsbW	anti-sigma-B factor (serine-protein kinase)	CAJ66818.1	90	AATTAATATAGAAATTCAAGATAATGGAAAAGGATATGATGTTAGCTCAATAAGTACACC	9661
EXP_CD630_5001_10000_s_PSO-60-168	1.204	CD0010	rsbW	anti-sigma-B factor (serine-protein kinase)	CAJ66818.1	91	TTAATGGATGATGTAGATATTGAATCAGAACATAATCAAGGGACAAAAATAAAAATGACT	9773
EXP_CD630_5001_10000_s_PSO-60-49	1.32	CD0011	sigB	RNA polymerase sigma-B factor	CAJ66818.1	92	ATGGATACAAAAGAGCTATTTAATTTATATAATAAAAATAAAAATGTAGACATTAGAAAT	9892
EXP_CD630_10001_15000_s_PSO-60-4898	1.043	CD0011	sigB	RNA polymerase sigma-B factor	CAJ66818.1	93	CTTCATTGGCATTAATTTATGCTATTGATAGATATGATGTTGAGAAAGGATTTGAGTTCT	10043
EXP_CD630_10001_15000_s_PSO-60-4775	0.961	CD0011	sigB	RNA polymerase sigma-B factor	CAJ66819.1	94	CACTTAGAGTCCCAAGAAGAATACAGGAATTAAGCAAAAAGATAAGTGATGCGAAGATTA	10166
EXP_CD630_10001_15000_s_PSO-60-4726	0.743	CD0011	sigB	RNA polymerase sigma-B factor	CAJ66819.1	95	TGCGAAGATTAAATTAGAACAAGAAAATAAGAAGCATCCAAAGGTAAAAGATATAGCTGA	10215
EXP_CD630_10001_15000_s_PSO-60-4626	0.846	CD0011	sigB	RNA polymerase sigma-B factor	CAJ66819.1	96	GAGGCTTCTTATGGATATCAACCAATGTCTTTGGATTCATCAAGTAATGATGATTCAGAG	10315
EXP_CD630_10001_15000_s_PSO-60-4442	1.166	CD0011	sigB	RNA polymerase sigma-B factor	CAJ66819.1	97	AAGATAGATTTTTCTTTGATAAAACACAATCTAGTATAGCTAAAGAACTAGGGATATCAC	10499
EXP_CD630_10001_15000_s_PSO-60-4400	1.363	CD0011	sigB	RNA polymerase sigma-B factor	CAJ66819.1	98	AAGAACTAGGGATATCACAGATGACTGTTTCTAGACTAGAGAAAAAGGTAGTAGAGAAGC	10541
EXP_CD630_10001_15000_s_PSO-60-4244	1.388	CD0011(sigB); 16srRNA			CAJ66819.1	99	GGAACAAGAAATAAACACGAACATTGAAAATTAAACAGTAGGTTAATTTATAAAACAAGA	10697
EXP_CD630_10001_15000_s_PSO-60-4190	2.36	16SrRNA	16SrRNA		CAJ66819.1	100	ACAAGAAACAAACCATAAAGCCAGATATTTTGATAACAATAGTATCTGAGCCTGATAAAC	10751
EXP_CD630_10001_15000_s_PSO-60-4082	0.997	16SrRNA	16SrRNA		CAJ66819.1	101	CCTAACACATGCAAGTTGAGCGATTTACTTCGGTAAAGAGCGGCGGACGGGTGAGTAACG	10859
EXP_CD630_10001_15000_s_PSO-60-3983	0.535	16SrRNA	16SrRNA		CAJ66819.1	102	AAGGTATGCTAATACGGGATAATATATTTGAGAGGCATCTCTTAAATATCAAAGGTGAGC	10958
EXP_CD630_10001_15000_s_PSO-60-3742	0.59	16SrRNA	16SrRNA		CAJ66819.1	103	CCGCGTGAGTGATGAAGGCCTTCGGGTCGTAAAACTCTGTCCTCAAGGAAGATAATGACG	11199
EXP_CD630_10001_15000_s_PSO-60-3642	0.671	16SrRNA	16SrRNA		CAJ66819.1	104	CCGCGGTAATACGTAGGGGGCTAGCGTTATCCGGATTTACTGGGCGTAAAGGGTGCGTAG	11299
EXP_CD630_10001_15000_s_PSO-60-3548	0.538	16SrRNA	16SrRNA		CAJ66819.1	105	TCAACCGTAGTAAGCTCTTGAAACTGGGAGACTTGAGTGCAGGAGAGGAGAGTGGAATTC	11393
EXP_CD630_10001_15000_s_PSO-60-3196	0.552	16SrRNA	16SrRNA		CAJ66819.1	109	GAAGAACCTTACCTAAGCTTGACATCCCAATGACATCTCCTTAATCGGAGAGTTCCCTTC	11745
EXP_CD630_10001_15000_s_PSO-60-2958	0.623	16SrRNA	16SrRNA			111	CTTATGCTTAGGGCTACACACGTGCTACAATGGGTAGTACAGAGGGTTGCCAAGCCGTAA	11983
EXP_CD630_10001_15000_s_PSO-60-2744	0.688	16SrRNA	16SrRNA		CAJ66820.1	113	AGACGCCCGAAGCCGATTATCTAACCTTTTGGAAGAAGTCGTCGAAGGTGGAATCAATAA	12197
EXP_CD630_10001_15000_s_PSO-60-2642	0.658	16SrRNA	16SrRNA		CAJ66820.1	114	GCTGGATCACCTCCTTTCTAAGGAGAATTGCCTACTGTTTAATTTTGAAAGTTCTTTATG	12299
EXP_CD630_10001_15000_s_PSO-60-2462	0.776	16SrRNA/23SrRNA	16SrRNA/23SrRNA		CAJ66820.1	116	CTTAGTAGCCTCTTACAATGCACTTATAGCTTAAATTTATACAAGCTTTGTGCGTTAGCA	12479
EXP_CD630_10001_15000_s_PSO-60-2348	0.718	16SrRNA/23SrRNA	16SrRNA/23SrRNA		CAJ66820.1	117	CGTTAGCACTTTAAGTAACGAAATAATCTTAGTGAATACGAAGGTTGTTCGTTGACGTGG	12593
EXP_CD630_10001_15000_s_PSO-60-2248	1.059	16SrRNA/23SrRNA	16SrRNA/23SrRNA		CAJ66820.1	118	CCGTGCTTTAGCACTTTGAAAACTGCATATATATTTAGTGATATGACATCTAATTTGTAA	12693
EXP_CD630_10001_15000_s_PSO-60-2162	0.973	16SrRNA/23SrRNA	16SrRNA/23SrRNA		CAJ66820.1	119	TTATCGAAGTTGATAGCTTCTAATCTATCAAACCTTTTTAACTGGTCAAGTTATTAAGGG	12779
EXP_CD630_10001_15000_s_PSO-60-2042	0.593	23SrRNA	23SrRNA		CAJ66820.1	120	TCGGGGAGTTGCACGTAAACTTTGATCCGAAGATTTCCGAATGAGGAAACTCACTTAGAG	12899
EXP_CD630_10001_15000_s_PSO-60-2008	0.969	23SrRNA	23SrRNA		CAJ66820.1	121	TTCCGAATGAGGAAACTCACTTAGAGTAATGTCTAAGTATCATTAAGTGAATACATAGCT	12933
EXP_CD630_10001_15000_s_PSO-60-876	0.569	23SrRNA	23SrRNA		CAJ66820.1	132	ATGACCGTAAGGACATGTGGACAGTATGGGAGTGAGAATGTTGGCATGAGTAGCGAGATG	14065
EXP_CD630_10001_15000_s_PSO-60-555	0.739	23SrRNA	23SrRNA			135	AAATTTAGTAGCGAAGTAGCTGATTTCACACTGTCAAGAAAAGTCTCTATCGAGGTTAAA	14386
EXP_CD630_15001_20000_s_PSO-60-4809	0.532	23SrRNA	23SrRNA		CAJ66823.1	142	GAAATCGTACGTAGAGTGTAAAGGCAAAAGAGAGCTTGATTGCAAGACATACAGGTCGAG	15132
EXP_CD630_15001_20000_s_PSO-60-4556	0.615	23SrRNA	23SrRNA		CAJ66824.1	144	ATTAAAGTGGTACGCGAGCTGGGTTCAGAACGTCGTGAGACAGTTCGGTCCCTATCCGTC	15385
EXP_CD630_15001_20000_s_PSO-60-4490	0.579	23SrRNA	23SrRNA		CAJ66824.1	145	GTAGGAAATTTGAGAAGACCTGTCCTTAGTACGAGAGGACCGGGATGGACGTACCTCTGG	15451
EXP_CD630_15001_20000_s_PSO-60-4354	0.539				CAJ66824.1	146	GAAGCCAACTTCAAGATAAGATTTCCCACCGCAAGGGTAAGACCCCAGAAAGACTATCTG	15587
EXP_CD630_15001_20000_s_PSO-60-4242	0.849				CAJ66825.1	147	ATAGGTCGAGGACTTGACCAATATTTATTTGATGTTCATTCATTAAGATATATGTGTAGT	15699
EXP_CD630_15001_20000_s_PSO-60-4191	0.517				CAJ66825.1	148	ATGTGTAGTTTTTAGAGTGCTAACTCTAAAGAAACTAGTATTGCTAGGTTCTATAAACTT	15750
EXP_CD630_15001_20000_s_PSO-60-4113	1.165				CAJ66825.1	149	ATATTAAGCATAAAGATTATGTGGTTACAATAGCAGAGAGGATACACCTGTTCCCATTCC	15828
EXP_CD630_15001_20000_s_PSO-60-3962	0.715	5SrRNA/0012	5SrRNA/0012		CAJ66825.1	150	ATTATAAAAGTTAAGATTAAATAGAATATAAAGTCAATATTGATTTATAATAAGATAAAA	15979
EXP_CD630_15001_20000_s_PSO-60-3923	0.648	5SrRNA/0012	5SrRNA/0012		CAJ66825.1	151	TTGATTTATAATAAGATAAAATATAAAATTATATAGTATAGGTAAAGTTTTTATTTGGAA	16018
EXP_CD630_15001_20000_s_PSO-60-3801	0.81	CD0012	CD0012	putative small-molecule-binding protein	CAJ66825.1	152	TAAGCATCCTGTAAAAGGTGGAACACTAGCTGAACTATTAAATGTAAGTAGGCAAGTAAT	16140
EXP_CD630_15001_20000_s_PSO-60-3696	1.373	CD0012	CD0012	putative small-molecule-binding protein	CAJ66825.1	153	AGCTACACCTCAAGGATATATAATATATAATCAACCGTATTTTACAAAACAAATAAAGTG	16245
EXP_CD630_15001_20000_s_PSO-60-3544	1.124	CD0012	CD0012	putative small-molecule-binding protein	putative small-molecule-binding protein	154	CAACATATGGTCAGATAACTGCAGAACTTAATATTTATTCTAAAATGGATATAGACAACT	16397
EXP_CD630_15001_20000_s_PSO-60-3482	1.205	CD0012	CD0012	putative small-molecule-binding protein	putative small-molecule-binding protein	155	ATGAAGAAAGTTGAGACAAATGAATTTAAACAATTATCGGTTCTGACAGAATGTAGCCAT	16459
EXP_CD630_15001_20000_s_PSO-60-3412	0.883	CD0012	CD0012	putative small-molecule-binding protein	putative small-molecule-binding protein	156	TTGAGGCAATAAAAGAAGAAACTATAGAAGCTATAGTAAAAGAGTTAAAGGACAACGGAA	16529
EXP_CD630_15001_20000_s_PSO-60-3313	1.308	CD0013	CD0013	putative mechanosensitive ion channel protein	putative mechanosensitive ion channel protein	157	GGCTAAGACTGCCTCAACAAATAGCAATATAACTAAGAGAACTTTAGAAAATATGCTCGA	16628
EXP_CD630_15001_20000_s_PSO-60-3184	1.3	CD0013	CD0013	putative mechanosensitive ion channel protein	putative mechanosensitive ion channel protein	158	TAAAATAGTAAGAAGGATGGTTTCAAAGTTTCTAATCAAATATGGAATGAGTAAAGGTGT	16757
EXP_CD630_15001_20000_s_PSO-60-3089	1.173	CD0013	CD0013	putative mechanosensitive ion channel protein	putative mechanosensitive ion channel protein	159	TGTTATCTATTATATCATTGATAAGCTTAGGTATTATAGGGATACAAACTACATCAGTTG	16852
EXP_CD630_15001_20000_s_PSO-60-2943	0.758	CD0013	CD0013	putative mechanosensitive ion channel protein	putative mechanosensitive ion channel protein	160	TTTTTTAAGCCATTTAATATAGGTGATTATATTCAAGGTTCAGGTGTAGAAGGTACAGTT	16998
EXP_CD630_15001_20000_s_PSO-60-2910	1.134	CD0013	CD0013	putative mechanosensitive ion channel protein	putative mechanosensitive ion channel protein	161	CAAGGTTCAGGTGTAGAAGGTACAGTTTCTGACATACAAATATTTAGCACTGTTCTTAAG	17031
EXP_CD630_15001_20000_s_PSO-60-2767	1.097	CD0013	CD0013	putative mechanosensitive ion channel protein	putative mechanosensitive ion channel protein	162	AAGAATAGATTTTTCATATAATATTTCATATGATAGTGATATAGATGTAGTTAAGTCTAC	17174
EXP_CD630_15001_20000_s_PSO-60-2715	0.896	CD0013	CD0013	putative mechanosensitive ion channel protein	putative mechanosensitive ion channel protein	163	AAGTCTACATTAAATGAAATTTTTACAAACGAAAAAAGAATATTAAATGATCCAAAGCCT	17226
EXP_CD630_15001_20000_s_PSO-60-2610	1.305	CD0013	CD0013	putative mechanosensitive ion channel protein	putative mechanosensitive ion channel protein	164	GCTAGACCTTGGGTAAAAACTGATGATTACTGGGATGTATATTTTGATGTAATGGAAAAG	17331
EXP_CD630_15001_20000_s_PSO-60-2481	1.011	CD0013/4	CD0013/4			165	ACAGGTAATCTAAATACAATGGATAAAAGATAAGGTCTTAATTAAATAGAAAAAATGAAT	17460
EXP_CD630_15001_20000_s_PSO-60-2271	1.086	CD0013/4	CD0013/4			166	AGTGGATGGTGAAAACTCATTACAATGGTTTTTGAATCTACTCTAGAGCTTCTAGTTAAA	17670
EXP_CD630_15001_20000_s_PSO-60-2186	1.389	CD0013/4	CD0013/4			167	TCTGAGAGGATTATACATTTTAGTATAGTCAATTAGGGTGGCAACGCGGATAAAAGATTT	17755
EXP_CD630_15001_20000_s_PSO-60-2101	0.638	CD0013/4	CD0013/4			168	GGTCTTTTTTTATTTTTAAAATTTGTTTAAACTAAGAGTTTACAAGTATAATGTTTGTAA	17840
EXP_CD630_15001_20000_s_PSO-60-1976	1.028	CD0014	serS1	seryl-tRNA synthetase	seryl-tRNA synthetase	169	AAGAATAAGAGAAAATCTAGATGATATCAAAAAAGCTATGGAAAGAAGAGGTGAAAGAGA	17965
EXP_CD630_15001_20000_s_PSO-60-1865	1.092	CD0014	serS1	seryl-tRNA synthetase	seryl-tRNA synthetase	170	TCAAGAAGTTGAAGTTATGAAAAATGAGTTAAATGTAAATTCTAAAAAAATACCTCAATT	18076
EXP_CD630_15001_20000_s_PSO-60-1795	0.774	CD0014	serS1	seryl-tRNA synthetase	seryl-tRNA synthetase	171	GGAAAAGATGTAACAGAAGAAAAGGCAAGATTGAAAGAGTTATCAGATAAGATAAAAGGT	18146
EXP_CD630_15001_20000_s_PSO-60-1699	0.993	CD0014	serS1	seryl-tRNA synthetase	seryl-tRNA synthetase	172	GAATATACATTAATGAGAATACCAAATGTTCCTCATCCAGAGGTACCACAAGGTGAAACA	18242
EXP_CD630_15001_20000_s_PSO-60-1555	0.712	CD0014	serS1	seryl-tRNA synthetase	seryl-tRNA synthetase	173	GGTCTAGGTATTTTAGATTTTGAAAGAGCAGGGAAAATAACTGGGTCAAGGTTTACTTTA	18386
EXP_CD630_15001_20000_s_PSO-60-1461	0.617	CD0014	serS1	seryl-tRNA synthetase	seryl-tRNA synthetase	174	TAATGAATTTCTTTTTAAATACTCATACAGCTAAGCATGGCTATACGGAAGTCTTACCTC	18480
EXP_CD630_15001_20000_s_PSO-60-1393	0.745	CD0014	serS1	seryl-tRNA synthetase	seryl-tRNA synthetase	175	GCCAATAGAAATAGTTTTATAGGGACTGGTCAACTTCCTAAATTTGAAGAAGATATGTTT	18548
EXP_CD630_15001_20000_s_PSO-60-1297	0.955	CD0014	serS1	seryl-tRNA synthetase	seryl-tRNA synthetase	176	GCTGAAGTTCCTGTTACTAATATACATGCTAATGAAATATTAGATGTTGCAGAGCTTCCA	18644
EXP_CD630_15001_20000_s_PSO-60-1189	0.856	CD0014	serS1	seryl-tRNA synthetase	seryl-tRNA synthetase	177	GCAGGAAGAGATACAAGAGGTTTAGTTAGACAACATCAATTTAATAAAGTTGAATTAGTT	18752
EXP_CD630_15001_20000_s_PSO-60-1055	1.536	CD0014	serS1	seryl-tRNA synthetase	seryl-tRNA synthetase	178	GTTAGGTCTTCCATATAGAGTTGTAAAAATATGTACAGGAGATTTGGGATTTACAGCTGC	18886
EXP_CD630_15001_20000_s_PSO-60-978	0.786	CD0014	serS1	seryl-tRNA synthetase	seryl-tRNA synthetase	179	AAGTTTGGATGCCAAGCTACAATAGATATGTAGAAATATCTTCTTGTTCAAATTTTGAAG	18963
EXP_CD630_15001_20000_s_PSO-60-870	1.456	CD0014	serS1	seryl-tRNA synthetase	seryl-tRNA synthetase	180	CAAAAGCAGAATATGTTCATACATTAAATGGTTCTGGATTAGCGATAGGAAGATGTTTGG	19071
EXP_CD630_15001_20000_s_PSO-60-798	1.18	CD0014	serS1	seryl-tRNA synthetase	seryl-tRNA synthetase	181	AAAATTATCAGCAGGCAGATGGTTCTGTAGTAGTTCCAGAAGAATTAAGACCTTATATGG	19143
EXP_CD630_15001_20000_s_PSO-60-577	0.746	CD0014/5	CD0014/5			183	CATAAAACACTAAATATTTTTATAAAACACTCTTGTATGAATATCTAAAAATTATTTTAG	19364
EXP_CD630_15001_20000_s_PSO-60-466	1.726	CD0014/5	CD0014/5			184	ATAAAATTAAGTTGAATTATAAAATGAATTATGATAAGATAAGTTTGTTATAAGTTTTGG	19475
EXP_CD630_15001_20000_s_PSO-60-386	1.066	CD0015	CD0015	putative cytosine/adenosine deaminase	putative cytosine/adenosine deaminase	185	TTTTATATGAAAGAAGCATTAAAAGAAGCATATAAAGCATATAATAAAAAAGAAACACCA	19555
EXP_CD630_15001_20000_s_PSO-60-281	1.271	CD0015	CD0015	putative cytosine/adenosine deaminase	putative cytosine/adenosine deaminase	186	CATAACCTTACAGAAACGTTAAAAGACTCTACGGCACATGCAGAAATTTTAGCGATAAAA	19660
EXP_CD630_15001_20000_s_PSO-60-148	0.814	CD0015	CD0015	putative cytosine/adenosine deaminase	putative cytosine/adenosine deaminase	187	TGTGTAGTGGTGCAATAGTTAATTCTAGAATAAAAAAGCTTATAATAGGGACAAGACATG	19793
EXP_CD630_15001_20000_s_PSO-60-57	0.802	CD0015	CD0015	putative cytosine/adenosine deaminase	putative cytosine/adenosine deaminase	188	GTTTAAATTAGATTATTTTAATAATAATAATGTAAAAGTAGCTTTTGATGTTTTGCAAGA	19884
EXP_CD630_20001_25000_s_PSO-60-4868	0.78	CD0015/6	CD0015/6			189	ATCCCACTCTCTCCGCCAGAAACAATAAAAGTAATTAAATATGGTTGTAATTTTGCTGTA	20073
EXP_CD630_20001_25000_s_PSO-60-4785	1.048	CD0015/6	CD0015/6			190	CTGTAACCTGCAATCCGCTATAGCAGGATTGAATTCCATCTAAAGGCTTATTTTCTGTAG	20156
EXP_CD630_20001_25000_s_PSO-60-4642	0.585	CD0015/6	CD0015/6			191	GGTAAGTGATCACTTTTGTGTGCCGTGGGGGTGCCTAAGTTGAGCTAACTGTTTTGGTAA	20299
EXP_CD630_20001_25000_s_PSO-60-4581	0.861	CD0015/6	CD0015/6			192	GCCTATGGAATTAAGTCGATAGATGGTGTACAGCATTTAATATATAAAAGACTAATCCCT	20360
EXP_CD630_20001_25000_s_PSO-60-4522	0.932	CD0015/6	CD0015/6			193	TTAGATAATGAGGGATTTTTTTATTAATTTTGCTAAAGAGAGGTAAAAAGATGCATAAAG	20419
EXP_CD630_20001_25000_s_PSO-60-4354	1.187	CD0016	dnaH	DNA polymerase III subunit gamma/tau	DNA polymerase III subunit gamma/tau	194	ATTTGTTTTGTGGAACAAGAGGTACTGGTAAAACATCTACTGCAAAGATTTTTTCAAGAG	20587
EXP_CD630_20001_25000_s_PSO-60-4290	0.99	CD0016	dnaH	DNA polymerase III subunit gamma/tau	DNA polymerase III subunit gamma/tau	195	AAACTGTTTGAATAAAATAAATGAAGAACCGTGTAATGAGTGTGAGATATGCGAATCTGT	20651
EXP_CD630_20001_25000_s_PSO-60-4178	0.968	CD0016	dnaH	DNA polymerase III subunit gamma/tau	DNA polymerase III subunit gamma/tau	196	AGTGTAGATGATATAAGAGAGCTTAGAGAAAGTGTGAAATATTCTCCAGCCAATGCTAAA	20763
EXP_CD630_20001_25000_s_PSO-60-4098	0.605	CD0016	dnaH	DNA polymerase III subunit gamma/tau	DNA polymerase III subunit gamma/tau	197	TGAAGTTCATATGTTGTCTCAAGGAGCTTTTAATGCATTATTAAAGACCTTAGAGGAACC	20843
EXP_CD630_20001_25000_s_PSO-60-3973	0.9	CD0016	dnaH	DNA polymerase III subunit gamma/tau	DNA polymerase III subunit gamma/tau	198	CAAGATGCCAAAGATACGATTTTAAAAGAGTTACAGTTAAAGATATGACCCTTAGAATGA	20968
EXP_CD630_20001_25000_s_PSO-60-3860	1.01	CD0016	dnaH	DNA polymerase III subunit gamma/tau	DNA polymerase III subunit gamma/tau	199	ATAGCTAGAAATTCTCAAGGAGCTCTTAGAGATGCACTTAGTATATTAGACCAATGTATG	21081
EXP_CD630_20001_25000_s_PSO-60-3798	0.875	CD0016	dnaH	DNA polymerase III subunit gamma/tau	DNA polymerase III subunit gamma/tau	200	TTTTGGAGAAAGTAAGATAGATTATAAAGATGTTGTTGAATTAATGGGAAGCGTAAATAT	21143
EXP_CD630_20001_25000_s_PSO-60-3704	1.147	CD0016	dnaH	DNA polymerase III subunit gamma/tau	DNA polymerase III subunit gamma/tau	201	GAGCAGGACACTAAAAAGTCTCTTGAGATATTAAATGAATTTGTCTTATGGGGCAAAGAT	21237
EXP_CD630_20001_25000_s_PSO-60-3445	1.702	CD0016	dnaH	DNA polymerase III subunit gamma/tau	DNA polymerase III subunit gamma/tau	202	CTTCAAATCCAAGGGTTTTAGTGGAAATAACCATAATGAAAATTGCTCAACCAATGTTTG	21496
EXP_CD630_20001_25000_s_PSO-60-3385	1.165	CD0016	dnaH	DNA polymerase III subunit gamma/tau	DNA polymerase III subunit gamma/tau	203	ATGAAAGTAAAGAAGCTCTTATAAAAAGAGTTGAGAACTTAGAAAAAATGATTGAACTGG	21556
EXP_CD630_20001_25000_s_PSO-60-3313	1.588	CD0016	dnaH	DNA polymerase III subunit gamma/tau	DNA polymerase III subunit gamma/tau	204	CTGAAAAAATTGGGAATAATAAAGAAAAAGAGTATGAGGTCGATAGAGAAATAGATGTAA	21628
EXP_CD630_20001_25000_s_PSO-60-3194	1.133	CD0016	dnaH	DNA polymerase III subunit gamma/tau	DNA polymerase III subunit gamma/tau	205	TCTTGGAAGAATATACTTAAACAAATTAAAAAAGATAAAAAAATGCCAATATACGCACTC	21747
EXP_CD630_20001_25000_s_PSO-60-3096	1.156	CD0016	dnaH	DNA polymerase III subunit gamma/tau	DNA polymerase III subunit gamma/tau	206	GTTGTATGTTATATTTGATGATAAATTTGATTTTGCAAAAACTAGACTGAGCTCTCAAGA	21845
EXP_CD630_20001_25000_s_PSO-60-2973	1.674	CD0016	dnaH	DNA polymerase III subunit gamma/tau	CAJ66826.1	207	AGTACTGACATCAGAAGTTAAAGATATAAATCTTGAAGTTAAAGAGAAAAAGGACATTGG	21968
EXP_CD630_20001_25000_s_PSO-60-2900	0.855	CD0016	dnaH	DNA polymerase III subunit gamma/tau	CAJ66826.1	208	AAGAACATAGTGAGTGAAGAGATATTAGAAATAAAAGATAGTATTGATGAAAATGAGAGT	22041
EXP_CD630_20001_25000_s_PSO-60-2813	0.507	CD0016/7	CD0016/7		CAJ66826.1	209	TAATAAAATGAAAATAAGTTTAGGAGGAATAGTGTTTATGGCTAAAAAAGGTTTTGGAGG	22128
EXP_CD630_20001_25000_s_PSO-60-2707	0.54	CD0017	CD0017	conserved hypothetical protein	CAJ66826.1	210	GCTCAAAAAATGCAAGAAAATATGCAAAAAGCTCAACAAGAGTTAGAAAGTAAAGAAGTA	22234
EXP_CD630_20001_25000_s_PSO-60-2573	0.885	CD0017	CD0017	conserved hypothetical protein	CAJ66826.1	211	GCCAGAAGTAGTTGATCCAGATGATATAGAAATGCTACAAGATTTAGTTTTAAGTGCAGT	22368
EXP_CD630_20001_25000_s_PSO-60-2511	0.805	CD0017	CD0017	conserved hypothetical protein	CAJ66827.1	212	ATCAAGCATTGAGAAATATTGATGATATACAAGCAAGTCAAATGAGTAAGGTAACTGGAG	22430
EXP_CD630_20001_25000_s_PSO-60-2262	1.323	CD0018	recD	recombination protein	CAJ66827.1	213	CAAAAAGAGAAATAAGATATTGCTCAATTTGTTGTAATATAACAGATACAGACCCATGTA	22679
EXP_CD630_20001_25000_s_PSO-60-2208	1.027	CD0018	recD	recombination protein	CAJ66827.1	214	CATGTAGCATGTGTTCAAATAAAAGTAGAGATTCAAGTGTTATATGTGTTGTGGAAGATC	22733
EXP_CD630_20001_25000_s_PSO-60-2059	0.679	CD0018	recD	recombination protein	CAJ66827.1	215	GGACCAGATATGTTAAAAATAAAGGAACTTATCCAAAGACTTGGCAATCAGGAAGTCAAA	22882
EXP_CD630_20001_25000_s_PSO-60-1982	0.589	CD0018	recD	recombination protein	CAJ66827.1	216	AAATCCTACTATTGAAGGTGAAGCTACAGCCATGTATATTGCTAGGTTAGTAAAACCAAT	22959
EXP_CD630_20001_25000_s_PSO-60-1862	0.603	CD0018/9	CD0018/9		CAJ66827.1	217	AGATGAGGTCACAATATCAAAAGCACTAGAAGGCAGAAGAGAAATATAAAAATCGAGGTT	23079
EXP_CD630_20001_25000_s_PSO-60-1677	1.218	CD0018/9	CD0018/9		CAJ66827.1	219	CAACATGAAACCAATTATGAACTTAGAAGAACATAATGCAATGAAAGAAAAAAGAGTTAA	23264
EXP_CD630_20001_25000_s_PSO-60-1561	1.446	CD0018/9	CD0018/9			220	CTAATAAGAAAAAAACTAAAAAAAATGTACGAAATAAAAATGCTGAATTTAGAAATAATT	23380
EXP_CD630_20001_25000_s_PSO-60-1481	1.379	CD0018/9	CD0018/9			221	TATGAAGAAGACTTTTATGAACCAATTTAATATTAAATAATTAGAAAATAAAAAATCCCT	23460
EXP_CD630_20001_25000_s_PSO-60-1357	1.025	CD0019	CD0019	putative glycosyl transferase	putative glycosyl transferase	222	TAAATTAGCTATATTTTGGGCTGAATTTGACTTTCTTATTGATTTAATATTTCTTTTTAG	23584
EXP_CD630_20001_25000_s_PSO-60-1280	0.858	CD0019	CD0019	putative glycosyl transferase	putative glycosyl transferase	223	GGTCATCTATTAAAACTTTTAGTAATATTGACAAGTTATATTTTTTTGTAGTTCTAAGTG	23661
EXP_CD630_20001_25000_s_PSO-60-1169	0.84	CD0019	CD0019	putative glycosyl transferase	CAJ66828.1	224	TATAATAAGGAACTATCATAGGTACATCTTTTAAAAGAGCCTCAGTTGTAGTAAGTCCAC	23772
EXP_CD630_20001_25000_s_PSO-60-1051	1.429	CD0019	CD0019	putative glycosyl transferase	CAJ66828.1	225	TCCAAGAACACATACATTTTTATCATGATAACGAGACATAAGTTTTTTTTCGATTTTTTC	23890
EXP_CD630_20001_25000_s_PSO-60-956	1.506	CD0019	CD0019	putative glycosyl transferase	CAJ66828.1	226	TTTGAAAGTCTCTATCAGTATCCAGTAATTCATCAAGTGTCTCTTTTATATTTCCAGCCC	23985
EXP_CD630_20001_25000_s_PSO-60-850	1.017	CD0019	CD0019	putative glycosyl transferase	CAJ66828.1	227	ATTCAACTCAGAAAGAACAATATCTTTATCTCTGTGAGAGAGAAAAGATTTTTCAACAGG	24091
EXP_CD630_20001_25000_s_PSO-60-773	1.548	CD0019	CD0019	putative glycosyl transferase	CAJ66828.1	228	TTTTACTCGGTTCAACTCCATCAAACACCAATAATTCTTTTACATATTCATGACCAACAA	24168
EXP_CD630_20001_25000_s_PSO-60-696	1.253	CD0019	CD0019	putative glycosyl transferase	CAJ66828.1	229	TTTTGTATCCATGTAGAATGAGTAGTATAATCGGTTAATACAGAAATAAGCGGAGGAACA	24245
EXP_CD630_20001_25000_s_PSO-60-563	1.605	CD0019	CD0019	putative glycosyl transferase	CAJ66828.1	230	TTTTTTTCAATGTACTTAGAGCAATCATTGGAAAAGGATGCGTTCCTATAATCAAGTCTG	24378
EXP_CD630_20001_25000_s_PSO-60-443	1.505	CD0019	CD0019	putative glycosyl transferase	CAJ66828.1	231	CTTTAAATTCATTTTTTGACAAAAGATTTGTTTCAGATAATCTATATACACTTCCATAGG	24498
EXP_CD630_20001_25000_s_PSO-60-344	1.529	CD0019	CD0019	putative glycosyl transferase	CAJ66828.1	232	AAATTATTTTATCCATTGTATTATTAACTAATTTCAAACTATCTATTATTTCACATTCAA	24597
EXP_CD630_20001_25000_s_PSO-60-153	1.408	CD0019; 16srRNA	CD0019_16srRNA		CAJ66828.1	233	GCATAGTATTTATATTATATTTTGATATATAAAAACTGTCTTTGTGAATAAGGTTATTGA	24788
EXP_CD630_20001_25000_s_PSO-60-72	1.233	CD0019; 16srRNA	CD0019_16srRNA		CAJ66828.1	234	CTAATACAAGATTGCAAAAATTACAAGTGAAAGAAATGTAAATTAATTTTATCAAATATG	24869
EXP_CD630_25001_30000_s_PSO-60-4804	1.651	16SrRNA	16SrRNA		CAJ66828.1	236	ACTTGTCCTTGAAAAAAGGAAAAAGAAATAAACACGAACATTGAAAATTAAACAGTAGGT	25137
EXP_CD630_25001_30000_s_PSO-60-4733	1.584	16SrRNA	16SrRNA			237	AAGAAACAAACCATAAAGCCAGATATTTTGATAACAATAGTATCTGAGCCTGATAAACTT	25208
EXP_CD630_25001_30000_s_PSO-60-4542	0.579	16SrRNA	16SrRNA			238	GGATAACATACCGAAAGGTATGCTAATACGGGATAATATATTTGAGAGGCATCTCTTGAA	25399
EXP_CD630_25001_30000_s_PSO-60-4400	0.517	16SrRNA	16SrRNA		CAJ66829.1	240	TAGCCGACCTGAGAGGGTGATCGGCCACATTGGAACTGAGACACGGTCCAAACTCCTACG	25541
EXP_CD630_25001_30000_s_PSO-60-4281	0.566	16SrRNA	16SrRNA		CAJ66829.1	241	GAGTGATGAAGGCCTTCGGGTCGTAAAACTCTGTCCTCAAGGAAGATAATGACGGTACTT	25660
EXP_CD630_25001_30000_s_PSO-60-4161	0.529	16SrRNA	16SrRNA		CAJ66829.1	242	TTATCCGGATTTACTGGGCGTAAAGGGTGCGTAGGCGGTCTTTCAAGTCAGGAGTGAAAG	25780
EXP_CD630_25001_30000_s_PSO-60-3742	0.622	16SrRNA	16SrRNA			246	CGAAGAACCTTACCTAAGCTTGACATCCCAATGACATCTCCTTAATCGGAGAGTTCCCTT	26199
EXP_CD630_25001_30000_s_PSO-60-3598	0.577	16SrRNA	16SrRNA			247	CTTGTCTTTAGTTGCCATCATTAAGTTGGGCACTCTAGAGAGACTGCCAGGGATAACCTG	26343
EXP_CD630_25001_30000_s_PSO-60-3448	0.507	16SrRNA	16SrRNA			248	CGTAAGGTGGAGCTAATCCCTTAAAGCTACTCTCAGTTCGGATTGTAGGCTGAAACTCGC	26493
EXP_CD630_25001_30000_s_PSO-60-3404	0.639	16SrRNA	16SrRNA		CAJ66830.1	249	GTAGGCTGAAACTCGCCTACATGAAGCTGGAGTTACTAGTAATCGCAGATCAGAATGCTG	26537
EXP_CD630_25001_30000_s_PSO-60-3146	0.712	16SrRNA	16SrRNA		CAJ66830.1	251	ATTTTGAGGGTTCGTTTTTACGAATACTCAAAATTAGCACTTTAAGCAACGGGATTTATC	26795
EXP_CD630_25001_30000_s_PSO-60-3042	0.791	16SrRNA	16SrRNA		CAJ66830.1	252	TTGGCGCTGTGTGTTAGCACTTTGAAAACTGCATATATATTTAGTGATATGACATCTAAT	26899
EXP_CD630_25001_30000_s_PSO-60-2950	1.155	23SrRNA	23SrRNA		CAJ66830.1	253	TTATCGAAGTTGATAGCTTCTAATCTATCAAACCTTTTTAACTGGTCAAGTTATTAAGGG	26991
EXP_CD630_25001_30000_s_PSO-60-2817	0.724	23SrRNA	23SrRNA		CAJ66830.1	255	CGTAAACTTTGATCCGAAGATTTCCGAATGAGGAAACTCACTTAGAGTAATGTCTAAGTA	27124
EXP_CD630_25001_30000_s_PSO-60-2312	0.532	23SrRNA	23SrRNA		CAJ66830.1	259	TACTTTTTGTAGAACGGGCCAACGAGTTACGTTAAGTAGCAAGGTTAAGCACTTAAGGTG	27629
EXP_CD630_25001_30000_s_PSO-60-1747	0.5	23SrRNA	23SrRNA			264	GAAGATTTCCGGGGCTAAAACTTACTACCGAAGCTACGGCATCAGTAATGATGGGTAGGG	28194
EXP_CD630_25001_30000_s_PSO-60-1343	0.527	23SrRNA	23SrRNA		CAJ66832.1	268	AAATTTAGTAGCGAAGTAGCTGATTTCACACTGTCAAGAAAAGTCTCTATCGAGGTTAAA	28598
EXP_CD630_25001_30000_s_PSO-60-1146	0.594	23SrRNA	23SrRNA		CAJ66832.1	270	ATAGGCCCAAGCGACTGTTTACCAAAAACATAGGTTTCTGCTAAGTCGCAAGACGATGTA	28795
EXP_CD630_25001_30000_s_PSO-60-597	0.539	23SrRNA	23SrRNA			276	GAAATCGTACGTAGAGTGTAAAGGCAAAAGAGAGCTTGATTGCAAGACATACAGGTCGAG	29344
EXP_CD630_25001_30000_s_PSO-60-482	0.533	23SrRNA	23SrRNA		CAJ66833.1	277	TCAACGGATAAAAGCTACCCTGGGGATAACAGGCTTATCTCCCCCAAGAGTCCACATCGA	29459
EXP_CD630_25001_30000_s_PSO-60-344	0.583	23SrRNA	23SrRNA		CAJ66833.1	278	ATTAAAGTGGTACGCGAGCTGGGTTCAGAACGTCGTGAGACAGTTCGGTCCCTATCCGTC	29597
EXP_CD630_25001_30000_s_PSO-60-278	0.682	23SrRNA	23SrRNA		CAJ66833.1	279	GTAGGAAATTTGAGAAGACCTGTCCTTAGTACGAGAGGACCGGGATGGACATACCTCTGG	29663
EXP_CD630_25001_30000_s_PSO-60-142	0.577	23SrRNA	23SrRNA		CAJ66833.1	280	GAAGCCAACTTCAAGATAAGATTTCCCACCGCAAGGGTAAGACCCCAGAAAGACTATCTG	29799
EXP_CD630_25001_30000_s_PSO-60-56	0.897	23SrRNA; 5SrRNA	23SrRNA_5SrRNA		CAJ66833.1	281	GCAATGTATTTAGCTTATCGATACTAATAGGTCGAGGACTTGACCAATATTATTTGATGT	29885
EXP_CD630_30001_35000_s_PSO-60-4844	1.132	5SrRNA	5SrRNA		CAJ66833.1	282	TTATAAATAGGCAATATGTGGTTATAATAGCAAAGAGGATACACCTGTTCCCATTCCGAA	30097
EXP_CD630_30001_35000_s_PSO-60-4823	0.521	5SrRNA	5SrRNA		CAJ66833.1	283	TTATAATAGCAAAGAGGATACACCTGTTCCCATTCCGAACACAGAAGTTAAGCTCTTTAG	30118
EXP_CD630_30001_35000_s_PSO-60-4559	0.501	5SrRNA-CD0020	5SrRNA-CD0020		CAJ66833.1	284	GTTCGATTCCGGTCTTCGGCACTTATAAAACAATATCGCGGAGTGGAGCAGTTGGCAGCT	30382
EXP_CD630_30001_35000_s_PSO-60-4296	0.578	5SrRNA-CD0020	5SrRNA-CD0020		CAJ66833.1	287	CTTCACCCGCTCCAAAAATGGGACCATAGCTCAGCTGGGAGAGCACCTGCCTTACAAGCA	30645
EXP_CD630_30001_35000_s_PSO-60-4164	0.511	5SrRNA-CD0020	5SrRNA-CD0020			288	CTGTCACGCTGGAGGTCGAGGGTTCGAACCCCTTCCAGGTCGCCAAAATAAAATGCTGGT	30777
EXP_CD630_30001_35000_s_PSO-60-4082	0.665	5SrRNA-CD0020	5SrRNA-CD0020			289	GACTTGTAATCAGCAGGTTGTAGGTTCGATTCCTATCACCAGCTCCATGTAAAATTAATA	30859
EXP_CD630_30001_35000_s_PSO-60-3742	0.6	5SrRNA-CD0020	5SrRNA-CD0020			292	CACCACATATATTGGGGATTAGCCAAGTCGGTAAGGCACATGACTTTGACTCATGTATGC	31199
EXP_CD630_30001_35000_s_PSO-60-3621	0.765	5SrRNA-CD0020	5SrRNA-CD0020			294	TTATTTTAAATATAGTTAGGTTCAATTTTAGAATAAGTTTAAGTATCCGAATGTGGAGAG	31320
EXP_CD630_30001_35000_s_PSO-60-3363	1	5SrRNA-CD0020	5SrRNA-CD0020			296	GGTTCATACCCGAAAGGTCATAGGTTCGACTCCTATTACCGCTACTAAAATTTAATGTGG	31578
EXP_CD630_30001_35000_s_PSO-60-3057	0.545	5SrRNA-CD0020	5SrRNA-CD0020			299	ATTATCCACCCCAATTCATATGGTCTATTAGCTCAGTCGGTAGAGCACCTGACTTTTAAT	31884
EXP_CD630_30001_35000_s_PSO-60-2951	0.545	5SrRNA-CD0020	5SrRNA-CD0020			300	CGACATAGCCAAGTGGTAAGGCAGTGGACTGCAACTCCTTGATCCCCAGTTCGAATCTGG	31990
EXP_CD630_30001_35000_s_PSO-60-2906	0.591	5SrRNA-CD0020	5SrRNA-CD0020			301	CCAGTTCGAATCTGGGTGTCGCCTCCAAAATATTCCAAGGTAGCTCAACGGTGGAGCAAC	32035
EXP_CD630_30001_35000_s_PSO-60-2557	0.525	5SrRNA-CD0020	5SrRNA-CD0020			304	TTCAATTCCCCTACGAGTCACCAATTAAATATGCGGGTGTAGCTCAATGGTAGAGTTCTG	32384
EXP_CD630_30001_35000_s_PSO-60-2465	0.593	5SrRNA-CD0020	5SrRNA-CD0020			305	CTTCACCCGCTCCAAAAATGGGACCATAGCTCAGCTGGGAGAGCACCTGCCTTACAAGCA	32476
EXP_CD630_30001_35000_s_PSO-60-2358	0.607	5SrRNA-CD0020	5SrRNA-CD0020			306	TAGTTCAGTTGGTTAGAATGCCAGCCTGTCACGCTGGAGGTCGAGGGTTCGAGCCCCTTC	32583
EXP_CD630_30001_35000_s_PSO-60-2251	0.75	5SrRNA-CD0020	5SrRNA-CD0020			307	GACTTGTAATCAGCAGGTTGTAGGTTCGATTCCTATCACCAGCTCCATATAAAATTAATA	32690
EXP_CD630_30001_35000_s_PSO-60-1656	0.556	5SrRNA-CD0020	5SrRNA-CD0020			310	GATAGATCACCAATGGAGAGGTGTCCGAGTGGTTTAAGGAGCTGGTCTTGAAAACCAGTG	33285
EXP_CD630_30001_35000_s_PSO-60-1571	0.762	5SrRNA-CD0020	5SrRNA-CD0020			311	ATCCCACCCTCTCCGCCAAATGCCCAGATAGCTCAGTCGGTAGAGCAGGGGACTGAAAAT	33370
EXP_CD630_30001_35000_s_PSO-60-1463	0.965	5SrRNA-CD0020	5SrRNA-CD0020			312	TATAGCTTAGTTGGCTAGAGCGTTCGGTTCATACCCGAAAGGTCATAGGTTCGACTCCTA	33478
EXP_CD630_30001_35000_s_PSO-60-1347	0.527	5SrRNA-CD0020	5SrRNA-CD0020			313	TCATAACCGGTAGGTCTGGGGTTCGAGTCCCTGATGGCCCACCACATTAAATTAACTTAT	33594
EXP_CD630_30001_35000_s_PSO-60-1248	0.504	5SrRNA-CD0020	5SrRNA-CD0020			314	CTCTGGAGGTCGTGAGTTCGACTCTCATTATCCACCCCAACTTATATGGTCTATTAGCTC	33693
EXP_CD630_30001_35000_s_PSO-60-1046	0.776	5SrRNA-CD0020	5SrRNA-CD0020			315	CAATAAAATGCGCTCATAGCTCAACTGGATAGAGTGTCTGACTACGAATCAGAAGGTTAG	33895
EXP_CD630_30001_35000_s_PSO-60-966	0.646	5SrRNA-CD0020	5SrRNA-CD0020			316	GCACCATATGAATAGCGAGGGATTATAGCTCAGCTGGGAGAGCACCTGCCTTACAAGCAG	33975
EXP_CD630_30001_35000_s_PSO-60-851	1.003	5SrRNA-CD0020	5SrRNA-CD0020			317	ACTAGAGGTTTTATTTTTGATTGAAAAAATTTTTATATTTAGGAGGTAAAAAATTTGTAT	34090
EXP_CD630_30001_35000_s_PSO-60-742	1.235	CD0020	CD0020	conserved hypothetical protein	conserved hypothetical protein	318	TAGATAAAAATAGTGAATTTAAAGTTGAAAAAGATTTAAGTAAAAGCACAAAAAGAGAAG	34199
EXP_CD630_30001_35000_s_PSO-60-651	0.949	CD0020	CD0020	conserved hypothetical protein	conserved hypothetical protein	319	AAATTACCTAGATTCTCTTATAAATGAGCAATGTAATTTAGCCAGTCTATCTGATGAAGA	34290
EXP_CD630_30001_35000_s_PSO-60-446	0.683	CD0020	CD0020	conserved hypothetical protein	conserved hypothetical protein	320	GCAGATTTAGGGCACTTAAAACTTTCTGATGTAGTAAAGAGGCTATCTAGACAAGTAGAT	34495
EXP_CD630_30001_35000_s_PSO-60-345	1.244	CD0020/1	CD0020/1			321	CTTACGTAAAGATGAAAATAATTATGTAAACATAGAAAAAAACAGTATAAAATCAAGTCA	34596
EXP_CD630_30001_35000_s_PSO-60-262	1.487	CD0020/1	CD0020/1			322	TCATCTGAAATTCTATAAAAAATGCCTTAATTTTAATGAGGTAAATCGAGTTTACACAGT	34679
EXP_CD630_30001_35000_s_PSO-60-155	1.2	CD0020/1	CD0020/1			323	TTCTTAAACATCTTCAAAAATAAAGTATTTTAGTCTATAATCTTTAATATTACACAAACA	34786
EXP_CD630_35001_40000_s_PSO-60-4850	0.596	CD0021	pyc	pyruvate carboxylase	pyruvate carboxylase	324	AGAAAAAAAGTTGATGCTATACATCCAGGATATGGTTTTCTAGCGGAGAATGCAGAATTT	35091
EXP_CD630_35001_40000_s_PSO-60-4797	1.183	CD0021	pyc	pyruvate carboxylase	pyruvate carboxylase	325	AGAATTTGCTCGTAAATGTGAAGAGAATGGAATTACTTTTATAGGACCATCATCTAAGGT	35144
EXP_CD630_35001_40000_s_PSO-60-4682	0.879	CD0021	pyc	pyruvate carboxylase	pyruvate carboxylase	326	GTTCAAACTATACCAGGAGTAGAAAAAGCAATAAGAAGTACTGAAGAAGCAAAGGAAGTT	35259
EXP_CD630_35001_40000_s_PSO-60-4544	1.071	CD0021	pyc	pyruvate carboxylase	pyruvate carboxylase	327	GAAGAAGACTTAGAGCTTGAATATGAAACTGCTTGTAGTGAATCAAGAAAAGCTTTTGGA	35397
EXP_CD630_35001_40000_s_PSO-60-4478	0.998	CD0021	pyc	pyruvate carboxylase	pyruvate carboxylase	328	ATTATATTTATAGAAAAATATATAGCTGATCCAAAACATATAGAAGTTCAAATATTAGGT	35463
EXP_CD630_35001_40000_s_PSO-60-4411	0.83	CD0021	pyc	pyruvate carboxylase	pyruvate carboxylase	329	ATGGAAATATAGTTCACTTATATGAAAGAGATTGTTCAGTTCAAAGAAGACATCAAAAAA	35530
EXP_CD630_35001_40000_s_PSO-60-4317	1.151	CD0021	pyc	pyruvate carboxylase	pyruvate carboxylase	330	TAAAGTAAGAAAAGAGATATGTGAAGATGCAGTTAAGTTATCAAAACATGTGGGTTATTC	35624
EXP_CD630_35001_40000_s_PSO-60-4216	1.188	CD0021	pyc	pyruvate carboxylase	pyruvate carboxylase	331	GGCATTATTTTATAGAGATGAACACAAGAGTACAGGTTGAACATACTGTAACAGAGATGG	35725
EXP_CD630_35001_40000_s_PSO-60-4048	1.4	CD0021	pyc	pyruvate carboxylase	pyruvate carboxylase	332	ACTCTATCCAATGTAGAATAACTACAGAAGACCCTAAGAATAAATTCATGCCTGATACAG	35893
EXP_CD630_35001_40000_s_PSO-60-3996	0.968	CD0021	pyc	pyruvate carboxylase	pyruvate carboxylase	333	TGATACAGGTAAAATTCAAGTTTATAGAACTGGTTCAGGATTTGGTATAAGACTAGATGG	35945
EXP_CD630_35001_40000_s_PSO-60-3918	0.92	CD0021	pyc	pyruvate carboxylase	pyruvate carboxylase	334	GGCAAACATAAGTCCTCATTATGATAGTTTATTGGTTAAGACAATATCTTGGGATAGAAC	36023
EXP_CD630_35001_40000_s_PSO-60-3743	1.116	CD0021	pyc	pyruvate carboxylase	pyruvate carboxylase	335	GGTAAATGTAGTACTAAGTTTATAGATGAAAATCCAGATTTATTTGAAATAACAGAAAGT	36198
EXP_CD630_35001_40000_s_PSO-60-3702	1.707	CD0021	pyc	pyruvate carboxylase	pyruvate carboxylase	336	ATTTGAAATAACAGAAAGTAAAGACAGAGGAACAAAATTACTTCAATTTATAGGAGATGT	36239
EXP_CD630_35001_40000_s_PSO-60-3479	1.276	CD0021	pyc	pyruvate carboxylase	pyruvate carboxylase	337	TTAACAGATACAACAATGAGAGATGCACATCAATCATTATTAGCAACAAGAATAAGAACA	36462
EXP_CD630_35001_40000_s_PSO-60-3346	0.738	CD0021	pyc	pyruvate carboxylase	pyruvate carboxylase	338	GAGCTACTTATGATGTTGCATATAGATTTTTAAAAGAATCTCCTTGGCGTAGATTACAAA	36595
EXP_CD630_35001_40000_s_PSO-60-3296	1.508	CD0021	pyc	pyruvate carboxylase	pyruvate carboxylase	339	AGATTACAAAAGCTAAGAGAAGAAATACCAAGCATAATGTTCCAAATGTTGCTTAGAGCA	36645
EXP_CD630_35001_40000_s_PSO-60-3173	1.621	CD0021	pyc	pyruvate carboxylase	pyruvate carboxylase	340	GCTAGACAAGGTATAGATGTATTTAGAATATTTGATTCATTAAACTGGGTTGAAAATATG	36768
EXP_CD630_35001_40000_s_PSO-60-3090	1.201	CD0021	pyc	pyruvate carboxylase	pyruvate carboxylase	341	AGAAACTGGAAAAATTGTTGAAGCAACTATGTGTTATACAGGTGATATACTAGATAAGAC	36851
EXP_CD630_35001_40000_s_PSO-60-2969	1.052	CD0021	pyc	pyruvate carboxylase	pyruvate carboxylase	342	GCAGATATAATAGCAATAAAAGATATGTCAGGTCTTCTTAAACCATATTCAGCTTACACA	36972
EXP_CD630_35001_40000_s_PSO-60-2903	0.884	CD0021	pyc	pyruvate carboxylase	pyruvate carboxylase	343	AAAGAGTTAAAGAAAAATGTAAAAGCACCAATACATTTACACACTCATGATACAAGTGGA	37038
EXP_CD630_35001_40000_s_PSO-60-2753	0.695	CD0021	pyc	pyruvate carboxylase	pyruvate carboxylase	344	CCATCACTTAATGCTATAGTAGAGGCACTTAAGAATACAGAGAGAGATACAGGAATAGAT	37188
EXP_CD630_35001_40000_s_PSO-60-2702	0.708	CD0021	pyc	pyruvate carboxylase	pyruvate carboxylase	345	GGAATAGATTTATTTGGATATGATGAGTTAGGAAAATATTATAAGGATTTAAGAAAAGTT	37239
EXP_CD630_35001_40000_s_PSO-60-2562	0.987	CD0021	pyc	pyruvate carboxylase	pyruvate carboxylase	346	CTTAAAACCTCAAGCTGATAGTTTAGGATTAGTTAATAGATTTGATGAAGTTAAAGAAAA	37379
EXP_CD630_35001_40000_s_PSO-60-2375	1.461	CD0021	pyc	pyruvate carboxylase	pyruvate carboxylase	347	AAAAATTTATCATTCCCAGATTCTGTTGTGGATTACTGTAAAGGTATGATTGGTCAACCA	37566
EXP_CD630_35001_40000_s_PSO-60-2292	0.824	CD0021	pyc	pyruvate carboxylase	pyruvate carboxylase	348	ACAAGAGGTAGTTCTAAAAGGTGAAGAAGCTATAACAGTAAGACCAGGTTCATTATTACC	37649
EXP_CD630_35001_40000_s_PSO-60-2167	1.119	CD0021	pyc	pyruvate carboxylase	pyruvate carboxylase	349	GAAATGTTATAAGTTATGCTTTATATCCAAAAGTATATGAAGATTATATCAAACATCTAC	37774
EXP_CD630_35001_40000_s_PSO-60-2043	0.76	CD0021	pyc	pyruvate carboxylase	pyruvate carboxylase	350	AGAATGTGAAGTAGAAATAGAAGAAGGTAAGGTATTAACAATAAGATTAGTTGAAATTGG	37898
EXP_CD630_35001_40000_s_PSO-60-1985	1	CD0021	pyc	pyruvate carboxylase	pyruvate carboxylase	351	GGTGAAGTTAAGGAAAATGGATTTAGAACTATAGGATTTGAGTTAAATGGAATGGTTAGA	37956
EXP_CD630_35001_40000_s_PSO-60-1900	0.971	CD0021	pyc	pyruvate carboxylase	pyruvate carboxylase	352	TCTCTGGAAAAATTAATAATGTTGAAAAAGCTGATATGAATGACCCTCTTCAAATTGGAG	38041
EXP_CD630_35001_40000_s_PSO-60-1758	0.774	CD0021	pyc	pyruvate carboxylase	pyruvate carboxylase	353	GGCTATGAAGATGGAAACTATAATAGTTGCTAAGACTGATGGAGTAATTAAGTCAATCAA	38183
EXP_CD630_35001_40000_s_PSO-60-1705	0.573	CD0021	pyc	pyruvate carboxylase	pyruvate carboxylase	354	CAATCAAAGTAAAAGAAGATGATATGGTTGAAGATAAACAATTATTAATGATAATGAAGT	38236
EXP_CD630_35001_40000_s_PSO-60-1603	1.793	CD0021/2	CD0021/2			355	TAAAAAATGTTTTAGAGTGTTTTTATTTATTTTAATTAAATATTTGTTAAAAAAAAGAGG	38338
EXP_CD630_35001_40000_s_PSO-60-1471	1.28	CD0021/2	CD0021/2			356	TTTTCCATAATATTTCTTAGGAAATAACAGCAAAGATAAAATACATAAATTTAAAAGGTG	38470
EXP_CD630_35001_40000_s_PSO-60-1342	0.747	CD0022	CD0022	putative translation elongation factor	putative translation elongation factor	357	GGAAAAACAAATCTAATCGAAACTATAGCTTACACAGCAAACACTAATAAGATACCTAAA	38599
EXP_CD630_35001_40000_s_PSO-60-1263	0.774	CD0022	CD0022	putative translation elongation factor	putative translation elongation factor	358	TGACTTATAGCATGGGATTAATACCTATAGAGTATAATGATTATAAGTTTAACTTATTGG	38678
EXP_CD630_35001_40000_s_PSO-60-1142	0.981	CD0022	CD0022	putative translation elongation factor	putative translation elongation factor	359	AGCAATAATAGTAATAGATGCAACAGCGCCTATTCAAGTTGGTACAGAGAAATCATTAGA	38799
EXP_CD630_35001_40000_s_PSO-60-1078	1.352	CD0022	CD0022	putative translation elongation factor	putative translation elongation factor	360	ACTGAGAGTATTCCTAAGATAATGTTTATAAATAAAATAGATAATGAAAAGGCAAGATAC	38863
EXP_CD630_35001_40000_s_PSO-60-1001	1.903	CD0022	CD0022	putative translation elongation factor	putative translation elongation factor	361	GTTAAGAGAAAAATACAATAATAAGATAGTTCCTATGATAAGTCCTATATACAAAGATAA	38940
EXP_CD630_35001_40000_s_PSO-60-799	0.807	CD0022	CD0022	putative translation elongation factor	putative translation elongation factor	362	GGAGAAGAACTAACTACAGAAGAGATACAAAAAGGTATTATTATAGGTATACAAAGAGGT	39142
EXP_CD630_35001_40000_s_PSO-60-681	0.971	CD0022	CD0022	putative translation elongation factor	putative translation elongation factor	363	TAGATACAATATCAAGTTATTTAGAACCTATCTTTACAGAGGAAAGCAAACCATTTAGGG	39260
EXP_CD630_35001_40000_s_PSO-60-590	1.257	CD0022	CD0022	putative translation elongation factor	putative translation elongation factor	364	TGTTGGAAAGATGTCATATATAAAAATTACTGAGGGTGTACTTTCTAAGGATAAAGATGT	39351
EXP_CD630_35001_40000_s_PSO-60-448	1.01	CD0022	CD0022	putative translation elongation factor	putative translation elongation factor	365	GCTAAAGCTGGTGATATAGTAGTTATAACTAAAGTTAATTCTCTAAAAACAGGAGACACT	39493
EXP_CD630_35001_40000_s_PSO-60-142	0.906	CD0022	CD0022	putative translation elongation factor	putative translation elongation factor	367	GTTGATGTTGAATTGAATGACCTTAAAGTTCCTTATAGAGAAACTATAAAAGGAACAGCT	39799
EXP_CD630_35001_40000_s_PSO-60-49	1.197	CD0022	CD0022	putative translation elongation factor	putative translation elongation factor	368	GGTCATGGTCAATATGGAGACGTAAAAATAAGATTTGAAAGATGTGAATCTGATTTTGAA	39892
EXP_CD630_40001_45000_s_PSO-60-4890	1.077	CD0022	CD0022	putative translation elongation factor	putative translation elongation factor	369	TATCCTGTTACAAACATAAAAGCTACGCTTTATGATGGTTCATACCATGATGTAGACTCT	40051
EXP_CD630_40001_45000_s_PSO-60-4770	0.518	CD0022	CD0022	putative translation elongation factor	putative translation elongation factor	370	CACCCAATACTACTAGAACCTATAATGAAACTTAAGATAACTGTTCCAGAAGAATATATG	40171
EXP_CD630_40001_45000_s_PSO-60-4683	0.846	CD0022	CD0022	putative translation elongation factor	putative translation elongation factor	371	AGAAGAGGAAAAATATTTGGAATGGAACCAGATGACAAAGGGAAACAAATAATATTTGCA	40258
EXP_CD630_40001_45000_s_PSO-60-4584	0.818	CD0022	CD0022	putative translation elongation factor	putative translation elongation factor	372	TTAAGAGCAATGACACAAGGTAGAGGATACTTTGAAATGGAATTAGAGAGATATGGAGAG	40357
EXP_CD630_40001_45000_s_PSO-60-4362	0.69	CD0022/3	CD0022/3		CAJ66834.1	374	TTGATGAATAAAAAAATATATAATACTTTCTTAAATATTTTAATAAAAAGAAAGTATTTT	40579
EXP_CD630_40001_45000_s_PSO-60-4319	1.495	CD0022/3	CD0022/3		CAJ66834.1	375	TAAAAAGAAAGTATTTTTTTATTATTATTTTTACAAATGTTTAGTAATAAAGATGAGAAG	40622
EXP_CD630_40001_45000_s_PSO-60-4092	1.846	CD0022/3	CD0022/3			376	AAAAATTTAAATAATAGGTGTAAAATAATAGTCAAAGAAAGTCAAAAATAAAAAGGTGTG	40849
EXP_CD630_40001_45000_s_PSO-60-3979	1.445	CD0023	ctsR	transcriptional regulator	transcriptional regulator	377	TTGATGGAAGAAGATAATAGCATACAAATTCAAAGAAATGAACTAGCAAACTTGTTTAGT	40962
EXP_CD630_40001_45000_s_PSO-60-3897	1.222	CD0023	ctsR	transcriptional regulator	transcriptional regulator	378	ATGTCTTAACAACAAGATTTACAATAGATAGAGGATATTACATTGAAAGTAAAAAAGGTG	41044
EXP_CD630_40001_45000_s_PSO-60-3809	1.123	CD0023	ctsR	transcriptional regulator	CAJ66835.1	379	ACGAAAAAGTAAAGATGGGCATATTAGAGAACTACTAAATGAAAAAATAGGAAGTCAGAT	41132
EXP_CD630_40001_45000_s_PSO-60-3663	1.085	CD0023	ctsR	transcriptional regulator	CAJ66835.1	380	CAATAGATGATAAATCATTGTGTATGCCAATATATGAATTAAAAGAGAAGGTAAGGTCTA	41278
EXP_CD630_40001_45000_s_PSO-60-3544	1.675	CD0024	CD0024	putative DNA repair protein	CAJ66835.1	381	TGTCAAAAATGCAATAAGAATAAAGCATCTGTATATTATAATAAGATAGTCAATGGAGAA	41397
EXP_CD630_40001_45000_s_PSO-60-3497	0.953	CD0024	CD0024	putative DNA repair protein	CAJ66835.1	382	AGTCAATGGAGAAAAAACAGAGATGTATTTATGTAGTGAGTGTGCAAAAGAGAATACAGA	41444
[truncated: 34,272 more rows]

## Sheet: CD37-
EXP_CD630_10001_15000_s_PSO-60-3502	0.48	16SrRNA	16SrRNA		CAJ66819.1	106	GGAGAGTGGAATTCCTAGTGTAGCGGTGAAATGCGTAGATATTAGGAGGAACACCAGTTG	11439
[truncated: 4,549 more rows]

## Sheet: CD37+
EXP_CD630_1_5000_s_PSO-60-4883	1.138	CD0001	dnaA	chromosomal replication initiator protein	chromosomal replication initiator protein	1	CAGTAAGTTTTAATACCTTTTTTAAAAACATCGTACCATTAAAAATACATCTTAATGATT	58
[truncated: 36,552 more rows]

[truncated: 18 more sheets: R8366-, R8366+, R20298 -, R20298+, R10459+, R10459-, P62 -, P62+, MTZR-, MTZR+, L35-, L35+, L34-, L34+, L23-, L23+, L01+, L01-]
