# Supplementary material for: Array comparative hybridisation reveals a high degree of similarity between UK and European clinical isolates of hypervirulent Clostridium difficile
Source: BMC Genomics. 2010 Jun 21;11:389. doi: 10.1186/1471-2164-11-389 (PMC3224701; doi:10.1186/1471-2164-11-389)
Supplement: Additional file 7 — Lists of probes present and absent for strains3232 (ATCC BAA-1801), 7322 (ATCC 43501), DH1396, DH1834, DH482, R23970, R24988, R10432, R108095, R12801 and R15437. Excel sheets containing presence and absence lists by probe for the above strains. [file 1471-2164-11-389-S7.ZIP]

Archive with 1 entries (1 files):
- Marsden_AD7.xls
