# Supplementary material for: Array comparative hybridisation reveals a high degree of similarity between UK and European clinical isolates of hypervirulent Clostridium difficile
Source: BMC Genomics. 2010 Jun 21;11:389. doi: 10.1186/1471-2164-11-389 (PMC3224701; doi:10.1186/1471-2164-11-389)
Supplement: Additional file 7 — Lists of probes present and absent for strains3232 (ATCC BAA-1801), 7322 (ATCC 43501), DH1396, DH1834, DH482, R23970, R24988, R10432, R108095, R12801 and R15437. Excel sheets containing presence and absence lists by probe for the above strains. [file 1471-2164-11-389-S7.ZIP › Marsden_AD7.xls]

## Sheet: 3232+
EXP_CD630_1_5000_s_PSO-60-4883	1.155	CD0001	dnaA	chromosomal replication initiator protein	chromosomal replication initiator protein	1	CAGTAAGTTTTAATACCTTTTTTAAAAACATCGTACCATTAAAAATACATCTTAATGATT	58
EXP_CD630_1_5000_s_PSO-60-4786	1.025	CD0001	dnaA	chromosomal replication initiator protein	chromosomal replication initiator protein	2	CTTAGAGAATAGATATTTACATTTAATTGAAGATGCTATTAGTCAACTGTCATTAAAAAA	155
EXP_CD630_1_5000_s_PSO-60-4736	1.515	CD0001	dnaA	chromosomal replication initiator protein	chromosomal replication initiator protein	3	CATTAAAAAAATATAATATTAAATTTGTATTGAGCGAAAAAGAGGTTGCTGATTTAAATT	205
EXP_CD630_1_5000_s_PSO-60-4633	1.115	CD0001	dnaA	chromosomal replication initiator protein	chromosomal replication initiator protein	4	AAATCCAAAATACACATTTGATACATTCGTTATTGGTAATAGCAATAGATTTGCACATGC	308
EXP_CD630_1_5000_s_PSO-60-4462	1.145	CD0001	dnaA	chromosomal replication initiator protein	chromosomal replication initiator protein	5	TGTTAGTCAAAAAAAAGACTCAAAAGTAGTTTACGTTTCTTCAGAAAAATTTACTAATGA	479
EXP_CD630_1_5000_s_PSO-60-4428	1.244	CD0001	dnaA	chromosomal replication initiator protein	chromosomal replication initiator protein	6	GTTTCTTCAGAAAAATTTACTAATGAACTTATAAACTCTATAAAAGACGATAAAAACGAA	513
EXP_CD630_1_5000_s_PSO-60-4275	0.938	CD0001	dnaA	chromosomal replication initiator protein	chromosomal replication initiator protein	7	CATACATTCAATACTCTTCATGAAGCAAACAAACAAATAATTATATCTAGTGATAGACCG	666
EXP_CD630_1_5000_s_PSO-60-4184	1.147	CD0001	dnaA	chromosomal replication initiator protein	chromosomal replication initiator protein	8	TAAGATCGAGATTTGAAATGGGACTTATAACTGATATTCAAGCACCTGACTTTGAGACAA	757
EXP_CD630_1_5000_s_PSO-60-4084	0.923	CD0001	dnaA	chromosomal replication initiator protein	chromosomal replication initiator protein	9	AGATGTGCCAAATGAGGTTATGTCATATATAGCAAAAAATATTAAGTCAAACATAAGGGA	857
EXP_CD630_1_5000_s_PSO-60-3948	0.985	CD0001	dnaA	chromosomal replication initiator protein	chromosomal replication initiator protein	10	GAAGCTTTAAAAGATATTATAACAACTTCTAAAAATGAAGAAATAAATGTTCTCAGAATA	993
EXP_CD630_1_5000_s_PSO-60-3873	0.951	CD0001	dnaA	chromosomal replication initiator protein	chromosomal replication initiator protein	11	TCTGTATTCAATTTAAAGATGGAAGATTTTAATTCTAAAAAAAGAACACGTTCAATAGCT	1068
EXP_CD630_1_5000_s_PSO-60-3742	1.166	CD0001	dnaA	chromosomal replication initiator protein	chromosomal replication initiator protein	12	GTTTGGGGGTAGAGACCATACAACAGTAATTCATGCTCATGACAAAGTATCTAAGGATAT	1199
EXP_CD630_1_5000_s_PSO-60-3728	1.116	CD0001	dnaA	chromosomal replication initiator protein	chromosomal replication initiator protein	13	ACCATACAACAGTAATTCATGCTCATGACAAAGTATCTAAGGATATAGAAGAAAGTGAAG	1213
EXP_CD630_1_5000_s_PSO-60-3572	0.945	CD001/2	CD001/2			14	TTTTTGAACAAAAATTATTAACAAATTATCAAGTCTAAAATAACAAAGATATTAACATCT	1369
EXP_CD630_1_5000_s_PSO-60-3453	1.118	CD0002	dnaN	DNA polymerase III, beta chain	DNA polymerase III, beta chain	15	CAACACCTACTACTATTACTACTATGATTTTAACTTATTTTTATATATAAAAAGCCAGAG	1488
EXP_CD630_1_5000_s_PSO-60-3344	1.145	CD0002	dnaN	DNA polymerase III, beta chain	DNA polymerase III, beta chain	16	AGAATTGGAATTGCTCAAAAAGCTATTAATGGAAAAACAACAATAGAATTATTAAAAGGT	1597
EXP_CD630_1_5000_s_PSO-60-3157	0.944	CD0002	dnaN	DNA polymerase III, beta chain	DNA polymerase III, beta chain	17	GAGATATAATTAGAAAATTACCAGATTCCTTTGTTGAGATAGAAACTGATTCAGAAAATA	1784
EXP_CD630_1_5000_s_PSO-60-3046	1.035	CD0002	dnaN	DNA polymerase III, beta chain	DNA polymerase III, beta chain	18	CAAAAGAATTTCCTAAATTACCAGAATTAAATGAAGAAGATTTATATAGCATACCTCAAG	1895
EXP_CD630_1_5000_s_PSO-60-3003	1.045	CD0002	dnaN	DNA polymerase III, beta chain	DNA polymerase III, beta chain	19	ATATAGCATACCTCAAGAAATCCTAAAAAATATGATTAAACAAACTGTATTTGCTATCTC	1938
EXP_CD630_1_5000_s_PSO-60-2844	1.045	CD0002	dnaN	DNA polymerase III, beta chain	DNA polymerase III, beta chain	20	AAGTTGTTCGGTTGATAGTTTAACTGAAAATATAAAAGTCATAATTCCTGGAAAGACACT	2097
EXP_CD630_1_5000_s_PSO-60-2771	0.91	CD0002	dnaN	DNA polymerase III, beta chain	DNA polymerase III, beta chain	21	AGTTTGCTTTCTGGAGAGGATAATGTTAAAGTTGGATTTAATGAAAAAAATGCTATTTTT	2170
EXP_CD630_1_5000_s_PSO-60-2687	1.057	CD0002	dnaN	DNA polymerase III, beta chain	DNA polymerase III, beta chain	22	ACAAGATTGCTTGAAGGAGATTTTATTGATTATAAAAAATTATTGCCAAGAGAACATAAC	2254
EXP_CD630_1_5000_s_PSO-60-2577	1.176	CD0002	dnaN	DNA polymerase III, beta chain	DNA polymerase III, beta chain	23	GTCTTTATTGTCTCAATCAGAAAAAAATAATCTTATAAAGTTATCTATAAGAGATAAAGT	2364
EXP_CD630_1_5000_s_PSO-60-2479	1.149	CD0002	dnaN	DNA polymerase III, beta chain	DNA polymerase III, beta chain	24	ATGAAGAAGTTGAAATAGATTTAGATGGAGATTACCTAGATATAGCTTTCAATTCTAGAT	2462
EXP_CD630_1_5000_s_PSO-60-2413	1.176	CD0002	dnaN	DNA polymerase III, beta chain	DNA polymerase III, beta chain	25	TCGAAGGTTTGAAAAATATAGATAATGAGGAAATATTTATAGAATTTACTACAAATGTAA	2528
EXP_CD630_1_5000_s_PSO-60-2256	1.159	CD002/3	CD002/3			26	TCTTTTGTAGAAAATTTTTCTAATCTTAGACAACTCCTTTTATAAGCATATTTATGGTAT	2685
EXP_CD630_1_5000_s_PSO-60-2211	1.056	CD002/3	CD002/3			27	GCATATTTATGGTATAATATACTTTTAGTGTATCAATAGGAATTTGTTTAAAATAGTGAC	2730
EXP_CD630_1_5000_s_PSO-60-2056	1.05	CD0003	CD0003	putative RNA-binding mediating protein	putative RNA-binding mediating protein	28	CATGCAAAATTTTTAATTCAAGAAGGTTTAGTGACAGTAAATGATGAAATAGAATTAAGA	2885
EXP_CD630_1_5000_s_PSO-60-1891	1.137	CD0004	recF	DNA replication and repair protein	DNA replication and repair protein	29	TTGTTAATTTTAGAAATTATAAAAAGTTGCATCTGGAATTTAATGGGAAAGTAAATCTAC	3050
EXP_CD630_1_5000_s_PSO-60-1771	0.99	CD0004	recF	DNA replication and repair protein	DNA replication and repair protein	30	TTGGAAAATCATTTAGGACTAACAAAGATAAAGAAATGGTTAGATTTAATAGTGAAAACT	3170
EXP_CD630_1_5000_s_PSO-60-1675	1.087	CD0004	recF	DNA replication and repair protein	DNA replication and repair protein	31	ATAGTCTAATAGAGCTAATTATTGGAAAAGATAAAAAAGGGATAAGAATAAATAAAGTTC	3266
EXP_CD630_1_5000_s_PSO-60-1603	1.471	CD0004	recF	DNA replication and repair protein	DNA replication and repair protein	32	TACAAGAACTACTTGGCAACTTAAATGTTGTTATATTTTCTCCTGAGGATTTAAGGTTGG	3338
EXP_CD630_1_5000_s_PSO-60-1495	1.227	CD0004	recF	DNA replication and repair protein	DNA replication and repair protein	33	GTCAGATTATACCTAAATATTATAAATATCTTACCAATTATAATAAAACACTTTCTCAAA	3446
EXP_CD630_1_5000_s_PSO-60-1345	1.013	CD0004	recF	DNA replication and repair protein	DNA replication and repair protein	34	TTTTGCGTAGAGACTTTATAAAAAAGATAGCTAATATATCTGAAAATATGCATATGAATT	3596
EXP_CD630_1_5000_s_PSO-60-1199	1.164	CD0004	recF	DNA replication and repair protein	DNA replication and repair protein	35	AAATTTTTAGCCAAGTTGTCATCGAATAGACCTAATGATATAGAATCTAAGACTACCAGA	3742
EXP_CD630_1_5000_s_PSO-60-1097	1.129	CD0004	recF	DNA replication and repair protein	DNA replication and repair protein	36	TTAGATGCAAGACTTTTTGGTTCACAAGGTCAACAAAGAACTGCTTCAATATCATTAAAG	3844
EXP_CD630_1_5000_s_PSO-60-996	0.755	CD0004	recF	DNA replication and repair protein	DNA replication and repair protein	37	TCCAGTATTAATTTTAGATGATGTTTTTAGTGAGTTAGATGAAGCAAGACAAAAACTTTT	3945
EXP_CD630_1_5000_s_PSO-60-891	1.033	CD0004	recF	DNA replication and repair protein	DNA replication and repair protein	38	AGTTTCACATAAAAAAATATTTGATGAAAAAAATGTTACAATATTTAATATTGAAAATGG	4050
EXP_CD630_1_5000_s_PSO-60-778	1.059	CD0005	gyrB	DNA gyrase subunit B	DNA gyrase subunit B	39	CAAGTCAGATACAAGTATTAGAGGGATTAGAAGCCGTTAGAAAAAGACCAGGTATGTATA	4163
EXP_CD630_1_5000_s_PSO-60-654	0.945	CD0005	gyrB	DNA gyrase subunit B	DNA gyrase subunit B	40	TGAGGCTTTACAAGGATATTGTTCAGACATATATGTATCTATTAATGAAGATGGCAGTGT	4287
EXP_CD630_1_5000_s_PSO-60-560	1.151	CD0005	gyrB	DNA gyrase subunit B	DNA gyrase subunit B	41	GAAATACATCCTAAAACTGGTAAATCAACTTTAGAAACAGTATTAACTAATCTTCATGCA	4381
EXP_CD630_1_5000_s_PSO-60-442	1.489	CD0005	gyrB	DNA gyrase subunit B	DNA gyrase subunit B	42	TTTCTGTAGTTAATGCATTGTCAAAATGGATGGTAGCAGAGGTTTATTTAAACGGAAAGA	4499
EXP_CD630_1_5000_s_PSO-60-348	1.158	CD0005	gyrB	DNA gyrase subunit B	DNA gyrase subunit B	43	ATCTAAGCTTGAAGTAGTTGGAGAATCTCAAGATAAAGGAACAATGATTCAATTTATGCC	4593
EXP_CD630_1_5000_s_PSO-60-285	0.929	CD0005	gyrB	DNA gyrase subunit B	DNA gyrase subunit B	44	TGAGACAATATTTGATGAAATAGAGTTTAAATATGAAACATTGGAGTATAGGCTTAGAGA	4656
EXP_CD630_1_5000_s_PSO-60-189	1.217	CD0005	gyrB	DNA gyrase subunit B	DNA gyrase subunit B	45	TGAAGATAAAAGAGAAGGACAAGAAAAAAGAAAAGAATTTCACTATACAGGTGGTTTGGT	4752
EXP_CD630_1_5000_s_PSO-60-62	1.085	CD0005	gyrB	DNA gyrase subunit B	DNA gyrase subunit B	46	AAGGTTGATGATTGTTTTGTTGAACTAGCTATGCAATATACAGATGGTTATACAGAGAAC	4879
EXP_CD630_5001_10000_s_PSO-60-4930	1.154	CD0005	gyrB	DNA gyrase subunit B	DNA gyrase subunit B	47	ACTAAAACTGTAAATGATTATGCTAAGAGAAATAAATTTTTAAAGGAAAATGATGTTAAC	5011
EXP_CD630_5001_10000_s_PSO-60-4787	0.977	CD0005	gyrB	DNA gyrase subunit B	DNA gyrase subunit B	48	AACAAAGCTAGGTAATAGCTTTATGAGAGGTATAGTTGATAGTGTAACAGTTGATGAACT	5154
EXP_CD630_5001_10000_s_PSO-60-4642	1.008	CD0005	gyrB	DNA gyrase subunit B	DNA gyrase subunit B	49	AAAAAAGCAAGAGAATTAACAAGGAGAAAAAGTGTATTAGAAAGTACATCTTTACCTGGA	5299
EXP_CD630_5001_10000_s_PSO-60-4637	0.972	CD0005	gyrB	DNA gyrase subunit B	DNA gyrase subunit B	50	AGCAAGAGAATTAACAAGGAGAAAAAGTGTATTAGAAAGTACATCTTTACCTGGAAAACT	5304
EXP_CD630_5001_10000_s_PSO-60-4455	0.936	CD0005	gyrB	DNA gyrase subunit B	DNA gyrase subunit B	51	GGAAAATACTTAATGTTGAGAAATCAAGACTAGATAGGATACTATCTTCAGATGAAATAA	5486
EXP_CD630_5001_10000_s_PSO-60-4430	1.128	CD0005	gyrB	DNA gyrase subunit B	DNA gyrase subunit B	52	AAGACTAGATAGGATACTATCTTCAGATGAAATAAAAAATATGATAACAGCTTATGGTTG	5511
EXP_CD630_5001_10000_s_PSO-60-4298	0.941	CD0005	gyrB	DNA gyrase subunit B	DNA gyrase subunit B	53	AGATGGAGCCCATATAAGAACTTTATTATTAACATTCTTCTTTAGATATATGAGACCTCT	5643
EXP_CD630_5001_10000_s_PSO-60-4196	1.017	CD0005	gyrB	DNA gyrase subunit B	DNA gyrase subunit B	54	TAAAGTGACAAAGCAAAAGAAGGAACATTATGTTTACTCAGATAAAGAGTTAAATATCTT	5745
EXP_CD630_5001_10000_s_PSO-60-4061	1.1	CD0005	gyrB	DNA gyrase subunit B	DNA gyrase subunit B	55	ATGGGAAACAACTATGAATCCTGAGACAAGAACTTTATTACAAGTTACTGTAGAAGATGC	5880
EXP_CD630_5001_10000_s_PSO-60-3954	1.105	CD0005/6	CD0005/6		CAJ66815.1	56	CTCCAAGAAAAGAATTTATAGAAGAAAATGCAAGATTTGTTAGAAACTTAGATATATAGA	5987
EXP_CD630_5001_10000_s_PSO-60-3878	0.924	CD0005/6	CD0005/6		CAJ66815.1	57	ACATGGAAGAAAATAACAAAATACTCCCTATTGAAATAGCGGAAGAAATGAAAAAATCGT	6063
EXP_CD630_5001_10000_s_PSO-60-3820	1.293	CD0006	gyrA	DNA gyrase subunit A	CAJ66815.1	58	GTATATTGATTATTCAATGAGTGTTATAGCTGGACGTGCTCTTCCTGATGTTAGAGATGG	6121
EXP_CD630_5001_10000_s_PSO-60-3644	1.43	CD0006	gyrA	DNA gyrase subunit A	CAJ66815.1	59	CTCATGGAGATACTGCTGTTTATTATGCTATGGTAAGAATGGCACAAGATTTTTCAACTA	6297
EXP_CD630_5001_10000_s_PSO-60-3611	1.237	CD0006	gyrA	DNA gyrase subunit A	CAJ66815.1	60	TAAGAATGGCACAAGATTTTTCAACTAGAGCACTTTTAGTAGATGGTCATGGTAACTTTG	6330
EXP_CD630_5001_10000_s_PSO-60-3485	1.061	CD0006	gyrA	DNA gyrase subunit A	CAJ66815.1	61	TAGAACTACTGAGAGATATTGAAAAGGAAACTGTAGACTTTAAACCAAACTTTGATGAGT	6456
EXP_CD630_5001_10000_s_PSO-60-3351	1.052	CD0006	gyrA	DNA gyrase subunit A	CAJ66815.1	62	GGTATGGCAACTTCAATACCTCCACATAATTTAGCAGAAGTAATTGATGCAACTGTATAT	6590
EXP_CD630_5001_10000_s_PSO-60-3317	1.227	CD0006	gyrA	DNA gyrase subunit A	CAJ66815.1	63	CAGAAGTAATTGATGCAACTGTATATTTGATAGATAATCCAGAGTGTAGTGTAGATGATT	6624
EXP_CD630_5001_10000_s_PSO-60-3144	1.054	CD0006	gyrA	DNA gyrase subunit A	CAJ66815.1	64	GCTTTTATAGAAGAGCTACCAAAAGGAAAACAGCAAATAATAGTTACAGAAATACCTTAT	6797
EXP_CD630_5001_10000_s_PSO-60-3069	0.958	CD0006	gyrA	DNA gyrase subunit A	CAJ66815.1	65	AAACTGGTTGAAAGAATAGCAGAGTTAGTTAAAGAAAAGAGAATAGAAGGTATATCAGAC	6872
EXP_CD630_5001_10000_s_PSO-60-3009	1.095	CD0006	gyrA	DNA gyrase subunit A	CAJ66815.1	66	CTAAGAGACGAAAGTAATAGAAATGGTATGAGAATTGTTATAGAATTAAAGAGGGATGCT	6932
EXP_CD630_5001_10000_s_PSO-60-2919	1.001	CD0006	gyrA	DNA gyrase subunit A	CAJ66815.1	67	AAACATTCTCAAATGGAAGATACTTTTAGTATAATAATGCTTGCACTTGTAGATGGTCAG	7022
EXP_CD630_5001_10000_s_PSO-60-2814	0.937	CD0006	gyrA	DNA gyrase subunit A	CAJ66815.1	68	CATCAAGAAGATGTTGTTACAAGAAGAACTAAATTTGAACTAAATAAAGCTGAAGCAAGA	7127
EXP_CD630_5001_10000_s_PSO-60-2684	0.777	CD0006	gyrA	DNA gyrase subunit A	DNA gyrase subunit A	69	CAAAGACTGGGCAAGAAGCTAAGCTAGGTTTAATAGAAAAATTCAAATTAACTGAAATCC	7257
EXP_CD630_5001_10000_s_PSO-60-2488	0.891	CD0006	gyrA	DNA gyrase subunit A	CAJ66816.1	70	AAATGTAATAAAGGATGAAATTACAATAATAAAAGAAAATTACTCTGATGAGAGAAGAAC	7453
EXP_CD630_5001_10000_s_PSO-60-2382	1.045	CD0006	gyrA	DNA gyrase subunit A	CAJ66816.1	71	AGTGATGAAGAAATAGCAATAACTCTTACTCACTTTGGATATATAAAAAGGCTTCCATCT	7559
EXP_CD630_5001_10000_s_PSO-60-2249	0.869	CD0006	gyrA	DNA gyrase subunit A	CAJ66816.1	72	GGCACTTGGTAACTACAACTACTCATAGTAGACTATTATTCTTTACAAATAAAGGTAGAG	7692
EXP_CD630_5001_10000_s_PSO-60-2192	0.938	CD0006	gyrA	DNA gyrase subunit A	CAJ66816.1	73	GAGTATTTAAATTAAATGCATATGAAATACCAGAAGGTAAGAGACAGGCTAAAGGTACTG	7749
EXP_CD630_5001_10000_s_PSO-60-2070	0.927	CD0006	gyrA	DNA gyrase subunit A	CAJ66816.1	74	GGTAATGATGAAAATGAATATTTATTACTTGCAACGAAAAAAGGTATTGTTAAAAAGACT	7871
EXP_CD630_5001_10000_s_PSO-60-1964	1.067	CD0006	gyrA	DNA gyrase subunit A	CAJ66816.1	75	TAGGTTTAAGAGATGATGATGAGCTTATTGGAGTAGAACTTACAGATGGAAAACAAGAAG	7977
EXP_CD630_5001_10000_s_PSO-60-1901	1.214	CD0006	gyrA	DNA gyrase subunit A	CAJ66816.1	76	TTTTAGTAACTAAAGAAGGTATGTCTATAAGATTTGATGAAAATGATATAAGATATATGG	8040
EXP_CD630_5001_10000_s_PSO-60-1773	0.927	CD0006	gyrA	DNA gyrase subunit A	CAJ66816.1	77	TGTAGTAAAGGTACAGATGTGTTAGTTGTAAGTAAGAATGGTTTTGGAAAGAGAACAAAT	8168
EXP_CD630_5001_10000_s_PSO-60-1653	0.945	CD0006	gyrA	DNA gyrase subunit A	CAJ66816.1	78	GAAAAAACTGGTACAATTGTAGGTGCAGATATGGTCAACGAAGATGATGAGATAATGATT	8288
EXP_CD630_5001_10000_s_PSO-60-1587	1.15	CD0006	gyrA	DNA gyrase subunit A	CAJ66816.1	79	TCTGATGGAGTTCTTATTAGAATAAGAGTCAATGAAATATCACTGTTTGGAAGAGTTACA	8354
EXP_CD630_5001_10000_s_PSO-60-1504	1.101	CD006/7	CD006/7		CAJ66816.1	80	GAATGATGAAGTCAATGTAGTTTCGATTGCCAAAATAAATATTGAAGAAGAATAGGATAA	8437
EXP_CD630_5001_10000_s_PSO-60-1369	1.406	CD0007	CD0007	putative exported protein	putative exported protein	81	AGAAGTTGTAAAAAAGGTGGATTTTTATTATTAGGAGCTATTTTAGGGTTTATATTTGGT	8572
EXP_CD630_5001_10000_s_PSO-60-1270	0.984	CD0007	CD0007	putative exported protein	putative exported protein	82	GAAACAAAAGAGAAGTTTAATGATGTTAAAGAAAATCCAAAAGAAGTTCTACATGAAACA	8671
EXP_CD630_5001_10000_s_PSO-60-1058	0.956	CD0008	CD0008	putative membrane protein	CAJ66817.1	83	GCAGTGTTAGTAGGAAGCTCTGCTCTTATAGTAGCAATTTATTTAGCTAAAACTCTAAAC	8883
EXP_CD630_5001_10000_s_PSO-60-882	1.016	CD0008/9	CD0008/9		CAJ66818.1	84	TGTAATTAATAAAATATTGAGTATAGGAAATATATTTAAAATTATTAAAAGGAAATAGGA	9059
EXP_CD630_5001_10000_s_PSO-60-790	1.097	CD0009	rsbV	anti-sigma-B factor antagonist	CAJ66818.1	85	TTTAGATTCACAAAATAAATTTTGGAATGTTTGTCTTGATGGAGAACTTGATGTTTCTAC	9151
EXP_CD630_5001_10000_s_PSO-60-694	1.396	CD0009	rsbV	anti-sigma-B factor antagonist	CAJ66818.1	86	AGAAAAAAATATGTTAGATGTAAAGATTAATCTTAAAGATTTAGATTATATAGACTCAAC	9247
EXP_CD630_5001_10000_s_PSO-60-595	1.305	CD0009	rsbV	anti-sigma-B factor antagonist	CAJ66818.1	87	AATAAATGAAAAAGAGATATACATAGTAAATCCTAAGAGTAACGTAAGAAAGATTTTTAC	9346
EXP_CD630_5001_10000_s_PSO-60-456	0.951	CD0010	rsbW	anti-sigma-B factor (serine-protein kinase)	CAJ66818.1	88	AATCCAGATTATGTTAGTATAATAAGATTAACAGCATCTGGAATTGCCAATAAGATGGGT	9485
EXP_CD630_5001_10000_s_PSO-60-372	0.76	CD0010	rsbW	anti-sigma-B factor (serine-protein kinase)	CAJ66818.1	89	ATAAAGGTAGCAGTATCTGAAGCATGTACAAATGCAATAAAACACAGTAAAGATGATGTG	9569
EXP_CD630_5001_10000_s_PSO-60-280	1.071	CD0010	rsbW	anti-sigma-B factor (serine-protein kinase)	CAJ66818.1	90	AATTAATATAGAAATTCAAGATAATGGAAAAGGATATGATGTTAGCTCAATAAGTACACC	9661
EXP_CD630_5001_10000_s_PSO-60-168	0.975	CD0010	rsbW	anti-sigma-B factor (serine-protein kinase)	CAJ66818.1	91	TTAATGGATGATGTAGATATTGAATCAGAACATAATCAAGGGACAAAAATAAAAATGACT	9773
EXP_CD630_5001_10000_s_PSO-60-49	1.072	CD0011	sigB	RNA polymerase sigma-B factor	CAJ66818.1	92	ATGGATACAAAAGAGCTATTTAATTTATATAATAAAAATAAAAATGTAGACATTAGAAAT	9892
EXP_CD630_10001_15000_s_PSO-60-4898	1.545	CD0011	sigB	RNA polymerase sigma-B factor	CAJ66818.1	93	CTTCATTGGCATTAATTTATGCTATTGATAGATATGATGTTGAGAAAGGATTTGAGTTCT	10043
EXP_CD630_10001_15000_s_PSO-60-4775	1.116	CD0011	sigB	RNA polymerase sigma-B factor	CAJ66819.1	94	CACTTAGAGTCCCAAGAAGAATACAGGAATTAAGCAAAAAGATAAGTGATGCGAAGATTA	10166
EXP_CD630_10001_15000_s_PSO-60-4726	1.133	CD0011	sigB	RNA polymerase sigma-B factor	CAJ66819.1	95	TGCGAAGATTAAATTAGAACAAGAAAATAAGAAGCATCCAAAGGTAAAAGATATAGCTGA	10215
EXP_CD630_10001_15000_s_PSO-60-4626	0.934	CD0011	sigB	RNA polymerase sigma-B factor	CAJ66819.1	96	GAGGCTTCTTATGGATATCAACCAATGTCTTTGGATTCATCAAGTAATGATGATTCAGAG	10315
EXP_CD630_10001_15000_s_PSO-60-4442	1.238	CD0011	sigB	RNA polymerase sigma-B factor	CAJ66819.1	97	AAGATAGATTTTTCTTTGATAAAACACAATCTAGTATAGCTAAAGAACTAGGGATATCAC	10499
EXP_CD630_10001_15000_s_PSO-60-4400	1.169	CD0011	sigB	RNA polymerase sigma-B factor	CAJ66819.1	98	AAGAACTAGGGATATCACAGATGACTGTTTCTAGACTAGAGAAAAAGGTAGTAGAGAAGC	10541
EXP_CD630_10001_15000_s_PSO-60-4244	0.801	CD0011(sigB); 16srRNA			CAJ66819.1	99	GGAACAAGAAATAAACACGAACATTGAAAATTAAACAGTAGGTTAATTTATAAAACAAGA	10697
EXP_CD630_10001_15000_s_PSO-60-4190	0.658	16SrRNA	16SrRNA		CAJ66819.1	100	ACAAGAAACAAACCATAAAGCCAGATATTTTGATAACAATAGTATCTGAGCCTGATAAAC	10751
EXP_CD630_10001_15000_s_PSO-60-4082	1.019	16SrRNA	16SrRNA		CAJ66819.1	101	CCTAACACATGCAAGTTGAGCGATTTACTTCGGTAAAGAGCGGCGGACGGGTGAGTAACG	10859
EXP_CD630_10001_15000_s_PSO-60-3983	0.814	16SrRNA	16SrRNA		CAJ66819.1	102	AAGGTATGCTAATACGGGATAATATATTTGAGAGGCATCTCTTAAATATCAAAGGTGAGC	10958
EXP_CD630_10001_15000_s_PSO-60-3742	0.862	16SrRNA	16SrRNA		CAJ66819.1	103	CCGCGTGAGTGATGAAGGCCTTCGGGTCGTAAAACTCTGTCCTCAAGGAAGATAATGACG	11199
EXP_CD630_10001_15000_s_PSO-60-3642	1.039	16SrRNA	16SrRNA		CAJ66819.1	104	CCGCGGTAATACGTAGGGGGCTAGCGTTATCCGGATTTACTGGGCGTAAAGGGTGCGTAG	11299
EXP_CD630_10001_15000_s_PSO-60-3548	1.218	16SrRNA	16SrRNA		CAJ66819.1	105	TCAACCGTAGTAAGCTCTTGAAACTGGGAGACTTGAGTGCAGGAGAGGAGAGTGGAATTC	11393
EXP_CD630_10001_15000_s_PSO-60-3502	1.157	16SrRNA	16SrRNA		CAJ66819.1	106	GGAGAGTGGAATTCCTAGTGTAGCGGTGAAATGCGTAGATATTAGGAGGAACACCAGTTG	11439
EXP_CD630_10001_15000_s_PSO-60-3393	1.052	16SrRNA	16SrRNA		CAJ66819.1	107	GGAGCAAACAGGATTAGATACCCTGGTAGTCCACGCTGTAAACGATGAGTACTAGGTGTC	11548
EXP_CD630_10001_15000_s_PSO-60-3307	1.188	16SrRNA	16SrRNA		CAJ66819.1	108	CTAACGCATTAAGTACTCCGCCTGGGAAGTACGCTCGCAAGAGTGAAACTCAAAGGAATT	11634
EXP_CD630_10001_15000_s_PSO-60-3196	1.25	16SrRNA	16SrRNA		CAJ66819.1	109	GAAGAACCTTACCTAAGCTTGACATCCCAATGACATCTCCTTAATCGGAGAGTTCCCTTC	11745
EXP_CD630_10001_15000_s_PSO-60-3053	1.116	16SrRNA	16SrRNA		CAJ66819.1	110	CTTGTCTTTAGTTGCCATCATTAAGTTGGGCACTCTAGAGAGACTGCCAGGGATAACCTG	11888
EXP_CD630_10001_15000_s_PSO-60-2958	0.806	16SrRNA	16SrRNA			111	CTTATGCTTAGGGCTACACACGTGCTACAATGGGTAGTACAGAGGGTTGCCAAGCCGTAA	11983
EXP_CD630_10001_15000_s_PSO-60-2903	1.075	16SrRNA	16SrRNA			112	CGTAAGGTGGAGCTAATCCCTTAAAGCTACTCTCAGTTCGGATTGTAGGCTGAAACTCGC	12038
EXP_CD630_10001_15000_s_PSO-60-2744	0.917	16SrRNA	16SrRNA		CAJ66820.1	113	AGACGCCCGAAGCCGATTATCTAACCTTTTGGAAGAAGTCGTCGAAGGTGGAATCAATAA	12197
EXP_CD630_10001_15000_s_PSO-60-2642	0.834	16SrRNA	16SrRNA		CAJ66820.1	114	GCTGGATCACCTCCTTTCTAAGGAGAATTGCCTACTGTTTAATTTTGAAAGTTCTTTATG	12299
EXP_CD630_10001_15000_s_PSO-60-2616	1.148	16SrRNA	16SrRNA		CAJ66820.1	115	ATTGCCTACTGTTTAATTTTGAAAGTTCTTTATGAACTTCATATTTGGGGGTGTAGCTCA	12325
EXP_CD630_10001_15000_s_PSO-60-2462	0.99	16SrRNA/23SrRNA	16SrRNA/23SrRNA		CAJ66820.1	116	CTTAGTAGCCTCTTACAATGCACTTATAGCTTAAATTTATACAAGCTTTGTGCGTTAGCA	12479
EXP_CD630_10001_15000_s_PSO-60-2248	0.697	16SrRNA/23SrRNA	16SrRNA/23SrRNA		CAJ66820.1	118	CCGTGCTTTAGCACTTTGAAAACTGCATATATATTTAGTGATATGACATCTAATTTGTAA	12693
EXP_CD630_10001_15000_s_PSO-60-2162	0.631	16SrRNA/23SrRNA	16SrRNA/23SrRNA		CAJ66820.1	119	TTATCGAAGTTGATAGCTTCTAATCTATCAAACCTTTTTAACTGGTCAAGTTATTAAGGG	12779
EXP_CD630_10001_15000_s_PSO-60-2042	0.992	23SrRNA	23SrRNA		CAJ66820.1	120	TCGGGGAGTTGCACGTAAACTTTGATCCGAAGATTTCCGAATGAGGAAACTCACTTAGAG	12899
EXP_CD630_10001_15000_s_PSO-60-2008	0.934	23SrRNA	23SrRNA		CAJ66820.1	121	TTCCGAATGAGGAAACTCACTTAGAGTAATGTCTAAGTATCATTAAGTGAATACATAGCT	12933
EXP_CD630_10001_15000_s_PSO-60-1844	1.026	23SrRNA	23SrRNA		CAJ66820.1	122	ATAAAGTTTTCTTTATTGGGGTTGCGGACATATCATAACGAAGAGGTATCGTAATTGAAG	13097
EXP_CD630_10001_15000_s_PSO-60-1766	1.35	23SrRNA	23SrRNA		CAJ66820.1	123	CACAGAAGGTAATAGTCCTGTATGTTAAACGAGAAGACTTTAGATATGATCCAGAGTACC	13175
EXP_CD630_10001_15000_s_PSO-60-1657	0.912	23SrRNA	23SrRNA		CAJ66820.1	124	CTAAATACTACCTAGTGACCGATAGCGTATAGTACCGTGAGGGAAAGGTGAAAAGAACCC	13284
EXP_CD630_10001_15000_s_PSO-60-1589	1.056	23SrRNA	23SrRNA		CAJ66820.1	125	GAGTGAAATAGAACCTGAAACCCTGCACTTACAAGCTGTGGAAGCACATTTCTTGTGTGA	13352
EXP_CD630_10001_15000_s_PSO-60-1493	1.214	23SrRNA	23SrRNA		CAJ66820.1	126	TTAAGTAGCAAGGTTAAGCACTTAAGGTGTGGAGCCGTAGCGAAAGCGAGTTTTAACTGA	13448
EXP_CD630_10001_15000_s_PSO-60-1389	1.208	23SrRNA	23SrRNA		CAJ66820.1	127	ATGAGCAGGATGAAGCGAAAGTAAAATTTCGTGGAGGTCCGAACCCACGAGCGTTGAAAA	13552
EXP_CD630_10001_15000_s_PSO-60-1263	1.402	23SrRNA	23SrRNA		CAJ66820.1	128	AAATAGCTTTAGGGCTAGCCTCAAGGTGAGAGATACGGAGGTAGAGCACTGAATGTCCTA	13678
EXP_CD630_10001_15000_s_PSO-60-1168	1.359	23SrRNA	23SrRNA		CAJ66820.1	129	GAATGCCGTCATCTTATACTTGGGAGTCAGACTGTGGGTGATAAGATTCATAGTCGAAAG	13773
EXP_CD630_10001_15000_s_PSO-60-1077	1.359	23SrRNA	23SrRNA		CAJ66820.1	130	TAAATGTAAGTTAAGTGGTAAAGGATGTGGGATTGCACAGACAACCAGGATGTTGGCTTA	13864
EXP_CD630_10001_15000_s_PSO-60-959	0.98	23SrRNA	23SrRNA		CAJ66820.1	131	GAAGATTTCCGGGGCTAAAACTTACTACCGAAGCTACGGCATCAGTAATGATGGGTAGGG	13982
EXP_CD630_10001_15000_s_PSO-60-876	0.933	23SrRNA	23SrRNA		CAJ66820.1	132	ATGACCGTAAGGACATGTGGACAGTATGGGAGTGAGAATGTTGGCATGAGTAGCGAGATG	14065
EXP_CD630_10001_15000_s_PSO-60-746	1.223	23SrRNA	23SrRNA		CAJ66820.1	133	GACCTAAGCTGAGGCCGAAAGGCGTAGGTGATGGACAACAGGTTGATATTCCTGTACTAC	14195
EXP_CD630_10001_15000_s_PSO-60-695	1.032	23SrRNA	23SrRNA		CAJ66820.1	134	CTGTACTACCGATAACCGTTTGAGAGAAGGGATGACACAGTAGGATAAGCTAAGCACACT	14246
EXP_CD630_10001_15000_s_PSO-60-555	1.057	23SrRNA	23SrRNA			135	AAATTTAGTAGCGAAGTAGCTGATTTCACACTGTCAAGAAAAGTCTCTATCGAGGTTAAA	14386
EXP_CD630_10001_15000_s_PSO-60-445	1.314	23SrRNA	23SrRNA		CAJ66821.1	136	CCAGCGAGAGAACTGTTGTTAAGGAACTCGGCAAAATGACCCCGTAACTTAGGGATAAGG	14496
EXP_CD630_10001_15000_s_PSO-60-346	0.854	23SrRNA	23SrRNA		CAJ66821.1	137	GACTGTTTACCAAAAACATAGGTTTCTGCTAAGTCGCAAGACGATGTATAGGAGCTGACG	14595
EXP_CD630_10001_15000_s_PSO-60-275	1.308	23SrRNA	23SrRNA		CAJ66822.1	138	CTGGAAGGTTAAGGGGATCTGTTAGAGCAATCGAAGCAGTGAACTTAAGCCCCAGTAAAC	14666
EXP_CD630_10001_15000_s_PSO-60-142	1.156	23SrRNA	23SrRNA			139	TAACGATTTGGGCACTGTCTCAACAACAGACTCGGTGAAATTGTAATTCCGGTGAAGATG	14799
EXP_CD630_10001_15000_s_PSO-60-54	1.086	23SrRNA	23SrRNA		CAJ66823.1	140	CCCATGGAGCTTTACTGTAGCTTGACATTGGGTCTTGGTACTACATGTACAGGATAGGTG	14887
EXP_CD630_15001_20000_s_PSO-60-4939	1.249	23SrRNA	23SrRNA		CAJ66823.1	141	CTTGTAGTACTGGGACTCTAACCATAGGCCATGAATCTGGTCTTGGGACACTGTCAGGTG	15002
EXP_CD630_15001_20000_s_PSO-60-4809	0.823	23SrRNA	23SrRNA		CAJ66823.1	142	GAAATCGTACGTAGAGTGTAAAGGCAAAAGAGAGCTTGATTGCAAGACATACAGGTCGAG	15132
EXP_CD630_15001_20000_s_PSO-60-4716	1.23	23SrRNA	23SrRNA		CAJ66824.1	143	TTCTGCGTGGAAGGGCCATCGCTCAACGGATAAAAGCTACCCTGGGGATAACAGGCTTAT	15225
EXP_CD630_15001_20000_s_PSO-60-4556	1.273	23SrRNA	23SrRNA		CAJ66824.1	144	ATTAAAGTGGTACGCGAGCTGGGTTCAGAACGTCGTGAGACAGTTCGGTCCCTATCCGTC	15385
EXP_CD630_15001_20000_s_PSO-60-4490	1.453	23SrRNA	23SrRNA		CAJ66824.1	145	GTAGGAAATTTGAGAAGACCTGTCCTTAGTACGAGAGGACCGGGATGGACGTACCTCTGG	15451
EXP_CD630_15001_20000_s_PSO-60-4354	1.166				CAJ66824.1	146	GAAGCCAACTTCAAGATAAGATTTCCCACCGCAAGGGTAAGACCCCAGAAAGACTATCTG	15587
EXP_CD630_15001_20000_s_PSO-60-4242	0.783				CAJ66825.1	147	ATAGGTCGAGGACTTGACCAATATTTATTTGATGTTCATTCATTAAGATATATGTGTAGT	15699
EXP_CD630_15001_20000_s_PSO-60-4191	0.964				CAJ66825.1	148	ATGTGTAGTTTTTAGAGTGCTAACTCTAAAGAAACTAGTATTGCTAGGTTCTATAAACTT	15750
EXP_CD630_15001_20000_s_PSO-60-4113	1.141				CAJ66825.1	149	ATATTAAGCATAAAGATTATGTGGTTACAATAGCAGAGAGGATACACCTGTTCCCATTCC	15828
EXP_CD630_15001_20000_s_PSO-60-3962	1.25	5SrRNA/0012	5SrRNA/0012		CAJ66825.1	150	ATTATAAAAGTTAAGATTAAATAGAATATAAAGTCAATATTGATTTATAATAAGATAAAA	15979
EXP_CD630_15001_20000_s_PSO-60-3923	1.319	5SrRNA/0012	5SrRNA/0012		CAJ66825.1	151	TTGATTTATAATAAGATAAAATATAAAATTATATAGTATAGGTAAAGTTTTTATTTGGAA	16018
EXP_CD630_15001_20000_s_PSO-60-3801	1.153	CD0012	CD0012	putative small-molecule-binding protein	CAJ66825.1	152	TAAGCATCCTGTAAAAGGTGGAACACTAGCTGAACTATTAAATGTAAGTAGGCAAGTAAT	16140
EXP_CD630_15001_20000_s_PSO-60-3696	1.159	CD0012	CD0012	putative small-molecule-binding protein	CAJ66825.1	153	AGCTACACCTCAAGGATATATAATATATAATCAACCGTATTTTACAAAACAAATAAAGTG	16245
EXP_CD630_15001_20000_s_PSO-60-3544	1.334	CD0012	CD0012	putative small-molecule-binding protein	putative small-molecule-binding protein	154	CAACATATGGTCAGATAACTGCAGAACTTAATATTTATTCTAAAATGGATATAGACAACT	16397
EXP_CD630_15001_20000_s_PSO-60-3482	1.193	CD0012	CD0012	putative small-molecule-binding protein	putative small-molecule-binding protein	155	ATGAAGAAAGTTGAGACAAATGAATTTAAACAATTATCGGTTCTGACAGAATGTAGCCAT	16459
EXP_CD630_15001_20000_s_PSO-60-3412	0.79	CD0012	CD0012	putative small-molecule-binding protein	putative small-molecule-binding protein	156	TTGAGGCAATAAAAGAAGAAACTATAGAAGCTATAGTAAAAGAGTTAAAGGACAACGGAA	16529
EXP_CD630_15001_20000_s_PSO-60-3313	1.171	CD0013	CD0013	putative mechanosensitive ion channel protein	putative mechanosensitive ion channel protein	157	GGCTAAGACTGCCTCAACAAATAGCAATATAACTAAGAGAACTTTAGAAAATATGCTCGA	16628
EXP_CD630_15001_20000_s_PSO-60-3184	0.958	CD0013	CD0013	putative mechanosensitive ion channel protein	putative mechanosensitive ion channel protein	158	TAAAATAGTAAGAAGGATGGTTTCAAAGTTTCTAATCAAATATGGAATGAGTAAAGGTGT	16757
EXP_CD630_15001_20000_s_PSO-60-3089	1.095	CD0013	CD0013	putative mechanosensitive ion channel protein	putative mechanosensitive ion channel protein	159	TGTTATCTATTATATCATTGATAAGCTTAGGTATTATAGGGATACAAACTACATCAGTTG	16852
EXP_CD630_15001_20000_s_PSO-60-2943	1.567	CD0013	CD0013	putative mechanosensitive ion channel protein	putative mechanosensitive ion channel protein	160	TTTTTTAAGCCATTTAATATAGGTGATTATATTCAAGGTTCAGGTGTAGAAGGTACAGTT	16998
EXP_CD630_15001_20000_s_PSO-60-2910	1.108	CD0013	CD0013	putative mechanosensitive ion channel protein	putative mechanosensitive ion channel protein	161	CAAGGTTCAGGTGTAGAAGGTACAGTTTCTGACATACAAATATTTAGCACTGTTCTTAAG	17031
EXP_CD630_15001_20000_s_PSO-60-2767	1.045	CD0013	CD0013	putative mechanosensitive ion channel protein	putative mechanosensitive ion channel protein	162	AAGAATAGATTTTTCATATAATATTTCATATGATAGTGATATAGATGTAGTTAAGTCTAC	17174
EXP_CD630_15001_20000_s_PSO-60-2715	0.776	CD0013	CD0013	putative mechanosensitive ion channel protein	putative mechanosensitive ion channel protein	163	AAGTCTACATTAAATGAAATTTTTACAAACGAAAAAAGAATATTAAATGATCCAAAGCCT	17226
EXP_CD630_15001_20000_s_PSO-60-2610	1.201	CD0013	CD0013	putative mechanosensitive ion channel protein	putative mechanosensitive ion channel protein	164	GCTAGACCTTGGGTAAAAACTGATGATTACTGGGATGTATATTTTGATGTAATGGAAAAG	17331
EXP_CD630_15001_20000_s_PSO-60-2481	1.089	CD0013/4	CD0013/4			165	ACAGGTAATCTAAATACAATGGATAAAAGATAAGGTCTTAATTAAATAGAAAAAATGAAT	17460
EXP_CD630_15001_20000_s_PSO-60-2271	0.937	CD0013/4	CD0013/4			166	AGTGGATGGTGAAAACTCATTACAATGGTTTTTGAATCTACTCTAGAGCTTCTAGTTAAA	17670
EXP_CD630_15001_20000_s_PSO-60-2186	1.077	CD0013/4	CD0013/4			167	TCTGAGAGGATTATACATTTTAGTATAGTCAATTAGGGTGGCAACGCGGATAAAAGATTT	17755
EXP_CD630_15001_20000_s_PSO-60-2101	1.102	CD0013/4	CD0013/4			168	GGTCTTTTTTTATTTTTAAAATTTGTTTAAACTAAGAGTTTACAAGTATAATGTTTGTAA	17840
EXP_CD630_15001_20000_s_PSO-60-1976	1.159	CD0014	serS1	seryl-tRNA synthetase	seryl-tRNA synthetase	169	AAGAATAAGAGAAAATCTAGATGATATCAAAAAAGCTATGGAAAGAAGAGGTGAAAGAGA	17965
EXP_CD630_15001_20000_s_PSO-60-1865	0.93	CD0014	serS1	seryl-tRNA synthetase	seryl-tRNA synthetase	170	TCAAGAAGTTGAAGTTATGAAAAATGAGTTAAATGTAAATTCTAAAAAAATACCTCAATT	18076
EXP_CD630_15001_20000_s_PSO-60-1795	1.09	CD0014	serS1	seryl-tRNA synthetase	seryl-tRNA synthetase	171	GGAAAAGATGTAACAGAAGAAAAGGCAAGATTGAAAGAGTTATCAGATAAGATAAAAGGT	18146
EXP_CD630_15001_20000_s_PSO-60-1699	1.204	CD0014	serS1	seryl-tRNA synthetase	seryl-tRNA synthetase	172	GAATATACATTAATGAGAATACCAAATGTTCCTCATCCAGAGGTACCACAAGGTGAAACA	18242
EXP_CD630_15001_20000_s_PSO-60-1555	1.289	CD0014	serS1	seryl-tRNA synthetase	seryl-tRNA synthetase	173	GGTCTAGGTATTTTAGATTTTGAAAGAGCAGGGAAAATAACTGGGTCAAGGTTTACTTTA	18386
EXP_CD630_15001_20000_s_PSO-60-1461	1.438	CD0014	serS1	seryl-tRNA synthetase	seryl-tRNA synthetase	174	TAATGAATTTCTTTTTAAATACTCATACAGCTAAGCATGGCTATACGGAAGTCTTACCTC	18480
EXP_CD630_15001_20000_s_PSO-60-1393	1.521	CD0014	serS1	seryl-tRNA synthetase	seryl-tRNA synthetase	175	GCCAATAGAAATAGTTTTATAGGGACTGGTCAACTTCCTAAATTTGAAGAAGATATGTTT	18548
EXP_CD630_15001_20000_s_PSO-60-1297	1.094	CD0014	serS1	seryl-tRNA synthetase	seryl-tRNA synthetase	176	GCTGAAGTTCCTGTTACTAATATACATGCTAATGAAATATTAGATGTTGCAGAGCTTCCA	18644
EXP_CD630_15001_20000_s_PSO-60-1189	0.962	CD0014	serS1	seryl-tRNA synthetase	seryl-tRNA synthetase	177	GCAGGAAGAGATACAAGAGGTTTAGTTAGACAACATCAATTTAATAAAGTTGAATTAGTT	18752
EXP_CD630_15001_20000_s_PSO-60-1055	1.159	CD0014	serS1	seryl-tRNA synthetase	seryl-tRNA synthetase	178	GTTAGGTCTTCCATATAGAGTTGTAAAAATATGTACAGGAGATTTGGGATTTACAGCTGC	18886
EXP_CD630_15001_20000_s_PSO-60-978	1.176	CD0014	serS1	seryl-tRNA synthetase	seryl-tRNA synthetase	179	AAGTTTGGATGCCAAGCTACAATAGATATGTAGAAATATCTTCTTGTTCAAATTTTGAAG	18963
EXP_CD630_15001_20000_s_PSO-60-870	1.165	CD0014	serS1	seryl-tRNA synthetase	seryl-tRNA synthetase	180	CAAAAGCAGAATATGTTCATACATTAAATGGTTCTGGATTAGCGATAGGAAGATGTTTGG	19071
EXP_CD630_15001_20000_s_PSO-60-798	1.213	CD0014	serS1	seryl-tRNA synthetase	seryl-tRNA synthetase	181	AAAATTATCAGCAGGCAGATGGTTCTGTAGTAGTTCCAGAAGAATTAAGACCTTATATGG	19143
EXP_CD630_15001_20000_s_PSO-60-690	1.213	CD0014/5	CD0014/5		serS1_putative cytosine/adenosine deaminase	182	GCTTTGATGAAGAGAATATATTATGAGTAAACAATAAATAAAAAAACTATGAAATTATTA	19251
EXP_CD630_15001_20000_s_PSO-60-577	1.353	CD0014/5	CD0014/5			183	CATAAAACACTAAATATTTTTATAAAACACTCTTGTATGAATATCTAAAAATTATTTTAG	19364
EXP_CD630_15001_20000_s_PSO-60-466	1.482	CD0014/5	CD0014/5			184	ATAAAATTAAGTTGAATTATAAAATGAATTATGATAAGATAAGTTTGTTATAAGTTTTGG	19475
EXP_CD630_15001_20000_s_PSO-60-386	1.095	CD0015	CD0015	putative cytosine/adenosine deaminase	putative cytosine/adenosine deaminase	185	TTTTATATGAAAGAAGCATTAAAAGAAGCATATAAAGCATATAATAAAAAAGAAACACCA	19555
EXP_CD630_15001_20000_s_PSO-60-281	1.15	CD0015	CD0015	putative cytosine/adenosine deaminase	putative cytosine/adenosine deaminase	186	CATAACCTTACAGAAACGTTAAAAGACTCTACGGCACATGCAGAAATTTTAGCGATAAAA	19660
EXP_CD630_15001_20000_s_PSO-60-148	1.147	CD0015	CD0015	putative cytosine/adenosine deaminase	putative cytosine/adenosine deaminase	187	TGTGTAGTGGTGCAATAGTTAATTCTAGAATAAAAAAGCTTATAATAGGGACAAGACATG	19793
EXP_CD630_15001_20000_s_PSO-60-57	0.972	CD0015	CD0015	putative cytosine/adenosine deaminase	putative cytosine/adenosine deaminase	188	GTTTAAATTAGATTATTTTAATAATAATAATGTAAAAGTAGCTTTTGATGTTTTGCAAGA	19884
EXP_CD630_20001_25000_s_PSO-60-4868	1.125	CD0015/6	CD0015/6			189	ATCCCACTCTCTCCGCCAGAAACAATAAAAGTAATTAAATATGGTTGTAATTTTGCTGTA	20073
EXP_CD630_20001_25000_s_PSO-60-4785	1.105	CD0015/6	CD0015/6			190	CTGTAACCTGCAATCCGCTATAGCAGGATTGAATTCCATCTAAAGGCTTATTTTCTGTAG	20156
EXP_CD630_20001_25000_s_PSO-60-4642	1.779	CD0015/6	CD0015/6			191	GGTAAGTGATCACTTTTGTGTGCCGTGGGGGTGCCTAAGTTGAGCTAACTGTTTTGGTAA	20299
EXP_CD630_20001_25000_s_PSO-60-4581	1.018	CD0015/6	CD0015/6			192	GCCTATGGAATTAAGTCGATAGATGGTGTACAGCATTTAATATATAAAAGACTAATCCCT	20360
EXP_CD630_20001_25000_s_PSO-60-4522	0.926	CD0015/6	CD0015/6			193	TTAGATAATGAGGGATTTTTTTATTAATTTTGCTAAAGAGAGGTAAAAAGATGCATAAAG	20419
EXP_CD630_20001_25000_s_PSO-60-4354	1.12	CD0016	dnaH	DNA polymerase III subunit gamma/tau	DNA polymerase III subunit gamma/tau	194	ATTTGTTTTGTGGAACAAGAGGTACTGGTAAAACATCTACTGCAAAGATTTTTTCAAGAG	20587
EXP_CD630_20001_25000_s_PSO-60-4290	1.156	CD0016	dnaH	DNA polymerase III subunit gamma/tau	DNA polymerase III subunit gamma/tau	195	AAACTGTTTGAATAAAATAAATGAAGAACCGTGTAATGAGTGTGAGATATGCGAATCTGT	20651
EXP_CD630_20001_25000_s_PSO-60-4178	1.027	CD0016	dnaH	DNA polymerase III subunit gamma/tau	DNA polymerase III subunit gamma/tau	196	AGTGTAGATGATATAAGAGAGCTTAGAGAAAGTGTGAAATATTCTCCAGCCAATGCTAAA	20763
EXP_CD630_20001_25000_s_PSO-60-4098	1.053	CD0016	dnaH	DNA polymerase III subunit gamma/tau	DNA polymerase III subunit gamma/tau	197	TGAAGTTCATATGTTGTCTCAAGGAGCTTTTAATGCATTATTAAAGACCTTAGAGGAACC	20843
EXP_CD630_20001_25000_s_PSO-60-3973	1.068	CD0016	dnaH	DNA polymerase III subunit gamma/tau	DNA polymerase III subunit gamma/tau	198	CAAGATGCCAAAGATACGATTTTAAAAGAGTTACAGTTAAAGATATGACCCTTAGAATGA	20968
EXP_CD630_20001_25000_s_PSO-60-3860	1.031	CD0016	dnaH	DNA polymerase III subunit gamma/tau	DNA polymerase III subunit gamma/tau	199	ATAGCTAGAAATTCTCAAGGAGCTCTTAGAGATGCACTTAGTATATTAGACCAATGTATG	21081
EXP_CD630_20001_25000_s_PSO-60-3798	1.07	CD0016	dnaH	DNA polymerase III subunit gamma/tau	DNA polymerase III subunit gamma/tau	200	TTTTGGAGAAAGTAAGATAGATTATAAAGATGTTGTTGAATTAATGGGAAGCGTAAATAT	21143
EXP_CD630_20001_25000_s_PSO-60-3704	1.107	CD0016	dnaH	DNA polymerase III subunit gamma/tau	DNA polymerase III subunit gamma/tau	201	GAGCAGGACACTAAAAAGTCTCTTGAGATATTAAATGAATTTGTCTTATGGGGCAAAGAT	21237
EXP_CD630_20001_25000_s_PSO-60-3445	1.299	CD0016	dnaH	DNA polymerase III subunit gamma/tau	DNA polymerase III subunit gamma/tau	202	CTTCAAATCCAAGGGTTTTAGTGGAAATAACCATAATGAAAATTGCTCAACCAATGTTTG	21496
EXP_CD630_20001_25000_s_PSO-60-3385	1.243	CD0016	dnaH	DNA polymerase III subunit gamma/tau	DNA polymerase III subunit gamma/tau	203	ATGAAAGTAAAGAAGCTCTTATAAAAAGAGTTGAGAACTTAGAAAAAATGATTGAACTGG	21556
EXP_CD630_20001_25000_s_PSO-60-3313	1.37	CD0016	dnaH	DNA polymerase III subunit gamma/tau	DNA polymerase III subunit gamma/tau	204	CTGAAAAAATTGGGAATAATAAAGAAAAAGAGTATGAGGTCGATAGAGAAATAGATGTAA	21628
EXP_CD630_20001_25000_s_PSO-60-3194	0.988	CD0016	dnaH	DNA polymerase III subunit gamma/tau	DNA polymerase III subunit gamma/tau	205	TCTTGGAAGAATATACTTAAACAAATTAAAAAAGATAAAAAAATGCCAATATACGCACTC	21747
EXP_CD630_20001_25000_s_PSO-60-3096	0.992	CD0016	dnaH	DNA polymerase III subunit gamma/tau	DNA polymerase III subunit gamma/tau	206	GTTGTATGTTATATTTGATGATAAATTTGATTTTGCAAAAACTAGACTGAGCTCTCAAGA	21845
EXP_CD630_20001_25000_s_PSO-60-2973	0.872	CD0016	dnaH	DNA polymerase III subunit gamma/tau	CAJ66826.1	207	AGTACTGACATCAGAAGTTAAAGATATAAATCTTGAAGTTAAAGAGAAAAAGGACATTGG	21968
EXP_CD630_20001_25000_s_PSO-60-2900	0.887	CD0016	dnaH	DNA polymerase III subunit gamma/tau	CAJ66826.1	208	AAGAACATAGTGAGTGAAGAGATATTAGAAATAAAAGATAGTATTGATGAAAATGAGAGT	22041
EXP_CD630_20001_25000_s_PSO-60-2813	1.225	CD0016/7	CD0016/7		CAJ66826.1	209	TAATAAAATGAAAATAAGTTTAGGAGGAATAGTGTTTATGGCTAAAAAAGGTTTTGGAGG	22128
EXP_CD630_20001_25000_s_PSO-60-2707	0.916	CD0017	CD0017	conserved hypothetical protein	CAJ66826.1	210	GCTCAAAAAATGCAAGAAAATATGCAAAAAGCTCAACAAGAGTTAGAAAGTAAAGAAGTA	22234
EXP_CD630_20001_25000_s_PSO-60-2573	1.096	CD0017	CD0017	conserved hypothetical protein	CAJ66826.1	211	GCCAGAAGTAGTTGATCCAGATGATATAGAAATGCTACAAGATTTAGTTTTAAGTGCAGT	22368
EXP_CD630_20001_25000_s_PSO-60-2511	0.887	CD0017	CD0017	conserved hypothetical protein	CAJ66827.1	212	ATCAAGCATTGAGAAATATTGATGATATACAAGCAAGTCAAATGAGTAAGGTAACTGGAG	22430
EXP_CD630_20001_25000_s_PSO-60-2262	1.087	CD0018	recD	recombination protein	CAJ66827.1	213	CAAAAAGAGAAATAAGATATTGCTCAATTTGTTGTAATATAACAGATACAGACCCATGTA	22679
EXP_CD630_20001_25000_s_PSO-60-2208	0.97	CD0018	recD	recombination protein	CAJ66827.1	214	CATGTAGCATGTGTTCAAATAAAAGTAGAGATTCAAGTGTTATATGTGTTGTGGAAGATC	22733
EXP_CD630_20001_25000_s_PSO-60-2059	1.144	CD0018	recD	recombination protein	CAJ66827.1	215	GGACCAGATATGTTAAAAATAAAGGAACTTATCCAAAGACTTGGCAATCAGGAAGTCAAA	22882
EXP_CD630_20001_25000_s_PSO-60-1982	1.174	CD0018	recD	recombination protein	CAJ66827.1	216	AAATCCTACTATTGAAGGTGAAGCTACAGCCATGTATATTGCTAGGTTAGTAAAACCAAT	22959
EXP_CD630_20001_25000_s_PSO-60-1862	1.139	CD0018/9	CD0018/9		CAJ66827.1	217	AGATGAGGTCACAATATCAAAAGCACTAGAAGGCAGAAGAGAAATATAAAAATCGAGGTT	23079
EXP_CD630_20001_25000_s_PSO-60-1797	1.414	CD0018/9	CD0018/9		CAJ66827.1	218	CTCGATTTTTGTAGTTTTTTGAGTTAAATTCAAATTAATTTTGATTTAGATTTATTGAAT	23144
EXP_CD630_20001_25000_s_PSO-60-1677	1.24	CD0018/9	CD0018/9		CAJ66827.1	219	CAACATGAAACCAATTATGAACTTAGAAGAACATAATGCAATGAAAGAAAAAAGAGTTAA	23264
EXP_CD630_20001_25000_s_PSO-60-1561	0.998	CD0018/9	CD0018/9			220	CTAATAAGAAAAAAACTAAAAAAAATGTACGAAATAAAAATGCTGAATTTAGAAATAATT	23380
EXP_CD630_20001_25000_s_PSO-60-1481	0.962	CD0018/9	CD0018/9			221	TATGAAGAAGACTTTTATGAACCAATTTAATATTAAATAATTAGAAAATAAAAAATCCCT	23460
EXP_CD630_20001_25000_s_PSO-60-1357	1.501	CD0019	CD0019	putative glycosyl transferase	putative glycosyl transferase	222	TAAATTAGCTATATTTTGGGCTGAATTTGACTTTCTTATTGATTTAATATTTCTTTTTAG	23584
EXP_CD630_20001_25000_s_PSO-60-1280	1.326	CD0019	CD0019	putative glycosyl transferase	putative glycosyl transferase	223	GGTCATCTATTAAAACTTTTAGTAATATTGACAAGTTATATTTTTTTGTAGTTCTAAGTG	23661
EXP_CD630_20001_25000_s_PSO-60-1169	1.641	CD0019	CD0019	putative glycosyl transferase	CAJ66828.1	224	TATAATAAGGAACTATCATAGGTACATCTTTTAAAAGAGCCTCAGTTGTAGTAAGTCCAC	23772
EXP_CD630_20001_25000_s_PSO-60-1051	1.31	CD0019	CD0019	putative glycosyl transferase	CAJ66828.1	225	TCCAAGAACACATACATTTTTATCATGATAACGAGACATAAGTTTTTTTTCGATTTTTTC	23890
EXP_CD630_20001_25000_s_PSO-60-956	1.569	CD0019	CD0019	putative glycosyl transferase	CAJ66828.1	226	TTTGAAAGTCTCTATCAGTATCCAGTAATTCATCAAGTGTCTCTTTTATATTTCCAGCCC	23985
EXP_CD630_20001_25000_s_PSO-60-850	1.041	CD0019	CD0019	putative glycosyl transferase	CAJ66828.1	227	ATTCAACTCAGAAAGAACAATATCTTTATCTCTGTGAGAGAGAAAAGATTTTTCAACAGG	24091
EXP_CD630_20001_25000_s_PSO-60-773	1.521	CD0019	CD0019	putative glycosyl transferase	CAJ66828.1	228	TTTTACTCGGTTCAACTCCATCAAACACCAATAATTCTTTTACATATTCATGACCAACAA	24168
EXP_CD630_20001_25000_s_PSO-60-696	0.922	CD0019	CD0019	putative glycosyl transferase	CAJ66828.1	229	TTTTGTATCCATGTAGAATGAGTAGTATAATCGGTTAATACAGAAATAAGCGGAGGAACA	24245
EXP_CD630_20001_25000_s_PSO-60-563	0.914	CD0019	CD0019	putative glycosyl transferase	CAJ66828.1	230	TTTTTTTCAATGTACTTAGAGCAATCATTGGAAAAGGATGCGTTCCTATAATCAAGTCTG	24378
EXP_CD630_20001_25000_s_PSO-60-443	0.899	CD0019	CD0019	putative glycosyl transferase	CAJ66828.1	231	CTTTAAATTCATTTTTTGACAAAAGATTTGTTTCAGATAATCTATATACACTTCCATAGG	24498
EXP_CD630_20001_25000_s_PSO-60-344	1.068	CD0019	CD0019	putative glycosyl transferase	CAJ66828.1	232	AAATTATTTTATCCATTGTATTATTAACTAATTTCAAACTATCTATTATTTCACATTCAA	24597
EXP_CD630_20001_25000_s_PSO-60-153	1.331	CD0019; 16srRNA	CD0019_16srRNA		CAJ66828.1	233	GCATAGTATTTATATTATATTTTGATATATAAAAACTGTCTTTGTGAATAAGGTTATTGA	24788
EXP_CD630_20001_25000_s_PSO-60-72	1.294	CD0019; 16srRNA	CD0019_16srRNA		CAJ66828.1	234	CTAATACAAGATTGCAAAAATTACAAGTGAAAGAAATGTAAATTAATTTTATCAAATATG	24869
EXP_CD630_25001_30000_s_PSO-60-4903	1.129	CD0019; 16srRNA	CD0019_16srRNA		CAJ66828.1	235	AAGTTTTAAAAATTAAAGATAAAGAATACATGATAAATAAAAAAATTAAAAAAAGTAAAA	25038
EXP_CD630_25001_30000_s_PSO-60-4804	0.828	16SrRNA	16SrRNA		CAJ66828.1	236	ACTTGTCCTTGAAAAAAGGAAAAAGAAATAAACACGAACATTGAAAATTAAACAGTAGGT	25137
EXP_CD630_25001_30000_s_PSO-60-4733	0.821	16SrRNA	16SrRNA			237	AAGAAACAAACCATAAAGCCAGATATTTTGATAACAATAGTATCTGAGCCTGATAAACTT	25208
EXP_CD630_25001_30000_s_PSO-60-4542	0.878	16SrRNA	16SrRNA			238	GGATAACATACCGAAAGGTATGCTAATACGGGATAATATATTTGAGAGGCATCTCTTGAA	25399
EXP_CD630_25001_30000_s_PSO-60-4528	0.73	16SrRNA	16SrRNA			239	AAGGTATGCTAATACGGGATAATATATTTGAGAGGCATCTCTTGAATATCAAAGGTGAGC	25413
EXP_CD630_25001_30000_s_PSO-60-4400	1.192	16SrRNA	16SrRNA		CAJ66829.1	240	TAGCCGACCTGAGAGGGTGATCGGCCACATTGGAACTGAGACACGGTCCAAACTCCTACG	25541
EXP_CD630_25001_30000_s_PSO-60-4281	0.809	16SrRNA	16SrRNA		CAJ66829.1	241	GAGTGATGAAGGCCTTCGGGTCGTAAAACTCTGTCCTCAAGGAAGATAATGACGGTACTT	25660
EXP_CD630_25001_30000_s_PSO-60-4161	1.179	16SrRNA	16SrRNA		CAJ66829.1	242	TTATCCGGATTTACTGGGCGTAAAGGGTGCGTAGGCGGTCTTTCAAGTCAGGAGTGAAAG	25780
EXP_CD630_25001_30000_s_PSO-60-4047	1.234	16SrRNA	16SrRNA		CAJ66829.1	243	GGAGAGTGGAATTCCTAGTGTAGCGGTGAAATGCGTAGATATTAGGAGGAACACCAGTTG	25894
EXP_CD630_25001_30000_s_PSO-60-3943	1.236	16SrRNA	16SrRNA			244	CGTGGGGAGCAAACAGGATTAGATACCCTGGTAGTCCACGCTGTAAACGATGAGTACTAG	25998
EXP_CD630_25001_30000_s_PSO-60-3852	1.019	16SrRNA	16SrRNA			245	CTAACGCATTAAGTACTCCGCCTGGGAAGTACGCTCGCAAGAGTGAAACTCAAAGGAATT	26089
EXP_CD630_25001_30000_s_PSO-60-3742	1.234	16SrRNA	16SrRNA			246	CGAAGAACCTTACCTAAGCTTGACATCCCAATGACATCTCCTTAATCGGAGAGTTCCCTT	26199
EXP_CD630_25001_30000_s_PSO-60-3598	1.022	16SrRNA	16SrRNA			247	CTTGTCTTTAGTTGCCATCATTAAGTTGGGCACTCTAGAGAGACTGCCAGGGATAACCTG	26343
EXP_CD630_25001_30000_s_PSO-60-3448	0.941	16SrRNA	16SrRNA			248	CGTAAGGTGGAGCTAATCCCTTAAAGCTACTCTCAGTTCGGATTGTAGGCTGAAACTCGC	26493
EXP_CD630_25001_30000_s_PSO-60-3404	0.888	16SrRNA	16SrRNA		CAJ66830.1	249	GTAGGCTGAAACTCGCCTACATGAAGCTGGAGTTACTAGTAATCGCAGATCAGAATGCTG	26537
EXP_CD630_25001_30000_s_PSO-60-3264	1.2	16SrRNA	16SrRNA		CAJ66830.1	250	CTTTTGGAAGAAGTCGTCGAAGGTGGAATCAATAACTGGGGTGAAGTCGTAACAAGGTAG	26677
EXP_CD630_25001_30000_s_PSO-60-3146	0.685	16SrRNA	16SrRNA		CAJ66830.1	251	ATTTTGAGGGTTCGTTTTTACGAATACTCAAAATTAGCACTTTAAGCAACGGGATTTATC	26795
EXP_CD630_25001_30000_s_PSO-60-3042	0.533	16SrRNA	16SrRNA		CAJ66830.1	252	TTGGCGCTGTGTGTTAGCACTTTGAAAACTGCATATATATTTAGTGATATGACATCTAAT	26899
EXP_CD630_25001_30000_s_PSO-60-2950	0.624	23SrRNA	23SrRNA		CAJ66830.1	253	TTATCGAAGTTGATAGCTTCTAATCTATCAAACCTTTTTAACTGGTCAAGTTATTAAGGG	26991
EXP_CD630_25001_30000_s_PSO-60-2859	0.998	23SrRNA	23SrRNA		CAJ66830.1	254	ATGAAGGACGTGATAAGCTGCGATAAGCTTCGGGGAGTTGCACGTAAACTTTGATCCGAA	27082
EXP_CD630_25001_30000_s_PSO-60-2817	0.918	23SrRNA	23SrRNA		CAJ66830.1	255	CGTAAACTTTGATCCGAAGATTTCCGAATGAGGAAACTCACTTAGAGTAATGTCTAAGTA	27124
EXP_CD630_25001_30000_s_PSO-60-2554	1.118	23SrRNA	23SrRNA		CAJ66830.1	256	CACAGAAGGTAATAGTCCTGTATGTTAAACGAGAAGACTTTAGATATGATCCAGAGTACC	27387
EXP_CD630_25001_30000_s_PSO-60-2445	0.8	23SrRNA	23SrRNA		CAJ66830.1	257	CTAAATACTACCTAGTGACCGATAGCGTATAGTACCGTGAGGGAAAGGTGAAAAGAACCC	27496
EXP_CD630_25001_30000_s_PSO-60-2377	1.173	23SrRNA	23SrRNA		CAJ66830.1	258	GAGTGAAATAGAACCTGAAACCCTGCACTTACAAGCTGTGGAAGCACATTTCTTGTGTGA	27564
EXP_CD630_25001_30000_s_PSO-60-2312	1.017	23SrRNA	23SrRNA		CAJ66830.1	259	TACTTTTTGTAGAACGGGCCAACGAGTTACGTTAAGTAGCAAGGTTAAGCACTTAAGGTG	27629
EXP_CD630_25001_30000_s_PSO-60-2177	1.28	23SrRNA	23SrRNA		CAJ66830.1	260	ATGAGCAGGATGAAGCGAAAGTAAAATTTCGTGGAGGTCCGAACCCACGAGCGTTGAAAA	27764
EXP_CD630_25001_30000_s_PSO-60-2051	1.407	23SrRNA	23SrRNA		CAJ66830.1	261	AAATAGCTTTAGGGCTAGCCTCAAGGTGAGAGATACGGAGGTAGAGCACTGAATGTCCTA	27890
EXP_CD630_25001_30000_s_PSO-60-1956	1.114	23SrRNA	23SrRNA		CAJ66830.1	262	GAATGCCGTCATCTTATACTTGGGAGTCAGACTGTGGGTGATAAGATTCATAGTCGAAAG	27985
EXP_CD630_25001_30000_s_PSO-60-1865	1.397	23SrRNA	23SrRNA		CAJ66830.1	263	TAAATGTAAGTTAAGTGGTAAAGGATGTGGGATTGCACAGACAACCAGGATGTTGGCTTA	28076
EXP_CD630_25001_30000_s_PSO-60-1747	0.913	23SrRNA	23SrRNA			264	GAAGATTTCCGGGGCTAAAACTTACTACCGAAGCTACGGCATCAGTAATGATGGGTAGGG	28194
EXP_CD630_25001_30000_s_PSO-60-1664	1.076	23SrRNA	23SrRNA		CAJ66831.1	265	ATGACCGTAAGGACATGTGGACAGTATGGGAGTGAGAATGTTGGCATGAGTAGCGAGATG	28277
EXP_CD630_25001_30000_s_PSO-60-1543	1.42	23SrRNA	23SrRNA		CAJ66831.1	266	GTTAGTCGGGACCTAAGCTGAGGCCGAAAGGCGTAGGTGATGGACAACAGGTTGATATTC	28398
EXP_CD630_25001_30000_s_PSO-60-1490	0.932	23SrRNA	23SrRNA		CAJ66831.1	267	GATATTCCTGTACTACCGATAACCGTTTGAGAGAAGGGATGACACAGTAGGATAAGCTAA	28451
EXP_CD630_25001_30000_s_PSO-60-1343	1.079	23SrRNA	23SrRNA		CAJ66832.1	268	AAATTTAGTAGCGAAGTAGCTGATTTCACACTGTCAAGAAAAGTCTCTATCGAGGTTAAA	28598
EXP_CD630_25001_30000_s_PSO-60-1243	1.286	23SrRNA	23SrRNA		CAJ66832.1	269	TATCCTAAGGCCAGCGAGAGAACTGTTGTTAAGGAACTCGGCAAAATGACCCCGTAACTT	28698
EXP_CD630_25001_30000_s_PSO-60-1146	0.918	23SrRNA	23SrRNA		CAJ66832.1	270	ATAGGCCCAAGCGACTGTTTACCAAAAACATAGGTTTCTGCTAAGTCGCAAGACGATGTA	28795
EXP_CD630_25001_30000_s_PSO-60-1063	1.31	23SrRNA	23SrRNA		CAJ66832.1	271	CTGGAAGGTTAAGGGGATCTGTTAGAGCAATCGAAGCAGTGAACTTAAGCCCCAGTAAAC	28878
EXP_CD630_25001_30000_s_PSO-60-942	1.019	23SrRNA	23SrRNA			272	GCACGAAAGGCGTAACGATTTGGGCACTGTCTCAACAACAGACTCGGTGAAATTGTAATT	28999
EXP_CD630_25001_30000_s_PSO-60-842	0.889	23SrRNA	23SrRNA			273	CCCATGGAGCTTTACTGTAGCTTGACATTGGGTCTTGGTACTACATGTACAGGATAGGTG	29099
EXP_CD630_25001_30000_s_PSO-60-745	1.414	23SrRNA	23SrRNA			274	CATCCTTGGGATACCACCCTTGTAGTACTGGGACTCTAACCATAGGCCATGAATCTGGTC	29196
EXP_CD630_25001_30000_s_PSO-60-644	0.895	23SrRNA	23SrRNA			275	CTCCCAAAAGGTAACGGAGGCGCTCAAAGGTTCTCTCAGTACGGTCGGAAATCGTACGTA	29297
EXP_CD630_25001_30000_s_PSO-60-597	0.791	23SrRNA	23SrRNA			276	GAAATCGTACGTAGAGTGTAAAGGCAAAAGAGAGCTTGATTGCAAGACATACAGGTCGAG	29344
EXP_CD630_25001_30000_s_PSO-60-482	1.246	23SrRNA	23SrRNA		CAJ66833.1	277	TCAACGGATAAAAGCTACCCTGGGGATAACAGGCTTATCTCCCCCAAGAGTCCACATCGA	29459
EXP_CD630_25001_30000_s_PSO-60-344	1.35	23SrRNA	23SrRNA		CAJ66833.1	278	ATTAAAGTGGTACGCGAGCTGGGTTCAGAACGTCGTGAGACAGTTCGGTCCCTATCCGTC	29597
EXP_CD630_25001_30000_s_PSO-60-278	1.173	23SrRNA	23SrRNA		CAJ66833.1	279	GTAGGAAATTTGAGAAGACCTGTCCTTAGTACGAGAGGACCGGGATGGACATACCTCTGG	29663
EXP_CD630_25001_30000_s_PSO-60-142	1.183	23SrRNA	23SrRNA		CAJ66833.1	280	GAAGCCAACTTCAAGATAAGATTTCCCACCGCAAGGGTAAGACCCCAGAAAGACTATCTG	29799
EXP_CD630_25001_30000_s_PSO-60-56	1.159	23SrRNA; 5SrRNA	23SrRNA_5SrRNA		CAJ66833.1	281	GCAATGTATTTAGCTTATCGATACTAATAGGTCGAGGACTTGACCAATATTATTTGATGT	29885
EXP_CD630_30001_35000_s_PSO-60-4844	1.481	5SrRNA	5SrRNA		CAJ66833.1	282	TTATAAATAGGCAATATGTGGTTATAATAGCAAAGAGGATACACCTGTTCCCATTCCGAA	30097
EXP_CD630_30001_35000_s_PSO-60-4823	1.23	5SrRNA	5SrRNA		CAJ66833.1	283	TTATAATAGCAAAGAGGATACACCTGTTCCCATTCCGAACACAGAAGTTAAGCTCTTTAG	30118
EXP_CD630_30001_35000_s_PSO-60-4559	1.082	5SrRNA-CD0020	5SrRNA-CD0020		CAJ66833.1	284	GTTCGATTCCGGTCTTCGGCACTTATAAAACAATATCGCGGAGTGGAGCAGTTGGCAGCT	30382
EXP_CD630_30001_35000_s_PSO-60-4474	1.236	5SrRNA-CD0020	5SrRNA-CD0020		CAJ66833.1	285	TAGGTTCAAGTCCTGCCTCCGCAACCATTAAAATGGCTCGTTGGTCAAGAGGTTAAGACA	30467
EXP_CD630_30001_35000_s_PSO-60-4388	0.979	5SrRNA-CD0020	5SrRNA-CD0020		CAJ66833.1	286	TTCAATTCCCCTACGAGTCACCAATTAAATATGCGGGTGTAGCTCAATGGTAGAGTTCTG	30553
EXP_CD630_30001_35000_s_PSO-60-4296	1.22	5SrRNA-CD0020	5SrRNA-CD0020		CAJ66833.1	287	CTTCACCCGCTCCAAAAATGGGACCATAGCTCAGCTGGGAGAGCACCTGCCTTACAAGCA	30645
EXP_CD630_30001_35000_s_PSO-60-4164	1.367	5SrRNA-CD0020	5SrRNA-CD0020			288	CTGTCACGCTGGAGGTCGAGGGTTCGAACCCCTTCCAGGTCGCCAAAATAAAATGCTGGT	30777
EXP_CD630_30001_35000_s_PSO-60-4082	0.928	5SrRNA-CD0020	5SrRNA-CD0020			289	GACTTGTAATCAGCAGGTTGTAGGTTCGATTCCTATCACCAGCTCCATGTAAAATTAATA	30859
EXP_CD630_30001_35000_s_PSO-60-3989	1.46	5SrRNA-CD0020	5SrRNA-CD0020			290	CTGTAAATCTGTTGTCATCGACTTCGGTGGTTCGAATCCACCATCCTCCACCAAAAAAAT	30952
EXP_CD630_30001_35000_s_PSO-60-3846	1.198	5SrRNA-CD0020	5SrRNA-CD0020			291	CCATTTTTGTTTGATATACATATATAAATTGTGGGTGCATAGCTCAGCTGGATAGAGCAA	31095
EXP_CD630_30001_35000_s_PSO-60-3742	1.146	5SrRNA-CD0020	5SrRNA-CD0020			292	CACCACATATATTGGGGATTAGCCAAGTCGGTAAGGCACATGACTTTGACTCATGTATGC	31199
EXP_CD630_30001_35000_s_PSO-60-3678	1.33	5SrRNA-CD0020	5SrRNA-CD0020			293	GTTCGAGTCCTGCATCCCCAGCCAAATGATGTATTACTAAGCTATATTTGAATTATTTTA	31263
EXP_CD630_30001_35000_s_PSO-60-3621	1.159	5SrRNA-CD0020	5SrRNA-CD0020			294	TTATTTTAAATATAGTTAGGTTCAATTTTAGAATAAGTTTAAGTATCCGAATGTGGAGAG	31320
EXP_CD630_30001_35000_s_PSO-60-3443	1.332	5SrRNA-CD0020	5SrRNA-CD0020			295	TGAAAATCCCCGTGTCGGTGGTTCGATTCCGCCTCTGGGCACCAAAATATGGCGGTATAG	31498
EXP_CD630_30001_35000_s_PSO-60-3363	0.873	5SrRNA-CD0020	5SrRNA-CD0020			296	GGTTCATACCCGAAAGGTCATAGGTTCGACTCCTATTACCGCTACTAAAATTTAATGTGG	31578
EXP_CD630_30001_35000_s_PSO-60-3242	0.98	5SrRNA-CD0020	5SrRNA-CD0020			297	CTGATGGCCCACCACATTAAATTAATTAATATAAATTCGAGGTGTAGCGCAGTTTGGTAG	31699
EXP_CD630_30001_35000_s_PSO-60-3147	1.041	5SrRNA-CD0020	5SrRNA-CD0020			298	AGTCCCTTCACCTCGACCAATATAAGGTGGGTATAGCTCAGTTGGTTAGAGCGCCAGATT	31794
EXP_CD630_30001_35000_s_PSO-60-3057	1.35	5SrRNA-CD0020	5SrRNA-CD0020			299	ATTATCCACCCCAATTCATATGGTCTATTAGCTCAGTCGGTAGAGCACCTGACTTTTAAT	31884
EXP_CD630_30001_35000_s_PSO-60-2951	1.262	5SrRNA-CD0020	5SrRNA-CD0020			300	CGACATAGCCAAGTGGTAAGGCAGTGGACTGCAACTCCTTGATCCCCAGTTCGAATCTGG	31990
EXP_CD630_30001_35000_s_PSO-60-2906	1.223	5SrRNA-CD0020	5SrRNA-CD0020			301	CCAGTTCGAATCTGGGTGTCGCCTCCAAAATATTCCAAGGTAGCTCAACGGTGGAGCAAC	32035
EXP_CD630_30001_35000_s_PSO-60-2780	1.102	5SrRNA-CD0020	5SrRNA-CD0020			302	AACTGGCAGACGCACAGGACTTAAAATCCTGCGGGACTTACCTCTCGTACCGGTTCGATT	32161
EXP_CD630_30001_35000_s_PSO-60-2643	1.277	5SrRNA-CD0020	5SrRNA-CD0020			303	TAGGTTCAAGTCCTGCCTCCGCAACCATTAAAATGGCTCGTTGGTCAAGAGGTTAAGACA	32298
EXP_CD630_30001_35000_s_PSO-60-2557	0.953	5SrRNA-CD0020	5SrRNA-CD0020			304	TTCAATTCCCCTACGAGTCACCAATTAAATATGCGGGTGTAGCTCAATGGTAGAGTTCTG	32384
EXP_CD630_30001_35000_s_PSO-60-2465	1.281	5SrRNA-CD0020	5SrRNA-CD0020			305	CTTCACCCGCTCCAAAAATGGGACCATAGCTCAGCTGGGAGAGCACCTGCCTTACAAGCA	32476
EXP_CD630_30001_35000_s_PSO-60-2358	1.186	5SrRNA-CD0020	5SrRNA-CD0020			306	TAGTTCAGTTGGTTAGAATGCCAGCCTGTCACGCTGGAGGTCGAGGGTTCGAGCCCCTTC	32583
EXP_CD630_30001_35000_s_PSO-60-2251	0.919	5SrRNA-CD0020	5SrRNA-CD0020			307	GACTTGTAATCAGCAGGTTGTAGGTTCGATTCCTATCACCAGCTCCATATAAAATTAATA	32690
EXP_CD630_30001_35000_s_PSO-60-2205	1.29	5SrRNA-CD0020	5SrRNA-CD0020			308	ATATAAAATTAATACGGAGGATTTCCCGAGCGGCCAAAGGGGGCAGACTGTAAATCTGTT	32736
EXP_CD630_30001_35000_s_PSO-60-2048	1.128	5SrRNA-CD0020	5SrRNA-CD0020			309	ATTGGCGTGGGGGTTCGACTCCCTTCATCCGCACCATTTTTATTTAATTTAATAAACGAG	32893
EXP_CD630_30001_35000_s_PSO-60-1656	1.208	5SrRNA-CD0020	5SrRNA-CD0020			310	GATAGATCACCAATGGAGAGGTGTCCGAGTGGTTTAAGGAGCTGGTCTTGAAAACCAGTG	33285
EXP_CD630_30001_35000_s_PSO-60-1571	1.246	5SrRNA-CD0020	5SrRNA-CD0020			311	ATCCCACCCTCTCCGCCAAATGCCCAGATAGCTCAGTCGGTAGAGCAGGGGACTGAAAAT	33370
EXP_CD630_30001_35000_s_PSO-60-1463	0.951	5SrRNA-CD0020	5SrRNA-CD0020			312	TATAGCTTAGTTGGCTAGAGCGTTCGGTTCATACCCGAAAGGTCATAGGTTCGACTCCTA	33478
EXP_CD630_30001_35000_s_PSO-60-1347	1.058	5SrRNA-CD0020	5SrRNA-CD0020			313	TCATAACCGGTAGGTCTGGGGTTCGAGTCCCTGATGGCCCACCACATTAAATTAACTTAT	33594
EXP_CD630_30001_35000_s_PSO-60-1248	1.131	5SrRNA-CD0020	5SrRNA-CD0020			314	CTCTGGAGGTCGTGAGTTCGACTCTCATTATCCACCCCAACTTATATGGTCTATTAGCTC	33693
EXP_CD630_30001_35000_s_PSO-60-1046	1.128	5SrRNA-CD0020	5SrRNA-CD0020			315	CAATAAAATGCGCTCATAGCTCAACTGGATAGAGTGTCTGACTACGAATCAGAAGGTTAG	33895
EXP_CD630_30001_35000_s_PSO-60-966	1.17	5SrRNA-CD0020	5SrRNA-CD0020			316	GCACCATATGAATAGCGAGGGATTATAGCTCAGCTGGGAGAGCACCTGCCTTACAAGCAG	33975
EXP_CD630_30001_35000_s_PSO-60-851	0.941	5SrRNA-CD0020	5SrRNA-CD0020			317	ACTAGAGGTTTTATTTTTGATTGAAAAAATTTTTATATTTAGGAGGTAAAAAATTTGTAT	34090
EXP_CD630_30001_35000_s_PSO-60-742	1.113	CD0020	CD0020	conserved hypothetical protein	conserved hypothetical protein	318	TAGATAAAAATAGTGAATTTAAAGTTGAAAAAGATTTAAGTAAAAGCACAAAAAGAGAAG	34199
EXP_CD630_30001_35000_s_PSO-60-651	0.991	CD0020	CD0020	conserved hypothetical protein	conserved hypothetical protein	319	AAATTACCTAGATTCTCTTATAAATGAGCAATGTAATTTAGCCAGTCTATCTGATGAAGA	34290
EXP_CD630_30001_35000_s_PSO-60-446	1.061	CD0020	CD0020	conserved hypothetical protein	conserved hypothetical protein	320	GCAGATTTAGGGCACTTAAAACTTTCTGATGTAGTAAAGAGGCTATCTAGACAAGTAGAT	34495
EXP_CD630_30001_35000_s_PSO-60-345	1.138	CD0020/1	CD0020/1			321	CTTACGTAAAGATGAAAATAATTATGTAAACATAGAAAAAAACAGTATAAAATCAAGTCA	34596
EXP_CD630_30001_35000_s_PSO-60-262	0.993	CD0020/1	CD0020/1			322	TCATCTGAAATTCTATAAAAAATGCCTTAATTTTAATGAGGTAAATCGAGTTTACACAGT	34679
EXP_CD630_30001_35000_s_PSO-60-155	1.346	CD0020/1	CD0020/1			323	TTCTTAAACATCTTCAAAAATAAAGTATTTTAGTCTATAATCTTTAATATTACACAAACA	34786
EXP_CD630_35001_40000_s_PSO-60-4850	1.16	CD0021	pyc	pyruvate carboxylase	pyruvate carboxylase	324	AGAAAAAAAGTTGATGCTATACATCCAGGATATGGTTTTCTAGCGGAGAATGCAGAATTT	35091
EXP_CD630_35001_40000_s_PSO-60-4797	0.982	CD0021	pyc	pyruvate carboxylase	pyruvate carboxylase	325	AGAATTTGCTCGTAAATGTGAAGAGAATGGAATTACTTTTATAGGACCATCATCTAAGGT	35144
EXP_CD630_35001_40000_s_PSO-60-4682	1.27	CD0021	pyc	pyruvate carboxylase	pyruvate carboxylase	326	GTTCAAACTATACCAGGAGTAGAAAAAGCAATAAGAAGTACTGAAGAAGCAAAGGAAGTT	35259
EXP_CD630_35001_40000_s_PSO-60-4544	0.831	CD0021	pyc	pyruvate carboxylase	pyruvate carboxylase	327	GAAGAAGACTTAGAGCTTGAATATGAAACTGCTTGTAGTGAATCAAGAAAAGCTTTTGGA	35397
EXP_CD630_35001_40000_s_PSO-60-4478	0.888	CD0021	pyc	pyruvate carboxylase	pyruvate carboxylase	328	ATTATATTTATAGAAAAATATATAGCTGATCCAAAACATATAGAAGTTCAAATATTAGGT	35463
EXP_CD630_35001_40000_s_PSO-60-4411	0.809	CD0021	pyc	pyruvate carboxylase	pyruvate carboxylase	329	ATGGAAATATAGTTCACTTATATGAAAGAGATTGTTCAGTTCAAAGAAGACATCAAAAAA	35530
EXP_CD630_35001_40000_s_PSO-60-4317	1.083	CD0021	pyc	pyruvate carboxylase	pyruvate carboxylase	330	TAAAGTAAGAAAAGAGATATGTGAAGATGCAGTTAAGTTATCAAAACATGTGGGTTATTC	35624
EXP_CD630_35001_40000_s_PSO-60-4216	0.78	CD0021	pyc	pyruvate carboxylase	pyruvate carboxylase	331	GGCATTATTTTATAGAGATGAACACAAGAGTACAGGTTGAACATACTGTAACAGAGATGG	35725
EXP_CD630_35001_40000_s_PSO-60-4048	0.947	CD0021	pyc	pyruvate carboxylase	pyruvate carboxylase	332	ACTCTATCCAATGTAGAATAACTACAGAAGACCCTAAGAATAAATTCATGCCTGATACAG	35893
EXP_CD630_35001_40000_s_PSO-60-3996	1.026	CD0021	pyc	pyruvate carboxylase	pyruvate carboxylase	333	TGATACAGGTAAAATTCAAGTTTATAGAACTGGTTCAGGATTTGGTATAAGACTAGATGG	35945
EXP_CD630_35001_40000_s_PSO-60-3918	1.105	CD0021	pyc	pyruvate carboxylase	pyruvate carboxylase	334	GGCAAACATAAGTCCTCATTATGATAGTTTATTGGTTAAGACAATATCTTGGGATAGAAC	36023
EXP_CD630_35001_40000_s_PSO-60-3743	1.147	CD0021	pyc	pyruvate carboxylase	pyruvate carboxylase	335	GGTAAATGTAGTACTAAGTTTATAGATGAAAATCCAGATTTATTTGAAATAACAGAAAGT	36198
EXP_CD630_35001_40000_s_PSO-60-3702	1.07	CD0021	pyc	pyruvate carboxylase	pyruvate carboxylase	336	ATTTGAAATAACAGAAAGTAAAGACAGAGGAACAAAATTACTTCAATTTATAGGAGATGT	36239
EXP_CD630_35001_40000_s_PSO-60-3479	0.926	CD0021	pyc	pyruvate carboxylase	pyruvate carboxylase	337	TTAACAGATACAACAATGAGAGATGCACATCAATCATTATTAGCAACAAGAATAAGAACA	36462
EXP_CD630_35001_40000_s_PSO-60-3346	1.09	CD0021	pyc	pyruvate carboxylase	pyruvate carboxylase	338	GAGCTACTTATGATGTTGCATATAGATTTTTAAAAGAATCTCCTTGGCGTAGATTACAAA	36595
EXP_CD630_35001_40000_s_PSO-60-3296	1.051	CD0021	pyc	pyruvate carboxylase	pyruvate carboxylase	339	AGATTACAAAAGCTAAGAGAAGAAATACCAAGCATAATGTTCCAAATGTTGCTTAGAGCA	36645
EXP_CD630_35001_40000_s_PSO-60-3173	1.112	CD0021	pyc	pyruvate carboxylase	pyruvate carboxylase	340	GCTAGACAAGGTATAGATGTATTTAGAATATTTGATTCATTAAACTGGGTTGAAAATATG	36768
EXP_CD630_35001_40000_s_PSO-60-3090	1.006	CD0021	pyc	pyruvate carboxylase	pyruvate carboxylase	341	AGAAACTGGAAAAATTGTTGAAGCAACTATGTGTTATACAGGTGATATACTAGATAAGAC	36851
EXP_CD630_35001_40000_s_PSO-60-2969	0.842	CD0021	pyc	pyruvate carboxylase	pyruvate carboxylase	342	GCAGATATAATAGCAATAAAAGATATGTCAGGTCTTCTTAAACCATATTCAGCTTACACA	36972
EXP_CD630_35001_40000_s_PSO-60-2903	0.979	CD0021	pyc	pyruvate carboxylase	pyruvate carboxylase	343	AAAGAGTTAAAGAAAAATGTAAAAGCACCAATACATTTACACACTCATGATACAAGTGGA	37038
EXP_CD630_35001_40000_s_PSO-60-2753	1.052	CD0021	pyc	pyruvate carboxylase	pyruvate carboxylase	344	CCATCACTTAATGCTATAGTAGAGGCACTTAAGAATACAGAGAGAGATACAGGAATAGAT	37188
EXP_CD630_35001_40000_s_PSO-60-2702	1.014	CD0021	pyc	pyruvate carboxylase	pyruvate carboxylase	345	GGAATAGATTTATTTGGATATGATGAGTTAGGAAAATATTATAAGGATTTAAGAAAAGTT	37239
EXP_CD630_35001_40000_s_PSO-60-2562	1.1	CD0021	pyc	pyruvate carboxylase	pyruvate carboxylase	346	CTTAAAACCTCAAGCTGATAGTTTAGGATTAGTTAATAGATTTGATGAAGTTAAAGAAAA	37379
EXP_CD630_35001_40000_s_PSO-60-2375	1.226	CD0021	pyc	pyruvate carboxylase	pyruvate carboxylase	347	AAAAATTTATCATTCCCAGATTCTGTTGTGGATTACTGTAAAGGTATGATTGGTCAACCA	37566
EXP_CD630_35001_40000_s_PSO-60-2292	1.165	CD0021	pyc	pyruvate carboxylase	pyruvate carboxylase	348	ACAAGAGGTAGTTCTAAAAGGTGAAGAAGCTATAACAGTAAGACCAGGTTCATTATTACC	37649
EXP_CD630_35001_40000_s_PSO-60-2167	0.863	CD0021	pyc	pyruvate carboxylase	pyruvate carboxylase	349	GAAATGTTATAAGTTATGCTTTATATCCAAAAGTATATGAAGATTATATCAAACATCTAC	37774
EXP_CD630_35001_40000_s_PSO-60-2043	0.942	CD0021	pyc	pyruvate carboxylase	pyruvate carboxylase	350	AGAATGTGAAGTAGAAATAGAAGAAGGTAAGGTATTAACAATAAGATTAGTTGAAATTGG	37898
EXP_CD630_35001_40000_s_PSO-60-1985	0.926	CD0021	pyc	pyruvate carboxylase	pyruvate carboxylase	351	GGTGAAGTTAAGGAAAATGGATTTAGAACTATAGGATTTGAGTTAAATGGAATGGTTAGA	37956
EXP_CD630_35001_40000_s_PSO-60-1900	1.144	CD0021	pyc	pyruvate carboxylase	pyruvate carboxylase	352	TCTCTGGAAAAATTAATAATGTTGAAAAAGCTGATATGAATGACCCTCTTCAAATTGGAG	38041
EXP_CD630_35001_40000_s_PSO-60-1758	1.092	CD0021	pyc	pyruvate carboxylase	pyruvate carboxylase	353	GGCTATGAAGATGGAAACTATAATAGTTGCTAAGACTGATGGAGTAATTAAGTCAATCAA	38183
EXP_CD630_35001_40000_s_PSO-60-1705	0.89	CD0021	pyc	pyruvate carboxylase	pyruvate carboxylase	354	CAATCAAAGTAAAAGAAGATGATATGGTTGAAGATAAACAATTATTAATGATAATGAAGT	38236
EXP_CD630_35001_40000_s_PSO-60-1603	1.282	CD0021/2	CD0021/2			355	TAAAAAATGTTTTAGAGTGTTTTTATTTATTTTAATTAAATATTTGTTAAAAAAAAGAGG	38338
EXP_CD630_35001_40000_s_PSO-60-1471	0.955	CD0021/2	CD0021/2			356	TTTTCCATAATATTTCTTAGGAAATAACAGCAAAGATAAAATACATAAATTTAAAAGGTG	38470
EXP_CD630_35001_40000_s_PSO-60-1342	1.126	CD0022	CD0022	putative translation elongation factor	putative translation elongation factor	357	GGAAAAACAAATCTAATCGAAACTATAGCTTACACAGCAAACACTAATAAGATACCTAAA	38599
EXP_CD630_35001_40000_s_PSO-60-1263	1.199	CD0022	CD0022	putative translation elongation factor	putative translation elongation factor	358	TGACTTATAGCATGGGATTAATACCTATAGAGTATAATGATTATAAGTTTAACTTATTGG	38678
EXP_CD630_35001_40000_s_PSO-60-1142	0.937	CD0022	CD0022	putative translation elongation factor	putative translation elongation factor	359	AGCAATAATAGTAATAGATGCAACAGCGCCTATTCAAGTTGGTACAGAGAAATCATTAGA	38799
EXP_CD630_35001_40000_s_PSO-60-1078	0.809	CD0022	CD0022	putative translation elongation factor	putative translation elongation factor	360	ACTGAGAGTATTCCTAAGATAATGTTTATAAATAAAATAGATAATGAAAAGGCAAGATAC	38863
EXP_CD630_35001_40000_s_PSO-60-1001	0.945	CD0022	CD0022	putative translation elongation factor	putative translation elongation factor	361	GTTAAGAGAAAAATACAATAATAAGATAGTTCCTATGATAAGTCCTATATACAAAGATAA	38940
EXP_CD630_35001_40000_s_PSO-60-799	0.864	CD0022	CD0022	putative translation elongation factor	putative translation elongation factor	362	GGAGAAGAACTAACTACAGAAGAGATACAAAAAGGTATTATTATAGGTATACAAAGAGGT	39142
EXP_CD630_35001_40000_s_PSO-60-681	1.108	CD0022	CD0022	putative translation elongation factor	putative translation elongation factor	363	TAGATACAATATCAAGTTATTTAGAACCTATCTTTACAGAGGAAAGCAAACCATTTAGGG	39260
EXP_CD630_35001_40000_s_PSO-60-590	0.997	CD0022	CD0022	putative translation elongation factor	putative translation elongation factor	364	TGTTGGAAAGATGTCATATATAAAAATTACTGAGGGTGTACTTTCTAAGGATAAAGATGT	39351
EXP_CD630_35001_40000_s_PSO-60-448	0.893	CD0022	CD0022	putative translation elongation factor	putative translation elongation factor	365	GCTAAAGCTGGTGATATAGTAGTTATAACTAAAGTTAATTCTCTAAAAACAGGAGACACT	39493
EXP_CD630_35001_40000_s_PSO-60-381	1.069	CD0022	CD0022	putative translation elongation factor	putative translation elongation factor	366	CAGATAAAGATGCAGAAGCTTTAGAAAAGATAGATTTTCCTAAACCACAAATATATTATG	39560
EXP_CD630_35001_40000_s_PSO-60-142	0.862	CD0022	CD0022	putative translation elongation factor	putative translation elongation factor	367	GTTGATGTTGAATTGAATGACCTTAAAGTTCCTTATAGAGAAACTATAAAAGGAACAGCT	39799
EXP_CD630_35001_40000_s_PSO-60-49	0.941	CD0022	CD0022	putative translation elongation factor	putative translation elongation factor	368	GGTCATGGTCAATATGGAGACGTAAAAATAAGATTTGAAAGATGTGAATCTGATTTTGAA	39892
EXP_CD630_40001_45000_s_PSO-60-4890	1.058	CD0022	CD0022	putative translation elongation factor	putative translation elongation factor	369	TATCCTGTTACAAACATAAAAGCTACGCTTTATGATGGTTCATACCATGATGTAGACTCT	40051
EXP_CD630_40001_45000_s_PSO-60-4770	1.428	CD0022	CD0022	putative translation elongation factor	putative translation elongation factor	370	CACCCAATACTACTAGAACCTATAATGAAACTTAAGATAACTGTTCCAGAAGAATATATG	40171
EXP_CD630_40001_45000_s_PSO-60-4683	1.16	CD0022	CD0022	putative translation elongation factor	putative translation elongation factor	371	AGAAGAGGAAAAATATTTGGAATGGAACCAGATGACAAAGGGAAACAAATAATATTTGCA	40258
EXP_CD630_40001_45000_s_PSO-60-4584	1.247	CD0022	CD0022	putative translation elongation factor	putative translation elongation factor	372	TTAAGAGCAATGACACAAGGTAGAGGATACTTTGAAATGGAATTAGAGAGATATGGAGAG	40357
EXP_CD630_40001_45000_s_PSO-60-4479	1.398	CD0022/3	CD0022/3		CAJ66834.1	373	AAGTAATGAACAAAATAAATAGAAAAATAATTAATATATATTATTAAAAATATTTTTAGG	40462
EXP_CD630_40001_45000_s_PSO-60-4362	1.384	CD0022/3	CD0022/3		CAJ66834.1	374	TTGATGAATAAAAAAATATATAATACTTTCTTAAATATTTTAATAAAAAGAAAGTATTTT	40579
EXP_CD630_40001_45000_s_PSO-60-4319	1.043	CD0022/3	CD0022/3		CAJ66834.1	375	TAAAAAGAAAGTATTTTTTTATTATTATTTTTACAAATGTTTAGTAATAAAGATGAGAAG	40622
EXP_CD630_40001_45000_s_PSO-60-4092	1.347	CD0022/3	CD0022/3			376	AAAAATTTAAATAATAGGTGTAAAATAATAGTCAAAGAAAGTCAAAAATAAAAAGGTGTG	40849
EXP_CD630_40001_45000_s_PSO-60-3979	0.952	CD0023	ctsR	transcriptional regulator	transcriptional regulator	377	TTGATGGAAGAAGATAATAGCATACAAATTCAAAGAAATGAACTAGCAAACTTGTTTAGT	40962
EXP_CD630_40001_45000_s_PSO-60-3897	0.879	CD0023	ctsR	transcriptional regulator	transcriptional regulator	378	ATGTCTTAACAACAAGATTTACAATAGATAGAGGATATTACATTGAAAGTAAAAAAGGTG	41044
EXP_CD630_40001_45000_s_PSO-60-3809	1.003	CD0023	ctsR	transcriptional regulator	CAJ66835.1	379	ACGAAAAAGTAAAGATGGGCATATTAGAGAACTACTAAATGAAAAAATAGGAAGTCAGAT	41132
EXP_CD630_40001_45000_s_PSO-60-3663	1.142	CD0023	ctsR	transcriptional regulator	CAJ66835.1	380	CAATAGATGATAAATCATTGTGTATGCCAATATATGAATTAAAAGAGAAGGTAAGGTCTA	41278
EXP_CD630_40001_45000_s_PSO-60-3544	1.028	CD0024	CD0024	putative DNA repair protein	CAJ66835.1	381	TGTCAAAAATGCAATAAGAATAAAGCATCTGTATATTATAATAAGATAGTCAATGGAGAA	41397
EXP_CD630_40001_45000_s_PSO-60-3497	1.004	CD0024	CD0024	putative DNA repair protein	CAJ66835.1	382	AGTCAATGGAGAAAAAACAGAGATGTATTTATGTAGTGAGTGTGCAAAAGAGAATACAGA	41444
EXP_CD630_40001_45000_s_PSO-60-3366	0.975	CD0024	CD0024	putative DNA repair protein	CAJ66835.1	383	AAGAACTTGAGGAAAAGCTAGTTTGTCCTAAATGCAATACAACATATAGTGAGTTTAAGA	41575
EXP_CD630_40001_45000_s_PSO-60-3319	1.169	CD0024	CD0024	putative DNA repair protein	CAJ66835.1	384	AGTGAGTTTAAGAATAATGGGAGATTTGGATGTAGTGAATGTTATAATGCATTTAGTAGT	41622
EXP_CD630_40001_45000_s_PSO-60-3176	1.043	CD0024	CD0024	putative DNA repair protein	CAJ66835.1	385	TGTAGAAAATGAGATTAAAGAACTAAAAGAAGATTTAGATAGAGCTATAAAAAATGAAGA	41765
EXP_CD630_40001_45000_s_PSO-60-3056	0.973	CD0024/5	CD0024/5		CAJ66835.1	386	AGATTGGAGTGATATTATGAAAGAGAACATAGTCATGAAATCAAGAGTTAGGCTAGCTAG	41885
EXP_CD630_40001_45000_s_PSO-60-3004	1.248	CD0025	CD0025	putative ATP:guanido phosphotransferase	CAJ66835.1	387	CTAGCTAGAAATTTAAATAACTATCCATTTCCAAATAAATTAGATAAAGAATGTGCCATG	41937
EXP_CD630_40001_45000_s_PSO-60-2909	1.027	CD0025	CD0025	putative ATP:guanido phosphotransferase	CAJ66835.1	388	TTCTAACTTAGAACAAAAAGAAGAATTTGATTTCTATAAAATTGAAGATTTAGACCAATC	42032
EXP_CD630_40001_45000_s_PSO-60-2743	0.889	CD0025	CD0025	putative ATP:guanido phosphotransferase	CAJ66835.1	389	AATGAAGAAGACCATATAAGGATACAAACTATATGTGATGATTTAAACTTAGAATATGCA	42198
EXP_CD630_40001_45000_s_PSO-60-2651	1.07	CD0025	CD0025	putative ATP:guanido phosphotransferase	CAJ66835.1	390	AGAATCAAGTTTAGAATATGCCTTTAACACAAAGCTAGGTTATCTAACATCTTGTCCAAC	42290
EXP_CD630_40001_45000_s_PSO-60-2616	1.204	CD0025	CD0025	putative ATP:guanido phosphotransferase	CAJ66835.1	391	TAGGTTATCTAACATCTTGTCCAACTAATACAGGAACAGGAATGAGAGCTTCTGTAATGA	42325
EXP_CD630_40001_45000_s_PSO-60-2467	0.965	CD0025	CD0025	putative ATP:guanido phosphotransferase	CAJ66835.1	392	GGAGAACGAACAGAAGCATTGGGAAATATATATCAAATATCTAATCAACTTACACTTGGA	42474
EXP_CD630_40001_45000_s_PSO-60-2414	1.056	CD0025	CD0025	putative ATP:guanido phosphotransferase	CAJ66835.1	393	ACTTGGAAGAACAGAGTCTAATATTATAGAAAATGTAAGTGGACTTACAAAAGATGCAAT	42527
EXP_CD630_40001_45000_s_PSO-60-2313	0.827	CD0025	CD0025	putative ATP:guanido phosphotransferase	CAJ66835.1	394	TAGGTATAAAACTAGAAGATAAAATATTTAGATCGATAGGGACACTTGAAAATTCAAGAG	42628
EXP_CD630_40001_45000_s_PSO-60-2213	0.984	CD0025	CD0025	putative ATP:guanido phosphotransferase	CAJ66835.1	395	AAAAATGGGAATAGAAATGAACTATATAGATAAACTAGATTTAAGGGCTATAGAACAACT	42728
EXP_CD630_40001_45000_s_PSO-60-2099	0.909	CD0025	CD0025	putative ATP:guanido phosphotransferase	CAJ66835.1	396	TGAGAATAGAGATATAAATAGAGCAACATATATTAGAGAAACTTTGGAAAAATTAAGAGG	42842
EXP_CD630_40001_45000_s_PSO-60-1980	1.148	CD0026	clpC	ATP-dependent Clp protease	CAJ66835.1	397	GCGTTTGAATCTGCTAAAAGTCTAGGACACAATATTGTCGGAAGTGAACATATACTTTTA	42961
EXP_CD630_40001_45000_s_PSO-60-1875	0.953	CD0026	clpC	ATP-dependent Clp protease	CAJ66835.1	398	AAAGTTGGATTTACAGAAGCTTATTTAGAAGGCAAAATAGTTGATATGGAAGGTAAGGGA	43066
EXP_CD630_40001_45000_s_PSO-60-1803	0.976	CD0026	clpC	ATP-dependent Clp protease	CAJ66835.1	399	GAAGATATAGTATTAAGTCCAAGAAGTAAACAAATACTTGAATTATCAGGAATGTTTGCA	43138
EXP_CD630_40001_45000_s_PSO-60-1683	0.931	CD0026	clpC	ATP-dependent Clp protease	CAJ66835.1	400	GGTGAAGGAATAGCTAATAAGATTTTAAATTATGCTGGAGTAAATGATAGGACTTTAGCC	43258
EXP_CD630_40001_45000_s_PSO-60-1592	1.037	CD0026	clpC	ATP-dependent Clp protease	CAJ66835.1	401	ATAAAAATCAATACAAAGCAGAAAATAGTTACACGGGCAACCAGAATCAAGCAGAATCTA	43349
EXP_CD630_40001_45000_s_PSO-60-1458	0.93	CD0026	clpC	ATP-dependent Clp protease	CAJ66835.1	402	GAAAAAGAAATACAAAGAGTAATACAAATATTAAGTAGAAGAACTAAAAACAATCCAGTG	43483
EXP_CD630_40001_45000_s_PSO-60-1343	1.118	CD0026	clpC	ATP-dependent Clp protease	CAJ66835.1	403	ATATAGCCTTAGGAAATGTTCCAGAAACACTAAAAAACAAAACTTTATACTCTTTAGAGA	43598
EXP_CD630_40001_45000_s_PSO-60-1268	0.825	CD0026	clpC	ATP-dependent Clp protease	CAJ66835.1	404	CTGGAGCTAAGTATAGAGGAGAATTTGAAGAAAGAATTAAAGAAGTTGTAGATGAAGTTG	43673
EXP_CD630_40001_45000_s_PSO-60-1202	0.999	CD0026	clpC	ATP-dependent Clp protease	CAJ66835.1	405	ATGGAAACATAATCTTATTTATAGATGAGATGCACACAATAATAGGGGCTGGGTCTACTG	43739
EXP_CD630_40001_45000_s_PSO-60-1060	1.164	CD0026	clpC	ATP-dependent Clp protease	CAJ66835.1	406	TGATGAATATAGAAAGCATGTTGAAAAAGATTCTGCTCTAGAAAGAAGATTCCAACCAGT	43881
EXP_CD630_40001_45000_s_PSO-60-988	0.945	CD0026	clpC	ATP-dependent Clp protease	CAJ66835.1	407	ACCAACTAAAGAGGACTCAATAAAAATATTAGAAGGATTAAGAGATAAATATGAAGCTCA	43953
EXP_CD630_40001_45000_s_PSO-60-878	1.012	CD0026	clpC	ATP-dependent Clp protease	CAJ66835.1	408	CAACTAGATATATATCAGACAGATATCTGCCAGATAAAGCTATAGACTTGATTGATGAAG	44063
EXP_CD630_40001_45000_s_PSO-60-780	0.986	CD0026	clpC	ATP-dependent Clp protease	CAJ66835.1	409	TCAGAAATAAAAAAATTAGAACTAGAAATAGAAAATATAGATAAAGAAAAAGAAGAAGCA	44161
EXP_CD630_40001_45000_s_PSO-60-681	0.861	CD0026	clpC	ATP-dependent Clp protease	ATP-dependent Clp protease	410	GATGAACAAGGTCTACTTAAAAAACAATTAGAAGATGTTAGAGAAAGATGGAACAAGTCA	44260
EXP_CD630_40001_45000_s_PSO-60-573	1.068	CD0026	clpC	ATP-dependent Clp protease	ATP-dependent Clp protease	411	GGCTTATGGACAGGAATACCAGTTAATAAAATTCTTGAAGAAGAGGCTGATAGACTTTTG	44368
EXP_CD630_40001_45000_s_PSO-60-489	1.07	CD0026	clpC	ATP-dependent Clp protease	CAJ66836.1	412	AGAGTTATAGGTCAAGAACAAGCAGTAAAATCTATTTCAAAGGCAATCAGAAGGTCAAGA	44452
EXP_CD630_40001_45000_s_PSO-60-370	1.225	CD0026	clpC	ATP-dependent Clp protease	CAJ66836.1	413	AGTAGGTAAAACAGAATTATCTAAGGCATTAGCAGAAGTGCAATTTGGAGATGAAAATCA	44571
EXP_CD630_40001_45000_s_PSO-60-279	1.419	CD0026	clpC	ATP-dependent Clp protease	CAJ66836.1	414	GAAAAACATGCTGTGTCAAGAATGATAGGTTCACCTCCAGGTTATGTAGGTCATGATGAA	44662
EXP_CD630_40001_45000_s_PSO-60-46	1.122	CD0026	clpC	ATP-dependent Clp protease	CAJ66836.1	415	GACATCAAATGTTGGAGCATCTACAATTGGTAGACAAAAAACTTTAGGATTTAGTATAGC	44895
EXP_CD630_45001_50000_s_PSO-60-4920	1.248	CD0026	clpC	ATP-dependent Clp protease	CAJ66836.1	416	ACAAAGATTCAGACCAGAGTTTTTAAACAGAATAGATGATATAATTGTTTTCCACTCACT	45021
EXP_CD630_45001_50000_s_PSO-60-4808	1.076	CD0026	clpC	ATP-dependent Clp protease	CAJ66836.1	417	GAGAGATTAAAAGAAATGGATATAAAATTAGAAATGAGTGATGAGGCTGTTAAATTAATT	45133
EXP_CD630_45001_50000_s_PSO-60-4669	1.174	CD0026	clpC	ATP-dependent Clp protease	CAJ66836.1	418	CTGAAGCAATCTTAAAAGGTAATGTGAAAAAGGGAAGTAATGTAGTAGCAAAAGTCAAAG	45272
EXP_CD630_45001_50000_s_PSO-60-4442	1.378	CD0026/7	CD0026/7		CAJ66836.1	419	AAAATTATAGTATAGAATAAAAAATTAAGGATGATAAAAGTATGGCAAAAATAAAAACAA	45499
EXP_CD630_45001_50000_s_PSO-60-4433	1.199	CD0026/7	CD0026/7		CAJ66836.1	420	GTATAGAATAAAAAATTAAGGATGATAAAAGTATGGCAAAAATAAAAACAAAATATGTAT	45508
EXP_CD630_45001_50000_s_PSO-60-4278	1.056	CD0027	radA	DNA repair protein	CAJ66836.1	421	ACCAAAAAAGAGGTCTTTATAATAGATAAATCTTCATCTAAACCAGTCAGTATAAACTCA	45663
EXP_CD630_45001_50000_s_PSO-60-4221	0.926	CD0027	radA	DNA repair protein	CAJ66836.1	422	TCAATAGAGAGTAAAGAAGAAGAGCGGTTTACAACAGATATAAATGAATTAGATAGAGTG	45720
EXP_CD630_45001_50000_s_PSO-60-4061	1.4	CD0027	radA	DNA repair protein	CAJ66836.1	423	ACTTAGGAAAAACTGTTTTATATATAACTGGAGAAGAATCAGAATCTCAAATAAAAATGA	45880
EXP_CD630_45001_50000_s_PSO-60-3945	0.965	CD0027	radA	DNA repair protein	CAJ66836.1	424	TTAAGTATAATTGAATCTTATTTAGAAAGTGTAAATCCAGAATTAATAATTCTAGACTCA	45996
EXP_CD630_45001_50000_s_PSO-60-3922	0.895	CD0027	radA	DNA repair protein	CAJ66836.1	425	AGAAAGTGTAAATCCAGAATTAATAATTCTAGACTCAATTCAAACTGTCTTCAGTCCAGA	46019
EXP_CD630_45001_50000_s_PSO-60-3801	1.16	CD0027	radA	DNA repair protein	CAJ66836.1	426	ATTTCTAAAAAAATGGGAATTTCAACGTTCATAGTTGGGCATGTTACAAAAGAAGGTTCA	46140
EXP_CD630_45001_50000_s_PSO-60-3686	1.007	CD0027	radA	DNA repair protein	CAJ66836.1	427	GAGAAAGATATAATACTTATAGATTAGTAAGAGCTGTTAAAAATCGATTTGGTTCAACTA	46255
EXP_CD630_45001_50000_s_PSO-60-3592	1.007	CD0027	radA	DNA repair protein	DNA repair protein	428	ATTAGTAGAACTTGATAATCCATCTAAAATTTTAATCTCTGAAAAACCAAAAGATGTAGC	46349
EXP_CD630_45001_50000_s_PSO-60-3520	1.138	CD0027	radA	DNA repair protein	DNA repair protein	429	AATATCTACTGTAGAAGGTACGAGACCAATGTTACTTGAATTGCAAGCATTAGTTTCTCC	46421
EXP_CD630_45001_50000_s_PSO-60-3423	0.799	CD0027	radA	DNA repair protein	DNA repair protein	430	GTCGATTACAATAGAGTAGGTATGTTATTAGCAGTATTAGAAAAACGTGTTGGTTTGCAA	46518
EXP_CD630_45001_50000_s_PSO-60-3312	0.949	CD0027	radA	DNA repair protein	DNA repair protein	431	GAACCCTCAATTGATTTAGGGATAGCCATTTCTGTAGCATCTAGTTTTAGAAATATACCG	46629
EXP_CD630_45001_50000_s_PSO-60-3147	1.089	CD0027	radA	DNA repair protein	CAJ66837.1	432	AAAAAGATAGTAGTTCCTAGAAGTAATTATGATGTTGTAAAAGAGACCAAAGGCATAGAA	46794
EXP_CD630_45001_50000_s_PSO-60-3119	0.92	CD0027	radA	DNA repair protein	CAJ66837.1	433	ATGATGTTGTAAAAGAGACCAAAGGCATAGAAATATGGCCAGTAGATAACTTAAGACAAG	46822
EXP_CD630_45001_50000_s_PSO-60-2979	1.095	CD0028	CD0028	putative DNA-binding protein	CAJ66837.1	434	TGATATCTCCTGGAACTCCACTTAGATTAGGTCTAAACAATGTACTAAGAGCTAAGACTG	46962
EXP_CD630_45001_50000_s_PSO-60-2897	1.19	CD0028	CD0028	putative DNA-binding protein	CAJ66837.1	435	AAACGAAGATGTAATGAAAATAGTAGATGGAGGATTTGCTATAAATGCAGAATATTCACC	47044
EXP_CD630_45001_50000_s_PSO-60-2764	1.158	CD0028	CD0028	putative DNA-binding protein	CAJ66838.1	436	GCTAATGCACAACTTATACCTGACTATTTTATAGAAACATCAGAGACAGGAACAAGACAT	47177
EXP_CD630_45001_50000_s_PSO-60-2654	0.963	CD0028	CD0028	putative DNA-binding protein	CAJ66838.1	437	TTCACAAAGAAGAAATGTTATAACAGTTTATAGAGGAAATGAGAAGTATGTAGTCGAAGA	47287
EXP_CD630_45001_50000_s_PSO-60-2583	1.282	CD0028	CD0028	putative DNA-binding protein	CAJ66838.1	438	TATTTACTAAGGCAAATCAGGCTATACAAACTCTGGAAAAATATAAGACAGTATTGGACC	47358
EXP_CD630_45001_50000_s_PSO-60-2449	1.135	CD0028	CD0028	putative DNA-binding protein	CAJ66838.1	439	AAGATGGAAATGGTAATGAGAGTTACAAGTATAATTGAAAAATATGTGATAGAATTGGGT	47492
EXP_CD630_45001_50000_s_PSO-60-2346	1.016	CD0028	CD0028	putative DNA-binding protein	CAJ66838.1	440	GTACAACCAGAATAGACCAGAAATTAATATTCAAAGATTATAATAAAGAAAACACAGAAA	47595
EXP_CD630_45001_50000_s_PSO-60-2265	0.685	CD0028	CD0028	putative DNA-binding protein	putative DNA-binding protein	441	TCAAAAATTTAAATTCAGAAGAACTAATAGAATTGGTTAATATGGCAAAACTATTAGGGT	47676
EXP_CD630_45001_50000_s_PSO-60-2200	0.885	CD0028	CD0028	putative DNA-binding protein	CAJ66839.1	442	GGTTTTTCAGAAAGTATGGATATGCCTATAAAAACAAGAGGTTATAGGATTCTTAGCAAA	47741
EXP_CD630_45001_50000_s_PSO-60-2096	1.194	CD0028	CD0028	putative DNA-binding protein	CAJ66839.1	443	TTTTGAAAACTTTCAACAAATTTTAGATGCATCTATTGAAGAATTAGATGAGGTTGAAGG	47845
EXP_CD630_45001_50000_s_PSO-60-1961	1.208	CD0028/9	CD0028/9		CAJ66839.1	444	CATATGATGAATTTTAAATGAATTTTACTACTTTTTTCTTGAATATAATATACACTTTGG	47980
EXP_CD630_45001_50000_s_PSO-60-1869	1.096	CD0028/9	CD0028/9		CAJ66839.1	445	GCATTGATAAGGAAAGTAACAAGAATATTGTTTATTTTACTTGGATTTACAATAGGTATA	48072
EXP_CD630_45001_50000_s_PSO-60-1793	1.285	CD0029	CD0029	putative membrane protein	CAJ66839.1	446	TAATGAAAGATTTTGAAATATTAACATTTGGAAAAGAAACATATGGTTATATCGCAGCTG	48148
EXP_CD630_45001_50000_s_PSO-60-1693	1.238	CD0029	CD0029	putative membrane protein	CAJ66839.1	447	AGAACCATGGGTTGTAAATAAAGTAAAAGAAATTGCTAAAATAGTGGATAAAGAATTGTC	48248
EXP_CD630_45001_50000_s_PSO-60-1470	0.848	CD0029	CD0029	putative membrane protein	CAJ66839.1	448	CTTAAAAGTAAAAATGATTTATTTAATGTTGGAAAACTAGGAAGATTAGCAAATCCTATT	48471
EXP_CD630_45001_50000_s_PSO-60-1345	1.021	CD0029	CD0029	putative membrane protein	CAJ66839.1	449	TACAAGTGTAATAATTGATGGAAGAATAGCTGATATTTGTAAGACTGGGTTTATAGAAGG	48596
EXP_CD630_45001_50000_s_PSO-60-1250	1.156	CD0029	CD0029	putative membrane protein	CAJ66839.1	450	TAAGACATATTGCAGATTCTTCAGATGATTTAAAAAGAGTAAGAGGTAGAAGAGGTCTGG	48691
EXP_CD630_45001_50000_s_PSO-60-1194	1.095	CD0029	CD0029	putative membrane protein	CAJ66839.1	451	CTGGATATATTAAATATAATTCAGAAAGAATTAAATATAGAAGTTGAAATAAGTGAGAGA	48747
EXP_CD630_45001_50000_s_PSO-60-1093	1.025	CD0029	CD0029	putative membrane protein	CAJ66840.1	452	GCTTGCTCAGGTTTTAAATGGAAAAGTTGTTACAAATGATTATAACTTAAATAAAGTTGC	48848
EXP_CD630_45001_50000_s_PSO-60-853	1.208	CD0029	CD0029	putative membrane protein	CAJ66840.1	453	GAATGAGACTATAAAAGTACTCGTTACTTCTGTTCTTCAAACTCCTGCAGGTAGAATGAT	49088
EXP_CD630_45001_50000_s_PSO-60-745	1.337	CD0029/30	CD0029/30		CAJ66840.1	454	GCTGTTTATTTTAAATAGATGGTCCAAATTTATTTATTTATAACGATAATGTTTAATGTA	49196
EXP_CD630_45001_50000_s_PSO-60-663	1.203	CD0029/30	CD0029/30		CAJ66840.1	455	TCAGAAAGCAGGGAGAATTTATGAGAAAAAAGATTATATCTTTCTTAGCAACATTTATCA	49278
EXP_CD630_45001_50000_s_PSO-60-588	1.196	CD0030	CD0030	putative membrane protein	CAJ66840.1	456	CAAGTCAGTATAGTTTTGCAGATGATATATCAACACGTGGAAAAGTAATATTTATAGATA	49353
EXP_CD630_45001_50000_s_PSO-60-494	1.129	CD0030	CD0030	putative membrane protein	CAJ66840.1	457	AAAATCATTAAGAGAAGAACTAGACAATAGAGGGTATATTGGCTTGATGAATATAAGAGG	49447
EXP_CD630_45001_50000_s_PSO-60-369	0.823	CD0030	CD0030	putative membrane protein	CAJ66840.1	458	CTAATGAAGAAGATATTAATTTTGAAAGCTCGAATAAGGATAGAAATATAGTTTTTGAAT	49572
EXP_CD630_45001_50000_s_PSO-60-260	1.27	CD0030	CD0030	putative membrane protein	CAJ66840.1	459	GTCTATAAATGAAAATTTAAACTTTGGAGAGTATGGTTCTGTATTAGGGTCATTAGGACA	49681
EXP_CD630_45001_50000_s_PSO-60-142	1.058	CD0030	CD0030	putative membrane protein	CAJ66840.1	460	AATGGTCAACTTATAAAAAATAGAAACTTATGTCTAACTGCAATGGATGAATATGGAAGA	49799
EXP_CD630_50001_55000_s_PSO-60-4917	1.003	CD0030	CD0030	putative membrane protein	CAJ66840.1	461	CCAAATTTAAATGAAAAAACATATGAGAGTATGAAAGATAACATAGAAAAAAATATAGAT	50024
EXP_CD630_50001_55000_s_PSO-60-4837	0.84	CD0030	CD0030	putative membrane protein	CAJ66840.1	462	TTCTATGGTTGAAGAAAATGACACTATCTACATAGCAAGTGCATTTCCAAGTGATTTAGA	50104
EXP_CD630_50001_55000_s_PSO-60-4732	0.854	CD0030	CD0030	putative membrane protein	CAJ66840.1	463	AGAAGGGAAAGGTATATTATCATCTTCAACTACTAGAAGAGAAGGTATTGTAACAAATTT	50209
EXP_CD630_50001_55000_s_PSO-60-4621	1.137	CD0030	CD0030	putative membrane protein	CAJ66840.1	464	GGTTGGAAGAAAATATGAACTTATTAACAGAGATGATAATAAAGAATTTTTGATGGATGA	50320
EXP_CD630_50001_55000_s_PSO-60-4519	1.197	CD0030	CD0030	putative membrane protein	CAJ66840.1	465	ACTGAATGGTTTTGTAAGTATAGTTTTCTTGTCATGGATAGTTGCTATGATTGCAATTTT	50422
EXP_CD630_50001_55000_s_PSO-60-4384	1.295	CD0030	CD0030	putative membrane protein	CAJ66840.1	466	AGTAATGCCACTGTCATTTATGATAACACCAATAATGAATTTCAAAACACCATTAGCAAT	50557
EXP_CD630_50001_55000_s_PSO-60-4284	1.12	CD0030	CD0030	putative membrane protein	CAJ66840.1	467	ATAAGTAAAGTTTTAATAAAGAACGATTTAAAAAACATGCTGTTTTTTACTGGATTAACC	50657
EXP_CD630_50001_55000_s_PSO-60-4202	0.861	CD0030	CD0030	putative membrane protein	CAJ66840.1	468	CTGGGTTTGGCTCATATTTAATGAAAAGCAATGTTATGAGTTATGATTGTATAATTGGAG	50739
EXP_CD630_50001_55000_s_PSO-60-4042	1.06	CD0030	CD0030	putative membrane protein	CAJ66840.1	469	GTCTATAATAGTTTTTTCTTTGGTTATCTTAATTACAAGTGCATCTCCAATTATGGGAGC	50899
EXP_CD630_50001_55000_s_PSO-60-3955	1.358	CD0030	CD0030	putative membrane protein	CAJ66840.1	470	TGTTGCATTTTTACTATTTATACTATTGATATATAATGTAAAGATAGATTTCAAAAAAAT	50986
EXP_CD630_50001_55000_s_PSO-60-3885	0.843	CD0030	CD0030	putative membrane protein	CAJ66840.1	471	GGTATAGCAGTAGTATTTGTATTAGGAGTTTTTGTAGCAATAGATATGATTTTGGGAAGT	51056
EXP_CD630_50001_55000_s_PSO-60-3783	0.965	CD0030	CD0030	putative membrane protein	CAJ66840.1	472	GGACCAGGAGAAATAATACAAACATTTAGTAGAAAGATAGAGATGAATTTAAAGCTAGCT	51158
EXP_CD630_50001_55000_s_PSO-60-3717	1.279	CD0030	CD0030	putative membrane protein	CAJ66840.1	473	AGTGCATGGGTAAATATACTGTTAACTGGAATAGGTGTAATTTTAGTTCTTATGATTAAT	51224
EXP_CD630_50001_55000_s_PSO-60-3602	1.504	CD0030	CD0030	putative membrane protein	putative membrane protein	474	TTATAGCATCAATAGCAGGATGTTTAGTAACTCTTTTAGTGAATGACTCTGGGATTGTGT	51339
EXP_CD630_50001_55000_s_PSO-60-3479	1.468	CD0030/1	CD0030/1			475	CATTAAAAGAATAAGTACTGTATGAATAATATGTAAATATTAATACATTAATTTAACTTC	51462
EXP_CD630_50001_55000_s_PSO-60-3358	1.175	CD0030/1	CD0030/1		CAJ66841.1	476	CTCAAAATTGATTATTCTAATCAAATTTTAAGATAAACTTTTTTTATTATAAAGATAAAT	51583
EXP_CD630_50001_55000_s_PSO-60-3250	0.936	CD0031	CD0031	AraC-family transcriptional regulator	CAJ66841.1	477	AGTGCATTTAAATTTTTCCTTAAAAATTCTGTAAAATAATTTTGTATTAGTAAATCCATG	51691
EXP_CD630_55001_60000_s_PSO-60-2543	1.11	CD0034/35	CD0034/35		CAJ66844.1	528	TACTGAAATTAAGTAAAATGATTGAACAAATGTAAAGATAATTGAAAAGCTTGATTTTGG	57398
EXP_CD630_55001_60000_s_PSO-60-2482	1.132	CD0034/35	CD0034/35		CAJ66844.1	529	GGAAAGCAAATGAAAAAAATTGGAGACTTAAGATTAATGATGAAGTGTTGTTCACTTTAT	57459
EXP_CD630_55001_60000_s_PSO-60-2380	1.07	CD0035	CD0035	transcriptional regulator	transcriptional regulator	530	GGAATATCAAGACCAACAATATCAAGAATATTAAAAGAAGCTTTTGAACAAGGAATAGTA	57561
EXP_CD630_55001_60000_s_PSO-60-2246	0.951	CD0035	CD0035	transcriptional regulator	transcriptional regulator	531	AAAAGAAGTAATAGTAGTAGATGATAAACAGGATGCACTAACACAAAAACAAGAACTAGC	57695
EXP_CD630_55001_60000_s_PSO-60-2213	0.851	CD0035	CD0035	transcriptional regulator	CAJ66845.1	532	TGCACTAACACAAAAACAAGAACTAGCAAGAGCTGTATCTGAATATTTAACTAGAGTAGT	57728
EXP_CD630_55001_60000_s_PSO-60-2111	0.78	CD0035	CD0035	transcriptional regulator	CAJ66845.1	533	AAAAGAAATACCAAGATATGTGGAAAAAAGTAACTGTAAAAATGTTACATTTATACCTCT	57830
EXP_CD630_55001_60000_s_PSO-60-1951	1.179	CD0035	CD0035	transcriptional regulator	CAJ66845.1	534	CCAGCTGTTATGTCTGACTTGTCTACAAAAGAGAAACTTTGCAAAGACGAAAAAATTAAA	57990
EXP_CD630_55001_60000_s_PSO-60-1854	1.023	CD0035	CD0035	transcriptional regulator	CAJ66845.1	535	TTGTGGGTATAGGAAATCCTATGAGTTTAAACTCAACAATAATGGCTTCTGGATACATGA	58087
EXP_CD630_55001_60000_s_PSO-60-1764	0.937	CD0035	CD0035	transcriptional regulator	CAJ66845.1	536	ACAACTCAATAGGTGCAATTTGTTTACAAGCCTTTGATAAAGAAGGAAAAACTTCTATAC	58177
EXP_CD630_55001_60000_s_PSO-60-1683	1.007	CD0035	CD0035	transcriptional regulator	CAJ66845.1	537	TAGGAGTGAAACTGGAAGATTTAAAAAAGATAAAAAGAACAATAGGTGTCGCTTCAGGAG	58258
EXP_CD630_55001_60000_s_PSO-60-1604	1.041	CD0035	CD0035	transcriptional regulator	CAJ66845.1	538	AAAGGCATCATTAAAAGCGAAATTTATAAATAGTTTAGCAATTAATCACAGTTTAGCACT	58337
EXP_CD630_55001_60000_s_PSO-60-1461	1.143	CD0036	acoA	acetoin:2,6-dichlorophenolindophenol oxidoreductase alpha subunit	CAJ66845.1	539	TTGCTTGAAATGTATAAGAGAATGAATCAGGCTAGAAAATTTGAAGAGAAAGTTAGTTGG	58480
EXP_CD630_55001_60000_s_PSO-60-1405	1.123	CD0036	acoA	acetoin:2,6-dichlorophenolindophenol oxidoreductase alpha subunit	CAJ66845.1	540	TTGGTTTTTTGCAAGAGGTATGGTTCATGGAACAACTCACTTATCTGTAGGTCAAGAAGC	58536
EXP_CD630_55001_60000_s_PSO-60-1251	1.269	CD0036	acoA	acetoin:2,6-dichlorophenolindophenol oxidoreductase alpha subunit	acetoin:2,6-dichlorophenolindophenol oxidoreductase alpha subunit	541	CTAAATAAAATGATGGCTGAACTTATGGGTAAAGAAACTGGATTTTGTAAGGGAAAAGGA	58690
EXP_CD630_55001_60000_s_PSO-60-1193	1.13	CD0036	acoA	acetoin:2,6-dichlorophenolindophenol oxidoreductase alpha subunit	acetoin:2,6-dichlorophenolindophenol oxidoreductase alpha subunit	542	GAGGCTCAATGCATATAGCAGATATTGAGTCAGGTAACTTAGGAGCAAATGGAGTTGTAG	58748
EXP_CD630_55001_60000_s_PSO-60-1043	1.054	CD0036	acoA	acetoin:2,6-dichlorophenolindophenol oxidoreductase alpha subunit	CAJ66846.1	543	CATCAAATGAAGGTACTTTTCATGAAGGAATAAATTTATCTTCAATATGGAAATTGCCAA	58898
EXP_CD630_55001_60000_s_PSO-60-957	1.128	CD0036	acoA	acetoin:2,6-dichlorophenolindophenol oxidoreductase alpha subunit	CAJ66846.1	544	TACGGTATGTCAACAAGCATAAAACGTCATATGAATATAGAAAGTATTGCCACTAGAGCA	58984
EXP_CD630_55001_60000_s_PSO-60-881	0.947	CD0036	acoA	acetoin:2,6-dichlorophenolindophenol oxidoreductase alpha subunit	CAJ66846.1	545	AAGGAATATCAATAGATGGATATAACCCAATAGAAGTATACGAAACAGTACAAAAAGCTG	59060
EXP_CD630_55001_60000_s_PSO-60-768	1.077	CD0036	acoA	acetoin:2,6-dichlorophenolindophenol oxidoreductase alpha subunit	CAJ66846.1	546	AGATGGTTAGGTCATTCAAAATCAGATGCAAATGTATATAGAACAAAAGAAGAAATAGAA	59173
EXP_CD630_55001_60000_s_PSO-60-652	0.929	CD0036	acoA	acetoin:2,6-dichlorophenolindophenol oxidoreductase alpha subunit	CAJ66846.1	547	TCTATCTAATGAAGATGAATTAGATAAGATTCAAGAATTTGCAAAGCAATCAATAGAAGA	59289
EXP_CD630_55001_60000_s_PSO-60-596	0.938	CD0036	acoA	acetoin:2,6-dichlorophenolindophenol oxidoreductase alpha subunit	CAJ66846.1	548	AAGATGCAGTAGAGTTTGCTCAAAATAGCCCAAATCCAAAAATAGAGTCTTTATTAGAGG	59345
EXP_CD630_55001_60000_s_PSO-60-457	0.949	CD0037	acoB	acetoin:2,6-dichlorophenolindophenol oxidoreductase beta subunit	CAJ66846.1	549	GGAAGCAATGTCAGAAGAAATGAGAAGAGATGAAAATGTAATATTTATGGGAGAAGATAT	59484
EXP_CD630_55001_60000_s_PSO-60-375	1.274	CD0037	acoB	acetoin:2,6-dichlorophenolindophenol oxidoreductase beta subunit	CAJ66846.1	550	GGTGTATCAGTTGGTATGATAGATGAATTTGGACCAGAAAGAGTAAGGGATACTCCTATA	59566
EXP_CD630_55001_60000_s_PSO-60-269	0.896	CD0037	acoB	acetoin:2,6-dichlorophenolindophenol oxidoreductase beta subunit	CAJ66846.1	551	GCTTAAGACCTATTATGGAAGTAATGTTTATGGACTTTGTAACAATTTCTATGGATGCAA	59672
EXP_CD630_60001_65000_s_PSO-60-4892	0.861	CD0037	acoB	acetoin:2,6-dichlorophenolindophenol oxidoreductase beta subunit	CAJ66846.1	552	GAGGGTACTGATGTTACAGTAATTACTTATGGAAGAATGTTACAAAGTGTTGAAGAAGCA	60049
EXP_CD630_60001_65000_s_PSO-60-4829	0.934	CD0037	acoB	acetoin:2,6-dichlorophenolindophenol oxidoreductase beta subunit	CAJ66847.1	553	GAGACTCTATCAAAAGAAAATATAAATGTTGAAATTATAGATTTAAGAACTTTATATCCA	60112
EXP_CD630_60001_65000_s_PSO-60-4669	0.978	CD0037	acoB	acetoin:2,6-dichlorophenolindophenol oxidoreductase beta subunit	CAJ66847.1	554	CCCTGATAACAGAAAGTGAATCATTTGATTATTTAGATGCTCCAGTAAAAAGAATTTGTG	60272
EXP_CD630_60001_65000_s_PSO-60-4598	1.322	CD0037	acoB	acetoin:2,6-dichlorophenolindophenol oxidoreductase beta subunit	CAJ66847.1	555	CCAATACCATATAATCCAGAGTTAGAAAAAGCAGTTGTCCCAAGAGTTGATGAAATAGAA	60343
EXP_CD630_60001_65000_s_PSO-60-4458	1.39	CD0038	acoC	E2 component of acetoin dehydrogenase enzyme system (dihydrolipoamide acetyltransferase)	CAJ66847.1	556	AAGTCAGGCAAGAAAAGACAATATAAAATTAGATAGGCTGATTGGAAGTGGAGAAAATGG	60483
EXP_CD630_60001_65000_s_PSO-60-4434	1.252	CD0038	acoC	E2 component of acetoin dehydrogenase enzyme system (dihydrolipoamide acetyltransferase)	CAJ66847.1	557	AAAATTAGATAGGCTGATTGGAAGTGGAGAAAATGGAAGGATTCATTTAGTAGATGTGTT	60507
EXP_CD630_60001_65000_s_PSO-60-4290	1.102	CD0038	acoC	E2 component of acetoin dehydrogenase enzyme system (dihydrolipoamide acetyltransferase)	CAJ66847.1	558	TGTAGGTACTGGATATAATGGAAAGATAAGAAAGTGTGATGTGGAAAAATTAACTGCAAA	60651
EXP_CD630_60001_65000_s_PSO-60-4164	0.938	CD0038	acoC	E2 component of acetoin dehydrogenase enzyme system (dihydrolipoamide acetyltransferase)	CAJ66847.1	559	AAATTCAAGCATGTTTAACACAGTAGAAGGAATATTTGAAAAGCCAAATCCAATGAGAGC	60777
EXP_CD630_60001_65000_s_PSO-60-3844	0.919	CD0038	acoC	E2 component of acetoin dehydrogenase enzyme system (dihydrolipoamide acetyltransferase)	CAJ66847.1	560	TTGGTTTAGATGAAGGCTTATATGTTCCGGTAGTAAAAAATGCAAACAAAAAGTCTTTAA	61097
EXP_CD630_60001_65000_s_PSO-60-3822	1.135	CD0038	acoC	E2 component of acetoin dehydrogenase enzyme system (dihydrolipoamide acetyltransferase)	CAJ66847.1	561	TGTTCCGGTAGTAAAAAATGCAAACAAAAAGTCTTTAAAAGAAATAGCAAAAGAAAGCAA	61119
EXP_CD630_60001_65000_s_PSO-60-3686	0.935	CD0038	acoC	E2 component of acetoin dehydrogenase enzyme system (dihydrolipoamide acetyltransferase)	CAJ66847.1	562	GTTGGAATGTATGGTATAACTACATTTACACCTATAATAAATATGCCTTCAAGTGCAATC	61255
EXP_CD630_60001_65000_s_PSO-60-3569	1.058	CD0038	acoC	E2 component of acetoin dehydrogenase enzyme system (dihydrolipoamide acetyltransferase)	CAJ66847.1	563	AAACCTATAATGAACTTATCATTAACATCAGACCATAGAGTAATAGATGGAACAGTAGCT	61372
EXP_CD630_60001_65000_s_PSO-60-3489	1.264	CD0038/9 (acoC/L)	CD0038/9 (acoC/L)		CAJ66847.1	564	AAAAGAATTGTTAGAAAATCCTTTATCAATGCTTGTATAGGTTTTGATATTTTGTTACTG	61452
EXP_CD630_60001_65000_s_PSO-60-3382	1.645	CD0038/9 (acoC/L)	CD0038/9 (acoC/L)			565	TTTAAAGCTTTTATATATTAAGAATTATTTTTAACAGTAACTATATGTGAATATGATTTG	61559
EXP_CD630_60001_65000_s_PSO-60-3244	0.983	CD0039	acoL	E3 component of acetoin dehydrogenase enzyme system (dihydrolipoyl dehydrogenase)	E3 component of acetoin dehydrogenase enzyme system (dihydrolipoyl dehydrogenase)	566	ATGGAAGAAGGTACTATAGTATCTTGGCTAAAGCAAGAAGGCGAAGAAGTAAAGATTGGA	61697
EXP_CD630_60001_65000_s_PSO-60-3204	0.888	CD0039	acoL	E3 component of acetoin dehydrogenase enzyme system (dihydrolipoyl dehydrogenase)	CAJ66848.1	567	GCGAAGAAGTAAAGATTGGAGAACCTATACTAGAAATAACAACAGATAAAGTTAATATGG	61737
EXP_CD630_60001_65000_s_PSO-60-3079	1.035	CD0039	acoL	E3 component of acetoin dehydrogenase enzyme system (dihydrolipoyl dehydrogenase)	CAJ66848.1	568	CCAGTATTTACAGTAATAGGTGTAATAGCAGAAAAAGGGGAAAATCAAGAGGAAGTAAAA	61862
EXP_CD630_60001_65000_s_PSO-60-3008	0.872	CD0039	acoL	E3 component of acetoin dehydrogenase enzyme system (dihydrolipoyl dehydrogenase)	CAJ66848.1	569	ATCTGGAAATGTTTCAAAAGAAGATACAGTTAAAGAGAATCAAAATATAGAAGTTAAAGA	61933
EXP_CD630_60001_65000_s_PSO-60-2848	0.913	CD0039	acoL	E3 component of acetoin dehydrogenase enzyme system (dihydrolipoyl dehydrogenase)	CAJ66848.1	570	GGTGGAAGAGTTGCTTTAGTTGAAGAAAATATACTAGGAGGTACTTGCTTAAATAGAGGT	62093
EXP_CD630_60001_65000_s_PSO-60-2745	1.092	CD0039	acoL	E3 component of acetoin dehydrogenase enzyme system (dihydrolipoyl dehydrogenase)	CAJ66848.1	571	AAGAAATTGACCAATTATCAAAGAGAGGTGTAAAAGTAACTGTAGATAAAGAACAGGACA	62196
EXP_CD630_60001_65000_s_PSO-60-2693	1.185	CD0039	acoL	E3 component of acetoin dehydrogenase enzyme system (dihydrolipoyl dehydrogenase)	CAJ66848.1	572	ACAGGACATTAAGAAGGCCATAAAATATAAAAATAGAGTAGTTAAAAAACTTACAGCTGG	62248
EXP_CD630_60001_65000_s_PSO-60-2588	0.955	CD0039	acoL	E3 component of acetoin dehydrogenase enzyme system (dihydrolipoyl dehydrogenase)	CAJ66848.1	573	TAAAGCTAGTGTTAAAGAAGAGCATAAAGTAATTTTATCAGATGGAAAAGTTTTAGATAC	62353
EXP_CD630_60001_65000_s_PSO-60-2479	1.049	CD0039	acoL	E3 component of acetoin dehydrogenase enzyme system (dihydrolipoyl dehydrogenase)	CAJ66848.1	574	AAAGGAATAGAATCAAATTTAATAATAACTAGTACAGAAGCATTAGATTTGGAAACAGTG	62462
EXP_CD630_60001_65000_s_PSO-60-2370	0.93	CD0039	acoL	E3 component of acetoin dehydrogenase enzyme system (dihydrolipoyl dehydrogenase)	CAJ66848.1	575	CAGAGATATTCAATTCAAGAGGTTCTAAAGTAACTATAGTAGAAATGGAAGATAGAGTAA	62571
EXP_CD630_60001_65000_s_PSO-60-2311	1.073	CD0039	acoL	E3 component of acetoin dehydrogenase enzyme system (dihydrolipoyl dehydrogenase)	CAJ66848.1	576	ATCCCAAGAATGGATAAAGAGTTAAGCGAATCTTTAAAATATTCTCTTAGTAAAAAAGGT	62630
EXP_CD630_60001_65000_s_PSO-60-2107	1.022	CD0039	acoL	E3 component of acetoin dehydrogenase enzyme system (dihydrolipoyl dehydrogenase)	CAJ66848.1	577	GACTTAGATATTAAAATAGATAAAGGTTCAATAGTTGTAAATAGTAAAATGGAAACAAGT	62834
EXP_CD630_60001_65000_s_PSO-60-1951	1.027	CD0039	acoL	E3 component of acetoin dehydrogenase enzyme system (dihydrolipoyl dehydrogenase)	CAJ66848.1	578	GGTGTGAATAAAGAAGTTGACTTAGGTGCATTACCTAGTTGTGTTTATACAATTCCAGAA	62990
EXP_CD630_60001_65000_s_PSO-60-1885	0.885	CD0039	acoL	E3 component of acetoin dehydrogenase enzyme system (dihydrolipoyl dehydrogenase)	E3 component of acetoin dehydrogenase enzyme system (dihydrolipoyl dehydrogenase)	579	TCAGTTGGTATTACAGAAGAGGATGCTAGAAAAAAATATAATGTAAAAGTTGGTAAGTTT	63056
EXP_CD630_60001_65000_s_PSO-60-1794	1.014	CD0039	acoL	E3 component of acetoin dehydrogenase enzyme system (dihydrolipoyl dehydrogenase)	E3 component of acetoin dehydrogenase enzyme system (dihydrolipoyl dehydrogenase)	580	CTGGTCAAGAACAAGGATATGTGAAGGTAGTAGCAGATGCTAAATATGGAGAAATTTTAG	63147
EXP_CD630_60001_65000_s_PSO-60-1684	1.121	CD0039	acoL	E3 component of acetoin dehydrogenase enzyme system (dihydrolipoyl dehydrogenase)	E3 component of acetoin dehydrogenase enzyme system (dihydrolipoyl dehydrogenase)	581	TCATTTAAAGCATTAGAGATACCTACTGATGAAGCAAGTGAGTTGATATTTGGTCATCCA	63257
EXP_CD630_60001_65000_s_PSO-60-1604	0.951	CD0039/40	CD0039/40			582	GGAAGCTTTGGCAGATGTAAATGGAGAATGTTTACACTTACCTAAAAAATAAATCTAAAC	63337
EXP_CD630_60001_65000_s_PSO-60-1505	1.159	CD0039/40	CD0039/40			583	TATCATAAAATTTTAAAACACTTACTTAGCCATACCCCTTATTATGCAAATAATTTATTT	63436
EXP_CD630_60001_65000_s_PSO-60-1350	1.266	CD0039/40	CD0039/40			584	CATTTTAGAATGATTTCAATTGTAATTAGGAAAAGTGATTTTTTTGTTTTTAGAAAAAGT	63591
EXP_CD630_60001_65000_s_PSO-60-1151	1.011	CD0039/40	CD0039/40		CAJ66849.1	585	GAGGGAACAATTATAAATGAGGCAAAGAATAAAAAACTTAATTGAAAATGAAGATAAGAA	63790
EXP_CD630_60001_65000_s_PSO-60-1049	1.027	CD0040	CD0040	putative transcription antiterminator	CAJ66849.1	586	TCGAAGAGAAGATGTTACCTTTTTGAGAAATGAGTTAAAAATAGAAGATTCAAGACAAAG	63892
EXP_CD630_60001_65000_s_PSO-60-988	1.262	CD0040	CD0040	putative transcription antiterminator	CAJ66849.1	587	AGAAAAGTTGTTTTAATTAAAGCTATAAAAGATATTTTAAAAGAAGAAAAAACTATAAAT	63953
EXP_CD630_60001_65000_s_PSO-60-900	1.092	CD0040	CD0040	putative transcription antiterminator	CAJ66849.1	588	GCATTGGGTTTACAGTATCAAGATTTACAGTCATACAATACTTAAAAGAGATTCAAGATT	64041
EXP_CD630_60001_65000_s_PSO-60-642	1.086	CD0040	CD0040	putative transcription antiterminator	CAJ66849.1	589	GAAAGAGTGAGTTAGCAGAGTGTATGTATAAATTTGCAGTAGAATCATCCAGATTCCCTA	64299
EXP_CD630_60001_65000_s_PSO-60-552	1.344	CD0040	CD0040	putative transcription antiterminator	CAJ66849.1	590	CAGATTATTCAGAGAATCCACAGCTTTTGCTATCACAGTTATTTGGACACGTTAAAGGTG	64389
EXP_CD630_60001_65000_s_PSO-60-491	1.243	CD0040	CD0040	putative transcription antiterminator	CAJ66849.1	591	TTTTACAGGAGCTGATGAGAACAAAGAAGGATTAGTATCAAAGGCAGATGGAGGAATATT	64450
EXP_CD630_60001_65000_s_PSO-60-375	1.188	CD0040	CD0040	putative transcription antiterminator	CAJ66849.1	592	TGATTGATAAAGGTATGGTCAGAAAGTTAGGAGAAACAAGACTAACACATAAAATAGATG	64566
EXP_CD630_60001_65000_s_PSO-60-250	1.178	CD0040	CD0040	putative transcription antiterminator	CAJ66849.1	593	ATACCTGTAACAATTGAAATACCAGAATTAGTTGCAAGACCATTAAATGAGAGGTTTGAC	64691
EXP_CD630_60001_65000_s_PSO-60-165	1.149	CD0040	CD0040	putative transcription antiterminator	CAJ66850.1	594	AAGCTCAAAGAATGGGAGCAAACATACATATAAAGTCAGATGTATTAAAAGCTCTTATGC	64776
EXP_CD630_60001_65000_s_PSO-60-43	1.065	CD0040	CD0040	putative transcription antiterminator	CAJ66850.1	595	GGACTATTAAACCAACTTACAAACAAACTAAAAGAAGTAAATATAAGCATATCAGATGTA	64898
EXP_CD630_65001_70000_s_PSO-60-4851	1.087	CD0040	CD0040	putative transcription antiterminator	CAJ66850.1	596	ACTTTTCCAGATGAAATATACAAACTTACTGAAAGAAGACATATTGATTTATTGGAACAA	65090
EXP_CD630_65001_70000_s_PSO-60-4743	1.134	CD0040	CD0040	putative transcription antiterminator	CAJ66850.1	597	AGTTGCATTCAAAAATACATAAAACAAGTTAAAAAAGTTTCTATTAGTAACAATCTTCCA	65198
EXP_CD630_65001_70000_s_PSO-60-4727	1.049	CD0040	CD0040	putative transcription antiterminator	CAJ66850.1	598	ACATAAAACAAGTTAAAAAAGTTTCTATTAGTAACAATCTTCCAGATATAAGTCCAATTG	65214
EXP_CD630_65001_70000_s_PSO-60-4622	0.97	CD0040	CD0040	putative transcription antiterminator	CAJ66850.1	599	CATCACAATACCTAAGTTCACTAGAACCGAATCTACATTTATGTTTAGCAGTTCACCTAA	65319
EXP_CD630_65001_70000_s_PSO-60-4516	1.09	CD0040	CD0040	putative transcription antiterminator	CAJ66850.1	600	TCATTTGAAAGAAATAATAGGAAATTATCCAGTAGAATATTCTGTAGCAGAAAAGGTAGC	65425
EXP_CD630_65001_70000_s_PSO-60-4373	0.892	CD0040	CD0040	putative transcription antiterminator	CAJ66850.1	601	GAAGAGATATGTCTGAACAAAAAAAGATAGGTGTACTTCTTATGGCTCACGGAAGAGTAG	65568
EXP_CD630_65001_70000_s_PSO-60-4319	0.849	CD0040	CD0040	putative transcription antiterminator	CAJ66850.1	602	GAGTAGCATCTTCTGTATGTGAGGTTACAAATAAACTATTAGGAATTAATCACGCAAGGT	65622
EXP_CD630_65001_70000_s_PSO-60-4233	0.893	CD0040	CD0040	putative transcription antiterminator	CAJ66850.1	603	CCGGAAGAAATGATTGAAGAAGCTACTACAATAATAAAAGATATTGATGAAGGTAGAGGT	65708
EXP_CD630_65001_70000_s_PSO-60-4046	1.032	CD0040	CD0040	putative transcription antiterminator	CAJ66851.1	604	CAGTTTTACCAGATTTAACAATAGACGAGATAGTTGATGAAGTTAAAGGTATAGAGCCAC	65895
EXP_CD630_65001_70000_s_PSO-60-4030	1.069	CD0040	CD0040	putative transcription antiterminator	CAJ66851.1	605	AACAATAGACGAGATAGTTGATGAAGTTAAAGGTATAGAGCCACAAGTAAAAGAAAAGGT	65911
EXP_CD630_65001_70000_s_PSO-60-3849	1.286	CD0040	CD0040	putative transcription antiterminator	CAJ66851.1	606	ACTGAAAAGGTTGATATAGAACCTATAGGTATGATTGAATATCCAAGTCTTGATTTAGAG	66092
EXP_CD630_65001_70000_s_PSO-60-3742	1.527	CD0040	CD0040	putative transcription antiterminator	CAJ66851.1	607	AATTGACCCTCAGATATCAAATATCCCTTTTTTTAGTCTAGTAGACATAAATGATAAAGC	66199
EXP_CD630_65001_70000_s_PSO-60-3718	1.448	CD0040	CD0040	putative transcription antiterminator	CAJ66851.1	608	CCCTTTTTTTAGTCTAGTAGACATAAATGATAAAGCGAAGTTAAATCAAATAAATAACCT	66223
EXP_CD630_65001_70000_s_PSO-60-3613	1.093	CD0040	CD0040	putative transcription antiterminator	CAJ66851.1	609	ATCAGATTTAATACATAAAGAAGATATATTTGTGGATTTACAGGTTAAATCAAAAGAAGA	66328
EXP_CD630_65001_70000_s_PSO-60-3479	0.899	CD0040	CD0040	putative transcription antiterminator	CAJ66851.1	610	AAAGAGATAACTTATTTCCAACTGAATTATCAGATGAAATAGCAATACCTCACACAGATG	66462
EXP_CD630_65001_70000_s_PSO-60-3342	1.091	CD0040	CD0040	putative transcription antiterminator	CAJ66852.1	611	ATAATACTTTTATTAGCTGTAGACCAAAAGTGTTTTAATCCATTAAGCACTCTACTCTCA	66599
EXP_CD630_65001_70000_s_PSO-60-3167	1.118	CD0041	CD0041	PTS system, IIa component	CAJ66852.1	612	AATATTGAAGTGTCTAACAATGAAGATGCATTAAAGTTTTTGGGACAACGTTTGTTTGAC	66774
EXP_CD630_65001_70000_s_PSO-60-3108	0.775	CD0041	CD0041	PTS system, IIa component	CAJ66852.1	613	CGAACAGTATGTAAAAGAAAGCTACATACAAGCTGTTGTAGCAAGAGAAAAAAAGTATGC	66833
EXP_CD630_65001_70000_s_PSO-60-3009	1.133	CD0041	CD0041	PTS system, IIa component	CAJ66852.1	614	ACATACAGATATAGTACATGTAAATGAGCCAGGAATAGCAATTGGAATACTGAATAAACC	66932
EXP_CD630_65001_70000_s_PSO-60-2872	1.082	CD0041	CD0041	PTS system, IIa component	CAJ66852.1	615	CACAAGAACAATTGCAACTATTAGAAAAACTTATGACTATATTTCAAGATAAGAATATAC	67069
EXP_CD630_65001_70000_s_PSO-60-2777	0.921	CD0041/2	CD0041/2		CAJ66852.1	616	AGTGATTTATTAAACTCTAAATTGAAAAATTAAACATGTAAAGTATATTAAAAATGTAAA	67164
EXP_CD630_65001_70000_s_PSO-60-2657	1.231	CD0042		PTS system, IIb component	CAJ66852.1	617	GACTAATGTGGCTAAAAAGATATTAGTTGCATGTGGAACAGGAGTATGTACTTCAACAAT	67284
EXP_CD630_65001_70000_s_PSO-60-2608	1.086	CD0042		PTS system, IIb component	CAJ66852.1	618	ACTTCAACAATTGCTATAAACAAATTAAAGAAAGCACTTCAAGACATTGGTAAATTGGAT	67333
EXP_CD630_65001_70000_s_PSO-60-2503	0.817	CD0042		PTS system, IIb component	PTS system, IIb component	619	GCACCTGATTATGATTTAATAATTTGTACTACACAAGTATCTAGTAGTATAAAAACACCA	67438
EXP_CD630_65001_70000_s_PSO-60-2412	1.078	CD0042/3	CD0042/3			620	TCGGAATGGATAAATTAATCAATGATGTATTAGAAGAGTTAGAATTATAATTAAAAAAAT	67529
EXP_CD630_65001_70000_s_PSO-60-2262	1.141	CD0043	CD0043	PTS system, IIc component	CAJ66853.1	621	GGTCTAGGTGCACAAGTAATGATGCCAATAATAATATGTATTTTTGGTTTGATATTAGGT	67679
EXP_CD630_65001_70000_s_PSO-60-2156	1.303	CD0043	CD0043	PTS system, IIc component	CAJ66853.1	622	GGTTTATAGGTCTTAACACTATTATAGCTTTGCTAACAGATAATTTAGGTCCAGCTACAC	67785
EXP_CD630_65001_70000_s_PSO-60-2103	1.063	CD0043	CD0043	PTS system, IIc component	CAJ66853.1	623	GCTACACAACAAATGGTTAAGAATTTAGGGCTAAGTTTATCAATAATAGATGTAGGATGG	67838
EXP_CD630_65001_70000_s_PSO-60-1956	1.138	CD0043	CD0043	PTS system, IIc component	CAJ66853.1	624	ACTAATACTACTCAAACTGTTGATGTAGACATATGGGATTACTGGCATTTTGCTTTTACA	67985
EXP_CD630_65001_70000_s_PSO-60-1842	1.072	CD0043	CD0043	PTS system, IIc component	CAJ66853.1	625	GTAGCAAATATGGTAATTGTATTGGTAATGGCAGATTTAACTGCTCCAGGTATAGAGGAA	68099
EXP_CD630_65001_70000_s_PSO-60-1769	1.783	CD0043	CD0043	PTS system, IIc component	CAJ66853.1	626	CAGGTATATCTCTTCCTCATGGATTTACACAGGCATTTGTTCCAATTGCTATAGTAGTAA	68172
EXP_CD630_65001_70000_s_PSO-60-1669	1.282	CD0043	CD0043	PTS system, IIc component	CAJ66853.1	627	GATAAATGCTGATACATTGCAGAAAAAATTTGGATTATTTGGAGAACCTTTAATAATGGG	68272
EXP_CD630_65001_70000_s_PSO-60-1580	1.235	CD0043	CD0043	PTS system, IIc component	CAJ66853.1	628	CTGCGAAATATGATATAAAAGGAATATTACAATTAGGTGTAACTATGGGAGCTGTATTAA	68361
EXP_CD630_65001_70000_s_PSO-60-1461	0.992	CD0043	CD0043	PTS system, IIc component	CAJ66853.1	629	GCACAAGAATTTATTGAGAAGAGATTTAAAAACAGAGGCAAGATTTATATAGGCTTAGAT	68480
EXP_CD630_65001_70000_s_PSO-60-1391	1.257	CD0043	CD0043	PTS system, IIc component	CAJ66853.1	630	GAATAGGTCATCCTGTTACATTATCAGTTGCACTAGTGTTGGTTCCTTTGACTATACTTA	68550
EXP_CD630_65001_70000_s_PSO-60-1281	1.124	CD0043	CD0043	PTS system, IIc component	CAJ66853.1	631	GTAATTCCATTTGCACTTGTATTAATCGTACCAATTACAAAGGGAAATGTGTTTAGAACA	68660
EXP_CD630_65001_70000_s_PSO-60-1181	1.08	CD0043	CD0043	PTS system, IIc component	CAJ66853.1	632	TCGCAACTAACTTAGCTCCATTATTTACCCAAATGGCTTTAAATGCTAGTTTTAAAATGC	68760
EXP_CD630_65001_70000_s_PSO-60-1089	1.198	CD0043	CD0043	PTS system, IIc component	CAJ66853.1	633	GATGGTGCGAATCCATTAAGTTGGGTATTTGTAAAAGTTATGAACTATAAAGTTATTGGA	68852
EXP_CD630_65001_70000_s_PSO-60-958	1.334	CD0043/4	CD0043/4		CAJ66853.1	634	AAAGCTATCTATAGAAGAATAAGGTTAAAACAATTTTATTAAGGAGTGTATAGGTTATGA	68983
EXP_CD630_65001_70000_s_PSO-60-873	1.101	CD0044	CD0044	putative membrane protein	CAJ66853.1	635	ATACTTACTCAATGTTACAATACCAGGATTTTTTATGATTTTAATATTGATTTATGCACT	69068
EXP_CD630_65001_70000_s_PSO-60-773	1.285	CD0044	CD0044	putative membrane protein	CAJ66853.1	636	TTGTTAATAATTGTCTGTACTTATGGTATATTCAATACTTTTATATCATCAAGTAATCCT	69168
EXP_CD630_65001_70000_s_PSO-60-661	1.333	CD0044	CD0044	putative membrane protein	putative membrane protein	637	CACATAAGTATGAAATTAAAGATATAGAAAAGATAAGAATAAGAGAATTTTATAATAAAA	69280
EXP_CD630_65001_70000_s_PSO-60-546	1.111	CD0044	CD0044	putative membrane protein	putative membrane protein	638	AACAAATATGTTTAATAATAGTATAGCATTATATAGCTATTTCATTGAGTTGGAAGAGTG	69395
EXP_CD630_65001_70000_s_PSO-60-466	1.107	CD0044/5	CD0044/5			639	AATTTAGAAATAAAAAATTTGAGAATAAGAACATATAAAAATAAAAAATTGAATTGAAGC	69475
EXP_CD630_65001_70000_s_PSO-60-357	1.204					640	TTTTAGAATTTTCAATCAAGACAATAACATAATAGCTAAGCAATTAGAACACAATTAAGA	69584
EXP_CD630_65001_70000_s_PSO-60-245	1.132	CD0045	CD0045	putative sugar-phosphate aldolase	CAJ66854.1	641	AAATTAAGAAAAGAAGTATTACAAGCATCTTTAGACCTTTTAAACTATAATTTAGTGACA	69696
EXP_CD630_65001_70000_s_PSO-60-160	1.379	CD0045	CD0045	putative sugar-phosphate aldolase	CAJ66854.1	642	GAGATGAACAAACTGGCTATATAGCAATCACCCCAAGTGGAATGGATTATAGAAATCTTA	69781
EXP_CD630_65001_70000_s_PSO-60-79	1.136	CD0045	CD0045	putative sugar-phosphate aldolase	CAJ66854.1	643	TAGATGTAGATGGAAATATTATAGATGGAAAATGGAAAGCATCAGTGGATTTATCAGACC	69862
EXP_CD630_70001_75000_s_PSO-60-4853	0.92	CD0045	CD0045	putative sugar-phosphate aldolase	CAJ66854.1	644	ATCTAAAAAGATGGGAAAATGTGTTATTGAAGCAATTGGTGACAAAAGAGCATGTCTTTT	70088
EXP_CD630_70001_75000_s_PSO-60-4736	1.245	CD0045	CD0045	putative sugar-phosphate aldolase	CAJ66854.1	645	TGTAATGTTAGAAGATTCAGCAAAAGTATATTACTTAGCAAAATCAATTGGCACACCAGT	70205
EXP_CD630_70001_75000_s_PSO-60-4552	1.121	CD0045/6	CD0045/6		CAJ66854.1	646	GAGATTTATAATGATATAATAAGTTTAATAGTTAAGAAGTAAAATATGAAATGTAATAGT	70389
EXP_CD630_70001_75000_s_PSO-60-4535	1.138	CD0045/6	CD0045/6		CAJ66854.1	647	AATAAGTTTAATAGTTAAGAAGTAAAATATGAAATGTAATAGTATATAAATTCATTTAAG	70406
EXP_CD630_70001_75000_s_PSO-60-4279	1.116	CD0046	CD0046	putative lipoate-protein ligase	CAJ66854.1	648	AAGTATATCATGATGTTATTGAAAAGGGAGAAATTCCTATTTTAAGAAGAATATCTGGAG	70662
EXP_CD630_70001_75000_s_PSO-60-4183	1.13	CD0046	CD0046	putative lipoate-protein ligase	CAJ66854.1	649	TGTCATTCATACAAAAAGATAGGCAACTTCATGAGATAGATTTTTTGGAGCATACTAAGT	70758
EXP_CD630_70001_75000_s_PSO-60-4044	1.319	CD0046	CD0046	putative lipoate-protein ligase	CAJ66854.1	650	AATTTCAGGTTCTGCACAGTCTATAAAAAGAAAAAATTCTCTTTATCATGGAACTCTTCT	70897
EXP_CD630_70001_75000_s_PSO-60-3815	1.38	CD0046	CD0046	putative lipoate-protein ligase	CAJ66854.1	651	AAGAATATAAAAGAACTTGAATTGGATGAAGAAGATATTAAAAGTGTATACAATATAGGA	71126
EXP_CD630_70001_75000_s_PSO-60-3655	1.368	CD0046	CD0046	putative lipoate-protein ligase	CAJ66854.1	652	ACAGATGGAAAGTATCAAAATTTTTTATTTCTTATGATGATAATGTAATTAATATGGACA	71286
EXP_CD630_70001_75000_s_PSO-60-3572	1.114	CD0046	CD0046	putative lipoate-protein ligase	CAJ66854.1	653	AAAGAAGAAATAAAAGAGAGTATTTTAGAAAATTATCCACATTACATAGATTTAATCAAT	71369
EXP_CD630_70001_75000_s_PSO-60-3490	1.266	CD0046/7	CD0046/7		CAJ66854.1	654	CTAATTTGATAAAATTGTCTTATATCAAACTAGAGGTTTTTAATATTCTTGCATATTAAC	71451
EXP_CD630_70001_75000_s_PSO-60-3348	1.234	CD0046/7	CD0046/7		CAJ66854.1	655	GCAAATAGACATTAACTATTTATACAACTGAAAATTTAATATATAATTAATCAGATGGTT	71593
EXP_CD630_70001_75000_s_PSO-60-3292	1.016	CD0046/7	CD0046/7		CAJ66854.1	656	GGTTAAAATAAAAATATTAAAAGTTTTAATAAATGATGGTTAAAAATAAAATACGAGGTG	71649
EXP_CD630_70001_75000_s_PSO-60-3170	0.975	CD0047	ispD	2-C-methyl-D-erythritol 4-phosphate cytidylyltransferase	CAJ66854.1	657	AACAAACAGTTCATAAAATTAAGAGAAAAAGAAATTATTGCTCATACAATTCAAGTTTTT	71771
EXP_CD630_70001_75000_s_PSO-60-3060	0.867	CD0047	ispD	2-C-methyl-D-erythritol 4-phosphate cytidylyltransferase	CAJ66854.1	658	AGAAGATTTTTTTAAAGAAAATATAATAAATAAGTATAACTTTAAAAATATAAAAATAGC	71881
EXP_CD630_70001_75000_s_PSO-60-2949	1.118	CD0047	ispD	2-C-methyl-D-erythritol 4-phosphate cytidylyltransferase	CAJ66854.1	659	AGATAAAAATTGTGATATAGTACTTATCCATGATGGAGCAAGACCATTTGTCGACCATAG	71992
EXP_CD630_70001_75000_s_PSO-60-2899	0.986	CD0047	ispD	2-C-methyl-D-erythritol 4-phosphate cytidylyltransferase	CAJ66854.1	660	TCGACCATAGAATAATCAACGAATCTATAAAGGTAGCTAAAGAAAAAAAGGCTGTGGTTG	72042
EXP_CD630_70001_75000_s_PSO-60-2748	0.893	CD0047	ispD	2-C-methyl-D-erythritol 4-phosphate cytidylyltransferase	CAJ66854.1	661	CCCTCAAACCTTTGAATATAATCTCATAATAGATGCTTATGAACAAGCATATAAGAACAA	72193
EXP_CD630_70001_75000_s_PSO-60-2664	1.116	CD0047	ispD	2-C-methyl-D-erythritol 4-phosphate cytidylyltransferase	CAJ66854.1	662	GTTGGTAGAAAATATAGGTCAAAGTGTCACTATGGTAATGGGTTCTTATGAAAACATAAA	72277
EXP_CD630_70001_75000_s_PSO-60-2558	0.952	CD0047/8	CD0047/8		CAJ66854.1	663	ATGGAAAAAAGAGATGAAGTTAACAGTAGAAGGAGAATTATATGAGAATAGGATTAGGAT	72383
EXP_CD630_70001_75000_s_PSO-60-2513	1.002	CD0048	ispF	2-C-methyl-D-erythritol 2,4-cyclodiphosphate synthase	CAJ66854.1	664	GAATAGGATTAGGATATGATGTACACAAATTAACAGAGGATAGAAAACTTATAATCGGTG	72428
EXP_CD630_70001_75000_s_PSO-60-2399	1.091	CD0048	ispF	2-C-methyl-D-erythritol 2,4-cyclodiphosphate synthase	CAJ66854.1	665	TGATACATGCAATAATGGATTCTATTTTAGGTGCTCTAGCATTAGGAGATATAGGGAAGC	72542
EXP_CD630_70001_75000_s_PSO-60-2269	0.68	CD0048	ispF	2-C-methyl-D-erythritol 2,4-cyclodiphosphate synthase	CAJ66854.1	666	AATAACAAGTAAAGGATATAAAATTGGTAATATAGACAGTACTATAATTGCTCAAAGCCC	72672
EXP_CD630_70001_75000_s_PSO-60-2212	0.9	CD0048	ispF	2-C-methyl-D-erythritol 2,4-cyclodiphosphate synthase	CAJ66855.1	667	CCCTAAGATGGCTCCATATATTGAGAGTATGAGAAGTAATATATCAAAAGTTTTAAACAC	72729
EXP_CD630_70001_75000_s_PSO-60-2097	1.027	CD0048	ispF	2-C-methyl-D-erythritol 2,4-cyclodiphosphate synthase	CAJ66855.1	668	GGAGCAAAACAGGGAATAGCTTCACAAAGTATTTGTTTATTATTGTTGACAAGTCAGAAT	72844
EXP_CD630_70001_75000_s_PSO-60-1959	0.946	CD0048/9	CD0048/9		CAJ66855.1	669	AAGTGAAATTAATATAAATATAAAATTAGCTATGATAAAGAAATAGTAAAATGATGAAAT	72982
EXP_CD630_70001_75000_s_PSO-60-1849	1.2	CD0048/9	CD0048/9		CAJ66855.1	670	CCTGTCTTTTAGCTTAAAGGTATAAAAATCTTTACGGTAGGAACCGTTATATTCCCAAAA	73092
EXP_CD630_70001_75000_s_PSO-60-1742	0.97	CD0048/9	CD0048/9			671	CTTTCGTCTCTATACTTGTATAGAGATGAGAGGTTTTTTATATTTTCAGGAAGTTAATAT	73199
EXP_CD630_70001_75000_s_PSO-60-1678	1.08	CD0048/9	CD0048/9		CAJ66856.1	672	GAGGAATCTATTAATGAAAATGTCAAAAATGTTTATGCCGACATTAAAAGAAATCCCAGC	73263
EXP_CD630_70001_75000_s_PSO-60-1606	1.149	CD0049	proS	prolyl-tRNA synthetase	CAJ66856.1	673	TACAAGCCATCAATTAATGGTTAGGTCAGGCATGATAAAAAAAATGACTTCAGGTGTTTA	73335
EXP_CD630_70001_75000_s_PSO-60-1491	1.007	CD0049	proS	prolyl-tRNA synthetase	CAJ66856.1	674	GAAGAATTAAATAAAAAAGATTGTCAAGAAATACTTTGTGCAGCCTTACTTCCTTCTGAA	73450
EXP_CD630_70001_75000_s_PSO-60-1350	1.186	CD0049	proS	prolyl-tRNA synthetase	prolyl-tRNA synthetase	675	CTTGGGCCAACACATGAAGAAGCATTCACTGATATAATAAGACAAGAAATTACTTCATAT	73591
EXP_CD630_70001_75000_s_PSO-60-1250	1.179	CD0049	proS	prolyl-tRNA synthetase	CAJ66857.1	676	ATAGAGACGAGAGAAGACCAAGATTTGGTGTTATGAGAACTAAGACTTTTACAATGAAGG	73691
EXP_CD630_70001_75000_s_PSO-60-1197	0.744	CD0049	proS	prolyl-tRNA synthetase	CAJ66857.1	677	ATGAAGGATGCATATAGTTTTGATGTAGATGATAAAGGTTTAGATAAGTCATATCAAGAT	73744
EXP_CD630_70001_75000_s_PSO-60-1042	1.283	CD0049	proS	prolyl-tRNA synthetase	CAJ66857.1	678	CGAATTTATGGTTAAGTCAGAAGTTGGTGAAGATGAAGTTGTATTTTGTAGTGGATGTGA	73899
EXP_CD630_70001_75000_s_PSO-60-977	0.866	CD0049	proS	prolyl-tRNA synthetase	CAJ66857.1	679	CAGCCAATGTAGAAAGAGCAGAATCTTGTAATCTAGCATCACAAAAAGAAGAAATGAAAG	73964
EXP_CD630_70001_75000_s_PSO-60-842	1.136	CD0049	proS	prolyl-tRNA synthetase	CAJ66857.1	680	AGTTTGCTAAAACTTTAGTATATGAGGCAGATGGAAAAACAGTTGTAGTCGTTGTAAGAG	74099
EXP_CD630_70001_75000_s_PSO-60-793	0.906	CD0049	proS	prolyl-tRNA synthetase	CAJ66857.1	681	CGTTGTAAGAGGAGATAGAGAAGTTAATGAAATCAAAGTATCTAATGCCATAGGTTCTGT	74148
EXP_CD630_70001_75000_s_PSO-60-668	0.997	CD0049	proS	prolyl-tRNA synthetase	CAJ66857.1	682	CAGGTCCAATAGGTATAAATGCTGACTATGTATTTATAGATAAAGAAATTGTTGAACAAA	74273
EXP_CD630_70001_75000_s_PSO-60-562	0.938	CD0049	proS	prolyl-tRNA synthetase	CAJ66857.1	683	TGCTAACTATGGAAGAGATTTTGAAGGAATAGTTGGAGACTTTAGAAATGTTCAAGAAGG	74379
EXP_CD630_70001_75000_s_PSO-60-450	0.867	CD0049	proS	prolyl-tRNA synthetase	CAJ66857.1	684	GTAGGACATATATTTAAACTAGGAACTAAGTACTCAGAATCTATGAATGCAAACTTCATA	74491
EXP_CD630_70001_75000_s_PSO-60-279	1.123	CD0049	proS	prolyl-tRNA synthetase	CAJ66857.1	685	CCTTTGTCAGTAGCTCCATACCATGTTGTGATAGTTCCAGCAAATATGAAAAATGAAGAA	74662
EXP_CD630_70001_75000_s_PSO-60-190	1.082	CD0049	proS	prolyl-tRNA synthetase	CAJ66857.1	686	TGATTTGCAAGCTATGGGTGTAGAAGTTTTATTAGATGACAGAGATGAAAGAATAGGTGT	74751
EXP_CD630_70001_75000_s_PSO-60-44	0.898	CD0049	proS	prolyl-tRNA synthetase	CAJ66857.1	687	TTAGACATAAAGAAGATAAAGAGATAATTGACATAGAAGAAATAAATGAAAAAGTAAAGG	74897
EXP_CD630_75001_80000_s_PSO-60-4850	0.881	CD0049/50	CD0049/50		CAJ66857.1	688	AATAAATGAGGAGGTAATTAAAATGGCAAAAAATGAAAAACAATTTGTTGAAGAAATAAC	75091
EXP_CD630_75001_80000_s_PSO-60-4778	1.003	CD0050	CD0050	putative dual-specificity prolyl/cysteinyl-tRNA synthetase	putative dual-specificity prolyl/cysteinyl-tRNA synthetase	689	TGATTTTCCACAATGGTACACAGATGTAATAACTAAGACTGACTTAGTTGATTATGCACC	75163
EXP_CD630_75001_80000_s_PSO-60-4676	0.923	CD0050	CD0050	putative dual-specificity prolyl/cysteinyl-tRNA synthetase	CAJ66858.1	690	ATGGGAAAAGATGCAAGAATTTATGGATAAAAAATTTAAAGAAACTGGACATAAAAACTG	75265
EXP_CD630_75001_80000_s_PSO-60-4617	0.897	CD0050	CD0050	putative dual-specificity prolyl/cysteinyl-tRNA synthetase	CAJ66858.1	691	GTTATTTTCCATTATTAATACCAGAGAGTTTATTAAACAAAGAAGCAGAACACGTTGAAG	75324
EXP_CD630_75001_80000_s_PSO-60-4485	0.887	CD0050	CD0050	putative dual-specificity prolyl/cysteinyl-tRNA synthetase	CAJ66858.1	692	CTACTTCAGAGACTATAATATGTACAATGTATGCGAAATGGTTAAAATCATATAGAGAAT	75456
EXP_CD630_75001_80000_s_PSO-60-4393	1.08	CD0050	CD0050	putative dual-specificity prolyl/cysteinyl-tRNA synthetase	CAJ66858.1	693	GTTAGATGGGAAAAATCAACTAGACCTTTCTTAAGAACATCTGAGTTTTTATGGCAAGAA	75548
EXP_CD630_75001_80000_s_PSO-60-4260	0.857	CD0050	CD0050	putative dual-specificity prolyl/cysteinyl-tRNA synthetase	putative dual-specificity prolyl/cysteinyl-tRNA synthetase	694	TATGTGAAGAATTACTTGCAATGCCAGTTGTAGCTGGTCAAAAAAGTGAAAGTGAGAAAT	75681
EXP_CD630_75001_80000_s_PSO-60-4179	1.028	CD0050	CD0050	putative dual-specificity prolyl/cysteinyl-tRNA synthetase	putative dual-specificity prolyl/cysteinyl-tRNA synthetase	695	ATACTATAGAAGCTATGATGCATGATGGTAAAGCATTACAATCAGGTACAAGTCACTTCC	75762
EXP_CD630_75001_80000_s_PSO-60-4120	1.217	CD0050	CD0050	putative dual-specificity prolyl/cysteinyl-tRNA synthetase	CAJ66859.1	696	CTAGGTCAACACTTTACTAAGGCTTTTGATATTACTTTTGCAGATAGGGAAGGAAATTTA	75821
EXP_CD630_75001_80000_s_PSO-60-3922	0.936	CD0050	CD0050	putative dual-specificity prolyl/cysteinyl-tRNA synthetase	CAJ66859.1	697	AAAAAAGGAAATGTAATGGAGACTGTTGATAAAATATATGCAGATTTAAAAGCTAAGGGA	76019
EXP_CD630_75001_80000_s_PSO-60-3765	1.135	CD0050	CD0050	putative dual-specificity prolyl/cysteinyl-tRNA synthetase	CAJ66859.1	698	CAAAAGATATAGAAAATAATCAAGCTATGGTATTTAGAAGAGATACTTTAGAAAAGGATT	76176
EXP_CD630_75001_80000_s_PSO-60-3653	0.893	CD0050	CD0050	putative dual-specificity prolyl/cysteinyl-tRNA synthetase	CAJ66859.1	699	ACACAATGATATGTTTGAAAAAGCAAGAAAACATAGAGAAGACAATACATCTATAGTTGA	76288
EXP_CD630_75001_80000_s_PSO-60-3499	0.978	CD0050	CD0050	putative dual-specificity prolyl/cysteinyl-tRNA synthetase	CAJ66859.1	700	GAAGAAACAGGAGCAACTATAAGATGCTTACCTTTTGAACAAGAAAACTTAGGTCACAAG	76442
EXP_CD630_75001_80000_s_PSO-60-3359	1.087	CD0050/1	CD0050/1			701	GTAGAAAGTATTTAATACTTTATCCCAGTTTTTTGTTTTTTATGAGTAATAAAATGTATT	76582
EXP_CD630_75001_80000_s_PSO-60-3314	0.978	CD0050/1	CD0050/1			702	GTAATAAAATGTATTTGTAACTATGTCATAAGATAAGTCATAGATACTTATATTAAAAAG	76627
EXP_CD630_75001_80000_s_PSO-60-3143	1.324	CD0050/1	CD0050/1		CAJ66860.1	703	TGCTTTTAATTTTTAGAAAATAAATGACTTAAAAGAAAGATTTATGAAATTAAAACTAGG	76798
EXP_CD630_75001_80000_s_PSO-60-3043	1.124	CD0050/1	CD0050/1		CAJ66860.1	704	GGATATTATTATTAGATTTGATTAAAAATAAACTTGCAAAACAATGTACTAGTTTAATAT	76898
EXP_CD630_75001_80000_s_PSO-60-2952	1.127	CD0050/1	CD0050/1		CAJ66860.1	705	AGTAAAAATGAATGTAAGAGTAAGGTTTGCACCAAGTCCAACAGGATTTGTACATATAGG	76989
EXP_CD630_75001_80000_s_PSO-60-2845	1.125	CD0051	gltX	glutamyl-tRNA synthetase	CAJ66860.1	706	GCGGAGAATATATATTAAGAGTGGAAGATACAGACCAAAGTAGATTAGTAGAAGGTGCTA	77096
EXP_CD630_75001_80000_s_PSO-60-2810	1.085	CD0051	gltX	glutamyl-tRNA synthetase	CAJ66860.1	707	CAAAGTAGATTAGTAGAAGGTGCTATAGAGAATATGCTTAATGCTATGAAATGGGCTGGG	77131
EXP_CD630_75001_80000_s_PSO-60-2677	1.172	CD0051	gltX	glutamyl-tRNA synthetase	CAJ66860.1	708	TTCAATCTCAAAGATTAGATATATACCAAGAATATATAAAGCAACTTTTAGATAGTGGAA	77264
EXP_CD630_75001_80000_s_PSO-60-2617	1.037	CD0051	gltX	glutamyl-tRNA synthetase	glutamyl-tRNA synthetase	709	AAGCTTATTACTGTTTCTGTACAAAAGAAAGACTGGATGAAGTAAGAGATGCTCAAAGAG	77324
EXP_CD630_75001_80000_s_PSO-60-2469	1.065	CD0051	gltX	glutamyl-tRNA synthetase	glutamyl-tRNA synthetase	710	TGTTATAAGATTAAGATTGCCAGAGAATCATACAATTAAGTTTACAGACTTAGTTAGAGG	77472
EXP_CD630_75001_80000_s_PSO-60-2388	1.04	CD0051	gltX	glutamyl-tRNA synthetase	glutamyl-tRNA synthetase	711	TGACTTAGATGACCAAGTATTAATGAAAACAGATGGATTTCCAACTTATCATTTTGCAGT	77553
EXP_CD630_75001_80000_s_PSO-60-2260	1.157	CD0051	gltX	glutamyl-tRNA synthetase	CAJ66861.1	712	CAAAACATGTTTATTTATATGAAGCTTTTGGATGGGAAGCACCTGTATTTGTGCATTTAC	77681
EXP_CD630_75001_80000_s_PSO-60-2151	0.928	CD0051	gltX	glutamyl-tRNA synthetase	CAJ66861.1	713	TGTAGCTGTTGAAGACTTTAAGAAAAAAGGATATTTACCAGAGGGATTAGTAAACTATGT	77790
EXP_CD630_75001_80000_s_PSO-60-2101	1.363	CD0051	gltX	glutamyl-tRNA synthetase	CAJ66861.1	714	TAAACTATGTAGCATTAGTTGGTTGGTCTCCTGAAGATAATCAAGAATTGTTTACAATGG	77840
EXP_CD630_75001_80000_s_PSO-60-1997	1.005	CD0051	gltX	glutamyl-tRNA synthetase	CAJ66861.1	715	GGTGGAGTATTTGATACTGAAAAATTAAATTGGGTTAATCAGCATTATATAAAAGATGGT	77944
EXP_CD630_75001_80000_s_PSO-60-1857	0.852	CD0051	gltX	glutamyl-tRNA synthetase	CAJ66861.1	716	ATATGATTTCTTAAAGAGTATGATATCAGTACTTAAAGAGAAATTACAATATGTAAAAGA	78084
EXP_CD630_75001_80000_s_PSO-60-1800	1.169	CD0051	gltX	glutamyl-tRNA synthetase	CAJ66861.1	717	AGAAGTTACTGAACATGCAAGTATATTTTTTGGAGATAAAATAGAGGTAGAAACTGAAGA	78141
EXP_CD630_75001_80000_s_PSO-60-1646	0.941	CD0051	gltX	glutamyl-tRNA synthetase	glutamyl-tRNA synthetase	718	GTTCAAGCTATGCTTAAAGAAATACAAAAAGAGTACAAAATAAAAGGGAAAAATTTATTT	78295
EXP_CD630_75001_80000_s_PSO-60-1598	1.24	CD0051	gltX	glutamyl-tRNA synthetase	CAJ66862.1	719	AAAAATTTATTTATGGGCTCAAGAATAATTTTGACAGGGCAAATGCATGGTCCAGATTTA	78343
EXP_CD630_75001_80000_s_PSO-60-1498	1.103	CD0051/52	CD0051/52		CAJ66862.1	720	ATAGAATAGCTTATGTAAAAAATAATATATTATAGTCATAAAAGTCCGCTAATTTAGAAG	78443
EXP_CD630_75001_80000_s_PSO-60-1400	1.438	CD0051/52	CD0051/52		CAJ66862.1	721	CTTAAGAAAATGAAGGTATTTAAGGTAATAAATTTAATATATAAAAAGCAAAGCAAAAAT	78541
EXP_CD630_75001_80000_s_PSO-60-1243	1.018	CD0051/52	CD0051/52		CAJ66862.1	722	ATGTATAGTAATATTGATGATGTTAAAAAGGAATTAAAGGAGCTATGCTTAGAATATGTT	78698
EXP_CD630_75001_80000_s_PSO-60-1189	1.164	CD0051/52	CD0051/52		CAJ66862.1	723	TATGTTACAATTTTAGAAAAATTAAAAGATGAAAAAATGATTACAGAAGAAACTTTTGAA	78752
EXP_CD630_75001_80000_s_PSO-60-1086	0.905	CD0051/52	CD0051/52			724	GGATGGTAATAGTATTATTATTATGTAGTTTGAAAGATAGTACGAAAAATGATAGTAATA	78855
EXP_CD630_75001_80000_s_PSO-60-951	1.085	CD0052	cysS	cysteinyl-tRNA synthetase	cysteinyl-tRNA synthetase	725	TGATGAGTGTGAAAGTTTATAATACATTGACTAGAACAAAAGAAGAATTTGTTCCATTAG	78990
EXP_CD630_75001_80000_s_PSO-60-859	1.008	CD0052	cysS	cysteinyl-tRNA synthetase	cysteinyl-tRNA synthetase	726	CCAACAGTTTATAACTATATACACATAGGTAATGCAAGACCATTTATAATATTTGATACT	79082
EXP_CD630_75001_80000_s_PSO-60-765	0.968	CD0052	cysS	cysteinyl-tRNA synthetase	cysteinyl-tRNA synthetase	727	TAACTTATGTACAAAACTTTACAGATGTTGATGATAAGATTATAAATAGAAGTCATGAGG	79176
EXP_CD630_75001_80000_s_PSO-60-646	1.158	CD0052	cysS	cysteinyl-tRNA synthetase	CAJ66863.1	728	GATGGGCTAGGAATAAAAAGAGCTACTGTTCATCCTCAGGTTACAGATAATATACAACAG	79295
EXP_CD630_75001_80000_s_PSO-60-590	1.206	CD0052	cysS	cysteinyl-tRNA synthetase	CAJ66863.1	729	ACAGATTATAGAGTTTATAAAAGAGTTGGAAGATAAGGGATATGCATATGCAGTAAATGG	79351
EXP_CD630_75001_80000_s_PSO-60-492	1.342	CD0052	cysS	cysteinyl-tRNA synthetase	CAJ66863.1	730	GAAAACTTTCAGGTCAAAAACAAGAAGATTTAGAGGCAGGGGCTAGAATTGAGGTTAATG	79449
EXP_CD630_75001_80000_s_PSO-60-343	1.099	CD0052	cysS	cysteinyl-tRNA synthetase	CAJ66863.1	731	CCAGGATGGCATATAGAATGTTCTGTTATGTCTAAGAGATATTTAGGTGAAACAATTGAT	79598
EXP_CD630_75001_80000_s_PSO-60-243	1.037	CD0052	cysS	cysteinyl-tRNA synthetase	CAJ66863.1	732	AAAATGAAATAGCTCAAAGTGAAGCTAGAAGTGGAAAAACATTCTCAAAATACTGGATGC	79698
EXP_CD630_75001_80000_s_PSO-60-193	0.997	CD0052	cysS	cysteinyl-tRNA synthetase	CAJ66863.1	733	TACTGGATGCATAATGGATATATAAATATAAATGATGAAAAGATGAGTAAATCAAAAGGT	79748
EXP_CD630_75001_80000_s_PSO-60-64	1.04	CD0052	cysS	cysteinyl-tRNA synthetase	CAJ66863.1	734	GCACATTATAGAAATCCAGTAAACTTTAGTGATGAGATGTTAAATCAAGCTAAAGCAGGT	79877
EXP_CD630_80001_85000_s_PSO-60-4933	1.231	CD0052	cysS	cysteinyl-tRNA synthetase	CAJ66863.1	735	AGAAAAAGAAGTAGAGCTTGTTAAAGAATTAGATGACTTTAGACAAAAATTCATAGATGC	80008
EXP_CD630_80001_85000_s_PSO-60-4795	0.964	CD0052	cysS	cysteinyl-tRNA synthetase	CAJ66863.1	736	TGAAAATTCTTCTTTGGAGTTTGCTAAAAAATGCTTAGATGAATTTAATGAACTTACAGG	80146
EXP_CD630_80001_85000_s_PSO-60-4698	0.952	CD0052	cysS	cysteinyl-tRNA synthetase	CAJ66863.1	737	TTAGATAAAGACATTGAAGAATTGATACAAAAAAGAACTGATGCAAAGAAAAATAAAGAG	80243
EXP_CD630_80001_85000_s_PSO-60-4579	1.07	CD0052/3	CD0052/3		CAJ66863.1	738	CACAAGACAAGGTGTTAAGTGGAAAAGGATATAAAAATGGAAAAAACTGAATTAGTTACT	80362
EXP_CD630_80001_85000_s_PSO-60-4481	0.919	CD0053		conserved hypothetical protein	CAJ66863.1	739	GTATGAGACATATATAAGAGAATATTTAATTAGACAGAATACACAAAGAAAAGTTAATGA	80460
EXP_CD630_80001_85000_s_PSO-60-4390	1.116	CD0053		conserved hypothetical protein	CAJ66863.1	740	GCTAAAGCTCAGGCAACTATAATTCATGAAATTGAAATTGAGTTAACTGAAGAAGAGAGT	80551
EXP_CD630_80001_85000_s_PSO-60-4255	0.648	CD0053		conserved hypothetical protein	CAJ66863.1	741	GCAACTGGGTTTGAGGCATTAGTGGGATATTTGTATTTAAATAATGAAATAGAGAGACTT	80686
EXP_CD630_80001_85000_s_PSO-60-4091	1.002	CD0053/4	CD0053/4		CAJ66863.1	742	AATGTATAATAAATATATAGAAATTAGTAATGAGAAAGGATAAAAAGTTATGAAAGTAAA	80850
EXP_CD630_80001_85000_s_PSO-60-3947	1.11	CD0054	thyX	putative thymidylate synthase	putative thymidylate synthase	743	AGAAAAAGACTTAACAGATGAAAGTATAGAGAAATTTTTAAATATGTTATTAAGTATAGG	80994
EXP_CD630_80001_85000_s_PSO-60-3869	0.952	CD0054	thyX	putative thymidylate synthase	CAJ66864.1	744	ACATGCTTCATTTACATTTTCAATAGAAGGTATTTCAAGGGCTTGTTCACATCAAATTGT	81072
EXP_CD630_80001_85000_s_PSO-60-3828	0.897	CD0054	thyX	putative thymidylate synthase	CAJ66864.1	745	CTTGTTCACATCAAATTGTTAGACATCGTATAGCTAGTTTTTCACAACAAAGTCAAAGAT	81113
EXP_CD630_80001_85000_s_PSO-60-3692	1.211	CD0054	thyX	putative thymidylate synthase	CAJ66864.1	746	AGACTCCATGAAAAAAGACCAAGAGAATTATGATAAGTTAGTTGAAATATTGTTTGAAAA	81249
EXP_CD630_80001_85000_s_PSO-60-3564	1.148	CD0054	thyX	putative thymidylate synthase	CAJ66864.1	747	CAATAGAAGATGCTAGATACGTATTTCCAAATGCATGTGAAACAAAAATGGTATTTACTA	81377
EXP_CD630_80001_85000_s_PSO-60-3342	0.886	CD0054/5	CD0054/5		CAJ66864.1	748	AAGGAACTATGACTTGTGGAGATATAGTTCAAGTTAGAGAAAAATTTAAGGCCTTGTAGG	81599
EXP_CD630_80001_85000_s_PSO-60-3268	1.024	CD0055	CD0055	putative tRNA/rRNA methyltransferase	CAJ66864.1	749	GCGAGTATAGAAGGAAGAAATCCGGTAATAGAAGCAATAAAAAGCGACAGAGAAATAGAT	81673
EXP_CD630_80001_85000_s_PSO-60-3198	0.9	CD0055	CD0055	putative tRNA/rRNA methyltransferase	CAJ66864.1	750	TTGCAAATTCAGCTAAAGAAGGTTCAATTAAGAAAATAATAGGAATGGCTAAAGATAAGA	81743
EXP_CD630_80001_85000_s_PSO-60-3100	1.018	CD0055	CD0055	putative tRNA/rRNA methyltransferase	CAJ66864.1	751	GAAGTAAGTACAAGTCATTCACATCAAGGTGTAATAGCTTATGCAAGTGAGTATAAGTAT	81841
EXP_CD630_80001_85000_s_PSO-60-3015	1.072	CD0055	CD0055	putative tRNA/rRNA methyltransferase	CAJ66864.1	752	TAGCAAAGAATAAAGATGAAGACCCATTTTTCATTATATTAGATGAGATAACAGACCCAC	81926
EXP_CD630_80001_85000_s_PSO-60-2907	1.061	CD0055	CD0055	putative tRNA/rRNA methyltransferase	CAJ66864.1	753	GAGTTATCATTCCAAAAAGAAGGTCTGTACACATAACTCCTGTAGTTGCCAAAGCATCTG	82034
EXP_CD630_80001_85000_s_PSO-60-2704	0.935	CD0055	CD0055	putative tRNA/rRNA methyltransferase	CAJ66864.1	754	GGTGTAGTAATTGGAAGTGAAGGTTTTGGAATATCTAGATTGGTTAAACAAAACTGTGAC	82237
EXP_CD630_80001_85000_s_PSO-60-2571	0.871	CD0055/6	CD0055/6		CAJ66864.1	755	ATGAGATATTCAGACAAAGACTGGATAAAAGTAAATAGGCATGAAAAAAAATATAAATCA	82370
EXP_CD630_80001_85000_s_PSO-60-2449	0.916	CD0056	CD0056	conserved hypothetical protein	CD0050/1	756	AAGAGGACTTAGAAGATTCTCGAGAAAAGCTTATTGATGACATTATAGAATTTTCTGAGT	82492
EXP_CD630_80001_85000_s_PSO-60-2348	1.134	CD0056	CD0056	conserved hypothetical protein	CD0050/1	757	GTTAAAAATTCTCGAGAAAAAGTTGAAAAAAGAAAACACATAACAATAGTTTATACAAGA	82593
EXP_CD630_80001_85000_s_PSO-60-2251	0.973	CD0056	CD0056	conserved hypothetical protein	CD0050/1	758	TAACTTCTTTATCAAAGTATGATGATGTAAAAGTAGCCACTAATGACTATGCAGAACAGC	82690
EXP_CD630_80001_85000_s_PSO-60-2167	1.184	CD0056	CD0056	conserved hypothetical protein	CD0050/1	759	CTAGAATGTCTGCAAGAGAATTAAAGTTAGAGTTAGATCGTTCCAAGAATAAAATGAAGG	82774
EXP_CD630_80001_85000_s_PSO-60-2049	1.101	CD0056/7	CD0056/7		CD0050/1	760	TAAAGAAACATTGTCGAAACTTGAGAACATTCGTAGAAAGCGTTGAAATTACTAGGTTCT	82892
EXP_CD630_80001_85000_s_PSO-60-1949	1.205	CD0057	sigH	RNA polymerase sigma-H factor	CAJ66865.1	761	GGAGATTTACATGTTGGTAGCAAAAGAAAAAAGTTATGAGTTAGTGGACAATTGTCAGCA	82992
EXP_CD630_80001_85000_s_PSO-60-1846	1.131	CD0057	sigH	RNA polymerase sigma-H factor	CAJ66865.1	762	ATAGCACTAGAGTACATTATTACTAAATACAGAAATTTTGTAAAGGCAAAAGCAAAGTCA	83095
EXP_CD630_80001_85000_s_PSO-60-1802	1.077	CD0057	sigH	RNA polymerase sigma-H factor	CAJ66865.1	763	GGCAAAAGCAAAGTCATATTTTTTAATTGGAGCAGATAAAGAAGATATAATACAAGAAGG	83139
EXP_CD630_80001_85000_s_PSO-60-1700	1.29	CD0057	sigH	RNA polymerase sigma-H factor	CAJ66865.1	764	TAAGACCAATTCATTTAAATGTTTTGCGGAGATATGTATAACAAGACAAATAATAACTGC	83241
EXP_CD630_80001_85000_s_PSO-60-1568	1.048	CD0057	sigH	RNA polymerase sigma-H factor	CAJ66865.1	765	TGAAGAGTCAGACAGAACACTTTTAGATATTATAGCTACAAGTATAGTAACAGATCCAGA	83373
EXP_CD630_80001_85000_s_PSO-60-1495	0.712	CD0057	sigH	RNA polymerase sigma-H factor	CAJ66865.1	766	AGTAAAGAAGAGTTGAAAAATATAGAATCAAAAATGAACGAATTGTTAAGTGACTTGGAA	83446
EXP_CD630_80001_85000_s_PSO-60-1348	0.796	CD0057/8	CD0057/8		CAJ66865.1	767	GCTTTACAAAGGGTTAAGAGAAAATTAGAAAAACATCTTGAAAACAGAAATGATTAATAG	83593
EXP_CD630_80001_85000_s_PSO-60-1247	0.911	CD0057/8	CD0057/8		CAJ66865.1	768	ATATCGAAAGATAAGGGAGGAAATTCAAAATGGCTAAAGCTAAATACGAAAGAACAAAAC	83694
EXP_CD630_80001_85000_s_PSO-60-1193	1.127	CD0058/71	tufA/B	elongation factor TU	CAJ66865.1	769	CAAAACCTCATGTTAATATAGGGACAATAGGACACGTAGACCACGGTAAAACTACATTAA	83748
EXP_CD630_80001_85000_s_PSO-60-1081	0.94	CD0058/71	tufA/B	elongation factor TU	CAJ66865.1	770	AGATTTCGCAAACATAGATAAAGCTCCAGAAGAAAGAGAAAGAGGAATCACAATATCAAC	83860
EXP_CD630_80001_85000_s_PSO-60-996	1.155	CD0058/71	tufA/B	elongation factor TU	CAJ66865.1	771	AATAGACACTATGCACACGTTGACTGCCCAGGACATGCTGACTACGTTAAGAACATGATA	83945
EXP_CD630_80001_85000_s_PSO-60-877	1.046	CD0058/71	tufA/B	elongation factor TU	CAJ66865.1	772	GCCACAAACAAGAGAGCATATACTATTATCAAGACAAGTTGGAGTACCATATATAGTAGT	84064
EXP_CD630_80001_85000_s_PSO-60-656	1.126	CD0058/71	tufA/B	elongation factor TU	CAJ66865.1	773	GAGATAAGATAGTAGAATTATTCGAGCAAATAGATGAGTATATACCAGCTCCAGAGAGAG	84285
EXP_CD630_80001_85000_s_PSO-60-543	1.159	CD0058/71	tufA/B	elongation factor TU	CAJ66865.1	774	AGAGGAACAGTTGCAACAGGAAGAGTGGAAAGAGGAGTACTAAAAGTACAAGACGAAGTA	84398
EXP_CD630_80001_85000_s_PSO-60-493	0.86	CD0058/71	tufA/B	elongation factor TU	elongation factor TU	775	AGACGAAGTAGAATTAGTAGGATTAACAGAAGCACCAAGAAAAGTAGTAGTAACAGGAGT	84448
EXP_CD630_80001_85000_s_PSO-60-394	0.946	CD0058/71	tufA/B	elongation factor TU	elongation factor TU	776	GGATAATATAGGAGCATTATTAAGAGGAGTACAAAGAAACGAGATAGAAAGAGGACAAGT	84547
EXP_CD630_80001_85000_s_PSO-60-258	0.896	CD0058/71	tufA/B	elongation factor TU	elongation factor TU	777	GGAAGACATACACCATTCTTTGATGGATATAGACCACAATTCTATTTCAGAACAACAGAC	84683
EXP_CD630_80001_85000_s_PSO-60-171	1.053	CD0058/71	tufA/B	elongation factor TU	elongation factor TU	778	GGAATAGAGATGGTAATGCCTGGAGATAACGTAACAATGGAAGTAGACTTAATAAACTCA	84770
EXP_CD630_80001_85000_s_PSO-60-45	0.751	CD0058 (tufA)-CD0058A	CD0058 (tufA)-CD0058A			779	GTTGCTACAATAATAGAGTAATTCTTTACTAAACTGATGGATTAAAAGGAATAACAAAAA	84896
EXP_CD630_85001_90000_s_PSO-60-4891	1.088	CD0058 (tufA)-CD0058A	CD0058 (tufA)-CD0058A		CAJ66866.1	780	GAAGTTAATAATATCTTGAATACTGTAGATTTTTAATAAATACATATTTTAAAGATATTA	85050
EXP_CD630_85001_90000_s_PSO-60-4787	1.021	CD0058 (tufA)-CD0058A	CD0058 (tufA)-CD0058A		CAJ66866.1	781	GAGGTGTATCAGATGAGAGTTAAAGTAACTTTAGCATGTACAGAGTGTAAGCAAAGAAAC	85154
EXP_CD630_85001_90000_s_PSO-60-4737	0.998	CD0058A	rpmG	50S ribosomal protein L33	CAJ66866.1	782	GCAAAGAAACTACAACACTACTAAGAATAAGAAAAACAATCCAGACAGAATAGAATTACA	85204
EXP_CD630_85001_90000_s_PSO-60-4589	0.858	CD0059	secE	preprotein translocase SecE subunit	CAJ66866.1	783	AAAAAATGACGGTGCAAAAACTAAAAAAAGGTTTAGTTTGTTTGGATACTTAAAAGAAAC	85352
EXP_CD630_85001_90000_s_PSO-60-4501	1.109	CD0059	secE	preprotein translocase SecE subunit	CAJ66866.1	784	CCGACAAAAAAGGAACTGTTTAAAAACACAAGTATAGTTTTAACTGTAGTTATTTCATGC	85440
EXP_CD630_85001_90000_s_PSO-60-4380	1.053	CD0059/60	CD0059/60		CAJ66866.1	785	AGACGAAAAGAGGTAAGTTAAATGTCAGAATTACAAGAAGCAAGTTGGTATGTAGTTCAT	85561
EXP_CD630_85001_90000_s_PSO-60-4333	1.022	CD0060	nusG	transcription antitermination protein	CAJ66866.1	786	GTATGTAGTTCATACCTATTCGGGACATGAAAATAAAGTTAAAGCTACAATTGAGAAAGC	85608
EXP_CD630_85001_90000_s_PSO-60-4153	1.035	CD0060	nusG	transcription antitermination protein	CAJ66866.1	787	TGTTTTGGTTAAAATGATAATAACTGATGAATCTTGGTATGTAGTAAGAAATACTAAGGG	85788
EXP_CD630_85001_90000_s_PSO-60-3966	0.868	CD0060	nusG	transcription antitermination protein	CAJ66866.1	788	ACAGTAAAAGTATCTCAAGGACCATTTAGTGGACAAATAGGTAACATAGAAGAAATTGAC	85975
EXP_CD630_85001_90000_s_PSO-60-3878	0.776	CD0060	nusG	transcription antitermination protein	CAJ66866.1	789	TAAATGCATTTGGTAAAAGGACTCTATTTGTAATAGAGCTTGAAGGTATAGAAAAAATCT	86063
EXP_CD630_85001_90000_s_PSO-60-3778	1.16	CD0061	rplK	50S ribosomal protein L11	CAJ66866.1	790	ATGGCTAAAAAAGTTATAGGTCAAATAAAATTACAAATACCTGCAGGAAAGGCTACTCCA	86163
EXP_CD630_85001_90000_s_PSO-60-3674	1.104	CD0061	rplK	50S ribosomal protein L11	CAJ66866.1	791	AATGGGATTCACAAAAGAATTTAATGCTAAAACTGCAGATCAAGCTGGAATGATAATACC	86267
EXP_CD630_85001_90000_s_PSO-60-3612	0.999	CD0061	rplK	50S ribosomal protein L11	CAJ66866.1	792	TTGTTATAACTGTATATCAAGATAGATCATTCAGTTTTATAACAAAAACTCCACCAGCTG	86329
EXP_CD630_85001_90000_s_PSO-60-3485	1.038	CD0061	rplK	50S ribosomal protein L11	50S ribosomal protein L11	793	TAAAATGACTTCAGCTCAAGTAAGAGAAATAGCTGAATTAAAGATGCCTGACTTAAATGC	86456
EXP_CD630_85001_90000_s_PSO-60-3393	0.935	CD0061/2	CD0061/2		CAJ66867.1	794	CTGGTACTGCTAGAAGCATGGGTGTTGTAATCGAAGACTAATTAAAAGATACACTTTTTT	86548
EXP_CD630_85001_90000_s_PSO-60-3294	0.852	CD0061/2	CD0061/2		CAJ66867.1	795	GAGGAAAATAAAATGGCTAAAAAAGGTAAAAGATATGCAGGTGCATTACAAAAAGTAGAT	86647
EXP_CD630_85001_90000_s_PSO-60-3208	0.938	CD0062	rplA	50S ribosomal protein L1	CAJ66867.1	796	AGCATTAACATTAGTTTCAGATATAGCTGGAGCTAAATTTGATGAGACAGTAGAAGCACA	86733
EXP_CD630_85001_90000_s_PSO-60-3086	0.79	CD0062	rplA	50S ribosomal protein L1	50S ribosomal protein L1	797	CTCATGGAACTGGTAAAACAAAAAGAGTTTTAGTTTTTGCTAAAGGTGAAAAAGCTAAAG	86855
EXP_CD630_85001_90000_s_PSO-60-2976	1.146	CD0062	rplA	50S ribosomal protein L1	CAJ66868.1	798	AAAATACAAGGTGAAAACTGGTTTGACTTTGATATAGTAGTTGCTACTCCAGATATGATG	86965
EXP_CD630_85001_90000_s_PSO-60-2879	0.918	CD0062	rplA	50S ribosomal protein L1	CAJ66868.1	799	AAGGTTTAATGCCAAACCCTAAATCAGGAACAGTTACATTTGATGTAGCTAAAGCTATAG	87062
EXP_CD630_85001_90000_s_PSO-60-2818	0.969	CD0062	rplA	50S ribosomal protein L1	CAJ66868.1	800	TGAAATAAAAGCTGGTAAAGTTGAATACAGATTAGACAAAACTAACATAATACACGTTCC	87123
EXP_CD630_85001_90000_s_PSO-60-2664	1.08	CD0062	rplA	50S ribosomal protein L1	CAJ66868.1	801	GGACAATATTTAAGAAGTATAACAGTAGCTTCTTCAATGGGACCTGGAGTTAAAATAAAC	87277
EXP_CD630_85001_90000_s_PSO-60-2601	0.929	CD0062/3	CD0062/3		CAJ66868.1	802	GCAAGAACAGCTGAATAATAAAACTGTTGACACAGGTTGACAAAAATGTTATTATATCAC	87340
EXP_CD630_85001_90000_s_PSO-60-2480	0.915	CD0062/3	CD0062/3			803	CCGAGGTTTTAGATAAATTGAGATTACTAAAGCTTTTGATGTCTACTTTTGGCAACAAAA	87461
EXP_CD630_85001_90000_s_PSO-60-2386	1.102	CD0062/3	CD0062/3		CAJ66869.1	804	TTTGGTGAAGGAGGTGCACATCTATATGAGAAAAGCTATAGAAATTAAATCAGAAGTTGT	87555
EXP_CD630_85001_90000_s_PSO-60-2275	1.063	CD0063	rplJ	50S ribosomal protein L10	CAJ66869.1	805	TTACAAAGGATTAACAGTTGAAGAAGTAACTGAGTTAAGAAAACAAATGAGAGAAGCTGG	87666
EXP_CD630_85001_90000_s_PSO-60-2152	0.899	CD0063	rplJ	50S ribosomal protein L10	CAJ66869.1	806	GCAATTTAATGATGAATTATTAGTTGGAACTAATGCCATAGCATTTGGATATGATGATCC	87789
EXP_CD630_85001_90000_s_PSO-60-2042	0.972	CD0063	rplJ	50S ribosomal protein L10	CAJ66869.1	807	TGAAATTAAAGATGGGTATTGTGGAAGGTGCATTCTATGATGAATCTAAGATTGTTGAAA	87899
EXP_CD630_85001_90000_s_PSO-60-1945	1.042	CD0063	rplJ	50S ribosomal protein L10	CAJ66869.1	808	ATTACTTGGTAGCTTAAAAGCTCCAGTATCAAACTTCGCATACTTAATAGATGCAATAGC	87996
EXP_CD630_85001_90000_s_PSO-60-1902	1.214	CD0063/4	CD0063/4		CAJ66869.1	809	TTAATAGATGCAATAGCGAAAAAGGCAGAAGGTCAAGAAGAAGCTTAATTGCTTAACTAA	88039
EXP_CD630_85001_90000_s_PSO-60-1799	1.06	CD0063/4	CD0063/4			810	AATGACAATAGAACAAATATTAGAAGCTATAGAAAATATGAAAGTTTTAGAATTAAATGA	88142
EXP_CD630_85001_90000_s_PSO-60-1642	1.083	CD0064	rplL	50S ribosomal protein L7/L12	CAJ66870.1	811	ACTGAGTTTGATGTAGTATTAACTGACGTTGGTTCTTCAAAAGTTGGAGTTATAAAAGCA	88299
EXP_CD630_85001_90000_s_PSO-60-1583	0.97	CD0064	rplL	50S ribosomal protein L7/L12	CAJ66870.1	812	AGTTAGAGAAATAACAGGATTAGGATTAAAAGAAGCTAAAGAAGTAGTTGACAATGCTCC	88358
EXP_CD630_85001_90000_s_PSO-60-1459	0.643	CD0064/5	CD0064/5		CAJ66870.1	813	GCTGGAGCTAAAGTAGAAGTTAAGTAGTTTCTTTAAAAAGATGCCCATTGGGTATCTTTT	88482
EXP_CD630_85001_90000_s_PSO-60-1389	0.917	CD0064/5	CD0064/5		CAJ66870.1	814	AAAAACTATAAAGAAAGTATTTGGAATTATAAAGAAAGTATTTTTATAAAATAAAAAAAA	88552
EXP_CD630_85001_90000_s_PSO-60-1293	0.651	CD0064/5	CD0064/5			815	GGTGTAATGGTATTTTAATTTAACATTATTATCAAATTAAAATATAAACAATTGTTGTAA	88648
EXP_CD630_85001_90000_s_PSO-60-1143	1.194	CD0064/5	CD0064/5		CAJ66871.1	816	AATAAATAATTAATTAACAAATATAAATTTTAAAATAAGTTAGATATTTAGAAAAATCGA	88798
EXP_CD630_85001_90000_s_PSO-60-1069	1.117	CD0064/5	CD0064/5		CAJ66871.1	817	AAAGGACATATTCAAGGAGGAGTTAATAATGGAAAAATTACAAGGAAAAATTGCAGTAGT	88872
EXP_CD630_85001_90000_s_PSO-60-953	0.693	CD0065		NADP-dependent 7-alpha-hydroxysteroid dehydrogenase	CAJ66871.1	818	GAGCAACTGTGTACTTAGCAGCTCGTTCAGAAGAATTAGCTCATGAAGTTATAAATAAAA	88988
EXP_CD630_85001_90000_s_PSO-60-877	1.319	CD0065		NADP-dependent 7-alpha-hydroxysteroid dehydrogenase	CAJ66871.1	819	TTGTGCTAAGTTTGTTTACTTTAATGCTCGTGAAGAAGAGACCTTTACCTCAATGATAGA	89064
EXP_CD630_85001_90000_s_PSO-60-788	1.141	CD0065		NADP-dependent 7-alpha-hydroxysteroid dehydrogenase	CAJ66871.1	820	ATATACTTGTAAACAATTTTGGTTCAACAAACCCTTCTCTTGACAAAGACCTTGTAACTG	89153
EXP_CD630_85001_90000_s_PSO-60-653	1.063	CD0065		NADP-dependent 7-alpha-hydroxysteroid dehydrogenase	CAJ66871.1	821	CTCATATGATAAAGAATGGAAAAGGAAGTATAGTAAATATATCAAGTATAGGTTCAGTAT	89288
EXP_CD630_85001_90000_s_PSO-60-547	1.056	CD0065		NADP-dependent 7-alpha-hydroxysteroid dehydrogenase	NADP-dependent 7-alpha-hydroxysteroid dehydrogenase	822	CAACTCATTAACTCAAAACATAGCTACACAATATGCTAAAGACAATGTTAGATGTAATGC	89394
EXP_CD630_85001_90000_s_PSO-60-449	1.133	CD0065		NADP-dependent 7-alpha-hydroxysteroid dehydrogenase	NADP-dependent 7-alpha-hydroxysteroid dehydrogenase	823	ACAATATGTCTCCAGAGTTCATAAAAGAATTTTTAAAGCATGTTCCTTTAAATCGTATAG	89492
EXP_CD630_85001_90000_s_PSO-60-388	1.189	CD0065		NADP-dependent 7-alpha-hydroxysteroid dehydrogenase	CAJ66872.1/CAJ66886.1	824	GGAACCAGATGATATAGCAAAAGCTGTTCTATTCTATGCTAGTGATGACTCATCATTTAT	89553
EXP_CD630_85001_90000_s_PSO-60-166	1.144	CD0065/66	CD0065/66		CAJ66872.1/CAJ66886.1	825	GGAAAGGTTTGAGGTTCAAAATTCCAAGTTAAATTTATTTATGGTCTTTATTTTGTATAT	89775
EXP_CD630_85001_90000_s_PSO-60-92	1.11	CD0065/66	CD0065/66		CAJ66872.1/CAJ66886.1	826	TATATTTGTATAAATGTAATTATTTACAATCATTTTAATATGGAATTATAATTAAATAGG	89849
EXP_CD630_90001_95000_s_PSO-60-4845	1.174	CD0065/66	CD0065/66		CAJ66872.1/CAJ66886.1	827	AATTATTAGATGCGTTAGAATGAACTATTGTTTTATTTTTAATTATTGAGAGGTGAAAAG	90096
EXP_CD630_90001_95000_s_PSO-60-4785	1.05	CD0065/66	CD0065/66		CAJ66872.1/CAJ66886.1	828	TGAATGCCACATCCTGTCACGATAGGTAAAAGAACTAGAATGAGCTTTTCTAAAATTAAG	90156
EXP_CD630_90001_95000_s_PSO-60-4726	1.098	CD0066	rpoB	DNA-directed RNA polymerase beta chain	CAJ66872.1/CAJ66886.1	829	GGAAATAGCTGATGTGCCAAATCTTATAGAAATTCAAGTAGATTCCTATGAGTGGTTTTT	90215
EXP_CD630_90001_95000_s_PSO-60-4627	0.968	CD0066	rpoB	DNA-directed RNA polymerase beta chain	CAJ66872.1/CAJ66886.1	830	AATAGAAGATTATACTGGTAATCTTATATTGGAATTTGTCGACTATTCTCTAGATGATAA	90314
EXP_CD630_90001_95000_s_PSO-60-4514	1.11	CD0066	rpoB	DNA-directed RNA polymerase beta chain	CAJ66872.1/CAJ66886.1	831	CTCTAAAGGTTAAGGTAAGACTTATAAATAAAGAAACAGGTGAGATAAAAGAACAAGAAG	90427
EXP_CD630_90001_95000_s_PSO-60-4429	1.196	CD0066	rpoB	DNA-directed RNA polymerase beta chain	CAJ66872.1/CAJ66886.1	832	GACAGAAAGAGGAACTTTCGTTATAAATGGAGCAGAAAGAGTTATAGTAAGTCAATTAGT	90512
EXP_CD630_90001_95000_s_PSO-60-4246	0.936	CD0066	rpoB	DNA-directed RNA polymerase beta chain	CAJ66872.1/CAJ66886.1	833	ATCTGTAAGAGTTGATAGAACAAGAAAACAACCAGTTACAGTTTTACTTAGAGCTTTAGG	90695
EXP_CD630_90001_95000_s_PSO-60-4090	1.317	CD0066	rpoB	DNA-directed RNA polymerase beta chain	DNA-directed RNA polymerase beta chain	834	TCTTGTAGAGATATACAAAAAATTAAGACCAGGTGAACCTCCTACTGTAGAAAGTGCATC	90851
EXP_CD630_90001_95000_s_PSO-60-4017	1.17	CD0066	rpoB	DNA-directed RNA polymerase beta chain	DNA-directed RNA polymerase beta chain	835	GCTTTATTCTTTGACCCAAAAAGATATGACCTAGCAAAAGTTGGTAGATATAAATTCAAT	90924
EXP_CD630_90001_95000_s_PSO-60-3870	0.989	CD0066	rpoB	DNA-directed RNA polymerase beta chain	DNA-directed RNA polymerase beta chain	836	GCTGGAGAAAAAATAAGCTATGATTTGGCTAAAGCCATACAAAATGCAGGTATAAATGTA	91071
EXP_CD630_90001_95000_s_PSO-60-3745	1.124	CD0066	rpoB	DNA-directed RNA polymerase beta chain	CAJ66873.1	837	GTCTCACATTGATTTTGACATAGATGATTTAAACATAAAAGAAAAAGTACATTATCCAAC	91196
EXP_CD630_90001_95000_s_PSO-60-3685	1.104	CD0066	rpoB	DNA-directed RNA polymerase beta chain	CAJ66874.1	838	TTTAAAAGAAATTTTAGATGGATATAGTGATGAAGAAGAAATAAAAGAGGCTATAAAATC	91256
EXP_CD630_90001_95000_s_PSO-60-3606	1.135	CD0066	rpoB	DNA-directed RNA polymerase beta chain	CAJ66874.1	839	CCAAAACATATATTATTAGATGATATAATAGCTTCAATAAGTTATGAGTTCAATATATTC	91335
EXP_CD630_90001_95000_s_PSO-60-3496	0.89	CD0066	rpoB	DNA-directed RNA polymerase beta chain	CD0059/60	840	AAGATCTGTAGGTGAATTGTTACAAAATCAAGTTAGAATTGGTCTTTCAAGAATGGAAAG	91445
EXP_CD630_90001_95000_s_PSO-60-3356	0.968	CD0066	rpoB	DNA-directed RNA polymerase beta chain	CAJ66875.1	841	CTGCAATAAAAGAATTTTTTGGTAGTTCTCAGTTATCTCAGTTCATGGATCAAACAAATC	91585
EXP_CD630_90001_95000_s_PSO-60-3150	1.083	CD0066	rpoB	DNA-directed RNA polymerase beta chain	CAJ66875.1	842	ATCGGTCTTATAAACTCTCTAGGAACTTATGCAAAAATAAATGAATTTGGATTTATAGAA	91791
EXP_CD630_90001_95000_s_PSO-60-3106	1.189	CD0066	rpoB	DNA-directed RNA polymerase beta chain	CAJ66875.1	843	ATTTGGATTTATAGAATCACCATATAGAAAATTTGATAAAGAAACATCAACAGTTACTGA	91835
EXP_CD630_90001_95000_s_PSO-60-2992	1.143	CD0066	rpoB	DNA-directed RNA polymerase beta chain	CAJ66875.1	844	AAATGAGCCATTAACAGAAGATGGTAAATTCGTAAACCATAGAGTTGTTTGTAGAACTGT	91949
EXP_CD630_90001_95000_s_PSO-60-2909	1.164	CD0066	rpoB	DNA-directed RNA polymerase beta chain	CAJ66876.1	845	CTGAAAGTAGAGTAGATTACATGGATATATCTCCTAAGCAGGTTGTATCTGTTGCCACTG	92032
EXP_CD630_90001_95000_s_PSO-60-2780	0.916	CD0066	rpoB	DNA-directed RNA polymerase beta chain	CAJ66876.1	846	CAGTGCCTCTAGTTAGAAGAGAAGCACCAATTATAGGAACTGGTATAGAATACAGAGCAG	92161
EXP_CD630_90001_95000_s_PSO-60-2642	0.942	CD0066	rpoB	DNA-directed RNA polymerase beta chain	CAJ66876.1	847	AAAGAGAAGATGGAAACAGAGATAGATATAATCTACTTAAGTTTAAACGTTCAAACTCAG	92299
EXP_CD630_90001_95000_s_PSO-60-2445	0.855	CD0066	rpoB	DNA-directed RNA polymerase beta chain	CAJ66876.1	848	GAAGGTTATAACTACGAGGATGCTATATTAATAAATGAAAGATTAGTTAAAGAAGATAGA	92496
EXP_CD630_90001_95000_s_PSO-60-2368	0.616	CD0066	rpoB	DNA-directed RNA polymerase beta chain	DNA-directed RNA polymerase beta chain	849	AGAAGAATATGAATGTGAAGCTAGAGATACAAAACTAGGGCCAGAGGAAATAACTAGAGA	92573
EXP_CD630_90001_95000_s_PSO-60-2272	1.054	CD0066	rpoB	DNA-directed RNA polymerase beta chain	DNA-directed RNA polymerase beta chain	850	AGATGACAGAGGTATAATAAGAATAGGTGCAGAAGTAGACTCAGGTGATATATTAGTTGG	92669
EXP_CD630_90001_95000_s_PSO-60-2173	0.874	CD0066	rpoB	DNA-directed RNA polymerase beta chain	CAJ66877.1	851	GGAAAGATTACTTCGTGCAATATTTGGAGAAAAGGCTAGAGAAGTTAGAGATACTTCACT	92768
EXP_CD630_90001_95000_s_PSO-60-2100	0.989	CD0066	rpoB	DNA-directed RNA polymerase beta chain	CAJ66877.1	852	GGTGAATCTGGTATAATAGTTGATGTAAAAGTATTTACTAGAGAAAATGGAGATGATTTA	92841
EXP_CD630_90001_95000_s_PSO-60-2004	1.102	CD0066	rpoB	DNA-directed RNA polymerase beta chain	CAJ66877.1	853	GCTAAAAAGAGAAAAATAAAAGTTGGAGATAAAATGGCTGGTCGTCATGGTAATAAAGGG	92937
EXP_CD630_90001_95000_s_PSO-60-1902	1.396	CD0066	rpoB	DNA-directed RNA polymerase beta chain	CAJ66877.1	854	GAAAATGGAACACCACTAGACATAATACTTAACCCACAAGGTATACCATCACGTATGAAC	93039
EXP_CD630_90001_95000_s_PSO-60-1744	0.996	CD0066	rpoB	DNA-directed RNA polymerase beta chain	CAJ66877.1	855	AATGGATGCTCTTGAAGAAGCTGGGTATCCTAGAGATGGTAAATTAACTTTATATGATGG	93197
EXP_CD630_90001_95000_s_PSO-60-1649	0.93	CD0066	rpoB	DNA-directed RNA polymerase beta chain	CAJ66877.1	856	TTGGATATATGTACTACTTGAAACTACATCACTTAGTAGATGAAAAACTACATGCAAGAA	93292
EXP_CD630_90001_95000_s_PSO-60-1449	1.114	CD0066	rpoB	DNA-directed RNA polymerase beta chain	DNA-directed RNA polymerase beta chain	857	AAGTCTGATGACGTTGTAGGTCGTGTTAGAACATATGAAGCTATAGTTAAAGGTGAAAAT	93492
EXP_CD630_90001_95000_s_PSO-60-1380	1.119	CD0066	rpoB	DNA-directed RNA polymerase beta chain	DNA-directed RNA polymerase beta chain	858	CCAGGAATCCCAGAATCATTTAAGGTTCTTATAAAAGAACTTCAAAGTTTATGCTTAGAT	93561
EXP_CD630_90001_95000_s_PSO-60-1275	0.987	CD0066	rpoB	DNA-directed RNA polymerase beta chain	DNA-directed RNA polymerase beta chain	859	TCTGTGGATGAAGATGATACAATAGGTGAATTTGAGCTAGATGTTGTAAATCATATGGGA	93666
EXP_CD630_90001_95000_s_PSO-60-1173	1.116	CD0066	rpoB	DNA-directed RNA polymerase beta chain	CAJ66878.1	860	TTTGCAGAAAATGCAGAAGATGAGGATATAGAGAATTTAGAAGAATTCACTGAAGATGAT	93768
EXP_CD630_90001_95000_s_PSO-60-1096	0.954	CD0066/7	CD0066/7		CAJ66878.1	861	AGATTTTGATAGTGATGACTTTGATATGTAAATTTAATTAATGTAAATCTCAAATAGAAG	93845
EXP_CD630_90001_95000_s_PSO-60-947	1.098	CD0067	rpoC	DNA-directed RNA polymerase beta' chain	CAJ66878.1	862	AGAAGTTAAAAAGCCAGAAACTATAAATTACCGTACTTTAAAACCAGAAAAAGATGGTCT	93994
EXP_CD630_90001_95000_s_PSO-60-842	1.298	CD0067	rpoC	DNA-directed RNA polymerase beta' chain	CAJ66878.1	863	CTGTGGTAAATATAGAAGAGTTAGATATAAAGGTGTAGTTTGTGATAGATGTGGAGTAGA	94099
EXP_CD630_90001_95000_s_PSO-60-790	1.05	CD0067	rpoC	DNA-directed RNA polymerase beta' chain	DNA-directed RNA polymerase beta' chain	864	GGAGTAGAAGTAACTAAATCAAAAGTAAGAAGAGAGAGAATGGGACATATAGAGCTAGCT	94151
EXP_CD630_90001_95000_s_PSO-60-661	0.885	CD0067	rpoC	DNA-directed RNA polymerase beta' chain	DNA-directed RNA polymerase beta' chain	865	CCAAGATCGTTAGAAAAAATATTATACTTTGCCTCATATGTGGTAGTTGATCCAGGAGAG	94280
EXP_CD630_90001_95000_s_PSO-60-568	0.957	CD0067	rpoC	DNA-directed RNA polymerase beta' chain	CAJ66879.1	866	AAAGAATACAGAACTGCTCTTGAAAAGTATGGATATACTTTTACTGTAGGAATGGGTGCT	94373
EXP_CD630_90001_95000_s_PSO-60-449	0.993	CD0067	rpoC	DNA-directed RNA polymerase beta' chain	CAJ66879.1	867	AGCGGAGTTAAAAGATAGTACAGGGCAAAAGAAAGTTAGAACAATAAGAAGATTAGAAGT	94492
EXP_CD630_90001_95000_s_PSO-60-386	1.015	CD0067	rpoC	DNA-directed RNA polymerase beta' chain	DNA-directed RNA polymerase beta' chain	868	AGAGGCATTTAAAAAGTCTGGAAATAAACCAGAATGGATGATTTTAGATGCAATACCAGT	94555
EXP_CD630_90001_95000_s_PSO-60-250	1.016	CD0067	rpoC	DNA-directed RNA polymerase beta' chain	DNA-directed RNA polymerase beta' chain	869	AGAAGAGTTATAAATAGAAACAATAGACTTAAAAGATTATTAGAGCTTGGAGCTCCAGAT	94691
EXP_CD630_90001_95000_s_PSO-60-151	1.087	CD0067	rpoC	DNA-directed RNA polymerase beta' chain	DNA-directed RNA polymerase beta' chain	870	GTTGATGCATTGATAGATAATGGTAGAAGAGGTAGACCTGTAACAGGACCTGGAAATAGA	94790
EXP_CD630_90001_95000_s_PSO-60-82	1.102	CD0067	rpoC	DNA-directed RNA polymerase beta' chain	DNA-directed RNA polymerase beta' chain	871	TCTTTATCAGATATGTTAAAAGGTAAGCAAGGTCGTTTCCGTCAAAACTTACTTGGTAAG	94859
EXP_CD630_95001_100000_s_PSO-60-4873	1.064	CD0067	rpoC	DNA-directed RNA polymerase beta' chain	DNA-directed RNA polymerase beta' chain	872	AAGTGCGAAATCTATAGTAGAAAAAGTTAAGCCAGAAGTTTGGGATGTTTTAGAAGATGT	95068
EXP_CD630_95001_100000_s_PSO-60-4830	1.238	CD0067	rpoC	DNA-directed RNA polymerase beta' chain	CAJ66880.1	873	GATGTTTTAGAAGATGTTATAAAAAGTCATCCAGTTCTTCTTAACCGTGCACCGACTCTA	95111
EXP_CD630_95001_100000_s_PSO-60-4737	1.104	CD0067	rpoC	DNA-directed RNA polymerase beta' chain	CAJ66880.1	874	TTAGTTGAAGGTAAGGCTATAAAACTACATCCTCTTGTATGTACAGCTTATAATGCAGAC	95204
EXP_CD630_95001_100000_s_PSO-60-4559	0.924	CD0067	rpoC	DNA-directed RNA polymerase beta' chain	CAJ66880.1	875	CTACTCCATCTCAGGATATGGTTTTAGGTTGCTATTATCTAACAATAGAAGCCCAAGATG	95382
EXP_CD630_95001_100000_s_PSO-60-4509	1.114	CD0067	rpoC	DNA-directed RNA polymerase beta' chain	CAJ66880.1	876	GCCCAAGATGGAGCTAAAGGAACAGGTATGGTATTTAAAGACTTTAATGAACTATTACTT	95432
EXP_CD630_95001_100000_s_PSO-60-4432	1.097	CD0067	rpoC	DNA-directed RNA polymerase beta' chain	CAJ66880.1	877	AGTTCATCTACATGCATTAGTGAAACTGAAGGTAACACTTGAAGATGGAAGAAGTTCATT	95509
EXP_CD630_95001_100000_s_PSO-60-4332	1.053	CD0067	rpoC	DNA-directed RNA polymerase beta' chain	CAJ66880.1	878	ATACCTCAAGACTTAGGTTTTGTAGATAGAAAAGAAAATCCATTTGCACTTGAAGTTGAT	95609
EXP_CD630_95001_100000_s_PSO-60-4224	1.176	CD0067	rpoC	DNA-directed RNA polymerase beta' chain	CAJ66880.1	879	AGAAAACACGGAAATACAGAAACAGCTGAATTACTAGATTATATAAAAGCTCTAGGATTT	95717
EXP_CD630_95001_100000_s_PSO-60-4045	1.001	CD0067	rpoC	DNA-directed RNA polymerase beta' chain	DNA-directed RNA polymerase beta' chain	880	AAGAGGTCTAATCTCTGATGAAGAAAGATATGAAAAAGTTATAGAGACATGGACAGAAAC	95896
EXP_CD630_95001_100000_s_PSO-60-4024	1.038	CD0067	rpoC	DNA-directed RNA polymerase beta' chain	DNA-directed RNA polymerase beta' chain	881	AGAAAGATATGAAAAAGTTATAGAGACATGGACAGAAACAACTGATAAAGTTACTGATGC	95917
EXP_CD630_95001_100000_s_PSO-60-3852	1.017	CD0067	rpoC	DNA-directed RNA polymerase beta' chain	DNA-directed RNA polymerase beta' chain	882	AATGCATCTGGTAAAACAGTTGAGATACCAGTTAAATCTAATTTCCGTGAAGGTTTATCA	96089
EXP_CD630_95001_100000_s_PSO-60-3746	1.016	CD0067	rpoC	DNA-directed RNA polymerase beta' chain	DNA-directed RNA polymerase beta' chain	883	CCGATACAGCTATACGTACAGCTGAATCTGGATATTTAACAAGAAGACTTGTTGATGTAA	96195
EXP_CD630_95001_100000_s_PSO-60-3700	1.008	CD0067	rpoC	DNA-directed RNA polymerase beta' chain	CAJ66881.1	884	ACTTGTTGATGTAAGTCAAGATGTTATTGTAAGGGAAATAGATTGTGGAACAGAAGATAC	96241
EXP_CD630_95001_100000_s_PSO-60-3562	1.004	CD0067	rpoC	DNA-directed RNA polymerase beta' chain	CAJ66881.1	885	AGACCCTATATTAAATCCTGAAACTGGAGAAGTTATAGTTGAGGCTGATTCAATGATACA	96379
EXP_CD630_95001_100000_s_PSO-60-3499	0.788	CD0067	rpoC	DNA-directed RNA polymerase beta' chain	CAJ66881.1	886	AGATGAAGCAGAAACTATAGTAGCTTTAGGAATTGAAAAAATTAGGATAAGAACAGTTCT	96442
EXP_CD630_95001_100000_s_PSO-60-3415	1.176	CD0067	rpoC	DNA-directed RNA polymerase beta' chain	CAJ66881.1	887	TTGTTCTAAGTGTTATGGTAGAAACTTGGCAACAGGAAAAGAAGTTAATATAGGTGAAGC	96526
EXP_CD630_95001_100000_s_PSO-60-3270	1.218	CD0067	rpoC	DNA-directed RNA polymerase beta' chain	CAJ66881.1	888	GCTGATATAACTCAAGGTCTACCAAGGGTTGAAGAATTATTTGAAGCTAGAAAACCAAAA	96671
EXP_CD630_95001_100000_s_PSO-60-3196	1.12	CD0067	rpoC	DNA-directed RNA polymerase beta' chain	CAJ66881.1	889	AACTGAAGTATCTGGTAGAGTTGAAATTGATGAAACAGGAAAGAGAAAAGAAGTAAATGT	96745
EXP_CD630_95001_100000_s_PSO-60-3122	0.868	CD0067	rpoC	DNA-directed RNA polymerase beta' chain	CAJ66881.1	890	GCGAGACTCAAACATATGTAATTCCATATGGTTCTAGATTAAAAGTTAAGCAAGGTCAAA	96819
EXP_CD630_95001_100000_s_PSO-60-3009	0.9	CD0067	rpoC	DNA-directed RNA polymerase beta' chain	CAJ66881.1	891	GTAAGAGTAAATGGTGTTAAGGGAGTTCAAGAATATATAGTTAAAGAAGTTCAAAGAGTG	96932
EXP_CD630_95001_100000_s_PSO-60-2911	0.969	CD0067	rpoC	DNA-directed RNA polymerase beta' chain	CAJ66881.1	892	AGAAGTTATAGTAAGACAAATGCTATCTAAAGTAAAAGTTGAAGACCCAGGAGATACAGA	97030
EXP_CD630_95001_100000_s_PSO-60-2766	1.136	CD0067	rpoC	DNA-directed RNA polymerase beta' chain	CAJ66881.1	893	GCTAAAAGAGTTTTACTTGGTATAACTAAAGCATCTCTTGCAACTGATTCATTCTTATCA	97175
EXP_CD630_95001_100000_s_PSO-60-2653	1.076	CD0067	rpoC	DNA-directed RNA polymerase beta' chain	CAJ66881.1	894	TAAAGAAGACCACTTAATAGGACTTAAAGAAAATGTTATATTAGGTAAGTTAATACCAGC	97288
EXP_CD630_95001_100000_s_PSO-60-2557	1.1	CD0067/8	CD0067/8		CAJ66881.1	895	TGAAAAAATTGAAGATTAATAGCATATAGAGTAAAGAAATCTTGACAACCATTATTTGTG	97384
EXP_CD630_95001_100000_s_PSO-60-2469	0.933	CD0067/8	CD0067/8		CAJ66881.1	896	AAAGTACACTAAGGGCTTGAACAAGTTCTTAGTGACTTTTAGATGGCAATAAATGAGAAC	97472
EXP_CD630_95001_100000_s_PSO-60-2352	1.069	CD0067/8	CD0067/8		CAJ66881.1	897	AAATTGTAAGTAACGAATGTTACAATCAGTCAGTATGAATATTCATATTGATGTAGTTGG	97589
EXP_CD630_95001_100000_s_PSO-60-2255	0.981	CD0068	rpsL	30S ribosomal protein S12	CAJ66881.1	898	AGATGATGCCAACAATTAACCAATTAGTTCGTAAAAGTAGAAAAGCGCTAGAGAAGAAAT	97686
EXP_CD630_95001_100000_s_PSO-60-2182	1.119	CD0068	rpsL	30S ribosomal protein S12	CAJ66881.1	899	ATTACAAAAAGGTTACAACTCTTTAAATAAGAAAGTAACTGACGCTAGTGCCCCACAAAA	97759
EXP_CD630_95001_100000_s_PSO-60-2077	1.042	CD0068	rpsL	30S ribosomal protein S12	CAJ66881.1	900	TAACTCAGCTTTAAGAAAAGTTGCCAGAGTTAGATTAACTAATGGTATAGAAGTTTCTGC	97864
EXP_CD630_95001_100000_s_PSO-60-1943	1.238	CD0068	rpsL	30S ribosomal protein S12	CAJ66881.1	901	TTCCAGGGGTTAGATACCATATACTAAGAGGTACTCTAGATACAGCAGGTGTTGATAAGA	97998
EXP_CD630_95001_100000_s_PSO-60-1887	1.153	CD0068	rpsL	30S ribosomal protein S12	CAJ66881.1	902	AAGAGAAGACAATCAAGATCTAAATACGGTGCGAAGAGACCTAAAGAAGCTAAAAAGTAA	98054
EXP_CD630_95001_100000_s_PSO-60-1751	0.976	CD0068/9	CD0068/9		CAJ66881.1	903	TGTCGAGTACCTATGATTTAAGTTAAATAATTAAGGAGGGAAGCGAAATGCCAAGAAAAG	98190
EXP_CD630_95001_100000_s_PSO-60-1708	1.088	CD0068/9	CD0068/9		CAJ66881.1	904	CGAAATGCCAAGAAAAGGTAATATTCCAAAAAGAGAAGTTTTACCAGATCCTATGTATGG	98233
EXP_CD630_95001_100000_s_PSO-60-1603	0.953	CD0069	rpsG	30S ribosomal protein S7	CAJ66881.1	905	AAAAAAAGGAAAGTCTCAAAGAATAGTTTATGATGCTTTCGCAATTGTTGCTGAAAAGAC	98338
EXP_CD630_95001_100000_s_PSO-60-1457	1.129	CD0069	rpsG	30S ribosomal protein S7	CAJ66881.1	906	CAAACTACCAAGTGCCAATCGAAGTTAGACCTGAAAGAAGACAAACATTAGGTTTAAGAT	98484
EXP_CD630_95001_100000_s_PSO-60-1254	0.96	CD0069/70	CD0069/70		CAJ66881.1	907	TTTGCTCATTACAGATGGTAGGATATATAGATATCTTATAAAATTGAGGATATCATAAGG	98687
EXP_CD630_95001_100000_s_PSO-60-1168	1.072	CD0070	fusA	translation elongation factor G	CAJ66881.1	908	TTTGGAAAGAACTAGGAATATAGGAATCATGGCTCATATAGATGCAGGAAAAACTACTAC	98773
EXP_CD630_95001_100000_s_PSO-60-1095	0.991	CD0070	fusA	translation elongation factor G	CAJ66881.1	909	CTGTTTTATACTGGGCAAACTCATAAAATAGGAGAAACTCATGAAGGAGCTTCTCAAATG	98846
EXP_CD630_95001_100000_s_PSO-60-962	1.405	CD0070	fusA	translation elongation factor G	CAJ66881.1	910	ATAGAATAAACATAATAGATACTCCTGGACACGTGGACTTCACAGTTGAGGTTGAAAGAT	98979
EXP_CD630_95001_100000_s_PSO-60-845	1.248	CD0070	fusA	translation elongation factor G	CAJ66881.1	911	CTCAATCAGAAAATGTATGGAGACAAGCTGAAACTTATGGAGTACCTAGAATAGCTTTTG	99096
EXP_CD630_95001_100000_s_PSO-60-744	0.851	CD0070	fusA	translation elongation factor G	CAJ66881.1	912	GTAAGCATGATGAAATCTAGATTAAATTCTAATGCAGTTCCTATGCAATTACCAATAGGT	99197
EXP_CD630_95001_100000_s_PSO-60-680	1.048	CD0070	fusA	translation elongation factor G	CAJ66881.1	913	AAGATTCATTTATAGGTATAATAGACTTATTAAAAATGGATGCTGTTATATACAAAGACG	99261
EXP_CD630_95001_100000_s_PSO-60-544	0.927	CD0070	fusA	translation elongation factor G	CAJ66881.1	914	AGTTGAATCAGTAGCTGAAACTGATGAAGAATTAATGATGAAATACCTTGAAGGTGAAGA	99397
EXP_CD630_95001_100000_s_PSO-60-469	0.951	CD0070	fusA	translation elongation factor G	CAJ66881.1	915	ATTAAAAGTTGCTATAAGAAAAGCTACTATAGCTTGTGAAATGAACCCAGTTTTCTGTGG	99472
EXP_CD630_95001_100000_s_PSO-60-376	1.244	CD0070	fusA	translation elongation factor G	translation elongation factor G	916	AATAGATGCAGTTTTAGATTACTTACCAGCGCCAACTGATATACCAGCTATAAAAGGTAT	99565
EXP_CD630_95001_100000_s_PSO-60-254	1.112	CD0070	fusA	translation elongation factor G	CAJ66882.1	917	CATTCAAAATAATGACTGACCCATTCGTTGGAAAACTAGCGTTCTTCAGAGTTTATTCTG	99687
EXP_CD630_95001_100000_s_PSO-60-150	1.015	CD0070	fusA	translation elongation factor G	CAJ66882.1	918	AAGAGAGAAAGAATTGGTCGTATATTACAAATGCATGCTAATACAAGAGAAGAAATAACT	99791
EXP_CD630_95001_100000_s_PSO-60-42	1.065	CD0070	fusA	translation elongation factor G	CAJ66882.1	919	ACTACTGGAGACACATTATGTGACCCTGCTAATCCAATAATACTTGAATCTATGGAATTC	99899
EXP_CD630_100001_105000_s_PSO-60-4897	1.157	CD0070	fusA	translation elongation factor G	CAJ66882.1	920	AAGAAGACCCAACTTTCACAGTTAAGACTGACCAAGAAACAGGACAAACTATAATATCTG	100044
EXP_CD630_100001_105000_s_PSO-60-4761	1.084	CD0070	fusA	translation elongation factor G	CAJ66882.1	921	ACCACAAGTTGCATATAGAGAGACTATAACTCAACCAGTTGATGTTGAATACAAGTACTC	100180
EXP_CD630_100001_105000_s_PSO-60-4666	0.967	CD0070	fusA	translation elongation factor G	CAJ66882.1	922	TTAAGATTAGAGTTGCTCCTCAAGAGCCAGGTGAAGGATACAAATTCACAAACAAAACTG	100275
EXP_CD630_100001_105000_s_PSO-60-4600	1.367	CD0070	fusA	translation elongation factor G	CAJ66882.1	923	GATCAGTACCAAAAGAATATGTTGGTCCAGTTGACATGGGTATACAAGGAGCTATGCAAT	100341
EXP_CD630_100001_105000_s_PSO-60-4525	1.2	CD0070	fusA	translation elongation factor G	CAJ66882.1	924	GATATCCAGTTGTAGACGTTGCTGTTGAGTTATATGATGGTTCTTACCATGAGGTTGACT	100416
EXP_CD630_100001_105000_s_PSO-60-4406	0.98	CD0070	fusA	translation elongation factor G	CAJ66882.1	925	GGTAATGCAGTTCTTTTAGAGCCTTACTTCAAAGTAGAAGTTGTTACTCCAGAAGATTAC	100535
EXP_CD630_100001_105000_s_PSO-60-4272	1.289	CD0070	fusA	translation elongation factor G	CAJ66882.1	926	AGTTATAAATGCATTCGTTCCACTTTCAGAAATGTTTGGATACTCAACAGACCTAAGATC	100669
EXP_CD630_100001_105000_s_PSO-60-4192	1.035	CD0070	fusA	translation elongation factor G	CAJ66882.1	927	CTTACACAATGATATTCGATCACTATGAGCAAGTTCCAGCTTCAGTTGCTAAGAAAATAG	100749
EXP_CD630_100001_105000_s_PSO-60-4057	0.974	CD0070/1	CD0070/1		CAJ66882.1	928	TCTAGCACAAGATAAAGGGAGGAAATTCAAAATGGCTAAAGCTAAATACGAAAGAACAAA	100884
EXP_CD630_100001_105000_s_PSO-60-4019	1.081	CD0071/58	tufB/tufA	elongation factor TU	CAJ66882.1	929	AAGCTAAATACGAAAGAACAAAACCTCATGTTAATATAGGGACAATAGGACACGTAGACC	100922
EXP_CD630_100001_105000_s_PSO-60-3889	1.024	CD0071/58	tufB/tufA	elongation factor TU	CAJ66882.1	930	AGATTTCGCAAACATAGATAAAGCTCCAGAAGAAAGAGAAAGAGGAATCACAATATCAAC	101052
EXP_CD630_100001_105000_s_PSO-60-3820	1.047	CD0071/58	tufB/tufA	elongation factor TU	CAJ66882.1	931	TGAGTATGAAACACCAAATAGACACTATGCACACGTTGACTGCCCAGGACATGCTGACTA	101121
EXP_CD630_100001_105000_s_PSO-60-3685	1.082	CD0071/58	tufB/tufA	elongation factor TU	CAJ66882.1	932	GCCACAAACAAGAGAGCATATACTATTATCAAGACAAGTTGGAGTACCATATATAGTAGT	101256
EXP_CD630_100001_105000_s_PSO-60-3617	0.996	CD0071/58	tufB/tufA	elongation factor TU	CAJ66882.1	933	ACAAATGTGACATGGTAGATGATGAAGAGTTATTAGAGTTAGTAGAGATGGAAGTAAGAG	101324
EXP_CD630_100001_105000_s_PSO-60-3464	1.14	CD0071/58	tufB/tufA	elongation factor TU	CAJ66882.1	934	GAGATAAGATAGTAGAATTATTCGAGCAAATAGATGAGTATATACCAGCTCCAGAGAGAG	101477
EXP_CD630_100001_105000_s_PSO-60-3342	1.15	CD0071/58	tufB/tufA	elongation factor TU	CAJ66882.1	935	GTTGCAACAGGAAGAGTGGAAAGAGGAGTACTAAAAGTACAAGACGAAGTAGAATTAGTA	101599
EXP_CD630_100001_105000_s_PSO-60-3202	1.103	CD0071/58	tufB/tufA	elongation factor TU	CAJ66882.1	936	GGATAATATAGGAGCATTATTAAGAGGAGTACAAAGAAACGAGATAGAAAGAGGACAAGT	101739
EXP_CD630_100001_105000_s_PSO-60-3042	0.823	CD0071/58	tufB/tufA	elongation factor TU	CAJ66882.1	937	GGATATAGACCACAATTCTATTTCAGAACAACAGACGTAACAGGAGCTTGTAAGTTACCA	101899
EXP_CD630_100001_105000_s_PSO-60-2979	1.036	CD0071/58	tufB/tufA	elongation factor TU	CAJ66882.1	938	GGAATAGAGATGGTAATGCCTGGAGATAACGTAACAATGGAAGTAGACTTAATAAACTCA	101962
EXP_CD630_100001_105000_s_PSO-60-2919	1.001	CD0071/58	tufB/tufA	elongation factor TU	CAJ66882.1	939	ATAGTTGTAGAAGAGGGATTAAGATTCTCAATAAGAGAAGGTGGAAGAACAGTAGCTTCA	102022
EXP_CD630_100001_105000_s_PSO-60-2753	1.078	CD0071/72	CD0071/72		CAJ66882.1	940	CGCTAAAGCATATATACTAAACTAGTGCCTTGAGACAGATTAACAATCAAGTTTAAGGTT	102188
EXP_CD630_100001_105000_s_PSO-60-2686	0.962	CD0071/72	CD0071/72		CAJ66882.1	941	TGTAATAGAAAATAAAATTGAAAAAAACAGAAAAAAAACTTGAAAAAATGTAACAGATGA	102255
EXP_CD630_100001_105000_s_PSO-60-2613	0.838	CD0071/72	CD0071/72		CAJ66882.1	942	AGTGTGCTTGAGAGATTAAGAAAATAATAATTAAATCCTAGTGAAATACGAACTGATATC	102328
EXP_CD630_100001_105000_s_PSO-60-2502	1.265	CD0071/72	CD0071/72		CAJ66882.1	943	CAACTTGAAAATTAAACACGTGATAAAGGAGGGAAAACAAAATGGCTAAGAATGAAAAAA	102439
EXP_CD630_100001_105000_s_PSO-60-2345	0.961	CD0072	rpsJ	30S ribosomal protein S10	CAJ66882.1	944	ACCTGTGCCTCTACCAACAGAAAAACAAGTTGTAACTATATTAAGAGCTGTACATAAGTA	102596
EXP_CD630_100001_105000_s_PSO-60-2277	1.43	CD0072	rpsJ	30S ribosomal protein S10	CAJ66882.1	945	CTAGAGAACAATTTGAAATAAGAACTCATAAAAGACTAATCGACATAGCTAATCCAACAC	102664
EXP_CD630_100001_105000_s_PSO-60-2145	1.109	CD0072/3	CD0072/3		CAJ66882.1	946	CCCTAAGATATTATCCTATAGATGATTATCTTAGAATGATTACTCTAAAAGATGTAATCC	102796
EXP_CD630_100001_105000_s_PSO-60-2056	1.053	CD0073	rplC	50S ribosomal protein L3	CAJ66882.1	947	GAAAGGAATATTAGGCAAAAAAGTTGGTATGACTCAAATATTCACTGATAAAGGTGTAGT	102885
EXP_CD630_100001_105000_s_PSO-60-1973	1.02	CD0073	rplC	50S ribosomal protein L3	CAJ66882.1	948	CAGGGCCTATGGTCGTTACTCAAATAAAAACAGTTGATAAAGATGGATACAATGCTATAC	102968
EXP_CD630_100001_105000_s_PSO-60-1842	0.872	CD0073	rplC	50S ribosomal protein L3	CAJ66882.1	949	GTTTTAAAGAAACATTTAAAAGAATTTAGAGTAGATTCTGTAGAAGGATACACAGTAGGA	103099
EXP_CD630_100001_105000_s_PSO-60-1767	1.056	CD0073	rplC	50S ribosomal protein L3	50S ribosomal protein L3	950	GATGTATTTGAAGCAGGTGCAAAAATAGATGTTACTGGAATAAGTAAAGGGAAGGGATTC	103174
EXP_CD630_100001_105000_s_PSO-60-1699	1.184	CD0073	rplC	50S ribosomal protein L3	50S ribosomal protein L3	951	AATAAAAAGACATGGACAAAGTAGAGGTCCTGAAACTCACGGTTCTAGATACCACAGAAG	103242
EXP_CD630_100001_105000_s_PSO-60-1580	1.04	CD0073	rplC	50S ribosomal protein L3	50S ribosomal protein L3	952	CTGGACATATGGGAAGCGTAAAGGTAACAGTTCAAAACTTAGAGGTTGTTAAAGTAGATG	103361
EXP_CD630_100001_105000_s_PSO-60-1479	1.06	CD0073/4	CD0073/4		CAJ66883.1	953	GCTAAAGGTTCAGTAGTAACTATAAAAGAAGCTATAAAGGTTTCTAAATAATGACTAACC	103462
EXP_CD630_100001_105000_s_PSO-60-1385	1.301	CD0074	rplD	50S ribosomal protein L4	CAJ66883.1	954	TGTACTAAATGTTAGTGGACAAAACGTTGGAGAAATAGAATTATCAGATTCTATATTTGG	103556
EXP_CD630_100001_105000_s_PSO-60-1295	0.831	CD0074	rplD	50S ribosomal protein L4	CAJ66883.1	955	AGTTGTAAAAAATCAATTAGCAAATAAGAGACAAGGAACTCAATCTGCTAAAACTAGAGC	103646
EXP_CD630_100001_105000_s_PSO-60-1062	0.94	CD0074	rplD	50S ribosomal protein L4	CAJ66883.1	956	CTTTATCTTCAAAAGTTCAAAATAGTGAAGTTATAGTATTAGATGCATTAAACATGGATG	103879
EXP_CD630_100001_105000_s_PSO-60-942	0.831	CD0074	rplD	50S ribosomal protein L4	CAJ66883.1	957	TAGTAGTTATAGCTGACAAAAACGATAACGTAATAAAATCAGCTAGAAATATAGAAGGTG	103999
EXP_CD630_100001_105000_s_PSO-60-850	1.014	CD0074	rplD	50S ribosomal protein L4	50S ribosomal protein L4	958	TATGATATATTAAAATACGATTCATTTATAATAACTACAGATGCTGTTAAAAAAGTGGAG	104091
EXP_CD630_100001_105000_s_PSO-60-781	1.091	CD0074/5	CD0074/5			959	GCATAATGACTAATCCACATGATGTAATAATAAGACCAGTTGTAACTGAGCACAGTATGG	104160
EXP_CD630_100001_105000_s_PSO-60-594	1.056	CD0075	rplW	50S ribosomal protein L23	CAJ66884.1	960	AAAAGTTAAAAGAATGGGTAGAACTCAAGGAAGAACATCAAGCTTTAAGAAAGCAGTAGT	104347
EXP_CD630_100001_105000_s_PSO-60-448	1.547	CD0076	rplB	50S ribosomal protein L2	CAJ66884.1	961	AAAAAAGTTTAGACCAACTTCTCCTGCCTTAAGACAAATGACAGTTTTAGTTTCTGATGA	104493
EXP_CD630_100001_105000_s_PSO-60-370	1.138	CD0076	rplB	50S ribosomal protein L2	50S ribosomal protein L2	962	AGAAAAATCTCTTTTAGTTAACTTAAAGAAAAATGCTGGTAGAAACGTACATGGTAGAAT	104571
EXP_CD630_100001_105000_s_PSO-60-246	1.016	CD0076	rplB	50S ribosomal protein L2	CAJ66885.1	963	AAAGATGGTATACCTGCTAAGGTTGCTACTATAGAATATGATCCAAACAGAACTGCAAAT	104695
EXP_CD630_100001_105000_s_PSO-60-153	1.052	CD0076	rplB	50S ribosomal protein L2	CAJ66885.1	964	AGATATATATTAGCTCCAGTTGGAATTAACGTTGGAGATACTATATTATCAGGATTAGGT	104788
EXP_CD630_100001_105000_s_PSO-60-58	1.104	CD0076	rplB	50S ribosomal protein L2	CAJ66885.1	965	AGATATGCCAGTTGGTACTATCATTCATAATATAGAATTAAAGCCAGGAAAAGGAGCTCA	104883
EXP_CD630_105001_110000_s_PSO-60-4899	1.118	CD0076	rplB	50S ribosomal protein L2	CAJ66885.1	966	AAACTGTAAAGCTACTATAGGTCAAGTTGGAAATATAGAGCATGGTAACGTAGTTATCGG	105042
EXP_CD630_105001_110000_s_PSO-60-4829	0.956	CD0076	rplB	50S ribosomal protein L2	CAJ66885.1	967	AGAAAAAGACATATGGGAATAAGACCTACTGTAAGAGGTTCTGTAATGAACCCTAATGAC	105112
EXP_CD630_105001_110000_s_PSO-60-4661	1.161	CD0076/7	CD0076/7		CAJ66885.1	968	TCAAATAAACTAATAGTATCAAGAAGAACTAAGTAGTAAATTTATTTTTGCTCGGAAAGG	105280
EXP_CD630_105001_110000_s_PSO-60-4593	1.193	CD0076/7	CD0076/7		CAJ66885.1	969	AAATGTCAAGATCAACTAAAAAAGGGCCTTTTGTCCATGCAAGACTTTTAAAGAAGATAG	105348
EXP_CD630_105001_110000_s_PSO-60-4491	1.176	CD0077	rpsS	30S ribosomal protein S19	CAJ66885.1	970	GGTCAAGATCTTCAACTGTATTTCCACAAATGGTAGAAAACACTATAGCTGTTCATGATG	105450
EXP_CD630_105001_110000_s_PSO-60-4416	1.103	CD0077	rpsS	30S ribosomal protein S19	CAJ66885.1	971	CAGTATATATAACAGAAGATATGGTTGGACATAAATTAGGTGAGTTCGTTCCTACTAGAA	105525
EXP_CD630_105001_110000_s_PSO-60-4244	1.119	CD0078	rplV	50S ribosomal protein L22	CAJ66885.1	972	TATCACCAAGAAAAGCAGGCCAAATATGTGACCTTGTTAGAGGAAAGAATGTTGATGAAG	105697
EXP_CD630_105001_110000_s_PSO-60-4227	0.994	CD0078	rplV	50S ribosomal protein L22	CAJ66885.1	973	GGCCAAATATGTGACCTTGTTAGAGGAAAGAATGTTGATGAAGCATTAGCAATATTAAAG	105714
EXP_CD630_105001_110000_s_PSO-60-4132	0.879	CD0078	rplV	50S ribosomal protein L22	CAJ66885.1	974	GGTTGTAAAATCAGCTAAAGCTAACGCAGAAAACAATCACGAAATGGATACTGAAAAATT	105809
EXP_CD630_105001_110000_s_PSO-60-4019	0.857	CD0078	rplV	50S ribosomal protein L22	CAJ66885.1	975	CTAGAGCTATGGGTCGTGCAACTACAATAAGAAAAAGAACTTCTCATATAGAGGTTGTTG	105922
EXP_CD630_105001_110000_s_PSO-60-3873	1.319	CD0079	rpsC	30S ribosomal protein S3	CAJ66885.1	976	AGATTGGGACTCAAGATGGTTCGCTACTGATAAAAAAGAGTTCGGAAACTTATTATTAGA	106068
EXP_CD630_105001_110000_s_PSO-60-3769	1.024	CD0079	rpsC	30S ribosomal protein S3	CAJ66885.1	977	CTGGAGTTGCTAAGATAGAAATAGAAAGATCAGCTAACAAAATAAAAATGGACTTACACG	106172
EXP_CD630_105001_110000_s_PSO-60-3648	0.884	CD0079	rpsC	30S ribosomal protein S3	CAJ66885.1	978	ATTAGAAAAAATGACAAAGAAAACTATAATAGTTAATATAGTAGAAGTAAGAAGTACAGA	106293
EXP_CD630_105001_110000_s_PSO-60-3442	0.893	CD0079	rpsC	30S ribosomal protein S3	CAJ66885.1	979	GAGCTGAAATGGCTAGAACTGAAGGTTATAGTGAAGGAAATGTGCCACTACAAACTTTAA	106499
EXP_CD630_105001_110000_s_PSO-60-3372	0.856	CD0079	rpsC	30S ribosomal protein S3	CAJ66885.1	980	AGATTATGGTTTCGCTGAAGCTGATACAACTTATGGAAAAATCGGTATAAAAGTTTGGAT	106569
EXP_CD630_105001_110000_s_PSO-60-3245	1.051	CD0079	rpsC	30S ribosomal protein S3	CAJ66885.1	981	AGAAGAGACAACAAGAGAGATAATAGAAGAAACGATAGAAGAGGAAATGACAGAAGAGGA	106696
EXP_CD630_105001_110000_s_PSO-60-3222	1.119	CD0079	rpsC	30S ribosomal protein S3	CAJ66885.1	982	TAGAAGAAACGATAGAAGAGGAAATGACAGAAGAGGAAATGATAACAGAGGAAACTACAG	106719
EXP_CD630_105001_110000_s_PSO-60-3042	0.969	CD0080	rplP	50S ribosomal protein L16	CD0070/1	983	CGTAGAGTTCATAGAGGAAGCATGGCTGGGCAAGCTCATAAGGGTAATAAAGTTACTTAT	106899
EXP_CD630_105001_110000_s_PSO-60-3006	0.954	CD0080	rplP	50S ribosomal protein L16	CAJ66886.1/CAJ66872.1	984	CATAAGGGTAATAAAGTTACTTATGGTGAGTTTGGATTAGTAGCATTAGAAGCTTCTTGG	106935
EXP_CD630_105001_110000_s_PSO-60-2880	1.4	CD0080	rplP	50S ribosomal protein L16	CAJ66886.1/CAJ66872.1	985	GTTTGGATAAAAATATTCCCTCATAAACCAGTAACAAGAAAACCAGCAGAGACTCGTATG	107061
EXP_CD630_105001_110000_s_PSO-60-2783	1.016	CD0080	rplP	50S ribosomal protein L16	CAJ66886.1/CAJ66872.1	986	TAGTTAAGCCAGGAAGAGTTATGTTTGAATTAGCAGGTGTTTCTGAAGATAAAGCAAGAG	107158
EXP_CD630_105001_110000_s_PSO-60-2707	0.892	CD0080	rplP	50S ribosomal protein L16	CAJ66886.1/CAJ66872.1	987	TGCACATAAATTACCAATCAAATGTAAATTTGTTAAAAAAGAAGATTTAGAAGTAAAGGG	107234
EXP_CD630_105001_110000_s_PSO-60-2580	1.142	CD0080A	rpmC	50S ribosomal protein L29	CAJ66886.1/CAJ66872.1	988	CGACTTCAAAAGTGAATTATTTAGCTTAAGATTCCAATTAGCTACTGGTCAATTAGAAAA	107361
EXP_CD630_105001_110000_s_PSO-60-2454	1.019	CD0080A/1	CD0080A/1		CAJ66886.1/CAJ66872.1	989	GTTATACGAAACTAGAGCTTAATTTGGAAAGGAGGCTTTTTAAACATGGAAAGAGGAAGA	107487
EXP_CD630_105001_110000_s_PSO-60-2373	1.043	CD0081	rpsQ	30S ribosomal protein S17	CAJ66886.1/CAJ66872.1	990	GTTGTTAGTGATAAGATGGATAAAACAATAGTAGTAGCTGTTGAAGAATTCGTACGTCAT	107568
EXP_CD630_105001_110000_s_PSO-60-2299	0.998	CD0081	rpsQ	30S ribosomal protein S17	CAJ66886.1/CAJ66872.1	991	ACGTGTTAAGAGAACTAAGAAATTCAAGGCTCATGATGAAAAGAATATATGTAACATCGG	107642
EXP_CD630_105001_110000_s_PSO-60-2200	1.069	CD0081/2	CD0081/2		CAJ66886.1/CAJ66872.1	992	AGATAAGAGATTCAGACTAGTTGAAGTTGTTGAGAAAGTTAAGTAGTTTTTGAAGAAGGA	107741
EXP_CD630_105001_110000_s_PSO-60-2111	1.241	CD0082	rplN	50S ribosomal protein L14	CAJ66886.1/CAJ66872.1	993	CGTCTAAGAGTTGCTGATAACTCAGGAGCTAAAGAACTTTTATGTATACGTGTTCTAGGC	107830
EXP_CD630_105001_110000_s_PSO-60-1950	0.975	CD0082	rplN	50S ribosomal protein L14	CAJ66886.1/CAJ66872.1	994	TGTTATAGTAAGAAGCAAACAAGGCGTAAGACGTAATGACGGAAGCTATATATCTTTTGA	107991
EXP_CD630_105001_110000_s_PSO-60-1842	0.941	CD0082	rplN	50S ribosomal protein L14	50S ribosomal protein L14	995	TCGTATATTCGGGCCTGTTGCTAGAGAGTTAAGAGACAATGAATTCATGAAAATAGTTTC	108099
EXP_CD630_105001_110000_s_PSO-60-1748	0.878	CD0082/3	CD0082/3			996	AATAGGACATGATGCGTGTTAAAAAAGGTGACACTGTTGTAGTTATAGCAGGTAAAGATA	108193
EXP_CD630_105001_110000_s_PSO-60-1642	0.894	CD0083	rplX	50S ribosomal protein L24	50S ribosomal protein L24	997	AGTGTTAGTTGAAGGTGTAAATGTAATAACTAAACATCAAAAACCAAGTGCTATGAACCA	108299
EXP_CD630_105001_110000_s_PSO-60-1571	0.996	CD0083	rplX	50S ribosomal protein L24	50S ribosomal protein L24	998	TAATAAATAAAGAAGCCCCAATACACATATCTAATGTAATGCCATTTGATCCTGAAACAG	108370
EXP_CD630_105001_110000_s_PSO-60-1500	1.116	CD0083	rplX	50S ribosomal protein L24	CAJ66887.1	999	AGAGTAAGATATGAAGTAAAAGATGGGAACAAAGTAAGAGTATCAGCAAAGAGCGGAAAA	108441
EXP_CD630_105001_110000_s_PSO-60-1357	0.903	CD0084	rplE	50S ribosomal protein L5	CAJ66887.1	1000	GCTTTAATGGAGAAATTTGGATACAAAAACGTAATGGAGATACCTAAGTTAAATAAAATA	108584
EXP_CD630_105001_110000_s_PSO-60-1300	1.015	CD0084	rplE	50S ribosomal protein L5	50S ribosomal protein L5	1001	ATAGTTATTAACATGGGTATAGGTGACGCTAGAGAAAATCCAAAAGGATTAGAAAAAGGC	108641
EXP_CD630_105001_110000_s_PSO-60-1189	0.809	CD0084	rplE	50S ribosomal protein L5	CAJ66888.1	1002	AGAAAATCTGTTGCTAACTTCAAATTAAGAGAAGGAATGCCAATAGGAACAAAAGTTACA	108752
EXP_CD630_105001_110000_s_PSO-60-962	1.086	CD0084	rplE	50S ribosomal protein L5	CAJ66888.1	1003	AGATAAAGTAAGAGGAATGGATATAATATTTGTTACTACAGCAAAAACTGACGAAGAAGC	108979
EXP_CD630_105001_110000_s_PSO-60-853	1.132	CD0084/A	CD0084/A		CAJ66888.1	1004	GAGGGATTCCCGTGGCTAGAAAAGCGATGGTTGTTAAGCAACAAAGAAAGCAAAAGTACG	109088
EXP_CD630_105001_110000_s_PSO-60-749	0.988	CD0084A	rpsN	30S ribosomal protein S14	CAJ66888.1	1005	TCAGTTTTGAAAAAATTTGGTATATGCCGTATATGCTTTAGAGAATTAGCTTATAAAGGT	109192
EXP_CD630_105001_110000_s_PSO-60-663	1.103	CD0084A/5	CD0084A/5		CAJ66888.1	1006	CTGGTAGAAGCTTGATTAGAATGGAAGGAGGGCAACAAAATGACAATGACAGATCCAATT	109278
EXP_CD630_105001_110000_s_PSO-60-562	1.001	CD0085	rpsH	30S ribosomal protein S8	CAJ66888.1	1007	GCATGAAACTGTAGATGTTCCAGCTTCTAATATGAAGAAAGAATTAGCTAGAATCTTATT	109379
EXP_CD630_105001_110000_s_PSO-60-474	0.882	CD0085	rpsH	30S ribosomal protein S8	30S ribosomal protein S8	1008	GTTATAGAAGATGGAAAACAAGGTATCATAAGAATACAATTAAAGTACGGACAAGAAGGC	109467
EXP_CD630_105001_110000_s_PSO-60-357	0.939	CD0085	rpsH	30S ribosomal protein S8	CAJ66889.1	1009	GCTAACCATGAGATACCAAAAGTATTAAACGGATTAGGAATATCAGTTATATCTACTTCA	109584
EXP_CD630_105001_110000_s_PSO-60-255	1.171	CD0085/6	CD0085/6		CAJ66889.1	1010	GGTGGAGAAGTAATCTGCTACGTTTGGTAATTAATATGAACAATGTAAGGAGGTGCGACC	109686
EXP_CD630_105001_110000_s_PSO-60-158	0.861	CD0086	rplF	50S ribosomal protein L6	CAJ66889.1	1011	CAGGTGTTGAAGTTACTATAGCTGAAGGAAATTTAGTTACAGTAAAAGGTCCAAAAGGAA	109783
EXP_CD630_105001_110000_s_PSO-60-89	0.901	CD0086	rplF	50S ribosomal protein L6	CAJ66889.1	1012	AACAATTAAGTGCTGAGTTAAACATAAAAAAAGAAGAAAATACAATAATGGTTGAAAGAC	109852
EXP_CD630_110001_115000_s_PSO-60-4911	1.315	CD0086	rplF	50S ribosomal protein L6	CAJ66889.1	1013	TAGAGCTCAAAAACAAGGAAAGAAATTAGTTATGAACTTAGGTTTCTCTCATCCAGTTGA	110030
EXP_CD630_110001_115000_s_PSO-60-4837	0.927	CD0086	rplF	50S ribosomal protein L6	50S ribosomal protein L6	1014	AAGGAATAACTGTTGAAGCTCCAAACCAAACAGAGTTAATAGTAAAAGGTATAGACAAGC	110104
EXP_CD630_110001_115000_s_PSO-60-4659	1.051	CD0086/7	CD0086/7		CAJ66890.1	1015	AAAATAATACCAAAACTTAAACGCTAGAAAGGAGTGAGCTAGGTGTTAAAAAAGGCTGAT	110282
EXP_CD630_110001_115000_s_PSO-60-4543	0.841	CD0087	rplR	50S ribosomal protein L18	CAJ66891.1	1016	TTCTCAAAGACCAAGATTATGTGTATTTAGAAGTGCTAACAATATATATGCTCAAATAAT	110398
EXP_CD630_110001_115000_s_PSO-60-4512	0.865	CD0087	rplR	50S ribosomal protein L18	CAJ66891.1	1017	AGTGCTAACAATATATATGCTCAAATAATAGATGACACAAAAAGAGTAACTCTAGTTGCT	110429
EXP_CD630_110001_115000_s_PSO-60-4377	0.82	CD0087	rplR	50S ribosomal protein L18	CAJ66891.1	1018	GAATTAGTTGCTAAAAAAGCTGTTGAAAAAGGAATCACTGAAGTTGTATTTGACAGAGGT	110564
EXP_CD630_110001_115000_s_PSO-60-4197	0.985	CD0088	rpsE	30S ribosomal protein S5	CAJ66891.1	1019	AACTTGACTTACAAGAAAAAGTTGTTGAAGTAAGACGTGTTACTAAGGTTGTAAAAGGTG	110744
EXP_CD630_110001_115000_s_PSO-60-4054	1.063	CD0088	rpsE	30S ribosomal protein S5	CAJ66891.1	1020	GTACCAGACGCTATAAAAAAAGCAGTTGAAGATGCTAAGAAAAATCTAATAGTAGTGCCA	110887
EXP_CD630_110001_115000_s_PSO-60-4030	0.965	CD0088	rpsE	30S ribosomal protein S5	CAJ66891.1	1021	GTTGAAGATGCTAAGAAAAATCTAATAGTAGTGCCAATAGTTGGGACTACAATTCCTCAC	110911
EXP_CD630_110001_115000_s_PSO-60-3863	0.925	CD0088	rpsE	30S ribosomal protein S5	CAJ66891.1	1022	ACTAAAAGACGTTAGAGCTAAATCTTTAGGGTCTAACAATCCAAGAAATATGGTAAATGC	111078
EXP_CD630_110001_115000_s_PSO-60-3776	1.078	CD0088/A	CD0088/A			1023	AACAGTTGAAGATATAGCTAAACTTAGAGGTAAAAAAGTTGAAGAACTTCTAGGGTAAGG	111165
EXP_CD630_110001_115000_s_PSO-60-3659	0.968	CD0088A	rpmD	50S ribosomal protein L30	50S ribosomal protein L30	1024	ACTCCTAACCAAAAAAAGAATGTTGAAGCGTTAGGATTAAGAAAAAGAGAACAAGTTGTT	111282
EXP_CD630_110001_115000_s_PSO-60-3591	0.906	CD0088A	rpmD	50S ribosomal protein L30	CAJ66892.1	1025	AGACAATGCTCAAACAAGAGGTATGATAAATAAAGTAAGTCACTTATTAGAAGTAACTGA	111350
EXP_CD630_110001_115000_s_PSO-60-3344	1.133	CD0089	rplO	50S ribosomal protein L15	CAJ66892.1	1026	TAGGATTTGAAGGTGGACAAATGCCACTAGCTAGAAGACTTCCTAAGAGAGGTTTCAATA	111597
EXP_CD630_110001_115000_s_PSO-60-3268	1.047	CD0089	rplO	50S ribosomal protein L15	CAJ66893.1	1027	TTACACAGAAGTTAATGTTGAAGTTTTAAACAGATTTGAAAATGGAACAGAAATAACTGC	111673
EXP_CD630_110001_115000_s_PSO-60-3175	1.184	CD0089	rplO	50S ribosomal protein L15	CAJ66893.1	1028	AATAGGTAAAGACGGAATTAAAATCTTAGGTGAAGGTAATTTAGAGAAAGCTTTAACTGT	111766
EXP_CD630_110001_115000_s_PSO-60-3092	1.083	CD0089/90	CD0089/90		CAJ66893.1	1029	CAGCTCAAGAAAAAATAGAAAAAGCTGGTGGAAAAGCAGAGTTAGTATAATAACCTGCTA	111849
EXP_CD630_110001_115000_s_PSO-60-2944	1.067	CD0090	prlA	preprotein translocase SecY subunit	CAJ66893.1	1030	TGTATACACTTATGATGATCGTGATATTCAGAATAGGTACTACTATACCAGTTCCAGGCA	111997
EXP_CD630_110001_115000_s_PSO-60-2917	1.049	CD0090	prlA	preprotein translocase SecY subunit	CAJ66894.1	1031	TCAGAATAGGTACTACTATACCAGTTCCAGGCATAGACACTAGTATTATACAAAAGATGG	112024
EXP_CD630_110001_115000_s_PSO-60-2743	1.059	CD0090	prlA	preprotein translocase SecY subunit	CAJ66894.1	1032	AACTTCTAACAGTAGGTTTTGAAAGTTTAGCAGAACTTCAAAAATCTGGTGAAGAAGGAA	112198
EXP_CD630_110001_115000_s_PSO-60-2696	0.905	CD0090	prlA	preprotein translocase SecY subunit	CAJ66894.1	1033	GGTGAAGAAGGAAAGAAAAAAATCAATAAGTACACTAAATATACAGCACTAGCTCTAGCA	112245
EXP_CD630_110001_115000_s_PSO-60-2564	1.199	CD0090	prlA	preprotein translocase SecY subunit	CAJ66894.1	1034	ACAACTGTTGTAATAACATTAGTTTCAGCAAGTATGTTAGTAATGTGGATTGGGGACAAA	112377
EXP_CD630_110001_115000_s_PSO-60-2497	0.892	CD0090	prlA	preprotein translocase SecY subunit	CAJ66894.1	1035	AAAAAGGAATCGGTAATGGTAGTTCAGTAATAATATTTGCAGGTATAATATCAAGAATAC	112444
EXP_CD630_110001_115000_s_PSO-60-2397	1.025	CD0090	prlA	preprotein translocase SecY subunit	CAJ66894.1	1036	CGAAGTTGCACCTTGGGTTATAGTGATTCTAGCTGTAGTTATATTACTTACAGTAACAGG	112544
EXP_CD630_110001_115000_s_PSO-60-2260	0.881	CD0090	prlA	preprotein translocase SecY subunit	CAJ66894.1	1037	GAGGACAAAGTTCTCATATACCAATGAAAGTTAACCAGTCAGGAGTTATGCCTATAATTT	112681
EXP_CD630_110001_115000_s_PSO-60-2176	1.164	CD0090	prlA	preprotein translocase SecY subunit	CAJ66895.1	1038	CTCAAACAATAGCTATGTTTATGGGTCCAAATGCTCAGGCTTTTGTTCAAAAATACTTAA	112765
EXP_CD630_110001_115000_s_PSO-60-2112	1.055	CD0090	prlA	preprotein translocase SecY subunit	CAJ66895.1	1039	GGCAACAGAACAAGGATTTTGGACATATAGATCAATTGAGATTCTACTTATAATTTTCTT	112829
EXP_CD630_110001_115000_s_PSO-60-1961	0.937	CD0090	prlA	preprotein translocase SecY subunit	CAJ66895.1	1040	GGTGAGCCTACTATGGATTATTTAAATAGAATTTTAACTAGATTAACTTTAGCTGGAGCT	112980
EXP_CD630_110001_115000_s_PSO-60-1869	1.239	CD0090	prlA	preprotein translocase SecY subunit	CAJ66895.1	1041	TCTTACAACACATTATATGAAAGTAAATATGAGTCTAGCTGGGACTTCATTGCTAATCGT	113072
EXP_CD630_110001_115000_s_PSO-60-1785	1.095	CD0090/1	CD0090/1		CAJ66895.1	1042	GAGACAGTTAGAGTCAAACTTAGTTATGAGAAGCTATCAAGGTTTCTTAAAATAAAATGG	113156
EXP_CD630_110001_115000_s_PSO-60-1663	0.797	CD0091	adk	adenylate kinase	CAJ66896.1	1043	GTAGGAATAGTAGAAAAATACAATATACCTCATATATCAACAGGAGATATATTCAGAAAG	113278
EXP_CD630_110001_115000_s_PSO-60-1598	0.995	CD0091	adk	adenylate kinase	adenylate kinase	1044	AAAAGAGGGAACAGAACTTGGAAAAAAAGCTAAAGAATACATGGACCAAGGTTTATTAGT	113343
EXP_CD630_110001_115000_s_PSO-60-1477	0.846	CD0091	adk	adenylate kinase	CAJ66897.1	1045	GGATTTATGTTAGATGGATTTCCAAGAAATGTAGCACAAGGAGAACATTTAGATATCTTC	113464
EXP_CD630_110001_115000_s_PSO-60-1373	1.015	CD0091	adk	adenylate kinase	CAJ66897.1	1046	AGTTGATAAGAGTATATTAGTGTCTAGAGCAGTTGGTAGAAGAATATGTAAGTCTTGTGG	113568
EXP_CD630_110001_115000_s_PSO-60-1242	0.989	CD0091	adk	adenylate kinase	adenylate kinase	1047	ATCAAAGAGCTGATGATAATGAAGAAACTGTATCTAAGAGAATACAAGTTTATCTAGATG	113699
EXP_CD630_110001_115000_s_PSO-60-1143	1.312	CD0091	adk	adenylate kinase	CAJ66898.1	1048	TAATAGCAGATATAAAAGGTGATCAAGCAATAGATAAAGTATTTGAAGATATTGTCGCAG	113798
EXP_CD630_110001_115000_s_PSO-60-1076	0.978	CD0091/2	CD0091/2		CAJ66898.1	1049	AAGTGGAAAATAAATGATTATCTTGAAATCAAAAAAAGAAATAGAACTTTTAAGAGAAGC	113865
EXP_CD630_110001_115000_s_PSO-60-847	1.091	CD0092	map1	methionine aminopeptidase	CAJ66898.1	1050	AGAGAGGTAGTACATGGTATTCCAGGAGAAACTATATTACAAGAAGGTGACATTGTAAGT	114094
EXP_CD630_110001_115000_s_PSO-60-792	1.154	CD0092	map1	methionine aminopeptidase	methionine aminopeptidase	1051	TAAGTTTGGATATAGGAGCCTATTATAAAGGATATCATGGTGATTCTGCGAAAACTCACG	114149
EXP_CD630_110001_115000_s_PSO-60-678	1.046	CD0092	map1	methionine aminopeptidase	CAJ66899.1	1052	GCTTCTATGAAGGAATAAAATTTGCTAAATTAGGATATAGACTTTCAGATATCTCACACG	114263
EXP_CD630_110001_115000_s_PSO-60-474	1.17	CD0092	map1	methionine aminopeptidase	CAJ66899.1	1053	TTATTGCTATAGAGCCAATGGTTAATGCAGGTCGTTATCATGTAAAGACTCTATCAGATG	114467
EXP_CD630_110001_115000_s_PSO-60-378	1.177	CD0092	map1	methionine aminopeptidase	CAJ66899.1	1054	CTCATTATGAGCATACGATAGCAATTACTGAACATGAACCTTTGATATTGACAAAGTTGT	114563
EXP_CD630_110001_115000_s_PSO-60-271	1.119	CD0093	CD0093	putative ribosomal protein	CAJ66900.1	1055	GGTCAAGTTGTTAAAGTTTCATTAGGACGAGATAAAGGAAATTTATTCTTTGTAGTCAAA	114670
EXP_CD630_110001_115000_s_PSO-60-183	0.877	CD0093	CD0093	putative ribosomal protein	CAJ66900.1	1056	CTGATGGAAAAAAGAGAAAACTTGACAAACCTAAGTTAAAGAAAGTGAAGCACTTAAAAA	114758
EXP_CD630_110001_115000_s_PSO-60-90	1.131	CD0093	CD0093	putative ribosomal protein	CAJ66900.1	1057	GAGTAGTATCTGGACAAGAGATTACAGATTCTTTTTTAAGAGCTGAACTTACTAAGTTAA	114851
EXP_CD630_115001_120000_s_PSO-60-4883	1.029	CD0094	infA	translation initiation factor IF-1	CAJ66900.1	1058	ATTTCTGGAAAGCTAAGAATGAACTTCATAAGAATTCTTGAAGGTGACAAGGTGAATGTT	115058
EXP_CD630_115001_120000_s_PSO-60-4746	0.891	CD0094/A	CD0094/A			1059	GAGGGATTAATAATGAAGGTTAGACCATCAGTAAAACCAATATGTGAAAAATGTAAAGTA	115195
EXP_CD630_115001_120000_s_PSO-60-4706	0.912	CD0094A	rpmJ	50S ribosomal protein L36	CAJ66901.1	1060	TATGTGAAAAATGTAAAGTAATAAAAAGAAAAGGAAAAGTAATGGTTATCTGTGAAAATC	115235
EXP_CD630_115001_120000_s_PSO-60-4629	1.129	CD0094A/5	CD0094A/5			1061	CAAGGATAAGAAATTATTACTAGCATTTTGTTAAATTTTATAGTATAATACTATATTGTG	115312
EXP_CD630_115001_120000_s_PSO-60-4451	1.172	CD0095	rpsM	30S ribosomal protein S13	CAJ66902.1	1062	GGTAGATTTACCTAGAGAAAAAAGAGCGGAGATAGGCTTAACTTATATATATGGTATAGG	115490
EXP_CD630_115001_120000_s_PSO-60-4352	0.839	CD0095	rpsM	30S ribosomal protein S13	CAJ66902.1	1063	AAATCCAGATACTAGAATAAAAGATTTATCAGAAGATCAAGTTAATGAGTTAAGAAAAGT	115589
EXP_CD630_115001_120000_s_PSO-60-4277	0.831	CD0095	rpsM	30S ribosomal protein S13	CAJ66902.1	1064	CTTAGTTGAAGGTGACTTAAGAAGAGAAATTGCTTTAAACATAAAGAGATTAAGAGATAT	115664
EXP_CD630_115001_120000_s_PSO-60-4170	1.016	CD0095	rpsM	30S ribosomal protein S13	30S ribosomal protein S13	1065	GACAAAGAACTAAGACTAATGCTAGAACTAGAAAAGGTCCTAGAAAAACAGTATCTCGTA	115771
EXP_CD630_115001_120000_s_PSO-60-4115	1.228	CD0095/6	CD0095/6		CAJ66903.1	1066	TCGTAAAAAGAAAAAATAAATAAATAATAACTAGATGAAGGAGGGAAAAGGAAAATGGCT	115826
EXP_CD630_115001_120000_s_PSO-60-3979	1.346	CD0096	rpsK	30S ribosomal protein S11	CAJ66903.1	1067	CAACTTTCAATAATACAATAATAACTTTAACTGACGTTCACGGAAATGCTATATCTTGGG	115962
EXP_CD630_115001_120000_s_PSO-60-3918	1.168	CD0096	rpsK	30S ribosomal protein S11	CAJ66903.1	1068	AAGTTCTGGACAATTAGGATTCAAAGGATCAAGAAAATCAACTCCATTTGCATCTCAAAT	116023
EXP_CD630_115001_120000_s_PSO-60-3757	1.091	CD0096	rpsK	30S ribosomal protein S11	CAJ66903.1	1069	CTTTACAAGCAACTGGACTAGAAGTAACTATGATAAAAGACGTTACTCCAATCCCACATA	116184
EXP_CD630_115001_120000_s_PSO-60-3682	1.116	CD0096/7	CD0096/7			1070	CAAAGAGAAGAAGAGTGTAATTAATAAGAGTACAATAGGAGGTGTAGATAAATGGCAAGA	116259
EXP_CD630_115001_120000_s_PSO-60-3565	1.038	CD0097	rpsD	30S ribosomal protein S4	CAJ66904.1	1071	GGTGATAGATGTTATACAGACAAATGTGCTATAGTAAAAAGAAACTATGCTCCAGGTCAA	116376
EXP_CD630_115001_120000_s_PSO-60-3449	1.069	CD0097	rpsD	30S ribosomal protein S4	CAJ66904.1	1072	AAAAGTTAAAAGAATATATGGAGTTTTAGAGACTCAATTTAGAAATTTATATGAACGTGC	116492
EXP_CD630_115001_120000_s_PSO-60-3378	1.146	CD0097	rpsD	30S ribosomal protein S4	CAJ66904.1	1073	CTGGTAAAGCAGGTGAGAACTTATTAAGTTTATTAGAGAGAAGATTAGATAATGTAGTTT	116563
EXP_CD630_115001_120000_s_PSO-60-3178	0.88	CD0097	rpsD	30S ribosomal protein S4	CAJ66905.1	1074	AGATCTTCTGCAAAATTCAAAAATTTAGTAGAAGTTAACTCAAGAATAGCTCCTAAGTGG	116763
EXP_CD630_115001_120000_s_PSO-60-3079	0.927	CD0097	rpsD	30S ribosomal protein S4	CAJ66905.1	1075	GGTGTTCCAACAAGAGAAGATATAGATCTTGAGATAGCAGAGCACTTAATCATAGAACTT	116862
EXP_CD630_115001_120000_s_PSO-60-2943	0.909	CD0097/8	CD0097/8		CAJ66905.1	1076	GAGGGTTTTGTCCATGATAGAAATAGAAAAGCCAAAAGTAGATATAGTTGAGCTTAGCGA	116998
EXP_CD630_115001_120000_s_PSO-60-2847	0.9	CD0098	rpoA	DNA-directed RNA polymerase alpha chain	CAJ66905.1	1077	AGAAAGAGGATATGGAATAACTATAGGTAACGCATTAAGAAGAATATTATTATCATCATT	117094
EXP_CD630_115001_120000_s_PSO-60-2781	0.908	CD0098	rpoA	DNA-directed RNA polymerase alpha chain	DNA-directed RNA polymerase alpha chain	1078	TGTAGCAGTGAATGCTATAAAAATAGATGGAGTTCTTCATGAATTTTCAACAATACCTGG	117160
EXP_CD630_115001_120000_s_PSO-60-2652	1.159	CD0098	rpoA	DNA-directed RNA polymerase alpha chain	CAJ66906.1	1079	AAGTAGAACACTTAAAATAGAAGCTCAAGGACCATGCTCTATCACAGGTGCAGATATAAT	117289
EXP_CD630_115001_120000_s_PSO-60-2543	1.176	CD0098	rpoA	DNA-directed RNA polymerase alpha chain	CAJ66906.1	1080	TTAGATGATAATGCTAAACTTAATATGGAGATATTTGTAGATAAAGGTAGAGGTTATGTT	117398
EXP_CD630_115001_120000_s_PSO-60-2442	1.097	CD0098	rpoA	DNA-directed RNA polymerase alpha chain	CAJ66907.1	1081	TTTACCTGTGGATTCAATATATACTCCTGTTGAGAAGGTTAGTTATCATGTGGAAAACAC	117499
EXP_CD630_115001_120000_s_PSO-60-2414	0.942	CD0098	rpoA	DNA-directed RNA polymerase alpha chain	CAJ66907.1	1082	GTTGAGAAGGTTAGTTATCATGTGGAAAACACAAGAGTTGGTCAAAAAACAGATTATGAT	117527
EXP_CD630_115001_120000_s_PSO-60-2278	1.012	CD0098	rpoA	DNA-directed RNA polymerase alpha chain	CAJ66907.1	1083	TTGAGCATTTAAACTTATTTATAGACTTAACTGAACATGTAAGTAGTGTTGAAATCATGG	117663
EXP_CD630_115001_120000_s_PSO-60-2183	1.058	CD0098	rpoA	DNA-directed RNA polymerase alpha chain	DNA-directed RNA polymerase alpha chain	1084	GAAATGACTATAGAAGAATTAGATTTATCAGTTAGATCATATAACTGTTTAAAGAGAGCG	117758
EXP_CD630_115001_120000_s_PSO-60-2060	0.957	CD0098	rpoA	DNA-directed RNA polymerase alpha chain	CAJ66908.1	1085	CTAGGTAAGAAGTCATTAGAAGAGGTAATACAAAAACTAGAAGAACTTGGATTGGGATTA	117881
EXP_CD630_115001_120000_s_PSO-60-1950	1.147	CD0099	rplQ	50S ribosomal protein L17	CAJ66908.1	1086	CGTAAATTAGGACGTGAAACAGCTCACAGAAACCTTATGTTAAGAAACTTAGTAACTTGC	117991
EXP_CD630_115001_120000_s_PSO-60-1898	0.917	CD0099	rplQ	50S ribosomal protein L17	CAJ66908.1	1087	TAACTTGCTTACTAAGAAGTGGAAGAATAGAAACTACAGTGACTAGAGCGAAAGAAACTC	118043
EXP_CD630_115001_120000_s_PSO-60-1784	0.942	CD0099	rplQ	50S ribosomal protein L17	CAJ66908.1	1088	GAAGACAAGTTTTAGCTTATGTTATGGATGAAACAGTAGTTAATAACTTATTCACAGATT	118157
EXP_CD630_115001_120000_s_PSO-60-1650	1.123	CD0099/100	CD0099/100		CAJ66908.1	1089	GCTGAAATGGCTTTTATAGAATTAGTATAGTAAGGAAAGGATTAGGCTTGATGGCTTAAT	118291
EXP_CD630_115001_120000_s_PSO-60-1579	1.026	CD0099/100	CD0099/100		CAJ66908.1	1090	TTTTTTGACTAAGGTATGATATAATAATGTGTAAAATGATTTTTATAAGTTATTGCTTAC	118362
EXP_CD630_115001_120000_s_PSO-60-1505	0.985	CD0099/100	CD0099/100		CAJ66908.1	1091	GTTAATGGATAATATAGTAAAGGTAAATAATATTTCGTTTGAGTATATTACAGATGAAGC	118436
EXP_CD630_115001_120000_s_PSO-60-1402	1.216	CD0100	CD0100	ABC transporter, ATP-binding protein	CAJ66908.1	1092	GGAGAATTTGTTGCGATAATAGGACATAATGGTTCTGGTAAGTCTACTTTATCTAAAAAC	118539
EXP_CD630_115001_120000_s_PSO-60-1277	0.873	CD0100	CD0100	ABC transporter, ATP-binding protein	CAJ66908.1	1093	AGAAAGATTATGGGATATAAGACAAACTGCAGGCATGGTATTTCAAAATCCAGATAATCA	118664
EXP_CD630_115001_120000_s_PSO-60-1189	1.006	CD0100	CD0100	ABC transporter, ATP-binding protein	CAJ66908.1	1094	GTTGCATTTGGACCTGAGAACTTAGGTATAGAACCAAAAGAAATAAGACGAATTGTAGAG	118752
EXP_CD630_115001_120000_s_PSO-60-1066	0.865	CD0100	CD0100	ABC transporter, ATP-binding protein	CAJ66908.1	1095	GGTCAAAAGCAAAGAGTTGCAATAGCAGGAATTATTGCTATGAGGCCTAAATGTATAATA	118875
EXP_CD630_115001_120000_s_PSO-60-945	0.95	CD0100	CD0100	ABC transporter, ATP-binding protein	CAJ66908.1	1096	AAAGACTTAATAAGGAAGAAAATATAACTGTTATACATATAACGCACTTTATGGAAGAAG	118996
EXP_CD630_115001_120000_s_PSO-60-886	0.923	CD0100	CD0100	ABC transporter, ATP-binding protein	ABC transporter, ATP-binding protein	1097	GCAGTAGAAGCTGATAGAGTTGTAGTTATGGAAAAAGGAAAGAAAATCTTAGAGGGAACT	119055
EXP_CD630_115001_120000_s_PSO-60-794	1.129	CD0100	CD0100	ABC transporter, ATP-binding protein	CAJ66909.1	1098	AAAGGAAATCGGTTTAGATGTACCTTGTATGACAGAGTTATCTAGTTTATTAATAGAAGA	119147
EXP_CD630_115001_120000_s_PSO-60-690	1.069	CD0100/1	CD0100/1		CAJ66909.1	1099	TGATGGAATTATGTCAATTATAGTAAAGAATTTAACACATATATATAATGAAGGGATGCC	119251
EXP_CD630_115001_120000_s_PSO-60-574	0.959	CD0101	CD0101	ABC transporter, ATP-binding protein	CAJ66909.1	1100	TTGGTCTTATAGGTCATACAGGCTCAGGAAAATCTACATTAATACAACATTTAAATGGAT	119367
EXP_CD630_115001_120000_s_PSO-60-484	0.996	CD0101	CD0101	ABC transporter, ATP-binding protein	CAJ66909.1	1101	TAAATGATTTTAATATAACAGATAAAAACTTGAATTTAACTGAGATTAGAAAAAGAGTAG	119457
EXP_CD630_115001_120000_s_PSO-60-395	1.056	CD0101	CD0101	ABC transporter, ATP-binding protein	CAJ66909.1	1102	TTGTTTGAAGAAACGATTGATAAAGATATAGCTTTTGGACCCTCTAATTTAGGCTTAGAG	119546
EXP_CD630_115001_120000_s_PSO-60-290	1.111	CD0101	CD0101	ABC transporter, ATP-binding protein	CAJ66909.1	1103	GGACTTGATTATGAGGGATTTAAAGACAAATCTCCTTTTGAATTATCTGGGGGACAAAAG	119651
EXP_CD630_115001_120000_s_PSO-60-142	1.082	CD0101	CD0101	ABC transporter, ATP-binding protein	ABC transporter, ATP-binding protein	1104	GAGATGAAATTTTTAACTTAATAAAAGACTTACATGAAAAAAAGAATATGACTATAATAC	119799
EXP_CD630_115001_120000_s_PSO-60-46	1.24	CD0101	CD0101	ABC transporter, ATP-binding protein	CAJ66910.1	1105	CAAAAACTTTAATTGTTATGAATCATGGTAGCGTAGAATTTATGGGAACTCCTAGAGAAG	119895
EXP_CD630_120001_125000_s_PSO-60-4932	1.045	CD0101	CD0101	ABC transporter, ATP-binding protein	CAJ66910.1	1106	TTTTAGAGCTTGCATTGAAATTGAGAGAAAAAGGCTTTGACATCAGTGAGGATATATTGA	120009
EXP_CD630_120001_125000_s_PSO-60-4795	1.086	CD0102	CD0102	ABC transporter, permease protein	CAJ66910.1	1107	AATACTACCCAACAAGTTCTGCTATTCATAAATTAGATCCAAGGATAAAGCTTGTAGCGA	120146
EXP_CD630_120001_125000_s_PSO-60-4670	1.045	CD0102	CD0102	ABC transporter, permease protein	CAJ66910.1	1108	TGTTTATTAGCTATGATAAAATTGGCTAATATACCAGTCAAATATATTGTTAAGGGTGTT	120271
EXP_CD630_120001_125000_s_PSO-60-4551	1.008	CD0102	CD0102	ABC transporter, permease protein	CAJ66910.1	1109	TGATGAAATATGGTCATTTGGATTTTTAGCTATTACAAAACAGGGTCTAAGACAAGCAAT	120390
EXP_CD630_120001_125000_s_PSO-60-4535	1.362	CD0102	CD0102	ABC transporter, permease protein	CAJ66911.1	1110	TTTGGATTTTTAGCTATTACAAAACAGGGTCTAAGACAAGCAATTTTTATGGCAATAAGA	120406
EXP_CD630_120001_125000_s_PSO-60-4351	0.885	CD0102	CD0102	ABC transporter, permease protein	CAJ66911.1	1111	CAATGATGATGACAATTGCTTTACGTTTTATTCCTACATTGTTAGATGAGACAGACAAAA	120590
EXP_CD630_120001_125000_s_PSO-60-4297	1.026	CD0102	CD0102	ABC transporter, permease protein	CAJ66911.1	1112	ACAAAATAATGAAGGCTCAGATGTCTAGAGGTGCAGATTTTGAAAGTAAGAATCTTATAA	120644
EXP_CD630_120001_125000_s_PSO-60-4144	0.969	CD0102	CD0102	ABC transporter, permease protein	CAJ66912.1	1113	GTTACAGAGGTGGACATAATAGGACTAAGATGAGAGAGTCTGTTATATCAAGAAGGGATT	120797
EXP_CD630_120001_125000_s_PSO-60-4111	0.911	CD0102	CD0102	ABC transporter, permease protein	ABC transporter, permease protein	1114	GAGAGTCTGTTATATCAAGAAGGGATTATATGGCATGTGTATTTCAGCTTGTTTATCTGG	120830
EXP_CD630_120001_125000_s_PSO-60-3960	1.159	CD0103	truA1	tRNA pseudouridine synthase 1	CAJ66913.1	1115	AATACAATGGTAAGAATTATTGTGGATGGCAAAAGCAACCTGATTCTTTAGGGATACAAG	120981
EXP_CD630_120001_125000_s_PSO-60-3846	1.108	CD0103	truA1	tRNA pseudouridine synthase 1	tRNA pseudouridine synthase 1	1116	GGTCTGGTAGAACTGATTCAGGAGTTCATGCTATTGGTCAGATTGCAAATTTTAAAATTA	121095
EXP_CD630_120001_125000_s_PSO-60-3752	0.843	CD0103	truA1	tRNA pseudouridine synthase 1	CAJ66914.1	1117	ACTAAATGCCAAGTTGCCAAAAGACATATCAGTTATAGAAGCATGTGAAGTAAATGATGA	121189
EXP_CD630_120001_125000_s_PSO-60-3704	1.022	CD0103	truA1	tRNA pseudouridine synthase 1	CAJ66914.1	1118	AGTAAATGATGATTTTCACTCCAGATACAGTGCAAAAGGTAAAACATATAAATATTTAGT	121237
EXP_CD630_120001_125000_s_PSO-60-3557	1.02	CD0103	truA1	tRNA pseudouridine synthase 1	CAJ66914.1	1119	AGCAAAAAGTTTATTAGGAACACATGATTTTAAAGGTTTTATGAGTTCTGGTTCATCTGT	121384
EXP_CD630_120001_125000_s_PSO-60-3453	1.158	CD0103	truA1	tRNA pseudouridine synthase 1	CAJ66914.1	1120	AAGATGACTTGATTACTTTTGAGATTAGTGGTAATGGTTTTTTATATAACATGGTGAGGA	121488
EXP_CD630_120001_125000_s_PSO-60-3421	1.352	CD0103	truA1	tRNA pseudouridine synthase 1	tRNA pseudouridine synthase 1	1121	AATGGTTTTTTATATAACATGGTGAGGATTATTGTTGGAACACTTGTTGATATGGGTCGT	121520
EXP_CD630_120001_125000_s_PSO-60-3289	1.238	CD0103/4	CD0103/4		CAJ66915.1	1122	GCACAAGGATTATTTCTCAAAAAAGTTCATTATTAACTTGACACACCAGGCTACATGTAT	121652
EXP_CD630_120001_125000_s_PSO-60-3145	1.099	CD0103/4	CD0103/4		CAJ66915.1	1123	GAGGGACAGTTATGAAAAGTTATATAGCTAAGCCAGCTGATGTACAAAGAAAATGGTACT	121796
EXP_CD630_120001_125000_s_PSO-60-3109	1.124	CD0104	rplM	50S ribosomal protein L13	CAJ66915.1	1124	CTGATGTACAAAGAAAATGGTACTTAGTTGATGCTGAAGGAAAAACATTAGGTCGTTTAG	121832
EXP_CD630_120001_125000_s_PSO-60-2987	0.917	CD0104	rplM	50S ribosomal protein L13	50S ribosomal protein L13	1125	GGTGGAGATTTTGTTGTTGTAGTAAATGCAGAAAAAATAGTTTTAAGTGGTAAGAAATTA	121954
EXP_CD630_120001_125000_s_PSO-60-2860	0.902	CD0104	rplM	50S ribosomal protein L13	CAJ66916.1	1126	TGATGGATAAGAAACCAGAAGAAGTTATATCACATGCTGTAAGCGGTATGTTACCTAAAA	122081
EXP_CD630_120001_125000_s_PSO-60-2745	0.917	CD0104-5	CD0104-5		CAJ66916.1	1127	CACTCATGCAGCTCAAAATCCAGAAGTTTTAAACTTTAAATAAGATTAATAGGTGAAAGG	122196
EXP_CD630_120001_125000_s_PSO-60-2675	0.958	CD0104-5	CD0104-5		CAJ66916.1	1128	AATGGCTAACGTTCAATATTATGGAACTGGAAGAAGAAAAAGTTCTGTTGCTAGAGTAAG	122266
EXP_CD630_120001_125000_s_PSO-60-2581	0.923	CD0105	rpsI	30S ribosomal protein S9	CAJ66916.1	1129	GGAAGAGCATTAGAAAATTATTTTAATTATGAGACATTAATAAGAGATGTTAAACAACCA	122360
EXP_CD630_120001_125000_s_PSO-60-2466	0.98	CD0105	rpsI	30S ribosomal protein S9	CAJ66916.1	1130	GAGGATTCACTGGACAAGCTGGAGCTATAAGACATGGAATATCTAGAGCTTTATTAAAAG	122475
EXP_CD630_120001_125000_s_PSO-60-2375	0.898	CD0105	rpsI	30S ribosomal protein S9	30S ribosomal protein S9	1131	AGAAGGTTTCTTAACTAGAGATGCAAGAATGAAGGAAAGAAAGAAATACGGATTAAAAGC	122566
EXP_CD630_120001_125000_s_PSO-60-2264	1.183	CD0105-6	CD0105-6		CAJ66917.1	1132	AAAGCAAAATCCTTTATTTACTGTTATTCAGAAAGTATTGGTATTTTAAAAATGTTGGGT	122677
EXP_CD630_120001_125000_s_PSO-60-2149	1.195	CD0105-6	CD0105-6		CAJ66917.1	1133	CATTAAGAAGAACATCCTTTTTATTTTGACTATTTAATAAAAACATATGCTAATAACATT	122792
EXP_CD630_120001_125000_s_PSO-60-2046	1.097	CD0105-6	CD0105-6		CAJ66917.1	1134	GGTTATATATTTTAAGATATTATTTAACAATATAAATTCTGAATATACGTTATCAAAGTT	122895
EXP_CD630_120001_125000_s_PSO-60-1993	0.725	CD0105-6	CD0105-6		CAJ66917.1	1135	CAAAGTTTATAATATAAACTAAGTATAATTTATTGTATAGTATTGAATGTTAGATAAACA	122948
EXP_CD630_120001_125000_s_PSO-60-1877	0.728	CD0105-6	CD0105-6		CAJ66917.1	1136	CAATAAATAAAGATGTATCAATATTAAAAAAATTTAAATGTTTGTACTAATATATGGAAT	123064
EXP_CD630_120001_125000_s_PSO-60-1746	1.021	CD0106	cwlD	germination-specific N-acetylmuramoyl-L-alanine amidase	CAJ66917.1	1137	AGTTTTGCAATGATATGTCTAGTAGTAGTATCCATATTTGAAATTAAAAATATTTCTGAA	123195
EXP_CD630_120001_125000_s_PSO-60-1695	1.377	CD0106	cwlD	germination-specific N-acetylmuramoyl-L-alanine amidase	CAJ66917.1	1138	ATTTCTGAAGATGTTATCAAGTATATGCCAGTAACAAACAAAACTATAATTTTAGATGCT	123246
EXP_CD630_120001_125000_s_PSO-60-1602	0.971	CD0106	cwlD	germination-specific N-acetylmuramoyl-L-alanine amidase	CAJ66917.1	1139	AAGGATAAGAGTACATCTGAAAAGGATATTAACCTAGCAATAACACTTAAGCTTAGAGAG	123339
EXP_CD630_120001_125000_s_PSO-60-1345	0.929	CD0106	cwlD	germination-specific N-acetylmuramoyl-L-alanine amidase	CAJ66917.1	1140	AGCTCAAACTTTTTATCCTAAAGACAAACAAGACAGTAAAGAATTATCGAAGTGTATTCA	123596
EXP_CD630_120001_125000_s_PSO-60-1288	0.894	CD0106	cwlD	germination-specific N-acetylmuramoyl-L-alanine amidase	CAJ66918.1	1141	TCAAGAAGAACTTAAAAGAGTAGTAGATAAGACAAACAACAGAGAAGTCAAACCAAGGGA	123653
EXP_CD630_120001_125000_s_PSO-60-1147	1.071	CD0106	cwlD	germination-specific N-acetylmuramoyl-L-alanine amidase	CAJ66918.1	1142	ACTCTTAACTGATGAAACATATCAAGAAAAAATAGCATGGGCAATCTACATAGGAATACA	123794
EXP_CD630_120001_125000_s_PSO-60-1095	1.074	CD0106-16srRNA	CD0106-16srRNA		CAJ66918.1	1143	GGAATACAAAAATATTTAAGTTGAAATAACTATAAAAATAGGTCTAAATATGTAAATAGC	123846
EXP_CD630_120001_125000_s_PSO-60-962	0.827	CD0106-16srRNA	CD0106-16srRNA			1144	TAAAAAGTTGTTGACTTAGAATAATATAGATGATATTATATATGAGTGCCCAAAAGGAGC	123979
EXP_CD630_120001_125000_s_PSO-60-850	0.764	16srRNA	16srRNA			1145	ACAAGAAACAAACCATAAAGCCAGATATTTTGATAACAATAGTATCTGAGCCTGATAAAC	124091
EXP_CD630_120001_125000_s_PSO-60-742	1.105	16srRNA	16srRNA			1146	CCTAACACATGCAAGTTGAGCGATTTACTTCGGTAAAGAGCGGCGGACGGGTGAGTAACG	124199
EXP_CD630_120001_125000_s_PSO-60-643	0.736	16srRNA	16srRNA		CAJ66919.1	1147	AAGGTATGCTAATACGGGATAATATATTTGAGAGGCATCTCTTGAATATCAAAGGTGAGC	124298
EXP_CD630_120001_125000_s_PSO-60-484	1.231	16srRNA	16srRNA		CAJ66919.1	1148	GGAACTGAGACACGGTCCAAACTCCTACGGGAGGCAGCAGTGGGGAATATTGCACAATGG	124457
EXP_CD630_120001_125000_s_PSO-60-242	1.026	16srRNA	16srRNA		CAJ66919.1	1149	GCGGTCTTTCAAGTCAGGAGTGAAAGGCTACGGCTCAACCGTAGTAAGCTCTTGAAACTG	124699
EXP_CD630_120001_125000_s_PSO-60-162	1.249	16srRNA	16srRNA		CAJ66919.1	1150	GGAGAGTGGAATTCCTAGTGTAGCGGTGAAATGCGTAGATATTAGGAGGAACACCAGTTG	124779
EXP_CD630_120001_125000_s_PSO-60-53	0.976	16srRNA	16srRNA		CAJ66919.1	1151	GGAGCAAACAGGATTAGATACCCTGGTAGTCCACGCTGTAAACGATGAGTACTAGGTGTC	124888
EXP_CD630_125001_130000_s_PSO-60-4856	1.205	16srRNA	16srRNA		CAJ66919.1	1152	GAAGAACCTTACCTAAGCTTGACATCCCAATGACATCTCCTTAATCGGAGAGTTCCCTTC	125085
EXP_CD630_125001_130000_s_PSO-60-4839	1.172	16srRNA	16srRNA		CAJ66919.1	1153	CTTGACATCCCAATGACATCTCCTTAATCGGAGAGTTCCCTTCGGGGACATTGGTGACAG	125102
EXP_CD630_125001_130000_s_PSO-60-4713	1.12	16srRNA	16srRNA			1154	CTTGTCTTTAGTTGCCATCATTAAGTTGGGCACTCTAGAGAGACTGCCAGGGATAACCTG	125228
EXP_CD630_125001_130000_s_PSO-60-4563	0.84	16srRNA	16srRNA		CAJ66920.1	1155	CGTAAGGTGGAGCTAATCCCTTAAAGCTACTCTCAGTTCGGATTGTAGGCTGAAACTCGC	125378
EXP_CD630_125001_130000_s_PSO-60-4519	0.899	16srRNA	16srRNA		CAJ66920.1	1156	GTAGGCTGAAACTCGCCTACATGAAGCTGGAGTTACTAGTAATCGCAGATCAGAATGCTG	125422
EXP_CD630_125001_130000_s_PSO-60-4379	1.186	16srRNA	16srRNA		CAJ66920.1	1157	CTTTTGGAAGAAGTCGTCGAAGGTGGAATCAATAACTGGGGTGAAGTCGTAACAAGGTAG	125562
EXP_CD630_125001_130000_s_PSO-60-4287	1.018	16srRNA	16srRNA		CAJ66920.1	1158	TTCTAAGGAGAATTGCCTACTGTTTAATTTTGAAAGTTCTTTACGAACTTTATATATGGG	125654
EXP_CD630_125001_130000_s_PSO-60-4158	1.173	16srRNA	16srRNA		CAJ66920.1	1159	ACCATTTAAGAGTATATTACTTAAATCTTTGATTTACTTAGTAGCCTCTTACAATGCACT	125783
EXP_CD630_125001_130000_s_PSO-60-4129	0.905	16srRNA	16srRNA		CAJ66920.1	1160	TGATTTACTTAGTAGCCTCTTACAATGCACTTATAGCTTAAATTTATACAAGCTTTGTGT	125812
EXP_CD630_125001_130000_s_PSO-60-4008	0.506	16srRNA	16srRNA		CAJ66920.1	1161	CGTTAGCACTTTAAGTAACGGAATAATCTGAGTGAATACGAAGGTTGTTCGTTGACGTGG	125933
EXP_CD630_125001_130000_s_PSO-60-3873	0.778	16srRNA	16srRNA		CAJ66921.1	1162	AGTGATATGACATCTAATTTGTAATATATAAAGCTGATAACTTTTTAAAATTATCGAAGT	126068
EXP_CD630_125001_130000_s_PSO-60-3823	0.655	16srRNA	16srRNA		CAJ66921.1	1163	TTATCGAAGTTGATAGCTTCTAATCTATCAAACCTTTTTAACTGGTCAAGTTATTAAGGG	126118
EXP_CD630_125001_130000_s_PSO-60-3690	1.083	16srRNA	16srRNA		CAJ66921.1	1164	CGTAAACTTTGATCCGAAGATTTCCGAATGAGGAAACTCACTTAGAGTAATGTCTAAGTA	126251
EXP_CD630_125001_130000_s_PSO-60-3595	0.768	16srRNA	16srRNA		CAJ66921.1	1165	CAGGGAACTGAAACATCTAAGTACCTGAAGGAAGAGAAAGAAATTCGATTCCGTAAGTAG	126346
EXP_CD630_125001_130000_s_PSO-60-3505	1.047	16srRNA/23srRNA	16srRNA/23srRNA		CAJ66921.1	1166	ATAAAGTTTTCTTTATTGGGGTTGCGGACATATCATAACGAAGAGGTATCGTAATTGAAG	126436
EXP_CD630_125001_130000_s_PSO-60-3318	0.822	23srRNA	23srRNA		CAJ66921.1	1167	CTAAATACTACCTAGTGACCGATAGCATATAGTACCGTGAGGGAAAGGTGAAAAGAACCC	126623
EXP_CD630_125001_130000_s_PSO-60-3185	0.916	23srRNA	23srRNA		CAJ66921.1	1168	TACTTTTTGTAGAACGGGCCAACGAGTTACGTTAAGTAGCAAGGTTAAGCACTTAAGGTG	126756
EXP_CD630_125001_130000_s_PSO-60-2944	1.007	23srRNA	23srRNA		CAJ66921.1	1169	GAGATAGCTGGTTCTCCCCGAAATAGCTTTAGGGCTAGCCTCAAGGTGAGAGATACGGAG	126997
EXP_CD630_125001_130000_s_PSO-60-2859	1.51	23srRNA	23srRNA		CAJ66922.1	1170	TATTGCACCTACCGAAGACTATCAAACTCCGAATGCCGTCATCTTATACTTGGGAGTCAG	127082
EXP_CD630_125001_130000_s_PSO-60-2747	1.211	23srRNA	23srRNA		CAJ66922.1	1171	TAAGGTCCCTAAATGTAAGTTAAGTGGTAAAGGATGTGGGATTGCACAGACAACCAGGAT	127194
EXP_CD630_125001_130000_s_PSO-60-2682	1.123	23srRNA	23srRNA		CAJ66922.1	1172	CTTAGAAGCAGCCACTCATTCAAAGAGTGCGTAATAGCTCACTGGTCGAGTGATCCTGCG	127259
EXP_CD630_125001_130000_s_PSO-60-2552	1.041	23srRNA	23srRNA		CAJ66922.1	1173	CATACGGGTTGAAGCATGACCGTAAGGACATGTGGACAGTATGGGAGTGAGAATGTTGGC	127389
EXP_CD630_125001_130000_s_PSO-60-2363	0.971	23srRNA	23srRNA		CAJ66922.1	1174	GATATTCCTGTACTACCGATAACCGTTTGAGAGAAGGGATGACACAGTAGGATAAGCTAA	127578
EXP_CD630_125001_130000_s_PSO-60-2247	1.202	23srRNA	23srRNA		CAJ66922.1	1175	CTTTGATAATGCTGGGATGTGATGGGGAGCGAAATTTAGTAGCGAAGTAGCTGATTTCAC	127694
EXP_CD630_125001_130000_s_PSO-60-2106	1.272	23srRNA	23srRNA		CAJ66922.1	1176	CCAGCGAGAGAACTGTTGTTAAGGAACTCGGCAAAATGACCCCGTAACTTAGGGATAAGG	127835
EXP_CD630_125001_130000_s_PSO-60-2007	0.933	23srRNA	23srRNA			1177	GACTGTTTACCAAAAACATAGGTTTCTGCTAAGTCGCAAGACGATGTATAGGAGCTGACG	127934
EXP_CD630_125001_130000_s_PSO-60-1871	1.308	23srRNA	23srRNA			1178	CCGTAACTATAACGGTCCTAAGGTAGCGAAATTCCTTGTCGGGTAAGTTCCGACCCGCAC	128070
EXP_CD630_125001_130000_s_PSO-60-1803	1.226	23srRNA	23srRNA		CAJ66923.1	1179	TAACGATTTGGGCACTGTCTCAACAACAGACTCGGTGAAATTGTAATTCCGGTGAAGATG	128138
EXP_CD630_125001_130000_s_PSO-60-1706	1.281	23srRNA	23srRNA		CAJ66923.1	1180	CTTTACTGTAGCTTGACATTGGGTCTTGGTACTACATGTACAGGATAGGTGGGAGGCTTT	128235
EXP_CD630_125001_130000_s_PSO-60-1600	1.302	23srRNA	23srRNA		CAJ66923.1	1181	CTTGTAGTACTGGGACTCTAACCATAGGCCATGAATCTGGTCTTGGGACACTGTCAGGTG	128341
EXP_CD630_125001_130000_s_PSO-60-1470	0.708	23srRNA	23srRNA			1182	GAAATCGTACGTAGAGTGTAAAGGCAAAAGAGAGCTTGATTGCAAGACATACAGGTCGAG	128471
EXP_CD630_125001_130000_s_PSO-60-1377	1.431	23srRNA	23srRNA			1183	TTCTGCGTGGAAGGGCCATCGCTCAACGGATAAAAGCTACCCTGGGGATAACAGGCTTAT	128564
EXP_CD630_125001_130000_s_PSO-60-1265	1.174	23srRNA	23srRNA		CAJ66924.1	1184	ATCACATCCTGGGGCTGTAGTAGGTCCCAAGGGTTGGGCTGTTCGCCCATTAAAGTGGTA	128676
EXP_CD630_125001_130000_s_PSO-60-1151	1.178	23srRNA	23srRNA		CAJ66924.1	1185	GTAGGAAATTTGAGAAGACCTGTCCTTAGTACGAGAGGACCGGGATGGACGTACCTCTGG	128790
EXP_CD630_125001_130000_s_PSO-60-1093	0.888	23srRNA	23srRNA		CAJ66924.1	1186	GGTGTACCAGTTGTTCTGCCAAGGGCATGGCTGGGTAGCTATGTACGGAATGGATAAGCG	128848
EXP_CD630_125001_130000_s_PSO-60-961	0.826	23srRNA	23srRNA			1187	TATCTGGTTGATAGGTCGAAGGTGTAAGTGCAGCAATGTATTTAGCTTATCGATACTAAT	128980
EXP_CD630_125001_130000_s_PSO-60-894	0.629	23srRNA/5srRNA	23srRNA/5srRNA			1188	GGACTTGACCAATATTATTTGATGTCATTCATTAAGATATATGTGCAGTTTTTAGAGTGT	129047
EXP_CD630_125001_130000_s_PSO-60-778	1.104	5srRNA	5srRNA			1189	TATACTTGTCCTAGCAACAAGAAAAAAATGTGGTTATAATAGCGGAGAAGATACACCTGT	129163
EXP_CD630_125001_130000_s_PSO-60-572	1.46	5srRNA/16srRNA	5srRNA/16srRNA			1190	GAGCCCCACCCTTGGAGCCATTATGGCTCGTTGGTCAAGAGGTTAAGACACCGCCCTTTC	129369
EXP_CD630_125001_130000_s_PSO-60-487	1.454	5srRNA/16srRNA	5srRNA/16srRNA			1191	CCTACGAGTCACCATTTGTGGGATCATAGCTCAGCTGGGAGAGCACCTGCCTTACAAGCA	129454
EXP_CD630_125001_130000_s_PSO-60-359	1.102	5srRNA/16srRNA	5srRNA/16srRNA		CAJ66925.1	1192	CAGCCTGTCACGCTGGAGGTCGAGGGTTCGAGCCCCTTCCAGGTCGCCAAAATAAAAATG	129582
EXP_CD630_125001_130000_s_PSO-60-272	0.857	5srRNA/16srRNA	5srRNA/16srRNA		CAJ66925.1	1193	GACTTGTAATCAGCAGGTTGTAGGTTCGATTCCTATCACCAGCTCCATGTAAAACTAATA	129669
EXP_CD630_125001_130000_s_PSO-60-149	1.223	5srRNA/16srRNA	5srRNA/16srRNA		CAJ66925.1	1194	TTCGAATCCACCATCCTCCACCAATTAAATATGCGGGTGTAGCTCAATGGTAGAGTTCTG	129792
EXP_CD630_125001_130000_s_PSO-60-68	1.061	5srRNA/16srRNA	5srRNA/16srRNA		CAJ66925.1	1195	GGTTCGATCCCCTTCACCCGCTCCAAAGAAAGCGTGGGTGCATAGCTCAGCTGGATAGAG	129873
EXP_CD630_130001_135000_s_PSO-60-4878	1.033	5srRNA/16srRNA	5srRNA/16srRNA		CAJ66925.1	1196	CCAGCCAAATAAAAATATGGTCTATTAGCTCAGTCGGTAGAGCACCTGACTTTTAATCAG	130063
EXP_CD630_130001_135000_s_PSO-60-4796	1.074	5srRNA/16srRNA	5srRNA/16srRNA		CAJ66925.1	1197	GATAGATCACCAATGGAGAGGTGTCCGAGTGGTTTAAGGAGCTGGTCTTGAAAACCAGTG	130145
EXP_CD630_130001_135000_s_PSO-60-4695	1.436	5srRNA/16srRNA	5srRNA/16srRNA			1198	CAAAAAAATGACTGAATTTGGAGAAGTACTCAAGTGGCTCAAGAGGATCCCCTGCTAAGG	130246
EXP_CD630_130001_135000_s_PSO-60-4614	1.338	5srRNA/16srRNA	5srRNA/16srRNA			1199	CGAGGGTTCGAATCCCTCCTTCTCCGCCATTCAAAAACGAGGTGTAGCGCAGTTTGGTAG	130327
EXP_CD630_130001_135000_s_PSO-60-4499	1.041	5srRNA/16srRNA	5srRNA/16srRNA			1200	CTTAAGCTTTTAGTTCAGTTGGTTAGAGTGCCCAACTCATGGCTAGTAATTCTAGGGTTT	130442
EXP_CD630_130001_135000_s_PSO-60-4347	0.859	5srRNA/16srRNA	5srRNA/16srRNA			1201	CCCTGCCAAATAAAAAGGATTTGAAAAAAGTTGGATTTTAGAGTAGTATAAGATAGTAAA	130594
EXP_CD630_130001_135000_s_PSO-60-4331	0.989	5srRNA/16srRNA	5srRNA/16srRNA			1202	GGATTTGAAAAAAGTTGGATTTTAGAGTAGTATAAGATAGTAAATAAGATTTCGAGGTGT	130610
EXP_CD630_130001_135000_s_PSO-60-4226	1.332	5srRNA/16srRNA	5srRNA/16srRNA			1203	GTTCGAGTCCCTTCACCTCGACCAAGAAAAGGGCCTATAGCTCAGGTGGTTAGAGCGCAC	130715
EXP_CD630_130001_135000_s_PSO-60-4124	1.338	5srRNA/16srRNA	5srRNA/16srRNA			1204	CACCATTTGCCCAGATAGCTCAGTCGGTAGAGCAGGGGACTGAAAATCCCCGTGTCGGTG	130817
EXP_CD630_130001_135000_s_PSO-60-3953	0.636	16srRNA	16srRNA			1205	AACTATATCAATAAAGAACTTTGAAAATTAAACAGTAGGTTAATTTATAAACAAGAAACA	130988
EXP_CD630_130001_135000_s_PSO-60-3903	0.718	16srRNA	16srRNA			1206	ACAAGAAACAAACCATAAAGCCAGATATTTTGATAACAATAGTATCTGAGCCTGATAAAC	131038
EXP_CD630_130001_135000_s_PSO-60-3742	0.973	16srRNA	16srRNA			1207	AGTAACGCGTGGGTAACCTACCCTGTACACACGGATAACATACCGAAAGGTATGCTAATA	131199
EXP_CD630_130001_135000_s_PSO-60-3696	0.836	16srRNA	16srRNA			1208	AAGGTATGCTAATACGGGATAATATATTTGAGAGGCATCTCTTAAATATCAAAGGTGAGC	131245
EXP_CD630_130001_135000_s_PSO-60-3568	1.147	16srRNA	16srRNA			1209	TAGCCGACCTGAGAGGGTGATCGGCCACATTGGAACTGAGACACGGTCCAAACTCCTACG	131373
EXP_CD630_130001_135000_s_PSO-60-3449	0.945	16srRNA	16srRNA			1210	GAGTGATGAAGGCCTTCGGGTCGTAAAACTCTGTCCTCAAGGAAGATAATGACGGTACTT	131492
EXP_CD630_130001_135000_s_PSO-60-3353	1.281	16srRNA	16srRNA			1211	GCGGTAATACGTAGGGGGCTAGCGTTATCCGGATTTACTGGGCGTAAAGGGTGCGTAGGC	131588
EXP_CD630_130001_135000_s_PSO-60-3261	1.044	16srRNA	16srRNA			1212	TCAACCGTAGTAAGCTCTTGAAACTGGGAGACTTGAGTGCAGGAGAGGAGAGTGGAATTC	131680
EXP_CD630_130001_135000_s_PSO-60-3215	1.075	16srRNA	16srRNA			1213	GGAGAGTGGAATTCCTAGTGTAGCGGTGAAATGCGTAGATATTAGGAGGAACACCAGTTG	131726
EXP_CD630_130001_135000_s_PSO-60-3106	1.063	16srRNA	16srRNA			1214	GGAGCAAACAGGATTAGATACCCTGGTAGTCCACGCTGTAAACGATGAGTACTAGGTGTC	131835
EXP_CD630_130001_135000_s_PSO-60-2943	0.969	16srRNA	16srRNA			1215	GTAGCGGAGCATGTGGTTTAATTCGAAGCAACGCGAAGAACCTTACCTAAGCTTGACATC	131998
EXP_CD630_130001_135000_s_PSO-60-2909	1.26	16srRNA	16srRNA			1216	GAAGAACCTTACCTAAGCTTGACATCCCAATGACATCTCCTTAATCGGAGAGTTCCCTTC	132032
EXP_CD630_130001_135000_s_PSO-60-2766	1.089	16srRNA	16srRNA			1217	CTTGTCTTTAGTTGCCATCATTAAGTTGGGCACTCTAGAGAGACTGCCAGGGATAACCTG	132175
EXP_CD630_130001_135000_s_PSO-60-2647	1.01	16srRNA	16srRNA			1218	CTACAATGGGTAGTACAGAGGGTTGCCAAGCCGTAAGGTGGAGCTAATCCCTTAAAGCTA	132294
EXP_CD630_130001_135000_s_PSO-60-2616	1.028	16srRNA	16srRNA			1219	CGTAAGGTGGAGCTAATCCCTTAAAGCTACTCTCAGTTCGGATTGTAGGCTGAAACTCGC	132325
EXP_CD630_130001_135000_s_PSO-60-2444	0.975	16srRNA	16srRNA			1220	CGATTATCTAACCTTTTGGAAGAAGTCGTCGAAGGTGGAATCAATAACTGGGGTGAAGTC	132497
EXP_CD630_130001_135000_s_PSO-60-2344	1.094	16srRNA	16srRNA			1221	TCCTTTCTAAGGAGAATTGCCTACTGTTTAATTTTGAAAGTTCTTTACGAACTTTATATA	132597
EXP_CD630_130001_135000_s_PSO-60-2243	1.235	16srRNA/23srRNA	16srRNA/23srRNA			1222	AAGGGGTCAGGAGTTCGACTCTCCTCATCTCCACCATTTAAGAGTATATTACTTAAATCT	132698
EXP_CD630_130001_135000_s_PSO-60-2211	1.174	16srRNA/23srRNA	16srRNA/23srRNA			1223	ACCATTTAAGAGTATATTACTTAAATCTTTGATTTACTTAGTAGCCTCTTACAATGCACT	132730
EXP_CD630_130001_135000_s_PSO-60-1950	0.75	16srRNA/23srRNA	16srRNA/23srRNA			1225	ACTTTGAAAACTGCATATATATTTAGTGATATGACATCTAATTTGTAATATATAAAGCTG	132991
EXP_CD630_130001_135000_s_PSO-60-1876	0.649	23srRNA	23srRNA			1226	TTATCGAAGTTGATAGCTTCTAATCTATCAAACCTTTTTAACTGGTCAAGTTATTAAGGG	133065
EXP_CD630_130001_135000_s_PSO-60-1743	1.005	23srRNA	23srRNA			1227	CGTAAACTTTGATCCGAAGATTTCCGAATGAGGAAACTCACTTAGAGTAATGTCTAAGTA	133198
EXP_CD630_130001_135000_s_PSO-60-1694	1.167	23srRNA	23srRNA			1228	ATGTCTAAGTATCATTAAGTGAATACATAGCTTAATGAGGGGAACTCAGGGAACTGAAAC	133247
EXP_CD630_130001_135000_s_PSO-60-1558	0.992	23srRNA	23srRNA			1229	ATAAAGTTTTCTTTATTGGGGTTGCGGACATATCATAACGAAGAGGTATCGTAATTGAAG	133383
EXP_CD630_130001_135000_s_PSO-60-1480	1.093	23srRNA	23srRNA			1230	CACAGAAGGTAATAGTCCTGTATGTTAAACGAGAAGACTTTAGATATGATCCAGAGTACC	133461
EXP_CD630_130001_135000_s_PSO-60-1371	0.952	23srRNA	23srRNA			1231	CTAAATACTACCTAGTGACCGATAGCGTATAGTACCGTGAGGGAAAGGTGAAAAGAACCC	133570
EXP_CD630_130001_135000_s_PSO-60-1303	1.101	23srRNA	23srRNA			1232	GAGTGAAATAGAACCTGAAACCCTGCACTTACAAGCTGTGGAAGCACATTTCTTGTGTGA	133638
EXP_CD630_130001_135000_s_PSO-60-1177	0.951	23srRNA	23srRNA			1233	GGAGCCGTAGCGAAAGCGAGTTTTAACTGAGCGTTCAGTTACTTGACGTAGACCCGAAAC	133764
EXP_CD630_130001_135000_s_PSO-60-977	1.398	23srRNA	23srRNA			1234	AAATAGCTTTAGGGCTAGCCTCAAGGTGAGAGATACGGAGGTAGAGCACTGAATGTCCTA	133964
EXP_CD630_130001_135000_s_PSO-60-882	1.305	23srRNA	23srRNA			1235	GAATGCCGTCATCTTATACTTGGGAGTCAGACTGTGGGTGATAAGATTCATAGTCGAAAG	134059
EXP_CD630_130001_135000_s_PSO-60-791	1.294	23srRNA	23srRNA			1236	TAAATGTAAGTTAAGTGGTAAAGGATGTGGGATTGCACAGACAACCAGGATGTTGGCTTA	134150
EXP_CD630_130001_135000_s_PSO-60-673	1.124	23srRNA	23srRNA			1237	GAAGATTTCCGGGGCTAAAACTTACTACCGAAGCTACGGCATCAGTAATGATGGGTAGGG	134268
EXP_CD630_130001_135000_s_PSO-60-590	0.898	23srRNA	23srRNA			1238	ATGACCGTAAGGACATGTGGACAGTATGGGAGTGAGAATGTTGGCATGAGTAGCGAGATG	134351
EXP_CD630_130001_135000_s_PSO-60-444	1.061	23srRNA	23srRNA			1239	GAAAGGCGTAGGTGATGGACAACAGGTTGATATTCCTGTACTACCGATAACCGTTTGAGA	134497
EXP_CD630_130001_135000_s_PSO-60-269	1.008	23srRNA	23srRNA			1240	AAATTTAGTAGCGAAGTAGCTGATTTCACACTGTCAAGAAAAGTCTCTATCGAGGTTAAA	134672
EXP_CD630_130001_135000_s_PSO-60-159	1.312	23srRNA	23srRNA			1241	CCAGCGAGAGAACTGTTGTTAAGGAACTCGGCAAAATGACCCCGTAACTTAGGGATAAGG	134782
EXP_CD630_130001_135000_s_PSO-60-60	0.929	23srRNA	23srRNA			1242	GACTGTTTACCAAAAACATAGGTTTCTGCTAAGTCGCAAGACGATGTATAGGAGCTGACG	134881
EXP_CD630_135001_140000_s_PSO-60-4856	1.201	23srRNA	23srRNA			1243	TAACGATTTGGGCACTGTCTCAACAACAGACTCGGTGAAATTGTAATTCCGGTGAAGATG	135085
EXP_CD630_135001_140000_s_PSO-60-4768	1.029	23srRNA	23srRNA			1244	CCCATGGAGCTTTACTGTAGCTTGACATTGGGTCTTGGTACTACATGTACAGGATAGGTG	135173
EXP_CD630_135001_140000_s_PSO-60-4653	1.174	23srRNA	23srRNA			1245	CTTGTAGTACTGGGACTCTAACCATAGGCCATGAATCTGGTCTTGGGACACTGTCAGGTG	135288
EXP_CD630_135001_140000_s_PSO-60-4542	0.788	23srRNA	23srRNA			1246	GGTTCTCTCAGTACGGTCGGAAATCGTACGTAGAGTGTAAAGGCAAAAGAGAGCTTGATT	135399
EXP_CD630_135001_140000_s_PSO-60-4523	0.713	23srRNA	23srRNA			1247	GAAATCGTACGTAGAGTGTAAAGGCAAAAGAGAGCTTGATTGCAAGACATACAGGTCGAG	135418
EXP_CD630_135001_140000_s_PSO-60-4430	1.261	23srRNA	23srRNA			1248	TTCTGCGTGGAAGGGCCATCGCTCAACGGATAAAAGCTACCCTGGGGATAACAGGCTTAT	135511
EXP_CD630_135001_140000_s_PSO-60-4247	1.319	23srRNA	23srRNA			1249	TTCAGAACGTCGTGAGACAGTTCGGTCCCTATCCGTCGCAGGCGTAGGAAATTTGAGAAG	135694
EXP_CD630_135001_140000_s_PSO-60-4204	1.293	23srRNA	23srRNA			1250	GTAGGAAATTTGAGAAGACCTGTCCTTAGTACGAGAGGACCGGGATGGACGTACCTCTGG	135737
EXP_CD630_135001_140000_s_PSO-60-3952	0.644	23srRNA	23srRNA			1251	GTCGAGGACTTGACCAATATTATTTGATGTTCATTCATTAAGATATATGTGTAGTTTTTA	135989
EXP_CD630_135001_140000_s_PSO-60-3906	0.821	23srRNA	23srRNA			1252	ATGTGTAGTTTTTAGAGTGCTAACTCTAAAGAAACTAGTATTGCTAGGTTCTATAAACTT	136035
EXP_CD630_135001_140000_s_PSO-60-3828	1.219	5srRNA	5srRNA			1253	ATATTAAGCATAAAGATTATGTGGTTACAATAGCAGAGAGGATACACCTGTTCCCATTCC	136113
EXP_CD630_135001_140000_s_PSO-60-3652	1.209	5srRNA/aspC	5srRNA/aspC			1254	GTTTAATTTGATAATTTGATGAAAAAAATAAAAGACTTACTGATTTTTAAATCTATAGGT	136289
EXP_CD630_135001_140000_s_PSO-60-3542	0.612	5srRNA/aspC	5srRNA/aspC			1255	TTACTTACCTTATATATTAATTATCATTAATACATTATATCTAATTACTATTCATCTAAA	136399
EXP_CD630_135001_140000_s_PSO-60-3462	1.447	CD0107	aspC	aspartate aminotransferase	aspartate aminotransferase	1256	ATACAAATTCTTTTAATTTATCTAATCCAGATAAGAAAGTATTTTCACTGCAAGCATAGG	136479
EXP_CD630_135001_140000_s_PSO-60-3408	1.238	CD0107	aspC	aspartate aminotransferase	aspartate aminotransferase	1257	CATAGGATATACGAATATATTTATCCATACCAAATGCTATGCCAGGAACAACTGCAACAT	136533
EXP_CD630_135001_140000_s_PSO-60-3247	0.958	CD0107	aspC	aspartate aminotransferase	aspartate aminotransferase	1258	CCATTTGGATTCACATATCCTACATTATCAATAGAGTCTAGTTTTGATTTAATTAAATCT	136694
EXP_CD630_135001_140000_s_PSO-60-3179	1.332	CD0107	aspC	aspartate aminotransferase	aspartate aminotransferase	1259	TTTATATGTTTTAACCATATTGTCTATGTCAATTGAGCAATCTTTCAAGGCTCCATAGGC	136762
EXP_CD630_135001_140000_s_PSO-60-3119	1.324	CD0107	aspC	aspartate aminotransferase	aspartate aminotransferase	1260	TATGTATTGTGCTGTTAGACTTGGGTGAGATATAAGATGTCCTTGTATAGAACTCATTGC	136822
EXP_CD630_135001_140000_s_PSO-60-2993	1.355	CD0107	aspC	aspartate aminotransferase	aspartate aminotransferase	1261	AAAACCATTTATAGTTATTGTTATATCTTTAGCTTCTTCGCTTAATGATGCAATTGATGT	136948
EXP_CD630_135001_140000_s_PSO-60-2873	1.369	CD0107	aspC	aspartate aminotransferase	aspartate aminotransferase	1262	TTGTATGCATACATCTACTATTTCTATTAATTCATCTTTTGTATAAACACTACCAGTAGG	137068
EXP_CD630_135001_140000_s_PSO-60-2785	1.183	CD0107	aspC	aspartate aminotransferase	aspartate aminotransferase	1263	TTTGTTTTATCTGTTATAGATTTTTCAAGTTCTTCTTTTGTTAACTTAAATCCATTTTCT	137156
EXP_CD630_135001_140000_s_PSO-60-2709	1.483	CD0107	aspC	aspartate aminotransferase	aspartate aminotransferase	1264	AAACTGGAACAGCATTAACTAACTTAATCATTTCAGGATAACTAACCCAATAAGGCTTTG	137232
EXP_CD630_135001_140000_s_PSO-60-2603	1.582	CD0107	aspC	aspartate aminotransferase	aspartate aminotransferase	1265	TGTTATTGAGTTTTTTGCTCCACTTGATACAACTATTTCGTCTATTGAATAGTTACAGTT	137338
EXP_CD630_135001_140000_s_PSO-60-2446	1.369	CD0107	aspC	aspartate aminotransferase	aspartate aminotransferase	1266	CCATAAGATTTTGCGTTATTAGGTACATTAAAATCGGGTTCTCCTATACTAAGATTTATT	137495
EXP_CD630_135001_140000_s_PSO-60-2392	0.752	CD0107	aspC	aspartate aminotransferase	aspartate aminotransferase	1267	TTTATTACTTTAACTCCATTACTTTCCATTTCTTTAACTTTAGAACTAATACCTATTGTG	137549
EXP_CD630_135001_140000_s_PSO-60-2242	1.142	CD0107/8	CD0107/8			1268	TTACATAAGGAAATTTGTAGATATATACATTAATATATATAATAGCCTACACTTTTTGCC	137699
EXP_CD630_135001_140000_s_PSO-60-2148	1.361	CD0107/8	CD0107/8			1269	AACTTTCAAAGTTGTTAGAAACGCTACTGTTCAAAATATCCACATAGTATTTGCAATGAT	137793
EXP_CD630_135001_140000_s_PSO-60-2068	1.071	CD0107/8	CD0107/8			1270	TGTACAAATTTGGTAATCTTAATATAGCAATTATTAAGATAATCCCTTTAACTTAGTTGA	137873
EXP_CD630_135001_140000_s_PSO-60-1943	1.023	CD0107/8	CD0107/8			1271	AGTAACAGGAGGTTTTTTTAATTGGTTGAATTCGTAAAAAAAAGAGATGGAAGAGTAATT	137998
EXP_CD630_135001_140000_s_PSO-60-1784	1.288	CD0108	nrdD	anaerobic ribonucleoside-triphosphate reductase	anaerobic ribonucleoside-triphosphate reductase	1272	TTAACTCAAGAAGTAATAAAGTTTTTAAATCATAAATACTCAGAATCAGTTCCAAGTGTT	138157
EXP_CD630_135001_140000_s_PSO-60-1689	1.011	CD0108	nrdD	anaerobic ribonucleoside-triphosphate reductase	anaerobic ribonucleoside-triphosphate reductase	1273	AGAAACTGGCCATGCAAAAACTAGTGAAGAATATATAATATACAGAACTGAAAGAAGTAG	138252
EXP_CD630_135001_140000_s_PSO-60-1599	0.998	CD0108	nrdD	anaerobic ribonucleoside-triphosphate reductase	anaerobic ribonucleoside-triphosphate reductase	1274	GGCAATAGAGGAAATTACCTTTGAAGATGCAGAAGATGCTGATATAAAAAGAGAAAATGC	138342
EXP_CD630_135001_140000_s_PSO-60-1491	0.724	CD0108	nrdD	anaerobic ribonucleoside-triphosphate reductase	anaerobic ribonucleoside-triphosphate reductase	1275	CACTGTATCTAAAGAATTTTGTAAAACACATATATTAAAACCAGAACATTCTTTTGCTCA	138450
EXP_CD630_135001_140000_s_PSO-60-1397	0.976	CD0108	nrdD	anaerobic ribonucleoside-triphosphate reductase	anaerobic ribonucleoside-triphosphate reductase	1276	TTTTTAAATATGGGAACATTAACTTGTTGTCAAATAGATGTTAAAAAACTATTCAATGGT	138544
EXP_CD630_135001_140000_s_PSO-60-1243	1.277	CD0108	nrdD	anaerobic ribonucleoside-triphosphate reductase	anaerobic ribonucleoside-triphosphate reductase	1277	ATCAACATGGAGGTCAAAGTATACCATTTTTCGATTATGGATTGGCTGAAGGTGTATATA	138698
EXP_CD630_135001_140000_s_PSO-60-1198	1.086	CD0108	nrdD	anaerobic ribonucleoside-triphosphate reductase	anaerobic ribonucleoside-triphosphate reductase	1278	CTGAAGGTGTATATAAGACATTTAAGAAATTCTACATAGGAAATTTAGCTAAAGCATTGA	138743
EXP_CD630_135001_140000_s_PSO-60-1044	1.034	CD0108	nrdD	anaerobic ribonucleoside-triphosphate reductase	anaerobic ribonucleoside-triphosphate reductase	1279	TGAATTGTATCTAAACTTAGAAAAAGAGAAATTAATACAGACTTTTGATATAGATGATGA	138897
EXP_CD630_135001_140000_s_PSO-60-990	0.686	CD0108	nrdD	anaerobic ribonucleoside-triphosphate reductase	anaerobic ribonucleoside-triphosphate reductase	1280	TGATGAACTTGTAAATAAGATGCAAAACTTTGCATTTGAAGAATCGTATAGAGAAACTGA	138951
EXP_CD630_135001_140000_s_PSO-60-849	1.039	CD0108	nrdD	anaerobic ribonucleoside-triphosphate reductase	anaerobic ribonucleoside-triphosphate reductase	1281	TTCAAGTGTAAACTTCGGAACAGATACTTCTGAAGAAGGAAGAATGGTAACTAAGAATCT	139092
EXP_CD630_135001_140000_s_PSO-60-770	1.155	CD0108	nrdD	anaerobic ribonucleoside-triphosphate reductase	anaerobic ribonucleoside-triphosphate reductase	1282	GGTTTAGGTAATGGAGAGACACCAATTTTTCCAATTTTAATATTTAAGGTCAAAGAAGGC	139171
EXP_CD630_135001_140000_s_PSO-60-693	0.934	CD0108	nrdD	anaerobic ribonucleoside-triphosphate reductase	anaerobic ribonucleoside-triphosphate reductase	1283	AGACCCTAATTATGATTTATTTAAATTATCATGCAGAGTATCAGCTAAAAGACTATTCCC	139248
EXP_CD630_135001_140000_s_PSO-60-587	1.086	CD0108	nrdD	anaerobic ribonucleoside-triphosphate reductase	anaerobic ribonucleoside-triphosphate reductase	1284	AAAGGTGAACCAGATACAGAGGCTACATATATGGGTTGTAGAACAAGAGTACTTAGTAAT	139354
EXP_CD630_135001_140000_s_PSO-60-466	1.142	CD0108	nrdD	anaerobic ribonucleoside-triphosphate reductase	anaerobic ribonucleoside-triphosphate reductase	1285	CAAGATTGGGTATAAAACATGGTATTATAAATAATGAAAAGGCTAATTTAGATGGTTTCT	139475
EXP_CD630_135001_140000_s_PSO-60-352	1.021	CD0108	nrdD	anaerobic ribonucleoside-triphosphate reductase	anaerobic ribonucleoside-triphosphate reductase	1286	TTGAGGTACAAGGAAATAAAAAGATGAAGAATTTTCCATTCTTAATGGGGCAAGGTGTAT	139589
EXP_CD630_135001_140000_s_PSO-60-283	0.875	CD0108	nrdD	anaerobic ribonucleoside-triphosphate reductase	anaerobic ribonucleoside-triphosphate reductase	1287	CTGATGATTTAGGACCAGAAGATACACTAAAAGAAGTAATAAAACAAGGAACATTGACAA	139658
EXP_CD630_135001_140000_s_PSO-60-182	1.145	CD0108	nrdD	anaerobic ribonucleoside-triphosphate reductase	anaerobic ribonucleoside-triphosphate reductase	1288	GGTAAACATCATGGAGAAAGTAAAGAAGCTCAAGAATTAGGATTAAAAATAGTGTCACAT	139759
EXP_CD630_135001_140000_s_PSO-60-56	0.959	CD0108	nrdD	anaerobic ribonucleoside-triphosphate reductase	anaerobic ribonucleoside-triphosphate reductase	1289	GCAGAAGGTCTTTCAGGTAGGTTTACTAAAATAGATAAAAAAGTTTATGGAGAAATTAAA	139885
EXP_CD630_140001_145000_s_PSO-60-4913	1.012	CD0108	nrdD	anaerobic ribonucleoside-triphosphate reductase	anaerobic ribonucleoside-triphosphate reductase	1290	AGAAGCTCCATACCATGAATTGACTAATGCAGGTCATATAACATATGTAGAGTTAGATGG	140028
EXP_CD630_140001_145000_s_PSO-60-4812	0.992	CD0108	nrdD	anaerobic ribonucleoside-triphosphate reductase	anaerobic ribonucleoside-triphosphate reductase	1291	AAGCTATGAAAGATTTGGGTATAGGATATGGAAGTATAAATCATCCTGTAGATAGAGACC	140129
EXP_CD630_140001_145000_s_PSO-60-4716	0.822	CD0108	nrdD	anaerobic ribonucleoside-triphosphate reductase	anaerobic ribonucleoside-triphosphate reductase	1292	TATGCCCTGTATGTGGAAGAAATGAAGATGAAAGTGACATCAAATTCGAAAGAATAAGAA	140225
EXP_CD630_140001_145000_s_PSO-60-4542	1.092	CD0109	nrdG	anaerobic ribonucleoside-triphosphate reductase activating protein	anaerobic ribonucleoside-triphosphate reductase activating protein	1293	TAAGAATGTCATCTACTATAAGTTATGACAGCATAGTTGATGGACCAGGATTAAGAATGG	140399
EXP_CD630_140001_145000_s_PSO-60-4498	1.144	CD0109	nrdG	anaerobic ribonucleoside-triphosphate reductase activating protein	anaerobic ribonucleoside-triphosphate reductase activating protein	1294	CCAGGATTAAGAATGGTAATATGGACTCAAGGATGTATTCATAATTGTAAAGAGTGCCAT	140443
EXP_CD630_140001_145000_s_PSO-60-4400	1.039	CD0109	nrdG	anaerobic ribonucleoside-triphosphate reductase activating protein	anaerobic ribonucleoside-triphosphate reductase activating protein	1295	GGATACAGAAGAAATTATAAATAAAGTCAAATCATTGAAATTACAAAAAGGCATTACGCT	140541
EXP_CD630_140001_145000_s_PSO-60-4294	0.861	CD0109	nrdG	anaerobic ribonucleoside-triphosphate reductase activating protein	anaerobic ribonucleoside-triphosphate reductase activating protein	1296	GCAAGAGAAGCTAAAATAAATGGGTTAGATGTATGGTCATATACTGGATTTACGTTTGAA	140647
EXP_CD630_140001_145000_s_PSO-60-4147	0.997	CD0109	nrdG	anaerobic ribonucleoside-triphosphate reductase activating protein	anaerobic ribonucleoside-triphosphate reductase activating protein	1297	GCTGAAAAAAAAGATATAAGCTTAAAGTTTAGAGGGTCATCAAATCAAAGGATAATTGAT	140794
EXP_CD630_140001_145000_s_PSO-60-4081	0.888	CD0109	nrdG	anaerobic ribonucleoside-triphosphate reductase activating protein	anaerobic ribonucleoside-triphosphate reductase activating protein	1298	AAAAGTTTGAAATATAAAAAAGTGTTTTTGGTTGAGCAATATATGAAGGATGATTTATCT	140860
EXP_CD630_140001_145000_s_PSO-60-3947	1.017	CD0109 (nrdG)/16srRNA	CD0109 (nrdG)/16srRNA			1299	TTCAAGCTTGTATAATGTAACAATTAAACCAAAAGACTCATTGTATATTTGAAATTAAGT	140994
EXP_CD630_140001_145000_s_PSO-60-3907	1.058	CD0109 (nrdG)/16srRNA	CD0109 (nrdG)/16srRNA			1300	TTGTATATTTGAAATTAAGTTTTTTATAGTTTATAGGTGTTTTATGTGGATTACGAATGA	141034
EXP_CD630_140001_145000_s_PSO-60-3799	1.236	CD0109 (nrdG)/16srRNA	CD0109 (nrdG)/16srRNA			1301	AATTTATAGAAATTTTTAATTGTTACAATATAAATATCTAGATAAGTTATGAGATACTGA	141142
EXP_CD630_140001_145000_s_PSO-60-3689	0.852	CD0109 (nrdG)/16srRNA	CD0109 (nrdG)/16srRNA			1302	GGTCAAGTAGTCTAAAAAATGAAAAAGATTTAAAAAAGTGTTTTAACTAAACACATAAGT	141252
EXP_CD630_140001_145000_s_PSO-60-3548	1.137	CD0109 (nrdG)/16srRNA	CD0109 (nrdG)/16srRNA			1303	TGTAATTTGTGGATAAATATGTTTATAATGTGGATAATATTTAATGTAATAAGTTAAAGC	141393
EXP_CD630_140001_145000_s_PSO-60-3520	1.143	CD0109 (nrdG)/16srRNA	CD0109 (nrdG)/16srRNA			1304	TGTGGATAATATTTAATGTAATAAGTTAAAGCAATATGAATCAACTGTTTATAATGTGGA	141421
EXP_CD630_140001_145000_s_PSO-60-3363	1.115	16srRNA	16srRNA			1305	TCCTCAAGAAAAGGGCAAACAAATAAAGCATAAAGAACTTTGAAAATTAAACAGTAGGTT	141578
EXP_CD630_140001_145000_s_PSO-60-3293	0.754	16srRNA	16srRNA			1306	ACAAGAAACAAACCATAAAGCCAGATATTTTGATAACAATAGTATCTGAGCCTGATAAAC	141648
EXP_CD630_140001_145000_s_PSO-60-3143	1.127	16srRNA	16srRNA			1307	GCGGACGGGTGAGTAACGCGTGGGTAACCTACCCTGTACACACGGATAACATACCGAAAG	141798
EXP_CD630_140001_145000_s_PSO-60-3086	0.759	16srRNA	16srRNA			1308	AAGGTATGCTAATACGGGATAATATATTTGAGAGGCATCTCTTGAATATCAAAGGTGAGC	141855
EXP_CD630_140001_145000_s_PSO-60-2958	1.225	16srRNA	16srRNA			1309	TAGCCGACCTGAGAGGGTGATCGGCCACATTGGAACTGAGACACGGTCCAAACTCCTACG	141983
EXP_CD630_140001_145000_s_PSO-60-2842	0.894	16srRNA	16srRNA			1310	CGTGAGTGATGAAGGCCTTCGGGTCGTAAAACTCTGTCCTCAAGGAAGATAATGACGGTA	142099
EXP_CD630_140001_145000_s_PSO-60-2743	0.988	16srRNA	16srRNA		CAJ66926.1	1311	GCGGTAATACGTAGGGGGCTAGCGTTATCCGGATTTACTGGGCGTAAAGGGTGCGTAGGC	142198
EXP_CD630_140001_145000_s_PSO-60-2651	1.076	16srRNA	16srRNA		CAJ66926.1	1312	TCAACCGTAGTAAGCTCTTGAAACTGGGAGACTTGAGTGCAGGAGAGGAGAGTGGAATTC	142290
EXP_CD630_140001_145000_s_PSO-60-2605	1.277	16srRNA	16srRNA		CAJ66926.1	1313	GGAGAGTGGAATTCCTAGTGTAGCGGTGAAATGCGTAGATATTAGGAGGAACACCAGTTG	142336
EXP_CD630_140001_145000_s_PSO-60-2496	1.048	16srRNA	16srRNA		CAJ66926.1	1314	GGAGCAAACAGGATTAGATACCCTGGTAGTCCACGCTGTAAACGATGAGTACTAGGTGTC	142445
EXP_CD630_140001_145000_s_PSO-60-2410	1.144	16srRNA	16srRNA		CAJ66926.1	1315	CTAACGCATTAAGTACTCCGCCTGGGAAGTACGCTCGCAAGAGTGAAACTCAAAGGAATT	142531
EXP_CD630_140001_145000_s_PSO-60-2299	1.207	16srRNA	16srRNA		CAJ66926.1	1316	GAAGAACCTTACCTAAGCTTGACATCCCAATGACATCTCCTTAATCGGAGAGTTCCCTTC	142642
EXP_CD630_140001_145000_s_PSO-60-2156	1.148	16srRNA	16srRNA		CAJ66926.1	1317	CTTGTCTTTAGTTGCCATCATTAAGTTGGGCACTCTAGAGAGACTGCCAGGGATAACCTG	142785
EXP_CD630_140001_145000_s_PSO-60-2061	0.909	16srRNA	16srRNA		CAJ66926.1	1318	CTTATGCTTAGGGCTACACACGTGCTACAATGGGTAGTACAGAGGGTTGCCAAGCCGTAA	142880
EXP_CD630_140001_145000_s_PSO-60-2006	0.975	16srRNA	16srRNA		CAJ66926.1	1319	CGTAAGGTGGAGCTAATCCCTTAAAGCTACTCTCAGTTCGGATTGTAGGCTGAAACTCGC	142935
EXP_CD630_140001_145000_s_PSO-60-1842	0.998	16srRNA	16srRNA		CAJ66926.1	1320	CCCGAAGCCGATTATCTAACCTTTTGGAAGAAGTCGTCGAAGGTGGAATCAATAACTGGG	143099
EXP_CD630_140001_145000_s_PSO-60-1742	0.969	16srRNA	16srRNA		CAJ66926.1	1321	GGATCACCTCCTTTCTAAGGAGAATTGCCTACTGTTTAATTTTGAAAGTTCTTTACGAAC	143199
EXP_CD630_140001_145000_s_PSO-60-1565	0.921	16srRNA/23srRNA	16srRNA/23srRNA		CAJ66926.1	1322	CTTAGTAGCCTCTTACAATGCACTTATAGCTTAAATTTATACAAGCTTTGTGCGTTAGCA	143376
EXP_CD630_140001_145000_s_PSO-60-1478	0.561	16srRNA/23srRNA	16srRNA/23srRNA			1323	ATGTGAAGTTTGTTTGTTGGCGCTGTGCGTTAGCACTTTAAGCAACGGAATTTATTCGTT	143463
EXP_CD630_140001_145000_s_PSO-60-1369	0.902	16srRNA/23srRNA	16srRNA/23srRNA			1324	TGACATCTAATTTGTAATATATAAAGCTGATAACTTTTAAAAATTATCAAGTTGATAGAC	143572
EXP_CD630_140001_145000_s_PSO-60-1303	0.941	23srRNA	23srRNA			1325	CTATCAAACCTTTTTAACTGGTCAAGTTATTAAGGGTGCAGGGCGGATGCCTTGGCACTA	143638
EXP_CD630_140001_145000_s_PSO-60-1194	1.067	23srRNA	23srRNA			1326	CGTAAACTTTGATCCGAAGATTTCCGAATGAGGAAACTCACTTAGAGTAATGTCTAAGTA	143747
EXP_CD630_140001_145000_s_PSO-60-1099	0.723	23srRNA	23srRNA		CAJ66927.1	1327	CAGGGAACTGAAACATCTAAGTACCTGAAGGAAGAGAAAGAAATTCGATTCCGTAAGTAG	143842
EXP_CD630_140001_145000_s_PSO-60-754	1.059	23srRNA	23srRNA		CAJ66927.1	1328	GAGTGAAATAGAACCTGAAACCCTGCACTTACAAGCTGTGGAAGCACATTTCTTGTGTGA	144187
EXP_CD630_140001_145000_s_PSO-60-689	0.925	23srRNA	23srRNA		CAJ66927.1	1329	TACTTTTTGTAGAACGGGCCAACGAGTTACGTTAAGTAGCAAGGTTAAGCACTTAAGGTG	144252
EXP_CD630_140001_145000_s_PSO-60-554	1.076	23srRNA	23srRNA		CAJ66927.1	1330	ATGAGCAGGATGAAGCGAAAGTAAAATTTCGTGGAGGTCCGAACCCACGAGCGTTGAAAA	144387
EXP_CD630_140001_145000_s_PSO-60-448	1.127	23srRNA	23srRNA		CAJ66927.1	1331	GAGATAGCTGGTTCTCCCCGAAATAGCTTTAGGGCTAGCCTCAAGGTGAGAGATACGGAG	144493
EXP_CD630_140001_145000_s_PSO-60-344	1.413	23srRNA	23srRNA		CAJ66927.1	1332	TATCAAACTCCGAATGCCGTCATCTTATACTTGGGAGTCAGACTGTGGGTGATAAGATTC	144597
EXP_CD630_140001_145000_s_PSO-60-242	1.61	23srRNA	23srRNA		CAJ66927.1	1333	TAAATGTAAGTTAAGTGGTAAAGGATGTGGGATTGCACAGACAACCAGGATGTTGGCTTA	144699
EXP_CD630_140001_145000_s_PSO-60-186	0.955	23srRNA	23srRNA		CAJ66927.1	1334	CTTAGAAGCAGCCACTCATTCAAAGAGTGCGTAATAGCTCACTGGTCGAGTGATCCTGCG	144755
EXP_CD630_140001_145000_s_PSO-60-48	1.058	23srRNA	23srRNA		CAJ66927.1	1335	TTGAAGCATGACCGTAAGGACATGTGGACAGTATGGGAGTGAGAATGTTGGCATGAGTAG	144893
EXP_CD630_145001_150000_s_PSO-60-4867	0.763	23srRNA	23srRNA		CAJ66927.1	1336	GATATTCCTGTACTACCGATAACCGTTTGAGAGATGGGATGACACAGTAGGATAAGCTAA	145074
EXP_CD630_145001_150000_s_PSO-60-4769	1.208	23srRNA	23srRNA		CAJ66927.1	1337	TCAAAGTAGGTAAATCCGCTTTGATAATGCTGGGATGTGATGGGGAGCGAAATTTAGTAG	145172
EXP_CD630_145001_150000_s_PSO-60-4720	1.097	23srRNA	23srRNA		CAJ66927.1	1338	AAATTTAGTAGCGAAGTAGCTGATTTCACACTGTCAAGAAAAGTCTCTATCGAGGTTAAA	145221
EXP_CD630_145001_150000_s_PSO-60-4610	1.234	23srRNA	23srRNA		CAJ66927.1	1339	CCAGCGAGAGAACTGTTGTTAAGGAACTCGGCAAAATGACCCCGTAACTTAGGGATAAGG	145331
EXP_CD630_145001_150000_s_PSO-60-4511	0.928	23srRNA	23srRNA		CAJ66927.1	1340	GACTGTTTACCAAAAACATAGGTTTCTGCTAAGTCGCAAGACGATGTATAGGAGCTGACG	145430
EXP_CD630_145001_150000_s_PSO-60-4372	1.354	23srRNA	23srRNA		CAJ66927.1	1341	TAACTATAACGGTCCTAAGGTAGCGAAATTCCTTGTCGGGTAAGTTCCGACCCGCACGAA	145569
EXP_CD630_145001_150000_s_PSO-60-4307	1.071	23srRNA	23srRNA		CAJ66927.1	1342	TAACGATTTGGGCACTGTCTCAACAACAGACTCGGTGAAATTGTAATTCCGGTGAAGATG	145634
EXP_CD630_145001_150000_s_PSO-60-4219	1.006	23srRNA	23srRNA		CAJ66927.1	1343	CCCATGGAGCTTTACTGTAGCTTGACATTGGGTCTTGGTACTACATGTACAGGATAGGTG	145722
EXP_CD630_145001_150000_s_PSO-60-4104	1.486	23srRNA	23srRNA		CAJ66927.1	1344	CTTGTAGTACTGGGACTCTAACCATAGGCCATGAATCTGGTCTTGGGACACTGTCAGGTG	145837
EXP_CD630_145001_150000_s_PSO-60-3974	0.732	23srRNA	23srRNA		CAJ66927.1	1345	GAAATCGTACGTAGAGTGTAAAGGCAAAAGAGAGCTTGATTGCAAGACATACAGGTCGAG	145967
EXP_CD630_145001_150000_s_PSO-60-3881	1.332	23srRNA	23srRNA		CAJ66927.1	1346	TTCTGCGTGGAAGGGCCATCGCTCAACGGATAAAAGCTACCCTGGGGATAACAGGCTTAT	146060
EXP_CD630_145001_150000_s_PSO-60-3769	1.388	23srRNA	23srRNA		CAJ66927.1	1347	ATCACATCCTGGGGCTGTAGTAGGTCCCAAGGGTTGGGCTGTTCGCCCATTAAAGTGGTA	146172
EXP_CD630_145001_150000_s_PSO-60-3655	1.19	23srRNA	23srRNA		CAJ66928.1	1348	GTAGGAAATTTGAGAAGACCTGTCCTTAGTACGAGAGGACCGGGATGGACGTACCTCTGG	146286
EXP_CD630_145001_150000_s_PSO-60-3582	1.107	23srRNA	23srRNA		CAJ66928.1	1349	CTGCCAAGGGCATGGCTGGGTAGCTATGTACGGAATGGATAAGCGCTGAAAGCATCTAAG	146359
EXP_CD630_145001_150000_s_PSO-60-3442	1.029	23srRNA	23srRNA		CAJ66928.1	1350	GTAAGTGCAGCAATGTATTTAGCTTATCGATACTAATAGGTCGAGGACTTGACCAATATT	146499
EXP_CD630_145001_150000_s_PSO-60-3406	0.66	23srRNA	23srRNA		CAJ66928.1	1351	TAGGTCGAGGACTTGACCAATATTATTTGATGTCATTCATTAAGATATATGTGCAGTTTT	146535
EXP_CD630_145001_150000_s_PSO-60-3295	0.727	23srRNA/5srRNA	23srRNA/5srRNA		CAJ66928.1	1352	TAGTTTTATGAGGCAAAAAATCGAATAAAAAAAGTATTGACACAATAAGACAAAGATGTT	146646
EXP_CD630_145001_150000_s_PSO-60-3201	1.267	5srRNA	5srRNA		CAJ66928.1	1353	AAAATTTAGACAATAATCTGGTTATAATAGCAGAGAGGATACACCTGTTCCCATTCCGAA	146740
EXP_CD630_145001_150000_s_PSO-60-3050	1.206	5srRNA/CD0020	5srRNA/CD0020			1354	AACTGGCAGACGCACAGGACTTAAAATCCTGCGGGACTTACCTCTCGTACCGGTTCGATT	146891
EXP_CD630_145001_150000_s_PSO-60-2998	1.172	5srRNA/16srRNA	5srRNA/16srRNA			1355	GTTCGATTCCGGTCTTCGGCACCACAAATTATTGTGGGCCATTAGCTCAGTTGGTTAGAG	146943
EXP_CD630_145001_150000_s_PSO-60-2843	0.755	16srRNA	16srRNA			1356	ATAAAACAAGAAACAAACCATAAAGCCAGATATTTTGATAACAATAGTATCTGAGCCTGA	147098
EXP_CD630_145001_150000_s_PSO-60-2814	0.754	16srRNA	16srRNA			1357	ATATTTTGATAACAATAGTATCTGAGCCTGATAAACTTTTATTTGAGAGTTTGATCCTGG	147127
EXP_CD630_145001_150000_s_PSO-60-2647	0.959	16srRNA	16srRNA			1358	ACGGATAACATACCGAAAGGTATGCTAATACGGGATAATATATTTGAGAGGCATCTCTTA	147294
EXP_CD630_145001_150000_s_PSO-60-2615	0.899	16srRNA	16srRNA			1359	GGATAATATATTTGAGAGGCATCTCTTAAATATCAAAGGTGAGCCAGTACAGGATGGACC	147326
EXP_CD630_145001_150000_s_PSO-60-2503	1.134	16srRNA	16srRNA			1360	TAGCCGACCTGAGAGGGTGATCGGCCACATTGGAACTGAGACACGGTCCAAACTCCTACG	147438
EXP_CD630_145001_150000_s_PSO-60-2384	0.943	16srRNA	16srRNA			1361	GAGTGATGAAGGCCTTCGGGTCGTAAAACTCTGTCCTCAAGGAAGATAATGACGGTACTT	147557
EXP_CD630_145001_150000_s_PSO-60-2264	1.182	16srRNA	16srRNA			1362	TTATCCGGATTTACTGGGCGTAAAGGGTGCGTAGGCGGTCTTTCAAGTCAGGAGTGAAAG	147677
EXP_CD630_145001_150000_s_PSO-60-2150	1.23	16srRNA	16srRNA			1363	GGAGAGTGGAATTCCTAGTGTAGCGGTGAAATGCGTAGATATTAGGAGGAACACCAGTTG	147791
EXP_CD630_145001_150000_s_PSO-60-2046	1.082	16srRNA	16srRNA			1364	CGTGGGGAGCAAACAGGATTAGATACCCTGGTAGTCCACGCTGTAAACGATGAGTACTAG	147895
EXP_CD630_145001_150000_s_PSO-60-1955	1.194	16srRNA	16srRNA			1365	CTAACGCATTAAGTACTCCGCCTGGGAAGTACGCTCGCAAGAGTGAAACTCAAAGGAATT	147986
EXP_CD630_145001_150000_s_PSO-60-1844	1.063	16srRNA	16srRNA			1366	GAAGAACCTTACCTAAGCTTGACATCCCAATGACATCTCCTTAATCGGAGAGTTCCCTTC	148097
EXP_CD630_145001_150000_s_PSO-60-1778	1.257	16srRNA	16srRNA			1367	ATTGGTGACAGGTGGTGCATGGTTGTCGTCAGCTCGTGTCGTGAGATGTTGGGTTAAGTC	148163
EXP_CD630_145001_150000_s_PSO-60-1701	0.932	16srRNA	16srRNA			1368	CTTGTCTTTAGTTGCCATCATTAAGTTGGGCACTCTAGAGAGACTGCCAGGGATAACCTG	148240
EXP_CD630_145001_150000_s_PSO-60-1551	0.959	16srRNA	16srRNA			1369	CGTAAGGTGGAGCTAATCCCTTAAAGCTACTCTCAGTTCGGATTGTAGGCTGAAACTCGC	148390
EXP_CD630_145001_150000_s_PSO-60-1367	1.181	16srRNA	16srRNA			1370	CTTTTGGAAGAAGTCGTCGAAGGTGGAATCAATAACTGGGGTGAAGTCGTAACAAGGTAG	148574
EXP_CD630_145001_150000_s_PSO-60-1275	0.983	16srRNA	16srRNA			1371	TTCTAAGGAGAATTGCCTACTGTTTAATTTTGAAAGTTCTTTACGAACTTTATATATGGG	148666
EXP_CD630_145001_150000_s_PSO-60-1146	1.13	16srRNA/23srRNA	16srRNA/23srRNA			1372	ACCATTTAAGAGTATATTACTTAAATCTTTGATTTACTTAGTAGCCTCTTACAATGCACT	148795
EXP_CD630_145001_150000_s_PSO-60-1087	0.868	16srRNA/23srRNA	16srRNA/23srRNA			1373	TTATAGCTTAAATTTATACAGGCTTTGTGCGTTAGCACTTTAAGCAACGGAATTTATTCG	148854
EXP_CD630_145001_150000_s_PSO-60-983	0.791	16srRNA/23srRNA	16srRNA/23srRNA			1374	AGTGATATGACATCTAATTTGTAATATATAAAGCTGATAACTTTTTAAAATTATCGAAGT	148958
EXP_CD630_145001_150000_s_PSO-60-842	0.949	23srRNA	23srRNA			1375	ATGAAGGACGTGATAAGCTGCGATAAGCTTCGGGGAGTTGCACGTAAACTTTGATCCGAA	149099
EXP_CD630_145001_150000_s_PSO-60-642	0.946	23srRNA	23srRNA			1376	CGAGCGAACGCGGATTAGCCCAAACCAATAAAGTTTTCTTTATTGGGGTTGCGGACATAT	149299
EXP_CD630_145001_150000_s_PSO-60-547	1.429	23srRNA	23srRNA			1377	AAAGACCCACCACAGAAGGTAATAGTCCTGTATGTTAAACGAGAAGACTTTAGATATGAT	149394
EXP_CD630_145001_150000_s_PSO-60-442	0.97	23srRNA	23srRNA			1378	ACCACCCTCCAAGGCTAAATACTACCTAGTGACCGATAGCGTATAGTACCGTGAGGGAAA	149499
EXP_CD630_145001_150000_s_PSO-60-360	1.229	23srRNA	23srRNA			1379	GAGTGAAATAGAACCTGAAACCCTGCACTTACAAGCTGTGGAAGCACATTTCTTGTGTGA	149581
EXP_CD630_145001_150000_s_PSO-60-160	1.291	23srRNA	23srRNA			1380	ATGAGCAGGATGAAGCGAAAGTAAAATTTCGTGGAGGTCCGAACCCACGAGCGTTGAAAA	149781
EXP_CD630_145001_150000_s_PSO-60-54	1.09	23srRNA	23srRNA			1381	GAGATAGCTGGTTCTCCCCGAAATAGCTTTAGGGCTAGCCTCAAGGTGAGAGATACGGAG	149887
EXP_CD630_150001_155000_s_PSO-60-4939	1.244	23srRNA	23srRNA			1382	GAATGCCGTCATCTTATACTTGGGAGTCAGACTGTGGGTGATAAGATTCATAGTCGAAAG	150002
EXP_CD630_150001_155000_s_PSO-60-4792	1.22	23srRNA	23srRNA			1383	CTTAGAAGCAGCCACTCATTCAAAGAGTGCGTAATAGCTCACTGGTCGAGTGATCCTGCG	150149
EXP_CD630_150001_155000_s_PSO-60-4647	1.098	23srRNA	23srRNA			1384	ATGACCGTAAGGACATGTGGACAGTATGGGAGTGAGAATGTTGGCATGAGTAGCGAGATG	150294
EXP_CD630_150001_155000_s_PSO-60-4636	1.03	23srRNA	23srRNA			1385	GACATGTGGACAGTATGGGAGTGAGAATGTTGGCATGAGTAGCGAGATGTGGGTGAGAAT	150305
EXP_CD630_150001_155000_s_PSO-60-4473	1.061	23srRNA	23srRNA			1386	GATATTCCTGTACTACCGATAACCGTTTGAGAGAAGGGATGACACAGTAGGATAAGCTAA	150468
EXP_CD630_150001_155000_s_PSO-60-4357	1.164	23srRNA	23srRNA			1387	CTTTGATAATGCTGGGATGTGATGGGGAGCGAAATTTAGTAGCGAAGTAGCTGATTTCAC	150584
EXP_CD630_150001_155000_s_PSO-60-4326	1.064	23srRNA	23srRNA			1388	AAATTTAGTAGCGAAGTAGCTGATTTCACACTGTCAAGAAAAGTCTCTATCGAGGTTAAA	150615
EXP_CD630_150001_155000_s_PSO-60-4216	1.257	23srRNA	23srRNA			1389	CCAGCGAGAGAACTGTTGTTAAGGAACTCGGCAAAATGACCCCGTAACTTAGGGATAAGG	150725
EXP_CD630_150001_155000_s_PSO-60-4117	0.956	23srRNA	23srRNA			1390	GACTGTTTACCAAAAACATAGGTTTCTGCTAAGTCGCAAGACGATGTATAGGAGCTGACG	150824
EXP_CD630_150001_155000_s_PSO-60-3978	1.145	23srRNA	23srRNA			1391	TAACTATAACGGTCCTAAGGTAGCGAAATTCCTTGTCGGGTAAGTTCCGACCCGCACGAA	150963
EXP_CD630_150001_155000_s_PSO-60-3913	1.194	23srRNA	23srRNA			1392	TAACGATTTGGGCACTGTCTCAACAACAGACTCGGTGAAATTGTAATTCCGGTGAAGATG	151028
EXP_CD630_150001_155000_s_PSO-60-3825	1.07	23srRNA	23srRNA			1393	CCCATGGAGCTTTACTGTAGCTTGACATTGGGTCTTGGTACTACATGTACAGGATAGGTG	151116
EXP_CD630_150001_155000_s_PSO-60-3710	1.377	23srRNA	23srRNA			1394	CTTGTAGTACTGGGACTCTAACCATAGGCCATGAATCTGGTCTTGGGACACTGTCAGGTG	151231
EXP_CD630_150001_155000_s_PSO-60-3580	0.754	23srRNA	23srRNA			1395	GAAATCGTACGTAGAGTGTAAAGGCAAAAGAGAGCTTGATTGCAAGACATACAGGTCGAG	151361
EXP_CD630_150001_155000_s_PSO-60-3487	1.249	23srRNA	23srRNA			1396	TTCTGCGTGGAAGGGCCATCGCTCAACGGATAAAAGCTACCCTGGGGATAACAGGCTTAT	151454
EXP_CD630_150001_155000_s_PSO-60-3375	1.191	23srRNA	23srRNA			1397	ATCACATCCTGGGGCTGTAGTAGGTCCCAAGGGTTGGGCTGTTCGCCCATTAAAGTGGTA	151566
EXP_CD630_150001_155000_s_PSO-60-3261	1.25	23srRNA	23srRNA			1398	GTAGGAAATTTGAGAAGACCTGTCCTTAGTACGAGAGGACCGGGATGGACGTACCTCTGG	151680
EXP_CD630_150001_155000_s_PSO-60-3188	0.943	23srRNA	23srRNA			1399	CTGCCAAGGGCATGGCTGGGTAGCTATGTACGGAATGGATAAGCGCTGAAAGCATCTAAG	151753
EXP_CD630_150001_155000_s_PSO-60-3047	1.133	23srRNA	23srRNA			1400	TAAGTGCAGCAATGTATTTAGCTTATCGATACTAATAGGTCGAGGACTTGACCAATATTT	151894
EXP_CD630_150001_155000_s_PSO-60-3009	0.666	23srRNA	23srRNA			1401	GTCGAGGACTTGACCAATATTTATTTGATGTTCATTCATTAAGATATATGTGTAGTTTTT	151932
EXP_CD630_150001_155000_s_PSO-60-2884	1.032	5srRNA	5srRNA			1402	ATATTAAGCATAAAGATTATGTGGTTACAATAGCAGAGAGGATACACCTGTTCCCATTCC	152057
EXP_CD630_150001_155000_s_PSO-60-2781	1.254	5srRNA	5srRNA			1403	GAAACTGCCTGGGAGAGTAGGACGTAGCCACGTTAAATGTTCCAAGGTAGCTCAACGGTG	152160
EXP_CD630_150001_155000_s_PSO-60-2648	1.178	5srRNA/CD0020	5srRNA/CD0020			1404	AACTGGCAGACGCACAGGACTTAAAATCCTGCGGGACTTACCTCTCGTACCGGTTCGATT	152293
EXP_CD630_150001_155000_s_PSO-60-2511	1.308	5srRNA/CD0020	5srRNA/CD0020			1405	TAGGTTCAAGTCCTGCCTCCGCAACCATTAAAACGGCTCGTTGGTCAAGAGGTTAAGACA	152430
EXP_CD630_150001_155000_s_PSO-60-2414	1.283	5srRNA/CD0110	5srRNA/CD0110			1406	TACGAGTCACCAATTCAATTAAATATGCGGGTGTAGCTCAATGGTAGAGTTCTGGCCTTC	152527
EXP_CD630_150001_155000_s_PSO-60-2260	1.01	5srRNA/CD0110	5srRNA/CD0110			1407	CAGGTTCGAGCCCTGTTGGTCCCACCATTCGCGGCCTGGTAGTTCAGTTGGTTAGAATGC	152681
EXP_CD630_150001_155000_s_PSO-60-2154	1.064	5srRNA/CD0110	5srRNA/CD0110			1408	CCAAATTAAATAAGCGGGAATAGTTCAGTGGTAGAGCGCAACCTTGCCAAGGTTGAAGTC	152787
EXP_CD630_150001_155000_s_PSO-60-2092	1.031	5srRNA/CD0110	5srRNA/CD0110			1409	GAGTTCGAATCTCGTTTCCCGCTCCATAATAACTTGGGTGCATAGCTCAGCTGGATAGAG	152849
EXP_CD630_150001_155000_s_PSO-60-2010	1.191	5srRNA/CD0110	5srRNA/CD0110			1410	TCCGGGGTTCGAATCCCTGTGCGCTCATTAAGAAAAGTTTACTATAAATTATAGTAAACT	152931
EXP_CD630_150001_155000_s_PSO-60-1874	1.065	5srRNA/CD0110	5srRNA/CD0110			1411	AAATTACAGTATATTCTAATAGAGTTACAGTATATTCATTAATATTGTAAACATACGGAG	153067
EXP_CD630_150001_155000_s_PSO-60-1804	0.762	5srRNA/CD0110	5srRNA/CD0110			1412	AATAGTCTACAAGATGTTTATGAAGGCATCAGTTAAATATAACTAATTAGTAAGAGTTAT	153137
EXP_CD630_150001_155000_s_PSO-60-1669	1.203	5srRNA/CD0110	5srRNA/CD0110			1413	GCATATTTTTGTCTAAACAATAAGTATAAGAAATTATAAAAAATTAGAGACTATAGTGAA	153272
EXP_CD630_150001_155000_s_PSO-60-1568	1.415	5srRNA/CD0110	5srRNA/CD0110			1414	TTATTATACTGTGAAATGGATATATAACTTTAGGTATTGTGTATTATTTTCACTGTAGGA	153373
EXP_CD630_150001_155000_s_PSO-60-1500	1.222	5srRNA/CD0110	5srRNA/CD0110			1415	CTAGTTATACATAATAAGTTTTAATGATAGTTTATAGTAAGATATTAAAATAAATTTATC	153441
EXP_CD630_150001_155000_s_PSO-60-1392	1.035	5srRNA/CD0110	5srRNA/CD0110			1416	ATGGAATAATATTGATGATAAGTAATATTTAGATTTTGTATTTGTTTATAGTTAATAAGT	153549
EXP_CD630_150001_155000_s_PSO-60-1250	1.132	5srRNA/CD0110	5srRNA/CD0110			1417	CGAGTACTATTTTGTATTCGCGCCTTGATGGTTTGAGTTATTTGAGTAAAAACTAACTTT	153691
EXP_CD630_150001_155000_s_PSO-60-1169	0.992	5srRNA/CD0110	5srRNA/CD0110			1418	AAGTTGATATTTTTAATGTGTTTAGAGATTATTTAACAATCTCCAAATATAAAACTAGAA	153772
EXP_CD630_150001_155000_s_PSO-60-1080	1.07	5srRNA/CD0110	5srRNA/CD0110			1419	TAGAGTTAGATTTATATAGTATAATACTTAGTGTAAATAATTAAGAAGTTATCAAACAGG	153861
EXP_CD630_150001_155000_s_PSO-60-993	1.443	CD0110	CD0110	putative membrane protein	putative membrane protein	1420	CTTTTTTAAATGGATTTTTTAATATAATATTAAGAATGAGTATATATGATTTAATTGACA	153948
EXP_CD630_150001_155000_s_PSO-60-883	1.042	CD0110	CD0110	putative membrane protein	putative membrane protein	1421	ACAAGAGCAGAACAAGTGTTTAAAGGTATAATATTTCTTTTATTAGCAACTCAACTTAGT	154058
EXP_CD630_150001_155000_s_PSO-60-755	0.967	CD0110	CD0110	putative membrane protein	putative membrane protein	1422	TCTTATAATTTTTCAACCAGAATTTAGAGCAGGACTTGAACATATAGGAAGAGCAAAGTT	154186
EXP_CD630_150001_155000_s_PSO-60-687	0.861	CD0110	CD0110	putative membrane protein	putative membrane protein	1423	TTGGAAAGAATGTAAATACTTCTGAAGAAACTCTCAATAGAAATATAGAAGAAATTGTAG	154254
EXP_CD630_150001_155000_s_PSO-60-566	1.169	CD0110	CD0110	putative membrane protein	putative membrane protein	1424	TAGAATAAGTGATATAATAAATACAGGAACTATTATTGATGCTGAAATTTCTAGGCAACT	154375
EXP_CD630_150001_155000_s_PSO-60-490	1.005	CD0110	CD0110	putative membrane protein	putative membrane protein	1425	ATACCAAATACACCATTACACGATGGAGCTGTTGTAATTAGAGATTCTAAGGTAAAAGCA	154451
EXP_CD630_150001_155000_s_PSO-60-372	1.247	CD0110	CD0110	putative membrane protein	putative membrane protein	1426	GACATAGAGCAGGAATAGGGGTAAGTGAGGTGTCTGACTGTATAACTTTGATTGTATCAG	154569
EXP_CD630_150001_155000_s_PSO-60-256	0.902	CD0110	CD0110	putative membrane protein	putative membrane protein	1427	AGAGAAAGAATGATGAATATATTACGTAGTAATTTAAAAACAAATACAGAAACAAGAAGT	154685
EXP_CD630_150001_155000_s_PSO-60-142	1.265	CD0111	CD0111	putative exported protein	putative exported protein	1428	TAAAAATAATATCATTTTTAAGTGCAATTGCATTATGGATGTATGTTATGGCTGTAGTTG	154799
EXP_CD630_150001_155000_s_PSO-60-80	0.971	CD0111	CD0111	putative exported protein	putative exported protein	1429	CCTGAAGAAACTAAAGGGTTTGAAGATATACCTGTATCTATAAGTAATATGAGTGATTTA	154861
EXP_CD630_155001_160000_s_PSO-60-4939	1.292	CD0111	CD0111	putative exported protein	putative exported protein	1430	AGTGTTAAAAAAGAAGATATACATGTATATGGAACCATTGAAGACCCAATACAAGGACAG	155002
EXP_CD630_155001_160000_s_PSO-60-4801	0.862	CD0111	CD0111	putative exported protein	putative exported protein	1431	GAAAAAAACATAAAAGAAAAAAGAGATATAAAGGTAGAAGTAAGTGGAAATTCAAAAAGA	155140
EXP_CD630_155001_160000_s_PSO-60-4707	1.179	CD0111	CD0111	putative exported protein	putative exported protein	1432	TCGATGTATCAGGTCCAAGAACTCTAGTTAAAGAAGTCAAAAGTGTAAGAGCTAATCTAG	155234
EXP_CD630_155001_160000_s_PSO-60-4550	0.94	CD0111	CD0111	putative exported protein	putative exported protein	1433	CTTTGTGACTGCAAAGATAGAGCTATTGAAGGAAAAAATTGTCCCAATAAGAGTAAGTCT	155391
EXP_CD630_155001_160000_s_PSO-60-4501	1.051	CD0111	CD0111	putative exported protein	putative exported protein	1434	AGAGTAAGTCTAAATGATAATAAAGATAATGATGTACTGAAAAACTATAAATTAAGTAAG	155440
EXP_CD630_155001_160000_s_PSO-60-4416	0.764	CD0111	CD0111	putative exported protein	putative exported protein	1435	AAGAAGATATAGACAAAATAAGTTATATTAAGACAAAACCTATTGACTTAGCTGATTTGG	155525
EXP_CD630_155001_160000_s_PSO-60-4318	0.84	CD0111	CD0111	putative exported protein	putative exported protein	1436	GAGGGTATAACTCTTGAGGATAGCTCTATAACAATTAAATTAAATGATACAAAACAATTG	155623
EXP_CD630_155001_160000_s_PSO-60-4142	1.485	CD0111	CD0111	putative exported protein	putative exported protein	1437	GGATTTGAGTAAGTTAAATAAAAAAGATATTTCATTATATATTGATTTATCACAAGGCCC	155799
EXP_CD630_155001_160000_s_PSO-60-4102	1.094	CD0111	CD0111	putative exported protein	putative exported protein	1438	ATTGATTTATCACAAGGCCCTGAGGAAGATAGTAAATATAAAATAAAATATGAAACAACA	155839
EXP_CD630_155001_160000_s_PSO-60-4016	1.184	CD0111/2	CD0111/2			1439	ACCTAATATTGTTGAAGTGGAATGAACAAATATTTCGAATATTTAGTTGTTACAAGATGC	155925
EXP_CD630_155001_160000_s_PSO-60-3842	1.26	CD0111/2	CD0111/2			1440	CTAGATATATGAAAAAAGACTGATAAATAGATTTAAATAAATATTTTGAATTAAATATTT	156099
EXP_CD630_155001_160000_s_PSO-60-3756	1.06	CD0111/2	CD0111/2			1441	AACGAGTTATAATTTAATTGAGATATAAAAAGTTCTATTTCAAAAAATTCAAGATGAGGT	156185
EXP_CD630_155001_160000_s_PSO-60-3657	0.996	CD0112	ptb	phosphate butyryltransferase	phosphate butyryltransferase	1442	CAAAAGAAAGAGGACCTAAAACTATATCAGTAGCATGTTGCCAAGATAAAGAAGTTTTAA	156284
EXP_CD630_155001_160000_s_PSO-60-3547	0.99	CD0112	ptb	phosphate butyryltransferase	phosphate butyryltransferase	1443	GGAGATATAGAAAAGACTAAAGAAATTGCAAAAAGCATAGACATGGATATCGAAAATTAT	156394
EXP_CD630_155001_160000_s_PSO-60-3460	0.956	CD0112	ptb	phosphate butyryltransferase	phosphate butyryltransferase	1444	GAAGCATCTCTAAAATCTGTTGAATTAGTTTCACAAGGAAAAGCCGACATGGTAATGAAA	156481
EXP_CD630_155001_160000_s_PSO-60-3357	0.925	CD0112	ptb	phosphate butyryltransferase	phosphate butyryltransferase	1445	AAGAAGTAGGTCTTAGAACTGGAAATGTATTAAGTCACGTAGCAGTATTTGATGTAGAGG	156584
EXP_CD630_155001_160000_s_PSO-60-3143	0.83	CD0112	ptb	phosphate butyryltransferase	phosphate butyryltransferase	1446	AAATCCAAAAATGAAAGATACAGTTGAAGCTAAAGAACTAGAAGAAATGTATGAAAGAGG	156798
EXP_CD630_155001_160000_s_PSO-60-3119	0.95	CD0112	ptb	phosphate butyryltransferase	phosphate butyryltransferase	1447	TGAAGCTAAAGAACTAGAAGAAATGTATGAAAGAGGAGAAATCAAAGGTTGTATGGTTGG	156822
EXP_CD630_155001_160000_s_PSO-60-2942	1.058	CD0112	ptb	phosphate butyryltransferase	phosphate butyryltransferase	1448	CATATTATATAAAGCTTTGGTATTCTTCTCAAAATCAAAAAATGCAGGAGTTATAGTTGG	156999
EXP_CD630_155001_160000_s_PSO-60-2859	1.168	CD0112	ptb	phosphate butyryltransferase	phosphate butyryltransferase	1449	CTTCTAGAGCAGACAGTGAAGAAACTAAACTAAACTCAATAGCTTTAGGTGTTTTAATGG	157082
EXP_CD630_155001_160000_s_PSO-60-2769	1.139	CD0112/3	CD0112/3			1450	GGCAAATGAGCAAAATATTTAAAATCTTAACAATAAATCCTGGTTCGACATCAACTAAAA	157172
EXP_CD630_155001_160000_s_PSO-60-2685	0.909	CD0113	buk	butyrate kinase	butyrate kinase	1451	TAGTATTTGAAAAAACTTTAAGACATTCTTCAGAAGAAATAGGAAAATATGAGAAGGTGT	157256
EXP_CD630_155001_160000_s_PSO-60-2615	1.049	CD0113	buk	butyrate kinase	butyrate kinase	1452	TGAATTTCGTAAACAAGTAATAGAAGAAGCTCTAAAAGAAGGTGGAGTAAAAACATCTGA	157326
EXP_CD630_155001_160000_s_PSO-60-2487	1.111	CD0113	buk	butyrate kinase	butyrate kinase	1453	CTGCTATGATTGAAGATTTAAAAGTGGGAGTTTTAGGAGAACACGCTTCAAACCTAGGTG	157454
EXP_CD630_155001_160000_s_PSO-60-2367	0.982	CD0113	buk	butyrate kinase	butyrate kinase	1454	TTGTTGTAGATGAATTAGAAGATGTTGCTAGAATTTCTGGTATGCCTGAAATAAGTAGAG	157574
EXP_CD630_155001_160000_s_PSO-60-2263	1.22	CD0113	buk	butyrate kinase	butyrate kinase	1455	TATGCTAGAGAAATAAACAAGAAATATGAAGATATAAATCTTATAGTTGCACATATGGGT	157678
EXP_CD630_155001_160000_s_PSO-60-2199	1.05	CD0113	buk	butyrate kinase	butyrate kinase	1456	GAGTTTCTGTTGGAGCTCATAAAAATGGTAAAATAGTAGATGTTGCAAACGCATTAGATG	157742
EXP_CD630_155001_160000_s_PSO-60-2081	1.146	CD0113	buk	butyrate kinase	butyrate kinase	1457	AATGTGCTTTAGTGGAAAATATACTCAAGATGAAATTAAAAAGAAAATAAAAGGTAATGG	157860
EXP_CD630_155001_160000_s_PSO-60-1958	0.823	CD0113	buk	butyrate kinase	butyrate kinase	1458	TGATGAAAAAGCTAAATTAGTATATGAAGCTATGGCATATCAAATCTCTAAAGAAATAGG	157983
EXP_CD630_155001_160000_s_PSO-60-1846	0.987	CD0113	buk	butyrate kinase	butyrate kinase	1459	GGAATCGCATATTCAAAAATGTTTACAGAAATGATTGCAGATAGAGTTAAATTTATAGCA	158095
EXP_CD630_155001_160000_s_PSO-60-1809	1.037	CD0113	buk	butyrate kinase	butyrate kinase	1460	CAGATAGAGTTAAATTTATAGCAGATGTAAAAGTTTATCCAGGTGAAGATGAAATGATTG	158132
EXP_CD630_155001_160000_s_PSO-60-1648	1.165	CD0114	CD0114	putative ATP/GTP-binding protein	putative ATP/GTP-binding protein	1461	AAGTGGTAAAAGTGAATTTGCGATGAACTATGTTGTTAAGTTAAGAGATATGGTTTCTGG	158293
EXP_CD630_155001_160000_s_PSO-60-1542	1.013	CD0114	CD0114	putative ATP/GTP-binding protein	putative ATP/GTP-binding protein	1462	ACTAGAGAAAAGAAAGAGTTAATGAAATCCTTAGGTATACAACCAATAGATAGCTCAATT	158399
EXP_CD630_155001_160000_s_PSO-60-1449	1.005	CD0114	CD0114	putative ATP/GTP-binding protein	putative ATP/GTP-binding protein	1463	GCAGAGGTAATGTCTCCTATGGTAGACCATTCATACAATTCTGTTATAGATTTAGGTGGA	158492
EXP_CD630_155001_160000_s_PSO-60-1397	1.046	CD0114	CD0114	putative ATP/GTP-binding protein	putative ATP/GTP-binding protein	1464	TAGGTGGAGATAATGTAGGTGCTAGGGTTATAGGAAGATTTAGTCATTTGTTAAAAGAAG	158544
EXP_CD630_155001_160000_s_PSO-60-1244	1.188	CD0114	CD0114	putative ATP/GTP-binding protein	putative ATP/GTP-binding protein	1465	CTTCTAAATTAAAGGTAACAGGTCTAATTAATAATACTCATCTTATTAGGTTTACTACTA	158697
EXP_CD630_155001_160000_s_PSO-60-1046	1.194	CD0114/5	CD0114/5			1466	AATTATATATGAGAGAAGACTGGATGTAGTTTGAGCTCAAATATATAGAAAGTTTAAGGA	158895
EXP_CD630_155001_160000_s_PSO-60-986	1.092	CD0114/5	CD0114/5			1467	GGCTTAGGTAAATGGCTAAAGGAAAAGTATCTTTTAATCAAGAACGTTGTAAAGGTTGTG	158955
EXP_CD630_155001_160000_s_PSO-60-873	1.306	CD0115	CD0115	ferredoxin	ferredoxin	1468	ATAAACAAAAAAGGGTATAACCCAGCAACTGTTTTTGAAATGGAAAAATGCATAGGATGT	159068
EXP_CD630_155001_160000_s_PSO-60-685	1.065	CD0116	CD0116	putative oxidoreductase, thiamine diP-binding subunit	putative oxidoreductase, thiamine diP-binding subunit	1469	CTATAGAAGCTGGTTGCAAATATTTCTTCGGTTACCCAATAACTCCACAAAGTGAATTAC	159256
EXP_CD630_155001_160000_s_PSO-60-476	1.125	CD0116	CD0116	putative oxidoreductase, thiamine diP-binding subunit	putative oxidoreductase, thiamine diP-binding subunit	1470	CAAGAAGGTATAACATATGCAGTAGGAGCAGAAGTTCCTTGTGTTGTACTTAATGTAATG	159465
EXP_CD630_155001_160000_s_PSO-60-385	1.169	CD0116	CD0116	putative oxidoreductase, thiamine diP-binding subunit	putative oxidoreductase, thiamine diP-binding subunit	1471	CTTCACAAGCTGACTACTTTATGTCTACAAGAGGTGGAGGAAATGGAGACTACAGAACTC	159556
EXP_CD630_155001_160000_s_PSO-60-158	1.075	CD0116	CD0116	putative oxidoreductase, thiamine diP-binding subunit	putative oxidoreductase, thiamine diP-binding subunit	1472	CCTAAAGATTGGGCAACTGTTGGAACTAAAGGAAAAAGAAAACCTAATGTAATAAACTCT	159783
EXP_CD630_155001_160000_s_PSO-60-64	0.88	CD0116	CD0116	putative oxidoreductase, thiamine diP-binding subunit	putative oxidoreductase, thiamine diP-binding subunit	1473	GTTGGCATTTACAAGAAAAATTTGATGCAATGGAAAAGAATGAAGTACAATACGAAATGT	159877
EXP_CD630_160001_165000_s_PSO-60-4900	1.246	CD0116	CD0116	putative oxidoreductase, thiamine diP-binding subunit	putative oxidoreductase, thiamine diP-binding subunit	1474	CTTATAAGACCTAAAGTATTATGGCCATTCCCATTCGAAGCATTCAACCAAATTCCTAAT	160041
EXP_CD630_160001_165000_s_PSO-60-4795	1.196	CD0116	CD0116	putative oxidoreductase, thiamine diP-binding subunit	CAJ66929.1	1475	GAAGATGTTAAAATGGCAGTAGAAGGTAAATTACCAGTTTACTTCCATGGAAGACCAGGA	160146
EXP_CD630_160001_165000_s_PSO-60-4654	1.1	CD0116/7	CD0116/7		CAJ66929.1	1476	TAATGGCTGTTGTATTTAAGAAAACTGAAGGATTACAAGATACTCAAACTCACTACTGTC	160287
EXP_CD630_160001_165000_s_PSO-60-4627	1.158	CD0117	CD0117	putative subunit of oxidoreductase	CAJ66929.1	1477	AAGGATTACAAGATACTCAAACTCACTACTGTCCAGGATGTACACATGGTATAATCCATA	160314
EXP_CD630_160001_165000_s_PSO-60-4512	1.003	CD0117	CD0117	putative subunit of oxidoreductase	CAJ66929.1	1478	TGTTCCAGTTGGATGTTCAGTTTTAGGATATAAATATTTTAACTGTGACACTCAAGAAGC	160429
EXP_CD630_160001_165000_s_PSO-60-4429	0.99	CD0117	CD0117	putative subunit of oxidoreductase	CAJ66929.1	1479	CTGCTACAGGAATAAAAAGAGTTCATCCTGAAAATACAGTATTCACTTATCAAGGTGATG	160512
EXP_CD630_160001_165000_s_PSO-60-4325	0.877	CD0117	CD0117	putative subunit of oxidoreductase	CAJ66929.1	1480	GCTAGAGGAGAAAAAATAACTACTATATTTGTAAACAATACAACTTATGGTATGACTGGT	160616
EXP_CD630_160001_165000_s_PSO-60-4220	0.898	CD0117	CD0117	putative subunit of oxidoreductase	CAJ66929.1	1481	GCTCAATCAGGAAGAAATGCTGAAACTCAAGGTTATCCAATAAGAGTAAGTGAAATGTTA	160721
EXP_CD630_160001_165000_s_PSO-60-4060	1.096	CD0117	CD0117	putative subunit of oxidoreductase	CAJ66929.1	1482	AACAAGCAGGATTAGGATTTGGAATAGTAGAAGTATTATCTACTTGTCCTACAAACTGGG	160881
EXP_CD630_160001_165000_s_PSO-60-3944	1.048	CD0117/8	CD0117/8		CAJ66930.1	1483	CCATTAGGAAATTTCAAAAATGTTGAAGTTGAGGAGGTGAAGTAAATGTCTACAGCTAGA	160997
EXP_CD630_160001_165000_s_PSO-60-3754	1.016	CD0118	CD0118	putative subunit of oxidoreductase	CAJ66930.1	1484	CAAACTGTGCAGTAACTGTATCTAATGAGCCAGTTGGTTCTCCACTTATAACAGATGATG	161187
EXP_CD630_160001_165000_s_PSO-60-3722	0.961	CD0118	CD0118	putative subunit of oxidoreductase	CAJ66930.1	1485	GTTGGTTCTCCACTTATAACAGATGATGCAACTGCAGCTATATTATTAAATATACCAGCA	161219
EXP_CD630_160001_165000_s_PSO-60-3615	1.322	CD0118	CD0118	putative subunit of oxidoreductase	CAJ66930.1	1486	AAATAGTTCTTTAATAAAAGAAAAAGTTGATAGAACAGATGTAGATGTTTATTATATACC	161326
EXP_CD630_160001_165000_s_PSO-60-3479	0.992	CD0118	CD0118	putative subunit of oxidoreductase	CAJ66930.1	1487	TCTGATACTGTAGATATAGAATCTGTACTAGAAGCATTCAAAAAAGTTTTCGGACCTAGA	161462
EXP_CD630_160001_165000_s_PSO-60-3384	1.102	CD0118/9	CD0118/9		CAJ66930.1	1488	ACAAAAAGGTATGGATGCTACATGTTCTAAAGCAACTAACTAATAAAGAAAAAGATGTCA	161557
EXP_CD630_160001_165000_s_PSO-60-3242	0.952	CD0118/9	CD0118/9		CAJ66930.1	1489	ATGATATTTTATGAACTATAAAAATATAATACAAATTACAAGCTTTTCAATTATGAAAGG	161699
EXP_CD630_160001_165000_s_PSO-60-3205	1.112	CD0119	CD0119	phosphoglucomutase/phosphomannomutase mutase	CAJ66930.1	1490	ACAAGCTTTTCAATTATGAAAGGAGAATCTTTAGTGAGAAAGTATTTTGGAACAGATGGA	161736
EXP_CD630_160001_165000_s_PSO-60-3044	1.063	CD0119	CD0119	phosphoglucomutase/phosphomannomutase mutase	CAJ66930.1	1491	AGTAGTAGGTAAGGATACTAGAATATCAGGTGATATGTTGGAAGCATCTTTAATAGCAGG	161897
EXP_CD630_160001_165000_s_PSO-60-3011	1.12	CD0119	CD0119	phosphoglucomutase/phosphomannomutase mutase	CAJ66930.1	1492	TATGTTGGAAGCATCTTTAATAGCAGGACTTATGTCTGTTGGATGTGATGTTATTACTGT	161930
EXP_CD630_160001_165000_s_PSO-60-2888	0.987	CD0119	CD0119	phosphoglucomutase/phosphomannomutase mutase	CAJ66930.1	1493	GGTTATATCTGCATCTCACAATCCTGTTGAATATAATGGAATCAAATTCTTTAATAAGAA	162053
EXP_CD630_160001_165000_s_PSO-60-2746	0.915	CD0119	CD0119	phosphoglucomutase/phosphomannomutase mutase	phosphoglucomutase/phosphomannomutase mutase	1494	GGTGAAAATGTAGGAAGAAAATTACATGAACATTGTGCACAAAGAGACTATGTAGACTAC	162195
EXP_CD630_160001_165000_s_PSO-60-2710	0.898	CD0119	CD0119	phosphoglucomutase/phosphomannomutase mutase	phosphoglucomutase/phosphomannomutase mutase	1495	GCACAAAGAGACTATGTAGACTACCTAAAATCAATAATAAGCACTGACTTTAAGGGATTA	162231
EXP_CD630_160001_165000_s_PSO-60-2607	0.869	CD0119	CD0119	phosphoglucomutase/phosphomannomutase mutase	phosphoglucomutase/phosphomannomutase mutase	1496	CACCAATAGTGTTTGATGAACTAGGAGCAAGTGTAATTTCAATAAATAGTTCACCAGATG	162334
EXP_CD630_160001_165000_s_PSO-60-2461	1.064	CD0119	CD0119	phosphoglucomutase/phosphomannomutase mutase	CAJ66932.1	1497	GCATATGATGGAGATGCTGATAGATTAATTGCAGTAAATGAAAAGGGTCAAATTGTTGAT	162480
EXP_CD630_160001_165000_s_PSO-60-2361	1.09	CD0119	CD0119	phosphoglucomutase/phosphomannomutase mutase	CAJ66932.1	1498	AAAATAATAAATTGGCACAAGATACTTTGGTAGTTACAGTTATGAGTAATATAGGGTTGA	162580
EXP_CD630_160001_165000_s_PSO-60-2263	0.953	CD0119	CD0119	phosphoglucomutase/phosphomannomutase mutase	CAJ66932.1	1499	ACAGCAGTTGGAGACAGATATGTTTTAGAAGATATGGTTAAAAATGGATATAATCTTGGT	162678
EXP_CD630_160001_165000_s_PSO-60-2194	1.103	CD0119	CD0119	phosphoglucomutase/phosphomannomutase mutase	CAJ66932.1	1500	TCTGGACATATGATATTTTTAGATTACAACACTACTGGAGATGGAGTGCTTAGTTCTCTA	162747
EXP_CD630_160001_165000_s_PSO-60-2050	1.102	CD0119	CD0119	phosphoglucomutase/phosphomannomutase mutase	CAJ66932.1	1501	AATGCAACAATAAAAAATGAAAATAAGAACAAATATATGGAATATCCAGAAATAAAAACT	162891
EXP_CD630_160001_165000_s_PSO-60-1952	1.07	CD0119	CD0119	phosphoglucomutase/phosphomannomutase mutase	CAJ66932.1	1502	TAGAGTTTTGATAAGACCATCAGGAACTGAGCCATTAGTTAGAGTTATGTTAGAGGGTAA	162989
EXP_CD630_160001_165000_s_PSO-60-1866	0.841	CD0119/20	CD0119/20		CAJ66932.1	1503	CAACAAACTTAGCTAATCTTATACAAGAAAAATTATCGTAATTTAAAGGGTATTCTCAGA	163075
EXP_CD630_160001_165000_s_PSO-60-1760	1.17	CD0119/20	CD0119/20		CAJ66932.1	1504	ACATAATTATTGAGTAATATAGGAACTAAGTTGACGAGGTCAGAGTTAATCGAATTGTCG	163181
EXP_CD630_160001_165000_s_PSO-60-1650	1.082	CD0119/20	CD0119/20			1505	GAGCAATCCTATGGACAAAGGGAAGCCAAAGTAAACTTATATGACCTAACTCTTAAAATA	163291
EXP_CD630_160001_165000_s_PSO-60-1560	1.136	CD0119/20	CD0119/20		CAJ66933.1	1506	AATGTGTGGAATAGTTGGATATTTAGGAAGTAGAAAGGCAGCAGAAGTTATAGTAGAAGG	163381
EXP_CD630_160001_165000_s_PSO-60-1448	1.067	CD0120	glmS	glucosamine--fructose-6-phosphate aminotransferase [isomerizing]	CAJ66933.1	1507	AGTTCTAATGAAAAAGAACTTAATATTAGAAAGTTTAAAGGTAGACTTTCTGTACTTGCA	163493
EXP_CD630_160001_165000_s_PSO-60-1390	1.134	CD0120	glmS	glucosamine--fructose-6-phosphate aminotransferase [isomerizing]	CAJ66933.1	1508	CAGAAGACTTAGAAAAGAATCCTATTGATGGAAATTTAGGTATAGGGCATACGAGATGGG	163551
EXP_CD630_160001_165000_s_PSO-60-1185	0.885	CD0120	glmS	glucosamine--fructose-6-phosphate aminotransferase [isomerizing]	CAJ66933.1	1509	AACAGATACAGAGGTAATAGCACATTTAGTAGATAAATACTATGAGGGTAATTTATTAGA	163756
EXP_CD630_160001_165000_s_PSO-60-1071	1.037	CD0120	glmS	glucosamine--fructose-6-phosphate aminotransferase [isomerizing]	CAJ66933.1	1510	ATGTAAAGAACATGGAAATGAATTAGTTGCAGTAAGAAAAGATAGTCCTCTTGTAGTTGG	163870
EXP_CD630_160001_165000_s_PSO-60-942	1.198	CD0120	glmS	glucosamine--fructose-6-phosphate aminotransferase [isomerizing]	CAJ66933.1	1511	TTTCTTAGAAAATGGAGAAGTAGTTCATCTAAAAGACGAAAATGTAACAGTTTATGACTC	163999
EXP_CD630_160001_165000_s_PSO-60-888	1.286	CD0120	glmS	glucosamine--fructose-6-phosphate aminotransferase [isomerizing]	CAJ66933.1	1512	TGACTCTAATAGAAATCTTGTTGAAAAAGAAGTATTTCATGTAACTTGGGATGTAGAAGC	164053
EXP_CD630_160001_165000_s_PSO-60-796	1.242	CD0120	glmS	glucosamine--fructose-6-phosphate aminotransferase [isomerizing]	CAJ66933.1	1513	CAAAAGAAATTCATGAGCAACCAACAGGAGTAAGAGAAACTTTAGAAAGAAGACTTGATG	164145
EXP_CD630_160001_165000_s_PSO-60-696	0.899	CD0120	glmS	glucosamine--fructose-6-phosphate aminotransferase [isomerizing]	CAJ66933.1	1514	AGAAGACTTAGAAAAAATAAATAAAGTTTATATAGTGGCTTGTGGAACAGCATATAATGC	164245
EXP_CD630_160001_165000_s_PSO-60-555	1.076	CD0120	glmS	glucosamine--fructose-6-phosphate aminotransferase [isomerizing]	CAJ66933.1	1515	CGACCCATTTGTAGATGAAAATTCATTAGTAATATTAGTTAGTCAATCTGGTGAGACAGC	164386
EXP_CD630_160001_165000_s_PSO-60-458	0.869	CD0120	glmS	glucosamine--fructose-6-phosphate aminotransferase [isomerizing]	CAJ66934.1	1516	GGAGCAAGAATACTTTCAATAACTAATGTTGTAGGTTCATCTATAGCAAGAGAATCAGAT	164483
EXP_CD630_160001_165000_s_PSO-60-358	1.281	CD0120	glmS	glucosamine--fructose-6-phosphate aminotransferase [isomerizing]	CAJ66934.1	1517	CATCAACTAAGGCATATACTACTCAAATAACTTCTTTATACATGATAGCTTTAGACTTTG	164583
EXP_CD630_160001_165000_s_PSO-60-257	0.887	CD0120	glmS	glucosamine--fructose-6-phosphate aminotransferase [isomerizing]	CAJ66934.1	1518	ATGATTTCTAAGATGAAAGAAATACCATCAAAAATACAAGAAATACTAGACAATGAAGAA	164684
EXP_CD630_160001_165000_s_PSO-60-142	0.925	CD0120	glmS	glucosamine--fructose-6-phosphate aminotransferase [isomerizing]	CAJ66934.1	1519	GAAGAGGTATAGACTATAGCTTAGCAATGGAAGGTTCATTGAAATTAAAAGAGATTTCAT	164799
EXP_CD630_160001_165000_s_PSO-60-44	0.82	CD0120	glmS	glucosamine--fructose-6-phosphate aminotransferase [isomerizing]	CAJ66934.1	1520	CATGGAACAATAGCTTTAATAGAAAAAGGAACTCCTGTAATTGCCATAGCTACTCAAGAA	164897
EXP_CD630_165001_170000_s_PSO-60-4844	1.023	CD0120	glmS	glucosamine--fructose-6-phosphate aminotransferase [isomerizing]	glucosamine--fructose-6-phosphate aminotransferase [isomerizing]	1521	TTTATCACCAATATTAGCAGTTGTACCAATGCAATTACTTGCTTATCATGTCTCTGTACT	165097
EXP_CD630_165001_170000_s_PSO-60-4789	0.914	CD0120	glmS	glucosamine--fructose-6-phosphate aminotransferase [isomerizing]	glucosamine--fructose-6-phosphate aminotransferase [isomerizing]	1522	GTACTAAGAGGATGCGATGTAGATAAGCCAAGAAATCTAGCTAAATCAGTAACAGTTGAA	165152
EXP_CD630_165001_170000_s_PSO-60-4735	0.903	CD0120/1	CD0120/1		CAJ66935.1	1523	GTTGAATAAAAACAGATTAAAAATTAAATAGATAATATTTATTGAAAAGAACTCATCCTG	165206
EXP_CD630_165001_170000_s_PSO-60-4560	1.04	CD0120/1	CD0120/1		CAJ66936.1	1524	TAGACCATACCAGGTATAGGGAACGATAAATATAGTTCATATAAAATATAGTGAGTACTT	165381
EXP_CD630_165001_170000_s_PSO-60-4486	0.806	CD0120/1	CD0120/1		CAJ66936.1	1525	CAATATCAGATAAAAAAATAATAGCTTATGAGAAAAATTAAAATACAAGGTATTAGTAAC	165455
EXP_CD630_165001_170000_s_PSO-60-4384	0.962	CD0120/1	CD0120/1		CAJ66936.1	1526	GGAACTATTTATAAAAGAATATAATGAAGCTAATAGAGTATAAGAAAATTACTTTATTTT	165557
EXP_CD630_165001_170000_s_PSO-60-4249	0.871	CD0121	CD0121	putative thiosulfate sulfurtransferase	CAJ66936.1	1527	AAAGAAGATTATTTTGTTAATCTTAAGGCAATATCTACTGAAGTTTTACAAGAAAAAGTG	165692
EXP_CD630_165001_170000_s_PSO-60-4217	1.266	CD0121	CD0121	putative thiosulfate sulfurtransferase	CAJ66936.1	1528	ATCTACTGAAGTTTTACAAGAAAAAGTGCAAGATAACGCTTGGGTTATAGTTGATACTCG	165724
EXP_CD630_165001_170000_s_PSO-60-4075	0.98	CD0121	CD0121	putative thiosulfate sulfurtransferase	CAJ66936.1	1529	AATTGGTTAAGTGTATACTCAGATAGAAAAGATGAAGTGTTAGAACAAGCATTGAAAACT	165866
EXP_CD630_165001_170000_s_PSO-60-4023	0.881	CD0121	CD0121	putative thiosulfate sulfurtransferase	CAJ66936.1	1530	TGAAAACTAAAAGAATTGATTTAGATAAAAATATAGTATTGTATGATGCAAATGGAAAAG	165918
EXP_CD630_165001_170000_s_PSO-60-3883	1.025	CD0121	CD0121	putative thiosulfate sulfurtransferase	putative thiosulfate sulfurtransferase	1531	GACGAAAATCTTCCAATGGAAAGATATAAAAATTATCAAATGATAGTTCCTGCTTTTATA	166058
EXP_CD630_165001_170000_s_PSO-60-3804	0.928	CD0121	CD0121	putative thiosulfate sulfurtransferase	CAJ66937.1	1532	GAAAAATTCCTGAGACATTTGAAGATTCAAAGAATATAAAAATGATTGAAGCGAGTTGGG	166137
EXP_CD630_165001_170000_s_PSO-60-3670	0.991	CD0121	CD0121	putative thiosulfate sulfurtransferase	CAJ66937.1	1533	ACATGGATGCTTGATAATGATGATAACTTAACTAAGTTTGCTTTAGACTATGGATTAACA	166271
EXP_CD630_165001_170000_s_PSO-60-3611	1.316	CD0121	CD0121	putative thiosulfate sulfurtransferase	CAJ66937.1	1534	AAAGGATGATACTGTAATAGTTTCAAGTAGTACACCTATGGCATCTTATAGACTAGCTGT	166330
EXP_CD630_165001_170000_s_PSO-60-3444	1.064	CD0121	CD0121	putative thiosulfate sulfurtransferase	CAJ66937.1	1535	CATGTACTAATTTTGGAGCAGATATACCAGTTAACTCACAATTAATTGTTACTACATCTG	166497
EXP_CD630_165001_170000_s_PSO-60-3344	1.088	CD0121	CD0121	putative thiosulfate sulfurtransferase	CAJ66937.1	1536	AGTAGATAACCGTACTTGGGATGAACATATAGGAAAAGTATCTGGATATACATATTATGA	166597
EXP_CD630_165001_170000_s_PSO-60-3291	1.141	CD0121	CD0121	putative thiosulfate sulfurtransferase	CAJ66937.1	1537	ATTATGATAAAAAAGGGCGTATACCAGGAGCTTTATATGGACATTCAGGTAGTGATAGTG	166650
EXP_CD630_165001_170000_s_PSO-60-3199	1.051	CD0121	CD0121	putative thiosulfate sulfurtransferase	putative thiosulfate sulfurtransferase	1538	ACAATGAGAAATAAATATGAGATTTTAGAAATGTGGGACAAGGAAAATATAGATGTGAAT	166742
EXP_CD630_165001_170000_s_PSO-60-3052	1.285	CD0121	CD0121	putative thiosulfate sulfurtransferase	CAJ66938.1	1539	CTTTATAGTGATGGATGGATGGGCTGGAGTCTTGATAATTCAAATTTAATTGAAGTGGGA	166889
EXP_CD630_165001_170000_s_PSO-60-2946	0.926	CD0121/2	CD0121/2		CAJ66938.1	1540	AAGGTGTTTTTGATTTATTAGGAAGAGTGTGTAAATTGTGTATTGGGAAGTGTACTTAGG	166995
EXP_CD630_165001_170000_s_PSO-60-2919	1.155	CD0121/2	CD0121/2		CAJ66938.1	1541	TGTGTAAATTGTGTATTGGGAAGTGTACTTAGGTATGTTCATTTGGAGCTATGGAAATTG	167022
EXP_CD630_165001_170000_s_PSO-60-2671	0.838	CD0121/2	CD0121/2		CAJ66938.1	1542	GGATAGAGAAAATTGAGATTGAAGAGTTTGAAAGAGATTATTAGATGAAAAATACAAAAA	167270
EXP_CD630_165001_170000_s_PSO-60-2590	1.008	CD0121/2	CD0121/2			1543	AAAGTATATCTCTCTTAAATTTGTTAATAATTCTATTATACAGAAAAACATATTTAAGGG	167351
EXP_CD630_165001_170000_s_PSO-60-2451	1.121	CD0122	CD0122	putative exported protein	putative exported protein	1544	CAGATACAAGTATAAATACTAGATACAATAGATTAAGTAAAGCTCTTGAAATATCAGAAG	167490
EXP_CD630_165001_170000_s_PSO-60-2388	1.223	CD0122	CD0122	putative exported protein	CAJ66939.1	1545	ATTTTAAATTTTATAATGTTAAAATTAATTCTGTTATAAATCATAATTTATCAAATAAAG	167553
EXP_CD630_165001_170000_s_PSO-60-2305	1.489	CD0122	CD0122	putative exported protein	CAJ66939.1	1546	ATAATTAACAATCTAAAGTTGGATAAAAAAGGAATAAATTGGAATCAAAAAGGGTCTGGC	167636
EXP_CD630_165001_170000_s_PSO-60-2156	0.972	CD0122	CD0122	putative exported protein	CAJ66939.1	1547	AGTAGTTGACATATTGGATAACAAAGTATATAAACATAAAGAGGTTATTTATAGTAACGT	167785
EXP_CD630_165001_170000_s_PSO-60-2043	0.935	CD0122	CD0122	putative exported protein	CAJ66939.1	1548	TTGGAGAATACACAAAAAGGTTACAAAACAACAAATATGATGATATTTTACAAAAAATAT	167898
EXP_CD630_165001_170000_s_PSO-60-1998	1.043	CD0122	CD0122	putative exported protein	CAJ66939.1	1549	TTTTACAAAAAATATTATATAATATGAGTGCTAAGCAAATAGATGAAGTTAAAGACGTAA	167943
EXP_CD630_165001_170000_s_PSO-60-1883	1.052	CD0122	CD0122	putative exported protein	CAJ66939.1	1550	TTTAGGGGAAAAAATTAATTTAAATATAGGAATTAAATATAATGAGGATGACGGAAAAAC	168058
EXP_CD630_165001_170000_s_PSO-60-1774	0.985	CD0123	murA	UDP-N-acetylglucosamine 1-carboxyvinyltransferase 1	CAJ66939.1	1551	GGAGATCAAAAAATATGGCTAAGATAATAGTAAAAAAGAGTAATCCACTTAAAGGTAGTG	168167
EXP_CD630_165001_170000_s_PSO-60-1658	1.019	CD0123	murA	UDP-N-acetylglucosamine 1-carboxyvinyltransferase 1	CAJ66939.1	1552	GCAAACGGAAAATCAACATTAAATGGAGTACCAAATTTAAGAGATGTTCATGTTATATCA	168283
EXP_CD630_165001_170000_s_PSO-60-1572	0.831	CD0123	murA	UDP-N-acetylglucosamine 1-carboxyvinyltransferase 1	CAJ66939.1	1553	AGTTGAATATAAAGAAAATACACTTACTGTTGATGCAAGCAATATAAAAACTTGTGAAGC	168369
EXP_CD630_165001_170000_s_PSO-60-1488	0.856	CD0123	murA	UDP-N-acetylglucosamine 1-carboxyvinyltransferase 1	CAJ66939.1	1554	GAGAGCTTCTTTTTTGGTTATGGGACCATTGCTTGCTAGATTTAATAGTACGAAAATTTC	168453
EXP_CD630_165001_170000_s_PSO-60-1386	1.074	CD0123	murA	UDP-N-acetylglucosamine 1-carboxyvinyltransferase 1	CAJ66939.1	1555	ACATTTAAAAGGATTTAAAGCTTTAGGTGCAAAGATAGAAATGGACCATGGTTTTGTTGA	168555
EXP_CD630_165001_170000_s_PSO-60-1303	0.87	CD0123	murA	UDP-N-acetylglucosamine 1-carboxyvinyltransferase 1	CAJ66939.1	1556	GAAATAAATTATATTTAGATTTCCCATCTGTTGGAGCAACTGAAAACATAATGATGGCAG	168638
EXP_CD630_165001_170000_s_PSO-60-1152	0.989	CD0123	murA	UDP-N-acetylglucosamine 1-carboxyvinyltransferase 1	CAJ66939.1	1557	AGATGTTAAAGGTGCAGGTACTAATACTATAAAAATAAAAGGTGTTAAAGAGTTAAAAGG	168789
EXP_CD630_165001_170000_s_PSO-60-951	0.803	CD0123	murA	UDP-N-acetylglucosamine 1-carboxyvinyltransferase 1	UDP-N-acetylglucosamine 1-carboxyvinyltransferase 1	1558	TTGTGAAATAACAGAAATGGACAATTCTGTAAGAGTTGTAGGTCCAAAAGTATTAAAACC	168990
EXP_CD630_165001_170000_s_PSO-60-897	1.128	CD0123	murA	UDP-N-acetylglucosamine 1-carboxyvinyltransferase 1	UDP-N-acetylglucosamine 1-carboxyvinyltransferase 1	1559	AAAACCAATAGATATAAAAACTTTACCACATCCAGGATTTCCTACAGATGTTCAAGCACA	169044
EXP_CD630_165001_170000_s_PSO-60-762	0.906	CD0123	murA	UDP-N-acetylglucosamine 1-carboxyvinyltransferase 1	UDP-N-acetylglucosamine 1-carboxyvinyltransferase 1	1560	TGTTGCTGAATTTAATAGAATGGGTGCTAATATAAAAATAGATGGAAGAAGTGCGGTTGT	169179
EXP_CD630_165001_170000_s_PSO-60-643	1.009	CD0123	murA	UDP-N-acetylglucosamine 1-carboxyvinyltransferase 1	UDP-N-acetylglucosamine 1-carboxyvinyltransferase 1	1561	CAGCCCTTATTTTATGCGGTCTTATAGCAGAAGGAGAAACTCAAATAGGAGAAATATACC	169298
EXP_CD630_165001_170000_s_PSO-60-592	1.01	CD0123	murA	UDP-N-acetylglucosamine 1-carboxyvinyltransferase 1	CAJ66940.1	1562	AAATATACCATATCCAAAGAGGTTATGTTGATATAGATAAGAAGATAACAGCTCTAGGTG	169349
EXP_CD630_165001_170000_s_PSO-60-490	0.807	CD123/4	CD123/4		CAJ66940.1	1563	GAAAGTTATAAATTAATAGGGTTGTTCATATACTTAAATACAAGGTTTTAAAAGCTAAGG	169451
EXP_CD630_165001_170000_s_PSO-60-362	1.112	CD0124	spoIIC	stage II sporulation protein D	CAJ66940.1	1564	CACTTATAACTTTAGTTTCTTATAAAAATGTAGAATTAACTGAAAAACCAGAGAGCCCAG	169579
EXP_CD630_165001_170000_s_PSO-60-280	0.932	CD0124	spoIIC	stage II sporulation protein D	CAJ66940.1	1565	AAAAAGTGATATTGAAGACAAAGGTAATAAAGAAGAAAAAAATACAGTGAACTATGAAAC	169661
EXP_CD630_165001_170000_s_PSO-60-185	1.127	CD0124	spoIIC	stage II sporulation protein D	CAJ66940.1	1566	ATCATATAACAGGGAAAACCGAAAAGATGGACATGGAGAACTATTTATGTGGAGTACTAG	169756
EXP_CD630_165001_170000_s_PSO-60-69	0.69	CD0124	spoIIC	stage II sporulation protein D	CAJ66940.1	1567	GCTAGAACATATGTAGTATATAAACAAGAACATGGTAAATCTAGTAAACATAAAAATGCA	169872
EXP_CD630_170001_175000_s_PSO-60-4914	0.915	CD0124	spoIIC	stage II sporulation protein D	CAJ66940.1	1568	CAAAATCCAAGAAGCAGTTAGAGGAACTAAAGGTCAAATAATAACTTATAATGATAAGGC	170027
EXP_CD630_170001_175000_s_PSO-60-4804	1.22	CD0124	spoIIC	stage II sporulation protein D	CAJ66940.1	1569	AAGAAGTATTTTCTGCAAAATATCCTTATTTAAAGTCTGTGGAAAGTCCTTATGATAAGT	170137
EXP_CD630_170001_175000_s_PSO-60-4729	1.349	CD0124	spoIIC	stage II sporulation protein D	CAJ66940.1	1570	CGTCAACACTTAAAATAAGTAACACAGATTTTGTTAAAAGTCTTAGAAGGGCATATAGCA	170212
EXP_CD630_170001_175000_s_PSO-60-4607	1.025	CD0124	spoIIC	stage II sporulation protein D	CAJ66940.1	1571	GGAACTGTAGAAAAAATAAAATTAGGAAATAAAGAATTGACTGGAAAAGACATTAGAACT	170334
EXP_CD630_170001_175000_s_PSO-60-4442	1.252	CD0124	spoIIC	stage II sporulation protein D	CAJ66940.1	1572	GCAGAAGGAATGGCAGAAGAGGGCTATAAATATTATGATATATTATCACATTACTACACA	170499
EXP_CD630_170001_175000_s_PSO-60-4300	1.004	CD0124/5	CD0124/5		CAJ66940.1	1573	GAGGTGCAAAATGAAGAAAAAGCTGTTAGAAAAAGATGGTTTTTATTTATCTTTGTTTGT	170641
EXP_CD630_170001_175000_s_PSO-60-4183	1.019	CD0125		putative cell wall endopeptidase	CAJ66940.1	1574	ATTGGCTTCTAATAAAGGAATTATGGAAAATGCTAATAAAGATAGTGAAGAGGAAATACA	170758
EXP_CD630_170001_175000_s_PSO-60-4086	0.826	CD0125		putative cell wall endopeptidase	CAJ66940.1	1575	GCAACGGATTCAAAACAAAACTTAGAAAAAGCTAAGTCAAAAGAGGAAAATAAATCGAGT	170855
EXP_CD630_170001_175000_s_PSO-60-3952	0.933	CD0125		putative cell wall endopeptidase	CAJ66940.1	1576	ACTTGATGTTTGGGAAACTCATAAAGGTGTAGATATTAGTTGTACTAAAGGCAAAGAAGT	170989
EXP_CD630_170001_175000_s_PSO-60-3876	0.769	CD0125		putative cell wall endopeptidase	CAJ66940.1	1577	GGAATAGTAGTAGATGTATTTGATGATGAAGAATATGGACAATCAGTCAAAATAAAAAGT	171065
EXP_CD630_170001_175000_s_PSO-60-3743	1.036	CD0125		putative cell wall endopeptidase	putative cell wall endopeptidase	1578	AAGGACAATCTCTAGGTACTGTAGGTAGTACTTCTCAAATAGAAAGTGAAGAAGGTATAC	171198
EXP_CD630_170001_175000_s_PSO-60-3622	1.18	CD0125/6	CD0125/6			1579	ATAGTATAACAAGTTTAATCATATTTGGTTAAGCTTGTTATATTTTTTGGTGTTTTTACA	171319
EXP_CD630_170001_175000_s_PSO-60-3523	1.122	CD0126	spoIIID	stage III sporulation protein D	stage III sporulation protein D	1580	TGAGATCTCATATAGAGGAAAGGGCCATAGTGGTAGCAAAATATATACTTGAAAAAAACA	171418
EXP_CD630_170001_175000_s_PSO-60-3419	1.293	CD0126	spoIIID	stage III sporulation protein D	stage III sporulation protein D	1581	ACAATTCATAAGGATGTTACAGAAAGATTGAAGGAAATAAATCCATCCCTTGCCAAAGAA	171522
EXP_CD630_170001_175000_s_PSO-60-3270	1.196	CD0126/7	CD0126/7		CAJ66941.1	1582	AATGTAGGTTAAAAACCTACTTTTTTTATTGAATTAAATTATAAAAAGAAATATATTAAG	171671
EXP_CD630_170001_175000_s_PSO-60-3200	1.38	CD0126/7	CD0126/7		CAJ66941.1	1583	TAGCAAAATAATAATACTCTCAAAAGATTTATTTTCTCTTGATTAAAGCGAGATTTTTGT	171741
EXP_CD630_170001_175000_s_PSO-60-3088	1.305	CD0126/7	CD0126/7		CAJ66941.1	1584	ATAAATAAAGGAGTTGAAAAAATGGCTGGAGCTGATATAGGCATAGATTTAGGTACTGCA	171853
EXP_CD630_170001_175000_s_PSO-60-2969	0.987	CD0127	mreB1	rod shape-determining protein	CAJ66941.1	1585	GATAGACAAAAGAACAGATTCTGTTTTAGCTGTGGGAGAAGAAGCTAAAAAGATGATAGG	171972
EXP_CD630_170001_175000_s_PSO-60-2889	1.072	CD0127	mreB1	rod shape-determining protein	CAJ66941.1	1586	TCGCTATAAGACCTTTAAGAGATGGTGTAATTTCAGATTATGATGTAACTGAGAAGATGT	172052
EXP_CD630_170001_175000_s_PSO-60-2810	1.121	CD0127	mreB1	rod shape-determining protein	CAJ66941.1	1587	GATAGTTGATAAAAAGGGATTTGGAAGATTTTTTATGCCAAGAATTATGGTATGTGTACC	172131
EXP_CD630_170001_175000_s_PSO-60-2574	1.029	CD0127	mreB1	rod shape-determining protein	CAJ66941.1	1588	CTGTAATATCTCTAGGAGGAGCTGTTGTAAGTGAATCTATAAAGGTTGGTGGAGATAGAT	172367
EXP_CD630_170001_175000_s_PSO-60-2485	1.136	CD0127	mreB1	rod shape-determining protein	CAJ66941.1	1589	AAACAACACAATCTTCTTATAGGAGAAAGAACAGCAGAGAAAATCAAGTTTGAAATAGGT	172456
EXP_CD630_170001_175000_s_PSO-60-2361	0.963	CD0127	mreB1	rod shape-determining protein	CAJ66941.1	1590	TTCCTAGTTCTATAACTATAAATTCAACAGAAATGTTGGAAGCACTTAGAGAATGTGTTG	172580
EXP_CD630_170001_175000_s_PSO-60-2248	1.069	CD0127	mreB1	rod shape-determining protein	CAJ66941.1	1591	GCAGCAGATATAGGAGATGTCGGTATAATAATGACTGGAGGAGGTTCATTATTATATGGA	172693
EXP_CD630_170001_175000_s_PSO-60-2161	0.999	CD0127	mreB1	rod shape-determining protein	CAJ66941.1	1592	GGAATAACTGTTACAATAGCAGATGAACCATTATCTTGTGTTGCAAAAGGTACAGGAATA	172780
EXP_CD630_170001_175000_s_PSO-60-2059	0.908	CD0127/7	CD0127/7		CAJ66941.1	1593	AAAAGAAAATAATTAGGAGAGTTTAGAATGTTAAATATAGATGAAATAAAAAAATTAATA	172882
EXP_CD630_170001_175000_s_PSO-60-1992	1.166	CD0128	fabZ	(3R)-hydroxymyristoyl-[acyl carrier protein] dehydratase	CAJ66941.1	1594	GATATCCATTTTTATTAGTAGACAAGATTACAGAGCTAGAAGTTGGGAAAAGAGCTGTTG	172949
EXP_CD630_170001_175000_s_PSO-60-1905	1.234	CD0128	fabZ	(3R)-hydroxymyristoyl-[acyl carrier protein] dehydratase	(3R)-hydroxymyristoyl-[acyl carrier protein] dehydratase	1595	CATTTTTCCAAGGTCACTTTCCAGAATATCCTTTGATGCCAGGAGTACTAATAGTAGAAG	173036
EXP_CD630_170001_175000_s_PSO-60-1781	1.176	CD0128	fabZ	(3R)-hydroxymyristoyl-[acyl carrier protein] dehydratase	(3R)-hydroxymyristoyl-[acyl carrier protein] dehydratase	1596	ATTTGCAGGTATAGATAAAGTTAGAATCAAGAGAGAAGTAAGACCAGGAGATACATTAAC	173160
EXP_CD630_170001_175000_s_PSO-60-1665	1.144	CD0128	fabZ	(3R)-hydroxymyristoyl-[acyl carrier protein] dehydratase	(3R)-hydroxymyristoyl-[acyl carrier protein] dehydratase	1597	CATATGTAGGTGAAGAACTTGTCTGTAAAGGTGAATTAATGTTTGCTTTAGTAGAAAAAT	173276
EXP_CD630_170001_175000_s_PSO-60-1597	1.124	CD0128/9	CD0128/9			1598	GAAATATAAAAGTAAAAAGGTAGATAATTTGGAGTATTTAATCAGATACTCTAAAATATC	173344
EXP_CD630_170001_175000_s_PSO-60-1492	0.828	CD0129	CD0129	conserved hypothetical protein	CAJ66942.1	1599	TAGGTGGATACTAATAAAGCCAAGGCTATTGTTTCAGCTAAATCTAATATAAAGCTAAGG	173449
EXP_CD630_170001_175000_s_PSO-60-1401	1.46	CD0129	CD0129	conserved hypothetical protein	CAJ66942.1	1600	CATCAATTTTATCTACAATTCCTACTATAGAATAATTTCCTATTTGAGGTAGTTTTTTAC	173540
EXP_CD630_170001_175000_s_PSO-60-1276	1.411	CD0129	CD0129	conserved hypothetical protein	CAJ66942.1	1601	CCCAAGCAAGCATCTATAGCCAAGAAGTTACCTTGTATATGTGTATTTTTTATAGTATCT	173665
EXP_CD630_170001_175000_s_PSO-60-1157	1.116	CD0129	CD0129	conserved hypothetical protein	CAJ66942.1	1602	TTTAAAGTTACTGTTCTTAAGTATTGTTCCAACTAAAGGGCCTAAAGTATCACCTATAGC	173784
EXP_CD630_170001_175000_s_PSO-60-1100	1.174	CD0129	CD0129	conserved hypothetical protein	CAJ66942.1	1603	AGCCCTGTCTGTTCCTATGCAAACAACAATCGTATTTTCATTAATTATAGTTTTTAGAAC	173841
EXP_CD630_170001_175000_s_PSO-60-968	1.193	CD0129/30	CD0129/30		CAJ66942.1	1604	CAAAAAAATATATGAATAAAAAGCATTAAAAAGACCTAACTTTAAATTTCAGATAGATAG	173973
EXP_CD630_170001_175000_s_PSO-60-868	1.066	CD0129/30	CD0129/30		CAJ66942.1	1605	ATGACTAAAAATATTGACAAAATTTTAAAAAAATAGTAAGCTAGTAAAGTAAAACAAAAC	174073
EXP_CD630_170001_175000_s_PSO-60-743	1.132	CD0129/30	CD0129/30		CAJ66943.1	1606	AAATGGGAAAAGGTGCTAATTCCTACAAGACAAAAGTCTTGAAAGATGAGGTCAGTTAAT	174198
EXP_CD630_170001_175000_s_PSO-60-657	0.904	CD0129/30	CD0129/30		CAJ66943.1	1607	CTTCTTATAAAGGAGAGGTTTTTTTATTTTGAGTAAATTTCTAAAATTAAAAATAAGGTA	174284
EXP_CD630_170001_175000_s_PSO-60-555	1.249	CD0130	metE	S-adenosylmethionine synthetase	CAJ66943.1	1608	ATGGCAAGACATTTATTTACGTCAGAATCAGTTACAGAAGGACATCCTGATAAGATATGT	174386
EXP_CD630_170001_175000_s_PSO-60-496	1.2	CD0130	metE	S-adenosylmethionine synthetase	CAJ66943.1	1609	TGACCAAATATCAGATTCAATATTAGATGCATTATTAGAAAAAGACCCACAATCTAGAGT	174445
EXP_CD630_170001_175000_s_PSO-60-359	1.11	CD0130	metE	S-adenosylmethionine synthetase	CAJ66943.1	1610	CTAAATTAGTAAGAGAAACAGTAAGAGAAATTGGATATACAAGAGCAAAATATGGATTTG	174582
EXP_CD630_170001_175000_s_PSO-60-273	1.151	CD0130	metE	S-adenosylmethionine synthetase	CAJ66943.1	1611	TCTATTGATGAACAATCTGGAGATATAGCTATGGGAGTTGATGAAGGTCTAGAAAGTAAG	174668
EXP_CD630_170001_175000_s_PSO-60-161	1.41	CD0130	metE	S-adenosylmethionine synthetase	CAJ66943.1	1612	GTATAATGTTTGGATTTGCATGTAATGAGACTCCAGAATTAATGCCACTTCCGATATCTT	174780
EXP_CD630_170001_175000_s_PSO-60-87	0.951	CD0130	metE	S-adenosylmethionine synthetase	CAJ66943.1	1613	TCAAGAAGACTTACAGAAGTTAGAAAAACAGGTTTAGTTGATTATTTAAGACCAGATGGA	174854
EXP_CD630_175001_180000_s_PSO-60-4883	0.952	CD0130	metE	S-adenosylmethionine synthetase	CAJ66943.1	1614	GCAGAATTACTTGATGAAGAGACTAAAATTTATATAAATCCAACAGGAAGATTCGTTATA	175058
EXP_CD630_175001_180000_s_PSO-60-4822	1.051	CD0130	metE	S-adenosylmethionine synthetase	CAJ66943.1	1615	GAGGACCACAAGGAGATACAGGTCTTACAGGAAGAAAAATAATAATAGATACTTATGGTG	175119
EXP_CD630_175001_180000_s_PSO-60-4649	1.194	CD0130	metE	S-adenosylmethionine synthetase	CAJ66943.1	1616	GCAGACAAATGTGAGATAGAACTTGCATATGCTATAGGTATAGCTAGACCATTATCTATA	175292
EXP_CD630_175001_180000_s_PSO-60-4562	1.153	CD0130	metE	S-adenosylmethionine synthetase	CAJ66943.1	1617	GTTTCAGAAGAAAAACTTGTTGAATTAGTAAATAAACACTTTGATTTAAGACCGGGAGCG	175379
EXP_CD630_175001_180000_s_PSO-60-4535	1.229	CD0130	metE	S-adenosylmethionine synthetase	S-adenosylmethionine synthetase	1618	GTAAATAAACACTTTGATTTAAGACCGGGAGCGATAATAAGAGACTTAGATTTAAGAAAG	175406
EXP_CD630_175001_180000_s_PSO-60-4374	0.876	CD0130/131	CD0130/131		CAJ66944.1	1619	TTTAGGTGAATAATTTTTAACTAAAAAGCTGTTAGAATGTAATTTTACGATTACTTTCTA	175567
EXP_CD630_175001_180000_s_PSO-60-4244	1.111	CD0130/131	CD0130/131		CAJ66944.1	1620	ATTTAATCTGGTCAATACATTTTATATAATACTCTACTAAAATTATACATATTATGGGAT	175697
EXP_CD630_175001_180000_s_PSO-60-4191	1.079	CD0130/131	CD0130/131		CAJ66944.1	1621	ATGGGATATATGTTAAAGGATGGTTAAGAATGTGTTAACTAATGTTAAATAATTAAAAAT	175750
EXP_CD630_175001_180000_s_PSO-60-4119	1.33	CD0130/131	CD0130/131		CAJ66944.1	1622	CACAATAATGAGTCTAATATAATCTTAATAAACTTACACTTTAAAAATAATTTTAATTGG	175822
EXP_CD630_175001_180000_s_PSO-60-3986	1.293	CD0131	CD0131	putative membrane protein	CAJ66944.1	1623	GTAATAGGTTCTGGATTTGCAACTGGTCAAGAAATACTGCAATTTTTTACGTTTTATGGA	175955
EXP_CD630_175001_180000_s_PSO-60-3889	1.314	CD0131	CD0131	putative membrane protein	CAJ66944.1	1624	TATTTTCATGGTTTGGAGCAGAAGTTATAGATAAGGGAAGAGAATTGAAACTTAAGGAGC	176052
EXP_CD630_175001_180000_s_PSO-60-3827	1.001	CD0131	CD0131	putative membrane protein	CAJ66944.1	1625	ATAAAAATTTATCAAGTATATTGTGGAAAATATCTTGGAACATTTTTTGAATGGTTTGGT	176114
EXP_CD630_175001_180000_s_PSO-60-3665	1.116	CD0131	CD0131	putative membrane protein	CAJ66944.1	1626	GCAATCGTTTCCCTAATAACTGTTTCATTAGGTTTGACAAGGCTTTCTAAAATACTAGGT	176276
EXP_CD630_175001_180000_s_PSO-60-3542	1.236	CD0131	CD0131	putative membrane protein	CAJ66944.1	1627	ATTGATGCTTTATCAAATGCTGGAAATATGGTTGATAGTTTAAATATTAAAACTGCTACA	176399
EXP_CD630_175001_180000_s_PSO-60-3464	1.023	CD0131	CD0131	putative membrane protein	putative membrane protein	1628	GGAGTACTTTATACTTGTTACAATGTAATAATAGTAATAACATTCTTGACAGGAATGGGA	176477
EXP_CD630_175001_180000_s_PSO-60-3419	1.156	CD0131	CD0131	putative membrane protein	CAJ66945.1	1629	TTGACAGGAATGGGAGCTTCTGCAGTAAATAAGAAAGATGCTGTATGGGGTGGTATAGTA	176522
EXP_CD630_175001_180000_s_PSO-60-3245	1.101	CD0131	CD0131	putative membrane protein	CAJ66945.1	1630	CCAATAATAGGTATTTTATTCTCAGTAGTACTTTTACTAGGAATATACACTACAGCTGTA	176696
EXP_CD630_175001_180000_s_PSO-60-3219	0.941	CD0131	CD0131	putative membrane protein	CAJ66945.1	1631	AGTACTTTTACTAGGAATATACACTACAGCTGTACCATTGTTATGGTCAGTAACAAACCG	176722
EXP_CD630_175001_180000_s_PSO-60-3091	1.098	CD0131	CD0131	putative membrane protein	CAJ66945.1	1632	GAGGTTTACTGCCATTTGATAAGTTAGTAGGTACACTATATCCATATACAGGTTACATGG	176850
EXP_CD630_175001_180000_s_PSO-60-2972	0.984	CD0131/2	CD0131/2		CAJ66945.1	1633	GAGAATAAATCTGAAATAAGTTAGTACTGTAATATACTTATGAAATTTAATTTATACTCT	176969
EXP_CD630_175001_180000_s_PSO-60-2870	1.251	CD0131/2	CD0131/2			1634	ACCTGTATTTCATGGTACCATATTTTATGGATGCAGATTTTTTTTGTTTCTGATAAAATG	177071
EXP_CD630_175001_180000_s_PSO-60-2772	1.047	CD0131/2	CD0131/2		CAJ66946.1	1635	AACTTTTCTACGATTATCATAGTTTTAATATATAAAATTATACTAACATTTAAATGGAGC	177169
EXP_CD630_175001_180000_s_PSO-60-2642	1.143	CD0132	CD0132	putative DNA-binding protein	CAJ66946.1	1636	ACGAAGATAATGGTTATACAATAGCTCACCTGGTAAATGAAAATGATGAAATTGTGGTTG	177299
EXP_CD630_175001_180000_s_PSO-60-2561	1.409	CD0132	CD0132	putative DNA-binding protein	putative DNA-binding protein	1637	CAATTGGAGAAAGCATAGAAGTTGAAGGAAAGTGGGTAAATCATAAGATTTATGGGACTC	177380
EXP_CD630_175001_180000_s_PSO-60-2513	1.214	CD0132	CD0132	putative DNA-binding protein	putative DNA-binding protein	1638	TTTATGGGACTCAATTTGAAGTGAATAGTTTTATGCCAGTAACACCATCATCCTTAGAAG	177428
EXP_CD630_175001_180000_s_PSO-60-2414	1.064	CD0132	CD0132	putative DNA-binding protein	putative DNA-binding protein	1639	TTGGTGAAAAAATGGCAAAAAGAATAATTGATAAGTTTGGTGTAGATACGTTAGAGGTGA	177527
EXP_CD630_175001_180000_s_PSO-60-2312	1.075	CD0132	CD0132	putative DNA-binding protein	CAJ66947.1	1640	GGAGTAAAAAAGTAAAACAAATAGTAAAAAGTTATGAAGAAGACAGAGAATTGAGAAATA	177629
EXP_CD630_175001_180000_s_PSO-60-2142	1.078	CD0132	CD0132	putative DNA-binding protein	CAJ66947.1	1641	GCTGAAGATATAAGAGGAATTGGATTTAAAGTAGCTGATAGTATAGCAAGTAAAATTGGT	177799
EXP_CD630_175001_180000_s_PSO-60-2103	1	CD0132	CD0132	putative DNA-binding protein	CAJ66947.1	1642	AGTATAGCAAGTAAAATTGGTATAGATAAAAACTCTAAAGATAGAATTTGTCAGGGAATC	177838
EXP_CD630_175001_180000_s_PSO-60-1989	0.637	CD0132	CD0132	putative DNA-binding protein	CAJ66947.1	1643	GTTCTAATACAAGATTCGGAAAAATTATTGGAGCTAAATGGAGAAATAATAAAAGAGTGT	177952
EXP_CD630_175001_180000_s_PSO-60-1846	0.894	CD0132	CD0132	putative DNA-binding protein	CAJ66947.1	1644	AGCTGAAAATGGAGTATGTAGTCAAATAGTAAAATTATCACAGTATGAATTTGAAGACTT	178095
EXP_CD630_175001_180000_s_PSO-60-1806	0.873	CD0132	CD0132	putative DNA-binding protein	CAJ66947.1	1645	CAGTATGAATTTGAAGACTTAAAAATAGATATAGATAACGAGATTAATGTTTTAGAAGAA	178135
EXP_CD630_175001_180000_s_PSO-60-1663	0.99	CD0132	CD0132	putative DNA-binding protein	CAJ66947.1	1646	ACCAGGAACTGGTAAAACAACTACCATTAATGCTATCATAGATATATTTGAAAATAATGG	178278
EXP_CD630_175001_180000_s_PSO-60-1567	0.998	CD0132	CD0132	putative DNA-binding protein	CAJ66947.1	1647	AGCAAAGAGAATGAGTGAAACTTCTAATAAAGAAGCAAAAACTATACATAGGTTGCTAGA	178374
EXP_CD630_175001_180000_s_PSO-60-1498	1.18	CD0132	CD0132	putative DNA-binding protein	putative DNA-binding protein	1648	TTCAACAGATGATGATTTAACTTTTTTTAAGGATGAAGAAGACCCAATAAATTCAGATGT	178443
EXP_CD630_175001_180000_s_PSO-60-1394	1.186	CD0132	CD0132	putative DNA-binding protein	CAJ66948.1	1649	ACAATTTACTTAGAGCTATAAAGTTAGGAACAAGAGTAATTTTAGTTGGAGATAGTGACC	178547
EXP_CD630_175001_180000_s_PSO-60-1300	0.974	CD0132	CD0132	putative DNA-binding protein	CAJ66948.1	1650	GGATATGATTAATTCTAATATTATAAATGTAGTTAAATTAAATGAAATATTTAGACAAGC	178641
EXP_CD630_175001_180000_s_PSO-60-1176	0.918	CD0132	CD0132	putative DNA-binding protein	CAJ66948.1	1651	ACAAAAGGTAAAGATTTCTTTTTTATAAGAAAATCAACTAATGAAGAAATTTTAAATGAA	178765
EXP_CD630_175001_180000_s_PSO-60-1077	1.034	CD0132	CD0132	putative DNA-binding protein	CAJ66948.1	1652	AAAGTTGATAAATTAAAAGATATACAAGTTTTATCTTCAATGAGAAAAGGTGAATTGGGA	178864
EXP_CD630_175001_180000_s_PSO-60-1000	1.121	CD0132	CD0132	putative DNA-binding protein	putative DNA-binding protein	1653	AGAGTTACAGAAGTATCTTAACAAAAAAGAAAAATTTAAAGTTGAAGAAAGTTTTTCTAA	178941
EXP_CD630_175001_180000_s_PSO-60-851	1.045	CD0132	CD0132	putative DNA-binding protein	CAJ66949.1	1654	AAGGTATCTATAATGGAGATATAGGATATGTTTATCACATAGATAAAGATAAGAAAACTA	179090
EXP_CD630_175001_180000_s_PSO-60-745	1.205	CD0132	CD0132	putative DNA-binding protein	CAJ66949.1	1655	TGAATTAGATGAAATTGACCATAGTTTTTGTACAACAATACATAAAAGCCAGGGAAGTGA	179196
EXP_CD630_175001_180000_s_PSO-60-642	1.057	CD0132	CD0132	putative DNA-binding protein	CAJ66949.1	1656	TTACTTAGCCGTAATTTATTATATACAGCAGTAACAAGAGCAAAAAAATTAGTTGTATTA	179299
EXP_CD630_175001_180000_s_PSO-60-542	0.934	CD0132	CD0132	putative DNA-binding protein	CAJ66949.1	1657	ATAGAGTTAATCAAAGGTATTCAAATTTAGGATATAAGCTAAATAAATTTAAACAAGAAG	179399
EXP_CD630_175001_180000_s_PSO-60-458	1.227	CD0133	CD0133	putative phosphoribosyl transferase (putative competence protein)	CAJ66949.1	1658	AATATGCAATGATAATTTTATTAAGAATTTTAAAAATATGATTAATAAATGTTTGGATTT	179483
EXP_CD630_175001_180000_s_PSO-60-391	0.957	CD0133	CD0133	putative phosphoribosyl transferase (putative competence protein)	putative phosphoribosyl transferase (putative competence protein)	1659	CCTGAGAATATAAGTTGCATAATTTGTGATAAATCCATAAAGAAAACAAATACTTATTCA	179550
EXP_CD630_175001_180000_s_PSO-60-285	0.888	CD0133	CD0133	putative phosphoribosyl transferase (putative competence protein)	putative phosphoribosyl transferase (putative competence protein)	1660	GCATGAAGTGTGGAAAACCAATAATACGTCATTCAATTGAAAAAGAATTTATTGAAGAGT	179656
EXP_CD630_175001_180000_s_PSO-60-189	1.126	CD0133	CD0133	putative phosphoribosyl transferase (putative competence protein)	putative phosphoribosyl transferase (putative competence protein)	1661	AATCAATATCTTGTATTGAATACAATGATGTGACAAAAAAGATGGTGTTAGGGCTGAAGT	179752
EXP_CD630_175001_180000_s_PSO-60-43	1.092	CD0133	CD0133	putative phosphoribosyl transferase (putative competence protein)	putative phosphoribosyl transferase (putative competence protein)	1662	TTATTTGTTCCACTTCATAAAAAAAGGCTAAATAAAAGAGGTTTTAATCAGGCACAAAAA	179898
EXP_CD630_180001_185000_s_PSO-60-4933	1.023	CD0133	CD0133	putative phosphoribosyl transferase (putative competence protein)	CAJ66950.1	1663	AAGTAGAAAAAAATATACAAGAATGCTATATAAATTGAATAAGAAAGAACGAAAAGAAGA	180008
EXP_CD630_180001_185000_s_PSO-60-4791	0.846	CD0133	CD0133	putative phosphoribosyl transferase (putative competence protein)	CAJ66950.1	1664	ACTGGTCTAACAACAAACGAAATTTCTAAACTTTTAAAGTTATCAGGTGCTAATAAGGTT	180150
EXP_CD630_180001_185000_s_PSO-60-4655	1.233	CD0133/4	CD0133/4		CAJ66950.1	1665	AAAATATTAAAATGAATAAGTGATATTTAGGTCTGTGGTTGAAAGTCCAAGCCAGTCGCA	180286
EXP_CD630_180001_185000_s_PSO-60-4603	1.114	CD0133/4	CD0133/4		CAJ66950.1	1666	CAGTCGCAGGCAAAGGGATCCACGTAAGTTAACACTAAAAACTGGGTTAATGATCATGGT	180338
EXP_CD630_180001_185000_s_PSO-60-4453	1.059	CD0133/4	CD0133/4		CAJ66950.1	1667	GGTCAAAAACCAGGTCAGCTAAATATCATATTAAAAGAGAGCTAGCATACCTTTATGTAT	180488
EXP_CD630_180001_185000_s_PSO-60-4368	0.794	CD0133/4	CD0133/4		CAJ66950.1	1668	TAGGTTGAGTCATAAAGAGGTGATATGTTTGAATAAAAGACAAGAAAATTTATTAACAAC	180573
EXP_CD630_180001_185000_s_PSO-60-4284	1.051	CD0134	CD0134	putative transcription antiterminator	CAJ66950.1	1669	AAATGTTAATAAGATTGCCAATGATTTTGAGTGTTCAGAAAGGACAATAAGAAATGATTG	180657
EXP_CD630_180001_185000_s_PSO-60-4142	0.952	CD0134	CD0134	putative transcription antiterminator	CAJ66950.1	1670	GATGGAACAGACAAAATACTGGTAAATCAGAAGTTGCGAGGTGAAGTTAAAAGAGTAAAT	180799
EXP_CD630_180001_185000_s_PSO-60-3980	1.029	CD0134	CD0134	putative transcription antiterminator	CAJ66950.1	1671	ATTGTCAGAGAAGAAATAAGTAAATTATCAGTAGCATTAAATAATTATAATTTAAATATC	180961
EXP_CD630_180001_185000_s_PSO-60-3853	0.721	CD0134	CD0134	putative transcription antiterminator	CAJ66950.1	1672	CATTCTTATTTAAATACATAGATAAATACAGATTAAACATAGATGAAATAGAGTACTTCC	181088
EXP_CD630_180001_185000_s_PSO-60-3826	1.072	CD0134	CD0134	putative transcription antiterminator	CAJ66950.1	1673	ACAGATTAAACATAGATGAAATAGAGTACTTCCATATAGTAGATATAATAATTGTAAAAA	181115
EXP_CD630_180001_185000_s_PSO-60-3680	1.096	CD0134	CD0134	putative transcription antiterminator	putative transcription antiterminator	1674	ATAATACGAATAAGGCTGGGAAATTCTTTAAAAGTATCAAATACTAAGAAAGAGCTTAAG	181261
EXP_CD630_180001_185000_s_PSO-60-3593	0.779	CD0134	CD0134	putative transcription antiterminator	putative transcription antiterminator	1675	GATGAATTGAAATCTAATTTATCCATAGTATTAAATTATGAAGAAAAATTGTTTATAGAA	181348
EXP_CD630_180001_185000_s_PSO-60-3467	1.055	CD0134	CD0134	putative transcription antiterminator	putative transcription antiterminator	1676	GAAGAATTAGCAAGTTATACAAAAAAAATTATAAATTTAGTATCAGAAGAATCAGGAATA	181474
EXP_CD630_180001_185000_s_PSO-60-3368	1.081	CD0134	CD0134	putative transcription antiterminator	putative transcription antiterminator	1677	TGTCATTTGAATGTTACAATGCATCAAATGAAAAGCAATGTTTACTTAGAAAATCCACTT	181573
EXP_CD630_180001_185000_s_PSO-60-3249	1.226	CD0134	CD0134	putative transcription antiterminator	CAJ66951.1	1678	AATTGAATTAAAAGGAAAACAAATAACGGAAGGTGAAATTGGTTATCTTACACTTCACTT	181692
EXP_CD630_180001_185000_s_PSO-60-3194	1.277	CD0134	CD0134	putative transcription antiterminator	CAJ66951.1	1679	CACTTTCAAACCTCTCTAGAAAGAAAATACAGCAAAAGGGAATCAAATAAAAAGGCAAGT	181747
EXP_CD630_180001_185000_s_PSO-60-3102	1.281	CD0134	CD0134	putative transcription antiterminator	CAJ66951.1	1680	GCTATTAAAAGTAAAGATAGAAAAGAGATTTGATAACATAAAAATTATTGAAACATTAAG	181839
EXP_CD630_180001_185000_s_PSO-60-3018	1.034	CD0134	CD0134	putative transcription antiterminator	CAJ66951.1	1681	CTTTAATAAGACTATAGATTTTATAATTGCATTTCAAGAGTATGAAAATATCCAAAAACC	181923
EXP_CD630_180001_185000_s_PSO-60-2902	0.915	CD0134	CD0134	putative transcription antiterminator	CAJ66951.1	1682	TCACAAACAAAATAAAAGAAAAAGACACTTCATATAAACTTATGAACAGATTAATGATGT	182039
EXP_CD630_180001_185000_s_PSO-60-2758	1.167	CD0134	CD0134	putative transcription antiterminator	CAJ66951.1	1683	ATGCAGAAAAAGAGTATTTACAATCTATTATAACAAGAGAAAAGTCATATCCAACCAATG	182183
EXP_CD630_180001_185000_s_PSO-60-2676	0.975	CD0134	CD0134	putative transcription antiterminator	CAJ66951.1	1684	TCATGGAGACATGAAATATATAAAACAATCTGTTTTATGTTTTGCAAGGTTAAAAACACC	182265
EXP_CD630_180001_185000_s_PSO-60-2606	0.896	CD0134	CD0134	putative transcription antiterminator	CAJ66951.1	1685	AGAAATGGAAAGGATATAAAGATTATACTTTTGTTAGCATATAAAAAAGATGATGATAGA	182335
EXP_CD630_180001_185000_s_PSO-60-2471	1.109	CD0134/5	CD0134/5		CAJ66951.1	1686	TGTGACATTGAAAAGGTAAAAGATATTCTTATATAAAATTCATAGTGAACTATGGATAAG	182470
EXP_CD630_180001_185000_s_PSO-60-2394	1.059	CD0134/5	CD0134/5		CAJ66951.1	1687	GATGGAAAAAGTTGTGCATGTTTTTTTGTTTTTATAAGATATTATATGTTTGTAAGGTAT	182547
EXP_CD630_180001_185000_s_PSO-60-2254	1.067	CD0135	CD0135	PTS system, IIa component	PTS system, IIa component	1688	TGCAAAATCTATGCTTTATGAAGCACTTGACTATGCAAAGGAAAACGATTTTAAAAAAGC	182687
EXP_CD630_180001_185000_s_PSO-60-2172	1.001	CD0135	CD0135	PTS system, IIa component	PTS system, IIa component	1689	AATGAAGAAATTTTAAAAGCACATAAAGTACAAACTGAACTTATACAAAAGGAAGCTGGG	182769
EXP_CD630_180001_185000_s_PSO-60-2071	0.853	CD0135	CD0135	PTS system, IIa component	PTS system, IIa component	1690	AGACCATTTAATGACTTGTATGAGTGAGAGAAACCTTATAAAAGAAATGATTATGTTAAG	182870
EXP_CD630_180001_185000_s_PSO-60-1966	1.194	CD0135/6	CD0135/6		CAJ66952.1	1691	AAAATGAAAAGAAAAGTATATTTATTTTGTAGCTTTGGTATGTCAACAAGTTTACTTGCA	182975
EXP_CD630_180001_185000_s_PSO-60-1865	0.966	CD0136	CD0136	PTS system, IIb component	CAJ66952.1	1692	AGAAGTAGAGGCATTTCCGATAGCAGAAATTGACAAAATAGTTGAAGAAAAAAATCCAGA	183076
EXP_CD630_180001_185000_s_PSO-60-1747	1.353	CD0136	CD0136	PTS system, IIb component	CAJ66952.1	1693	GAAGCTCAAGGAAAACTTATAGATATAATCAATGAAGTTGATTATGGAACTATGAATGGG	183194
EXP_CD630_180001_185000_s_PSO-60-1643	1.589	CD0136/7	CD0136/7		CAJ66952.1	1694	AGCGTAGAATTATAGTAAAAAATAATAGGAAATGAGGGTGGATAGATGAATAGATTGGAA	183298
EXP_CD630_180001_185000_s_PSO-60-1604	0.931	CD0136/7	CD0136/7		CAJ66952.1	1695	GGATAGATGAATAGATTGGAAAGAATACTTATGCCATTGGCTGAAAAAATAGGTAAAAAT	183337
EXP_CD630_180001_185000_s_PSO-60-1448	1.087	CD0137	CD0137	PTS system, IIc component	CAJ66952.1	1696	GGATGGAATGAATTTGTAGGTCAAATTTTTGGTCCAGATTGGGCTGTAAAATTGCAACAA	183493
EXP_CD630_180001_185000_s_PSO-60-1383	1.304	CD0137	CD0137	PTS system, IIc component	CAJ66952.1	1697	TGTAGCAACATTTGAAGTAATGACTCTACTTGCAGTTTTAGGGATTGGATATTCTTATGC	183558
EXP_CD630_180001_185000_s_PSO-60-1275	1.279	CD0137	CD0137	PTS system, IIc component	CAJ66952.1	1698	TGCCTTTTTTATAATAACACCATTTGTAATACCATATACACCAGAAGGAACAGAATCAGT	183666
EXP_CD630_180001_185000_s_PSO-60-1188	1.018	CD0137	CD0137	PTS system, IIc component	CAJ66952.1	1699	TTGGATGGGTTCTAAGGGAATGTTTGTAGGTATGATAACAGCAATAACCTCTGTAAAATT	183753
EXP_CD630_180001_185000_s_PSO-60-1042	1.126	CD0137	CD0137	PTS system, IIc component	CAJ66952.1	1700	TACCAAGTGCAATAGTTATGGTAGTTTTCTTTTTAGTTAAGATAGCTTTTGAAGCTACAC	183899
EXP_CD630_180001_185000_s_PSO-60-968	0.543	CD0137	CD0137	PTS system, IIc component	CAJ66952.1	1701	CATGAATTTATATTTAATTTTTTACAAATACCATTATTAAAATTAGGAAATACTTTAAGC	183973
EXP_CD630_180001_185000_s_PSO-60-660	0.649	CD0137	CD0137	PTS system, IIc component	CAJ66952.1	1703	ACGTATAAAATCAATAGGAAAATTATCAATTTTACCAGGTATATTTGGTATAAATGAGCC	184281
EXP_CD630_180001_185000_s_PSO-60-484	0.89	CD0137	CD0137	PTS system, IIc component	CAJ66952.1	1705	TTACAAATGGAGTTCAGCTACCGTGGACAACTCCAATTATATTCTCTGGATTTCTAACAA	184457
EXP_CD630_180001_185000_s_PSO-60-263	0.791	CD0137/8	CD0137/8		CAJ66952.1	1707	GAGGAAGATTATGAAGAAAATAGTGATGATATTGGACCAAATACAAGCTGGAGCTGGAGG	184678
EXP_CD630_180001_185000_s_PSO-60-164	1.016	CD0138	CD0138	conserved hypothetical protein	CAJ66952.1	1708	CCCATTAGGACCAGGTGTAATGATGGATCCATTTTTAAATGAATCTAAGGTAATAGCTAC	184777
EXP_CD630_180001_185000_s_PSO-60-62	0.956	CD0138	CD0138	conserved hypothetical protein	CAJ66952.1	1709	AGTAACGAGTAAGATGATAGCTATGGTAAAAAAATTAAACCCTGATGTAGTAATCTGTGG	184879
EXP_CD630_185001_190000_s_PSO-60-4895	0.943	CD0138	CD0138	conserved hypothetical protein	CAJ66952.1	1710	TAGATGTGATAAACGAATATAAAAATGACATATGTATAGTTAAGACTCCAAAAAAAGGTG	185046
EXP_CD630_185001_190000_s_PSO-60-4836	0.808	CD0138	CD0138	conserved hypothetical protein	CAJ66952.1	1711	GGAATTGGTCTTAATGATTCATTAAATAACATATGTAAATTGGCAAAAGCAATAGCAAAT	185105
EXP_CD630_185001_190000_s_PSO-60-4712	1.16	CD0138/9	CD0138/9		CAJ66952.1	1712	GTTTAAATATTATACTATTTATAATAAGCATACATTAGTAAAATCTATATAATTTAAGGA	185229
EXP_CD630_185001_190000_s_PSO-60-4548	1.09	CD0139	CD0139	glycosylasparaginase	CAJ66953.1	1713	CTGTAGAGCTTGCTGTAAGAAGGGTTGAAGACTATCCATTCTATAAATCGGTTGGATATG	185393
EXP_CD630_185001_190000_s_PSO-60-4478	1.185	CD0139	CD0139	glycosylasparaginase	CAJ66953.1	1714	AAATGAAAATTGTGAGGTAGAACTTGACGCTGCATTTATGGATGGTAACACATTAGATAT	185463
EXP_CD630_185001_190000_s_PSO-60-4371	1.336	CD0139	CD0139	glycosylasparaginase	CAJ66953.1	1715	CTAGGAAGTTAAGCTATGAGAAGGTAAATAATTTTTTAGTTGGAATAGGTGCTGAAGATT	185570
EXP_CD630_185001_190000_s_PSO-60-4267	0.848	CD0139	CD0139	glycosylasparaginase	CAJ66953.1	1716	AGAGCGAAGTTACATTATAAAAAGAGAAAAAAAGAGACTTTAGACAAAGGATTAAGCCCA	185674
EXP_CD630_185001_190000_s_PSO-60-4149	1.007	CD0139	CD0139	glycosylasparaginase	CAJ66953.1	1717	CAGCTACATCAACAAGTGGATTGTTTATGAAGAAAAGAGGTAGAATAGGAGATTCTGCAC	185792
EXP_CD630_185001_190000_s_PSO-60-4121	1.058	CD0139	CD0139	glycosylasparaginase	CAJ66953.1	1718	GAAGAAAAGAGGTAGAATAGGAGATTCTGCACTATCTGGTTCAGGATTCTATGTTGATAG	185820
EXP_CD630_185001_190000_s_PSO-60-4026	1.182	CD0139	CD0139	glycosylasparaginase	CAJ66953.1	1719	AAGATTTAATGAAGGGATGTATATCTTATGAGATAGTTAGACTTATGAAAGAAGGGAAGC	185915
EXP_CD630_185001_190000_s_PSO-60-3846	0.94	CD0139	CD0139	glycosylasparaginase	glycosylasparaginase	1720	CTACAAATATAGCTGATTTTACTTTTTCAGTAGTAACTAAAGAAGAATCTCCTACTGTAT	186095
EXP_CD630_185001_190000_s_PSO-60-3774	0.954	CD0139	CD0139	glycosylasparaginase	glycosylasparaginase	1721	GAGTAGATGGAAAGACTATACATAAGGTTATATCAAATGAGTGGATGGAAGCATATGAGG	186167
EXP_CD630_185001_190000_s_PSO-60-3695	0.919	CD0139/40	CD0139/40			1722	AGAAGTAAGTGAGTAAAGTAGTGGTTACATAATTAAAATAGAGTTTTATAATAAGGAGAT	186246
EXP_CD630_185001_190000_s_PSO-60-3608	0.849	CD0140	CD0140	putative peptidase	putative peptidase	1723	AGATGAGTTAAAAGAAGATTTATTAAGTGATATTATAGATATTGTAAAAATACCTAGTGT	186333
EXP_CD630_185001_190000_s_PSO-60-3466	1.021	CD0140	CD0140	putative peptidase	CAJ66954.1	1724	TTGGGATTTAAGGTTAGAAACTTGGATAATTATATTGGTTATGCAGAGCATGGAGATAGT	186475
EXP_CD630_185001_190000_s_PSO-60-3242	0.658	CD0140	CD0140	putative peptidase	CAJ66954.1	1725	TAAAGAATTAAACTTAAAATTAGATAAGAGCGTTAGAATAATATTTGGTACAAATGAAGA	186699
EXP_CD630_185001_190000_s_PSO-60-3222	0.836	CD0140	CD0140	putative peptidase	CAJ66954.1	1726	TAGATAAGAGCGTTAGAATAATATTTGGTACAAATGAAGAAAGTGGATTTGAAGATATAC	186719
EXP_CD630_185001_190000_s_PSO-60-3054	1.118	CD0140	CD0140	putative peptidase	CAJ66954.1	1727	AAATCAATTATGAAGAAGATGTATACCTAGGTTTTATAGAAAATATGTCTGAAAATGTGC	186887
EXP_CD630_185001_190000_s_PSO-60-2942	0.938	CD0140	CD0140	putative peptidase	CAJ66954.1	1728	AAAGGTAAAATACGATTTTAGTTATAAATTGAAAGATGTATTAGATGAAATAAAAGCTAG	186999
EXP_CD630_185001_190000_s_PSO-60-2917	0.857	CD0140	CD0140	putative peptidase	CAJ66954.1	1729	AAATTGAAAGATGTATTAGATGAAATAAAAGCTAGTTTTCCAAATAGTATCGATATAGAG	187024
EXP_CD630_185001_190000_s_PSO-60-2677	1.151	CD0140	CD0140	putative peptidase	CAJ66954.1	1730	GGAATAGCTCATAATCCTGATGAATACATGGATATAGAAGATATAATATTAAATGCAAAG	187264
EXP_CD630_185001_190000_s_PSO-60-2580	1.019	CD0140/1	CD0140/1		CAJ66954.1	1731	AGTTATGTTAGAAATAATAGGAATGTCAGTAGAAGACGCTAAAATTATAGAAGATTGTGG	187361
EXP_CD630_185001_190000_s_PSO-60-2443	1.063	CD0141	CD0141	putative copper homeostasis protein	CAJ66954.1	1732	TTAACAGTGTAAAGATACCTGTGAACGTAATGATAAGACATCATGCGAAAAGTTTTGTAT	187498
EXP_CD630_185001_190000_s_PSO-60-2355	1.268	CD0141	CD0141	putative copper homeostasis protein	CAJ66954.1	1733	AAAAGATATAAGTGTGGTTAAAGAGATTGGTGCTAATGGAGTTGTATTTGGTGTATTGGA	187586
EXP_CD630_185001_190000_s_PSO-60-2246	0.726	CD0141	CD0141	putative copper homeostasis protein	CAJ66954.1	1734	TGTGATAATCTTGATGTTACATTTCATAGAGCCATAGATGAATCAAATACAATAGATAGT	187695
EXP_CD630_185001_190000_s_PSO-60-2162	0.641	CD0141	CD0141	putative copper homeostasis protein	CAJ66954.1	1735	AAAATTACGAATATATTAACATCAGGTGGGAAAGGAAGTATAGTTCATAACATACAAATG	187779
EXP_CD630_185001_190000_s_PSO-60-2042	0.817	CD0141	CD0141	putative copper homeostasis protein	CAJ66954.1	1736	TTTAATAATATAGAAAAGATAAAGGAATTAACTAAGGCAAGTAATTTTCATTTTGGTACA	187899
EXP_CD630_185001_190000_s_PSO-60-2007	1.241	CD0141	CD0141	putative copper homeostasis protein	CAJ66954.1	1737	GGCAAGTAATTTTCATTTTGGTACAGCGATTAGAATAAATAACAGTCCTTTTGAAGATAT	187934
EXP_CD630_185001_190000_s_PSO-60-1856	1.074	CD0141/2	CD0141/2		CAJ66954.1	1738	TTATAATTTGGGTATATGAATGTTAATAGGTATTAAATATGAAATTATTGTTGAGTATGC	188085
EXP_CD630_185001_190000_s_PSO-60-1784	1.228	CD0141/2	CD0141/2		CAJ66954.1	1739	AAGTAGTTTTAAATATAAATAATGAAAGAAAAGATAGATTATGGAGGTTTTAGAGGGTTT	188157
EXP_CD630_185001_190000_s_PSO-60-1693	1.045	CD0141/2	CD0141/2		CAJ66954.1	1740	GCATATAATACACATAATTTCCTAAAATTACCATCTTATGACATGAATTCACATATTAAT	188248
EXP_CD630_185001_190000_s_PSO-60-1588	1.271	CD0141/2	CD0141/2			1741	AGCTTTAAATAAACAAAAACAAGAGTTATTAACAGTTTTATCCACATTATCCACAGGTGT	188353
EXP_CD630_185001_190000_s_PSO-60-1502	1.239	CD0141/2	CD0141/2			1742	ATCAATGTAACTAAAAATGATAAATAATTCTATCAATTGAATAGAAAAAATCATAAAAGT	188439
EXP_CD630_185001_190000_s_PSO-60-1349	0.924	CD0142	CD0142	putative RNA-binding protein	CAJ66955.1	1743	ATGAACATAATTATATCTGGAAAACAAATCGAATTAACTGATGCAATAAAAAATAAAATC	188592
EXP_CD630_185001_190000_s_PSO-60-1293	1.108	CD0142	CD0142	putative RNA-binding protein	CAJ66955.1	1744	AATCGAAACTAAACTAAGTAAGTTAGATAATTACATTCATCCAGACACTGATGTAAAAGT	188648
EXP_CD630_185001_190000_s_PSO-60-1159	0.864	CD0142	CD0142	putative RNA-binding protein	CAJ66955.1	1745	CAGAAGATATGCAGGAAAATTTATACACAGCTATAGATGTTGTATATGATAAATTAAGTA	188782
EXP_CD630_185001_190000_s_PSO-60-1081	1.104	CD0142	CD0142	putative RNA-binding protein	putative RNA-binding protein	1746	AAAAGAGATTACAAGATAAACATAAAGACAACAAGAGTATAAGATTCCAAGATGCAGAGA	188860
EXP_CD630_185001_190000_s_PSO-60-982	1.011	CD0142	CD0142	putative RNA-binding protein	CAJ66956.1	1747	ATCAAGAATTAGTAATTCAAAGACGTAAGAAATTTAGTGTTAAGCCAATGAGTGAAGAAG	188959
EXP_CD630_185001_190000_s_PSO-60-883	0.968	CD0142	CD0142	putative RNA-binding protein	CAJ66956.1	1748	ATATGTTCAAGAACATAGATTCAGATGAAATAGCAGTAGTTTATAAGCGTAATAATGGTG	189058
EXP_CD630_185001_190000_s_PSO-60-742	0.907	CD0142/3	CD0142/3			1749	TAAATTAATATTAAAAGTATAGTTTTTATGGTAAAATGAATAATAGTACAATAAAGAACG	189199
EXP_CD630_185001_190000_s_PSO-60-690	0.986	CD0142/3	CD0142/3			1750	AAAGAACGAGGAGAGATGTAAAATATGAGCTTTATGGATAATTTATTCAACATGGCAGAT	189251
EXP_CD630_185001_190000_s_PSO-60-564	0.991	CD0143	secA1	preprotein translocase SecA subunit	CAJ66957.1	1751	TCTATGGCAGACTCGGAACTTAAAAATATGACAAATATATTTAAAGAAAGATTAGCAAAT	189377
EXP_CD630_185001_190000_s_PSO-60-493	0.616	CD0143	secA1	preprotein translocase SecA subunit	CAJ66957.1	1752	AGATGATATACTTCCAGAAGCTTTTGCAGTAGTTAGAGAAGTTTCTAAGAGAGTGTTAGG	189448
EXP_CD630_185001_190000_s_PSO-60-395	1.024	CD0143	secA1	preprotein translocase SecA subunit	CAJ66957.1	1753	TACTACATCAAGGAAGAATAGCAGAAATGAAAACAGGTGAAGGTAAAACTTTGGTTGCAA	189546
EXP_CD630_185001_190000_s_PSO-60-267	1.062	CD0143	secA1	preprotein translocase SecA subunit	CAJ66957.1	1754	GCAAAACGTGATAGAGACCAAATGGCAAAAATCTATGAGTTTTTAGGAATGAGTGTAGGC	189674
EXP_CD630_185001_190000_s_PSO-60-143	1.019	CD0143	secA1	preprotein translocase SecA subunit	CAJ66957.1	1755	GTACAAATAATGAATATGGATTTGACTATCTAAAGGACAATATGGTAATACACAAAGAGC	189798
EXP_CD630_185001_190000_s_PSO-60-42	0.952	CD0143	secA1	preprotein translocase SecA subunit	CAJ66957.1	1756	GTTGACTCTATACTAATAGATGAGGCTAGAACACCACTTATCATATCTGGACCTGGAGAC	189899
EXP_CD630_190001_195000_s_PSO-60-4891	0.946	CD0143	secA1	preprotein translocase SecA subunit	CAJ66957.1	1757	CTCTAACAGCATCGGGTATACAAAAAGCAGAAGTGTATTTTAATGTTGATAATATAACAG	190050
EXP_CD630_190001_195000_s_PSO-60-4748	1.166	CD0143	secA1	preprotein translocase SecA subunit	CAJ66957.1	1758	GCTAAAGATGGAGAAATAGTAATAGTAGATGAGTTCACAGGTAGACTTATGTTTGGTAGA	190193
EXP_CD630_190001_195000_s_PSO-60-4722	0.933	CD0143	secA1	preprotein translocase SecA subunit	CAJ66957.1	1759	AGATGAGTTCACAGGTAGACTTATGTTTGGTAGAAGATATTCAGAAGGTTTACATCAAGC	190219
EXP_CD630_190001_195000_s_PSO-60-4610	0.935	CD0143	secA1	preprotein translocase SecA subunit	CAJ66957.1	1760	ACTGTAACATTCCAAAACTACTTTAGAATGTACAAAAAACTTTCTGGTATGACTGGTACA	190331
EXP_CD630_190001_195000_s_PSO-60-4484	0.912	CD0143	secA1	preprotein translocase SecA subunit	CAJ66957.1	1761	AAGCTTATGATAAGGGAAGACTTACCAGACTGTGTATACAAAAGTGAAATAGGTAAATTT	190457
EXP_CD630_190001_195000_s_PSO-60-4379	0.894	CD0143	secA1	preprotein translocase SecA subunit	preprotein translocase SecA subunit	1762	CCAATACTTGTAGGTACAGTATCAATAGAAAAATCAGAATTATTATCACAAATACTAAAG	190562
EXP_CD630_190001_195000_s_PSO-60-4282	1.115	CD0143	secA1	preprotein translocase SecA subunit	CAJ66958.1	1763	ATCATGATAAAGAGGCAGAAATAATAGCACAAGCTGGTAGACTTGGAGCTGTTACAATAG	190659
EXP_CD630_190001_195000_s_PSO-60-4151	0.862	CD0143	secA1	preprotein translocase SecA subunit	CAJ66958.1	1764	ATGAGAAGAAATGGATTTAAAGAAGAAATAGTAAATAGAGTAGATACTCCAATAGAAGGT	190790
EXP_CD630_190001_195000_s_PSO-60-4087	0.918	CD0143	secA1	preprotein translocase SecA subunit	CAJ66958.1	1765	CTGTAAAAGGTAATGAAATTCTATTTGAAGCTAGAGAAGAGTATGAAAAACTATTTGAAA	190854
EXP_CD630_190001_195000_s_PSO-60-3976	0.887	CD0143	secA1	preprotein translocase SecA subunit	CAJ66958.1	1766	GACTTGCTATAATCGGTACAGAAAGACACGAATCTCGAAGAATAGATAACCAGTTGAGAG	190965
EXP_CD630_190001_195000_s_PSO-60-3850	1.073	CD0143	secA1	preprotein translocase SecA subunit	preprotein translocase SecA subunit	1767	TGAGATTGTTTGGTAGTGATAGAATATCTGGTATTGTAGATAAAATAGGTCTTGAAGAAG	191091
EXP_CD630_190001_195000_s_PSO-60-3749	0.996	CD0143	secA1	preprotein translocase SecA subunit	CAJ66959.1	1768	GGAGCACAAAAGAAAGTCGAAGGTAAAAACTTTGGAATAAGAAAGCATGTACTTCAATAT	191192
EXP_CD630_190001_195000_s_PSO-60-3649	0.93	CD0143	secA1	preprotein translocase SecA subunit	CAJ66959.1	1769	AGAGAAAACGTGTATTAGAAGGTGAAGATTTACAAGAACAAATACAATCAATGACTCATT	191292
EXP_CD630_190001_195000_s_PSO-60-3575	0.839	CD0143	secA1	preprotein translocase SecA subunit	CAJ66959.1	1770	GCAGTTACTCTTTATACACAAGATAAAGGATTTGATGAAGAAGGATTCAAAGAACATATG	191366
EXP_CD630_190001_195000_s_PSO-60-3479	0.838	CD0143	secA1	preprotein translocase SecA subunit	CAJ66959.1	1771	CCAGAAATAGAAAAACTTAATCCAGTTGAAATAACAGAAAAAGTTTATGAAATAGCTATG	191462
EXP_CD630_190001_195000_s_PSO-60-3409	1.028	CD0143	secA1	preprotein translocase SecA subunit	CAJ66959.1	1772	CTTCAAAAGAAGAACAAGTTGGCTATGAGAGAATGAGAGAAGTTGAGAGAGTAATCTTAC	191532
EXP_CD630_190001_195000_s_PSO-60-3261	0.923	CD0143	secA1	preprotein translocase SecA subunit	CAJ66959.1	1773	AGACCCAGTTATTGCTTATAAAATGGAAGGTTTTGATATGTTTGATGAAATGAATAAACA	191680
EXP_CD630_190001_195000_s_PSO-60-3166	1.115	CD0143	secA1	preprotein translocase SecA subunit	CAJ66959.1	1774	TAACAATAGAAACTCCAGTGGAAAGAAAAGCAGTTGTAGATGTTGAAAATCTATCTTCTC	191775
EXP_CD630_190001_195000_s_PSO-60-3084	1.183	CD0143	secA1	preprotein translocase SecA subunit	CAJ66959.1	1775	AAGTAAAACTGTTAAAAAAGATGAAAAGGTTGGAAGAAATGACTTATGCCCTTGTGGAAG	191857
EXP_CD630_190001_195000_s_PSO-60-2965	1.006	CD0143/44	CD0143/44		CAJ66959.1	1776	ACAAGAGTATAAACATAGTATGGAGCAGATGGCTTCAAATTTAGAAGAATTGAGGGTTTC	191976
EXP_CD630_190001_195000_s_PSO-60-2865	0.931	CD0143/44	CD0143/44			1777	TGAAGAAAAGATGAATCAACAAGACTTTTGGAATGATAATGAAGTCGCTCAAAGAGTACT	192076
EXP_CD630_190001_195000_s_PSO-60-2818	1.031	CD0144	prfB	peptide chain release factor 2	CAJ66960.1	1778	CTCAAAGAGTACTTCAAGAAAATAAATCTTTAAAAGAGACATTAGAAGAATATGAAAGCT	192123
EXP_CD630_190001_195000_s_PSO-60-2670	0.964	CD0144	prfB	peptide chain release factor 2	CAJ66960.1	1779	CATAGAATCAATGGAAGAAAAATTATCTGAAATGAAAATAAAGACTCTTCTAAATGGAGA	192271
EXP_CD630_190001_195000_s_PSO-60-2552	0.979	CD0144	prfB	peptide chain release factor 2	CAJ66960.1	1780	CAAGATTGGGCTCAAATGCTTTTGAGAATGTATATAAGATGGTCAGAAAGTAAGGGTTAT	192389
EXP_CD630_190001_195000_s_PSO-60-2445	0.795	CD0144	prfB	peptide chain release factor 2	CAJ66960.1	1781	GACAGCTACAATTCTTGTAGAAGGAACAAATGCTTATGGGTATTTAAAGAGTGAAAAAGG	192496
EXP_CD630_190001_195000_s_PSO-60-2373	1.061	CD0144	prfB	peptide chain release factor 2	CAJ66960.1	1782	AGTGAGAATATCTCCATTTGACCCATCAGGAAAAAGACATACTTCATTTGCATCTATAGA	192568
EXP_CD630_190001_195000_s_PSO-60-2306	1.101	CD0144	prfB	peptide chain release factor 2	CAJ66960.1	1783	CCAGAGTTAGATGAAAATATAGAAGTAGAAATTAATCCATCAGATTTAAAGATAGACACA	192635
EXP_CD630_190001_195000_s_PSO-60-2197	1.503	CD0144	prfB	peptide chain release factor 2	CAJ66960.1	1784	CAGTTAGAATAACACATATCCCTACTGGTGTAGTAGTTCAGTGCCAAAATGAAAGGTCTC	192744
EXP_CD630_190001_195000_s_PSO-60-2100	1.032	CD0144	prfB	peptide chain release factor 2	CAJ66960.1	1785	GGCAAAATTGATAGAATTAAAAGAGTTAGAACAAAAGGAAAAAATAGAAGATATACAAGG	192841
EXP_CD630_190001_195000_s_PSO-60-1954	1.024	CD0144	prfB	peptide chain release factor 2	peptide chain release factor 2	1786	CTGAGTTTGGAAATGTAGATAGTGTAATGAATGGAAATATAGACTTGTTTATTAATGAAT	192987
EXP_CD630_190001_195000_s_PSO-60-1889	1.08	CD0144/5	CD0144/5		CAJ66961.1	1787	AAAATGAATAAAATAGTTTAATAAATATGCACTGTAATTAAGATATATGTATAAGAAGGT	193052
EXP_CD630_190001_195000_s_PSO-60-1790	0.977	CD0144/5	CD0144/5		CAJ66961.1	1788	GATAACCCTCAGCCTTCGTTCTGTTTTGTTATACTTATGAAAAACTAACATTAGGAGTGA	193151
EXP_CD630_190001_195000_s_PSO-60-1665	1.01	CD0145	CD0145	putative RNA-binding protein	CAJ66961.1	1789	ACATTAAAACTTATTGATGAAGGAAATACAATACCATTTATAGCTAGATATAGAAAAGAA	193276
EXP_CD630_190001_195000_s_PSO-60-1506	1.116	CD0145	CD0145	putative RNA-binding protein	CAJ66961.1	1791	ATAGATGAACAAGGGAAATTAACAGATGAAATAACACAAAATATAGAAAAAGCAAAAACA	193435
EXP_CD630_190001_195000_s_PSO-60-1358	0.696	CD0145	CD0145	putative RNA-binding protein	CAJ66961.1	1792	TAGCATTGTCAATACTAGAGAATAATTTAGATAATATAGAAATAGAGGCAAAGAATTATC	193583
EXP_CD630_190001_195000_s_PSO-60-1303	0.842	CD0145	CD0145	putative RNA-binding protein	putative RNA-binding protein	1793	TTATCTTGATGAAGAGAAAGAAGTTCTTTCTATTGAAGATGCTCTAAAAGGTGCTAGAGA	193638
EXP_CD630_190001_195000_s_PSO-60-1142	0.87	CD0145	CD0145	putative RNA-binding protein	putative RNA-binding protein	1794	AGAAATCGGTTTATGATATGTATTATGATTATAGCGAAGCAGTAAAAAGTATGGCTCCAC	193799
EXP_CD630_190001_195000_s_PSO-60-1059	0.917	CD0145	CD0145	putative RNA-binding protein	putative RNA-binding protein	1795	GGAGAAAAAGAAAGCTTCCTAAAGGTTAAGTTGGAAATAAATAATGATAAAGTTTTAAAT	193882
EXP_CD630_190001_195000_s_PSO-60-947	0.992	CD0145	CD0145	putative RNA-binding protein	putative RNA-binding protein	1796	TCGTAAGTTCAATAGAAGATTCTTATAAAAGATTAATTTTCCCATCAATAGAAAGAGAAA	193994
EXP_CD630_190001_195000_s_PSO-60-864	1.079	CD0145	CD0145	putative RNA-binding protein	putative RNA-binding protein	1797	GCTCAAGAAAGAGCTATAAGTGTATTTGGAAAGAATGTTAAAAGTTTATTGCTTCAACCA	194077
EXP_CD630_190001_195000_s_PSO-60-780	1.125	CD0145	CD0145	putative RNA-binding protein	CAJ66962.1	1798	GGATTTGACCCTGCATTTAGAACTGGATGTAAAATAGCTGTAGTAGATAAAAATGGTAAA	194161
EXP_CD630_190001_195000_s_PSO-60-682	0.839	CD0145	CD0145	putative RNA-binding protein	CAJ66962.1	1799	AAATGATGTAGAGGGAGCAAAGAAAGTTTTAAAAGGATTGATTGAAAAATACGATATAGA	194259
EXP_CD630_190001_195000_s_PSO-60-574	0.809	CD0145	CD0145	putative RNA-binding protein	CAJ66962.1	1800	TGTATCAGAAATGATAAAAGAAATAGATAGCGAAGTGCAGTATGTGATAGTTAGTGAAGC	194367
EXP_CD630_190001_195000_s_PSO-60-492	1.005	CD0145	CD0145	putative RNA-binding protein	CAJ66962.1	1801	TCTGAACTTGCAAATGAGGAACATCCAGATATAAATGTATCAATAAGAGGAGCTATATCT	194449
EXP_CD630_190001_195000_s_PSO-60-356	1.112	CD0145	CD0145	putative RNA-binding protein	CAJ66962.1	1802	AGCATGATTTAAACAAAAAGAGATTAGAAGAAGTACTAGATGGAGTTGTTGAAGATTCTG	194585
EXP_CD630_190001_195000_s_PSO-60-266	0.869	CD0145	CD0145	putative RNA-binding protein	CAJ66962.1	1803	CATCATACTCCCTACTAGAACATGTTGCAGGAATAAGTAAAGCTATAGCAAAAAATATAA	194675
EXP_CD630_190001_195000_s_PSO-60-193	1.042	CD0145	CD0145	putative RNA-binding protein	putative RNA-binding protein	1804	AGAAAATGGAGATTTTACGTCAAGAGCACAATTGAAAAAAGTAAAAAGACTAGGACCTCA	194748
EXP_CD630_190001_195000_s_PSO-60-58	0.99	CD0145	CD0145	putative RNA-binding protein	putative RNA-binding protein	1805	TGAAAGTTATGATATATGTAAAAAAATGATTGAGATAATTGGATATTCTTTAGATGATGT	194883
EXP_CD630_195001_200000_s_PSO-60-4919	0.8	CD0145	CD0145	putative RNA-binding protein	CAJ66963.1	1806	GGACAAGTTACATTAAAAGATATTATAGCTGAAATCAAAAAACCAGGAAGAGACCCAAGA	195022
EXP_CD630_195001_200000_s_PSO-60-4814	0.864	CD0145	CD0145	putative RNA-binding protein	CAJ66963.1	1807	GAAGATATACAAGAGGGTATGACTTTAAAAGGTACAATAAGAAATGTTGTAGACTTTGGT	195127
EXP_CD630_195001_200000_s_PSO-60-4726	1.177	CD0145	CD0145	putative RNA-binding protein	CAJ66963.1	1808	ACGGATTAGTTCATAAATCAGAAATGAGTAATAGTTTTGTGAAAGACCCTATGAGTATTG	195215
EXP_CD630_195001_200000_s_PSO-60-4555	1.292	CD0145/6	CD0145/6		CAJ66963.1	1809	GATTCTATATTTGTAAATGAGATTACTCGAGTGTATAAATGTTAAAAATTTGTAAAAGTA	195386
EXP_CD630_195001_200000_s_PSO-60-4528	0.938	CD0145/6	CD0145/6		CAJ66963.1	1810	CGAGTGTATAAATGTTAAAAATTTGTAAAAGTATATAGTAAGAAAATATATTAAAATAAG	195413
EXP_CD630_195001_200000_s_PSO-60-4385	1.036	CD0146	CD0146	putative amidohydrolase	CAJ66963.1	1811	CATGGAGATATACTTATAGATGAAGGAAAAATAATAGAAATTGGAGAAGATTTGATAGCT	195556
EXP_CD630_195001_200000_s_PSO-60-4279	1.067	CD0146	CD0146	putative amidohydrolase	CAJ66963.1	1812	CTGGATTTATAGATGCTCATACTCACTTAGGCTTATGGGAAGATGGTATAGGGTTTGAAG	195662
EXP_CD630_195001_200000_s_PSO-60-4216	1.196	CD0146	CD0146	putative amidohydrolase	CAJ66963.1	1813	CAGATGGAAATGAAGAGACTGACCCAATAACACCACAATTAAATCCTATAGATGGAATTA	195725
EXP_CD630_195001_200000_s_PSO-60-4070	1.128	CD0146	CD0146	putative amidohydrolase	CAJ66963.1	1814	GGTCAATGTATAGCTATAAAGACATGTGGAAAAAGAATTGATAAAATGGTAATAAAAAAT	195871
EXP_CD630_195001_200000_s_PSO-60-3983	1.087	CD0146	CD0146	putative amidohydrolase	CAJ66963.1	1815	GAAAATCCAAAGAGCTGTTATGGTCAGGATGATAAATCTCCTCAAACTAGAATGGCTATA	195958
EXP_CD630_195001_200000_s_PSO-60-3861	0.979	CD0146	CD0146	putative amidohydrolase	CAJ66963.1	1816	TGAGAGTCATGATGATGAAGACTGTGAAAAACCTGAATATGATATAAAAATGGAAAGTTT	196080
EXP_CD630_195001_200000_s_PSO-60-3813	1.021	CD0146	CD0146	putative amidohydrolase	CAJ66963.1	1817	AATGGAAAGTTTAATACCAGTTTTAAGAAGAGAAATTCCTTTTAAGGCACATGCTCATAG	196128
EXP_CD630_195001_200000_s_PSO-60-3642	1.116	CD0146	CD0146	putative amidohydrolase	CAJ66963.1	1818	GTTTCCTGTAATAGTAGGGCCATCTTTGTCAGAAAGGTCTAAATTTGAGCTTAGAAATTT	196299
EXP_CD630_195001_200000_s_PSO-60-3543	1.14	CD0146	CD0146	putative amidohydrolase	CAJ66963.1	1819	TGATGTATGTATAATGACAGACCATCCAGTAATACCAGTTCAATATCTTCCAATATGTGC	196398
EXP_CD630_195001_200000_s_PSO-60-3446	0.85	CD0146	CD0146	putative amidohydrolase	CAJ66963.1	1820	GCAATAGAATCAATTACGATAAATCCAGCTAAGACTTTAGGAATAGAAGATAGAGTAGGC	196495
EXP_CD630_195001_200000_s_PSO-60-3414	1.037	CD0146	CD0146	putative amidohydrolase	CAJ66963.1	1821	GACTTTAGGAATAGAAGATAGAGTAGGCTCTATAGAAGTTGGTAAAGATGCAGACCTAGT	196527
EXP_CD630_195001_200000_s_PSO-60-3288	0.867	CD0146/7	CD0146/7		CAJ66963.1	1822	AGTGTATGAGAAAAAATAACTTGACAATTATTAAAAAATTAACTAATATAAGAGTGTAAG	196653
EXP_CD630_195001_200000_s_PSO-60-3147	1.03	CD0146/7	CD0146/7		CAJ66963.1	1823	TTGATTTGGTGAGATTCCAAAGCCGACAGTAAAGTCTGGATGAGAGAAGATATTTATGGA	196794
EXP_CD630_195001_200000_s_PSO-60-3120	1.114	CD0146/7	CD0146/7		CAJ66963.1	1824	AGTAAAGTCTGGATGAGAGAAGATATTTATGGAAGATAAATAAGTTTATTTTAGTTTGTT	196821
EXP_CD630_195001_200000_s_PSO-60-2966	0.901	CD0146/7	CD0146/7		CAJ66963.1	1825	GCAAAACACAGCAAAAAGAGGCAATATGATTTCAACAAGAACTTTAGTAGTAATGTCAAT	196975
EXP_CD630_195001_200000_s_PSO-60-2861	0.879	CD0147	CD0147	putative riboflavin transporter	CAJ66963.1	1826	ACCAGGTATATTTCCAGATTTCTTAAAAATTGACTTATCAGATATTCCAGCAATATTCGG	197080
EXP_CD630_195001_200000_s_PSO-60-2784	1.003	CD0147	CD0147	putative riboflavin transporter	CAJ66963.1	1827	CATTAGTTGGATTTGGAATAGTTGTAGTAAAAAATGTGTTACAAGCAATAACAGCAACAA	197157
EXP_CD630_195001_200000_s_PSO-60-2647	1.148	CD0147	CD0147	putative riboflavin transporter	CAJ66963.1	1828	AGAAGTGGAGATTTAAAAGGTGTACTGATTGGTTTTGTATTAGGAACAATATCTATGACT	197294
EXP_CD630_195001_200000_s_PSO-60-2552	1.252	CD0147	CD0147	putative riboflavin transporter	CAJ66963.1	1829	GCCACTTTATGGTCAACTTATGGGACTAGATGCTATAATAGGTTTAGGTTCAGCTATAAA	197389
EXP_CD630_195001_200000_s_PSO-60-2512	1.288	CD0147	CD0147	putative riboflavin transporter	CAJ66963.1	1830	GGTTTAGGTTCAGCTATAAATCCTCAAGTTCATGATTTATTCACTTTTGTAATTTGGATG	197429
EXP_CD630_195001_200000_s_PSO-60-2350	1.382	CD0147/8	CD0147/8			1831	ATATAAAATTAAATGTATTGAATAGCCATAATTTATTTATAACTTCAGTCCTATATTGTG	197591
EXP_CD630_195001_200000_s_PSO-60-2256	1.219	CD0147/8	CD0147/8			1832	TTATCAAAAAATGTATATAAAATAAGAAATATTTAGACAAATTTAAATTTTAAAATAAAG	197685
EXP_CD630_195001_200000_s_PSO-60-2197	1.001	CD0147/8	CD0147/8		CAJ66964.1	1833	GGAAGAATTAAAACGATTAACTATTAAAATATGAAAAAGGTATCTACAATATACAGAGCG	197744
EXP_CD630_195001_200000_s_PSO-60-2110	1.314	CD0147/8	CD0147/8		CAJ66964.1	1834	ATTATTAAAAAACTATAAAGATTAATAATCAAACTTTTAATAATAACTAATTTAATAATG	197831
EXP_CD630_195001_200000_s_PSO-60-2008	1.424	CD0148	CD0148	conserved hypothetical protein	CAJ66964.1	1835	ATTATTTTTAGATGATAAAGGGTATTATTTTAATAGTAATTGGAAAGATATTCATATTGG	197933
EXP_CD630_195001_200000_s_PSO-60-1844	1.288	CD0148	CD0148	conserved hypothetical protein	CAJ66964.1	1836	AAAATCAAACTGATGGTATGTGTATTTTAGCAATAAGGCAGAATTACAAGGCATTAGAGT	198097
EXP_CD630_195001_200000_s_PSO-60-1689	1.062	CD0148	CD0148	conserved hypothetical protein	CAJ66964.1	1837	CTTGAAGCTATAAAAAAAGATTGTAATGCACTTAAGTATGTACGAAATAAAACAGAAGGG	198252
EXP_CD630_195001_200000_s_PSO-60-1571	1.004	CD0148	CD0148	conserved hypothetical protein	CAJ66964.1	1838	CTTTAGAGACTCAAACAAGAAGGATATGTTTAGAAGCAATTAAAAAAGATGGCAGGTGTC	198370
EXP_CD630_195001_200000_s_PSO-60-1505	0.921	CD0148	CD0148	conserved hypothetical protein	CAJ66964.1	1839	ACGTTAGAGAACAGAGTGAAGAATTATGTATAGAGGCCATTAAGCAAAATTATAAAGCAT	198436
EXP_CD630_195001_200000_s_PSO-60-1364	0.796	CD0148	CD0148	conserved hypothetical protein	CAJ66964.1	1840	AACAAACTGATAAAATATGTATAGAAGCTGTCAAACAAGATGGAAGAAGTATACAATTTG	198577
EXP_CD630_195001_200000_s_PSO-60-1263	0.851	CD0148	CD0148	conserved hypothetical protein	CAJ66964.1	1841	TATTTAAATAAAAAATATAATATTAAAGATGTACTAAGTTACATAGATAAGTATACAGAA	198678
EXP_CD630_195001_200000_s_PSO-60-1185	0.789	CD0148	CD0148	conserved hypothetical protein	conserved hypothetical protein	1842	GTAAGACAAAATGGAAAAATGCTTATGTATATAAAAAATCAAACAGAAAAAATGTGTATT	198756
EXP_CD630_195001_200000_s_PSO-60-1086	0.766	CD0148	CD0148	conserved hypothetical protein	conserved hypothetical protein	1843	AAAGAGCAATCTGAGAGAATATGTAAAGAAGCATTGAAGCAAAACCATAAAGCAAAAGAG	198855
EXP_CD630_195001_200000_s_PSO-60-984	0.755	CD0148/9	CD0148/9		CAJ66965.1	1844	ACAGCCATCAATAGTGAAAGATAAAAAAAGATAAAGACAAGTACTTTATAATAATCTAGG	198957
EXP_CD630_195001_200000_s_PSO-60-867	0.811	CD0148/9	CD0148/9		CAJ66965.1	1845	GGAGATGAATTGATGGCAAAAATATATTTAGAAAATGAAAATAAAACTAGAGAAATAGGA	199074
EXP_CD630_195001_200000_s_PSO-60-798	1.028	CD0149	CD0149	putative ATP/GTP hydrolase	CAJ66965.1	1846	GGTAAACTTTTAAAAGAAGGCAGTGTTATCTGTTTAGTAGGAGATTTAGGAGCTGGTAAA	199143
EXP_CD630_195001_200000_s_PSO-60-661	0.998	CD0149	CD0149	putative ATP/GTP hydrolase	CAJ66965.1	1847	TGAATATGAAGGAAAAATACCTTTGTATCATTTTGATGTTTATAGAATAGGTAGTAGTGA	199280
EXP_CD630_195001_200000_s_PSO-60-596	1.003	CD0149	CD0149	putative ATP/GTP hydrolase	CAJ66965.1	1848	TGTATGATATTGGTTATGATGAATATGTAAATTCAAATGGAATCTGTATAATAGAATGGG	199345
EXP_CD630_195001_200000_s_PSO-60-444	1.011	CD0149/50	CD0149/50		CAJ66965.1	1849	GGAGAGTTTTATAAAGAGATAGTTGAGGAGTTGATTAAATAATGAAAATACTAGGTATGG	199497
EXP_CD630_195001_200000_s_PSO-60-368	0.764	CD0150	CD0150	putative glycoprotease	CAJ66965.1	1850	AGCAAGTGTAGCAGTTGTTGAAGATGATAAATTAATATGTGAGTTTACAGTAAACAACAA	199573
EXP_CD630_195001_200000_s_PSO-60-281	1.12	CD0150	CD0150	putative glycoprotease	CAJ66965.1	1851	AATGATAGAAAATATGTTGAGTATGAGTGATTTAAGTATAAAAGATATGGATTTATTAGC	199660
EXP_CD630_195001_200000_s_PSO-60-147	1.208	CD0150	CD0150	putative glycoprotease	CAJ66965.1	1852	ATAATATACCAATAATAGCAGTAAATTCTTTGGAATCTCTAGCAAATAACATAAATTTCT	199794
EXP_CD630_195001_200000_s_PSO-60-57	0.954	CD0150	CD0150	putative glycoprotease	CAJ66965.1	1853	CGCAGAAAAATCAAGTTTATTCAGCTAAATACAAGTTTGAAAATGGAGAGATGATAGAAT	199884
EXP_CD630_200001_205000_s_PSO-60-4763	1.063	CD0150	CD0150	putative glycoprotease	CAJ66965.1	1854	ATCCTATGTATATCAGAAAATCTCAAGCTGAAGTACAATATGATGAAAAAATGAAGAGGC	200178
EXP_CD630_200001_205000_s_PSO-60-4653	0.987	CD0151	rimI	putative ribosomal-protein-alanine acetyltransferase	CAJ66965.1	1855	AGAAATGACTACAGAAGATATAGATGAAGTTTTTGAAGTAGAAAAAAATTGTTTTGAAGA	200288
EXP_CD630_200001_205000_s_PSO-60-4599	0.87	CD0151	rimI	putative ribosomal-protein-alanine acetyltransferase	CAJ66965.1	1856	TGAAGATTATTGGTCAAAAGAGTCTTTTAGAAAAGAGTTGTCTAATGAAGTAGCAAGGTA	200342
EXP_CD630_200001_205000_s_PSO-60-4494	1.009	CD0151	rimI	putative ribosomal-protein-alanine acetyltransferase	CAJ66965.1	1857	TTGGCTTATACTTGATGAAGGGCATATAAATAATGTGGCTGTTCATAGTGACTATAGAGG	200447
EXP_CD630_200001_205000_s_PSO-60-4417	0.954	CD0151	rimI	putative ribosomal-protein-alanine acetyltransferase	CAJ66965.1	1858	AGTTGATAAAAGGCATAGTTGATTTATGTAAAGATAATAATATTGCATCTATGACATTAG	200524
EXP_CD630_200001_205000_s_PSO-60-4286	0.909	CD0151	rimI	putative ribosomal-protein-alanine acetyltransferase	CAJ66965.1	1859	AAAGAATACTACAGTGATAATAAAGAAGATGCAATTATAATGTGGAACCAATTAAAAGAG	200655
EXP_CD630_200001_205000_s_PSO-60-4232	0.766	CD0150/1	CD0150/1		CAJ66965.1	1860	AAAGAGGTGTAGAGTTTATGAGTGATATAATAACATTAGCTATAGAGAGTAGTTGTGACG	200709
EXP_CD630_200001_205000_s_PSO-60-4076	1.198	CD0152	gcp	probable glycoprotease	CAJ66965.1	1861	CAGAAGTGGCCTCAAGAAAACATGTGGAAAATATTGATATAGTTGTTCAAGAAGCTTTAG	200865
EXP_CD630_200001_205000_s_PSO-60-4021	1.001	CD0152	gcp	probable glycoprotease	CAJ66965.1	1862	TTTAGACAAAGCAAATATAGGTTTTAATGATATAGACCATATCGCAGTTACATATGGACC	200920
EXP_CD630_200001_205000_s_PSO-60-3924	1.023	CD0152	gcp	probable glycoprotease	CAJ66965.1	1863	GCTAAAGCACTTGCATATACTTTGAATATTCCACTTGTAGGAGTAAATCATATAGAAGGG	201017
EXP_CD630_200001_205000_s_PSO-60-3772	0.983	CD0152	gcp	probable glycoprotease	probable glycoprotease	1864	AAAAGATTATGGCAAGTATGAAATTTTAGGAAAAACAAGAGATGATGCATCTGGAGAAGC	201169
EXP_CD630_200001_205000_s_PSO-60-3654	0.909	CD0152	gcp	probable glycoprotease	probable glycoprotease	1865	AATCTGGCCAAAAATGGAAATAAACATGCTATAGAATTTCCAAGAGCCTATTTAGAAGAA	201287
EXP_CD630_200001_205000_s_PSO-60-3556	1.021	CD0152	gcp	probable glycoprotease	CAJ66966.1	1866	TGTATTAAATTATCTAAATGGAAAAAGAATGAAAAATGAAGAAATAGTAGTTGAAGATGT	201385
EXP_CD630_200001_205000_s_PSO-60-3458	0.768	CD0152	gcp	probable glycoprotease	CAJ66966.1	1867	CTACTAAAGCACTAAAAGCAGTAAAAGACAAAGGATACAATATCATAACTCTTTCTGGTG	201483
EXP_CD630_200001_205000_s_PSO-60-3380	1.136	CD0152	gcp	probable glycoprotease	CAJ66966.1	1868	GGCTTAGAGCTAAAATAACAGAGCTTGCTAAAGACAATGGTATTACTGTTAAGTATCCTC	201561
EXP_CD630_200001_205000_s_PSO-60-3246	0.973	CD0152/3	CD0152/3		CAJ66966.1	1869	CATGATATGAGTTTAAATGCAGTTCCAAATTTAAAGATAAATCAGTAGAGTTAGATGAAT	201695
EXP_CD630_200001_205000_s_PSO-60-3107	1.086	CD0152/3	CD0152/3		CAJ66966.1	1870	AAAACTTGAAGTAAAACTATTTATAATCTTTATATTCCAATGAATTGCAACAAATTTTAG	201834
EXP_CD630_200001_205000_s_PSO-60-2973	1.272	CD0152/3	CD0152/3		CAJ66966.1	1871	GGTAATATACCCTTTTTTTTCATTCTTAAAAAGTTTTATACTAATTATAGAAAGATTAAG	201968
EXP_CD630_200001_205000_s_PSO-60-2909	0.874	CD0152/3	CD0152/3		CAJ66966.1	1872	GGAAGAAATGAGTCAAAGTAAAGAAGACAAAATAAGAAGTATTTTGGAAGCAAAAAATAT	202032
EXP_CD630_200001_205000_s_PSO-60-2747	0.887	CD0153	hpdB	4-hydroxyphenylacetate decarboxylase, catalytic subunit	CAJ66966.1	1873	TACTGCTGATATGGAATTTCCATATTGGTATAATAGAGAATATAGAAAATCAGATGGTGA	202194
EXP_CD630_200001_205000_s_PSO-60-2718	1.106	CD0153	hpdB	4-hydroxyphenylacetate decarboxylase, catalytic subunit	CAJ66966.1	1874	ATAATAGAGAATATAGAAAATCAGATGGTGATATACCAGTAGTTAGAAGAGCTAAAGCTC	202223
EXP_CD630_200001_205000_s_PSO-60-2587	1.227	CD0153	hpdB	4-hydroxyphenylacetate decarboxylase, catalytic subunit	CAJ66966.1	1875	CATTATAGAGGTTCTTTTCCAATGCCATGGGTAAGTGAAAGCTTCTTTGTTGCTCAAGGA	202354
EXP_CD630_200001_205000_s_PSO-60-2446	1.296	CD0153	hpdB	4-hydroxyphenylacetate decarboxylase, catalytic subunit	CAJ66966.1	1876	GTTACTGAAAGTTTTGGAAATGTCGTTTCAATAGCTGGTAAATTCGGAATGAGAAAAGAA	202495
EXP_CD630_200001_205000_s_PSO-60-2362	1.27	CD0153	hpdB	4-hydroxyphenylacetate decarboxylase, catalytic subunit	4-hydroxyphenylacetate decarboxylase, catalytic subunit	1877	GCAAAGGAATGGGTTGGAAAGTCTGTTGAAGATTTAGGTTTTCACTATGAAAAAATGATG	202579
EXP_CD630_200001_205000_s_PSO-60-2278	1.076	CD0153	hpdB	4-hydroxyphenylacetate decarboxylase, catalytic subunit	4-hydroxyphenylacetate decarboxylase, catalytic subunit	1878	CTAATGAGTACACTTATATGCATGTTTGATTCAGGGTATACACTTCCTCAAGGTAGAGAA	202663
EXP_CD630_200001_205000_s_PSO-60-2190	1.038	CD0153	hpdB	4-hydroxyphenylacetate decarboxylase, catalytic subunit	4-hydroxyphenylacetate decarboxylase, catalytic subunit	1879	ATGGATTAGATGGAATTATAGAAATGGCAAAAGAATGTAAAAAGGCAGTTGCAGGAAATG	202751
EXP_CD630_200001_205000_s_PSO-60-2109	1.128	CD0153	hpdB	4-hydroxyphenylacetate decarboxylase, catalytic subunit	4-hydroxyphenylacetate decarboxylase, catalytic subunit	1880	GTATGGACCGTCTATATTTTTATGAGGCTGTTATTCAAGTTATTGAAGGATTACAAACTT	202832
EXP_CD630_200001_205000_s_PSO-60-1956	1.337	CD0153	hpdB	4-hydroxyphenylacetate decarboxylase, catalytic subunit	CAJ66967.1	1881	TAGAACATATTGCACATAAACAACCTCGTACATTTAGGGAAGCTCTTCAGTTGACTTATA	202985
EXP_CD630_200001_205000_s_PSO-60-1884	1.318	CD0153	hpdB	4-hydroxyphenylacetate decarboxylase, catalytic subunit	CAJ66967.1	1882	CATCAGTAAATGAGGATGCTATATCTGGTATGTCTATAGGACGTTTTGGTCAAATTTTAT	203057
EXP_CD630_200001_205000_s_PSO-60-1779	0.96	CD0153	hpdB	4-hydroxyphenylacetate decarboxylase, catalytic subunit	CAJ66967.1	1883	AAGAGGTTATCGAATTATTAGAGCTTTATAGAATAAAAATCACTTGTATTGACTGTTTTG	203162
EXP_CD630_200001_205000_s_PSO-60-1642	0.898	CD0153	hpdB	4-hydroxyphenylacetate decarboxylase, catalytic subunit	CAJ66967.1	1884	GGTTCTACAGGAGCTAATGAACTAGAAGAGTTATTATTAGAAGCAAGTATGAGATGTAGA	203299
EXP_CD630_200001_205000_s_PSO-60-1579	0.956	CD0153	hpdB	4-hydroxyphenylacetate decarboxylase, catalytic subunit	CAJ66967.1	1885	CCTCAACCTAGTTTAACTATGCTATATGATGAAAAGCTTCCAGAAGATTTCTTAATGAAA	203362
EXP_CD630_200001_205000_s_PSO-60-1478	1.038	CD0153	hpdB	4-hydroxyphenylacetate decarboxylase, catalytic subunit	4-hydroxyphenylacetate decarboxylase, catalytic subunit	1886	GGTAAACAACTCAAATGGAACAACATTTATGATGAAACAATTTGCTGATGAAGGTATGAC	203463
EXP_CD630_200001_205000_s_PSO-60-1361	1.169	CD0153	hpdB	4-hydroxyphenylacetate decarboxylase, catalytic subunit	4-hydroxyphenylacetate decarboxylase, catalytic subunit	1887	TTGGAAACAGTTAACTTTAAACGGAAAAACGTACTCTATTGCAGGTGGAGCAGGTCAATC	203580
EXP_CD630_200001_205000_s_PSO-60-1250	0.994	CD0153	hpdB	4-hydroxyphenylacetate decarboxylase, catalytic subunit	4-hydroxyphenylacetate decarboxylase, catalytic subunit	1888	TCTTATGAATGGTAAAGACTATCGTATGAATATACAAGTATTTGAGCCTCATAATAAGCC	203691
EXP_CD630_200001_205000_s_PSO-60-1142	0.979	CD0153	hpdB	4-hydroxyphenylacetate decarboxylase, catalytic subunit	4-hydroxyphenylacetate decarboxylase, catalytic subunit	1889	ACAAGCAATAAATGTTTTAGAAAGAGCAAATAACATTGAGTTAGATATATGGAGAAAATT	203799
EXP_CD630_200001_205000_s_PSO-60-1050	1.053	CD0153	hpdB	4-hydroxyphenylacetate decarboxylase, catalytic subunit	CAJ66968.1	1890	CAGACTGTTTAGACAAAGGTCAACATATAGGAAATATGGGATATCGTTATAATGCAACAT	203891
EXP_CD630_200001_205000_s_PSO-60-943	1.041	CD0153	hpdB	4-hydroxyphenylacetate decarboxylase, catalytic subunit	CAJ66968.1	1891	GCTCTTAAGAAACTTGTATATGATGACAAAGCATTTACAATAGAGGAAATGAAGGATGCC	203998
EXP_CD630_200001_205000_s_PSO-60-860	0.963	CD0153	hpdB	4-hydroxyphenylacetate decarboxylase, catalytic subunit	CAJ66968.1	1892	AGATGCATTAGAAGTAGGAAATTATTCTATGGCAGACCAAGTAAAAGTAGATAAGACTGG	204081
EXP_CD630_200001_205000_s_PSO-60-795	0.951	CD0153	hpdB	4-hydroxyphenylacetate decarboxylase, catalytic subunit	CAJ66968.1	1893	ATGATGCTATTTATAAGGCCTGTCTTGATGCACCTAAATATGGAAATAATGATTTGTATG	204146
EXP_CD630_200001_205000_s_PSO-60-684	1.041	CD0153	hpdB	4-hydroxyphenylacetate decarboxylase, catalytic subunit	CAJ66968.1	1894	AAGCACAATCTTTATATGCTAAGAAGATGTACCCTTGCCAAATATCTGTTTCTACACATG	204257
EXP_CD630_200001_205000_s_PSO-60-573	1.055	CD0153	hpdB	4-hydroxyphenylacetate decarboxylase, catalytic subunit	CAJ66968.1	1895	CAACATATTCAGATGGTTCAGTCTCTGCATATGCAGGAACAGATAAAAATGGAGTATATG	204368
EXP_CD630_200001_205000_s_PSO-60-496	0.959	CD0153	hpdB	4-hydroxyphenylacetate decarboxylase, catalytic subunit	CAJ66968.1	1896	ACTATTTGGGACCAAGCAGTAGTTCAAAATTCTCAGATGAATTTAAAACTTCATCCAACT	204445
EXP_CD630_200001_205000_s_PSO-60-366	0.915	CD0153	hpdB	4-hydroxyphenylacetate decarboxylase, catalytic subunit	CAJ66968.1	1897	TCCATATTCAATATAATGTTGTAGATTCAGAAACATTAAAAGATGCACAAAAAAATCCTG	204575
EXP_CD630_200001_205000_s_PSO-60-258	0.946	CD0153	hpdB	4-hydroxyphenylacetate decarboxylase, catalytic subunit	CAJ66968.1	1898	GGTGTGAATTAGGTAAACCAATACAAGATGAAGTAATTGCTAGAACAGAGTATGAAGGGG	204683
EXP_CD630_200001_205000_s_PSO-60-156	0.803	CD0154	hpdC	4-hydroxyphenylacetate decarboxylase, regulatory subunit	4-hydroxyphenylacetate decarboxylase, regulatory subunit	1899	CAGTGGATGCAACCAAAGGAATTTGTAGATTATCAAAACAAATGATTAATTTAGATGATG	204785
EXP_CD630_200001_205000_s_PSO-60-70	1.059	CD0154	hpdC	4-hydroxyphenylacetate decarboxylase, regulatory subunit	4-hydroxyphenylacetate decarboxylase, regulatory subunit	1900	CCAAAATGTAAAAATTGTAAAAATTTTGTTGAAGCTAATGATGAAGGTATAGGCAAATGT	204871
EXP_CD630_205001_210000_s_PSO-60-4788	1.079	CD0155	hpdA	4-hydroxyphenylacetate decarboxylase, activating subunit	CAJ66969.1	1901	ACATATGATGTTTAGTGAATTATCTTGTCAATATGAAAATGGATGTACTGTATGTCATGG	205153
EXP_CD630_205001_210000_s_PSO-60-4697	1.04	CD0155	hpdA	4-hydroxyphenylacetate decarboxylase, activating subunit	CAJ66969.1	1902	CTTGATAATAAGCCAGTTATAGATTGGAACATCTGTAAGGACTGTGAAAGTTTTGAATGC	205244
EXP_CD630_205001_210000_s_PSO-60-4591	0.986	CD0155	hpdA	4-hydroxyphenylacetate decarboxylase, activating subunit	CAJ66969.1	1903	ACACTGTAGATGAACTTGTGCAGGTAATTAAACGTGATTCTAACAATTGGAGAAGTAATG	205350
EXP_CD630_205001_210000_s_PSO-60-4444	1.018	CD0155	hpdA	4-hydroxyphenylacetate decarboxylase, activating subunit	4-hydroxyphenylacetate decarboxylase, activating subunit	1904	ACACTGCCATTGAAACGAGTGCATGTGTATCAAATGAAGTTTTTAATAAAATATTTAACG	205497
EXP_CD630_205001_210000_s_PSO-60-4379	0.973	CD0155	hpdA	4-hydroxyphenylacetate decarboxylase, activating subunit	CAJ66970.1	1905	GATTTTGCATTTATTGATATAAAGCATATGGATAGAGAAAAACACAAAGAACAAACAGGT	205562
EXP_CD630_205001_210000_s_PSO-60-4299	1.228	CD0155	hpdA	4-hydroxyphenylacetate decarboxylase, activating subunit	CAJ66970.1	1906	AGAAAATATATCAAACCTTGCAAATTCTGATTGGAATGGAAGATTAGTACTTAGAGTACC	205642
EXP_CD630_205001_210000_s_PSO-60-4077	0.981	CD0155	hpdA	4-hydroxyphenylacetate decarboxylase, activating subunit	CAJ66970.1	1907	TGTTGATGAAGGTCATCTTGAAGAATTACAAGATATATTTTTGGATAATGGTATAGCTTG	205864
EXP_CD630_205001_210000_s_PSO-60-4010	0.841	CD0155/6	CD0155/6		CAJ66970.1	1908	GGTCATGAGACAGCTTTCTAAAATTAAATACAAGTTTTAATTAAAAAAGGATGTTACACT	205931
EXP_CD630_205001_210000_s_PSO-60-3921	1.183	CD0155/6	CD0155/6		CAJ66970.1	1909	GGTTTTTATGTAGAAATAATTAAGTAAAGTTTTATATGTTTTATATATTGTTTATATTGC	206020
EXP_CD630_205001_210000_s_PSO-60-3823	1.191	CD0155/6	CD0155/6		CAJ66971.1	1910	ATTTTTTATAGTTTAAATTACAGTTAGAGAATATATTACGTTTACTTCATTGAAGCAGAA	206118
EXP_CD630_205001_210000_s_PSO-60-3674	1.207	CD0156	CD0156	putative membrane-associated CAAX amino terminal protease	CAJ66971.1	1911	TGAACAAATCATGGAGCAACTTGATTATTAAGAATAAAGACAGAAAAGTACGTTCAGGGT	206267
EXP_CD630_205001_210000_s_PSO-60-3604	1.234	CD0156	CD0156	putative membrane-associated CAAX amino terminal protease	CAJ66971.1	1912	AGCTGTTATGGCTACCTTTTACATACTTCAGTATTATTTAAGCATGATACTTGTGGAAAT	206337
EXP_CD630_205001_210000_s_PSO-60-3462	0.976	CD0156	CD0156	putative membrane-associated CAAX amino terminal protease	CAJ66971.1	1913	GTTGGGTTACAGATTGTATTTCAAATTCTAACAGATTCACTTATGATTATTATTCCTATA	206479
EXP_CD630_205001_210000_s_PSO-60-3369	1.124	CD0156	CD0156	putative membrane-associated CAAX amino terminal protease	CAJ66971.1	1914	AGTGAAATGGGATTACATTCTTATAGAATTAAGAAAAAAGAAGGATATGTAGGAATGTTA	206572
EXP_CD630_205001_210000_s_PSO-60-3253	0.947	CD0156	CD0156	putative membrane-associated CAAX amino terminal protease	putative membrane-associated CAAX amino terminal protease	1915	TCATGTTACTTCATGGGTACCAAAAATTTCACCTTTAACAGTTTCTTGGATACTTGTCTT	206688
EXP_CD630_205001_210000_s_PSO-60-3214	1.225	CD0156	CD0156	putative membrane-associated CAAX amino terminal protease	CAJ66972.1	1916	AGTTTCTTGGATACTTGTCTTTATTTTAGTTGCTTTTGCAGAAGAAATTTTAAATCGTGG	206727
EXP_CD630_205001_210000_s_PSO-60-3098	1.239	CD0156	CD0156	putative membrane-associated CAAX amino terminal protease	CAJ66972.1	1917	CATCTGTTATTTTTGGGTTGATTCATATATGGAATCCTGATGTTACTTTTTTGTCTGTAA	206843
EXP_CD630_205001_210000_s_PSO-60-2961	1.512	CD0156	CD0156	putative membrane-associated CAAX amino terminal protease	CAJ66972.1	1918	CATTTTACATGGAATGTATTTCAGGGGATTATATATGGTATGCCTGTAAGTGGACTTCAG	206980
EXP_CD630_205001_210000_s_PSO-60-2852	1.292	CD0156	CD0156	putative membrane-associated CAAX amino terminal protease	CAJ66972.1	1919	GAGGGATGTTTGGTATTGAAGGTGGAATTTTGACTACTTTTGTTAATCTACTTAGCTTTA	207089
EXP_CD630_205001_210000_s_PSO-60-2788	1.397	CD0156	CD0156	putative membrane-associated CAAX amino terminal protease	CAJ66972.1	1920	TGTATGGTATTACTATAGAGATTCTAAGTATGATTTTGTTAGTGATAAAGTAAATGTGAC	207153
EXP_CD630_205001_210000_s_PSO-60-2713	1.562	CD0156/7	CD0156/7		CAJ66972.1	1921	GTTGATTATAATAAATTTTAATAATATCTTCTAAGCTTAAAGTATTCTGTAGGATTGTTG	207228
EXP_CD630_205001_210000_s_PSO-60-2544	1.045	CD0157	CD0157	putative membrane protein (pseudogene)	CAJ66972.1	1922	ACTATTAGTATATCATGGTAAGTGATAGTTGATTCTTTAGAATTTGTGATAAGAAAAGCA	207397
EXP_CD630_205001_210000_s_PSO-60-2442	1.179	CD0157	CD0157	putative membrane protein (pseudogene)	CAJ66972.1	1923	TTAGTTTTTATATAAAGATATCCTAAAAATATTGAAATTCCAACTATATGTATTGAACGT	207499
EXP_CD630_205001_210000_s_PSO-60-2359	1.041	CD0157	CD0157	putative membrane protein (pseudogene)	putative membrane protein (pseudogene)	1924	TTCAGGTGTATATAATGTAAATATTAGTGGTAAGTGCCACAAGCTCCAACACATACCTAA	207582
EXP_CD630_205001_210000_s_PSO-60-2152	1.139	CD0157	CD0157	putative membrane protein (pseudogene)	putative membrane protein (pseudogene)	1925	GGTTGAGCCCCTTGTAGTATTAGTATAAATGATGTTGGAACAATTACAGAAATCATAAAG	207789
EXP_CD630_205001_210000_s_PSO-60-1951	1.012	CD0157	CD0157	putative membrane protein (pseudogene)	putative membrane protein (pseudogene)	1926	TTTAATAACTTAAGAACAATTAATAATGAATAAATAAGAAAAAATAATATGATTAGTGAA	207990
EXP_CD630_205001_210000_s_PSO-60-1846	1.13	CD0157	CD0157	putative membrane protein (pseudogene)	putative membrane protein (pseudogene)	1927	GCAATAGCAACTGAAGATAGAGGTAATATCATCATGAATGATGCAAAGTTTTCTGGATCA	208095
EXP_CD630_205001_210000_s_PSO-60-1656	0.956	CD0157/159	CD0157/159		CAJ66973.1	1928	TCCATATTAATTTTAAGTTCATTAATTTAATACTCCTTTACAATATAGATTCTTAACTAA	208285
EXP_CD630_205001_210000_s_PSO-60-1595	1.108	CD0157/159	CD0157/159		CAJ66973.1	1929	TTAAAATATTTTATTGAATATTATAAATTCATGACAGTCAATATTATTGAAAAGTAACTT	208346
EXP_CD630_205001_210000_s_PSO-60-1495	0.954	CD0157/159	CD0157/159		CAJ66973.1	1930	ACCTATATATTTAGTTATATTGCAGGCAGAATGTGGTTTACCATAACCAAAAGGACAACA	208446
EXP_CD630_205001_210000_s_PSO-60-1352	1.486	CD0157/159	CD0157/159		CAJ66973.1	1931	GTTGATAAAATTAATGAAGAAATTAAACTTATGAATATAAATTTATTATTGAGTTTTAAT	208589
EXP_CD630_205001_210000_s_PSO-60-1300	0.934	CD0157/159	CD0157/159		CAJ66973.1	1932	GTTTTAATATTATATTTATTATTCTCTTTGATTTTAATATTTTATATTTAATAATTATTA	208641
EXP_CD630_205001_210000_s_PSO-60-1157	0.838	CD0157/159	CD0157/159		CAJ66973.1	1933	ATGATTTCAATAATTTCCTATATACAAAATAATACAAAAAATTTATTAAAAAGTTAGTTT	208784
EXP_CD630_205001_210000_s_PSO-60-1066	1.028	CD0157/159	CD0157/159		CAJ66973.1	1934	TGTAATGTTAATATCAAAAAAATAAATATAAATATCAAAAATAAATTTATTTAAAATTAA	208875
EXP_CD630_205001_210000_s_PSO-60-952	1.209	CD0157/159	CD0157/159		CAJ66973.1	1935	TGTAATAAAATATCAATAATTAGAAAGATTATGAAAACTAAATTAGAAGAACTAAAAACT	208989
EXP_CD630_205001_210000_s_PSO-60-877	0.761	CD0157/159	CD0157/159		CAJ66973.1	1936	ATAATATTTGAATAATCTTTTTAATCATATAAAATGCATATACTTGTAATATTTAAAGGT	209064
EXP_CD630_205001_210000_s_PSO-60-760	1.01	CD0157/159	CD0157/159		CAJ66973.1	1937	TTTCAGTAATCTAAAATAGTCTACAAAAATAATAGTTTTATCAAAATTAATAAGAATACA	209181
EXP_CD630_205001_210000_s_PSO-60-659	0.861	CD0157/159	CD0157/159		CAJ66973.1	1938	CAAGATTAAAATTTATATTATATGATAAAATTAAATTAACTTAACTATTTCAATAAGACT	209282
EXP_CD630_205001_210000_s_PSO-60-587	1.142	CD0157/159	CD0157/159		CAJ66973.1	1939	CTTTATACTAGACCTTATTGAAACCTTTATAGTTTAATTCTAATTATATATTATAAATAA	209354
EXP_CD630_205001_210000_s_PSO-60-489	0.805	CD0159	CD0159	putative glyoxalase	CAJ66973.1	1940	ATGTTTTAATAGTAGTTGAAGATATTGAGAAATCAAAAAAGTTTTATTATGATGTTTTGG	209452
EXP_CD630_205001_210000_s_PSO-60-375	0.995	CD0159	CD0159	putative glyoxalase	CAJ66973.1	1941	CATTACAAGAAAAAAAGCTTTGGTTAGAATTTATTAATAAGAGTGACAGTGAAGTTAAGT	209566
EXP_CD630_205001_210000_s_PSO-60-274	1.168	CD0159	CD0159	putative glyoxalase	CAJ66973.1	1942	TTTGATACTTTTGTTGAAAGATTGAGTACAATGAAAGATATAGATTATGTTCATCTAGCT	209667
EXP_CD630_205001_210000_s_PSO-60-193	1.297	CD0159	CD0159	putative glyoxalase	CAJ66973.1	1943	AGAGCAATTAGATTTTATGATTTAGATGGGCATATTATTGAGGTTGGAGAAACTATGTCA	209748
EXP_CD630_205001_210000_s_PSO-60-89	1.215	CD0159/60	CD0159/60		CAJ66973.1	1944	GGTAGCTAAAAGAATGGATGTAACTGTCGAATATATTGAATCAGTTTTAGAATAGATGGA	209852
EXP_CD630_215001_220000_s_PSO-60-2110	0.902	CD0165	CD0165	putative amino acid transporter	putative amino acid transporter	2019	ATAATTTAGAATCTTCTGATTTATTTTTATGCTCGATTTCCTTATTTTTTTTCATAAATA	217831
EXP_CD630_215001_220000_s_PSO-60-2009	1.412	CD0165	CD0165	putative amino acid transporter	putative amino acid transporter	2020	AAAACTCTATTTTGAGTTATAGGTTTTGAAATATCTTCTGCCCAAGCTTGTTGTAACAAC	217932
EXP_CD630_215001_220000_s_PSO-60-1910	0.927	CD0165	CD0165	putative amino acid transporter	CAJ66980.1	2021	CCAAATGGAATCTTAAAAGAGGCCTTAACATCTGTTCTTTTTCTTAAAACTATTACTGAT	218031
EXP_CD630_215001_220000_s_PSO-60-1680	1.015	CD0165	CD0165	putative amino acid transporter	CAJ66980.1	2022	TTCTGCTAGAGAAGAACCACATTTAGGAGTTACTATTGATGAACCTATATTTATACCAAA	218261
EXP_CD630_215001_220000_s_PSO-60-1551	1.144	CD0165	CD0165	putative amino acid transporter	CAJ66980.1	2023	TGCAATTGGAATACTGTTTTCAAATAGTCTATCTCCAAGTATACCCATACAGACAATTTG	218390
EXP_CD630_215001_220000_s_PSO-60-1444	1.543	CD0165	CD0165	putative amino acid transporter	CAJ66980.1	2024	CGACTGGAAGATTTTTTTTAGGATTTTCCATTTCTCCACTTGCCACAATAAATGATTCAA	218497
EXP_CD630_215001_220000_s_PSO-60-1374	1.388	CD0165	CD0165	putative amino acid transporter	CAJ66980.1	2025	TGCGTAAAATACTAATATAATGGCTGGACCCATACTAGAGTTAACTACATTTCCTGAAGG	218567
EXP_CD630_215001_220000_s_PSO-60-1304	0.516	CD0165	CD0165	putative amino acid transporter	CAJ66980.1	2026	ACAAATTTTATAAAGAATATTCCAACTATTACAAAAACTATTAATGGTACTAATTTAGCT	218637
EXP_CD630_215001_220000_s_PSO-60-1190	0.774	CD0165	CD0165	putative amino acid transporter	CAJ66980.1	2027	ATTGAAAGTAGTGTTACGAGTATTGCAGCTATATAACCTTTGTATTCAGTGGCAGATTCT	218751
EXP_CD630_215001_220000_s_PSO-60-1094	1.333	CD0165	CD0165	putative amino acid transporter	CAJ66980.1	2028	GCTAGAGTAGACCATGATATAATTCTAATAACCCAAGACATTGTACCAACTTCAAATCCT	218847
EXP_CD630_215001_220000_s_PSO-60-974	1.12	CD0165	CD0165	putative amino acid transporter	CAJ66980.1	2029	CTTCCAACTTCTGCAAAACATAAAAGTATTGATAGAACTAAGAGTGTAGCAAAAATGTAT	218967
EXP_CD630_215001_220000_s_PSO-60-847	1.294	CD0165	CD0165	putative amino acid transporter	CAJ66980.1	2030	TTATGCTATTAATCCCTAATAATATCATACTAAATAGACCTAATTTCTTAGCTTTTTCCA	219094
EXP_CD630_215001_220000_s_PSO-60-672	0.895	CD0166	CD0166	putative amidohydrolase/peptidase	CAJ66980.1	2031	GGTATGAAGAGGTGAAATTAAGCCCTTTTCCTCATTTTTACATCCTAAATGGAAGAATGC	219269
EXP_CD630_215001_220000_s_PSO-60-542	0.906	CD0166	CD0166	putative amidohydrolase/peptidase	CAJ66980.1	2032	TTTTCCTCTCCAAGTAATTCTTTAGTATTTGATATAACTGTATCTACTAACTCTTTTTCA	219399
EXP_CD630_215001_220000_s_PSO-60-447	1.504	CD0166	CD0166	putative amidohydrolase/peptidase	CAJ66980.1	2033	TAAAGTCCCAACACAACCAAATGCAGATGCAGTATCTCCAACAATTTTAGCTATTTTATC	219494
EXP_CD630_215001_220000_s_PSO-60-381	1.279	CD0166	CD0166	putative amidohydrolase/peptidase	CAJ66980.1	2034	AAAGTTTCTTGTTTTGCTATTTAAGGTTCTTAAAGTGCCTTCTAATTTTACATCTTCACA	219560
EXP_CD630_215001_220000_s_PSO-60-264	1.125	CD0166	CD0166	putative amidohydrolase/peptidase	CAJ66980.1	2035	ATTTGGTTCTAAGTTTCTACTTATTATAGTTTGTAATGATGTAACAATTTGTGAAGCTGT	219677
EXP_CD630_215001_220000_s_PSO-60-189	1.052	CD0166	CD0166	putative amidohydrolase/peptidase	CAJ66981.1	2036	ACCGTTTTCAGGATATGCACCATGAGCTCTTTTACCTTTGATACTTATTTTTATAGTGTC	219752
EXP_CD630_215001_220000_s_PSO-60-86	0.996	CD0166	CD0166	putative amidohydrolase/peptidase	CAJ66981.1	2037	GTTTCTATATGTGGCATAACATGAAGTCCGAATATATAATCGGCCTTGGGGTTTTCTAAA	219855
EXP_CD630_220001_225000_s_PSO-60-4884	0.856	CD0166	CD0166	putative amidohydrolase/peptidase	CAJ66981.1	2038	GGCCACAAGCATGCATTTTTCCAGAATGTATTGATTTATAAGGTATGTTGTTTTCTTCTT	220057
EXP_CD630_220001_225000_s_PSO-60-4758	1.46	CD0166	CD0166	putative amidohydrolase/peptidase	CAJ66981.1	2039	ATGCCATAATTCCATTGTGTTTTGTAAATTCCATATAATCAATTCCGATTTCTTTTAAAT	220183
EXP_CD630_220001_225000_s_PSO-60-4692	1.276	CD0166	CD0166	putative amidohydrolase/peptidase	CAJ66981.1	2040	TTACCTTCTGTTTAGTAAGATTTTCTTCAAGAGCTAATTCTGGAATTTTATGTAATTCTC	220249
EXP_CD630_220001_225000_s_PSO-60-4618	1.512	CD0166	CD0166	putative amidohydrolase/peptidase	CAJ66981.1	2041	AGCCATGGTTTTATAGAATTACAACTTTCTATTACAAAATCTTTTCCTAATTCTTTGGTT	220323
EXP_CD630_220001_225000_s_PSO-60-4457	1.183	CD0166/7	CD0166/7		CAJ66981.1	2042	AGAATTTTGTTTTTTATAAGAATATTGAATAAATATAATCATTTATCTATATGTATAGTA	220484
EXP_CD630_220001_225000_s_PSO-60-4409	1.118	CD0166/7	CD0166/7		CAJ66981.1	2043	ATATGTATAGTATAAAAAATGATTGCATAGTTTCAATTTTCAGTAAAAAATATTATTTTG	220532
EXP_CD630_220001_225000_s_PSO-60-4306	0.932	CD0166/7	CD0166/7		CAJ66981.1	2044	AAATAAAAAAATTATCCTATTCCTATTAATTCCTATTATTTATGTACAAAATAAATTATA	220635
EXP_CD630_220001_225000_s_PSO-60-4208	1.01	CD0166/7	CD0166/7		CAJ66981.1	2045	GAGTACTTTAATCCTGAATAGATTTCTTTGTTTGATAAATTATAATTTTATAGACCTTTA	220733
EXP_CD630_220001_225000_s_PSO-60-4130	1.163	CD0167	CD0167	putative sigma-54-dependent transcriptional regulator	CAJ66981.1	2046	AAATCTTCTCCTTTTTGAGTTATTTTACTTCCATATCTTCCTGAACTACAAATTATAAGT	220811
EXP_CD630_220001_225000_s_PSO-60-4014	0.852	CD0167	CD0167	putative sigma-54-dependent transcriptional regulator	CAJ66981.1	2047	GTTCTTATCGAGTAGTGCTTTTAAAATTAATCCTCTACCAATACCAACATCTGATTCCTT	220927
EXP_CD630_220001_225000_s_PSO-60-3917	1.373	CD0167	CD0167	putative sigma-54-dependent transcriptional regulator	putative sigma-54-dependent transcriptional regulator	2048	TTCTTACTATATTTTAGTTTTAATGATGTATTTTTGTTATCTGAAGACCTTAAGTTTGGA	221024
EXP_CD630_220001_225000_s_PSO-60-3804	1.124	CD0167	CD0167	putative sigma-54-dependent transcriptional regulator	CAJ66982.1	2049	AACATTTTGGAGTTCTCTTATATTACCTTTCCACATATAGTTTTGTATAAGTTTTTTTGC	221137
EXP_CD630_220001_225000_s_PSO-60-3650	0.63	CD0167	CD0167	putative sigma-54-dependent transcriptional regulator	CAJ66982.1	2050	ATTGTATTTAATCGATAATATAAATCCTCTCTAAATTGGCTATTATCAATCATTTGTTCT	221291
EXP_CD630_220001_225000_s_PSO-60-3552	1.109	CD0167	CD0167	putative sigma-54-dependent transcriptional regulator	CAJ66982.1	2051	ATTAATTACATTGTGAGACCCAACAGGCATTATCTGCTTTTCTTGAAGAACTCTAAGTAG	221389
EXP_CD630_220001_225000_s_PSO-60-3464	1.329	CD0167	CD0167	putative sigma-54-dependent transcriptional regulator	CAJ66982.1	2052	CCTATTTCATCTAAGAATATTGTTCCATTATTAGCAAGTTCAAATAATCCTTGTTTTCCA	221477
EXP_CD630_220001_225000_s_PSO-60-3421	1.677	CD0167	CD0167	putative sigma-54-dependent transcriptional regulator	CAJ66982.1	2053	ATAATCCTTGTTTTCCATCTTTTAGACCTCCAGTAAAAGTTCCCTTGTCATATCCGAATA	221520
EXP_CD630_220001_225000_s_PSO-60-3313	1.008	CD0167	CD0167	putative sigma-54-dependent transcriptional regulator	CAJ66982.1	2054	TAAAGGGTTGATTTTTTCTATTTGAGTTGTTATGTATAGACTGAGCTATGAGTTCTTTAC	221628
EXP_CD630_220001_225000_s_PSO-60-3165	1.033	CD0167	CD0167	putative sigma-54-dependent transcriptional regulator	CAJ66982.1	2055	ATTTGTTTTTATATCCTTAAATGTATATTTTGCTATTTGTCCTTTTTCTCTTAATTTTTT	221776
EXP_CD630_220001_225000_s_PSO-60-3118	1.492	CD0167	CD0167	putative sigma-54-dependent transcriptional regulator	CAJ66982.1	2056	CTCTTAATTTTTTAGTGAGATTTTGTTCTAATTTTTTTATGTATGTTATTTCTTGTAAAC	221823
EXP_CD630_220001_225000_s_PSO-60-2978	1.406	CD0167	CD0167	putative sigma-54-dependent transcriptional regulator	CAJ66982.1	2057	ACTTTATCTAGTATCTCTTTCTCACTCAATAAAACTTTTAAACTATCTACAAATATATCC	221963
EXP_CD630_220001_225000_s_PSO-60-2844	0.998	CD0167	CD0167	putative sigma-54-dependent transcriptional regulator	CAJ66982.1	2058	ACCATCTTTTGAAGTAAATAATATACCATCTTTTGATAAATTCAATATTGTATCTAATTC	222097
EXP_CD630_220001_225000_s_PSO-60-2653	1.228	CD0167	CD0167	putative sigma-54-dependent transcriptional regulator	CAJ66983.1	2059	TAAATGTAGAAATATCTATATATCTGTGACCTAAATCAAATATATCTGAGATAAAGCTAG	222288
EXP_CD630_220001_225000_s_PSO-60-2617	1.625	CD0167	CD0167	putative sigma-54-dependent transcriptional regulator	CAJ66983.1	2060	CAAATATATCTGAGATAAAGCTAGGTACTTTTTCTGGAACTCCTGGAGTTATAGCTATTT	222324
EXP_CD630_220001_225000_s_PSO-60-2484	1.324	CD0167	CD0167	putative sigma-54-dependent transcriptional regulator	CAJ66983.1	2061	ACTTATAGTTTCTAGAGTAGTTTCATCAGAATCATTTACGATTAGAACATTTGTACCCTG	222457
EXP_CD630_220001_225000_s_PSO-60-2374	1.95	CD0167	CD0167	putative sigma-54-dependent transcriptional regulator	putative sigma-54-dependent transcriptional regulator	2062	CCACAATCACTTTTTTCTTATCTAGTATATTATTTATAATTTTGTCTAATCTTTCTACTG	222567
EXP_CD630_220001_225000_s_PSO-60-2247	1.592	CD0167	CD0167	putative sigma-54-dependent transcriptional regulator	CAJ66984.1	2063	AATATTTATAGAATCTCCAAAAACTAATTTCAAATTATTTTCTAAAAAGTCTATTAAATC	222694
EXP_CD630_220001_225000_s_PSO-60-2198	1.728	CD0167/8	CD0167/8			2064	TCTATTAAATCTTTTCTACTATCATTTACCAGAGCTACTGATTTTTTCATTTATTTCTCC	222743
EXP_CD630_220001_225000_s_PSO-60-2080	1.605	CD0167/8	CD0167/8			2065	TTAAATTTATCAAATAAAAAAGAAAGTGTCTATAATGACTTTATAAAAGTTGCATTAAGA	222861
EXP_CD630_220001_225000_s_PSO-60-1980	1.562	CD0167/8	CD0167/8			2066	CCCTAATTGTTGCTTAAAACTTAAACTGTATGTATATTTTTCATTTCTATTCGATTAAAT	222961
EXP_CD630_220001_225000_s_PSO-60-1867	1.477	CD0167/8	CD0167/8			2067	TTTGTAAATATAGAATTATATTAAAATAAATTATATATGAAAATATATATGTATAAGTTT	223074
EXP_CD630_220001_225000_s_PSO-60-1801	1.22	CD0167/8	CD0167/8			2068	CGTGAGTAGAATGAATTTGTCAAGTTTAATTTAGTTGTAATTTTATCTTTTATTAAAAAT	223140
EXP_CD630_220001_225000_s_PSO-60-1652	1.148	CD0168	CD0168	putative cyclic nucleotide-binding protein	putative cyclic nucleotide-binding protein	2069	TCCAATTATTAAAAATAATTTAAACAAAATATCAATTGTTGAATATAAAAAGGGTCAAAG	223289
EXP_CD630_220001_225000_s_PSO-60-1582	1.045	CD0168	CD0168	putative cyclic nucleotide-binding protein	CAJ66985.1	2070	TCAGATAAAGACTTACAAGAAGTGTTCTTTATAATAGAGGGAGTTGCATTAGTGGAGTGT	223359
EXP_CD630_220001_225000_s_PSO-60-1500	1.52	CD0168	CD0168	putative cyclic nucleotide-binding protein	CAJ66985.1	2071	TTCTTGTTGACATTGTACCTGAAAATGAATTTATAGGCAAAATTAGTTACATATATGAAC	223441
EXP_CD630_220001_225000_s_PSO-60-1373	0.99	CD0168	CD0168	putative cyclic nucleotide-binding protein	putative cyclic nucleotide-binding protein	2072	TGAAGAGTTTTATCTCAAACCAGATTTTATTGCACTATTTCACAGAAAATGTACAAGAAG	223568
EXP_CD630_220001_225000_s_PSO-60-1297	1.161	CD0168	CD0168	putative cyclic nucleotide-binding protein	putative cyclic nucleotide-binding protein	2073	AAAACCAGAATGGTAAGAGAACTATTTTCTTGCACAGAAGTTATTGCCTATTGTATATCA	223644
EXP_CD630_220001_225000_s_PSO-60-1072	1.362	CD0168/9	CD0168/9		CAJ66986.1	2074	CATAAATTGGCATTTGAAGTAAAAGAATTTTTGGAAGATGAGTAAAAATTGTTACTTAAT	223869
EXP_CD630_220001_225000_s_PSO-60-969	1.304	CD0168/9	CD0168/9		CAJ66986.1	2075	ACTGAAAATCAAAAATACTTTAGTTATTTTCAATGAGACTGTTTAGAAATATTGTATACT	223972
EXP_CD630_220001_225000_s_PSO-60-864	1.388	CD0169	CD0169	putative drug/sodium antiporter	CAJ66986.1	2076	ATAGCCCATTTTTTAGATAATGCTCTAGGAACACCAAATATAAACTTAACCACTTCTTCA	224077
EXP_CD630_220001_225000_s_PSO-60-756	1.151	CD0169	CD0169	putative drug/sodium antiporter	CAJ66986.1	2077	GCTATAAAAGTTAGAGGAATAGAAGCTAACCACATACATCCTAATTCTAAAAATAGAGCA	224185
EXP_CD630_220001_225000_s_PSO-60-667	1.274	CD0169	CD0169	putative drug/sodium antiporter	CAJ66986.1	2078	ACCAATTATAACCAATGTATTAAAAGATTTAAGAGCCATTAGTATTCCCATTATAAAGAA	224274
EXP_CD630_220001_225000_s_PSO-60-546	1.044	CD0169	CD0169	putative drug/sodium antiporter	CAJ66986.1	2079	ATATTTAAAATTAAAATAATTCCAAGTATTAAACCAGCTGAAAATACAAGTATAGAAAAC	224395
EXP_CD630_220001_225000_s_PSO-60-490	1.292	CD0169	CD0169	putative drug/sodium antiporter	CAJ66986.1	2080	AAACTTTTTAGCATATTCAATGGCTCTTTTAATATGGTCAGCTCCAAGTTCATTTCCAAG	224451
EXP_CD630_220001_225000_s_PSO-60-343	0.964	CD0169	CD0169	putative drug/sodium antiporter	CAJ66986.1	2081	AGAAGTACCAGCTCTTGCATATGCAACAGAATACAGGACAGTTCCAATTGCCCATACAGA	224598
EXP_CD630_220001_225000_s_PSO-60-190	1.139	CD0169	CD0169	putative drug/sodium antiporter	CAJ66986.1	2082	ATAGTCTTTTTTATAAAGGTAAACATAAGTAATCATTAAAATTAATTCACATATTCTAGC	224751
EXP_CD630_220001_225000_s_PSO-60-89	1.068	CD0169	CD0169	putative drug/sodium antiporter	CAJ66986.1	2083	GAAGACCGAAGTTACCAAATATAAATCCATAATTTAAAATAACATTTGTTACAAGTGCAA	224852
EXP_CD630_225001_230000_s_PSO-60-4810	1.044	CD0169	CD0169	putative drug/sodium antiporter	CAJ66986.1	2084	CACAAGTAAGACCTGTGACTTTTCTTATATTACTCACATCCTTCTTTCCATAAAACTGTG	225131
EXP_CD630_225001_230000_s_PSO-60-4712	1.306	CD0169	CD0169	putative drug/sodium antiporter	CAJ66986.1	2085	GACATATTAAAAAGAAAGAAAAATTGGTTTGCAACTCCAACTGAAGCTACAGATGTTTCC	225229
EXP_CD630_225001_230000_s_PSO-60-4613	1.367	CD0169	CD0169	putative drug/sodium antiporter	CAJ66987.1	2086	GAAGTAGAAATTAAGTTCTGTATGATAATAGGTATACATAAAGATAGAAGTATTTTATAA	225328
EXP_CD630_225001_230000_s_PSO-60-4530	1.941	CD0169/70	CD0169/70		CAJ66987.1	2087	AGAAAATAGTTCTTGCAAATAATCCTCTCCTTTTTACATAAATTCTTCCCACTCATCATA	225411
EXP_CD630_225001_230000_s_PSO-60-4373	1.163	CD0170	CD0170	putative ABC transporter, ATP-binding protein	CAJ66987.1	2088	TCTAATTTTTCAATTTCAATCTCTAACTTTTCAATTTCTTTTTCTATATTTTGTCTTTTT	225568
EXP_CD630_225001_230000_s_PSO-60-4178	1.428	CD0170	CD0170	putative ABC transporter, ATP-binding protein	CAJ66987.1	2089	TCATAATTTCCCAGATATTCAGTAATTCCATTTTCATCTAAAACTAAAATTTTATCAACA	225763
EXP_CD630_225001_230000_s_PSO-60-4108	1.445	CD0170	CD0170	putative ABC transporter, ATP-binding protein	CAJ66987.1	2090	GAAAGTATCTATCATGTGATATTGTAAATATAGTCCCATCATAATTAGTTAATGCCTCTT	225833
EXP_CD630_225001_230000_s_PSO-60-4021	1.09	CD0170	CD0170	putative ABC transporter, ATP-binding protein	CAJ66987.1	2091	GGTGATTAGTAGGCTCATCTAATAACAATAAGTTTGCATTTGATAGTATAAGTTTAAGTA	225920
EXP_CD630_225001_230000_s_PSO-60-3846	1.004	CD0170	CD0170	putative ABC transporter, ATP-binding protein	CAJ66987.1	2092	ATTATTTTCCCAAATCTCATCAATTATTGTGTTATCTAAATTAAGAGTTTTTTGTTCCTG	226095
EXP_CD630_225001_230000_s_PSO-60-3780	1.069	CD0170	CD0170	putative ABC transporter, ATP-binding protein	CAJ66987.1	2093	GTAGGAAACATGTACATTAGTTCCAAATTTAATATTGCCACTAAGAGGTTGTAGTTCATT	226161
EXP_CD630_225001_230000_s_PSO-60-3644	1.627	CD0170	CD0170	putative ABC transporter, ATP-binding protein	CAJ66987.1	2094	TCTAAATCCAAGTCTTTAAAAAGTATTCTTTCTCCATAACCCATAGATACATCTCTAATT	226297
EXP_CD630_225001_230000_s_PSO-60-3626	1.553	CD0170	CD0170	putative ABC transporter, ATP-binding protein	CAJ66987.1	2095	AAAAGTATTCTTTCTCCATAACCCATAGATACATCTCTAATTTGAAGAACATCATTACCA	226315
EXP_CD630_225001_230000_s_PSO-60-3455	1.325	CD0170	CD0170	putative ABC transporter, ATP-binding protein	CAJ66987.1	2096	TGTTTTTCTCTACCATAAGCTTTTAGTCTTTCAATTGATTCTTCTTGCTTTTTTATTTCT	226486
EXP_CD630_225001_230000_s_PSO-60-3388	0.999	CD0170	CD0170	putative ABC transporter, ATP-binding protein	putative ABC transporter, ATP-binding protein	2097	GGTCTTCAAATTTCTTAAGCTCTAGTTCTTTTTCTATTTTAGATAACTCAACAAATTTAG	226553
EXP_CD630_225001_230000_s_PSO-60-3297	0.975	CD0170	CD0170	putative ABC transporter, ATP-binding protein	putative ABC transporter, ATP-binding protein	2098	GTTGTGAACTTCAAAAATTCTATTTACGGATTGGTCTAAGAAATATCTATCATGAGATAT	226644
EXP_CD630_225001_230000_s_PSO-60-3186	1.004	CD0170	CD0170	putative ABC transporter, ATP-binding protein	putative ABC transporter, ATP-binding protein	2099	TGCTTCAGAGTCTAAGTGGTTAGTAGGTTCATCAAGTAACAATAGAGTTGGTTTCTTAAG	226755
EXP_CD630_225001_230000_s_PSO-60-3069	1.471	CD0170	CD0170	putative ABC transporter, ATP-binding protein	putative ABC transporter, ATP-binding protein	2100	CTTATCCATATCATTGTCACTAAATCCTAATCCCTTTAGAACTCCTTTGGCTTCAGATTT	226872
EXP_CD630_225001_230000_s_PSO-60-3006	1.22	CD0170	CD0170	putative ABC transporter, ATP-binding protein	CAJ66988.1	2101	TCCATATCCATTTAAATCTGAAAATAATTCTAGTTTATGTGAATATTCATCCATGATTTT	226935
EXP_CD630_225001_230000_s_PSO-60-2877	1.337	CD0170	CD0170	putative ABC transporter, ATP-binding protein	CAJ66988.1	2102	TTCCATTTCTATCAAATTTTTAAAAACTTCTAGTACTTCTTCCAAAATAGTATTATCCGA	227064
EXP_CD630_225001_230000_s_PSO-60-2746	1.719	CD0170	CD0170	putative ABC transporter, ATP-binding protein	CAJ66988.1	2103	ATCCATAAATTCCTGAAATTATTTTAAATAAAGTAGTTTTTCCAGTACCATTAACACCGA	227195
EXP_CD630_225001_230000_s_PSO-60-2644	1.432	CD0170	CD0170	putative ABC transporter, ATP-binding protein	CAJ66988.1	2104	TTTCTAATATAGAATCTATACCAAAACTTTTATTTAAGTTATTACATGACAAAACAATCA	227297
EXP_CD630_225001_230000_s_PSO-60-2543	1.455	CD0170/1	CD0170/1		CAJ66988.1	2105	TGATATAATATAATCAAGGTTATATGTATTAGTTTTGAAAAAGAAATATTTTATTGTGAA	227398
EXP_CD630_225001_230000_s_PSO-60-2515	1.299	CD0170/1	CD0170/1		CAJ66988.1	2106	TTAGTTTTGAAAAAGAAATATTTTATTGTGAATCAAACAAAAAAGAGGACACTTTTAGGA	227426
EXP_CD630_225001_230000_s_PSO-60-2390	1.037	CD0171	CD0171	putative DNA-binding protein	CAJ66988.1	2107	GATATCTTGGAGACTTATTAGATAGGGATATACAAAGAATATCTTCTAAAGAATTGAGTG	227551
EXP_CD630_225001_230000_s_PSO-60-2258	1.313	CD0171	CD0171	putative DNA-binding protein	CAJ66988.1	2108	ATGGTTATAATGTAGAAGCTCTTCATACTGAGATAGGTAAAATTCTTGGGTTGGATCGAC	227683
EXP_CD630_225001_230000_s_PSO-60-2170	1.166	CD0171	CD0171	putative DNA-binding protein	CAJ66988.1	2109	TAACTTAGGACAAGCTATAGCCAATTATGCAGGATTTAGAAAAGCTGGATTCGAGATAAA	227771
EXP_CD630_225001_230000_s_PSO-60-2104	1.079	CD0171	CD0171	putative DNA-binding protein	CAJ66988.1	2110	ATTTGATGCAAATCCTAGAATGATAGGTTTAAAGATAAGAGAGTTTGAAGTATTAGATTC	227837
EXP_CD630_225001_230000_s_PSO-60-1973	0.959	CD0171	CD0171	putative DNA-binding protein	CAJ66988.1	2111	CACAAGAAGTTATTAATAGAGTTGTAAAAGCTGGAATCAAAGGTGTATGGAATTTTGCAC	227968
EXP_CD630_225001_230000_s_PSO-60-1863	0.766	CD0171/2	CD0171/2		CAJ66988.1	2112	ACAGAAAGTTTATTTACCTTATCGTATTTAATGAAAGAAGGAAAGTAGACAACTTAAACA	228078
EXP_CD630_225001_230000_s_PSO-60-1791	0.911	CD0171/2	CD0171/2		CAJ66988.1	2113	GCAGTTGTGAAGAGTATTGAGAAAGTCAGAAGATTTAATATTAAATCCTCTGGCTTTTTG	228150
EXP_CD630_225001_230000_s_PSO-60-1655	0.878	CD0172	CD0172	conserved hypothetical protein	CAJ66988.1	2114	GGAAAAAGGCAATTGAATTTCATGGTCATGAATGTCCAGGGTTAGCTATAGGATTTAAAG	228286
EXP_CD630_225001_230000_s_PSO-60-1586	1.016	CD0172	CD0172	conserved hypothetical protein	CAJ66988.1	2115	CAGCAAGAGAATATTTAGGATGTAAACAGTCAGGAGATGAGGAAATTGTATGTATTTCTG	228355
EXP_CD630_225001_230000_s_PSO-60-1485	1.231	CD0172	CD0172	conserved hypothetical protein	CAJ66988.1	2116	AGTTGCACAATGGGTAAAGGAAATTTACTACTTAGGATGACTGGGAAATCAGTATATCAT	228456
EXP_CD630_225001_230000_s_PSO-60-1353	0.924	CD0172	CD0172	conserved hypothetical protein	CAJ66988.1	2117	GGATACAAAAAGTACTTATTAGAAAGTGATTTTGAAGAAATATTTGAGATTACAGATACT	228588
EXP_CD630_225001_230000_s_PSO-60-1297	1.198	CD0172	CD0172	conserved hypothetical protein	CAJ66988.1	2118	TACTAAGTTAAGACTTCCTGAAAAAGCAAGAATATTTAAATCTCTTAAATGTGAAGTGTG	228644
EXP_CD630_225001_230000_s_PSO-60-1067	1.152	CD0172/72A	CD0172/72A			2119	AACATAATAAAGTATATAAATAATATTAATTGAATCATACATAATTAAAAAGAGGCTGAT	228874
EXP_CD630_225001_230000_s_PSO-60-990	1.163	CD0172A (fdxA)	fdxA	ferredoxin	ferredoxin	2120	AATCAGTCTCTTTATGAATAACGAATTATTATTCTGGTTGAGGTGCATCTACAGGACAAG	228951
EXP_CD630_225001_230000_s_PSO-60-842	1.569	CD0172A (fdxA)	fdxA	ferredoxin	ferredoxin	2121	AGCCTCACAAGCACCACAGCTTATACAAGCGTCAGTAATTTTATATGCCATTTTGAAATC	229099
EXP_CD630_225001_230000_s_PSO-60-755	1.263	CD0172A/173	CD0172A/173			2122	TAACATTATAACAAATATTATTGAATATAACAATTAAATTAATTCTACAACAAAAACTTT	229186
EXP_CD630_225001_230000_s_PSO-60-644	1.379	CD0172A/173	CD0172A/173			2123	TTTTTATTTATTTTAAAGAAGTTTATTTTAAAAATAAAATTAAATTTAAAAAGTTATGTA	229297
EXP_CD630_225001_230000_s_PSO-60-597	1.244	CD0172A/173	CD0172A/173		CAJ66989.1	2124	AAAAAGTTATGTATTGATTATATTTAAAAATGTTATACTCTAAAAAAGTATATTTTATTT	229344
EXP_CD630_225001_230000_s_PSO-60-444	1.191	CD0173	CD0173	putative lipoprotein	CAJ66989.1	2125	AATAATCCAAATAAGGAAAGTACCATTAAAAAAGACTCTAAGAATAACCAAAGCCAAGTT	229497
EXP_CD630_225001_230000_s_PSO-60-392	1.317	CD0173	CD0173	putative lipoprotein	CAJ66989.1	2126	GCCAAGTTAAAGAAGAAAAAAGAGAACCTGTGAAAAAAGATATAACTATAAGTTTCGCTG	229549
EXP_CD630_225001_230000_s_PSO-60-258	1.098	CD0173	CD0173	putative lipoprotein	CAJ66989.1	2127	GAAGATTACAATTATTTTCTTAAAAATGTAAAACCTGTATTTGAAAAAGATGACTTAACA	229683
EXP_CD630_225001_230000_s_PSO-60-146	1.325	CD0173	CD0173	putative lipoprotein	CAJ66989.1	2128	AATTTGCATTTAAAGGAAAGCCTGGATATGTAAATATTTTAAAATCTGGAAGTGTAGAGG	229795
EXP_CD630_225001_230000_s_PSO-60-62	1.029	CD0173	CD0173	putative lipoprotein	putative lipoprotein	2129	CAGAAGATTATTTTGAAGAAGGAATGAAAGATACACAGTTTATATTGGACGAGAATAAAA	229879
EXP_CD630_230001_235000_s_PSO-60-4931	1.03	CD0173	CD0173	putative lipoprotein	putative lipoprotein	2130	AATGGATTATCAACTGAATATAATGAAAAAAATTTAAAACAAATGGAAGATGATATTAAG	230010
[truncated: 34,146 more rows]

## Sheet: 3232-
EXP_CD630_10001_15000_s_PSO-60-2348	0.466	16SrRNA/23SrRNA	16SrRNA/23SrRNA		CAJ66820.1	117	CGTTAGCACTTTAAGTAACGAAATAATCTTAGTGAATACGAAGGTTGTTCGTTGACGTGG	12593
EXP_CD630_50001_55000_s_PSO-60-3149	0.426	CD0031	CD0031	AraC-family transcriptional regulator	CAJ66841.1	478	AATCTTTATAAATATGAGAAATACGCACATCATTTAAATACTCTAAGTAAGTTTGTCCCA	51792
EXP_CD630_50001_55000_s_PSO-60-3099	0.0937	CD0031	CD0031	AraC-family transcriptional regulator	CAJ66841.1	479	GTTTGTCCCATATACTGTTTAAATTTTCTACAAAAATATTCTGGTTGTAAGTGTGCTACC	51842
EXP_CD630_50001_55000_s_PSO-60-2946	0.0392	CD0031	CD0031	AraC-family transcriptional regulator	CAJ66841.1	480	TTCATATTTTTATTACCTACAGATATTTTAAAGTTTGTATATAATTCAAATAAAAGTTCA	51995
EXP_CD630_50001_55000_s_PSO-60-2850	0.0149	CD0031	CD0031	AraC-family transcriptional regulator	CAJ66841.1	481	GGAGAACTAAGTTTAATTTCTCTCATGTTTTCTAATATAAGTTTAACTTTACTTGAATTT	52091
EXP_CD630_50001_55000_s_PSO-60-2811	0.0231	CD0031	CD0031	AraC-family transcriptional regulator	CAJ66841.1	482	AGTTTAACTTTACTTGAATTTTTTTTATAGTTATTGTCATTGGCATTAACCTTAAAGTCA	52130
EXP_CD630_50001_55000_s_PSO-60-2703	0.01	CD0031	CD0031	AraC-family transcriptional regulator	CAJ66841.1	483	GGTACTTGCAATAATATAGAGGTATTTTGATAAATACATCTAGTTGAGTGAATAATTCCA	52238
EXP_CD630_50001_55000_s_PSO-60-2545	0.01	CD0031	CD0031	AraC-family transcriptional regulator	CAJ66841.1	484	GTTATGCCAATGATTTGCTACATAACTACCACTATCATCAAATAGTTTGAAATTAACATC	52396
EXP_CD630_50001_55000_s_PSO-60-2495	0.01	CD0031	CD0031	AraC-family transcriptional regulator	CAJ66841.1	485	AATTAACATCTAAATTATCAATAGGTTCAATTATTTCATGTGAAAAATTATTTCTGTTCA	52446
EXP_CD630_50001_55000_s_PSO-60-2385	0.01	CD0031/2	CD0031/2		CAJ66841.1	486	TTCAATATTAAAAAGATAATATAGACTAATAAATTAGATAATAAACATACTTAAGAAAAC	52556
EXP_CD630_50001_55000_s_PSO-60-2291	0.01	CD0031/2	CD0031/2		CAJ66841.1	487	TAACTTAAAAAAATTATTTTATTATAAGTGCAAAATATACCTATTTAAATAAGATAAGAG	52650
EXP_CD630_50001_55000_s_PSO-60-2184	0.01	CD0032	CD0032	putative beta-glucosidase	CAJ66841.1	488	TAGTTTTAGAAAAATGGATGACCTCAAGTTTATTTGAAGGCACAGAAGCTGAAGATGAAT	52757
EXP_CD630_50001_55000_s_PSO-60-2110	0.01	CD0032	CD0032	putative beta-glucosidase	CAJ66842.1	489	CAGCTTTCAAGAGAGGCATATGAATCTAGAATTAAGACTCATCGTAGTGAATACATCACA	52831
EXP_CD630_50001_55000_s_PSO-60-2010	0.01	CD0032	CD0032	putative beta-glucosidase	CAJ66842.1	490	CAGTTCGTATACCAGTACCATACTTTATTTTTGGAGATTGTGAACCATTCATAGGATGTG	52931
EXP_CD630_50001_55000_s_PSO-60-1848	0.01	CD0032	CD0032	putative beta-glucosidase	CAJ66842.1	491	GAGGAATATCAGGTATATGTAGCTGGTCACAAAATCCAGAATATGTAGCGTTTACATTAA	53093
EXP_CD630_50001_55000_s_PSO-60-1794	0.01	CD0032	CD0032	putative beta-glucosidase	CAJ66842.1	492	CATTAAATGTATTAGAAAGACTTGCAAAACGTTATGGGATGAGGCATGAATTGTATGGAA	53147
EXP_CD630_50001_55000_s_PSO-60-1567	0.01	CD0032	CD0032	putative beta-glucosidase	CAJ66842.1	493	AGAGAGGAAAACGTTATAGTGTTTCATGATGCATTTGAATTAAAAGCATGGAAAGACTTT	53374
EXP_CD630_50001_55000_s_PSO-60-1501	0.01	CD0032	CD0032	putative beta-glucosidase	CAJ66842.1	494	GAGGAAGAATTTAAAAATGTTGTTCTAGATACACACCAATATTTGATGTTAGCTGAAGCA	53440
EXP_CD630_50001_55000_s_PSO-60-1400	0.01	CD0032	CD0032	putative beta-glucosidase	CAJ66842.1	495	TAGAGAAAATTATGCTAAAGATATTTTACAAATGCAAAAATATTTTCCTGTTATATGTGG	53541
EXP_CD630_50001_55000_s_PSO-60-1285	0.01	CD0032	CD0032	putative beta-glucosidase	CAJ66842.1	496	TCACCTCTAAATGGGATTGAATCAAATATAGATAAATTATCAAAAGACGATAAAAGAGAA	53656
EXP_CD630_50001_55000_s_PSO-60-1156	0.01	CD0032	CD0032	putative beta-glucosidase	CAJ66842.1	497	TATAAGTTATTACTAGATACAGTTAATGAAGAAGGTTGGATAGGATGGGATAGTTGGGAC	53785
EXP_CD630_50001_55000_s_PSO-60-959	0.01	CD0033	CD0033	putative beta-xylosidase	CAJ66842.1	498	TCTTGTAGTTTCATCTTTTGAATGGTTTCCAGGTATACCTGTTTATCACTCTAAAGACTT	53982
EXP_CD630_50001_55000_s_PSO-60-890	0.01	CD0033	CD0033	putative beta-xylosidase	putative beta-xylosidase	499	GGAGTTATATACTCATATTTTGACAGATGAAACAAAAATAGATTTGAAGAAGCTTCCTTC	54051
EXP_CD630_50001_55000_s_PSO-60-786	0.01	CD0033	CD0033	putative beta-xylosidase	putative beta-xylosidase	500	AAGATTTATTTTACATAGTTTATGGAATTATGAACTCTATGAATGCAAGATATTTTGATG	54155
EXP_CD630_50001_55000_s_PSO-60-642	0.01	CD0033	CD0033	putative beta-xylosidase	CAJ66843.1	501	CTATTTTTCATGATGATGATGGTAAAAAGTGGATTGCATCATTAGACTGGGAGACTAGAG	54299
EXP_CD630_50001_55000_s_PSO-60-597	0.01	CD0033	CD0033	putative beta-xylosidase	CAJ66843.1	502	ACTGGGAGACTAGAGAAGGATATGAAAAACCTGGTGTTATATGTTTAGTGGAATACTGTA	54344
EXP_CD630_50001_55000_s_PSO-60-445	0.01	CD0033	CD0033	putative beta-xylosidase	CAJ66843.1	503	GGAGATTACTATTATATAATGTGTGCAGAAGGTGGAACTGGATATGGTCATAGTGTAACT	54496
EXP_CD630_50001_55000_s_PSO-60-348	0.01	CD0033	CD0033	putative beta-xylosidase	CAJ66843.1	504	AAGATTCAATGAATCCAATTGTAACTTCAATTCCAGGCGATTTTTATGAAAGACATGACC	54593
EXP_CD630_50001_55000_s_PSO-60-190	0.01	CD0033	CD0033	putative beta-xylosidase	CAJ66843.1	505	GTTCATCTAACATCTAGACCATTTGTACCAGAGTTAAGGTGTACTTTAGGTAGAGAAACA	54751
EXP_CD630_55001_60000_s_PSO-60-4742	0.01	CD0033	CD0033	putative beta-xylosidase	CAJ66843.1	506	ATTTAAGAAAGTATTATAGTGAAACATTGGGTCAAAGTGCACTATCAATAATACATCTTG	55199
EXP_CD630_55001_60000_s_PSO-60-4726	0.01	CD0033	CD0033	putative beta-xylosidase	CAJ66843.1	507	TAGTGAAACATTGGGTCAAAGTGCACTATCAATAATACATCTTGAAAATGGAGAGAAGAC	55215
EXP_CD630_55001_60000_s_PSO-60-4555	0.01	CD0033	CD0033	putative beta-xylosidase	CAJ66843.1	508	AAGAATAGGAAAGGTATTTGATACAACTAAGTTTTCAGATGAGTACTGTAAATATGGAGA	55386
EXP_CD630_55001_60000_s_PSO-60-4502	0.01	CD0033	CD0033	putative beta-xylosidase	putative beta-xylosidase	509	ATGGAGAATTTACAGGTACGTTTATAGGATTAACTTGTGCAGATCGTGTAAAGCATAAAC	55439
EXP_CD630_55001_60000_s_PSO-60-4357	0.01	CD0033/4	CD0033/4			510	CAAAGGTAAATCTTATGCTCTGAAATAAGAAACATTAGAAGGCAAATCTTACAAAAAGGA	55584
EXP_CD630_55001_60000_s_PSO-60-4317	0.01	CD0033/4	CD0033/4		CAJ66844.1	511	GGCAAATCTTACAAAAAGGAGTATGGTATTATGAATACAGAAGTTAATGTTAAAGCAACT	55624
EXP_CD630_55001_60000_s_PSO-60-4231	0.01	CD0034	CD0034	putative xylose transporter	CAJ66844.1	512	TTTTGAAAGAATTTCTTATGCTTGTGGGGATTTGGGGTGCAATATCATATACTCAGCTAT	55710
EXP_CD630_55001_60000_s_PSO-60-4098	0.01	CD0034	CD0034	putative xylose transporter	CAJ66844.1	513	GTATCTAGGATACTGGATGGGTTTAGTGACTTAACAATGGGAATTATAGTGGATAGAACT	55843
EXP_CD630_55001_60000_s_PSO-60-3964	0.01	CD0034	CD0034	putative xylose transporter	CAJ66844.1	514	ATTTTCTGTTCCATCAAATCTTGGTATCACTTCTAAATTAATTTATATTTTTATTACATA	55977
EXP_CD630_55001_60000_s_PSO-60-3873	0.01	CD0034	CD0034	putative xylose transporter	CAJ66844.1	515	ATCAATGTACCCTATGCAACTCTAAATTCACTTATAACTCAAAGCCAGTATGAAAGAGGA	56068
EXP_CD630_55001_60000_s_PSO-60-3774	0.01	CD0034	CD0034	putative xylose transporter	CAJ66844.1	516	ACCTTACTAATAAATGGACTTACACTACCTCTAGTTGAATACTTTGGAAATAATTTATCA	56167
EXP_CD630_55001_60000_s_PSO-60-3664	0.01	CD0034	CD0034	putative xylose transporter	CAJ66844.1	517	TTTTATAACATTTACTGGAACCAAGGAAAGAGTAAAAGCAGTTAAGCAAGATAGGAATGA	56277
EXP_CD630_55001_60000_s_PSO-60-3590	0.01	CD0034	CD0034	putative xylose transporter	CAJ66844.1	518	AAATAGGTATTAAATCTTTATTTAGAAATAAGTACTGGATACAAATAACATTATGTTTAG	56351
EXP_CD630_55001_60000_s_PSO-60-3491	0.01	CD0034	CD0034	putative xylose transporter	CAJ66844.1	519	CCGTATATTATGCAAAGTTTATTTTGGGAGATGAAAAATTATTTGGTCCTATAAATATGG	56450
EXP_CD630_55001_60000_s_PSO-60-3372	0.01	CD0034	CD0034	putative xylose transporter	CAJ66844.1	520	GGAAAAAGAAATGTATTAATAGTAGGTTCAATAATATTAATATCGTCAAATGTTATGTTT	56569
EXP_CD630_55001_60000_s_PSO-60-3308	0.01	CD0034	CD0034	putative xylose transporter	CAJ66844.1	521	TAGTTGGACAAAACTATATAGGAGTAATATCTGCAAGTGCTATAAAGGGAATAGGAAGTG	56633
EXP_CD630_55001_60000_s_PSO-60-3149	0.01	CD0034	CD0034	putative xylose transporter	CAJ66844.1	522	CTAGTTTTGGGTTTAAAGTGGGAAATGGATTAGGTTCAGCAATATTAGGTGCAGTATTAT	56792
EXP_CD630_55001_60000_s_PSO-60-3062	0.01	CD0034	CD0034	putative xylose transporter	CAJ66844.1	523	CTACTCAAAGTGATTTAGCTATAGTATCAATAAAAGTATGTTTTATATACCTACCTATAT	56879
EXP_CD630_55001_60000_s_PSO-60-2942	0.01	CD0034/35	CD0034/35		CAJ66844.1	524	CTATACTTAATGAATTAAATACTAAATAATGAAAAAGTTTCTTATAAAGTCTTAAGTTTA	56999
EXP_CD630_55001_60000_s_PSO-60-2919	0.0274	CD0034/35	CD0034/35		CAJ66844.1	525	AAATAATGAAAAAGTTTCTTATAAAGTCTTAAGTTTAATTAAGGTCTATTGTAAATGTTC	57022
EXP_CD630_55001_60000_s_PSO-60-2816	0.0138	CD0034/35	CD0034/35		CAJ66844.1	526	AGAGAAGCGAATAATAAAAATATAAGAAGACTTTAAATGATGAAATGGTTGGTTTTTTAG	57125
EXP_CD630_55001_60000_s_PSO-60-2715	0.0139	CD0034/35	CD0034/35		CAJ66844.1	527	GGACAATTAATTTTTAATTTATGGAGATTTTAACAATTAGAAGTAATATATAATATGCAC	57226
EXP_CD630_130001_135000_s_PSO-60-2061	0.484	16srRNA/23srRNA	16srRNA/23srRNA			1224	CGTTAGCACTTTAAGTAACGGAATAATCTGAGTGAATACGAAGGTTGTTCGTTGACGTGG	132880
EXP_CD630_180001_185000_s_PSO-60-783	0.319	CD0137	CD0137	PTS system, IIc component	CAJ66952.1	1702	TCAAGCTGGTACAAAACTACCAAACATAATAACTGCTCAATTTCAAGATATGTTTGCAAC	184158
EXP_CD630_180001_185000_s_PSO-60-589	0.202	CD0137	CD0137	PTS system, IIc component	CAJ66952.1	1704	GTCTACCGATAATGCTTAATCCATTGCTATTGATACCATTTGCATTAGTTCCAACAGTAA	184352
EXP_CD630_180001_185000_s_PSO-60-352	0.294	CD0137	CD0137	PTS system, IIc component	CAJ66952.1	1706	AAATACTAGACAAACAATATTTAAAAGACGAAAAATCAAATGTTGCAGAGGAAGATGATG	184589
EXP_CD630_190001_195000_s_PSO-60-1597	0.496	CD0145	CD0145	putative RNA-binding protein	CAJ66961.1	1790	CGAGATGAGTGATGTTACACTAAGAGAATTTTATGAAAAACTAATGTATTTGAGAAATCT	193344
EXP_CD630_210001_215000_s_PSO-60-4861	0.0671	CD0159/60	CD0159/60		CAJ66973.1	1945	AGAATTTAATATTTATTGGATGATTTAAATTTAGAAAAATATAAGTATTAGCTTATAAAA	210080
EXP_CD630_210001_215000_s_PSO-60-4763	0.0619	CD0159/60	CD0159/60		CAJ66973.1	1946	ACTATTTTATGTAATTATGTTAAAATTTAATTGAACAAATTAAAAATATAGTGAAAATTG	210178
EXP_CD630_210001_215000_s_PSO-60-4708	0.0713	CD0159/60	CD0159/60		CAJ66973.1	1947	AATTGTAGTTTTAGTTTATTTATTTAATAAATATTTCAAATAAAATAATGTTTAAATAAG	210233
EXP_CD630_210001_215000_s_PSO-60-4632	0.0735	CD0159/60	CD0159/60		CAJ66973.1	1948	ATTATTATTGTTCTTAAAGACAAAAAATCTTAGCTTAAAAATTTGTATCATATAAAATCC	210309
EXP_CD630_210001_215000_s_PSO-60-4532	0.0282	CD0159/60	CD0159/60		CAJ66973.1	1949	CAATAAAGTATAAAAGTATTTACATGTTTTTTCTATATATTTTATAAGTTTTAGGTATGG	210409
EXP_CD630_210001_215000_s_PSO-60-4343	0.01	CD0159/60	CD0159/60		CAJ66973.1	1950	ATAAGTATTGGTAATATAGTTTTTAGGGATGATTATTTTATGTAAAAAGTTGTTATTTGT	210598
EXP_CD630_210001_215000_s_PSO-60-4334	0.01	CD0159/60	CD0159/60		CAJ66973.1	1951	GGTAATATAGTTTTTAGGGATGATTATTTTATGTAAAAAGTTGTTATTTGTAAAGATAAA	210607
EXP_CD630_210001_215000_s_PSO-60-4230	0.01	CD0159/60	CD0159/60		CAJ66973.1	1952	TGAGAATTGTAATAAAAAGAGAACATATCCTTCAAATGGATGTAAACTTATAAATAACAT	210711
EXP_CD630_210001_215000_s_PSO-60-4052	0.01	CD0159/60	CD0159/60		CAJ66973.1	1953	AAAGTATAAGATATAATAATTATAAGTAATTTATGTATAAAATATAGATATATTTAGATT	210889
EXP_CD630_210001_215000_s_PSO-60-3980	0.01	CD0159/60	CD0159/60		CAJ66974.1	1954	TTATTATTATACAAAAATTTTGTATTAAAAAATATCTTTAAATTTGAAATATAATAAATG	210961
EXP_CD630_210001_215000_s_PSO-60-3876	0.01	CD0159/60	CD0159/60		CAJ66974.1	1955	GGTGTAATATGATTAATATTATTATTTGCGAAGGTAAAAAATCAGAGAGGGTAATTCTAA	211065
EXP_CD630_210001_215000_s_PSO-60-3826	0.01	CD0160	CD0160	putative two-component response regulator	CAJ66975.1	1956	GTAATTCTAAATGATTATATAAATACCTTTTTTTATAATTACAATTTTGAATACAATATC	211115
EXP_CD630_210001_215000_s_PSO-60-3693	0.01	CD0160	CD0160	putative two-component response regulator	CAJ66975.1	1957	ACTTAAATGATGAAAATGGATTTAATGTTTCAAAAGAAATCAAAAAATTTGATGAAAGTG	211248
EXP_CD630_210001_215000_s_PSO-60-3610	0.01	CD0160	CD0160	putative two-component response regulator	CAJ66975.1	1958	TCAAATAAATACATAAAGAAAGGTTATGAGATAGGAGTTTATAGATATTTAGAGAAGCCC	211331
EXP_CD630_210001_215000_s_PSO-60-3473	0.01	CD0160	CD0160	putative two-component response regulator	CAJ66975.1	1959	AAAATGTAAATGCAAGATATATTTCATAAAGGTAGATGATATTTTATATTTAGAAGTTTT	211468
EXP_CD630_210001_215000_s_PSO-60-3357	0.01	CD0160	CD0160	putative two-component response regulator	CAJ66975.1	1960	TGAAAGAAATAGAATCAAATCTAGAAGAACATAATTTTTTTAGATGTCATAAAAGCTACC	211584
EXP_CD630_210001_215000_s_PSO-60-3275	0.01	CD0160	CD0160	putative two-component response regulator	CAJ66975.1	1961	TATGCTAGATATAGAAAATAATATTGTATTTATAAATCAAAATTCAATAATTGTAAGTCG	211666
EXP_CD630_210001_215000_s_PSO-60-3201	0.01	CD0160/1	CD0160/1		CAJ66975.1	1962	TATTGAGAGAAAAGTTAAATAGTTGTTTGGTAGATGTAATAATTTGAGGTAAATTTTTGC	211740
EXP_CD630_210001_215000_s_PSO-60-3046	0.01	CD0160/1	CD0160/1			1963	AACAGATTGAATATATTAAGATTTTATTTTACAATTCTATTAACAATTTTATTTTAAAGA	211895
EXP_CD630_210001_215000_s_PSO-60-3003	0.01	CD0160/1	CD0160/1			1964	CAATTTTATTTTAAAGATTTAATTTAAAATTTAAATATGTATTATACATAATAAAATAAT	211938
EXP_CD630_210001_215000_s_PSO-60-2892	0.01	CD0160/1	CD0160/1			1965	GAGGTGTATTGTGGAAAATGGTAAATTTCAATTTTTTAAAGGTGTAAGAAATTGTTTTAA	212049
EXP_CD630_210001_215000_s_PSO-60-2765	0.01	CD0161	CD0161	putative lantibiotic ABC transporter,ATP-binding protein	CAJ66976.1	1966	GTTCCATCTATTTCTTTGTTAGTAAGTCAAAATATCATTAATAATATGCAAACATTTTCG	212176
EXP_CD630_210001_215000_s_PSO-60-2694	0.01	CD0161	CD0161	putative lantibiotic ABC transporter,ATP-binding protein	CAJ66976.1	1967	AGAAATATTAGTTTTGTTAATTATGTATTTAATCATAAATATAATTCCTTCAATTTTTCA	212247
EXP_CD630_210001_215000_s_PSO-60-2595	0.01	CD0161	CD0161	putative lantibiotic ABC transporter,ATP-binding protein	CAJ66976.1	1968	TTTTGAAAAACATATTGAAACAATGATGTTAGAGAAATCTTTAACTTTGAGTTTAAAAGA	212346
EXP_CD630_210001_215000_s_PSO-60-2512	0.01	CD0161	CD0161	putative lantibiotic ABC transporter,ATP-binding protein	CAJ66976.1	1969	ACATGATAAATAGAGCTCAATCTCAAAAAGGATTTAATATTACTATACTATCTGAAAACC	212429
EXP_CD630_210001_215000_s_PSO-60-2345	0.01	CD0161	CD0161	putative lantibiotic ABC transporter,ATP-binding protein	CAJ66976.1	1970	TCATTATATTCCATTAAATTAGGAAAGGAACAATATGATGTTAGTGTAAACAGAACTTGG	212596
EXP_CD630_210001_215000_s_PSO-60-2277	0.01	CD0161	CD0161	putative lantibiotic ABC transporter,ATP-binding protein	CAJ66976.1	1971	AAAGGCCTGGTACATAGATTATTTGTTGTCAAAAGGTTATGCTTACAAAGAGATTATGGT	212664
EXP_CD630_210001_215000_s_PSO-60-2207	0.01	CD0161	CD0161	putative lantibiotic ABC transporter,ATP-binding protein	CAJ66976.1	1972	GGTTCTAAACTTATTAATCATTATAAAAAATTAAAAGAGGATATTATATCTCAAGATATG	212734
EXP_CD630_210001_215000_s_PSO-60-2111	0.01	CD0161	CD0161	putative lantibiotic ABC transporter,ATP-binding protein	CAJ66976.1	1973	TGTACAGTTTTAGATTCAATTGTATCTGCAGGAATTATAGGATTTATAATAATTCAAGGT	212830
EXP_CD630_210001_215000_s_PSO-60-1952	0.01	CD0161	CD0161	putative lantibiotic ABC transporter,ATP-binding protein	CAJ66976.1	1974	GTAATACAAGATCTTTTTTATACAGATTTACTGTTTAAATTTCTAGATTATAACTGTAAA	212989
EXP_CD630_210001_215000_s_PSO-60-1910	0.01	CD0161	CD0161	putative lantibiotic ABC transporter,ATP-binding protein	CAJ66976.1	1975	CTAGATTATAACTGTAAAGAAGACTCAATTGAACATATAAAAATATTTGAAAAAATAGGG	213031
EXP_CD630_210001_215000_s_PSO-60-1747	0.01	CD0161	CD0161	putative lantibiotic ABC transporter,ATP-binding protein	putative lantibiotic ABC transporter,ATP-binding protein	1976	TTGCTATACTAGGAAAAAATGGTTCAGGTAAAACGACACTTTTAAAAATATTATTAGGTT	213194
EXP_CD630_210001_215000_s_PSO-60-1695	0.01	CD0161	CD0161	putative lantibiotic ABC transporter,ATP-binding protein	0	1977	ATTAGGTTTTTATGATGATTATGAAGGTGACATCTTGATAAATGGAAAAAATTTAAAGGA	213246
EXP_CD630_210001_215000_s_PSO-60-1463	0.01	CD0161	CD0161	putative lantibiotic ABC transporter,ATP-binding protein	0	1978	GAAGATGGATTAGAAACTATTTTAGGAACCTGGTTTGGTAAGAAGCAACTTTCTATGGGT	213478
EXP_CD630_210001_215000_s_PSO-60-1387	0.01	CD0161	CD0161	putative lantibiotic ABC transporter,ATP-binding protein	0	1979	CAATATCTAGAACTCTTATGAAAGATGCTGATATGTACATTTTTGATGAACCAGATTCAT	213554
EXP_CD630_210001_215000_s_PSO-60-1244	0.01	CD0161	CD0161	putative lantibiotic ABC transporter,ATP-binding protein	0	1980	CATATCCAACATGCAAAAAAGATAACTAACAATATTGTAGTTCTTGAAAATGGAAAGTTG	213697
EXP_CD630_210001_215000_s_PSO-60-1057	0.01	CD0162	CD0162	Radical SAM-family protein	0	1981	AAGCTGGAAAATCATATTTTATTTATGATGTTAATACGGATAAGATTTTAAAGGTAAATG	213884
EXP_CD630_210001_215000_s_PSO-60-974	0.01	CD0162	CD0162	Radical SAM-family protein	0	1982	AAAATTGAGCATAATTTAGAAAAAGAAAGTGACTGGAACATAGAAATAGAAGACGAAATT	213967
EXP_CD630_210001_215000_s_PSO-60-871	0.01	CD0162	CD0162	Radical SAM-family protein	Radical SAM-family protein	1983	GTAAAACAATGCACCCTGAAACTAAGTATATAAAATATCATATAGAAAATAATCTATCCT	214070
EXP_CD630_210001_215000_s_PSO-60-662	0.01	CD0162	CD0162	Radical SAM-family protein	Radical SAM-family protein	1984	CAATTAAATGAAGTTAGTGTTGGCTTTTATGGAGGAGAACCCTTACTTGAGTTTGATTTG	214279
EXP_CD630_210001_215000_s_PSO-60-558	0.01	CD0162	CD0162	Radical SAM-family protein	Radical SAM-family protein	1985	GGAAATATACTTTAATCTAACTACAAATGCAACTTTATTTAATGAGGAAATAATAGAATT	214383
EXP_CD630_210001_215000_s_PSO-60-467	0.01	CD0162	CD0162	Radical SAM-family protein	Radical SAM-family protein	1986	AGTTTAGATGGAGGAAAAGAAATTCATGATAAAAGTAGAAAATTTGCAAATACAGGAGAA	214474
EXP_CD630_210001_215000_s_PSO-60-378	0.01	CD0162	CD0162	Radical SAM-family protein	Radical SAM-family protein	1987	ACGTTACATAAAAAATAAATATCCAGAATATTATAAAAAGAATATTACATTTAATACAGT	214563
EXP_CD630_210001_215000_s_PSO-60-292	0.01	CD0162	CD0162	Radical SAM-family protein	Radical SAM-family protein	1988	CTATAGATGATTTTATATCTAAAAATGAGACTTTAAAAGATTCAAACTTTTTAGCTTCCA	214649
EXP_CD630_210001_215000_s_PSO-60-144	0.01	CD0162	CD0162	Radical SAM-family protein	Radical SAM-family protein	1989	CAACAAATTAAAATTTATAAAAGATGAGAGTATGTCACCTTTATCAAGAATAGAAAGAGC	214797
EXP_CD630_210001_215000_s_PSO-60-89	0.01	CD0162	CD0162	Radical SAM-family protein	Radical SAM-family protein	1990	AGAGCCTTATTAGATGATTTTAGATATGAGAAAAATATTGAAGGTAGATTAGAGTTACCA	214852
EXP_CD630_215001_220000_s_PSO-60-4929	0.01	CD0162	CD0162	Radical SAM-family protein	Radical SAM-family protein	1991	CTAAAATGGGTATGATTGGAAATTTAGATAGTGGAGTAGATATAGAAAAGGCTGAAAAAC	215012
EXP_CD630_215001_220000_s_PSO-60-4811	0.01	CD0162	CD0162	Radical SAM-family protein	Radical SAM-family protein	1992	TTGTGATATATGTATAGCTAAGATTGATGATACTAAATGTAATGAAAATGAAATAAAACC	215130
EXP_CD630_215001_220000_s_PSO-60-4701	0.01	CD0162/3	CD0162/3			1993	ACTGCGTTTTGAAATCTCTAGGATATCAATATTAAATTTTCTAATGAAAGGAAAGATGGG	215240
EXP_CD630_215001_220000_s_PSO-60-4586	0.01	CD0163	CD0163	hypothetical protein	hypothetical protein	1994	ATCATTGCAATAAAATTTCAGATATAGAAATTAATTCACTGGTTAGTCCTTCTGGCTGGG	215355
EXP_CD630_215001_220000_s_PSO-60-4503	0.01	CD0163	CD0163	hypothetical protein	CAJ66978.1	1995	GTTAATAATATTATTACTAAAGTTACAAATGATTTTCAAAGTGAACTTAAAAAGAATTCT	215438
EXP_CD630_215001_220000_s_PSO-60-4391	0.01	CD0163	CD0163	hypothetical protein	CAJ66978.1	1996	TTCCTAAATTAAAAGTAGCTCTAAAAGAAGGTAAAAAGATATTATATACACGTGATGATC	215550
EXP_CD630_215001_220000_s_PSO-60-4310	0.01	CD0163	CD0163	hypothetical protein	CAJ66978.1	1997	TATCTCATTATGAATTCAAAAAGATTAATGAATGGAATTTAGAAAAATATGAAATAAGAG	215631
EXP_CD630_215001_220000_s_PSO-60-4196	0.01	CD0163	CD0163	hypothetical protein	CAJ66978.1	1998	ATGGAGGGTTAGATACTTTTGATGTAAATATAAGGATAGGAGAAGAACTAAGAAAAAGGG	215745
EXP_CD630_215001_220000_s_PSO-60-4089	0.01	CD0163	CD0163	hypothetical protein	hypothetical protein	1999	AAAATGATTCCTATACCAGAGTTTATGTTTGATGATTCGATAAGTAGTAAGACAAAGATT	215852
EXP_CD630_215001_220000_s_PSO-60-4009	0.01	CD0163	CD0163	hypothetical protein	hypothetical protein	2000	AAAAGATAAAGAGGTAGAGGCAAAGCCAGATTTAATAATTATAGAAGTTCCAGGAGAATT	215932
EXP_CD630_215001_220000_s_PSO-60-3861	0.01	CD0163	CD0163	hypothetical protein	hypothetical protein	2001	TGTATTCCATCAAGTATATATGATAGAGAATATTGTGAAGAACTTAAATATTTTATTAAA	216080
EXP_CD630_215001_220000_s_PSO-60-3776	0.01	CD0163	CD0163	hypothetical protein	hypothetical protein	2002	ATTTTAGTATAGAGAAAAAAGTTATAGATACATATGAGACAGAGGTGAAGCAAAAATTTT	216165
EXP_CD630_215001_220000_s_PSO-60-3685	0.01	CD0163	CD0163	hypothetical protein	hypothetical protein	2003	TGAAGATATAGAAGATTATGAAAAAACATTTTTTATACATGATAATAAACAATTACTAGA	216256
EXP_CD630_215001_220000_s_PSO-60-3543	0.01	CD0163A	CD0163A	hypothetical protein	hypothetical protein	2004	ACTGAAAAGGAATTACTACTAGAGAATATATTTTTTGATGTGACTGGAATTAATTTTAAT	216398
EXP_CD630_215001_220000_s_PSO-60-3451	0.01	CD0163A	CD0163A	hypothetical protein	hypothetical protein	2005	TTCACCGTCTTTACATATACAGCCAAGAGAATTACTTTTAGTATTTTGCGAGGTAATAGA	216490
EXP_CD630_215001_220000_s_PSO-60-3397	0.01	CD0163A	CD0163A	hypothetical protein	hypothetical protein	2006	AATAGAAAACTTTAATATAAAAATTCCAGAGGAAAAACTTTTGAATAGGCAATTTACGAG	216544
EXP_CD630_215001_220000_s_PSO-60-3320	0.01	CD0163A/B	CD0163A/B			2007	AAATAATCAATATGGTATAGGTTAATAAAGGTATAAAGTAAGTGATCTTATAGAAAAGGG	216621
EXP_CD630_215001_220000_s_PSO-60-3209	0.01	CD0163B	CD0163B	hypothetical protein	hypothetical protein	2008	TGAGACAAGAGGTGTTTGTACTATTATGTGTCCTTATACTTGTAAGATGATGGCATCTTC	216732
EXP_CD630_215001_220000_s_PSO-60-3084	0.01	CD0163B/64	CD0163B/64			2009	AATTGATACATGGCCAAAGAACTCCTGATGGAATGTAAATATTTCAGTAATAAGTATACT	216857
EXP_CD630_215001_220000_s_PSO-60-2982	0.01	CD0163B/64	CD0163B/64			2010	CTTTATTTCCTTTTATTATAAAAATATGCAGTTGATTATAATTAAGAGTGTGATTTTATA	216959
EXP_CD630_215001_220000_s_PSO-60-2848	0.01	CD0163B/64	CD0163B/64		CAJ66979.1	2011	TGATTTTTACAATTTAAAAGTATAAATTAATTAAAAGTTATTATAATAAATTATACTTAT	217093
EXP_CD630_215001_220000_s_PSO-60-2793	0.01	CD0163B/64	CD0163B/64		CAJ66979.1	2012	CTTATTTAAATAGTAAGAATTAAAAGTAAAGTTTTTAAATATATTTGTAAAAATGTATAT	217148
EXP_CD630_215001_220000_s_PSO-60-2646	0.01	CD0163B/64	CD0163B/64		CAJ66979.1	2013	GATATACAATATTATTATAAAAAATAAATATTATTTATTTTAGATTTTAGAAATTGAAAT	217295
EXP_CD630_215001_220000_s_PSO-60-2570	0.01	CD0163B/64	CD0163B/64		CAJ66979.1	2014	GGTAATTAGATGATTAGTATGATTATGATGCTTATTGGAGTATTATTTATAGTGTTTGGG	217371
EXP_CD630_215001_220000_s_PSO-60-2474	0.01	CD0164	CD0164	putative membrane protein	CAJ66979.1	2015	CCAGGTTTTTATGGAGTTGGGCAAAATGCAGTAAGAAAAAATGCTATAGGGATTATAGCA	217467
EXP_CD630_215001_220000_s_PSO-60-2389	0.0123	CD0164	CD0164	putative membrane protein	CAJ66979.1	2016	GAAATGGGTTAGATAGTATTGATTCAATTCTTACCTATGGAGTATTTTTAGTGATAGAGT	217552
EXP_CD630_215001_220000_s_PSO-60-2250	0.159	CD0164/5	CD0164/5			2017	TTTTGATTTTGATATATGTTTATATAAAAAAATTGTAGATAAATTTTATAAAATAGTTTT	217691
EXP_CD630_215001_220000_s_PSO-60-2188	0.114	CD0164/5	CD0164/5			2018	CTACAATTTTTTTATATTTATTATATTTTATGAGAAGTAATAGTATAAAATATTATTGAA	217753
EXP_CD630_235001_240000_s_PSO-60-1442	0.293	CD0180	CD0180	hypothetical protein	hypothetical protein	2207	CTGGATTAAATAAACAATCTGATATTAGAAAAAGAGTAATAAACATGTTCAGTGAAAAAT	238499
EXP_CD630_255001_260000_s_PSO-60-1055	0.107	CD0199	CD0199	putative membrane-associated nucleotidase	CAJ67016.1	2393	AGTTATTTTAGTGCTAGATATAAAGATGGTGATAATAACACTGAAAGTTACATTGAGACG	258886
EXP_CD630_260001_265000_s_PSO-60-3388	0.18	CD0202	CD0202	conserved hypothetical protein	0	2418	GGAAGAAACTTAAAGAAAAAGTTTAATAATTTAACAGTGAGATAGGTATAGCCTACTCCT	261553
EXP_CD630_260001_265000_s_PSO-60-3324	0.0753	CD0202	CD0202	conserved hypothetical protein	0	2419	TGTTTTTATAATCAACACAAGCAAACTGAGCAAAACTTTTTAACTTATTGTCTGAACATG	261617
EXP_CD630_260001_265000_s_PSO-60-3165	0.0397	CD0202	CD0202	conserved hypothetical protein	0	2420	CTTTTACAATTGAATTGCGAGAAAAATCTTTTTCATATCCATCACTTTTCCCTGTTCCTG	261776
EXP_CD630_260001_265000_s_PSO-60-3122	0.0606	CD0202	CD0202	conserved hypothetical protein	0	2421	ACTTTTCCCTGTTCCTGAAAAATCAAAAGCAAATATATTTACATTATGTTTGGCAAGTGG	261819
EXP_CD630_260001_265000_s_PSO-60-2964	0.0481	CD0202/3	CD0202/3		0	2422	TCATTGTATCTCCATTTGGTATTTTTATATGTTTCCAACTCATTTGATTTTCCTTTCTCT	261977
EXP_CD630_260001_265000_s_PSO-60-2912	0.208	CD0202/3	CD0202/3		0	2423	CTTTCTCTATTATAAAATATAATAATTTTTATGTTCTGTTTTATATATTATTCATATTTT	262029
EXP_CD630_265001_270000_s_PSO-60-3160	0.337	CD0204	CD0204	putative signaling protein	putative signaling protein	2469	AAACTCTTTTACAATAACAATGACATTTATAATCACATGTATTATTGGAATTATAACATT	266781
EXP_CD630_270001_275000_s_PSO-60-386	0.364	CD0210/11	CD0210/11		CAJ67026.1	2542	GTAAAATCATAAATTTAAGTTATTTACAATATGTTTTATATTAAGAATTGATTATTTGGA	274555
EXP_CD630_270001_275000_s_PSO-60-166	0.0469	CD0210/11	CD0210/11		CAJ67026.1	2543	AAGTTAAAATTCAGATTAAATTTAGACCTTTAGAATAAATAAAAATAAACATTAGGTTTA	274775
EXP_CD630_270001_275000_s_PSO-60-61	0.0238	CD0210/11	CD0210/11		CAJ67026.1	2544	TTGGAGATTTTATAAGTGATACTAACTTAAAACCTCTAAAACATTACAATATTCAATTGG	274880
EXP_CD630_275001_280000_s_PSO-60-4871	0.01	CD0211	licC	CTP:phosphocholine cytidylyltransferase	CAJ67026.1	2545	AATGTCTATTAGAAAAGGGGATAAAAGATATAAAAGTTGCAGTAGGTTATTTAAAAGAAA	275070
EXP_CD630_275001_280000_s_PSO-60-4748	0.0116	CD0211	licC	CTP:phosphocholine cytidylyltransferase	CAJ67026.1	2546	ACAATAATATTTATACTATGTATTTATTAAGAGAACATTTACCTGATAGCTATGTTATAG	275193
EXP_CD630_275001_280000_s_PSO-60-4654	0.01	CD0211	licC	CTP:phosphocholine cytidylyltransferase	CAJ67026.1	2547	TCCAGATATAAAGGAATCCACTTATTTTACTCTTTATAAAGAAAATTTTAACAATGAGTT	275287
EXP_CD630_275001_280000_s_PSO-60-4617	0.01	CD0211	licC	CTP:phosphocholine cytidylyltransferase	CAJ67026.1	2548	AAAGAAAATTTTAACAATGAGTTTATATTTAAATTTGATGAAAATAATAAGGTTTATGAT	275324
EXP_CD630_275001_280000_s_PSO-60-4503	0.01	CD0211	licC	CTP:phosphocholine cytidylyltransferase	CAJ67026.1	2549	TTAACAGATGGAAATATTATAGCAAAAAAATTAGAGGAAACAATAGAAAATGGAGACTTT	275438
EXP_CD630_275001_280000_s_PSO-60-4384	0.01	CD0211	licC	CTP:phosphocholine cytidylyltransferase	CAJ67026.1	2550	TCAGAAAATAGATTTTAAAGATTGTTTTGAAATAGATAATGAAAAAGATTTGAGATTTTC	275557
EXP_CD630_275001_280000_s_PSO-60-4334	0.01	CD0211	licC	CTP:phosphocholine cytidylyltransferase	CAJ67026.1	2551	TGAGATTTTCGGAAAAATGTATAGTGCAAAATAATAAATTTACAATGAAGAAAATTTTAC	275607
EXP_CD630_275001_280000_s_PSO-60-4222	0.01	CD0212	CD0212	putative choline sulfatase	CAJ67026.1	2552	ATGAACCAAGAGCATTTTGATATAAAAACATCACTAGATTATATTAATGAGTATGAGAAG	275719
EXP_CD630_275001_280000_s_PSO-60-4089	0.01	CD0212	CD0212	putative choline sulfatase	CAJ67026.1	2553	CAGAAGAACATATTAGAAAAGCATTGAAATTTAGACCAAATAATTATGATAATAATTTTT	275852
EXP_CD630_275001_280000_s_PSO-60-3990	0.01	CD0212	CD0212	putative choline sulfatase	CAJ67026.1	2554	ATGCCATTAAATCAGCTGTGTTAAGTGTGACATTCTTAAAACATTTTGCTAAGATTCAGG	275951
EXP_CD630_275001_280000_s_PSO-60-3848	0.01	CD0212	CD0212	putative choline sulfatase	CAJ67026.1	2555	AGATACAAATGTACTTGAAGATTTAAAAAGATTTTTTGGTTTTATTGAACTAAGTATTGC	276093
EXP_CD630_275001_280000_s_PSO-60-3823	0.01	CD0212	CD0212	putative choline sulfatase	CAJ67026.1	2556	AAAAGATTTTTTGGTTTTATTGAACTAAGTATTGCTAAATTTCCTGTCTGCTTTTATGGG	276118
EXP_CD630_275001_280000_s_PSO-60-3659	0.01	CD0212	CD0212	putative choline sulfatase	putative choline sulfatase	2557	AGATTTTCAAAAAAAATTATATACTGTTATTAACAATTCTGAGATATCTTCAATATGTCC	276282
EXP_CD630_275001_280000_s_PSO-60-3626	0.01	CD0212	CD0212	putative choline sulfatase	CAJ67027.1	2558	CAATTCTGAGATATCTTCAATATGTCCAATAGAAAGTTTTAAATCTATGACTGCAAAAGA	276315
EXP_CD630_275001_280000_s_PSO-60-3451	0.01	CD0212	CD0212	putative choline sulfatase	CAJ67027.1	2559	GGTTTTTTTAAGTATTATAGAGTAAATAATGGCATTAGTTTAAATTCAGATAAAGATGTT	276490
EXP_CD630_275001_280000_s_PSO-60-3378	0.01	CD0212	CD0212	putative choline sulfatase	CAJ67027.1	2560	CAATAAAGCTAGGGTTTAAAGAAAAAAATAAAAAGTTAGTTTTCACTATATTTATAGATG	276563
EXP_CD630_275001_280000_s_PSO-60-3323	0.01	CD0212	CD0212	putative choline sulfatase	CAJ67027.1	2561	AGATGCTTTATCTCAAAAATATTTATTGGAAACCAAATATAAATCAATGCCTTACACAAA	276618
EXP_CD630_275001_280000_s_PSO-60-3194	0.01	CD0212	CD0212	putative choline sulfatase	CAJ67028.1	2562	GACAAGTGTAGTTACAGGGTTATATACAACTAATCATCATTTTTTACATTCTAGTGCAGG	276747
EXP_CD630_275001_280000_s_PSO-60-3122	0.01	CD0212	CD0212	putative choline sulfatase	CAJ67028.1	2563	TGATGATATAGATTTGTTCAGTGAGATTATGAAAAAAAATGAATATTTCACTGCAAATAT	276819
EXP_CD630_275001_280000_s_PSO-60-2948	0.01	CD0212	CD0212	putative choline sulfatase	CAJ67028.1	2564	GCATATTGAATCATTTAAAGAAACCAATCAATTTGTGTTTATGTCTTTGAGTGATGTTCA	276993
EXP_CD630_275001_280000_s_PSO-60-2917	0.01	CD0212	CD0212	putative choline sulfatase	CAJ67028.1	2565	TTTGTGTTTATGTCTTTGAGTGATGTTCATAAAATATTGGATGATATTGAAAATTATAGT	277024
EXP_CD630_275001_280000_s_PSO-60-2814	0.01	CD0212	CD0212	putative choline sulfatase	CAJ67028.1	2566	CATCTTTATCAAAAAGGAGTTCATTTGTAAGTGCATGGCAAAAATATGATGAAGAGGCTA	277127
EXP_CD630_275001_280000_s_PSO-60-2673	0.01	CD0212	CD0212	putative choline sulfatase	CAJ67028.1	2567	AAGAAGAGTATTTAATTAGTATTTTTTCAGATCATGGAGCTTCATTTTTAGGTAAAGATG	277268
EXP_CD630_275001_280000_s_PSO-60-2611	0.01	CD0212	CD0212	putative choline sulfatase	CAJ67028.1	2568	TTTTTATTAAAATCAAATATAACTAATAGTGTATTAATGGTTAGAGGGTCTGGAAGTGCC	277330
EXP_CD630_275001_280000_s_PSO-60-2495	0.01	CD0212	CD0212	putative choline sulfatase	CAJ67028.1	2569	ATTAGCAAATATAGAACATGATTTATCTAAGTATGATTGTGTACTTCCAAAAACACTAGG	277446
EXP_CD630_275001_280000_s_PSO-60-2345	0.01	CD0212	CD0212	putative choline sulfatase	CAJ67028.1	2570	ATTAGAAACAAAAGGCATTACTGATATAGATGGAACCATTAATTTTGATGAATACAGTGA	277596
EXP_CD630_275001_280000_s_PSO-60-2198	0.01	CD0212/3	CD0212/3		CAJ67028.1	2571	AAGAAATATTAAATACTAATATTAAAAATTATTTACATATTAAATAGATATAATTTATTG	277743
EXP_CD630_275001_280000_s_PSO-60-2097	0.209	CD0212/3	CD0212/3			2572	CAAAATATAACTATTGAATTAGAGGGAATAAAAATTTTTACACAAAAAATGAGATACTCA	277844
EXP_CD630_280001_285000_s_PSO-60-4294	0.273	CD0216/7	CD0216/7			2598	GGAGTGTGTCAACTTAGAGGTTAATTAGGTGTTTAATCAAAGTTAATGCCTTTAGAATAC	280647
EXP_CD630_290001_295000_s_PSO-60-2370	0.376	CD0225/6	CD0225/6		CAJ67044.1	2712	TTGATAGCTAGAATATATATTTTAGATATTTAGATTTGAAGAGATGTAATAATGTGATGA	292571
EXP_CD630_290001_295000_s_PSO-60-2294	0.221	CD0225/6	CD0225/6		CAJ67044.1	2713	CATCTCTTTTTTATTTATATAAGAAATAATAGTTCAGCTTAAATTAAAATATACTGTGTT	292647
EXP_CD630_290001_295000_s_PSO-60-2207	0.181	CD0225/6	CD0225/6		CAJ67044.1	2714	AATAGTAATCATAATAAAGGAAAGTATTAATAAAAGGGTATGGTAGTCAATTAAAAAAAT	292734
EXP_CD630_290001_295000_s_PSO-60-2090	0.0602	CD0225/6	CD0225/6		CAJ67044.1	2715	AGTGAAACTAAATCTAAAGTTTTAATGAATATAAAAGAAATTAATTTAACAAAGTAGTCT	292851
EXP_CD630_290001_295000_s_PSO-60-1943	0.0498	CD0225/6	CD0225/6		CAJ67044.1	2716	ATTTTGAACGAAATAAGTTCACTAATAAATATACTGGCATTGACCCAATTATCTGGTAGT	292998
EXP_CD630_290001_295000_s_PSO-60-1779	0.125	CD0226	CD0226	putative transglycosylase	CAJ67044.1	2718	TAATGGATATAATTTATCATCTAATTCTGAAAAACTGTTTAATGAACTTGATAGTGTAGC	293162
EXP_CD630_290001_295000_s_PSO-60-1706	0.0949	CD0226	CD0226	putative transglycosylase	putative transglycosylase	2719	GGTAAGTTTATTGAAGTTGATACAAAAGATAAAAGTGTAAAGTCGAGAATTGAAAATGCT	293235
EXP_CD630_290001_295000_s_PSO-60-1457	0.391	CD0226	CD0226	putative transglycosylase	CAJ67045.1	2720	GGTACTAGACATATTAAGGAATATATAGATATGTTTGGAGGTAGCATAGAAATGGGATTG	293484
EXP_CD630_290001_295000_s_PSO-60-1357	0.165	CD0226	CD0226	putative transglycosylase	CAJ67045.1	2721	GCGTAGAATCAATTTCTGACTTGTATAAAATGCCAAAGGAGACACAAAATTATATACCTA	293584
EXP_CD630_290001_295000_s_PSO-60-1256	0.0379	CD0227	CD0227	conserved hypothetical protein	CAJ67045.1	2722	TAAATATAGACAAGCTAAATATAAGTCCAAGTAGAAGTATAGAAGTTAAAAAGACAAAGG	293685
EXP_CD630_290001_295000_s_PSO-60-1202	0.0443	CD0227	CD0227	conserved hypothetical protein	CAJ67045.1	2723	CAAAGGAAAATAATAAGTTTTCTGACAGCTTAAACTTTGTAAAACAATCTTCTTCACTAG	293739
EXP_CD630_290001_295000_s_PSO-60-1102	0.44	CD0227	CD0227	conserved hypothetical protein	CAJ67045.1	2724	GGAGAGGCTTGTACTTACACAAAACTATGGTGACATTAGTAGATATAAAAATGCAGTAAA	293839
EXP_CD630_290001_295000_s_PSO-60-942	0.111	CD0227	CD0227	conserved hypothetical protein	CAJ67045.1	2725	AAACTTGAGGATATGACTAGTAAACTACTTAATGAAGAAAAAGAAAATATAGATATTGTT	293999
EXP_CD630_290001_295000_s_PSO-60-755	0.298	CD0228	fliN	flagellar motor switch protein	CAJ67045.1	2727	AAAGACTGGGATTATAGAGGAAAATCAAAATGTTTTTAATGCTAAAGTAAATGTGGCTGT	294186
EXP_CD630_290001_295000_s_PSO-60-643	0.0807	CD0228	fliN	flagellar motor switch protein	CAJ67045.1	2728	GGTTCTATAATAAAACTAAATAAGAATGTAGATGAAAAATTAGACATATATGCAAATGAC	294298
EXP_CD630_290001_295000_s_PSO-60-595	0.45	CD0228	fliN	flagellar motor switch protein	CAJ67045.1	2729	TATGCAAATGACAGATTGTTTGCTTATGGAGAAAGTATTATTACAAATGAAACATTATCT	294346
EXP_CD630_290001_295000_s_PSO-60-446	0.0428	CD0228/9	CD0228/9		CAJ67045.1	2730	GTATTTTTATAAAAAATTTAAAATCTATTTGAATCGTATAAATATTTTTCTTCTTTGAGC	294495
EXP_CD630_290001_295000_s_PSO-60-353	0.0199	CD0228/9	CD0228/9		CAJ67046.1	2731	TGAGGTTATGAATATTAAAAGTGTAAGTTCAAATATTGTAGTAAATAATTATCTAAAGAA	294588
EXP_CD630_290001_295000_s_PSO-60-242	0.273	CD0229	flgM	negative regulator of flagellin synthesis (anti-sigma-d factor)	CAJ67046.1	2732	CAAAATAGAACTATCTAAATTTGCAAAGGAAATGTCAAGTGTATCAAATATGAGCGATGA	294699
EXP_CD630_290001_295000_s_PSO-60-178	0.165	CD0229	flgM	negative regulator of flagellin synthesis (anti-sigma-d factor)	CAJ67046.1	2733	GCTAGAAATAAAAAAATAGAAGAAATAAAAAGTGCATTAGAAAATGGAACTTACAAAATT	294763
EXP_CD630_290001_295000_s_PSO-60-76	0.289	CD0229/30	CD0229/30		CAJ67046.1	2734	GGATAAAGTAATGATTACAGACTTAAAAGTCATAATATATGAAGAAAAAAAGATAATTAG	294865
EXP_CD630_295001_300000_s_PSO-60-4934	0.102	CD0230		putative flagellar biosynthesis protein	CAJ67046.1	2735	CTAGAAGATATTAGTAGAGAACTTGCATCTATAGAAATAAAAAGAAGACAACTTTTAGGG	295007
EXP_CD630_295001_300000_s_PSO-60-4700	0.335	CD0230/31	CD0230/31		CAJ67046.1	2737	GTTGATAAACAAACTACAACTTATAATTCTTATGGAAACATTAGAAAATAGATATTGGGA	295241
EXP_CD630_295001_300000_s_PSO-60-4208	0.46	CD0231	flgK	putative flagellar hook-associated protein	CAJ67046.1	2742	GTCTAGTGGTAGAAAATGCATCTAATTTAGCGACTTTAATAAGCGAAAGTTATAAGAAGC	295733
EXP_CD630_295001_300000_s_PSO-60-3942	0.227	CD0231	flgK	putative flagellar hook-associated protein	CAJ67046.1	2744	AATATGCTTTCAGATGGTAAATTGGAACTTAATGAGTTGAAAAATGCAGATGGAACTTGG	295999
EXP_CD630_295001_300000_s_PSO-60-3651	0.429	CD0231	flgK	putative flagellar hook-associated protein	CAJ67046.1	2747	CTTACTACTGAAGAAGCTTCAAAGATTGCTAAGTTAAAGGATGAAAAAATAGATATTGGG	296290
EXP_CD630_295001_300000_s_PSO-60-3442	0.093	CD0231	flgK	putative flagellar hook-associated protein	CAJ67046.1	2749	TGTATCTTTAGATGAAGAAATGACAGAACTCATGAAAGTACAACGTTCCTATCAAGCTAG	296499
EXP_CD630_295001_300000_s_PSO-60-3425	0.331	CD0231	flgK	putative flagellar hook-associated protein	CAJ67046.1	2750	AAATGACAGAACTCATGAAAGTACAACGTTCCTATCAAGCTAGTGCAAAAGTTATGTCAA	296516
EXP_CD630_295001_300000_s_PSO-60-3268	0.0784	CD0232	flgL	flagellar hook-associated protein	CAJ67046.1	2751	TCTAAATTCATTGCAAGATAATTTGCAAAGATTAGACAAGGTCAATAGACAAATCAACAC	296673
EXP_CD630_295001_300000_s_PSO-60-3155	0.0354	CD0232	flgL	flagellar hook-associated protein	CAJ67046.1	2752	TGAATTCAAAAAGTGAAATAAAAACTATGGAAACTTATATTGAAAATTGTAAAGATACAG	296786
EXP_CD630_295001_300000_s_PSO-60-3042	0.0388	CD0232	flgL	flagellar hook-associated protein	CAJ67046.1	2753	GCAGATATAAAGAAGGGTTTGGTATCAAGTGGGAATGGTTCATATTCAGATGACGAAATA	296899
EXP_CD630_295001_300000_s_PSO-60-2842	0.128	CD0232	flgL	flagellar hook-associated protein	CAJ67046.1	2754	AGTAAGTTTAAAGTTTAATACTAGCTTAAATCTTAATAAATTAAATGATTCTTTAAGTGT	297099
EXP_CD630_295001_300000_s_PSO-60-2769	0.17	CD0232	flgL	flagellar hook-associated protein	CAJ67046.1	2755	GGAATCAGTGTAGATTATAATGTTAAGTTGAGTAGTCTTGGGTTTGATCCAACAAAAACT	297172
EXP_CD630_295001_300000_s_PSO-60-2711	0.0363	CD0232	flgL	flagellar hook-associated protein	CAJ67046.1	2756	CTGATCCATTTGAAAAGTTAAATAATATATCGAAGAAACTGGCAAATCCAAGTGATGCAA	297230
EXP_CD630_295001_300000_s_PSO-60-2560	0.0372	CD0232	flgL	flagellar hook-associated protein	CAJ67046.1	2757	AAACACAGTAGATGCCATGAAAGAAAAAAATGATGAAGGTTTGATACAGTTAAAGGATGT	297381
EXP_CD630_295001_300000_s_PSO-60-2506	0.203	CD0232	flgL	flagellar hook-associated protein	CAJ67046.1	2758	GGATGTTTTATCGCAAAATGATGAAATAGATTATGGGGAAAAGCTTGTTCAATTAAAGGC	297435
EXP_CD630_295001_300000_s_PSO-60-2363	0.162	CD0232/3	CD0232/3		CAJ67046.1	2759	ACGCAGATATGATGAAGATTACATTAAAAAAAGGAATACTAGGATTTGAAAACTTAAAAG	297578
EXP_CD630_295001_300000_s_PSO-60-2305	0.0638	CD0233	CD0233	conserved hypothetical protein	CAJ67046.1	2760	AGAGTATGAGCTTTTAGATATAGAAAATGAAGATATTTTAAAAGAATTTAATTCTACTGA	297636
EXP_CD630_295001_300000_s_PSO-60-2165	0.0791	CD0233	CD0233	conserved hypothetical protein	CAJ67046.1	2761	TAGAAAAACTTGAAGTAAAATCTCCAAATGATATTATGTTGCTTAATATAATCACTGTTG	297776
EXP_CD630_295001_300000_s_PSO-60-1850	0.0559	CD0234	csrA	carbon storage regulator	CAJ67046.1	2764	AAGTATCTTAAGAAAAGAAATATATGAAAAAGTAAAAAATGAAAATATAAAAGCCACAAA	298091
EXP_CD630_295001_300000_s_PSO-60-1651	0.112	CD0235	fliS1	flagellar protein FliS	CAJ67046.1	2765	GATGGTGCAGTAAAATATACAAAAATAGCTAGAGGAGCTATTATAGATAAAAATACACGA	298290
EXP_CD630_295001_300000_s_PSO-60-1607	0.0983	CD0235	fliS1	flagellar protein FliS	CAJ67046.1	2766	AGATAAAAATACACGAAAAGCACATAGAGAGCTTATAAGAGTTCAAGATATATTTACAGA	298334
EXP_CD630_295001_300000_s_PSO-60-1386	0.0833	CD0235/6	CD0235/6			2768	ATGAGGCTGATAGAAAAAGTAGAGAAGAAAGAAGTAGGTATAAATGATGGAGTTAGATTT	298555
EXP_CD630_295001_300000_s_PSO-60-1284	0.0688	CD0236	fliS2	flagellar protein	flagellar protein	2769	GCTTGTAGATGGTACAGTCAAGTATACTAATATATCTAAAGTTGCACTTTTAAATAAAGA	298657
EXP_CD630_295001_300000_s_PSO-60-972	0.353	CD0236/7	CD0236/7		CAJ67047.1	2772	GGATAAACATATGTCAAGTATAAGTCCAGTAAGAGTTACAGGCCTTTCAGGAAATTTTGA	298969
EXP_CD630_295001_300000_s_PSO-60-867	0.0687	CD0237	fliD	flagellar cap protein	CAJ67047.1	2773	AGTTAATAAAGCGAAACAAGATCAACAAATAGTTAAATGGAAACAAGAAATATACAGGGA	299074
EXP_CD630_295001_300000_s_PSO-60-781	0.0734	CD0237	fliD	flagellar cap protein	CAJ67047.1	2774	ATGACAAGTATTTAAATGGAGACTCTCCTAATAGTATAACAAATAAAAAAGCATATTCTG	299160
EXP_CD630_295001_300000_s_PSO-60-590	0.434	CD0237	fliD	flagellar cap protein	CAJ67047.1	2776	AGTGACCCTATTGTTCAACAGTTTCCTCCAAATGCTAGTGGAGCAAGTTCTTTAAATATA	299351
EXP_CD630_295001_300000_s_PSO-60-349	0.0641	CD0237	fliD	flagellar cap protein	CAJ67048.1	2778	ATAGTTTAGCTGGACAAATTGCCAGTGATAATGGTATTACATTTACAACTGATGCTAGTG	299592
EXP_CD630_295001_300000_s_PSO-60-287	0.182	CD0237	fliD	flagellar cap protein	CAJ67048.1	2779	ACTAAATCTGCAGTAGTATATGGAAAAAATTTAGAAGCTGATGTAACTGATGACCAAGGA	299654
EXP_CD630_295001_300000_s_PSO-60-144	0.0582	CD0237	fliD	flagellar cap protein	CAJ67048.1	2780	ACTGGTTTCTGTTACTGACACTGAAGAAGCTACTAAAAATATGAAAGCATTTGTAGATGA	299797
EXP_CD630_300001_305000_s_PSO-60-4721	0.0633	CD0237	fliD	flagellar cap protein	CAJ67049.1	2784	TGATGATAAGGGTATGTTTGAAAAATTAAAAAAAATTGTATTTGAATATTCTGGAAGTTC	300220
EXP_CD630_300001_305000_s_PSO-60-4480	0.348	CD0237/8	CD0237/8			2786	TCTTCACAAATGAACTATTTCTCACAAGCACAAGGTAATTAATTATGGACAAGTTAGAAG	300461
EXP_CD630_300001_305000_s_PSO-60-4377	0.0841	CD0238	CD0238	conserved hypothetical protein	CAJ67050.1	2787	TTTTATTGAAAAAATGGAGTATAAAAATATAAGTTTTCAATTAGATGAGAGACAAAACAT	300564
EXP_CD630_300001_305000_s_PSO-60-4215	0.386	CD0238	CD0238	conserved hypothetical protein	CAJ67050.1	2788	ACAATTATCAGAAGTAAAAAAAGAATTACATGAGTACAAGCTTACTAAACAGGTAAACAC	300726
EXP_CD630_300001_305000_s_PSO-60-4085	0.19	CD0238/9	CD0238/9			2789	TGTCCGATAATATAAACGGATAGTTAATACAAAAGTTAAAAGTAGAAATGACAAGGATGT	300856
EXP_CD630_300001_305000_s_PSO-60-3769	0.381	CD0239	fliC	flagellin subunit	flagellin subunit	2792	GGTTCGTTAGAAGAAACTGGAAATATACTACAAAGAATGAGAACTTTATCATTACAATCT	301172
EXP_CD630_300001_305000_s_PSO-60-3690	0.134	CD0239	fliC	flagellin subunit	CAJ67052.1	2793	CTGAAGAAAGAGAAAAGATAGCTGATGAGTTAACACAATTAAAAGATGAGATTGAAAGAA	301251
EXP_CD630_300001_305000_s_PSO-60-3589	0.0649	CD0239	fliC	flagellin subunit	CAJ67052.1	2794	GGAACTTCTTCAACAATAAGATTACAAGTTGGAGCAAGTTATGGAACTAATGTTTCAGGT	301352
EXP_CD630_300001_305000_s_PSO-60-3510	0.041	CD0239	fliC	flagellin subunit	CAJ67052.1	2795	AGATAAAAATTCAATTAGTAAATACTGCAAGTATAATGGCTTCAGCTGGTATAACAACTG	301431
EXP_CD630_300001_305000_s_PSO-60-3101	0.152	CD0239/40	CD0239/40		CAJ67052.1	2799	AGAAAGGATAAGGCTTTGCTTTATTCTTTTCTTTTTTTAGAAATATAGTTTTGAAAGGAA	301840
EXP_CD630_300001_305000_s_PSO-60-2966	0.167	CD0240	CD0240	putative glycosyltransferase	CAJ67052.1	2800	ATCAGTATTGAGAAATTCAATAGAGAGTGAACTTATAATAGTTGATACAGGTTCTACAGA	301975
EXP_CD630_300001_305000_s_PSO-60-2887	0.106	CD0240	CD0240	putative glycosyltransferase	CAJ67052.1	2801	AAACAATATACAGAAAAGGTATATTTTCATAATTGGAATGATGATTTTTCTAGTATGAGA	302054
EXP_CD630_300001_305000_s_PSO-60-2744	0.0604	CD0240	CD0240	putative glycosyltransferase	CAJ67052.1	2802	AAAGTTTTTTGAAAGTGGTCTTAATAAAAAATTTAACTCTGCCTCAGTACGACTAAAAAA	302197
EXP_CD630_300001_305000_s_PSO-60-2645	0.0587	CD0240	CD0240	putative glycosyltransferase	CAJ67052.1	2803	AGTGTTGAGATTTTTCAAAAACCTTGATTTTAAATACTGTGGGAAAGTTCATGAACAACC	302296
EXP_CD630_300001_305000_s_PSO-60-2542	0.269	CD0240	CD0240	putative glycosyltransferase	CAJ67052.1	2804	CATTATGGATATTTGTTTGAAGATGAAGAGATAAGAATAAATAAAGTAAAAAGAAATGAA	302399
EXP_CD630_300001_305000_s_PSO-60-2504	0.0457	CD0240	CD0240	putative glycosyltransferase	CAJ67052.1	2805	AAATAAAGTAAAAAGAAATGAAAAACTGTTACTTGAGGAATTAAAAGAAGACGAGAAATC	302437
EXP_CD630_300001_305000_s_PSO-60-2359	0.0328	CD0240	CD0240	putative glycosyltransferase	CAJ67053.1	2806	AAATTATACTCAAAATTAGAAATAGTACCTGGATACTTGATAACAAACCTTGCAAAAGTA	302582
EXP_CD630_300001_305000_s_PSO-60-2298	0.0317	CD0240	CD0240	putative glycosyltransferase	CAJ67053.1	2807	ATTTATACTTAGGAAAGGCTAAGAAGTGTGAAAAATTATGCTTAAAATATATTAATAAGG	302643
EXP_CD630_300001_305000_s_PSO-60-2053	0.0857	CD0240	CD0240	putative glycosyltransferase	CAJ67053.1	2809	ACATTGATAAAAATTTATTATAAGCTTGAGAAATATGATTTAGTAATTTCAGAGTATGAT	302888
EXP_CD630_300001_305000_s_PSO-60-2004	0.104	CD0240	CD0240	putative glycosyltransferase	CAJ67053.1	2810	CAGAGTATGATAATATTGAAGATGTGGAAAAAAAGAAAAATGTGTACTTTAGCTTATTTA	302937
EXP_CD630_300001_305000_s_PSO-60-1869	0.0165	CD0240	CD0240	putative glycosyltransferase	CAJ67053.1	2811	GAGATAGTTTTTATAAAAGTATGGAAGACTTTATAAATAATATAAAAGATGATGAGAAAG	303072
EXP_CD630_300001_305000_s_PSO-60-1789	0.01	CD0240	CD0240	putative glycosyltransferase	CAJ67053.1	2812	TGTGATATTGAAGGTAATTATGGTCTTTTGAATAAAATAAGAATAAACAAACATGTATCA	303152
EXP_CD630_300001_305000_s_PSO-60-1648	0.01	CD0240	CD0240	putative glycosyltransferase	CAJ67053.1	2813	GTTGACTTATTAGACATTTTTTACAATATGGAATATGTTTGGATAGAGAAATACTTAAGG	303293
EXP_CD630_300001_305000_s_PSO-60-1355	0.0645	CD0240	CD0240	putative glycosyltransferase	putative glycosyltransferase	2814	AAAGTTTGTTTGTAATGACATAGATAAGTTCACTTTAGAATTTAAGCATGTACTTGATGG	303586
EXP_CD630_300001_305000_s_PSO-60-1255	0.015	CD0240	CD0240	putative glycosyltransferase	CAJ67054.1	2815	CTACATAATATGAGAATATTATTAAATGAATACCCTTTTTACAATAGAATAATAAAAATC	303686
EXP_CD630_300001_305000_s_PSO-60-1142	0.0138	CD0240	CD0240	putative glycosyltransferase	CAJ67054.1	2816	AAAAGATAACTTTATTATTCGTATAGAAAATATGATTGAGAATGGAAAAATAAATGATGC	303799
EXP_CD630_300001_305000_s_PSO-60-1060	0.0416	CD0240	CD0240	putative glycosyltransferase	CAJ67054.1	2817	TCAAAAACATTTGCAGATGATGTAAAGATTTTAAATATAAAGGCAATTTTGTTTATGTGT	303881
EXP_CD630_300001_305000_s_PSO-60-989	0.0107	CD0240	CD0240	putative glycosyltransferase	CAJ67055.1	2818	TGAAGAAGCTGATTTTGCATTAAAAAAGGCATTATCACTAGACTTAGAAAATGAGGATAC	303952
EXP_CD630_300001_305000_s_PSO-60-844	0.01	CD0240/1	CD0240/1		CAJ67055.1	2819	GAAAAATATAATAGAAGATTGAATATATACATATAAAAATACTGATGTAAAATTTACTGG	304097
EXP_CD630_300001_305000_s_PSO-60-747	0.01	CD0240/1	CD0240/1		CAJ67056.1	2820	AGAATATACTCAATGATTTTAGTATATAGAAGATTTAATTCAAGGGAAACTAATTTTATC	304194
EXP_CD630_300001_305000_s_PSO-60-696	0.01	CD0240/1	CD0240/1		CAJ67056.1	2821	AATTTTATCATATTTACTTATAATAATAAAATAGACAAGCATATTCAAAAAATAAACAAC	304245
EXP_CD630_300001_305000_s_PSO-60-551	0.01	CD0240/1	CD0240/1		CAJ67056.1	2822	CAATATCCTAAAAACGAAGGTTTTGCACATTAAGACAATTTTTTAGTAATTTCAATGATT	304390
EXP_CD630_300001_305000_s_PSO-60-448	0.01	CD0240/1	CD0240/1			2823	GTATTTGTAATAATTGAATTTTTATTAAGTCATTTTAATACTTAAAAACCATTTATAGAG	304493
EXP_CD630_300001_305000_s_PSO-60-367	0.01	CD0240/1	CD0240/1		CAJ67057.1	2824	CAAGATTTCTTTATTTTGATAAGATTTAGTTTTTAGCTTTTTGATTGAGCTATATACAAT	304574
EXP_CD630_300001_305000_s_PSO-60-271	0.01	CD0240/1	CD0240/1		CAJ67057.1	2825	AAACTCTGTAAAATTATTGAAATTTCTAACTCAATATTGTTTGATGTACTTATCACTCAA	304670
EXP_CD630_300001_305000_s_PSO-60-158	0.01	CD0241	CD0241	phosphoserine phosphatase	CAJ67057.1	2826	GTTTTTGATTTAGATTCAACATTAACTAAACAAGAAATACTTCCTGAGATTTCTAAGTGT	304783
EXP_CD630_300001_305000_s_PSO-60-68	0.01	CD0241	CD0241	phosphoserine phosphatase	phosphoserine phosphatase	2827	ACAAATGAAACTATGCTAGGAAATTTATCTTTTGAGGAAAGTTTTAAGAAAAGAGTCGAT	304873
EXP_CD630_305001_310000_s_PSO-60-4903	0.01	CD0241	CD0241	phosphoserine phosphatase	CAJ67058.1	2828	GTTGTGACAAATAATTTAGATATTTGGATTTGTGATTTAATGAAAGAGCTTTCTTTAGAA	305038
EXP_CD630_305001_310000_s_PSO-60-4788	0.0125	CD0241	CD0241	phosphoserine phosphatase	CAJ67058.1	2829	AAGTTATAATAAAAAAAGAAGATATTATAAAAAAAATGAAAGGTCCTATAGTTGCAGTTG	305153
EXP_CD630_305001_310000_s_PSO-60-4727	0.01	CD0241	CD0241	phosphoserine phosphatase	CAJ67058.1	2830	TGATGGCAGTAATGATATAAAAATGATAGAGAATGCTGATATTGGAATTGGATTTGGAGG	305214
EXP_CD630_305001_310000_s_PSO-60-4599	0.01	CD0242	CD0242	conserved hypothetical protein	CAJ67058.1	2831	GCCAACTACTAAAACAATTGTTGTAAACTGTGCAGGTAGAGGAAGTAGACTAGGATTAAA	305342
EXP_CD630_305001_310000_s_PSO-60-4493	0.01	CD0242	CD0242	conserved hypothetical protein	CAJ67058.1	2832	AGACAATTAGAGTGTCTTGATGATTATGATGACATACGTATTGTAGTAGGCTTTCAAGCA	305448
EXP_CD630_305001_310000_s_PSO-60-4411	0.01	CD0242	CD0242	conserved hypothetical protein	CAJ67058.1	2833	GTTCTTATCGTAAAGATATAATGTTTGTATTTAATCATGATTACTTAAACACTAAGACTG	305530
EXP_CD630_305001_310000_s_PSO-60-4289	0.01	CD0242	CD0242	conserved hypothetical protein	CAJ67058.1	2834	ATACTTTTTTTCAAAGAAGATTTCGATAATTTTGTTAACACAGATGGAGAAATTATTGGT	305652
EXP_CD630_305001_310000_s_PSO-60-4182	0.01	CD0242	CD0242	conserved hypothetical protein	CAJ67058.1	2835	TATTAATGATGGAGAGTTTGCTACAGAATTTTCAAGGACAAATGGAGATTATGAGTGGAC	305759
EXP_CD630_305001_310000_s_PSO-60-4131	0.01	CD0242	CD0242	conserved hypothetical protein	CAJ67058.1	2836	TGAGTGGACAGGTTTGTTTAAAATATATTCTAAAAATTTAAGCTCTGGTACAAATCATGT	305810
EXP_CD630_305001_310000_s_PSO-60-3955	0.01	CD0242/3	CD0242/3		CAJ67058.1	2837	GGAGATTTTATATGGGTAATGCAACGAGAATTTATGAAAAACATGTAGATATAAAAAAAG	305986
EXP_CD630_305001_310000_s_PSO-60-3865	0.01	CD0243	CD0243	conserved hypothetical protein	CAJ67058.1	2838	CTAAAAAGCATATTCCAGAGAATCCCTATATTTCAGTGAAATGTAATGACCAAAATCCTG	306076
EXP_CD630_305001_310000_s_PSO-60-3642	0.01	CD0243	CD0243	conserved hypothetical protein	CAJ67058.1	2839	CTTAATATCTATTGCTAAAAAAAGATTTTCTGATAATGACTGTGATTTTCAAGTATGTGA	306299
EXP_CD630_305001_310000_s_PSO-60-3622	0.01	CD0243	CD0243	conserved hypothetical protein	CAJ67058.1	2840	AAAGATTTTCTGATAATGACTGTGATTTTCAAGTATGTGATTTTATCAATACTCTATACG	306319
EXP_CD630_305001_310000_s_PSO-60-3495	0.01	CD0243	CD0243	conserved hypothetical protein	conserved hypothetical protein	2841	TGATGATGAATTAAAAATAGCATTGAAAAATTTATTAGGAATATTAGATAAAAAGGCAAC	306446
EXP_CD630_305001_310000_s_PSO-60-3425	0.01	CD0243	CD0243	conserved hypothetical protein	CAJ67059.1	2842	TCTATACCTATTGGAATAAATAAGAGATTAACTTTGAAAGAATTTTACTCGAAAGAATTA	306516
EXP_CD630_305001_310000_s_PSO-60-3273	0.01	CD0243	CD0243	conserved hypothetical protein	CAJ67059.1	2843	CAAAAGCTTCTTAACAGATATAAATCAATACTCTGATACAGAAAGGCATTATTTTATACT	306668
EXP_CD630_305001_310000_s_PSO-60-3174	0.01	CD0244	CD0244	putative CDP-Glycerol:Poly(glycerophosphate) glycerophosphotransferase	putative CDP-Glycerol:Poly(glycerophosphate) glycerophosphotransferase	2844	TGAATCTGATGAACTATAATAAAAAAAATGAAGTTTTAAATCTTATACAAATACTTATAG	306767
EXP_CD630_305001_310000_s_PSO-60-3107	0.01	CD0244	CD0244	putative CDP-Glycerol:Poly(glycerophosphate) glycerophosphotransferase	CAJ67060.1	2845	TGATTACATAAAAAATAATAATTTAAGTGAATCAATAGTTAATTCATCTCTTGAAGCTAT	306834
EXP_CD630_305001_310000_s_PSO-60-2972	0.01	CD0244	CD0244	putative CDP-Glycerol:Poly(glycerophosphate) glycerophosphotransferase	CAJ67060.1	2846	TGTAAAAATTTTAAGACTTTCCATGTATAAAAATATAAGACTTATTGAAGATTGTGAACT	306969
EXP_CD630_305001_310000_s_PSO-60-2904	0.01	CD0244	CD0244	putative CDP-Glycerol:Poly(glycerophosphate) glycerophosphotransferase	CAJ67060.1	2847	GTAATTTAAACTATTTATCAAATATAATAGAAAATAGTCTAAATAAAAAAACTAAAATTG	307037
EXP_CD630_305001_310000_s_PSO-60-2782	0.01	CD0244	CD0244	putative CDP-Glycerol:Poly(glycerophosphate) glycerophosphotransferase	CAJ67060.1	2848	TTGGATGAGCAGTGCGACTGTTATGTAGTTCCTATACCTTATTACAAGTTAATTGATACG	307159
EXP_CD630_305001_310000_s_PSO-60-2689	0.01	CD0244	CD0244	putative CDP-Glycerol:Poly(glycerophosphate) glycerophosphotransferase	CAJ67060.1	2849	GGTAATGATTTTCCTGAAGATGTTCCAGTAATACATTATGATGATTTTGATTTATCTAAG	307252
EXP_CD630_305001_310000_s_PSO-60-2544	0.01	CD0244	CD0244	putative CDP-Glycerol:Poly(glycerophosphate) glycerophosphotransferase	CAJ67060.1	2850	ACTTGAAACAATATACTAATATGCTTGTATATGTTGCTTATGGAATACTTGGAACTTATC	307397
EXP_CD630_305001_310000_s_PSO-60-2484	0.01	CD0244	CD0244	putative CDP-Glycerol:Poly(glycerophosphate) glycerophosphotransferase	CAJ67060.1	2851	CTGTTAGTTTTTACTTAAATTTTTATGAATTGATAGCATCTAGAAATTTTGATAAGGTTA	307457
EXP_CD630_305001_310000_s_PSO-60-2405	0.01	CD0244	CD0244	putative CDP-Glycerol:Poly(glycerophosphate) glycerophosphotransferase	CAJ67060.1	2852	TGAAATTATAGCAGAATGTAGTGGTATAAATAAAAATCAAATACTAACAATGGGATCTCC	307536
EXP_CD630_305001_310000_s_PSO-60-2297	0.01	CD0244	CD0244	putative CDP-Glycerol:Poly(glycerophosphate) glycerophosphotransferase	putative CDP-Glycerol:Poly(glycerophosphate) glycerophosphotransferase	2853	AAATTATGAATCTAAATTAAAGGGTAAAATAATTTTCTTATGGACAACTAATCTAATGAA	307644
EXP_CD630_305001_310000_s_PSO-60-2143	0.01	CD0244	CD0244	putative CDP-Glycerol:Poly(glycerophosphate) glycerophosphotransferase	putative CDP-Glycerol:Poly(glycerophosphate) glycerophosphotransferase	2854	CATCCATTAGAACTTGAGTATGTAAAATCTAAAGTTCCAGAATGTTTTAATAGATACAAA	307798
EXP_CD630_305001_310000_s_PSO-60-2047	0.01	CD0244	CD0244	putative CDP-Glycerol:Poly(glycerophosphate) glycerophosphotransferase	CAJ67061.1	2855	ATTTTAGATGACTCTGTATCTTACTATGAATCATTCAACTTATCCCATGCTTTAATAACA	307894
EXP_CD630_305001_310000_s_PSO-60-1953	0.01	CD0244	CD0244	putative CDP-Glycerol:Poly(glycerophosphate) glycerophosphotransferase	CAJ67061.1	2856	CGAAGAAACCTATATTAATTTATGATATAGATATGGAACGTGGATATTATGATTCAAGAA	307988
EXP_CD630_305001_310000_s_PSO-60-1855	0.01	CD0244	CD0244	putative CDP-Glycerol:Poly(glycerophosphate) glycerophosphotransferase	CAJ67061.1	2857	GATATGGATTTAATAAAATTTATGAACTTAGTAAAAAATAATAATGATTATAAGCTAAAT	308086
EXP_CD630_305001_310000_s_PSO-60-1803	0.01	CD0244	CD0244	putative CDP-Glycerol:Poly(glycerophosphate) glycerophosphotransferase	CAJ67061.1	2858	AGCTAAATCAAAGATTAAATTCTTTAAATAGTGTACTATCAAATACAGATGGAAGTTGTG	308138
EXP_CD630_305001_310000_s_PSO-60-1664	0.01	CD0244/5	CD0244/5		CAJ67061.1	2859	TTTAGGCTTGGAAAGGAGTTAAAACATTATCAATTTTAATAAATATAAGATAATAAAGGG	308277
EXP_CD630_305001_310000_s_PSO-60-1542	0.0117	CD0244/5	CD0244/5		CAJ67061.1	2860	GTATTCTTATATAATCAGTCTAAAATAAAATTTATCAAAAGTAGAGAAAATTACAAATTT	308399
EXP_CD630_305001_310000_s_PSO-60-1503	0.0101	CD0244/5	CD0244/5		CAJ67061.1	2861	AGTAGAGAAAATTACAAATTTTTTATACCTAAAAGTGAAAATAAAAGGGAAAACTTTAAA	308438
EXP_CD630_305001_310000_s_PSO-60-1367	0.01	CD0244/5	CD0244/5		CAJ67061.1	2862	AAATTTAGAATAAATTTATTTTATATTGTAAATTTTTGTAAATTTTTAATATATATGTAC	308574
EXP_CD630_305001_310000_s_PSO-60-1250	0.23	CD0244/5	CD0244/5		CAJ67061.1	2863	ATTAGAAATTAAATTAAAAAATTACATAAAAAAAATACTTAAAAAAATATTTAAAAAATT	308691
EXP_CD630_305001_310000_s_PSO-60-954	0.155	CD0244/5	CD0244/5		CAJ67061.1	2866	CCAATTATAACATAAAATAAAGAAAAATTATCTCAAAAAGTTACTATTTTACAAAAAGAG	308987
EXP_CD630_305001_310000_s_PSO-60-895	0.183	CD0244/5	CD0244/5		CAJ67061.1	2867	GCAACTTTTCGAAGAAATATTTAAATACATATTAAAATTTTTTTATATTTTCATGGGACT	309046
EXP_CD630_305001_310000_s_PSO-60-771	0.179	CD0244/5	CD0244/5		CAJ67061.1	2868	CGATTAATTTAAATAAATAAAGAAGTCATTTTTGTAATATAGCAACTTCATTTTTTATTA	309170
EXP_CD630_310001_315000_s_PSO-60-2545	0.247	CD0249	fliG	flagellar motor switch protein	CAJ67064.1	2897	CAGAAAATGGGGCAGAAGTTTTATCATATTTAGACTTTGATTTACAAAATGAAGTAGCTA	312396
EXP_CD630_310001_315000_s_PSO-60-2514	0.347	CD0249	fliG	flagellar motor switch protein	CAJ67064.1	2898	AGACTTTGATTTACAAAATGAAGTAGCTATTAGAATAAGTTCAATGGGTTCAATATCTCC	312427
EXP_CD630_310001_315000_s_PSO-60-1942	0.279	CD0250	fliH	flagellar assembly protein	CAJ67065.1	2903	AGTAAAAAAGCATCATATAAAGGAGTTTTAGATTTATCCATAATAGATAAAGTTAGAGTG	312999
EXP_CD630_310001_315000_s_PSO-60-1454	0.473	CD0250	fliH	flagellar assembly protein	CAJ67065.1	2906	AAGTAGTTCATTTATAGTAAGATGTAGTTCTTTCTATAAAGATAATATAGAGAAAGAATT	313487
EXP_CD630_320001_325000_s_PSO-60-4291	0.439	CD0259	CD0259	putative flagellar protein	CAJ67072.1	2970	GAACTTTATTAAAAAAATATAATGATAAATATGTAAAAATACTAGATATTGTAAATATAA	320650
EXP_CD630_330001_335000_s_PSO-60-1056	0.48	CD0273	htpG	chaperone protein (heat shock protein)	CAJ67088.1	3093	GGTACAGAATACGAAATATCTGAATCAGATGCTAGAAATGATAGAGGAACTACTATAACA	333885
EXP_CD630_350001_355000_s_PSO-60-3361	0.485	CD0291	CD0291	putative peptidase	CAJ67105.1	3256	GAGAAGATATAGAATTAGTTTCAAAATACCTTTGTAGTGATTATTATGGAGATGCATTGG	351580
EXP_CD630_350001_355000_s_PSO-60-2055	0.333	CD0291/2	CD0291/2		CAJ67107.1	3269	CAAAGTTTACATATTTTACAAAAGACATTAAAAATAAATTTAAATATATATTTTATATAC	352886
EXP_CD630_400001_405000_s_PSO-60-4479	0.354	CD0332	bclA1	putative exosporium glycoprotein	CAJ67150.1	3710	GACAGGAAGCATAGGACCAACAGGCCCAACCGGAAATACAGGAGCAACAGGAAGTATAGG	400462
EXP_CD630_400001_405000_s_PSO-60-4273	0.413	CD0332	bclA1	putative exosporium glycoprotein	CAJ67150.1	3712	TGACAGGAAGTATAGGACCAACAGGAGTAACAGGCCCAACAGGAAATACAGGAGAAATAG	400668
EXP_CD630_400001_405000_s_PSO-60-4192	0.421	CD0332	bclA1	putative exosporium glycoprotein	CAJ67150.1	3713	CAACAGGAGTGACAGGAAGTATAGGACCAACAGGAGCAACAGGACCAACAGGAGAAATAG	400749
EXP_CD630_400001_405000_s_PSO-60-3948	0.426	CD0332	bclA1	putative exosporium glycoprotein	CAJ67150.1	3715	GACAGGAGAAATAGGACCAACAGGAGCAACAGGCCCAACAGGAGTGACAGGAAGTATAGG	400993
EXP_CD630_400001_405000_s_PSO-60-3853	0.485	CD0332	bclA1	putative exosporium glycoprotein	CAJ67150.1	3716	GAGAAATAGGACCAACGGGAGCAACAGGCCCAACAGGAGTAACAGGAGAAATAGGACCAA	401088
EXP_CD630_400001_405000_s_PSO-60-3772	0.451	CD0332	bclA1	putative exosporium glycoprotein	CAJ67150.1	3717	GAAATACAGGAGTAACAGGAGAAATAGGACCAACGGGAGCAACGGGTCCGACAGGAAATA	401169
EXP_CD630_405001_410000_s_PSO-60-1982	0.281	CD0335/6	CD0335/6		CAJ67155.1	3782	CCTCTTTTCTATAAATAGTTTTAGAGTGTTAGTTTAACTTAAGCTCTCCATCTATTATAG	407959
EXP_CD630_405001_410000_s_PSO-60-1847	0.0372	CD0336	CD0336	ABC transporter, ATP-binding protein	CAJ67155.1	3783	TAGAACTTTTTAGTAAATCCATGACTTCTTCTGTAGTTTTACTGTCTAAATTTCCTGTTG	408094
EXP_CD630_405001_410000_s_PSO-60-1808	0.0659	CD0336	CD0336	ABC transporter, ATP-binding protein	CAJ67155.1	3784	TACTGTCTAAATTTCCTGTTGGTTCATCTGCTAGGATTATACTTGGTTTTGCAGATAAAG	408133
EXP_CD630_405001_410000_s_PSO-60-1673	0.019	CD0336	CD0336	ABC transporter, ATP-binding protein	CAJ67155.1	3785	CCAATAAATTTATAAGGTCTTCAATATATTCTTTATCTATTTTTTTATTGTCTAACTTTA	408268
EXP_CD630_405001_410000_s_PSO-60-1545	0.01	CD0336	CD0336	ABC transporter, ATP-binding protein	CAJ67155.1	3786	ACTTTTTGTCTTCTATATCTTGCTAGTTCTTTATCTGAAAGGCAACATATATCTTTACCA	408396
EXP_CD630_405001_410000_s_PSO-60-1444	0.113	CD0336	CD0336	ABC transporter, ATP-binding protein	CAJ67155.1	3787	TACTAAATGTAGAAATGTACTTTTCCCACTTCCACTTGGCCCAATTATTGCAACAAATTC	408497
EXP_CD630_405001_410000_s_PSO-60-1353	0.01	CD0336	CD0336	ABC transporter, ATP-binding protein	CAJ67155.1	3788	AGTGCATGTACAGATGTTTCCTTTTTCCCATAAATCTTACCTAAATTAATAGTTTCCAAT	408588
EXP_CD630_405001_410000_s_PSO-60-1274	0.01	CD0337	CD0337	ABC transporter, permease protein	CAJ67155.1	3789	CTATTCTGTAATGTTTATAGCTTCAACTATACTAATTTTATTTATCTTTCTTGATGGAAT	408667
EXP_CD630_405001_410000_s_PSO-60-1174	0.01	CD0337	CD0337	ABC transporter, permease protein	CAJ67155.1	3790	ACTAGTATATATATTTTGTAATCTATTGAAAATCCCAATCCATGTGATATAAAGCCCTGC	408767
EXP_CD630_405001_410000_s_PSO-60-1086	0.01	CD0337	CD0337	ABC transporter, permease protein	CAJ67155.1	3791	GTCCTGACACGATAGTAATTATACTTGAGAGTACACCATATAATATTCCTTCATAAAGTA	408855
EXP_CD630_405001_410000_s_PSO-60-997	0.01	CD0337	CD0337	ABC transporter, permease protein	CAJ67155.1	3792	CCAATAGCTCTTAACATTCCAAATTCACTAGTTCTTGAAGTTAAGTTATAACTTATGTTG	408944
EXP_CD630_405001_410000_s_PSO-60-869	0.01	CD0337	CD0337	ABC transporter, permease protein	CAJ67155.1	3793	AGATGTCATCTTATCAGAATTTTCTTTTTCTACCATCATATCTACTGTTGTAGTTCCAGG	409072
EXP_CD630_405001_410000_s_PSO-60-789	0.01	CD0337	CD0337	ABC transporter, permease protein	CAJ67155.1	3794	CTAAAAGGTTATTTATTTTTTTCTTGTTTGCATTTTCATTAAGGTCTGCATAAATTAAGT	409152
EXP_CD630_405001_410000_s_PSO-60-670	0.01	CD0337	CD0337	ABC transporter, permease protein	CAJ67155.1	3795	CCATCATCTCCAGAGTACATACCATTATCTGCAAAAGTATAACTTATAATAGCTCCAACT	409271
EXP_CD630_405001_410000_s_PSO-60-597	0.01	CD0337	CD0337	ABC transporter, permease protein	CAJ67155.1	3796	CTAAGTATTCATAATTATCTTTTAGACTTTCATAAAGCCCTGTATCCATCCCACCCTTTG	409344
EXP_CD630_405001_410000_s_PSO-60-478	0.01	CD0337	CD0337	ABC transporter, permease protein	ABC transporter, permease protein	3797	GGAGTAAAAGTCTTTGTGTATTTCTGTGTTTTAGAAATTTCTGGTACATATACAATAGCT	409463
EXP_CD630_405001_410000_s_PSO-60-384	0.01	CD0337	CD0337	ABC transporter, permease protein	ABC transporter, permease protein	3798	TTCCACTTACTAAGTATTTTTCTAATGACTTTATCATCTCATCATTATAACCTTTTAGCT	409557
EXP_CD630_405001_410000_s_PSO-60-256	0.01	CD0337	CD0337	ABC transporter, permease protein	ABC transporter, permease protein	3799	TTTGAATTAATAGCTTCGTAGTAATCTAATTGATTTATTTTATTTACCTCTATTCTTGTG	409685
EXP_CD630_405001_410000_s_PSO-60-176	0.01	CD0337	CD0337	ABC transporter, permease protein	ABC transporter, permease protein	3800	GACTTTGTCAATTCCATCTATATTTTTTATTTTATCTATCTGACTATCACTAAACCCTTT	409765
EXP_CD630_405001_410000_s_PSO-60-92	0.01	CD0337	CD0337	ABC transporter, permease protein	ABC transporter, permease protein	3801	ACCAGTTTCATTGAGATAAACATTTGATAGAATAAAATCTGCATTCATATATGTTTGTTC	409849
EXP_CD630_410001_415000_s_PSO-60-4932	0.01	CD0337	CD0337	ABC transporter, permease protein	ABC transporter, permease protein	3802	CCCTTTTTATTTCTAAAGATGTTTTTCGCAGATATAGATTTTGTTACTGACATATTTAAA	410009
EXP_CD630_410001_415000_s_PSO-60-4749	0.01	CD0337	CD0337	ABC transporter, permease protein	ABC transporter, permease protein	3803	ATTATTAGTATTGTACATGCAATTGATAAGAGAATTATTTTATCTGGAATAACAAAAGGT	410192
EXP_CD630_410001_415000_s_PSO-60-4677	0.01	CD0337	CD0337	ABC transporter, permease protein	ABC transporter, permease protein	3804	TTTCCTTCAAATTGAATATTTCCTACAGACCTATTAAATATTTGTGCACCTACCATACCT	410264
EXP_CD630_410001_415000_s_PSO-60-4637	0.01	CD0337	CD0337	ABC transporter, permease protein	ABC transporter, permease protein	3805	TTTGTGCACCTACCATACCTATACATATACCTATAGGCATTGCTATTAGAGCAAGTATGA	410304
EXP_CD630_410001_415000_s_PSO-60-4454	0.01	CD0337	CD0337	ABC transporter, permease protein	CAJ67156.1	3806	CAAATAGACTCATAGCAATTGCAACGTATTTACTTGAATTATCTAAAGTACCGTTTTTCA	410487
EXP_CD630_410001_415000_s_PSO-60-4422	0.01	CD0337	CD0337	ABC transporter, permease protein	CAJ67156.1	3807	CTTGAATTATCTAAAGTACCGTTTTTCATAGTAGATTCTATAAGCATTGAGTTTCTTCCT	410519
EXP_CD630_410001_415000_s_PSO-60-4280	0.01	CD0337	CD0337	ABC transporter, permease protein	CAJ67156.1	3808	AAGTTGTAAAATCACTTAGTTTTGATTCATTGAGATTAGAAAAAATTTCACATTGTCCCA	410661
EXP_CD630_410001_415000_s_PSO-60-4169	0.01	CD0337	CD0337	ABC transporter, permease protein	CAJ67156.1	3809	CTGGATTTTCTTTTTGATATAATTTAAAAGTAAGGTTTTGATTTATCTCTGGTTTTAAGC	410772
EXP_CD630_410001_415000_s_PSO-60-4078	0.01	CD0337	CD0337	ABC transporter, permease protein	CAJ67156.1	3810	CACCTCATTGCTAGCTTTTGGAAATCGACCTTTTATAAGTTTAGAATGACTAGTCAAATA	410863
EXP_CD630_410001_415000_s_PSO-60-3897	0.01	CD0337	CD0337	ABC transporter, permease protein	CAJ67156.1	3811	TTCTTTATATTTTTAAAGTATACATGGTCAGTTCCAAGCTCTCTTTTCAATCTATCTACA	411044
EXP_CD630_410001_415000_s_PSO-60-3754	0.01	CD0337/8	CD0337/8		CAJ67156.1	3812	AGACCTAGCTTTATAACTTTTTATATACCTTAGTACTATTTTCAAATTATCTTTCATATT	411187
EXP_CD630_410001_415000_s_PSO-60-3643	0.01	CD0337/8	CD0337/8		CAJ67156.1	3813	GCAAAGTAAGTATTTTCAAGTTTTAAGTAGTTAATTGTACAAATTCATCTGTATTTTTAC	411298
EXP_CD630_410001_415000_s_PSO-60-3482	0.01	CD0338	CD0338	two-component sensor histidine kinase	CAJ67156.1	3814	CAATTTTGTATTTCCTATAGTAATACTAACTTTGTTTATATTTAGCAATCTTATAATGAA	411459
EXP_CD630_410001_415000_s_PSO-60-3416	0.01	CD0338	CD0338	two-component sensor histidine kinase	CAJ67156.1	3815	TAAATTTTACAAAGAATTAGACATATTAAAAAAAGGCATATTAACATTTTTTATATCGTG	411525
EXP_CD630_410001_415000_s_PSO-60-3245	0.01	CD0338	CD0338	two-component sensor histidine kinase	CAJ67156.1	3816	TTTAAGTTTTTATACAGGCTTTAAAGTTATAAGATTGATAAATAATAATAATGAACAGGA	411696
EXP_CD630_410001_415000_s_PSO-60-3169	0.01	CD0338	CD0338	two-component sensor histidine kinase	CAJ67156.1	3817	CTAGATAGTAAAATAAATCATAAGGATAATATAATCATCAAATTAAGAAGTCAAAAACAT	411772
EXP_CD630_410001_415000_s_PSO-60-3044	0.01	CD0338	CD0338	two-component sensor histidine kinase	CAJ67156.1	3818	AGAATATATAATGAATATATCAAATAGTTTTAAATCAAAAAATTCAAGGTATGGAAAAGT	411897
EXP_CD630_410001_415000_s_PSO-60-3005	0.01	CD0338	CD0338	two-component sensor histidine kinase	CAJ67156.1	3819	AAATTCAAGGTATGGAAAAGTATCTTATTTAGATGCTATAGCTTCATTAAAATACGAGGA	411936
[truncated: 4,618 more rows]

## Sheet: 7322+
EXP_CD630_1_5000_s_PSO-60-4883	0.659	CD0001	dnaA	chromosomal replication initiator protein	chromosomal replication initiator protein	1	CAGTAAGTTTTAATACCTTTTTTAAAAACATCGTACCATTAAAAATACATCTTAATGATT	58
[truncated: 36,897 more rows]

[truncated: 19 more sheets: 7322-, DH1396+, DH1396-, DH1834+, DH1834-, DH482+, DH482-, R23970+, R23970-, R24988+, R24988-, R10432+, R10432-, R108095+, R108095-, R12801+, R12801-, R15437+, R15437-]
