# Supplementary material for: Array comparative hybridisation reveals a high degree of similarity between UK and European clinical isolates of hypervirulent Clostridium difficile
Source: BMC Genomics. 2010 Jun 21;11:389. doi: 10.1186/1471-2164-11-389 (PMC3224701; doi:10.1186/1471-2164-11-389)
Supplement: Additional file 9 — List of core genes conserved in all strains by function. Excel sheets detailing the core genes (by individual probe) conserved by function. [file 1471-2164-11-389-S9.XLS]

## Sheet: all probes
EXP_CD630_1_5000_s_PSO-60-4883	CD0001	dnaA	chromosomal replication initiator protein	chromosomal replication initiator protein	1	CAGTAAGTTTTAATACCTTTTTTAAAAACATCGTACCATTAAAAATACATCTTAATGATT	58
EXP_CD630_1_5000_s_PSO-60-3873	CD0001	dnaA	chromosomal replication initiator protein	chromosomal replication initiator protein	11	TCTGTATTCAATTTAAAGATGGAAGATTTTAATTCTAAAAAAAGAACACGTTCAATAGCT	1068
EXP_CD630_1_5000_s_PSO-60-3728	CD0001	dnaA	chromosomal replication initiator protein	chromosomal replication initiator protein	13	ACCATACAACAGTAATTCATGCTCATGACAAAGTATCTAAGGATATAGAAGAAAGTGAAG	1213
EXP_CD630_1_5000_s_PSO-60-2577	CD0002	dnaN	DNA polymerase III, beta chain	DNA polymerase III, beta chain	23	GTCTTTATTGTCTCAATCAGAAAAAAATAATCTTATAAAGTTATCTATAAGAGATAAAGT	2364
EXP_CD630_1_5000_s_PSO-60-1675	CD0004	recF	DNA replication and repair protein	DNA replication and repair protein	31	ATAGTCTAATAGAGCTAATTATTGGAAAAGATAAAAAAGGGATAAGAATAAATAAAGTTC	3266
EXP_CD630_1_5000_s_PSO-60-1495	CD0004	recF	DNA replication and repair protein	DNA replication and repair protein	33	GTCAGATTATACCTAAATATTATAAATATCTTACCAATTATAATAAAACACTTTCTCAAA	3446
EXP_CD630_1_5000_s_PSO-60-1345	CD0004	recF	DNA replication and repair protein	DNA replication and repair protein	34	TTTTGCGTAGAGACTTTATAAAAAAGATAGCTAATATATCTGAAAATATGCATATGAATT	3596
EXP_CD630_1_5000_s_PSO-60-1199	CD0004	recF	DNA replication and repair protein	DNA replication and repair protein	35	AAATTTTTAGCCAAGTTGTCATCGAATAGACCTAATGATATAGAATCTAAGACTACCAGA	3742
EXP_CD630_1_5000_s_PSO-60-1097	CD0004	recF	DNA replication and repair protein	DNA replication and repair protein	36	TTAGATGCAAGACTTTTTGGTTCACAAGGTCAACAAAGAACTGCTTCAATATCATTAAAG	3844
EXP_CD630_1_5000_s_PSO-60-891	CD0004	recF	DNA replication and repair protein	DNA replication and repair protein	38	AGTTTCACATAAAAAAATATTTGATGAAAAAAATGTTACAATATTTAATATTGAAAATGG	4050
EXP_CD630_1_5000_s_PSO-60-778	CD0005	gyrB	DNA gyrase subunit B	DNA gyrase subunit B	39	CAAGTCAGATACAAGTATTAGAGGGATTAGAAGCCGTTAGAAAAAGACCAGGTATGTATA	4163
EXP_CD630_1_5000_s_PSO-60-560	CD0005	gyrB	DNA gyrase subunit B	DNA gyrase subunit B	41	GAAATACATCCTAAAACTGGTAAATCAACTTTAGAAACAGTATTAACTAATCTTCATGCA	4381
EXP_CD630_1_5000_s_PSO-60-442	CD0005	gyrB	DNA gyrase subunit B	DNA gyrase subunit B	42	TTTCTGTAGTTAATGCATTGTCAAAATGGATGGTAGCAGAGGTTTATTTAAACGGAAAGA	4499
EXP_CD630_1_5000_s_PSO-60-348	CD0005	gyrB	DNA gyrase subunit B	DNA gyrase subunit B	43	ATCTAAGCTTGAAGTAGTTGGAGAATCTCAAGATAAAGGAACAATGATTCAATTTATGCC	4593
EXP_CD630_1_5000_s_PSO-60-189	CD0005	gyrB	DNA gyrase subunit B	DNA gyrase subunit B	45	TGAAGATAAAAGAGAAGGACAAGAAAAAAGAAAAGAATTTCACTATACAGGTGGTTTGGT	4752
EXP_CD630_5001_10000_s_PSO-60-4930	CD0005	gyrB	DNA gyrase subunit B	DNA gyrase subunit B	47	ACTAAAACTGTAAATGATTATGCTAAGAGAAATAAATTTTTAAAGGAAAATGATGTTAAC	5011
EXP_CD630_5001_10000_s_PSO-60-3878	CD0005/6	CD0005/6		CAJ66815.1	57	ACATGGAAGAAAATAACAAAATACTCCCTATTGAAATAGCGGAAGAAATGAAAAAATCGT	6063
EXP_CD630_5001_10000_s_PSO-60-3611	CD0006	gyrA	DNA gyrase subunit A	CAJ66815.1	60	TAAGAATGGCACAAGATTTTTCAACTAGAGCACTTTTAGTAGATGGTCATGGTAACTTTG	6330
EXP_CD630_5001_10000_s_PSO-60-2814	CD0006	gyrA	DNA gyrase subunit A	CAJ66815.1	68	CATCAAGAAGATGTTGTTACAAGAAGAACTAAATTTGAACTAAATAAAGCTGAAGCAAGA	7127
EXP_CD630_5001_10000_s_PSO-60-1773	CD0006	gyrA	DNA gyrase subunit A	CAJ66816.1	77	TGTAGTAAAGGTACAGATGTGTTAGTTGTAAGTAAGAATGGTTTTGGAAAGAGAACAAAT	8168
EXP_CD630_5001_10000_s_PSO-60-1587	CD0006	gyrA	DNA gyrase subunit A	CAJ66816.1	79	TCTGATGGAGTTCTTATTAGAATAAGAGTCAATGAAATATCACTGTTTGGAAGAGTTACA	8354
EXP_CD630_5001_10000_s_PSO-60-1504	CD006/7	CD006/7		CAJ66816.1	80	GAATGATGAAGTCAATGTAGTTTCGATTGCCAAAATAAATATTGAAGAAGAATAGGATAA	8437
EXP_CD630_5001_10000_s_PSO-60-1058	CD0008	CD0008	putative membrane protein	CAJ66817.1	83	GCAGTGTTAGTAGGAAGCTCTGCTCTTATAGTAGCAATTTATTTAGCTAAAACTCTAAAC	8883
EXP_CD630_5001_10000_s_PSO-60-790	CD0009	rsbV	anti-sigma-B factor antagonist	CAJ66818.1	85	TTTAGATTCACAAAATAAATTTTGGAATGTTTGTCTTGATGGAGAACTTGATGTTTCTAC	9151
EXP_CD630_10001_15000_s_PSO-60-4898	CD0011	sigB	RNA polymerase sigma-B factor	CAJ66818.1	93	CTTCATTGGCATTAATTTATGCTATTGATAGATATGATGTTGAGAAAGGATTTGAGTTCT	10043
EXP_CD630_10001_15000_s_PSO-60-4775	CD0011	sigB	RNA polymerase sigma-B factor	CAJ66819.1	94	CACTTAGAGTCCCAAGAAGAATACAGGAATTAAGCAAAAAGATAAGTGATGCGAAGATTA	10166
EXP_CD630_10001_15000_s_PSO-60-4626	CD0011	sigB	RNA polymerase sigma-B factor	CAJ66819.1	96	GAGGCTTCTTATGGATATCAACCAATGTCTTTGGATTCATCAAGTAATGATGATTCAGAG	10315
EXP_CD630_15001_20000_s_PSO-60-3696	CD0012	CD0012	putative small-molecule-binding protein	CAJ66825.1	153	AGCTACACCTCAAGGATATATAATATATAATCAACCGTATTTTACAAAACAAATAAAGTG	16245
EXP_CD630_15001_20000_s_PSO-60-2271	CD0013/4	CD0013/4			166	AGTGGATGGTGAAAACTCATTACAATGGTTTTTGAATCTACTCTAGAGCTTCTAGTTAAA	17670
EXP_CD630_15001_20000_s_PSO-60-1055	CD0014	serS1	seryl-tRNA synthetase	seryl-tRNA synthetase	178	GTTAGGTCTTCCATATAGAGTTGTAAAAATATGTACAGGAGATTTGGGATTTACAGCTGC	18886
EXP_CD630_15001_20000_s_PSO-60-798	CD0014	serS1	seryl-tRNA synthetase	seryl-tRNA synthetase	181	AAAATTATCAGCAGGCAGATGGTTCTGTAGTAGTTCCAGAAGAATTAAGACCTTATATGG	19143
EXP_CD630_15001_20000_s_PSO-60-386	CD0015	CD0015	putative cytosine/adenosine deaminase	putative cytosine/adenosine deaminase	185	TTTTATATGAAAGAAGCATTAAAAGAAGCATATAAAGCATATAATAAAAAAGAAACACCA	19555
EXP_CD630_15001_20000_s_PSO-60-148	CD0015	CD0015	putative cytosine/adenosine deaminase	putative cytosine/adenosine deaminase	187	TGTGTAGTGGTGCAATAGTTAATTCTAGAATAAAAAAGCTTATAATAGGGACAAGACATG	19793
EXP_CD630_15001_20000_s_PSO-60-57	CD0015	CD0015	putative cytosine/adenosine deaminase	putative cytosine/adenosine deaminase	188	GTTTAAATTAGATTATTTTAATAATAATAATGTAAAAGTAGCTTTTGATGTTTTGCAAGA	19884
EXP_CD630_20001_25000_s_PSO-60-4354	CD0016	dnaH	DNA polymerase III subunit gamma/tau	DNA polymerase III subunit gamma/tau	194	ATTTGTTTTGTGGAACAAGAGGTACTGGTAAAACATCTACTGCAAAGATTTTTTCAAGAG	20587
EXP_CD630_20001_25000_s_PSO-60-4178	CD0016	dnaH	DNA polymerase III subunit gamma/tau	DNA polymerase III subunit gamma/tau	196	AGTGTAGATGATATAAGAGAGCTTAGAGAAAGTGTGAAATATTCTCCAGCCAATGCTAAA	20763
EXP_CD630_20001_25000_s_PSO-60-4098	CD0016	dnaH	DNA polymerase III subunit gamma/tau	DNA polymerase III subunit gamma/tau	197	TGAAGTTCATATGTTGTCTCAAGGAGCTTTTAATGCATTATTAAAGACCTTAGAGGAACC	20843
EXP_CD630_20001_25000_s_PSO-60-3973	CD0016	dnaH	DNA polymerase III subunit gamma/tau	DNA polymerase III subunit gamma/tau	198	CAAGATGCCAAAGATACGATTTTAAAAGAGTTACAGTTAAAGATATGACCCTTAGAATGA	20968
EXP_CD630_20001_25000_s_PSO-60-3860	CD0016	dnaH	DNA polymerase III subunit gamma/tau	DNA polymerase III subunit gamma/tau	199	ATAGCTAGAAATTCTCAAGGAGCTCTTAGAGATGCACTTAGTATATTAGACCAATGTATG	21081
EXP_CD630_20001_25000_s_PSO-60-3798	CD0016	dnaH	DNA polymerase III subunit gamma/tau	DNA polymerase III subunit gamma/tau	200	TTTTGGAGAAAGTAAGATAGATTATAAAGATGTTGTTGAATTAATGGGAAGCGTAAATAT	21143
EXP_CD630_20001_25000_s_PSO-60-3704	CD0016	dnaH	DNA polymerase III subunit gamma/tau	DNA polymerase III subunit gamma/tau	201	GAGCAGGACACTAAAAAGTCTCTTGAGATATTAAATGAATTTGTCTTATGGGGCAAAGAT	21237
EXP_CD630_20001_25000_s_PSO-60-3445	CD0016	dnaH	DNA polymerase III subunit gamma/tau	DNA polymerase III subunit gamma/tau	202	CTTCAAATCCAAGGGTTTTAGTGGAAATAACCATAATGAAAATTGCTCAACCAATGTTTG	21496
EXP_CD630_20001_25000_s_PSO-60-3385	CD0016	dnaH	DNA polymerase III subunit gamma/tau	DNA polymerase III subunit gamma/tau	203	ATGAAAGTAAAGAAGCTCTTATAAAAAGAGTTGAGAACTTAGAAAAAATGATTGAACTGG	21556
EXP_CD630_20001_25000_s_PSO-60-3313	CD0016	dnaH	DNA polymerase III subunit gamma/tau	DNA polymerase III subunit gamma/tau	204	CTGAAAAAATTGGGAATAATAAAGAAAAAGAGTATGAGGTCGATAGAGAAATAGATGTAA	21628
EXP_CD630_20001_25000_s_PSO-60-3194	CD0016	dnaH	DNA polymerase III subunit gamma/tau	DNA polymerase III subunit gamma/tau	205	TCTTGGAAGAATATACTTAAACAAATTAAAAAAGATAAAAAAATGCCAATATACGCACTC	21747
EXP_CD630_20001_25000_s_PSO-60-3096	CD0016	dnaH	DNA polymerase III subunit gamma/tau	DNA polymerase III subunit gamma/tau	206	GTTGTATGTTATATTTGATGATAAATTTGATTTTGCAAAAACTAGACTGAGCTCTCAAGA	21845
EXP_CD630_20001_25000_s_PSO-60-2973	CD0016	dnaH	DNA polymerase III subunit gamma/tau	CAJ66826.1	207	AGTACTGACATCAGAAGTTAAAGATATAAATCTTGAAGTTAAAGAGAAAAAGGACATTGG	21968
EXP_CD630_20001_25000_s_PSO-60-2813	CD0016/7	CD0016/7		CAJ66826.1	209	TAATAAAATGAAAATAAGTTTAGGAGGAATAGTGTTTATGGCTAAAAAAGGTTTTGGAGG	22128
EXP_CD630_20001_25000_s_PSO-60-2573	CD0017	CD0017	conserved hypothetical protein	CAJ66826.1	211	GCCAGAAGTAGTTGATCCAGATGATATAGAAATGCTACAAGATTTAGTTTTAAGTGCAGT	22368
EXP_CD630_20001_25000_s_PSO-60-2262	CD0018	recD	recombination protein	CAJ66827.1	213	CAAAAAGAGAAATAAGATATTGCTCAATTTGTTGTAATATAACAGATACAGACCCATGTA	22679
EXP_CD630_20001_25000_s_PSO-60-2208	CD0018	recD	recombination protein	CAJ66827.1	214	CATGTAGCATGTGTTCAAATAAAAGTAGAGATTCAAGTGTTATATGTGTTGTGGAAGATC	22733
EXP_CD630_20001_25000_s_PSO-60-1051	CD0019	CD0019	putative glycosyl transferase	CAJ66828.1	225	TCCAAGAACACATACATTTTTATCATGATAACGAGACATAAGTTTTTTTTCGATTTTTTC	23890
EXP_CD630_20001_25000_s_PSO-60-956	CD0019	CD0019	putative glycosyl transferase	CAJ66828.1	226	TTTGAAAGTCTCTATCAGTATCCAGTAATTCATCAAGTGTCTCTTTTATATTTCCAGCCC	23985
EXP_CD630_20001_25000_s_PSO-60-850	CD0019	CD0019	putative glycosyl transferase	CAJ66828.1	227	ATTCAACTCAGAAAGAACAATATCTTTATCTCTGTGAGAGAGAAAAGATTTTTCAACAGG	24091
EXP_CD630_20001_25000_s_PSO-60-773	CD0019	CD0019	putative glycosyl transferase	CAJ66828.1	228	TTTTACTCGGTTCAACTCCATCAAACACCAATAATTCTTTTACATATTCATGACCAACAA	24168
EXP_CD630_20001_25000_s_PSO-60-696	CD0019	CD0019	putative glycosyl transferase	CAJ66828.1	229	TTTTGTATCCATGTAGAATGAGTAGTATAATCGGTTAATACAGAAATAAGCGGAGGAACA	24245
EXP_CD630_30001_35000_s_PSO-60-345	CD0020/1	CD0020/1			321	CTTACGTAAAGATGAAAATAATTATGTAAACATAGAAAAAAACAGTATAAAATCAAGTCA	34596
EXP_CD630_30001_35000_s_PSO-60-262	CD0020/1	CD0020/1			322	TCATCTGAAATTCTATAAAAAATGCCTTAATTTTAATGAGGTAAATCGAGTTTACACAGT	34679
EXP_CD630_30001_35000_s_PSO-60-155	CD0020/1	CD0020/1			323	TTCTTAAACATCTTCAAAAATAAAGTATTTTAGTCTATAATCTTTAATATTACACAAACA	34786
EXP_CD630_35001_40000_s_PSO-60-4682	CD0021	pyc	pyruvate carboxylase	pyruvate carboxylase	326	GTTCAAACTATACCAGGAGTAGAAAAAGCAATAAGAAGTACTGAAGAAGCAAAGGAAGTT	35259
EXP_CD630_35001_40000_s_PSO-60-4544	CD0021	pyc	pyruvate carboxylase	pyruvate carboxylase	327	GAAGAAGACTTAGAGCTTGAATATGAAACTGCTTGTAGTGAATCAAGAAAAGCTTTTGGA	35397
EXP_CD630_35001_40000_s_PSO-60-4478	CD0021	pyc	pyruvate carboxylase	pyruvate carboxylase	328	ATTATATTTATAGAAAAATATATAGCTGATCCAAAACATATAGAAGTTCAAATATTAGGT	35463
EXP_CD630_35001_40000_s_PSO-60-4317	CD0021	pyc	pyruvate carboxylase	pyruvate carboxylase	330	TAAAGTAAGAAAAGAGATATGTGAAGATGCAGTTAAGTTATCAAAACATGTGGGTTATTC	35624
EXP_CD630_35001_40000_s_PSO-60-4216	CD0021	pyc	pyruvate carboxylase	pyruvate carboxylase	331	GGCATTATTTTATAGAGATGAACACAAGAGTACAGGTTGAACATACTGTAACAGAGATGG	35725
EXP_CD630_35001_40000_s_PSO-60-3996	CD0021	pyc	pyruvate carboxylase	pyruvate carboxylase	333	TGATACAGGTAAAATTCAAGTTTATAGAACTGGTTCAGGATTTGGTATAAGACTAGATGG	35945
EXP_CD630_35001_40000_s_PSO-60-3918	CD0021	pyc	pyruvate carboxylase	pyruvate carboxylase	334	GGCAAACATAAGTCCTCATTATGATAGTTTATTGGTTAAGACAATATCTTGGGATAGAAC	36023
EXP_CD630_35001_40000_s_PSO-60-3702	CD0021	pyc	pyruvate carboxylase	pyruvate carboxylase	336	ATTTGAAATAACAGAAAGTAAAGACAGAGGAACAAAATTACTTCAATTTATAGGAGATGT	36239
EXP_CD630_35001_40000_s_PSO-60-3479	CD0021	pyc	pyruvate carboxylase	pyruvate carboxylase	337	TTAACAGATACAACAATGAGAGATGCACATCAATCATTATTAGCAACAAGAATAAGAACA	36462
EXP_CD630_35001_40000_s_PSO-60-3346	CD0021	pyc	pyruvate carboxylase	pyruvate carboxylase	338	GAGCTACTTATGATGTTGCATATAGATTTTTAAAAGAATCTCCTTGGCGTAGATTACAAA	36595
EXP_CD630_35001_40000_s_PSO-60-3173	CD0021	pyc	pyruvate carboxylase	pyruvate carboxylase	340	GCTAGACAAGGTATAGATGTATTTAGAATATTTGATTCATTAAACTGGGTTGAAAATATG	36768
EXP_CD630_35001_40000_s_PSO-60-3090	CD0021	pyc	pyruvate carboxylase	pyruvate carboxylase	341	AGAAACTGGAAAAATTGTTGAAGCAACTATGTGTTATACAGGTGATATACTAGATAAGAC	36851
EXP_CD630_35001_40000_s_PSO-60-2903	CD0021	pyc	pyruvate carboxylase	pyruvate carboxylase	343	AAAGAGTTAAAGAAAAATGTAAAAGCACCAATACATTTACACACTCATGATACAAGTGGA	37038
EXP_CD630_35001_40000_s_PSO-60-2562	CD0021	pyc	pyruvate carboxylase	pyruvate carboxylase	346	CTTAAAACCTCAAGCTGATAGTTTAGGATTAGTTAATAGATTTGATGAAGTTAAAGAAAA	37379
EXP_CD630_35001_40000_s_PSO-60-1985	CD0021	pyc	pyruvate carboxylase	pyruvate carboxylase	351	GGTGAAGTTAAGGAAAATGGATTTAGAACTATAGGATTTGAGTTAAATGGAATGGTTAGA	37956
EXP_CD630_35001_40000_s_PSO-60-1900	CD0021	pyc	pyruvate carboxylase	pyruvate carboxylase	352	TCTCTGGAAAAATTAATAATGTTGAAAAAGCTGATATGAATGACCCTCTTCAAATTGGAG	38041
EXP_CD630_35001_40000_s_PSO-60-1342	CD0022	CD0022	putative translation elongation factor	putative translation elongation factor	357	GGAAAAACAAATCTAATCGAAACTATAGCTTACACAGCAAACACTAATAAGATACCTAAA	38599
EXP_CD630_35001_40000_s_PSO-60-1263	CD0022	CD0022	putative translation elongation factor	putative translation elongation factor	358	TGACTTATAGCATGGGATTAATACCTATAGAGTATAATGATTATAAGTTTAACTTATTGG	38678
EXP_CD630_35001_40000_s_PSO-60-1078	CD0022	CD0022	putative translation elongation factor	putative translation elongation factor	360	ACTGAGAGTATTCCTAAGATAATGTTTATAAATAAAATAGATAATGAAAAGGCAAGATAC	38863
EXP_CD630_35001_40000_s_PSO-60-49	CD0022	CD0022	putative translation elongation factor	putative translation elongation factor	368	GGTCATGGTCAATATGGAGACGTAAAAATAAGATTTGAAAGATGTGAATCTGATTTTGAA	39892
EXP_CD630_40001_45000_s_PSO-60-4890	CD0022	CD0022	putative translation elongation factor	putative translation elongation factor	369	TATCCTGTTACAAACATAAAAGCTACGCTTTATGATGGTTCATACCATGATGTAGACTCT	40051
EXP_CD630_40001_45000_s_PSO-60-4770	CD0022	CD0022	putative translation elongation factor	putative translation elongation factor	370	CACCCAATACTACTAGAACCTATAATGAAACTTAAGATAACTGTTCCAGAAGAATATATG	40171
EXP_CD630_40001_45000_s_PSO-60-3979	CD0023	ctsR	transcriptional regulator	transcriptional regulator	377	TTGATGGAAGAAGATAATAGCATACAAATTCAAAGAAATGAACTAGCAAACTTGTTTAGT	40962
EXP_CD630_40001_45000_s_PSO-60-3897	CD0023	ctsR	transcriptional regulator	transcriptional regulator	378	ATGTCTTAACAACAAGATTTACAATAGATAGAGGATATTACATTGAAAGTAAAAAAGGTG	41044
EXP_CD630_40001_45000_s_PSO-60-3663	CD0023	ctsR	transcriptional regulator	CAJ66835.1	380	CAATAGATGATAAATCATTGTGTATGCCAATATATGAATTAAAAGAGAAGGTAAGGTCTA	41278
EXP_CD630_40001_45000_s_PSO-60-3544	CD0024	CD0024	putative DNA repair protein	CAJ66835.1	381	TGTCAAAAATGCAATAAGAATAAAGCATCTGTATATTATAATAAGATAGTCAATGGAGAA	41397
EXP_CD630_40001_45000_s_PSO-60-3176	CD0024	CD0024	putative DNA repair protein	CAJ66835.1	385	TGTAGAAAATGAGATTAAAGAACTAAAAGAAGATTTAGATAGAGCTATAAAAAATGAAGA	41765
EXP_CD630_40001_45000_s_PSO-60-3004	CD0025	CD0025	putative ATP:guanido phosphotransferase	CAJ66835.1	387	CTAGCTAGAAATTTAAATAACTATCCATTTCCAAATAAATTAGATAAAGAATGTGCCATG	41937
EXP_CD630_40001_45000_s_PSO-60-2909	CD0025	CD0025	putative ATP:guanido phosphotransferase	CAJ66835.1	388	TTCTAACTTAGAACAAAAAGAAGAATTTGATTTCTATAAAATTGAAGATTTAGACCAATC	42032
EXP_CD630_40001_45000_s_PSO-60-2743	CD0025	CD0025	putative ATP:guanido phosphotransferase	CAJ66835.1	389	AATGAAGAAGACCATATAAGGATACAAACTATATGTGATGATTTAAACTTAGAATATGCA	42198
EXP_CD630_40001_45000_s_PSO-60-2651	CD0025	CD0025	putative ATP:guanido phosphotransferase	CAJ66835.1	390	AGAATCAAGTTTAGAATATGCCTTTAACACAAAGCTAGGTTATCTAACATCTTGTCCAAC	42290
EXP_CD630_40001_45000_s_PSO-60-2414	CD0025	CD0025	putative ATP:guanido phosphotransferase	CAJ66835.1	393	ACTTGGAAGAACAGAGTCTAATATTATAGAAAATGTAAGTGGACTTACAAAAGATGCAAT	42527
EXP_CD630_40001_45000_s_PSO-60-2313	CD0025	CD0025	putative ATP:guanido phosphotransferase	CAJ66835.1	394	TAGGTATAAAACTAGAAGATAAAATATTTAGATCGATAGGGACACTTGAAAATTCAAGAG	42628
EXP_CD630_40001_45000_s_PSO-60-2213	CD0025	CD0025	putative ATP:guanido phosphotransferase	CAJ66835.1	395	AAAAATGGGAATAGAAATGAACTATATAGATAAACTAGATTTAAGGGCTATAGAACAACT	42728
EXP_CD630_40001_45000_s_PSO-60-2099	CD0025	CD0025	putative ATP:guanido phosphotransferase	CAJ66835.1	396	TGAGAATAGAGATATAAATAGAGCAACATATATTAGAGAAACTTTGGAAAAATTAAGAGG	42842
EXP_CD630_40001_45000_s_PSO-60-1875	CD0026	clpC	ATP-dependent Clp protease	CAJ66835.1	398	AAAGTTGGATTTACAGAAGCTTATTTAGAAGGCAAAATAGTTGATATGGAAGGTAAGGGA	43066
EXP_CD630_40001_45000_s_PSO-60-1683	CD0026	clpC	ATP-dependent Clp protease	CAJ66835.1	400	GGTGAAGGAATAGCTAATAAGATTTTAAATTATGCTGGAGTAAATGATAGGACTTTAGCC	43258
EXP_CD630_40001_45000_s_PSO-60-1592	CD0026	clpC	ATP-dependent Clp protease	CAJ66835.1	401	ATAAAAATCAATACAAAGCAGAAAATAGTTACACGGGCAACCAGAATCAAGCAGAATCTA	43349
EXP_CD630_40001_45000_s_PSO-60-1343	CD0026	clpC	ATP-dependent Clp protease	CAJ66835.1	403	ATATAGCCTTAGGAAATGTTCCAGAAACACTAAAAAACAAAACTTTATACTCTTTAGAGA	43598
EXP_CD630_40001_45000_s_PSO-60-878	CD0026	clpC	ATP-dependent Clp protease	CAJ66835.1	408	CAACTAGATATATATCAGACAGATATCTGCCAGATAAAGCTATAGACTTGATTGATGAAG	44063
EXP_CD630_40001_45000_s_PSO-60-681	CD0026	clpC	ATP-dependent Clp protease	ATP-dependent Clp protease	410	GATGAACAAGGTCTACTTAAAAAACAATTAGAAGATGTTAGAGAAAGATGGAACAAGTCA	44260
EXP_CD630_40001_45000_s_PSO-60-573	CD0026	clpC	ATP-dependent Clp protease	ATP-dependent Clp protease	411	GGCTTATGGACAGGAATACCAGTTAATAAAATTCTTGAAGAAGAGGCTGATAGACTTTTG	44368
EXP_CD630_40001_45000_s_PSO-60-279	CD0026	clpC	ATP-dependent Clp protease	CAJ66836.1	414	GAAAAACATGCTGTGTCAAGAATGATAGGTTCACCTCCAGGTTATGTAGGTCATGATGAA	44662
EXP_CD630_40001_45000_s_PSO-60-46	CD0026	clpC	ATP-dependent Clp protease	CAJ66836.1	415	GACATCAAATGTTGGAGCATCTACAATTGGTAGACAAAAAACTTTAGGATTTAGTATAGC	44895
EXP_CD630_45001_50000_s_PSO-60-4920	CD0026	clpC	ATP-dependent Clp protease	CAJ66836.1	416	ACAAAGATTCAGACCAGAGTTTTTAAACAGAATAGATGATATAATTGTTTTCCACTCACT	45021
EXP_CD630_45001_50000_s_PSO-60-4669	CD0026	clpC	ATP-dependent Clp protease	CAJ66836.1	418	CTGAAGCAATCTTAAAAGGTAATGTGAAAAAGGGAAGTAATGTAGTAGCAAAAGTCAAAG	45272
EXP_CD630_45001_50000_s_PSO-60-4433	CD0026/7	CD0026/7		CAJ66836.1	420	GTATAGAATAAAAAATTAAGGATGATAAAAGTATGGCAAAAATAAAAACAAAATATGTAT	45508
EXP_CD630_45001_50000_s_PSO-60-3922	CD0027	radA	DNA repair protein	CAJ66836.1	425	AGAAAGTGTAAATCCAGAATTAATAATTCTAGACTCAATTCAAACTGTCTTCAGTCCAGA	46019
EXP_CD630_45001_50000_s_PSO-60-3801	CD0027	radA	DNA repair protein	CAJ66836.1	426	ATTTCTAAAAAAATGGGAATTTCAACGTTCATAGTTGGGCATGTTACAAAAGAAGGTTCA	46140
EXP_CD630_45001_50000_s_PSO-60-3520	CD0027	radA	DNA repair protein	DNA repair protein	429	AATATCTACTGTAGAAGGTACGAGACCAATGTTACTTGAATTGCAAGCATTAGTTTCTCC	46421
EXP_CD630_45001_50000_s_PSO-60-3423	CD0027	radA	DNA repair protein	DNA repair protein	430	GTCGATTACAATAGAGTAGGTATGTTATTAGCAGTATTAGAAAAACGTGTTGGTTTGCAA	46518
EXP_CD630_45001_50000_s_PSO-60-3147	CD0027	radA	DNA repair protein	CAJ66837.1	432	AAAAAGATAGTAGTTCCTAGAAGTAATTATGATGTTGTAAAAGAGACCAAAGGCATAGAA	46794
EXP_CD630_45001_50000_s_PSO-60-3119	CD0027	radA	DNA repair protein	CAJ66837.1	433	ATGATGTTGTAAAAGAGACCAAAGGCATAGAAATATGGCCAGTAGATAACTTAAGACAAG	46822
EXP_CD630_45001_50000_s_PSO-60-2897	CD0028	CD0028	putative DNA-binding protein	CAJ66837.1	435	AAACGAAGATGTAATGAAAATAGTAGATGGAGGATTTGCTATAAATGCAGAATATTCACC	47044
EXP_CD630_45001_50000_s_PSO-60-2654	CD0028	CD0028	putative DNA-binding protein	CAJ66838.1	437	TTCACAAAGAAGAAATGTTATAACAGTTTATAGAGGAAATGAGAAGTATGTAGTCGAAGA	47287
EXP_CD630_45001_50000_s_PSO-60-2449	CD0028	CD0028	putative DNA-binding protein	CAJ66838.1	439	AAGATGGAAATGGTAATGAGAGTTACAAGTATAATTGAAAAATATGTGATAGAATTGGGT	47492
EXP_CD630_45001_50000_s_PSO-60-2200	CD0028	CD0028	putative DNA-binding protein	CAJ66839.1	442	GGTTTTTCAGAAAGTATGGATATGCCTATAAAAACAAGAGGTTATAGGATTCTTAGCAAA	47741
EXP_CD630_45001_50000_s_PSO-60-2096	CD0028	CD0028	putative DNA-binding protein	CAJ66839.1	443	TTTTGAAAACTTTCAACAAATTTTAGATGCATCTATTGAAGAATTAGATGAGGTTGAAGG	47845
EXP_CD630_45001_50000_s_PSO-60-1961	CD0028/9	CD0028/9		CAJ66839.1	444	CATATGATGAATTTTAAATGAATTTTACTACTTTTTTCTTGAATATAATATACACTTTGG	47980
EXP_CD630_45001_50000_s_PSO-60-1869	CD0028/9	CD0028/9		CAJ66839.1	445	GCATTGATAAGGAAAGTAACAAGAATATTGTTTATTTTACTTGGATTTACAATAGGTATA	48072
EXP_CD630_45001_50000_s_PSO-60-1793	CD0029	CD0029	putative membrane protein	CAJ66839.1	446	TAATGAAAGATTTTGAAATATTAACATTTGGAAAAGAAACATATGGTTATATCGCAGCTG	48148
EXP_CD630_45001_50000_s_PSO-60-1693	CD0029	CD0029	putative membrane protein	CAJ66839.1	447	AGAACCATGGGTTGTAAATAAAGTAAAAGAAATTGCTAAAATAGTGGATAAAGAATTGTC	48248
EXP_CD630_45001_50000_s_PSO-60-1345	CD0029	CD0029	putative membrane protein	CAJ66839.1	449	TACAAGTGTAATAATTGATGGAAGAATAGCTGATATTTGTAAGACTGGGTTTATAGAAGG	48596
EXP_CD630_45001_50000_s_PSO-60-1194	CD0029	CD0029	putative membrane protein	CAJ66839.1	451	CTGGATATATTAAATATAATTCAGAAAGAATTAAATATAGAAGTTGAAATAAGTGAGAGA	48747
EXP_CD630_45001_50000_s_PSO-60-1093	CD0029	CD0029	putative membrane protein	CAJ66840.1	452	GCTTGCTCAGGTTTTAAATGGAAAAGTTGTTACAAATGATTATAACTTAAATAAAGTTGC	48848
EXP_CD630_45001_50000_s_PSO-60-853	CD0029	CD0029	putative membrane protein	CAJ66840.1	453	GAATGAGACTATAAAAGTACTCGTTACTTCTGTTCTTCAAACTCCTGCAGGTAGAATGAT	49088
EXP_CD630_45001_50000_s_PSO-60-745	CD0029/30	CD0029/30		CAJ66840.1	454	GCTGTTTATTTTAAATAGATGGTCCAAATTTATTTATTTATAACGATAATGTTTAATGTA	49196
EXP_CD630_45001_50000_s_PSO-60-663	CD0029/30	CD0029/30		CAJ66840.1	455	TCAGAAAGCAGGGAGAATTTATGAGAAAAAAGATTATATCTTTCTTAGCAACATTTATCA	49278
EXP_CD630_45001_50000_s_PSO-60-588	CD0030	CD0030	putative membrane protein	CAJ66840.1	456	CAAGTCAGTATAGTTTTGCAGATGATATATCAACACGTGGAAAAGTAATATTTATAGATA	49353
EXP_CD630_45001_50000_s_PSO-60-494	CD0030	CD0030	putative membrane protein	CAJ66840.1	457	AAAATCATTAAGAGAAGAACTAGACAATAGAGGGTATATTGGCTTGATGAATATAAGAGG	49447
EXP_CD630_50001_55000_s_PSO-60-4621	CD0030	CD0030	putative membrane protein	CAJ66840.1	464	GGTTGGAAGAAAATATGAACTTATTAACAGAGATGATAATAAAGAATTTTTGATGGATGA	50320
EXP_CD630_50001_55000_s_PSO-60-4519	CD0030	CD0030	putative membrane protein	CAJ66840.1	465	ACTGAATGGTTTTGTAAGTATAGTTTTCTTGTCATGGATAGTTGCTATGATTGCAATTTT	50422
EXP_CD630_50001_55000_s_PSO-60-3783	CD0030	CD0030	putative membrane protein	CAJ66840.1	472	GGACCAGGAGAAATAATACAAACATTTAGTAGAAAGATAGAGATGAATTTAAAGCTAGCT	51158
EXP_CD630_50001_55000_s_PSO-60-3717	CD0030	CD0030	putative membrane protein	CAJ66840.1	473	AGTGCATGGGTAAATATACTGTTAACTGGAATAGGTGTAATTTTAGTTCTTATGATTAAT	51224
EXP_CD630_55001_60000_s_PSO-60-2111	CD0035	CD0035	transcriptional regulator	CAJ66845.1	533	AAAAGAAATACCAAGATATGTGGAAAAAAGTAACTGTAAAAATGTTACATTTATACCTCT	57830
EXP_CD630_55001_60000_s_PSO-60-1951	CD0035	CD0035	transcriptional regulator	CAJ66845.1	534	CCAGCTGTTATGTCTGACTTGTCTACAAAAGAGAAACTTTGCAAAGACGAAAAAATTAAA	57990
EXP_CD630_55001_60000_s_PSO-60-1854	CD0035	CD0035	transcriptional regulator	CAJ66845.1	535	TTGTGGGTATAGGAAATCCTATGAGTTTAAACTCAACAATAATGGCTTCTGGATACATGA	58087
EXP_CD630_55001_60000_s_PSO-60-1604	CD0035	CD0035	transcriptional regulator	CAJ66845.1	538	AAAGGCATCATTAAAAGCGAAATTTATAAATAGTTTAGCAATTAATCACAGTTTAGCACT	58337
EXP_CD630_55001_60000_s_PSO-60-1461	CD0036	acoA	acetoin:2,6-dichlorophenolindophenol oxidoreductase alpha subunit	CAJ66845.1	539	TTGCTTGAAATGTATAAGAGAATGAATCAGGCTAGAAAATTTGAAGAGAAAGTTAGTTGG	58480
EXP_CD630_55001_60000_s_PSO-60-1193	CD0036	acoA	acetoin:2,6-dichlorophenolindophenol oxidoreductase alpha subunit	acetoin:2,6-dichlorophenolindophenol oxidoreductase alpha subunit	542	GAGGCTCAATGCATATAGCAGATATTGAGTCAGGTAACTTAGGAGCAAATGGAGTTGTAG	58748
EXP_CD630_55001_60000_s_PSO-60-1043	CD0036	acoA	acetoin:2,6-dichlorophenolindophenol oxidoreductase alpha subunit	CAJ66846.1	543	CATCAAATGAAGGTACTTTTCATGAAGGAATAAATTTATCTTCAATATGGAAATTGCCAA	58898
EXP_CD630_55001_60000_s_PSO-60-768	CD0036	acoA	acetoin:2,6-dichlorophenolindophenol oxidoreductase alpha subunit	CAJ66846.1	546	AGATGGTTAGGTCATTCAAAATCAGATGCAAATGTATATAGAACAAAAGAAGAAATAGAA	59173
EXP_CD630_55001_60000_s_PSO-60-652	CD0036	acoA	acetoin:2,6-dichlorophenolindophenol oxidoreductase alpha subunit	CAJ66846.1	547	TCTATCTAATGAAGATGAATTAGATAAGATTCAAGAATTTGCAAAGCAATCAATAGAAGA	59289
EXP_CD630_55001_60000_s_PSO-60-596	CD0036	acoA	acetoin:2,6-dichlorophenolindophenol oxidoreductase alpha subunit	CAJ66846.1	548	AAGATGCAGTAGAGTTTGCTCAAAATAGCCCAAATCCAAAAATAGAGTCTTTATTAGAGG	59345
EXP_CD630_60001_65000_s_PSO-60-4598	CD0037	acoB	acetoin:2,6-dichlorophenolindophenol oxidoreductase beta subunit	CAJ66847.1	555	CCAATACCATATAATCCAGAGTTAGAAAAAGCAGTTGTCCCAAGAGTTGATGAAATAGAA	60343
EXP_CD630_60001_65000_s_PSO-60-4290	CD0038	acoC	E2 component of acetoin dehydrogenase enzyme system (dihydrolipoamide acetyltransferase)	CAJ66847.1	558	TGTAGGTACTGGATATAATGGAAAGATAAGAAAGTGTGATGTGGAAAAATTAACTGCAAA	60651
EXP_CD630_60001_65000_s_PSO-60-3686	CD0038	acoC	E2 component of acetoin dehydrogenase enzyme system (dihydrolipoamide acetyltransferase)	CAJ66847.1	562	GTTGGAATGTATGGTATAACTACATTTACACCTATAATAAATATGCCTTCAAGTGCAATC	61255
EXP_CD630_60001_65000_s_PSO-60-3569	CD0038	acoC	E2 component of acetoin dehydrogenase enzyme system (dihydrolipoamide acetyltransferase)	CAJ66847.1	563	AAACCTATAATGAACTTATCATTAACATCAGACCATAGAGTAATAGATGGAACAGTAGCT	61372
EXP_CD630_60001_65000_s_PSO-60-3244	CD0039	acoL	E3 component of acetoin dehydrogenase enzyme system (dihydrolipoyl dehydrogenase)	E3 component of acetoin dehydrogenase enzyme system (dihydrolipoyl dehydrogenase)	566	ATGGAAGAAGGTACTATAGTATCTTGGCTAAAGCAAGAAGGCGAAGAAGTAAAGATTGGA	61697
EXP_CD630_60001_65000_s_PSO-60-3079	CD0039	acoL	E3 component of acetoin dehydrogenase enzyme system (dihydrolipoyl dehydrogenase)	CAJ66848.1	568	CCAGTATTTACAGTAATAGGTGTAATAGCAGAAAAAGGGGAAAATCAAGAGGAAGTAAAA	61862
EXP_CD630_60001_65000_s_PSO-60-2370	CD0039	acoL	E3 component of acetoin dehydrogenase enzyme system (dihydrolipoyl dehydrogenase)	CAJ66848.1	575	CAGAGATATTCAATTCAAGAGGTTCTAAAGTAACTATAGTAGAAATGGAAGATAGAGTAA	62571
EXP_CD630_60001_65000_s_PSO-60-1885	CD0039	acoL	E3 component of acetoin dehydrogenase enzyme system (dihydrolipoyl dehydrogenase)	E3 component of acetoin dehydrogenase enzyme system (dihydrolipoyl dehydrogenase)	579	TCAGTTGGTATTACAGAAGAGGATGCTAGAAAAAAATATAATGTAAAAGTTGGTAAGTTT	63056
EXP_CD630_60001_65000_s_PSO-60-1604	CD0039/40	CD0039/40			582	GGAAGCTTTGGCAGATGTAAATGGAGAATGTTTACACTTACCTAAAAAATAAATCTAAAC	63337
EXP_CD630_60001_65000_s_PSO-60-988	CD0040	CD0040	putative transcription antiterminator	CAJ66849.1	587	AGAAAAGTTGTTTTAATTAAAGCTATAAAAGATATTTTAAAAGAAGAAAAAACTATAAAT	63953
EXP_CD630_60001_65000_s_PSO-60-250	CD0040	CD0040	putative transcription antiterminator	CAJ66849.1	593	ATACCTGTAACAATTGAAATACCAGAATTAGTTGCAAGACCATTAAATGAGAGGTTTGAC	64691
EXP_CD630_60001_65000_s_PSO-60-165	CD0040	CD0040	putative transcription antiterminator	CAJ66850.1	594	AAGCTCAAAGAATGGGAGCAAACATACATATAAAGTCAGATGTATTAAAAGCTCTTATGC	64776
EXP_CD630_65001_70000_s_PSO-60-4727	CD0040	CD0040	putative transcription antiterminator	CAJ66850.1	598	ACATAAAACAAGTTAAAAAAGTTTCTATTAGTAACAATCTTCCAGATATAAGTCCAATTG	65214
EXP_CD630_65001_70000_s_PSO-60-4046	CD0040	CD0040	putative transcription antiterminator	CAJ66851.1	604	CAGTTTTACCAGATTTAACAATAGACGAGATAGTTGATGAAGTTAAAGGTATAGAGCCAC	65895
EXP_CD630_65001_70000_s_PSO-60-4030	CD0040	CD0040	putative transcription antiterminator	CAJ66851.1	605	AACAATAGACGAGATAGTTGATGAAGTTAAAGGTATAGAGCCACAAGTAAAAGAAAAGGT	65911
EXP_CD630_65001_70000_s_PSO-60-3849	CD0040	CD0040	putative transcription antiterminator	CAJ66851.1	606	ACTGAAAAGGTTGATATAGAACCTATAGGTATGATTGAATATCCAAGTCTTGATTTAGAG	66092
EXP_CD630_65001_70000_s_PSO-60-3742	CD0040	CD0040	putative transcription antiterminator	CAJ66851.1	607	AATTGACCCTCAGATATCAAATATCCCTTTTTTTAGTCTAGTAGACATAAATGATAAAGC	66199
EXP_CD630_65001_70000_s_PSO-60-3479	CD0040	CD0040	putative transcription antiterminator	CAJ66851.1	610	AAAGAGATAACTTATTTCCAACTGAATTATCAGATGAAATAGCAATACCTCACACAGATG	66462
EXP_CD630_65001_70000_s_PSO-60-3342	CD0040	CD0040	putative transcription antiterminator	CAJ66852.1	611	ATAATACTTTTATTAGCTGTAGACCAAAAGTGTTTTAATCCATTAAGCACTCTACTCTCA	66599
EXP_CD630_65001_70000_s_PSO-60-3167	CD0041	CD0041	PTS system, IIa component	CAJ66852.1	612	AATATTGAAGTGTCTAACAATGAAGATGCATTAAAGTTTTTGGGACAACGTTTGTTTGAC	66774
EXP_CD630_65001_70000_s_PSO-60-2262	CD0043	CD0043	PTS system, IIc component	CAJ66853.1	621	GGTCTAGGTGCACAAGTAATGATGCCAATAATAATATGTATTTTTGGTTTGATATTAGGT	67679
EXP_CD630_65001_70000_s_PSO-60-1669	CD0043	CD0043	PTS system, IIc component	CAJ66853.1	627	GATAAATGCTGATACATTGCAGAAAAAATTTGGATTATTTGGAGAACCTTTAATAATGGG	68272
EXP_CD630_65001_70000_s_PSO-60-1089	CD0043	CD0043	PTS system, IIc component	CAJ66853.1	633	GATGGTGCGAATCCATTAAGTTGGGTATTTGTAAAAGTTATGAACTATAAAGTTATTGGA	68852
EXP_CD630_65001_70000_s_PSO-60-958	CD0043/4	CD0043/4		CAJ66853.1	634	AAAGCTATCTATAGAAGAATAAGGTTAAAACAATTTTATTAAGGAGTGTATAGGTTATGA	68983
EXP_CD630_65001_70000_s_PSO-60-245	CD0045	CD0045	putative sugar-phosphate aldolase	CAJ66854.1	641	AAATTAAGAAAAGAAGTATTACAAGCATCTTTAGACCTTTTAAACTATAATTTAGTGACA	69696
EXP_CD630_65001_70000_s_PSO-60-160	CD0045	CD0045	putative sugar-phosphate aldolase	CAJ66854.1	642	GAGATGAACAAACTGGCTATATAGCAATCACCCCAAGTGGAATGGATTATAGAAATCTTA	69781
EXP_CD630_70001_75000_s_PSO-60-4736	CD0045	CD0045	putative sugar-phosphate aldolase	CAJ66854.1	645	TGTAATGTTAGAAGATTCAGCAAAAGTATATTACTTAGCAAAATCAATTGGCACACCAGT	70205
EXP_CD630_70001_75000_s_PSO-60-4552	CD0045/6	CD0045/6		CAJ66854.1	646	GAGATTTATAATGATATAATAAGTTTAATAGTTAAGAAGTAAAATATGAAATGTAATAGT	70389
EXP_CD630_70001_75000_s_PSO-60-4535	CD0045/6	CD0045/6		CAJ66854.1	647	AATAAGTTTAATAGTTAAGAAGTAAAATATGAAATGTAATAGTATATAAATTCATTTAAG	70406
EXP_CD630_70001_75000_s_PSO-60-4279	CD0046	CD0046	putative lipoate-protein ligase	CAJ66854.1	648	AAGTATATCATGATGTTATTGAAAAGGGAGAAATTCCTATTTTAAGAAGAATATCTGGAG	70662
EXP_CD630_70001_75000_s_PSO-60-4183	CD0046	CD0046	putative lipoate-protein ligase	CAJ66854.1	649	TGTCATTCATACAAAAAGATAGGCAACTTCATGAGATAGATTTTTTGGAGCATACTAAGT	70758
EXP_CD630_70001_75000_s_PSO-60-2899	CD0047	ispD	2-C-methyl-D-erythritol 4-phosphate cytidylyltransferase	CAJ66854.1	660	TCGACCATAGAATAATCAACGAATCTATAAAGGTAGCTAAAGAAAAAAAGGCTGTGGTTG	72042
EXP_CD630_70001_75000_s_PSO-60-2664	CD0047	ispD	2-C-methyl-D-erythritol 4-phosphate cytidylyltransferase	CAJ66854.1	662	GTTGGTAGAAAATATAGGTCAAAGTGTCACTATGGTAATGGGTTCTTATGAAAACATAAA	72277
EXP_CD630_70001_75000_s_PSO-60-2558	CD0047/8	CD0047/8		CAJ66854.1	663	ATGGAAAAAAGAGATGAAGTTAACAGTAGAAGGAGAATTATATGAGAATAGGATTAGGAT	72383
EXP_CD630_70001_75000_s_PSO-60-2097	CD0048	ispF	2-C-methyl-D-erythritol 2,4-cyclodiphosphate synthase	CAJ66855.1	668	GGAGCAAAACAGGGAATAGCTTCACAAAGTATTTGTTTATTATTGTTGACAAGTCAGAAT	72844
EXP_CD630_70001_75000_s_PSO-60-1849	CD0048/9	CD0048/9		CAJ66855.1	670	CCTGTCTTTTAGCTTAAAGGTATAAAAATCTTTACGGTAGGAACCGTTATATTCCCAAAA	73092
EXP_CD630_70001_75000_s_PSO-60-1606	CD0049	proS	prolyl-tRNA synthetase	CAJ66856.1	673	TACAAGCCATCAATTAATGGTTAGGTCAGGCATGATAAAAAAAATGACTTCAGGTGTTTA	73335
EXP_CD630_70001_75000_s_PSO-60-1491	CD0049	proS	prolyl-tRNA synthetase	CAJ66856.1	674	GAAGAATTAAATAAAAAAGATTGTCAAGAAATACTTTGTGCAGCCTTACTTCCTTCTGAA	73450
EXP_CD630_70001_75000_s_PSO-60-1350	CD0049	proS	prolyl-tRNA synthetase	prolyl-tRNA synthetase	675	CTTGGGCCAACACATGAAGAAGCATTCACTGATATAATAAGACAAGAAATTACTTCATAT	73591
EXP_CD630_70001_75000_s_PSO-60-1250	CD0049	proS	prolyl-tRNA synthetase	CAJ66857.1	676	ATAGAGACGAGAGAAGACCAAGATTTGGTGTTATGAGAACTAAGACTTTTACAATGAAGG	73691
EXP_CD630_70001_75000_s_PSO-60-842	CD0049	proS	prolyl-tRNA synthetase	CAJ66857.1	680	AGTTTGCTAAAACTTTAGTATATGAGGCAGATGGAAAAACAGTTGTAGTCGTTGTAAGAG	74099
EXP_CD630_70001_75000_s_PSO-60-668	CD0049	proS	prolyl-tRNA synthetase	CAJ66857.1	682	CAGGTCCAATAGGTATAAATGCTGACTATGTATTTATAGATAAAGAAATTGTTGAACAAA	74273
EXP_CD630_70001_75000_s_PSO-60-44	CD0049	proS	prolyl-tRNA synthetase	CAJ66857.1	687	TTAGACATAAAGAAGATAAAGAGATAATTGACATAGAAGAAATAAATGAAAAAGTAAAGG	74897
EXP_CD630_75001_80000_s_PSO-60-4778	CD0050	CD0050	putative dual-specificity prolyl/cysteinyl-tRNA synthetase	putative dual-specificity prolyl/cysteinyl-tRNA synthetase	689	TGATTTTCCACAATGGTACACAGATGTAATAACTAAGACTGACTTAGTTGATTATGCACC	75163
EXP_CD630_75001_80000_s_PSO-60-4617	CD0050	CD0050	putative dual-specificity prolyl/cysteinyl-tRNA synthetase	CAJ66858.1	691	GTTATTTTCCATTATTAATACCAGAGAGTTTATTAAACAAAGAAGCAGAACACGTTGAAG	75324
EXP_CD630_75001_80000_s_PSO-60-4179	CD0050	CD0050	putative dual-specificity prolyl/cysteinyl-tRNA synthetase	putative dual-specificity prolyl/cysteinyl-tRNA synthetase	695	ATACTATAGAAGCTATGATGCATGATGGTAAAGCATTACAATCAGGTACAAGTCACTTCC	75762
EXP_CD630_75001_80000_s_PSO-60-3765	CD0050	CD0050	putative dual-specificity prolyl/cysteinyl-tRNA synthetase	CAJ66859.1	698	CAAAAGATATAGAAAATAATCAAGCTATGGTATTTAGAAGAGATACTTTAGAAAAGGATT	76176
EXP_CD630_75001_80000_s_PSO-60-3653	CD0050	CD0050	putative dual-specificity prolyl/cysteinyl-tRNA synthetase	CAJ66859.1	699	ACACAATGATATGTTTGAAAAAGCAAGAAAACATAGAGAAGACAATACATCTATAGTTGA	76288
EXP_CD630_75001_80000_s_PSO-60-3499	CD0050	CD0050	putative dual-specificity prolyl/cysteinyl-tRNA synthetase	CAJ66859.1	700	GAAGAAACAGGAGCAACTATAAGATGCTTACCTTTTGAACAAGAAAACTTAGGTCACAAG	76442
EXP_CD630_75001_80000_s_PSO-60-2952	CD0050/1	CD0050/1		CAJ66860.1	705	AGTAAAAATGAATGTAAGAGTAAGGTTTGCACCAAGTCCAACAGGATTTGTACATATAGG	76989
EXP_CD630_75001_80000_s_PSO-60-2845	CD0051	gltX	glutamyl-tRNA synthetase	CAJ66860.1	706	GCGGAGAATATATATTAAGAGTGGAAGATACAGACCAAAGTAGATTAGTAGAAGGTGCTA	77096
EXP_CD630_75001_80000_s_PSO-60-2810	CD0051	gltX	glutamyl-tRNA synthetase	CAJ66860.1	707	CAAAGTAGATTAGTAGAAGGTGCTATAGAGAATATGCTTAATGCTATGAAATGGGCTGGG	77131
EXP_CD630_75001_80000_s_PSO-60-2677	CD0051	gltX	glutamyl-tRNA synthetase	CAJ66860.1	708	TTCAATCTCAAAGATTAGATATATACCAAGAATATATAAAGCAACTTTTAGATAGTGGAA	77264
EXP_CD630_75001_80000_s_PSO-60-2617	CD0051	gltX	glutamyl-tRNA synthetase	glutamyl-tRNA synthetase	709	AAGCTTATTACTGTTTCTGTACAAAAGAAAGACTGGATGAAGTAAGAGATGCTCAAAGAG	77324
EXP_CD630_75001_80000_s_PSO-60-2388	CD0051	gltX	glutamyl-tRNA synthetase	glutamyl-tRNA synthetase	711	TGACTTAGATGACCAAGTATTAATGAAAACAGATGGATTTCCAACTTATCATTTTGCAGT	77553
EXP_CD630_75001_80000_s_PSO-60-2151	CD0051	gltX	glutamyl-tRNA synthetase	CAJ66861.1	713	TGTAGCTGTTGAAGACTTTAAGAAAAAAGGATATTTACCAGAGGGATTAGTAAACTATGT	77790
EXP_CD630_75001_80000_s_PSO-60-1800	CD0051	gltX	glutamyl-tRNA synthetase	CAJ66861.1	717	AGAAGTTACTGAACATGCAAGTATATTTTTTGGAGATAAAATAGAGGTAGAAACTGAAGA	78141
EXP_CD630_75001_80000_s_PSO-60-1646	CD0051	gltX	glutamyl-tRNA synthetase	glutamyl-tRNA synthetase	718	GTTCAAGCTATGCTTAAAGAAATACAAAAAGAGTACAAAATAAAAGGGAAAAATTTATTT	78295
EXP_CD630_75001_80000_s_PSO-60-1598	CD0051	gltX	glutamyl-tRNA synthetase	CAJ66862.1	719	AAAAATTTATTTATGGGCTCAAGAATAATTTTGACAGGGCAAATGCATGGTCCAGATTTA	78343
EXP_CD630_75001_80000_s_PSO-60-1243	CD0051/52	CD0051/52		CAJ66862.1	722	ATGTATAGTAATATTGATGATGTTAAAAAGGAATTAAAGGAGCTATGCTTAGAATATGTT	78698
EXP_CD630_75001_80000_s_PSO-60-859	CD0052	cysS	cysteinyl-tRNA synthetase	cysteinyl-tRNA synthetase	726	CCAACAGTTTATAACTATATACACATAGGTAATGCAAGACCATTTATAATATTTGATACT	79082
EXP_CD630_75001_80000_s_PSO-60-765	CD0052	cysS	cysteinyl-tRNA synthetase	cysteinyl-tRNA synthetase	727	TAACTTATGTACAAAACTTTACAGATGTTGATGATAAGATTATAAATAGAAGTCATGAGG	79176
EXP_CD630_75001_80000_s_PSO-60-492	CD0052	cysS	cysteinyl-tRNA synthetase	CAJ66863.1	730	GAAAACTTTCAGGTCAAAAACAAGAAGATTTAGAGGCAGGGGCTAGAATTGAGGTTAATG	79449
EXP_CD630_80001_85000_s_PSO-60-4579	CD0052/3	CD0052/3		CAJ66863.1	738	CACAAGACAAGGTGTTAAGTGGAAAAGGATATAAAAATGGAAAAAACTGAATTAGTTACT	80362
EXP_CD630_80001_85000_s_PSO-60-4390	CD0053		conserved hypothetical protein	CAJ66863.1	740	GCTAAAGCTCAGGCAACTATAATTCATGAAATTGAAATTGAGTTAACTGAAGAAGAGAGT	80551
EXP_CD630_80001_85000_s_PSO-60-3564	CD0054	thyX	putative thymidylate synthase	CAJ66864.1	747	CAATAGAAGATGCTAGATACGTATTTCCAAATGCATGTGAAACAAAAATGGTATTTACTA	81377
EXP_CD630_80001_85000_s_PSO-60-3198	CD0055	CD0055	putative tRNA/rRNA methyltransferase	CAJ66864.1	750	TTGCAAATTCAGCTAAAGAAGGTTCAATTAAGAAAATAATAGGAATGGCTAAAGATAAGA	81743
EXP_CD630_80001_85000_s_PSO-60-3015	CD0055	CD0055	putative tRNA/rRNA methyltransferase	CAJ66864.1	752	TAGCAAAGAATAAAGATGAAGACCCATTTTTCATTATATTAGATGAGATAACAGACCCAC	81926
EXP_CD630_80001_85000_s_PSO-60-2704	CD0055	CD0055	putative tRNA/rRNA methyltransferase	CAJ66864.1	754	GGTGTAGTAATTGGAAGTGAAGGTTTTGGAATATCTAGATTGGTTAAACAAAACTGTGAC	82237
EXP_CD630_80001_85000_s_PSO-60-2449	CD0056	CD0056	conserved hypothetical protein	CD0050/1	756	AAGAGGACTTAGAAGATTCTCGAGAAAAGCTTATTGATGACATTATAGAATTTTCTGAGT	82492
EXP_CD630_80001_85000_s_PSO-60-2348	CD0056	CD0056	conserved hypothetical protein	CD0050/1	757	GTTAAAAATTCTCGAGAAAAAGTTGAAAAAAGAAAACACATAACAATAGTTTATACAAGA	82593
EXP_CD630_80001_85000_s_PSO-60-2251	CD0056	CD0056	conserved hypothetical protein	CD0050/1	758	TAACTTCTTTATCAAAGTATGATGATGTAAAAGTAGCCACTAATGACTATGCAGAACAGC	82690
EXP_CD630_80001_85000_s_PSO-60-2167	CD0056	CD0056	conserved hypothetical protein	CD0050/1	759	CTAGAATGTCTGCAAGAGAATTAAAGTTAGAGTTAGATCGTTCCAAGAATAAAATGAAGG	82774
EXP_CD630_80001_85000_s_PSO-60-2049	CD0056/7	CD0056/7		CD0050/1	760	TAAAGAAACATTGTCGAAACTTGAGAACATTCGTAGAAAGCGTTGAAATTACTAGGTTCT	82892
EXP_CD630_80001_85000_s_PSO-60-1348	CD0057/8	CD0057/8		CAJ66865.1	767	GCTTTACAAAGGGTTAAGAGAAAATTAGAAAAACATCTTGAAAACAGAAATGATTAATAG	83593
EXP_CD630_85001_90000_s_PSO-60-4737	CD0058A	rpmG	50S ribosomal protein L33	CAJ66866.1	782	GCAAAGAAACTACAACACTACTAAGAATAAGAAAAACAATCCAGACAGAATAGAATTACA	85204
EXP_CD630_85001_90000_s_PSO-60-4501	CD0059	secE	preprotein translocase SecE subunit	CAJ66866.1	784	CCGACAAAAAAGGAACTGTTTAAAAACACAAGTATAGTTTTAACTGTAGTTATTTCATGC	85440
EXP_CD630_85001_90000_s_PSO-60-4333	CD0060	nusG	transcription antitermination protein	CAJ66866.1	786	GTATGTAGTTCATACCTATTCGGGACATGAAAATAAAGTTAAAGCTACAATTGAGAAAGC	85608
EXP_CD630_85001_90000_s_PSO-60-3966	CD0060	nusG	transcription antitermination protein	CAJ66866.1	788	ACAGTAAAAGTATCTCAAGGACCATTTAGTGGACAAATAGGTAACATAGAAGAAATTGAC	85975
EXP_CD630_85001_90000_s_PSO-60-2152	CD0063	rplJ	50S ribosomal protein L10	CAJ66869.1	806	GCAATTTAATGATGAATTATTAGTTGGAACTAATGCCATAGCATTTGGATATGATGATCC	87789
EXP_CD630_85001_90000_s_PSO-60-1945	CD0063	rplJ	50S ribosomal protein L10	CAJ66869.1	808	ATTACTTGGTAGCTTAAAAGCTCCAGTATCAAACTTCGCATACTTAATAGATGCAATAGC	87996
EXP_CD630_85001_90000_s_PSO-60-449	CD0065		NADP-dependent 7-alpha-hydroxysteroid dehydrogenase	NADP-dependent 7-alpha-hydroxysteroid dehydrogenase	823	ACAATATGTCTCCAGAGTTCATAAAAGAATTTTTAAAGCATGTTCCTTTAAATCGTATAG	89492
EXP_CD630_90001_95000_s_PSO-60-4785	CD0065/66	CD0065/66		CAJ66872.1/CAJ66886.1	828	TGAATGCCACATCCTGTCACGATAGGTAAAAGAACTAGAATGAGCTTTTCTAAAATTAAG	90156
EXP_CD630_90001_95000_s_PSO-60-4726	CD0066	rpoB	DNA-directed RNA polymerase beta chain	CAJ66872.1/CAJ66886.1	829	GGAAATAGCTGATGTGCCAAATCTTATAGAAATTCAAGTAGATTCCTATGAGTGGTTTTT	90215
EXP_CD630_90001_95000_s_PSO-60-4627	CD0066	rpoB	DNA-directed RNA polymerase beta chain	CAJ66872.1/CAJ66886.1	830	AATAGAAGATTATACTGGTAATCTTATATTGGAATTTGTCGACTATTCTCTAGATGATAA	90314
EXP_CD630_90001_95000_s_PSO-60-4090	CD0066	rpoB	DNA-directed RNA polymerase beta chain	DNA-directed RNA polymerase beta chain	834	TCTTGTAGAGATATACAAAAAATTAAGACCAGGTGAACCTCCTACTGTAGAAAGTGCATC	90851
EXP_CD630_90001_95000_s_PSO-60-4017	CD0066	rpoB	DNA-directed RNA polymerase beta chain	DNA-directed RNA polymerase beta chain	835	GCTTTATTCTTTGACCCAAAAAGATATGACCTAGCAAAAGTTGGTAGATATAAATTCAAT	90924
EXP_CD630_90001_95000_s_PSO-60-3870	CD0066	rpoB	DNA-directed RNA polymerase beta chain	DNA-directed RNA polymerase beta chain	836	GCTGGAGAAAAAATAAGCTATGATTTGGCTAAAGCCATACAAAATGCAGGTATAAATGTA	91071
EXP_CD630_90001_95000_s_PSO-60-3745	CD0066	rpoB	DNA-directed RNA polymerase beta chain	CAJ66873.1	837	GTCTCACATTGATTTTGACATAGATGATTTAAACATAAAAGAAAAAGTACATTATCCAAC	91196
EXP_CD630_90001_95000_s_PSO-60-3685	CD0066	rpoB	DNA-directed RNA polymerase beta chain	CAJ66874.1	838	TTTAAAAGAAATTTTAGATGGATATAGTGATGAAGAAGAAATAAAAGAGGCTATAAAATC	91256
EXP_CD630_90001_95000_s_PSO-60-2909	CD0066	rpoB	DNA-directed RNA polymerase beta chain	CAJ66876.1	845	CTGAAAGTAGAGTAGATTACATGGATATATCTCCTAAGCAGGTTGTATCTGTTGCCACTG	92032
EXP_CD630_95001_100000_s_PSO-60-3746	CD0067	rpoC	DNA-directed RNA polymerase beta' chain	DNA-directed RNA polymerase beta' chain	883	CCGATACAGCTATACGTACAGCTGAATCTGGATATTTAACAAGAAGACTTGTTGATGTAA	96195
EXP_CD630_95001_100000_s_PSO-60-3009	CD0067	rpoC	DNA-directed RNA polymerase beta' chain	CAJ66881.1	891	GTAAGAGTAAATGGTGTTAAGGGAGTTCAAGAATATATAGTTAAAGAAGTTCAAAGAGTG	96932
EXP_CD630_95001_100000_s_PSO-60-2911	CD0067	rpoC	DNA-directed RNA polymerase beta' chain	CAJ66881.1	892	AGAAGTTATAGTAAGACAAATGCTATCTAAAGTAAAAGTTGAAGACCCAGGAGATACAGA	97030
EXP_CD630_95001_100000_s_PSO-60-2766	CD0067	rpoC	DNA-directed RNA polymerase beta' chain	CAJ66881.1	893	GCTAAAAGAGTTTTACTTGGTATAACTAAAGCATCTCTTGCAACTGATTCATTCTTATCA	97175
EXP_CD630_95001_100000_s_PSO-60-2653	CD0067	rpoC	DNA-directed RNA polymerase beta' chain	CAJ66881.1	894	TAAAGAAGACCACTTAATAGGACTTAAAGAAAATGTTATATTAGGTAAGTTAATACCAGC	97288
EXP_CD630_95001_100000_s_PSO-60-2352	CD0067/8	CD0067/8		CAJ66881.1	897	AAATTGTAAGTAACGAATGTTACAATCAGTCAGTATGAATATTCATATTGATGTAGTTGG	97589
EXP_CD630_95001_100000_s_PSO-60-1751	CD0068/9	CD0068/9		CAJ66881.1	903	TGTCGAGTACCTATGATTTAAGTTAAATAATTAAGGAGGGAAGCGAAATGCCAAGAAAAG	98190
EXP_CD630_95001_100000_s_PSO-60-845	CD0070	fusA	translation elongation factor G	CAJ66881.1	911	CTCAATCAGAAAATGTATGGAGACAAGCTGAAACTTATGGAGTACCTAGAATAGCTTTTG	99096
EXP_CD630_95001_100000_s_PSO-60-744	CD0070	fusA	translation elongation factor G	CAJ66881.1	912	GTAAGCATGATGAAATCTAGATTAAATTCTAATGCAGTTCCTATGCAATTACCAATAGGT	99197
EXP_CD630_95001_100000_s_PSO-60-680	CD0070	fusA	translation elongation factor G	CAJ66881.1	913	AAGATTCATTTATAGGTATAATAGACTTATTAAAAATGGATGCTGTTATATACAAAGACG	99261
EXP_CD630_100001_105000_s_PSO-60-4525	CD0070	fusA	translation elongation factor G	CAJ66882.1	924	GATATCCAGTTGTAGACGTTGCTGTTGAGTTATATGATGGTTCTTACCATGAGGTTGACT	100416
EXP_CD630_100001_105000_s_PSO-60-2753	CD0071/72	CD0071/72		CAJ66882.1	940	CGCTAAAGCATATATACTAAACTAGTGCCTTGAGACAGATTAACAATCAAGTTTAAGGTT	102188
EXP_CD630_100001_105000_s_PSO-60-2502	CD0071/72	CD0071/72		CAJ66882.1	943	CAACTTGAAAATTAAACACGTGATAAAGGAGGGAAAACAAAATGGCTAAGAATGAAAAAA	102439
EXP_CD630_100001_105000_s_PSO-60-1973	CD0073	rplC	50S ribosomal protein L3	CAJ66882.1	948	CAGGGCCTATGGTCGTTACTCAAATAAAAACAGTTGATAAAGATGGATACAATGCTATAC	102968
EXP_CD630_100001_105000_s_PSO-60-1842	CD0073	rplC	50S ribosomal protein L3	CAJ66882.1	949	GTTTTAAAGAAACATTTAAAAGAATTTAGAGTAGATTCTGTAGAAGGATACACAGTAGGA	103099
EXP_CD630_100001_105000_s_PSO-60-1767	CD0073	rplC	50S ribosomal protein L3	50S ribosomal protein L3	950	GATGTATTTGAAGCAGGTGCAAAAATAGATGTTACTGGAATAAGTAAAGGGAAGGGATTC	103174
EXP_CD630_100001_105000_s_PSO-60-850	CD0074	rplD	50S ribosomal protein L4	50S ribosomal protein L4	958	TATGATATATTAAAATACGATTCATTTATAATAACTACAGATGCTGTTAAAAAAGTGGAG	104091
EXP_CD630_100001_105000_s_PSO-60-781	CD0074/5	CD0074/5			959	GCATAATGACTAATCCACATGATGTAATAATAAGACCAGTTGTAACTGAGCACAGTATGG	104160
EXP_CD630_100001_105000_s_PSO-60-594	CD0075	rplW	50S ribosomal protein L23	CAJ66884.1	960	AAAAGTTAAAAGAATGGGTAGAACTCAAGGAAGAACATCAAGCTTTAAGAAAGCAGTAGT	104347
EXP_CD630_105001_110000_s_PSO-60-4244	CD0078	rplV	50S ribosomal protein L22	CAJ66885.1	972	TATCACCAAGAAAAGCAGGCCAAATATGTGACCTTGTTAGAGGAAAGAATGTTGATGAAG	105697
EXP_CD630_105001_110000_s_PSO-60-4227	CD0078	rplV	50S ribosomal protein L22	CAJ66885.1	973	GGCCAAATATGTGACCTTGTTAGAGGAAAGAATGTTGATGAAGCATTAGCAATATTAAAG	105714
EXP_CD630_105001_110000_s_PSO-60-4132	CD0078	rplV	50S ribosomal protein L22	CAJ66885.1	974	GGTTGTAAAATCAGCTAAAGCTAACGCAGAAAACAATCACGAAATGGATACTGAAAAATT	105809
EXP_CD630_105001_110000_s_PSO-60-3873	CD0079	rpsC	30S ribosomal protein S3	CAJ66885.1	976	AGATTGGGACTCAAGATGGTTCGCTACTGATAAAAAAGAGTTCGGAAACTTATTATTAGA	106068
EXP_CD630_105001_110000_s_PSO-60-3769	CD0079	rpsC	30S ribosomal protein S3	CAJ66885.1	977	CTGGAGTTGCTAAGATAGAAATAGAAAGATCAGCTAACAAAATAAAAATGGACTTACACG	106172
EXP_CD630_105001_110000_s_PSO-60-3042	CD0080	rplP	50S ribosomal protein L16	CD0070/1	983	CGTAGAGTTCATAGAGGAAGCATGGCTGGGCAAGCTCATAAGGGTAATAAAGTTACTTAT	106899
EXP_CD630_105001_110000_s_PSO-60-2880	CD0080	rplP	50S ribosomal protein L16	CAJ66886.1/CAJ66872.1	985	GTTTGGATAAAAATATTCCCTCATAAACCAGTAACAAGAAAACCAGCAGAGACTCGTATG	107061
EXP_CD630_105001_110000_s_PSO-60-2454	CD0080A/1	CD0080A/1		CAJ66886.1/CAJ66872.1	989	GTTATACGAAACTAGAGCTTAATTTGGAAAGGAGGCTTTTTAAACATGGAAAGAGGAAGA	107487
EXP_CD630_105001_110000_s_PSO-60-1642	CD0083	rplX	50S ribosomal protein L24	50S ribosomal protein L24	997	AGTGTTAGTTGAAGGTGTAAATGTAATAACTAAACATCAAAAACCAAGTGCTATGAACCA	108299
EXP_CD630_105001_110000_s_PSO-60-1500	CD0083	rplX	50S ribosomal protein L24	CAJ66887.1	999	AGAGTAAGATATGAAGTAAAAGATGGGAACAAAGTAAGAGTATCAGCAAAGAGCGGAAAA	108441
EXP_CD630_105001_110000_s_PSO-60-1357	CD0084	rplE	50S ribosomal protein L5	CAJ66887.1	1000	GCTTTAATGGAGAAATTTGGATACAAAAACGTAATGGAGATACCTAAGTTAAATAAAATA	108584
EXP_CD630_105001_110000_s_PSO-60-1300	CD0084	rplE	50S ribosomal protein L5	50S ribosomal protein L5	1001	ATAGTTATTAACATGGGTATAGGTGACGCTAGAGAAAATCCAAAAGGATTAGAAAAAGGC	108641
EXP_CD630_105001_110000_s_PSO-60-474	CD0085	rpsH	30S ribosomal protein S8	30S ribosomal protein S8	1008	GTTATAGAAGATGGAAAACAAGGTATCATAAGAATACAATTAAAGTACGGACAAGAAGGC	109467
EXP_CD630_105001_110000_s_PSO-60-158	CD0086	rplF	50S ribosomal protein L6	CAJ66889.1	1011	CAGGTGTTGAAGTTACTATAGCTGAAGGAAATTTAGTTACAGTAAAAGGTCCAAAAGGAA	109783
EXP_CD630_105001_110000_s_PSO-60-89	CD0086	rplF	50S ribosomal protein L6	CAJ66889.1	1012	AACAATTAAGTGCTGAGTTAAACATAAAAAAAGAAGAAAATACAATAATGGTTGAAAGAC	109852
EXP_CD630_110001_115000_s_PSO-60-4911	CD0086	rplF	50S ribosomal protein L6	CAJ66889.1	1013	TAGAGCTCAAAAACAAGGAAAGAAATTAGTTATGAACTTAGGTTTCTCTCATCCAGTTGA	110030
EXP_CD630_110001_115000_s_PSO-60-4659	CD0086/7	CD0086/7		CAJ66890.1	1015	AAAATAATACCAAAACTTAAACGCTAGAAAGGAGTGAGCTAGGTGTTAAAAAAGGCTGAT	110282
EXP_CD630_110001_115000_s_PSO-60-4377	CD0087	rplR	50S ribosomal protein L18	CAJ66891.1	1018	GAATTAGTTGCTAAAAAAGCTGTTGAAAAAGGAATCACTGAAGTTGTATTTGACAGAGGT	110564
EXP_CD630_110001_115000_s_PSO-60-3591	CD0088A	rpmD	50S ribosomal protein L30	CAJ66892.1	1025	AGACAATGCTCAAACAAGAGGTATGATAAATAAAGTAAGTCACTTATTAGAAGTAACTGA	111350
EXP_CD630_110001_115000_s_PSO-60-3092	CD0089/90	CD0089/90		CAJ66893.1	1029	CAGCTCAAGAAAAAATAGAAAAAGCTGGTGGAAAAGCAGAGTTAGTATAATAACCTGCTA	111849
EXP_CD630_110001_115000_s_PSO-60-2944	CD0090	prlA	preprotein translocase SecY subunit	CAJ66893.1	1030	TGTATACACTTATGATGATCGTGATATTCAGAATAGGTACTACTATACCAGTTCCAGGCA	111997
EXP_CD630_110001_115000_s_PSO-60-2917	CD0090	prlA	preprotein translocase SecY subunit	CAJ66894.1	1031	TCAGAATAGGTACTACTATACCAGTTCCAGGCATAGACACTAGTATTATACAAAAGATGG	112024
EXP_CD630_110001_115000_s_PSO-60-2743	CD0090	prlA	preprotein translocase SecY subunit	CAJ66894.1	1032	AACTTCTAACAGTAGGTTTTGAAAGTTTAGCAGAACTTCAAAAATCTGGTGAAGAAGGAA	112198
EXP_CD630_110001_115000_s_PSO-60-2696	CD0090	prlA	preprotein translocase SecY subunit	CAJ66894.1	1033	GGTGAAGAAGGAAAGAAAAAAATCAATAAGTACACTAAATATACAGCACTAGCTCTAGCA	112245
EXP_CD630_110001_115000_s_PSO-60-2564	CD0090	prlA	preprotein translocase SecY subunit	CAJ66894.1	1034	ACAACTGTTGTAATAACATTAGTTTCAGCAAGTATGTTAGTAATGTGGATTGGGGACAAA	112377
EXP_CD630_110001_115000_s_PSO-60-2497	CD0090	prlA	preprotein translocase SecY subunit	CAJ66894.1	1035	AAAAAGGAATCGGTAATGGTAGTTCAGTAATAATATTTGCAGGTATAATATCAAGAATAC	112444
EXP_CD630_110001_115000_s_PSO-60-2176	CD0090	prlA	preprotein translocase SecY subunit	CAJ66895.1	1038	CTCAAACAATAGCTATGTTTATGGGTCCAAATGCTCAGGCTTTTGTTCAAAAATACTTAA	112765
EXP_CD630_110001_115000_s_PSO-60-1477	CD0091	adk	adenylate kinase	CAJ66897.1	1045	GGATTTATGTTAGATGGATTTCCAAGAAATGTAGCACAAGGAGAACATTTAGATATCTTC	113464
EXP_CD630_110001_115000_s_PSO-60-1373	CD0091	adk	adenylate kinase	CAJ66897.1	1046	AGTTGATAAGAGTATATTAGTGTCTAGAGCAGTTGGTAGAAGAATATGTAAGTCTTGTGG	113568
EXP_CD630_110001_115000_s_PSO-60-1242	CD0091	adk	adenylate kinase	adenylate kinase	1047	ATCAAAGAGCTGATGATAATGAAGAAACTGTATCTAAGAGAATACAAGTTTATCTAGATG	113699
EXP_CD630_110001_115000_s_PSO-60-1143	CD0091	adk	adenylate kinase	CAJ66898.1	1048	TAATAGCAGATATAAAAGGTGATCAAGCAATAGATAAAGTATTTGAAGATATTGTCGCAG	113798
EXP_CD630_110001_115000_s_PSO-60-1076	CD0091/2	CD0091/2		CAJ66898.1	1049	AAGTGGAAAATAAATGATTATCTTGAAATCAAAAAAAGAAATAGAACTTTTAAGAGAAGC	113865
EXP_CD630_110001_115000_s_PSO-60-792	CD0092	map1	methionine aminopeptidase	methionine aminopeptidase	1051	TAAGTTTGGATATAGGAGCCTATTATAAAGGATATCATGGTGATTCTGCGAAAACTCACG	114149
EXP_CD630_110001_115000_s_PSO-60-474	CD0092	map1	methionine aminopeptidase	CAJ66899.1	1053	TTATTGCTATAGAGCCAATGGTTAATGCAGGTCGTTATCATGTAAAGACTCTATCAGATG	114467
EXP_CD630_110001_115000_s_PSO-60-378	CD0092	map1	methionine aminopeptidase	CAJ66899.1	1054	CTCATTATGAGCATACGATAGCAATTACTGAACATGAACCTTTGATATTGACAAAGTTGT	114563
EXP_CD630_110001_115000_s_PSO-60-271	CD0093	CD0093	putative ribosomal protein	CAJ66900.1	1055	GGTCAAGTTGTTAAAGTTTCATTAGGACGAGATAAAGGAAATTTATTCTTTGTAGTCAAA	114670
EXP_CD630_110001_115000_s_PSO-60-183	CD0093	CD0093	putative ribosomal protein	CAJ66900.1	1056	CTGATGGAAAAAAGAGAAAACTTGACAAACCTAAGTTAAAGAAAGTGAAGCACTTAAAAA	114758
EXP_CD630_115001_120000_s_PSO-60-3565	CD0097	rpsD	30S ribosomal protein S4	CAJ66904.1	1071	GGTGATAGATGTTATACAGACAAATGTGCTATAGTAAAAAGAAACTATGCTCCAGGTCAA	116376
EXP_CD630_115001_120000_s_PSO-60-3178	CD0097	rpsD	30S ribosomal protein S4	CAJ66905.1	1074	AGATCTTCTGCAAAATTCAAAAATTTAGTAGAAGTTAACTCAAGAATAGCTCCTAAGTGG	116763
EXP_CD630_115001_120000_s_PSO-60-2652	CD0098	rpoA	DNA-directed RNA polymerase alpha chain	CAJ66906.1	1079	AAGTAGAACACTTAAAATAGAAGCTCAAGGACCATGCTCTATCACAGGTGCAGATATAAT	117289
EXP_CD630_115001_120000_s_PSO-60-2543	CD0098	rpoA	DNA-directed RNA polymerase alpha chain	CAJ66906.1	1080	TTAGATGATAATGCTAAACTTAATATGGAGATATTTGTAGATAAAGGTAGAGGTTATGTT	117398
EXP_CD630_115001_120000_s_PSO-60-2442	CD0098	rpoA	DNA-directed RNA polymerase alpha chain	CAJ66907.1	1081	TTTACCTGTGGATTCAATATATACTCCTGTTGAGAAGGTTAGTTATCATGTGGAAAACAC	117499
EXP_CD630_115001_120000_s_PSO-60-2414	CD0098	rpoA	DNA-directed RNA polymerase alpha chain	CAJ66907.1	1082	GTTGAGAAGGTTAGTTATCATGTGGAAAACACAAGAGTTGGTCAAAAAACAGATTATGAT	117527
EXP_CD630_115001_120000_s_PSO-60-1505	CD0099/100	CD0099/100		CAJ66908.1	1091	GTTAATGGATAATATAGTAAAGGTAAATAATATTTCGTTTGAGTATATTACAGATGAAGC	118436
EXP_CD630_115001_120000_s_PSO-60-886	CD0100	CD0100	ABC transporter, ATP-binding protein	ABC transporter, ATP-binding protein	1097	GCAGTAGAAGCTGATAGAGTTGTAGTTATGGAAAAAGGAAAGAAAATCTTAGAGGGAACT	119055
EXP_CD630_115001_120000_s_PSO-60-484	CD0101	CD0101	ABC transporter, ATP-binding protein	CAJ66909.1	1101	TAAATGATTTTAATATAACAGATAAAAACTTGAATTTAACTGAGATTAGAAAAAGAGTAG	119457
EXP_CD630_120001_125000_s_PSO-60-4932	CD0101	CD0101	ABC transporter, ATP-binding protein	CAJ66910.1	1106	TTTTAGAGCTTGCATTGAAATTGAGAGAAAAAGGCTTTGACATCAGTGAGGATATATTGA	120009
EXP_CD630_120001_125000_s_PSO-60-4795	CD0102	CD0102	ABC transporter, permease protein	CAJ66910.1	1107	AATACTACCCAACAAGTTCTGCTATTCATAAATTAGATCCAAGGATAAAGCTTGTAGCGA	120146
EXP_CD630_120001_125000_s_PSO-60-4535	CD0102	CD0102	ABC transporter, permease protein	CAJ66911.1	1110	TTTGGATTTTTAGCTATTACAAAACAGGGTCTAAGACAAGCAATTTTTATGGCAATAAGA	120406
EXP_CD630_120001_125000_s_PSO-60-4351	CD0102	CD0102	ABC transporter, permease protein	CAJ66911.1	1111	CAATGATGATGACAATTGCTTTACGTTTTATTCCTACATTGTTAGATGAGACAGACAAAA	120590
EXP_CD630_120001_125000_s_PSO-60-4297	CD0102	CD0102	ABC transporter, permease protein	CAJ66911.1	1112	ACAAAATAATGAAGGCTCAGATGTCTAGAGGTGCAGATTTTGAAAGTAAGAATCTTATAA	120644
EXP_CD630_120001_125000_s_PSO-60-3846	CD0103	truA1	tRNA pseudouridine synthase 1	tRNA pseudouridine synthase 1	1116	GGTCTGGTAGAACTGATTCAGGAGTTCATGCTATTGGTCAGATTGCAAATTTTAAAATTA	121095
EXP_CD630_120001_125000_s_PSO-60-3557	CD0103	truA1	tRNA pseudouridine synthase 1	CAJ66914.1	1119	AGCAAAAAGTTTATTAGGAACACATGATTTTAAAGGTTTTATGAGTTCTGGTTCATCTGT	121384
EXP_CD630_120001_125000_s_PSO-60-3453	CD0103	truA1	tRNA pseudouridine synthase 1	CAJ66914.1	1120	AAGATGACTTGATTACTTTTGAGATTAGTGGTAATGGTTTTTTATATAACATGGTGAGGA	121488
EXP_CD630_120001_125000_s_PSO-60-3145	CD0103/4	CD0103/4		CAJ66915.1	1123	GAGGGACAGTTATGAAAAGTTATATAGCTAAGCCAGCTGATGTACAAAGAAAATGGTACT	121796
EXP_CD630_120001_125000_s_PSO-60-3109	CD0104	rplM	50S ribosomal protein L13	CAJ66915.1	1124	CTGATGTACAAAGAAAATGGTACTTAGTTGATGCTGAAGGAAAAACATTAGGTCGTTTAG	121832
EXP_CD630_120001_125000_s_PSO-60-2860	CD0104	rplM	50S ribosomal protein L13	CAJ66916.1	1126	TGATGGATAAGAAACCAGAAGAAGTTATATCACATGCTGTAAGCGGTATGTTACCTAAAA	122081
EXP_CD630_120001_125000_s_PSO-60-2675	CD0104-5	CD0104-5		CAJ66916.1	1128	AATGGCTAACGTTCAATATTATGGAACTGGAAGAAGAAAAAGTTCTGTTGCTAGAGTAAG	122266
EXP_CD630_120001_125000_s_PSO-60-2581	CD0105	rpsI	30S ribosomal protein S9	CAJ66916.1	1129	GGAAGAGCATTAGAAAATTATTTTAATTATGAGACATTAATAAGAGATGTTAAACAACCA	122360
EXP_CD630_120001_125000_s_PSO-60-1695	CD0106	cwlD	germination-specific N-acetylmuramoyl-L-alanine amidase	CAJ66917.1	1138	ATTTCTGAAGATGTTATCAAGTATATGCCAGTAACAAACAAAACTATAATTTTAGATGCT	123246
EXP_CD630_135001_140000_s_PSO-60-3408	CD0107	aspC	aspartate aminotransferase	aspartate aminotransferase	1257	CATAGGATATACGAATATATTTATCCATACCAAATGCTATGCCAGGAACAACTGCAACAT	136533
EXP_CD630_135001_140000_s_PSO-60-3179	CD0107	aspC	aspartate aminotransferase	aspartate aminotransferase	1259	TTTATATGTTTTAACCATATTGTCTATGTCAATTGAGCAATCTTTCAAGGCTCCATAGGC	136762
EXP_CD630_135001_140000_s_PSO-60-3119	CD0107	aspC	aspartate aminotransferase	aspartate aminotransferase	1260	TATGTATTGTGCTGTTAGACTTGGGTGAGATATAAGATGTCCTTGTATAGAACTCATTGC	136822
EXP_CD630_135001_140000_s_PSO-60-2993	CD0107	aspC	aspartate aminotransferase	aspartate aminotransferase	1261	AAAACCATTTATAGTTATTGTTATATCTTTAGCTTCTTCGCTTAATGATGCAATTGATGT	136948
EXP_CD630_135001_140000_s_PSO-60-2873	CD0107	aspC	aspartate aminotransferase	aspartate aminotransferase	1262	TTGTATGCATACATCTACTATTTCTATTAATTCATCTTTTGTATAAACACTACCAGTAGG	137068
EXP_CD630_135001_140000_s_PSO-60-2709	CD0107	aspC	aspartate aminotransferase	aspartate aminotransferase	1264	AAACTGGAACAGCATTAACTAACTTAATCATTTCAGGATAACTAACCCAATAAGGCTTTG	137232
EXP_CD630_135001_140000_s_PSO-60-2603	CD0107	aspC	aspartate aminotransferase	aspartate aminotransferase	1265	TGTTATTGAGTTTTTTGCTCCACTTGATACAACTATTTCGTCTATTGAATAGTTACAGTT	137338
EXP_CD630_135001_140000_s_PSO-60-2446	CD0107	aspC	aspartate aminotransferase	aspartate aminotransferase	1266	CCATAAGATTTTGCGTTATTAGGTACATTAAAATCGGGTTCTCCTATACTAAGATTTATT	137495
EXP_CD630_135001_140000_s_PSO-60-1689	CD0108	nrdD	anaerobic ribonucleoside-triphosphate reductase	anaerobic ribonucleoside-triphosphate reductase	1273	AGAAACTGGCCATGCAAAAACTAGTGAAGAATATATAATATACAGAACTGAAAGAAGTAG	138252
EXP_CD630_135001_140000_s_PSO-60-1599	CD0108	nrdD	anaerobic ribonucleoside-triphosphate reductase	anaerobic ribonucleoside-triphosphate reductase	1274	GGCAATAGAGGAAATTACCTTTGAAGATGCAGAAGATGCTGATATAAAAAGAGAAAATGC	138342
EXP_CD630_135001_140000_s_PSO-60-1243	CD0108	nrdD	anaerobic ribonucleoside-triphosphate reductase	anaerobic ribonucleoside-triphosphate reductase	1277	ATCAACATGGAGGTCAAAGTATACCATTTTTCGATTATGGATTGGCTGAAGGTGTATATA	138698
EXP_CD630_135001_140000_s_PSO-60-1198	CD0108	nrdD	anaerobic ribonucleoside-triphosphate reductase	anaerobic ribonucleoside-triphosphate reductase	1278	CTGAAGGTGTATATAAGACATTTAAGAAATTCTACATAGGAAATTTAGCTAAAGCATTGA	138743
EXP_CD630_135001_140000_s_PSO-60-849	CD0108	nrdD	anaerobic ribonucleoside-triphosphate reductase	anaerobic ribonucleoside-triphosphate reductase	1281	TTCAAGTGTAAACTTCGGAACAGATACTTCTGAAGAAGGAAGAATGGTAACTAAGAATCT	139092
EXP_CD630_135001_140000_s_PSO-60-587	CD0108	nrdD	anaerobic ribonucleoside-triphosphate reductase	anaerobic ribonucleoside-triphosphate reductase	1284	AAAGGTGAACCAGATACAGAGGCTACATATATGGGTTGTAGAACAAGAGTACTTAGTAAT	139354
EXP_CD630_135001_140000_s_PSO-60-466	CD0108	nrdD	anaerobic ribonucleoside-triphosphate reductase	anaerobic ribonucleoside-triphosphate reductase	1285	CAAGATTGGGTATAAAACATGGTATTATAAATAATGAAAAGGCTAATTTAGATGGTTTCT	139475
EXP_CD630_135001_140000_s_PSO-60-182	CD0108	nrdD	anaerobic ribonucleoside-triphosphate reductase	anaerobic ribonucleoside-triphosphate reductase	1288	GGTAAACATCATGGAGAAAGTAAAGAAGCTCAAGAATTAGGATTAAAAATAGTGTCACAT	139759
EXP_CD630_140001_145000_s_PSO-60-4913	CD0108	nrdD	anaerobic ribonucleoside-triphosphate reductase	anaerobic ribonucleoside-triphosphate reductase	1290	AGAAGCTCCATACCATGAATTGACTAATGCAGGTCATATAACATATGTAGAGTTAGATGG	140028
EXP_CD630_140001_145000_s_PSO-60-4812	CD0108	nrdD	anaerobic ribonucleoside-triphosphate reductase	anaerobic ribonucleoside-triphosphate reductase	1291	AAGCTATGAAAGATTTGGGTATAGGATATGGAAGTATAAATCATCCTGTAGATAGAGACC	140129
EXP_CD630_140001_145000_s_PSO-60-4716	CD0108	nrdD	anaerobic ribonucleoside-triphosphate reductase	anaerobic ribonucleoside-triphosphate reductase	1292	TATGCCCTGTATGTGGAAGAAATGAAGATGAAAGTGACATCAAATTCGAAAGAATAAGAA	140225
EXP_CD630_140001_145000_s_PSO-60-4542	CD0109	nrdG	anaerobic ribonucleoside-triphosphate reductase activating protein	anaerobic ribonucleoside-triphosphate reductase activating protein	1293	TAAGAATGTCATCTACTATAAGTTATGACAGCATAGTTGATGGACCAGGATTAAGAATGG	140399
EXP_CD630_140001_145000_s_PSO-60-4400	CD0109	nrdG	anaerobic ribonucleoside-triphosphate reductase activating protein	anaerobic ribonucleoside-triphosphate reductase activating protein	1295	GGATACAGAAGAAATTATAAATAAAGTCAAATCATTGAAATTACAAAAAGGCATTACGCT	140541
EXP_CD630_150001_155000_s_PSO-60-883	CD0110	CD0110	putative membrane protein	putative membrane protein	1421	ACAAGAGCAGAACAAGTGTTTAAAGGTATAATATTTCTTTTATTAGCAACTCAACTTAGT	154058
EXP_CD630_150001_155000_s_PSO-60-755	CD0110	CD0110	putative membrane protein	putative membrane protein	1422	TCTTATAATTTTTCAACCAGAATTTAGAGCAGGACTTGAACATATAGGAAGAGCAAAGTT	154186
EXP_CD630_150001_155000_s_PSO-60-687	CD0110	CD0110	putative membrane protein	putative membrane protein	1423	TTGGAAAGAATGTAAATACTTCTGAAGAAACTCTCAATAGAAATATAGAAGAAATTGTAG	154254
EXP_CD630_155001_160000_s_PSO-60-4801	CD0111	CD0111	putative exported protein	putative exported protein	1431	GAAAAAAACATAAAAGAAAAAAGAGATATAAAGGTAGAAGTAAGTGGAAATTCAAAAAGA	155140
EXP_CD630_155001_160000_s_PSO-60-4707	CD0111	CD0111	putative exported protein	putative exported protein	1432	TCGATGTATCAGGTCCAAGAACTCTAGTTAAAGAAGTCAAAAGTGTAAGAGCTAATCTAG	155234
EXP_CD630_155001_160000_s_PSO-60-4142	CD0111	CD0111	putative exported protein	putative exported protein	1437	GGATTTGAGTAAGTTAAATAAAAAAGATATTTCATTATATATTGATTTATCACAAGGCCC	155799
EXP_CD630_155001_160000_s_PSO-60-4016	CD0111/2	CD0111/2			1439	ACCTAATATTGTTGAAGTGGAATGAACAAATATTTCGAATATTTAGTTGTTACAAGATGC	155925
EXP_CD630_155001_160000_s_PSO-60-3842	CD0111/2	CD0111/2			1440	CTAGATATATGAAAAAAGACTGATAAATAGATTTAAATAAATATTTTGAATTAAATATTT	156099
EXP_CD630_155001_160000_s_PSO-60-3756	CD0111/2	CD0111/2			1441	AACGAGTTATAATTTAATTGAGATATAAAAAGTTCTATTTCAAAAAATTCAAGATGAGGT	156185
EXP_CD630_155001_160000_s_PSO-60-3657	CD0112	ptb	phosphate butyryltransferase	phosphate butyryltransferase	1442	CAAAAGAAAGAGGACCTAAAACTATATCAGTAGCATGTTGCCAAGATAAAGAAGTTTTAA	156284
EXP_CD630_155001_160000_s_PSO-60-3547	CD0112	ptb	phosphate butyryltransferase	phosphate butyryltransferase	1443	GGAGATATAGAAAAGACTAAAGAAATTGCAAAAAGCATAGACATGGATATCGAAAATTAT	156394
EXP_CD630_155001_160000_s_PSO-60-3460	CD0112	ptb	phosphate butyryltransferase	phosphate butyryltransferase	1444	GAAGCATCTCTAAAATCTGTTGAATTAGTTTCACAAGGAAAAGCCGACATGGTAATGAAA	156481
EXP_CD630_155001_160000_s_PSO-60-3143	CD0112	ptb	phosphate butyryltransferase	phosphate butyryltransferase	1446	AAATCCAAAAATGAAAGATACAGTTGAAGCTAAAGAACTAGAAGAAATGTATGAAAGAGG	156798
EXP_CD630_155001_160000_s_PSO-60-2942	CD0112	ptb	phosphate butyryltransferase	phosphate butyryltransferase	1448	CATATTATATAAAGCTTTGGTATTCTTCTCAAAATCAAAAAATGCAGGAGTTATAGTTGG	156999
EXP_CD630_155001_160000_s_PSO-60-2769	CD0112/3	CD0112/3			1450	GGCAAATGAGCAAAATATTTAAAATCTTAACAATAAATCCTGGTTCGACATCAACTAAAA	157172
EXP_CD630_155001_160000_s_PSO-60-2615	CD0113	buk	butyrate kinase	butyrate kinase	1452	TGAATTTCGTAAACAAGTAATAGAAGAAGCTCTAAAAGAAGGTGGAGTAAAAACATCTGA	157326
EXP_CD630_155001_160000_s_PSO-60-1397	CD0114	CD0114	putative ATP/GTP-binding protein	putative ATP/GTP-binding protein	1464	TAGGTGGAGATAATGTAGGTGCTAGGGTTATAGGAAGATTTAGTCATTTGTTAAAAGAAG	158544
EXP_CD630_155001_160000_s_PSO-60-1244	CD0114	CD0114	putative ATP/GTP-binding protein	putative ATP/GTP-binding protein	1465	CTTCTAAATTAAAGGTAACAGGTCTAATTAATAATACTCATCTTATTAGGTTTACTACTA	158697
EXP_CD630_155001_160000_s_PSO-60-1046	CD0114/5	CD0114/5			1466	AATTATATATGAGAGAAGACTGGATGTAGTTTGAGCTCAAATATATAGAAAGTTTAAGGA	158895
EXP_CD630_155001_160000_s_PSO-60-986	CD0114/5	CD0114/5			1467	GGCTTAGGTAAATGGCTAAAGGAAAAGTATCTTTTAATCAAGAACGTTGTAAAGGTTGTG	158955
EXP_CD630_155001_160000_s_PSO-60-873	CD0115	CD0115	ferredoxin	ferredoxin	1468	ATAAACAAAAAAGGGTATAACCCAGCAACTGTTTTTGAAATGGAAAAATGCATAGGATGT	159068
EXP_CD630_155001_160000_s_PSO-60-685	CD0116	CD0116	putative oxidoreductase, thiamine diP-binding subunit	putative oxidoreductase, thiamine diP-binding subunit	1469	CTATAGAAGCTGGTTGCAAATATTTCTTCGGTTACCCAATAACTCCACAAAGTGAATTAC	159256
EXP_CD630_155001_160000_s_PSO-60-385	CD0116	CD0116	putative oxidoreductase, thiamine diP-binding subunit	putative oxidoreductase, thiamine diP-binding subunit	1471	CTTCACAAGCTGACTACTTTATGTCTACAAGAGGTGGAGGAAATGGAGACTACAGAACTC	159556
EXP_CD630_155001_160000_s_PSO-60-158	CD0116	CD0116	putative oxidoreductase, thiamine diP-binding subunit	putative oxidoreductase, thiamine diP-binding subunit	1472	CCTAAAGATTGGGCAACTGTTGGAACTAAAGGAAAAAGAAAACCTAATGTAATAAACTCT	159783
EXP_CD630_160001_165000_s_PSO-60-4900	CD0116	CD0116	putative oxidoreductase, thiamine diP-binding subunit	putative oxidoreductase, thiamine diP-binding subunit	1474	CTTATAAGACCTAAAGTATTATGGCCATTCCCATTCGAAGCATTCAACCAAATTCCTAAT	160041
EXP_CD630_160001_165000_s_PSO-60-4795	CD0116	CD0116	putative oxidoreductase, thiamine diP-binding subunit	CAJ66929.1	1475	GAAGATGTTAAAATGGCAGTAGAAGGTAAATTACCAGTTTACTTCCATGGAAGACCAGGA	160146
EXP_CD630_160001_165000_s_PSO-60-4627	CD0117	CD0117	putative subunit of oxidoreductase	CAJ66929.1	1477	AAGGATTACAAGATACTCAAACTCACTACTGTCCAGGATGTACACATGGTATAATCCATA	160314
EXP_CD630_160001_165000_s_PSO-60-4429	CD0117	CD0117	putative subunit of oxidoreductase	CAJ66929.1	1479	CTGCTACAGGAATAAAAAGAGTTCATCCTGAAAATACAGTATTCACTTATCAAGGTGATG	160512
EXP_CD630_160001_165000_s_PSO-60-4325	CD0117	CD0117	putative subunit of oxidoreductase	CAJ66929.1	1480	GCTAGAGGAGAAAAAATAACTACTATATTTGTAAACAATACAACTTATGGTATGACTGGT	160616
EXP_CD630_160001_165000_s_PSO-60-4220	CD0117	CD0117	putative subunit of oxidoreductase	CAJ66929.1	1481	GCTCAATCAGGAAGAAATGCTGAAACTCAAGGTTATCCAATAAGAGTAAGTGAAATGTTA	160721
EXP_CD630_160001_165000_s_PSO-60-3944	CD0117/8	CD0117/8		CAJ66930.1	1483	CCATTAGGAAATTTCAAAAATGTTGAAGTTGAGGAGGTGAAGTAAATGTCTACAGCTAGA	160997
EXP_CD630_160001_165000_s_PSO-60-3754	CD0118	CD0118	putative subunit of oxidoreductase	CAJ66930.1	1484	CAAACTGTGCAGTAACTGTATCTAATGAGCCAGTTGGTTCTCCACTTATAACAGATGATG	161187
EXP_CD630_160001_165000_s_PSO-60-3615	CD0118	CD0118	putative subunit of oxidoreductase	CAJ66930.1	1486	AAATAGTTCTTTAATAAAAGAAAAAGTTGATAGAACAGATGTAGATGTTTATTATATACC	161326
EXP_CD630_160001_165000_s_PSO-60-3479	CD0118	CD0118	putative subunit of oxidoreductase	CAJ66930.1	1487	TCTGATACTGTAGATATAGAATCTGTACTAGAAGCATTCAAAAAAGTTTTCGGACCTAGA	161462
EXP_CD630_160001_165000_s_PSO-60-3384	CD0118/9	CD0118/9		CAJ66930.1	1488	ACAAAAAGGTATGGATGCTACATGTTCTAAAGCAACTAACTAATAAAGAAAAAGATGTCA	161557
EXP_CD630_160001_165000_s_PSO-60-3242	CD0118/9	CD0118/9		CAJ66930.1	1489	ATGATATTTTATGAACTATAAAAATATAATACAAATTACAAGCTTTTCAATTATGAAAGG	161699
EXP_CD630_160001_165000_s_PSO-60-2888	CD0119	CD0119	phosphoglucomutase/phosphomannomutase mutase	CAJ66930.1	1493	GGTTATATCTGCATCTCACAATCCTGTTGAATATAATGGAATCAAATTCTTTAATAAGAA	162053
EXP_CD630_160001_165000_s_PSO-60-2194	CD0119	CD0119	phosphoglucomutase/phosphomannomutase mutase	CAJ66932.1	1500	TCTGGACATATGATATTTTTAGATTACAACACTACTGGAGATGGAGTGCTTAGTTCTCTA	162747
EXP_CD630_160001_165000_s_PSO-60-1866	CD0119/20	CD0119/20		CAJ66932.1	1503	CAACAAACTTAGCTAATCTTATACAAGAAAAATTATCGTAATTTAAAGGGTATTCTCAGA	163075
EXP_CD630_160001_165000_s_PSO-60-1650	CD0119/20	CD0119/20			1505	GAGCAATCCTATGGACAAAGGGAAGCCAAAGTAAACTTATATGACCTAACTCTTAAAATA	163291
EXP_CD630_160001_165000_s_PSO-60-1560	CD0119/20	CD0119/20		CAJ66933.1	1506	AATGTGTGGAATAGTTGGATATTTAGGAAGTAGAAAGGCAGCAGAAGTTATAGTAGAAGG	163381
EXP_CD630_160001_165000_s_PSO-60-1448	CD0120	glmS	glucosamine--fructose-6-phosphate aminotransferase [isomerizing]	CAJ66933.1	1507	AGTTCTAATGAAAAAGAACTTAATATTAGAAAGTTTAAAGGTAGACTTTCTGTACTTGCA	163493
EXP_CD630_160001_165000_s_PSO-60-1185	CD0120	glmS	glucosamine--fructose-6-phosphate aminotransferase [isomerizing]	CAJ66933.1	1509	AACAGATACAGAGGTAATAGCACATTTAGTAGATAAATACTATGAGGGTAATTTATTAGA	163756
EXP_CD630_160001_165000_s_PSO-60-942	CD0120	glmS	glucosamine--fructose-6-phosphate aminotransferase [isomerizing]	CAJ66933.1	1511	TTTCTTAGAAAATGGAGAAGTAGTTCATCTAAAAGACGAAAATGTAACAGTTTATGACTC	163999
EXP_CD630_160001_165000_s_PSO-60-888	CD0120	glmS	glucosamine--fructose-6-phosphate aminotransferase [isomerizing]	CAJ66933.1	1512	TGACTCTAATAGAAATCTTGTTGAAAAAGAAGTATTTCATGTAACTTGGGATGTAGAAGC	164053
EXP_CD630_160001_165000_s_PSO-60-555	CD0120	glmS	glucosamine--fructose-6-phosphate aminotransferase [isomerizing]	CAJ66933.1	1515	CGACCCATTTGTAGATGAAAATTCATTAGTAATATTAGTTAGTCAATCTGGTGAGACAGC	164386
EXP_CD630_160001_165000_s_PSO-60-358	CD0120	glmS	glucosamine--fructose-6-phosphate aminotransferase [isomerizing]	CAJ66934.1	1517	CATCAACTAAGGCATATACTACTCAAATAACTTCTTTATACATGATAGCTTTAGACTTTG	164583
EXP_CD630_160001_165000_s_PSO-60-142	CD0120	glmS	glucosamine--fructose-6-phosphate aminotransferase [isomerizing]	CAJ66934.1	1519	GAAGAGGTATAGACTATAGCTTAGCAATGGAAGGTTCATTGAAATTAAAAGAGATTTCAT	164799
EXP_CD630_160001_165000_s_PSO-60-44	CD0120	glmS	glucosamine--fructose-6-phosphate aminotransferase [isomerizing]	CAJ66934.1	1520	CATGGAACAATAGCTTTAATAGAAAAAGGAACTCCTGTAATTGCCATAGCTACTCAAGAA	164897
EXP_CD630_165001_170000_s_PSO-60-3883	CD0121	CD0121	putative thiosulfate sulfurtransferase	putative thiosulfate sulfurtransferase	1531	GACGAAAATCTTCCAATGGAAAGATATAAAAATTATCAAATGATAGTTCCTGCTTTTATA	166058
EXP_CD630_165001_170000_s_PSO-60-3804	CD0121	CD0121	putative thiosulfate sulfurtransferase	CAJ66937.1	1532	GAAAAATTCCTGAGACATTTGAAGATTCAAAGAATATAAAAATGATTGAAGCGAGTTGGG	166137
EXP_CD630_165001_170000_s_PSO-60-3670	CD0121	CD0121	putative thiosulfate sulfurtransferase	CAJ66937.1	1533	ACATGGATGCTTGATAATGATGATAACTTAACTAAGTTTGCTTTAGACTATGGATTAACA	166271
EXP_CD630_165001_170000_s_PSO-60-3611	CD0121	CD0121	putative thiosulfate sulfurtransferase	CAJ66937.1	1534	AAAGGATGATACTGTAATAGTTTCAAGTAGTACACCTATGGCATCTTATAGACTAGCTGT	166330
EXP_CD630_165001_170000_s_PSO-60-3291	CD0121	CD0121	putative thiosulfate sulfurtransferase	CAJ66937.1	1537	ATTATGATAAAAAAGGGCGTATACCAGGAGCTTTATATGGACATTCAGGTAGTGATAGTG	166650
EXP_CD630_165001_170000_s_PSO-60-3199	CD0121	CD0121	putative thiosulfate sulfurtransferase	putative thiosulfate sulfurtransferase	1538	ACAATGAGAAATAAATATGAGATTTTAGAAATGTGGGACAAGGAAAATATAGATGTGAAT	166742
EXP_CD630_165001_170000_s_PSO-60-2043	CD0122	CD0122	putative exported protein	CAJ66939.1	1548	TTGGAGAATACACAAAAAGGTTACAAAACAACAAATATGATGATATTTTACAAAAAATAT	167898
EXP_CD630_165001_170000_s_PSO-60-1572	CD0123	murA	UDP-N-acetylglucosamine 1-carboxyvinyltransferase 1	CAJ66939.1	1553	AGTTGAATATAAAGAAAATACACTTACTGTTGATGCAAGCAATATAAAAACTTGTGAAGC	168369
EXP_CD630_165001_170000_s_PSO-60-1386	CD0123	murA	UDP-N-acetylglucosamine 1-carboxyvinyltransferase 1	CAJ66939.1	1555	ACATTTAAAAGGATTTAAAGCTTTAGGTGCAAAGATAGAAATGGACCATGGTTTTGTTGA	168555
EXP_CD630_165001_170000_s_PSO-60-1303	CD0123	murA	UDP-N-acetylglucosamine 1-carboxyvinyltransferase 1	CAJ66939.1	1556	GAAATAAATTATATTTAGATTTCCCATCTGTTGGAGCAACTGAAAACATAATGATGGCAG	168638
EXP_CD630_165001_170000_s_PSO-60-1152	CD0123	murA	UDP-N-acetylglucosamine 1-carboxyvinyltransferase 1	CAJ66939.1	1557	AGATGTTAAAGGTGCAGGTACTAATACTATAAAAATAAAAGGTGTTAAAGAGTTAAAAGG	168789
EXP_CD630_165001_170000_s_PSO-60-762	CD0123	murA	UDP-N-acetylglucosamine 1-carboxyvinyltransferase 1	UDP-N-acetylglucosamine 1-carboxyvinyltransferase 1	1560	TGTTGCTGAATTTAATAGAATGGGTGCTAATATAAAAATAGATGGAAGAAGTGCGGTTGT	169179
EXP_CD630_165001_170000_s_PSO-60-362	CD0124	spoIIC	stage II sporulation protein D	CAJ66940.1	1564	CACTTATAACTTTAGTTTCTTATAAAAATGTAGAATTAACTGAAAAACCAGAGAGCCCAG	169579
EXP_CD630_170001_175000_s_PSO-60-4804	CD0124	spoIIC	stage II sporulation protein D	CAJ66940.1	1569	AAGAAGTATTTTCTGCAAAATATCCTTATTTAAAGTCTGTGGAAAGTCCTTATGATAAGT	170137
EXP_CD630_170001_175000_s_PSO-60-4729	CD0124	spoIIC	stage II sporulation protein D	CAJ66940.1	1570	CGTCAACACTTAAAATAAGTAACACAGATTTTGTTAAAAGTCTTAGAAGGGCATATAGCA	170212
EXP_CD630_170001_175000_s_PSO-60-4607	CD0124	spoIIC	stage II sporulation protein D	CAJ66940.1	1571	GGAACTGTAGAAAAAATAAAATTAGGAAATAAAGAATTGACTGGAAAAGACATTAGAACT	170334
EXP_CD630_170001_175000_s_PSO-60-4086	CD0125		putative cell wall endopeptidase	CAJ66940.1	1575	GCAACGGATTCAAAACAAAACTTAGAAAAAGCTAAGTCAAAAGAGGAAAATAAATCGAGT	170855
EXP_CD630_170001_175000_s_PSO-60-3952	CD0125		putative cell wall endopeptidase	CAJ66940.1	1576	ACTTGATGTTTGGGAAACTCATAAAGGTGTAGATATTAGTTGTACTAAAGGCAAAGAAGT	170989
EXP_CD630_170001_175000_s_PSO-60-3743	CD0125		putative cell wall endopeptidase	putative cell wall endopeptidase	1578	AAGGACAATCTCTAGGTACTGTAGGTAGTACTTCTCAAATAGAAAGTGAAGAAGGTATAC	171198
EXP_CD630_170001_175000_s_PSO-60-3419	CD0126	spoIIID	stage III sporulation protein D	stage III sporulation protein D	1581	ACAATTCATAAGGATGTTACAGAAAGATTGAAGGAAATAAATCCATCCCTTGCCAAAGAA	171522
EXP_CD630_170001_175000_s_PSO-60-3088	CD0126/7	CD0126/7		CAJ66941.1	1584	ATAAATAAAGGAGTTGAAAAAATGGCTGGAGCTGATATAGGCATAGATTTAGGTACTGCA	171853
EXP_CD630_170001_175000_s_PSO-60-2889	CD0127	mreB1	rod shape-determining protein	CAJ66941.1	1586	TCGCTATAAGACCTTTAAGAGATGGTGTAATTTCAGATTATGATGTAACTGAGAAGATGT	172052
EXP_CD630_170001_175000_s_PSO-60-2810	CD0127	mreB1	rod shape-determining protein	CAJ66941.1	1587	GATAGTTGATAAAAAGGGATTTGGAAGATTTTTTATGCCAAGAATTATGGTATGTGTACC	172131
EXP_CD630_170001_175000_s_PSO-60-2485	CD0127	mreB1	rod shape-determining protein	CAJ66941.1	1589	AAACAACACAATCTTCTTATAGGAGAAAGAACAGCAGAGAAAATCAAGTTTGAAATAGGT	172456
EXP_CD630_170001_175000_s_PSO-60-2361	CD0127	mreB1	rod shape-determining protein	CAJ66941.1	1590	TTCCTAGTTCTATAACTATAAATTCAACAGAAATGTTGGAAGCACTTAGAGAATGTGTTG	172580
EXP_CD630_170001_175000_s_PSO-60-2248	CD0127	mreB1	rod shape-determining protein	CAJ66941.1	1591	GCAGCAGATATAGGAGATGTCGGTATAATAATGACTGGAGGAGGTTCATTATTATATGGA	172693
EXP_CD630_170001_175000_s_PSO-60-2161	CD0127	mreB1	rod shape-determining protein	CAJ66941.1	1592	GGAATAACTGTTACAATAGCAGATGAACCATTATCTTGTGTTGCAAAAGGTACAGGAATA	172780
EXP_CD630_170001_175000_s_PSO-60-2059	CD0127/7	CD0127/7		CAJ66941.1	1593	AAAAGAAAATAATTAGGAGAGTTTAGAATGTTAAATATAGATGAAATAAAAAAATTAATA	172882
EXP_CD630_170001_175000_s_PSO-60-1781	CD0128	fabZ	(3R)-hydroxymyristoyl-[acyl carrier protein] dehydratase	(3R)-hydroxymyristoyl-[acyl carrier protein] dehydratase	1596	ATTTGCAGGTATAGATAAAGTTAGAATCAAGAGAGAAGTAAGACCAGGAGATACATTAAC	173160
EXP_CD630_170001_175000_s_PSO-60-1665	CD0128	fabZ	(3R)-hydroxymyristoyl-[acyl carrier protein] dehydratase	(3R)-hydroxymyristoyl-[acyl carrier protein] dehydratase	1597	CATATGTAGGTGAAGAACTTGTCTGTAAAGGTGAATTAATGTTTGCTTTAGTAGAAAAAT	173276
EXP_CD630_170001_175000_s_PSO-60-1597	CD0128/9	CD0128/9			1598	GAAATATAAAAGTAAAAAGGTAGATAATTTGGAGTATTTAATCAGATACTCTAAAATATC	173344
EXP_CD630_170001_175000_s_PSO-60-1401	CD0129	CD0129	conserved hypothetical protein	CAJ66942.1	1600	CATCAATTTTATCTACAATTCCTACTATAGAATAATTTCCTATTTGAGGTAGTTTTTTAC	173540
EXP_CD630_170001_175000_s_PSO-60-1276	CD0129	CD0129	conserved hypothetical protein	CAJ66942.1	1601	CCCAAGCAAGCATCTATAGCCAAGAAGTTACCTTGTATATGTGTATTTTTTATAGTATCT	173665
EXP_CD630_170001_175000_s_PSO-60-1157	CD0129	CD0129	conserved hypothetical protein	CAJ66942.1	1602	TTTAAAGTTACTGTTCTTAAGTATTGTTCCAACTAAAGGGCCTAAAGTATCACCTATAGC	173784
EXP_CD630_170001_175000_s_PSO-60-1100	CD0129	CD0129	conserved hypothetical protein	CAJ66942.1	1603	AGCCCTGTCTGTTCCTATGCAAACAACAATCGTATTTTCATTAATTATAGTTTTTAGAAC	173841
EXP_CD630_170001_175000_s_PSO-60-359	CD0130	metE	S-adenosylmethionine synthetase	CAJ66943.1	1610	CTAAATTAGTAAGAGAAACAGTAAGAGAAATTGGATATACAAGAGCAAAATATGGATTTG	174582
EXP_CD630_175001_180000_s_PSO-60-4883	CD0130	metE	S-adenosylmethionine synthetase	CAJ66943.1	1614	GCAGAATTACTTGATGAAGAGACTAAAATTTATATAAATCCAACAGGAAGATTCGTTATA	175058
EXP_CD630_175001_180000_s_PSO-60-4119	CD0130/131	CD0130/131		CAJ66944.1	1622	CACAATAATGAGTCTAATATAATCTTAATAAACTTACACTTTAAAAATAATTTTAATTGG	175822
EXP_CD630_175001_180000_s_PSO-60-3542	CD0131	CD0131	putative membrane protein	CAJ66944.1	1627	ATTGATGCTTTATCAAATGCTGGAAATATGGTTGATAGTTTAAATATTAAAACTGCTACA	176399
EXP_CD630_175001_180000_s_PSO-60-3219	CD0131	CD0131	putative membrane protein	CAJ66945.1	1631	AGTACTTTTACTAGGAATATACACTACAGCTGTACCATTGTTATGGTCAGTAACAAACCG	176722
EXP_CD630_175001_180000_s_PSO-60-2414	CD0132	CD0132	putative DNA-binding protein	putative DNA-binding protein	1639	TTGGTGAAAAAATGGCAAAAAGAATAATTGATAAGTTTGGTGTAGATACGTTAGAGGTGA	177527
EXP_CD630_175001_180000_s_PSO-60-1806	CD0132	CD0132	putative DNA-binding protein	CAJ66947.1	1645	CAGTATGAATTTGAAGACTTAAAAATAGATATAGATAACGAGATTAATGTTTTAGAAGAA	178135
EXP_CD630_175001_180000_s_PSO-60-1567	CD0132	CD0132	putative DNA-binding protein	CAJ66947.1	1647	AGCAAAGAGAATGAGTGAAACTTCTAATAAAGAAGCAAAAACTATACATAGGTTGCTAGA	178374
EXP_CD630_175001_180000_s_PSO-60-1394	CD0132	CD0132	putative DNA-binding protein	CAJ66948.1	1649	ACAATTTACTTAGAGCTATAAAGTTAGGAACAAGAGTAATTTTAGTTGGAGATAGTGACC	178547
EXP_CD630_175001_180000_s_PSO-60-1176	CD0132	CD0132	putative DNA-binding protein	CAJ66948.1	1651	ACAAAAGGTAAAGATTTCTTTTTTATAAGAAAATCAACTAATGAAGAAATTTTAAATGAA	178765
EXP_CD630_175001_180000_s_PSO-60-1000	CD0132	CD0132	putative DNA-binding protein	putative DNA-binding protein	1653	AGAGTTACAGAAGTATCTTAACAAAAAAGAAAAATTTAAAGTTGAAGAAAGTTTTTCTAA	178941
EXP_CD630_175001_180000_s_PSO-60-851	CD0132	CD0132	putative DNA-binding protein	CAJ66949.1	1654	AAGGTATCTATAATGGAGATATAGGATATGTTTATCACATAGATAAAGATAAGAAAACTA	179090
EXP_CD630_175001_180000_s_PSO-60-745	CD0132	CD0132	putative DNA-binding protein	CAJ66949.1	1655	TGAATTAGATGAAATTGACCATAGTTTTTGTACAACAATACATAAAAGCCAGGGAAGTGA	179196
EXP_CD630_175001_180000_s_PSO-60-642	CD0132	CD0132	putative DNA-binding protein	CAJ66949.1	1656	TTACTTAGCCGTAATTTATTATATACAGCAGTAACAAGAGCAAAAAAATTAGTTGTATTA	179299
EXP_CD630_175001_180000_s_PSO-60-285	CD0133	CD0133	putative phosphoribosyl transferase (putative competence protein)	putative phosphoribosyl transferase (putative competence protein)	1660	GCATGAAGTGTGGAAAACCAATAATACGTCATTCAATTGAAAAAGAATTTATTGAAGAGT	179656
EXP_CD630_180001_185000_s_PSO-60-4142	CD0134	CD0134	putative transcription antiterminator	CAJ66950.1	1670	GATGGAACAGACAAAATACTGGTAAATCAGAAGTTGCGAGGTGAAGTTAAAAGAGTAAAT	180799
EXP_CD630_180001_185000_s_PSO-60-3680	CD0134	CD0134	putative transcription antiterminator	putative transcription antiterminator	1674	ATAATACGAATAAGGCTGGGAAATTCTTTAAAAGTATCAAATACTAAGAAAGAGCTTAAG	181261
EXP_CD630_180001_185000_s_PSO-60-3194	CD0134	CD0134	putative transcription antiterminator	CAJ66951.1	1679	CACTTTCAAACCTCTCTAGAAAGAAAATACAGCAAAAGGGAATCAAATAAAAAGGCAAGT	181747
EXP_CD630_180001_185000_s_PSO-60-3102	CD0134	CD0134	putative transcription antiterminator	CAJ66951.1	1680	GCTATTAAAAGTAAAGATAGAAAAGAGATTTGATAACATAAAAATTATTGAAACATTAAG	181839
EXP_CD630_180001_185000_s_PSO-60-2676	CD0134	CD0134	putative transcription antiterminator	CAJ66951.1	1684	TCATGGAGACATGAAATATATAAAACAATCTGTTTTATGTTTTGCAAGGTTAAAAACACC	182265
EXP_CD630_180001_185000_s_PSO-60-2071	CD0135	CD0135	PTS system, IIa component	PTS system, IIa component	1690	AGACCATTTAATGACTTGTATGAGTGAGAGAAACCTTATAAAAGAAATGATTATGTTAAG	182870
EXP_CD630_180001_185000_s_PSO-60-1966	CD0135/6	CD0135/6		CAJ66952.1	1691	AAAATGAAAAGAAAAGTATATTTATTTTGTAGCTTTGGTATGTCAACAAGTTTACTTGCA	182975
EXP_CD630_180001_185000_s_PSO-60-1865	CD0136	CD0136	PTS system, IIb component	CAJ66952.1	1692	AGAAGTAGAGGCATTTCCGATAGCAGAAATTGACAAAATAGTTGAAGAAAAAAATCCAGA	183076
EXP_CD630_180001_185000_s_PSO-60-1747	CD0136	CD0136	PTS system, IIb component	CAJ66952.1	1693	GAAGCTCAAGGAAAACTTATAGATATAATCAATGAAGTTGATTATGGAACTATGAATGGG	183194
EXP_CD630_180001_185000_s_PSO-60-1604	CD0136/7	CD0136/7		CAJ66952.1	1695	GGATAGATGAATAGATTGGAAAGAATACTTATGCCATTGGCTGAAAAAATAGGTAAAAAT	183337
EXP_CD630_180001_185000_s_PSO-60-1448	CD0137	CD0137	PTS system, IIc component	CAJ66952.1	1696	GGATGGAATGAATTTGTAGGTCAAATTTTTGGTCCAGATTGGGCTGTAAAATTGCAACAA	183493
EXP_CD630_180001_185000_s_PSO-60-1042	CD0137	CD0137	PTS system, IIc component	CAJ66952.1	1700	TACCAAGTGCAATAGTTATGGTAGTTTTCTTTTTAGTTAAGATAGCTTTTGAAGCTACAC	183899
EXP_CD630_180001_185000_s_PSO-60-62	CD0138	CD0138	conserved hypothetical protein	CAJ66952.1	1709	AGTAACGAGTAAGATGATAGCTATGGTAAAAAAATTAAACCCTGATGTAGTAATCTGTGG	184879
EXP_CD630_185001_190000_s_PSO-60-4371	CD0139	CD0139	glycosylasparaginase	CAJ66953.1	1715	CTAGGAAGTTAAGCTATGAGAAGGTAAATAATTTTTTAGTTGGAATAGGTGCTGAAGATT	185570
EXP_CD630_185001_190000_s_PSO-60-4149	CD0139	CD0139	glycosylasparaginase	CAJ66953.1	1717	CAGCTACATCAACAAGTGGATTGTTTATGAAGAAAAGAGGTAGAATAGGAGATTCTGCAC	185792
EXP_CD630_185001_190000_s_PSO-60-4121	CD0139	CD0139	glycosylasparaginase	CAJ66953.1	1718	GAAGAAAAGAGGTAGAATAGGAGATTCTGCACTATCTGGTTCAGGATTCTATGTTGATAG	185820
EXP_CD630_185001_190000_s_PSO-60-3846	CD0139	CD0139	glycosylasparaginase	glycosylasparaginase	1720	CTACAAATATAGCTGATTTTACTTTTTCAGTAGTAACTAAAGAAGAATCTCCTACTGTAT	186095
EXP_CD630_185001_190000_s_PSO-60-3608	CD0140	CD0140	putative peptidase	putative peptidase	1723	AGATGAGTTAAAAGAAGATTTATTAAGTGATATTATAGATATTGTAAAAATACCTAGTGT	186333
EXP_CD630_185001_190000_s_PSO-60-2443	CD0141	CD0141	putative copper homeostasis protein	CAJ66954.1	1732	TTAACAGTGTAAAGATACCTGTGAACGTAATGATAAGACATCATGCGAAAAGTTTTGTAT	187498
EXP_CD630_185001_190000_s_PSO-60-2007	CD0141	CD0141	putative copper homeostasis protein	CAJ66954.1	1737	GGCAAGTAATTTTCATTTTGGTACAGCGATTAGAATAAATAACAGTCCTTTTGAAGATAT	187934
EXP_CD630_185001_190000_s_PSO-60-1349	CD0142	CD0142	putative RNA-binding protein	CAJ66955.1	1743	ATGAACATAATTATATCTGGAAAACAAATCGAATTAACTGATGCAATAAAAAATAAAATC	188592
EXP_CD630_185001_190000_s_PSO-60-1293	CD0142	CD0142	putative RNA-binding protein	CAJ66955.1	1744	AATCGAAACTAAACTAAGTAAGTTAGATAATTACATTCATCCAGACACTGATGTAAAAGT	188648
EXP_CD630_185001_190000_s_PSO-60-1159	CD0142	CD0142	putative RNA-binding protein	CAJ66955.1	1745	CAGAAGATATGCAGGAAAATTTATACACAGCTATAGATGTTGTATATGATAAATTAAGTA	188782
EXP_CD630_185001_190000_s_PSO-60-982	CD0142	CD0142	putative RNA-binding protein	CAJ66956.1	1747	ATCAAGAATTAGTAATTCAAAGACGTAAGAAATTTAGTGTTAAGCCAATGAGTGAAGAAG	188959
EXP_CD630_185001_190000_s_PSO-60-690	CD0142/3	CD0142/3			1750	AAAGAACGAGGAGAGATGTAAAATATGAGCTTTATGGATAATTTATTCAACATGGCAGAT	189251
EXP_CD630_185001_190000_s_PSO-60-267	CD0143	secA1	preprotein translocase SecA subunit	CAJ66957.1	1754	GCAAAACGTGATAGAGACCAAATGGCAAAAATCTATGAGTTTTTAGGAATGAGTGTAGGC	189674
EXP_CD630_190001_195000_s_PSO-60-4891	CD0143	secA1	preprotein translocase SecA subunit	CAJ66957.1	1757	CTCTAACAGCATCGGGTATACAAAAAGCAGAAGTGTATTTTAATGTTGATAATATAACAG	190050
EXP_CD630_190001_195000_s_PSO-60-3749	CD0143	secA1	preprotein translocase SecA subunit	CAJ66959.1	1768	GGAGCACAAAAGAAAGTCGAAGGTAAAAACTTTGGAATAAGAAAGCATGTACTTCAATAT	191192
EXP_CD630_190001_195000_s_PSO-60-3575	CD0143	secA1	preprotein translocase SecA subunit	CAJ66959.1	1770	GCAGTTACTCTTTATACACAAGATAAAGGATTTGATGAAGAAGGATTCAAAGAACATATG	191366
EXP_CD630_190001_195000_s_PSO-60-3479	CD0143	secA1	preprotein translocase SecA subunit	CAJ66959.1	1771	CCAGAAATAGAAAAACTTAATCCAGTTGAAATAACAGAAAAAGTTTATGAAATAGCTATG	191462
EXP_CD630_190001_195000_s_PSO-60-3409	CD0143	secA1	preprotein translocase SecA subunit	CAJ66959.1	1772	CTTCAAAAGAAGAACAAGTTGGCTATGAGAGAATGAGAGAAGTTGAGAGAGTAATCTTAC	191532
EXP_CD630_190001_195000_s_PSO-60-3261	CD0143	secA1	preprotein translocase SecA subunit	CAJ66959.1	1773	AGACCCAGTTATTGCTTATAAAATGGAAGGTTTTGATATGTTTGATGAAATGAATAAACA	191680
EXP_CD630_190001_195000_s_PSO-60-3166	CD0143	secA1	preprotein translocase SecA subunit	CAJ66959.1	1774	TAACAATAGAAACTCCAGTGGAAAGAAAAGCAGTTGTAGATGTTGAAAATCTATCTTCTC	191775
EXP_CD630_190001_195000_s_PSO-60-3084	CD0143	secA1	preprotein translocase SecA subunit	CAJ66959.1	1775	AAGTAAAACTGTTAAAAAAGATGAAAAGGTTGGAAGAAATGACTTATGCCCTTGTGGAAG	191857
EXP_CD630_190001_195000_s_PSO-60-2670	CD0144	prfB	peptide chain release factor 2	CAJ66960.1	1779	CATAGAATCAATGGAAGAAAAATTATCTGAAATGAAAATAAAGACTCTTCTAAATGGAGA	192271
EXP_CD630_190001_195000_s_PSO-60-2373	CD0144	prfB	peptide chain release factor 2	CAJ66960.1	1782	AGTGAGAATATCTCCATTTGACCCATCAGGAAAAAGACATACTTCATTTGCATCTATAGA	192568
EXP_CD630_190001_195000_s_PSO-60-2306	CD0144	prfB	peptide chain release factor 2	CAJ66960.1	1783	CCAGAGTTAGATGAAAATATAGAAGTAGAAATTAATCCATCAGATTTAAAGATAGACACA	192635
EXP_CD630_190001_195000_s_PSO-60-1954	CD0144	prfB	peptide chain release factor 2	peptide chain release factor 2	1786	CTGAGTTTGGAAATGTAGATAGTGTAATGAATGGAAATATAGACTTGTTTATTAATGAAT	192987
EXP_CD630_190001_195000_s_PSO-60-1790	CD0144/5	CD0144/5		CAJ66961.1	1788	GATAACCCTCAGCCTTCGTTCTGTTTTGTTATACTTATGAAAAACTAACATTAGGAGTGA	193151
EXP_CD630_190001_195000_s_PSO-60-1665	CD0145	CD0145	putative RNA-binding protein	CAJ66961.1	1789	ACATTAAAACTTATTGATGAAGGAAATACAATACCATTTATAGCTAGATATAGAAAAGAA	193276
EXP_CD630_190001_195000_s_PSO-60-1506	CD0145	CD0145	putative RNA-binding protein	CAJ66961.1	1791	ATAGATGAACAAGGGAAATTAACAGATGAAATAACACAAAATATAGAAAAAGCAAAAACA	193435
EXP_CD630_190001_195000_s_PSO-60-1358	CD0145	CD0145	putative RNA-binding protein	CAJ66961.1	1792	TAGCATTGTCAATACTAGAGAATAATTTAGATAATATAGAAATAGAGGCAAAGAATTATC	193583
EXP_CD630_190001_195000_s_PSO-60-864	CD0145	CD0145	putative RNA-binding protein	putative RNA-binding protein	1797	GCTCAAGAAAGAGCTATAAGTGTATTTGGAAAGAATGTTAAAAGTTTATTGCTTCAACCA	194077
EXP_CD630_190001_195000_s_PSO-60-780	CD0145	CD0145	putative RNA-binding protein	CAJ66962.1	1798	GGATTTGACCCTGCATTTAGAACTGGATGTAAAATAGCTGTAGTAGATAAAAATGGTAAA	194161
EXP_CD630_190001_195000_s_PSO-60-574	CD0145	CD0145	putative RNA-binding protein	CAJ66962.1	1800	TGTATCAGAAATGATAAAAGAAATAGATAGCGAAGTGCAGTATGTGATAGTTAGTGAAGC	194367
EXP_CD630_190001_195000_s_PSO-60-356	CD0145	CD0145	putative RNA-binding protein	CAJ66962.1	1802	AGCATGATTTAAACAAAAAGAGATTAGAAGAAGTACTAGATGGAGTTGTTGAAGATTCTG	194585
EXP_CD630_190001_195000_s_PSO-60-193	CD0145	CD0145	putative RNA-binding protein	putative RNA-binding protein	1804	AGAAAATGGAGATTTTACGTCAAGAGCACAATTGAAAAAAGTAAAAAGACTAGGACCTCA	194748
EXP_CD630_190001_195000_s_PSO-60-58	CD0145	CD0145	putative RNA-binding protein	putative RNA-binding protein	1805	TGAAAGTTATGATATATGTAAAAAAATGATTGAGATAATTGGATATTCTTTAGATGATGT	194883
EXP_CD630_195001_200000_s_PSO-60-4726	CD0145	CD0145	putative RNA-binding protein	CAJ66963.1	1808	ACGGATTAGTTCATAAATCAGAAATGAGTAATAGTTTTGTGAAAGACCCTATGAGTATTG	195215
EXP_CD630_195001_200000_s_PSO-60-4216	CD0146	CD0146	putative amidohydrolase	CAJ66963.1	1813	CAGATGGAAATGAAGAGACTGACCCAATAACACCACAATTAAATCCTATAGATGGAATTA	195725
EXP_CD630_195001_200000_s_PSO-60-3983	CD0146	CD0146	putative amidohydrolase	CAJ66963.1	1815	GAAAATCCAAAGAGCTGTTATGGTCAGGATGATAAATCTCCTCAAACTAGAATGGCTATA	195958
EXP_CD630_195001_200000_s_PSO-60-3861	CD0146	CD0146	putative amidohydrolase	CAJ66963.1	1816	TGAGAGTCATGATGATGAAGACTGTGAAAAACCTGAATATGATATAAAAATGGAAAGTTT	196080
EXP_CD630_195001_200000_s_PSO-60-3813	CD0146	CD0146	putative amidohydrolase	CAJ66963.1	1817	AATGGAAAGTTTAATACCAGTTTTAAGAAGAGAAATTCCTTTTAAGGCACATGCTCATAG	196128
EXP_CD630_195001_200000_s_PSO-60-3642	CD0146	CD0146	putative amidohydrolase	CAJ66963.1	1818	GTTTCCTGTAATAGTAGGGCCATCTTTGTCAGAAAGGTCTAAATTTGAGCTTAGAAATTT	196299
EXP_CD630_195001_200000_s_PSO-60-3543	CD0146	CD0146	putative amidohydrolase	CAJ66963.1	1819	TGATGTATGTATAATGACAGACCATCCAGTAATACCAGTTCAATATCTTCCAATATGTGC	196398
EXP_CD630_195001_200000_s_PSO-60-2966	CD0146/7	CD0146/7		CAJ66963.1	1825	GCAAAACACAGCAAAAAGAGGCAATATGATTTCAACAAGAACTTTAGTAGTAATGTCAAT	196975
EXP_CD630_195001_200000_s_PSO-60-2861	CD0147	CD0147	putative riboflavin transporter	CAJ66963.1	1826	ACCAGGTATATTTCCAGATTTCTTAAAAATTGACTTATCAGATATTCCAGCAATATTCGG	197080
EXP_CD630_195001_200000_s_PSO-60-2647	CD0147	CD0147	putative riboflavin transporter	CAJ66963.1	1828	AGAAGTGGAGATTTAAAAGGTGTACTGATTGGTTTTGTATTAGGAACAATATCTATGACT	197294
EXP_CD630_195001_200000_s_PSO-60-2552	CD0147	CD0147	putative riboflavin transporter	CAJ66963.1	1829	GCCACTTTATGGTCAACTTATGGGACTAGATGCTATAATAGGTTTAGGTTCAGCTATAAA	197389
EXP_CD630_195001_200000_s_PSO-60-2512	CD0147	CD0147	putative riboflavin transporter	CAJ66963.1	1830	GGTTTAGGTTCAGCTATAAATCCTCAAGTTCATGATTTATTCACTTTTGTAATTTGGATG	197429
EXP_CD630_195001_200000_s_PSO-60-1844	CD0148	CD0148	conserved hypothetical protein	CAJ66964.1	1836	AAAATCAAACTGATGGTATGTGTATTTTAGCAATAAGGCAGAATTACAAGGCATTAGAGT	198097
EXP_CD630_195001_200000_s_PSO-60-1689	CD0148	CD0148	conserved hypothetical protein	CAJ66964.1	1837	CTTGAAGCTATAAAAAAAGATTGTAATGCACTTAAGTATGTACGAAATAAAACAGAAGGG	198252
EXP_CD630_195001_200000_s_PSO-60-1571	CD0148	CD0148	conserved hypothetical protein	CAJ66964.1	1838	CTTTAGAGACTCAAACAAGAAGGATATGTTTAGAAGCAATTAAAAAAGATGGCAGGTGTC	198370
EXP_CD630_195001_200000_s_PSO-60-1185	CD0148	CD0148	conserved hypothetical protein	conserved hypothetical protein	1842	GTAAGACAAAATGGAAAAATGCTTATGTATATAAAAAATCAAACAGAAAAAATGTGTATT	198756
EXP_CD630_195001_200000_s_PSO-60-867	CD0148/9	CD0148/9		CAJ66965.1	1845	GGAGATGAATTGATGGCAAAAATATATTTAGAAAATGAAAATAAAACTAGAGAAATAGGA	199074
EXP_CD630_195001_200000_s_PSO-60-798	CD0149	CD0149	putative ATP/GTP hydrolase	CAJ66965.1	1846	GGTAAACTTTTAAAAGAAGGCAGTGTTATCTGTTTAGTAGGAGATTTAGGAGCTGGTAAA	199143
EXP_CD630_195001_200000_s_PSO-60-281	CD0150	CD0150	putative glycoprotease	CAJ66965.1	1851	AATGATAGAAAATATGTTGAGTATGAGTGATTTAAGTATAAAAGATATGGATTTATTAGC	199660
EXP_CD630_195001_200000_s_PSO-60-147	CD0150	CD0150	putative glycoprotease	CAJ66965.1	1852	ATAATATACCAATAATAGCAGTAAATTCTTTGGAATCTCTAGCAAATAACATAAATTTCT	199794
EXP_CD630_195001_200000_s_PSO-60-57	CD0150	CD0150	putative glycoprotease	CAJ66965.1	1853	CGCAGAAAAATCAAGTTTATTCAGCTAAATACAAGTTTGAAAATGGAGAGATGATAGAAT	199884
EXP_CD630_200001_205000_s_PSO-60-4763	CD0150	CD0150	putative glycoprotease	CAJ66965.1	1854	ATCCTATGTATATCAGAAAATCTCAAGCTGAAGTACAATATGATGAAAAAATGAAGAGGC	200178
EXP_CD630_200001_205000_s_PSO-60-4599	CD0151	rimI	putative ribosomal-protein-alanine acetyltransferase	CAJ66965.1	1856	TGAAGATTATTGGTCAAAAGAGTCTTTTAGAAAAGAGTTGTCTAATGAAGTAGCAAGGTA	200342
EXP_CD630_200001_205000_s_PSO-60-3772	CD0152	gcp	probable glycoprotease	probable glycoprotease	1864	AAAAGATTATGGCAAGTATGAAATTTTAGGAAAAACAAGAGATGATGCATCTGGAGAAGC	201169
EXP_CD630_200001_205000_s_PSO-60-3380	CD0152	gcp	probable glycoprotease	CAJ66966.1	1868	GGCTTAGAGCTAAAATAACAGAGCTTGCTAAAGACAATGGTATTACTGTTAAGTATCCTC	201561
EXP_CD630_200001_205000_s_PSO-60-2718	CD0153	hpdB	4-hydroxyphenylacetate decarboxylase, catalytic subunit	CAJ66966.1	1874	ATAATAGAGAATATAGAAAATCAGATGGTGATATACCAGTAGTTAGAAGAGCTAAAGCTC	202223
EXP_CD630_200001_205000_s_PSO-60-2587	CD0153	hpdB	4-hydroxyphenylacetate decarboxylase, catalytic subunit	CAJ66966.1	1875	CATTATAGAGGTTCTTTTCCAATGCCATGGGTAAGTGAAAGCTTCTTTGTTGCTCAAGGA	202354
EXP_CD630_200001_205000_s_PSO-60-1884	CD0153	hpdB	4-hydroxyphenylacetate decarboxylase, catalytic subunit	CAJ66967.1	1882	CATCAGTAAATGAGGATGCTATATCTGGTATGTCTATAGGACGTTTTGGTCAAATTTTAT	203057
EXP_CD630_200001_205000_s_PSO-60-1478	CD0153	hpdB	4-hydroxyphenylacetate decarboxylase, catalytic subunit	4-hydroxyphenylacetate decarboxylase, catalytic subunit	1886	GGTAAACAACTCAAATGGAACAACATTTATGATGAAACAATTTGCTGATGAAGGTATGAC	203463
EXP_CD630_200001_205000_s_PSO-60-1250	CD0153	hpdB	4-hydroxyphenylacetate decarboxylase, catalytic subunit	4-hydroxyphenylacetate decarboxylase, catalytic subunit	1888	TCTTATGAATGGTAAAGACTATCGTATGAATATACAAGTATTTGAGCCTCATAATAAGCC	203691
EXP_CD630_200001_205000_s_PSO-60-1142	CD0153	hpdB	4-hydroxyphenylacetate decarboxylase, catalytic subunit	4-hydroxyphenylacetate decarboxylase, catalytic subunit	1889	ACAAGCAATAAATGTTTTAGAAAGAGCAAATAACATTGAGTTAGATATATGGAGAAAATT	203799
EXP_CD630_200001_205000_s_PSO-60-1050	CD0153	hpdB	4-hydroxyphenylacetate decarboxylase, catalytic subunit	CAJ66968.1	1890	CAGACTGTTTAGACAAAGGTCAACATATAGGAAATATGGGATATCGTTATAATGCAACAT	203891
EXP_CD630_200001_205000_s_PSO-60-943	CD0153	hpdB	4-hydroxyphenylacetate decarboxylase, catalytic subunit	CAJ66968.1	1891	GCTCTTAAGAAACTTGTATATGATGACAAAGCATTTACAATAGAGGAAATGAAGGATGCC	203998
EXP_CD630_200001_205000_s_PSO-60-573	CD0153	hpdB	4-hydroxyphenylacetate decarboxylase, catalytic subunit	CAJ66968.1	1895	CAACATATTCAGATGGTTCAGTCTCTGCATATGCAGGAACAGATAAAAATGGAGTATATG	204368
EXP_CD630_200001_205000_s_PSO-60-496	CD0153	hpdB	4-hydroxyphenylacetate decarboxylase, catalytic subunit	CAJ66968.1	1896	ACTATTTGGGACCAAGCAGTAGTTCAAAATTCTCAGATGAATTTAAAACTTCATCCAACT	204445
EXP_CD630_200001_205000_s_PSO-60-366	CD0153	hpdB	4-hydroxyphenylacetate decarboxylase, catalytic subunit	CAJ66968.1	1897	TCCATATTCAATATAATGTTGTAGATTCAGAAACATTAAAAGATGCACAAAAAAATCCTG	204575
EXP_CD630_200001_205000_s_PSO-60-70	CD0154	hpdC	4-hydroxyphenylacetate decarboxylase, regulatory subunit	4-hydroxyphenylacetate decarboxylase, regulatory subunit	1900	CCAAAATGTAAAAATTGTAAAAATTTTGTTGAAGCTAATGATGAAGGTATAGGCAAATGT	204871
EXP_CD630_205001_210000_s_PSO-60-2359	CD0157	CD0157	putative membrane protein (pseudogene)	putative membrane protein (pseudogene)	1924	TTCAGGTGTATATAATGTAAATATTAGTGGTAAGTGCCACAAGCTCCAACACATACCTAA	207582
EXP_CD630_205001_210000_s_PSO-60-89	CD0159/60	CD0159/60		CAJ66973.1	1944	GGTAGCTAAAAGAATGGATGTAACTGTCGAATATATTGAATCAGTTTTAGAATAGATGGA	209852
EXP_CD630_220001_225000_s_PSO-60-3421	CD0167	CD0167	putative sigma-54-dependent transcriptional regulator	CAJ66982.1	2053	ATAATCCTTGTTTTCCATCTTTTAGACCTCCAGTAAAAGTTCCCTTGTCATATCCGAATA	221520
EXP_CD630_220001_225000_s_PSO-60-1652	CD0168	CD0168	putative cyclic nucleotide-binding protein	putative cyclic nucleotide-binding protein	2069	TCCAATTATTAAAAATAATTTAAACAAAATATCAATTGTTGAATATAAAAAGGGTCAAAG	223289
EXP_CD630_220001_225000_s_PSO-60-1500	CD0168	CD0168	putative cyclic nucleotide-binding protein	CAJ66985.1	2071	TTCTTGTTGACATTGTACCTGAAAATGAATTTATAGGCAAAATTAGTTACATATATGAAC	223441
EXP_CD630_220001_225000_s_PSO-60-1373	CD0168	CD0168	putative cyclic nucleotide-binding protein	putative cyclic nucleotide-binding protein	2072	TGAAGAGTTTTATCTCAAACCAGATTTTATTGCACTATTTCACAGAAAATGTACAAGAAG	223568
EXP_CD630_220001_225000_s_PSO-60-864	CD0169	CD0169	putative drug/sodium antiporter	CAJ66986.1	2076	ATAGCCCATTTTTTAGATAATGCTCTAGGAACACCAAATATAAACTTAACCACTTCTTCA	224077
EXP_CD630_220001_225000_s_PSO-60-756	CD0169	CD0169	putative drug/sodium antiporter	CAJ66986.1	2077	GCTATAAAAGTTAGAGGAATAGAAGCTAACCACATACATCCTAATTCTAAAAATAGAGCA	224185
EXP_CD630_220001_225000_s_PSO-60-667	CD0169	CD0169	putative drug/sodium antiporter	CAJ66986.1	2078	ACCAATTATAACCAATGTATTAAAAGATTTAAGAGCCATTAGTATTCCCATTATAAAGAA	224274
EXP_CD630_220001_225000_s_PSO-60-546	CD0169	CD0169	putative drug/sodium antiporter	CAJ66986.1	2079	ATATTTAAAATTAAAATAATTCCAAGTATTAAACCAGCTGAAAATACAAGTATAGAAAAC	224395
EXP_CD630_220001_225000_s_PSO-60-343	CD0169	CD0169	putative drug/sodium antiporter	CAJ66986.1	2081	AGAAGTACCAGCTCTTGCATATGCAACAGAATACAGGACAGTTCCAATTGCCCATACAGA	224598
EXP_CD630_220001_225000_s_PSO-60-89	CD0169	CD0169	putative drug/sodium antiporter	CAJ66986.1	2083	GAAGACCGAAGTTACCAAATATAAATCCATAATTTAAAATAACATTTGTTACAAGTGCAA	224852
EXP_CD630_225001_230000_s_PSO-60-4712	CD0169	CD0169	putative drug/sodium antiporter	CAJ66986.1	2085	GACATATTAAAAAGAAAGAAAAATTGGTTTGCAACTCCAACTGAAGCTACAGATGTTTCC	225229
EXP_CD630_225001_230000_s_PSO-60-4613	CD0169	CD0169	putative drug/sodium antiporter	CAJ66987.1	2086	GAAGTAGAAATTAAGTTCTGTATGATAATAGGTATACATAAAGATAGAAGTATTTTATAA	225328
EXP_CD630_225001_230000_s_PSO-60-4530	CD0169/70	CD0169/70		CAJ66987.1	2087	AGAAAATAGTTCTTGCAAATAATCCTCTCCTTTTTACATAAATTCTTCCCACTCATCATA	225411
EXP_CD630_225001_230000_s_PSO-60-4178	CD0170	CD0170	putative ABC transporter, ATP-binding protein	CAJ66987.1	2089	TCATAATTTCCCAGATATTCAGTAATTCCATTTTCATCTAAAACTAAAATTTTATCAACA	225763
EXP_CD630_225001_230000_s_PSO-60-3846	CD0170	CD0170	putative ABC transporter, ATP-binding protein	CAJ66987.1	2092	ATTATTTTCCCAAATCTCATCAATTATTGTGTTATCTAAATTAAGAGTTTTTTGTTCCTG	226095
EXP_CD630_225001_230000_s_PSO-60-3780	CD0170	CD0170	putative ABC transporter, ATP-binding protein	CAJ66987.1	2093	GTAGGAAACATGTACATTAGTTCCAAATTTAATATTGCCACTAAGAGGTTGTAGTTCATT	226161
EXP_CD630_225001_230000_s_PSO-60-3455	CD0170	CD0170	putative ABC transporter, ATP-binding protein	CAJ66987.1	2096	TGTTTTTCTCTACCATAAGCTTTTAGTCTTTCAATTGATTCTTCTTGCTTTTTTATTTCT	226486
EXP_CD630_225001_230000_s_PSO-60-3388	CD0170	CD0170	putative ABC transporter, ATP-binding protein	putative ABC transporter, ATP-binding protein	2097	GGTCTTCAAATTTCTTAAGCTCTAGTTCTTTTTCTATTTTAGATAACTCAACAAATTTAG	226553
EXP_CD630_225001_230000_s_PSO-60-3297	CD0170	CD0170	putative ABC transporter, ATP-binding protein	putative ABC transporter, ATP-binding protein	2098	GTTGTGAACTTCAAAAATTCTATTTACGGATTGGTCTAAGAAATATCTATCATGAGATAT	226644
EXP_CD630_225001_230000_s_PSO-60-3069	CD0170	CD0170	putative ABC transporter, ATP-binding protein	putative ABC transporter, ATP-binding protein	2100	CTTATCCATATCATTGTCACTAAATCCTAATCCCTTTAGAACTCCTTTGGCTTCAGATTT	226872
EXP_CD630_225001_230000_s_PSO-60-3006	CD0170	CD0170	putative ABC transporter, ATP-binding protein	CAJ66988.1	2101	TCCATATCCATTTAAATCTGAAAATAATTCTAGTTTATGTGAATATTCATCCATGATTTT	226935
EXP_CD630_225001_230000_s_PSO-60-2877	CD0170	CD0170	putative ABC transporter, ATP-binding protein	CAJ66988.1	2102	TTCCATTTCTATCAAATTTTTAAAAACTTCTAGTACTTCTTCCAAAATAGTATTATCCGA	227064
EXP_CD630_225001_230000_s_PSO-60-2746	CD0170	CD0170	putative ABC transporter, ATP-binding protein	CAJ66988.1	2103	ATCCATAAATTCCTGAAATTATTTTAAATAAAGTAGTTTTTCCAGTACCATTAACACCGA	227195
EXP_CD630_225001_230000_s_PSO-60-2644	CD0170	CD0170	putative ABC transporter, ATP-binding protein	CAJ66988.1	2104	TTTCTAATATAGAATCTATACCAAAACTTTTATTTAAGTTATTACATGACAAAACAATCA	227297
EXP_CD630_225001_230000_s_PSO-60-2515	CD0170/1	CD0170/1		CAJ66988.1	2106	TTAGTTTTGAAAAAGAAATATTTTATTGTGAATCAAACAAAAAAGAGGACACTTTTAGGA	227426
EXP_CD630_225001_230000_s_PSO-60-2390	CD0171	CD0171	putative DNA-binding protein	CAJ66988.1	2107	GATATCTTGGAGACTTATTAGATAGGGATATACAAAGAATATCTTCTAAAGAATTGAGTG	227551
EXP_CD630_225001_230000_s_PSO-60-2170	CD0171	CD0171	putative DNA-binding protein	CAJ66988.1	2109	TAACTTAGGACAAGCTATAGCCAATTATGCAGGATTTAGAAAAGCTGGATTCGAGATAAA	227771
EXP_CD630_225001_230000_s_PSO-60-2104	CD0171	CD0171	putative DNA-binding protein	CAJ66988.1	2110	ATTTGATGCAAATCCTAGAATGATAGGTTTAAAGATAAGAGAGTTTGAAGTATTAGATTC	227837
EXP_CD630_225001_230000_s_PSO-60-1973	CD0171	CD0171	putative DNA-binding protein	CAJ66988.1	2111	CACAAGAAGTTATTAATAGAGTTGTAAAAGCTGGAATCAAAGGTGTATGGAATTTTGCAC	227968
EXP_CD630_225001_230000_s_PSO-60-1655	CD0172	CD0172	conserved hypothetical protein	CAJ66988.1	2114	GGAAAAAGGCAATTGAATTTCATGGTCATGAATGTCCAGGGTTAGCTATAGGATTTAAAG	228286
EXP_CD630_225001_230000_s_PSO-60-1297	CD0172	CD0172	conserved hypothetical protein	CAJ66988.1	2118	TACTAAGTTAAGACTTCCTGAAAAAGCAAGAATATTTAAATCTCTTAAATGTGAAGTGTG	228644
EXP_CD630_225001_230000_s_PSO-60-990	CD0172A (fdxA)	fdxA	ferredoxin	ferredoxin	2120	AATCAGTCTCTTTATGAATAACGAATTATTATTCTGGTTGAGGTGCATCTACAGGACAAG	228951
EXP_CD630_225001_230000_s_PSO-60-755	CD0172A/173	CD0172A/173			2122	TAACATTATAACAAATATTATTGAATATAACAATTAAATTAATTCTACAACAAAAACTTT	229186
EXP_CD630_225001_230000_s_PSO-60-392	CD0173	CD0173	putative lipoprotein	CAJ66989.1	2126	GCCAAGTTAAAGAAGAAAAAAGAGAACCTGTGAAAAAAGATATAACTATAAGTTTCGCTG	229549
EXP_CD630_225001_230000_s_PSO-60-146	CD0173	CD0173	putative lipoprotein	CAJ66989.1	2128	AATTTGCATTTAAAGGAAAGCCTGGATATGTAAATATTTTAAAATCTGGAAGTGTAGAGG	229795
EXP_CD630_225001_230000_s_PSO-60-62	CD0173	CD0173	putative lipoprotein	putative lipoprotein	2129	CAGAAGATTATTTTGAAGAAGGAATGAAAGATACACAGTTTATATTGGACGAGAATAAAA	229879
EXP_CD630_230001_235000_s_PSO-60-4253	CD0174	CD0174	putative oxidoreductase, acetyl-CoA synthase subunit	CAJ66990.1	2136	TAAAATGTGCGAAAGTGCAGACAAGAAATTAGAAAGTTTTGTAGCTTCAAAGGATGTTGA	230688
EXP_CD630_230001_235000_s_PSO-60-4002	CD0174	CD0174	putative oxidoreductase, acetyl-CoA synthase subunit	CAJ66990.1	2139	ATTTACATGTGGTAGAAAATACAGCTAAGAATTTAAAAAATGTTGGAATAACTAAAGGTG	230939
EXP_CD630_230001_235000_s_PSO-60-3909	CD0174	CD0174	putative oxidoreductase, acetyl-CoA synthase subunit	CAJ66990.1	2140	CAGAGATGTTTGGAATAGAAAGTGATGAAAAGTATGATAAATGTATAAAGGTTGCAGACA	231032
EXP_CD630_230001_235000_s_PSO-60-3813	CD0174	CD0174	putative oxidoreductase, acetyl-CoA synthase subunit	CAJ66990.1	2141	AAATGGAATTAGTAGAAAAAATAGCTTATGCACCTAGAGTGAAAAAGTGGAAAGAGTTAG	231128
EXP_CD630_230001_235000_s_PSO-60-3060	CD0174	CD0174	putative oxidoreductase, acetyl-CoA synthase subunit	CAJ66991.1	2146	GATTTGAACAATCTTTAACTGGTGTAAGTGAAAAGAACCTGAAAGCGTTTTTAGGAGATT	231881
EXP_CD630_230001_235000_s_PSO-60-2712	CD0174	CD0174	putative oxidoreductase, acetyl-CoA synthase subunit	CAJ66991.1	2149	CTATAGGAAGACTAGAAATAGTAGCAACAGAATTAGCAGCTGAACTTGGAATTGACCTAC	232229
EXP_CD630_230001_235000_s_PSO-60-2592	CD0174	CD0174	putative oxidoreductase, acetyl-CoA synthase subunit	CAJ66991.1	2150	GAGCGTTTGGTCTTGCCCTTGGCTTACCTCTTCATTTAGCTTTACCTCCATTTATAACAG	232349
EXP_CD630_230001_235000_s_PSO-60-2401	CD0174/5	CD0174/5		CAJ66991.1	2152	TTAGGGTTAAAGGATGTGGAATGCAATGCATAGAATTTTTATAAATAAAGATTTATGTAC	232540
EXP_CD630_230001_235000_s_PSO-60-2144	CD0175	CD0175	putative oxidoreductase, electron transfer subunit	CAJ66991.1	2154	TGCATAAAGATAGTGAAAGTGGAATCGTTTCATATGATGAAGAGAAATGTGGTTCATGTT	232797
EXP_CD630_230001_235000_s_PSO-60-2011	CD0175	CD0175	putative oxidoreductase, electron transfer subunit	CAJ66991.1	2156	TGATTTATGTAAAGATGAGGAGTATCCTAGATGTGTAGCTAATTGCCCAAGTGGAGCAAT	232930
EXP_CD630_230001_235000_s_PSO-60-1857	CD0176	CD0176	putative oxidoreductase, NAD/FAD binding subunit	CAJ66991.1	2157	AGATTCAAATATAGTAGTAATTTCTAAAGATGAAAACGTATATTCAAGATGTATGTTGCA	233084
EXP_CD630_230001_235000_s_PSO-60-1758	CD0176	CD0176	putative oxidoreductase, NAD/FAD binding subunit	CAJ66991.1	2158	TTTTGTTGATGAAGATTTTATGGAGCAAAATAATGTAAAATGGATTGCAGGTAAGACTGT	233183
EXP_CD630_230001_235000_s_PSO-60-1584	CD0176	CD0176	putative oxidoreductase, NAD/FAD binding subunit	CAJ66991.1	2159	AAGAGATGGAAATTTTGTATATTCTGTGAGAAACATAGATGATATTTATAAAATAAAAGA	233357
EXP_CD630_230001_235000_s_PSO-60-1443	CD0176	CD0176	putative oxidoreductase, NAD/FAD binding subunit	putative oxidoreductase, NAD/FAD binding subunit	2160	TGAGCAGTTAAATATTTCTGTAGCTTTTATGGAAAAGTACATTTTAGATAGACAATTGGA	233498
EXP_CD630_230001_235000_s_PSO-60-1372	CD0176	CD0176	putative oxidoreductase, NAD/FAD binding subunit	putative oxidoreductase, NAD/FAD binding subunit	2161	CATCAGTGTATGAAAATAAGTTCAAAGAAAAAGGTGTAAAATTTTACCCAAGTGCATCAA	233569
EXP_CD630_230001_235000_s_PSO-60-1043	CD0176	CD0176	putative oxidoreductase, NAD/FAD binding subunit	CAJ66992.1	2164	AATATGGTTGGAAAAGATAAGAAGATAGAAGATGAATTTGCTTTTAAAAATAGTATGAAT	233898
EXP_CD630_230001_235000_s_PSO-60-956	CD0176	CD0176	putative oxidoreductase, NAD/FAD binding subunit	CAJ66992.1	2165	GGAATGAATACACCTGTAGATGATAGCTATAAAGTATTAACCAGACATGGAATTAATGAT	233985
EXP_CD630_230001_235000_s_PSO-60-882	CD0176	CD0176	putative oxidoreductase, NAD/FAD binding subunit	CAJ66992.1	2166	TTTTAAAGATAATGTAATCTATGGAGCAGTTATACAAGGAGATATTTCATATGTAGGTGT	234059
EXP_CD630_230001_235000_s_PSO-60-455	CD0177	CD0177	cyclopropane-fatty-acyl-phospholipid synthase	CAJ66993.1	2170	AGCACAAGAACAAAGGTATAAATCCCACATTCTTATAAACTTATCATCAAACATTTCTTT	234486
EXP_CD630_230001_235000_s_PSO-60-249	CD0177	CD0177	cyclopropane-fatty-acyl-phospholipid synthase	CAJ66993.1	2172	CTGGGAAAATATATTTTTTTATCCAAGGGTCTCCATAAGATTCCTGCAATCCACTTATAT	234692
EXP_CD630_230001_235000_s_PSO-60-155	CD0177	CD0177	cyclopropane-fatty-acyl-phospholipid synthase	CAJ66993.1	2173	AGCATTTACGTTTTTAATGAAAAGTTCATAGTTTTCTCTACCAACATGTTCAAGCATCCC	234786
EXP_CD630_230001_235000_s_PSO-60-92	CD0177	CD0177	cyclopropane-fatty-acyl-phospholipid synthase	cyclopropane-fatty-acyl-phospholipid synthase	2174	GCTTACAACTCTATCAAACATAAGGTCTGATTTTTTTAATTCTCTATAGTCCATAAGTCT	234849
EXP_CD630_235001_240000_s_PSO-60-4814	CD0177	CD0177	cyclopropane-fatty-acyl-phospholipid synthase	CAJ66994.1	2175	AAAGAGTATCATTATCATTTCTAAAGTATGCACAAGAATAACTAAGTGTCTTATCTAACC	235127
EXP_CD630_235001_240000_s_PSO-60-4482	CD0177	CD0177	cyclopropane-fatty-acyl-phospholipid synthase	cyclopropane-fatty-acyl-phospholipid synthase	2178	GAGCCCTCTCCAATTAGAAATTCTTCCTCATCTTTAAGCCTAACTAGAAATGGTGTTTCA	235459
EXP_CD630_235001_240000_s_PSO-60-4073	CD0178	CD0178	putative ATP-binding protein	CAJ66995.1	2182	GGCACAGGGAAGAGCTTTAAGGCTTTAGAGTTCGCATATGAAAATGATATAGAATATATA	235868
EXP_CD630_235001_240000_s_PSO-60-3647	CD0178	CD0178	putative ATP-binding protein	CAJ66995.1	2185	TCTTTGAAGAGACTTTTTAGAAAAGGAAATAATAGGAATATGGTAGTTTTAGAAAAAACA	236294
EXP_CD630_235001_240000_s_PSO-60-3545	CD0178	CD0178	putative ATP-binding protein	CAJ66995.1	2186	AGTGCTGATGTAATTAAACAGATTATTGAATATGAAGTATACAACTTTGGAAGCATTGAT	236396
EXP_CD630_235001_240000_s_PSO-60-3445	CD0178	CD0178	putative ATP-binding protein	CAJ66995.1	2187	TGAATATTTTTGTAAGTATAAATATCAATGATTTAGAAACTATAAAAAAAATTGAAGACA	236496
EXP_CD630_235001_240000_s_PSO-60-3061	CD0179	gluD	NAD-specific glutamate dehydrogenase	CAJ66996.1	2191	TGAATTATTAAAAGAACCTATGAGAGTTATAGAGGTTTCAATTCCAGTAAAAATGGATGA	236880
EXP_CD630_235001_240000_s_PSO-60-2993	CD0179	gluD	NAD-specific glutamate dehydrogenase	CAJ66996.1	2192	TAAAAACTTTTAAAGGATTTAGATCACAACATAATGATGCAGTAGGGCCAACAAAAGGTG	236948
EXP_CD630_235001_240000_s_PSO-60-2542	CD0179	gluD	NAD-specific glutamate dehydrogenase	CAJ66996.1	2196	TGCTAAATTAGGAATAGATATGAAAAAAGCTAAAATAGCTGTTCAAGGTATAGGAAACGT	237399
EXP_CD630_235001_240000_s_PSO-60-2442	CD0179	gluD	NAD-specific glutamate dehydrogenase	CAJ66996.1	2197	ACTGTTGTAGCTATGGCTGAATGGTGTAAATCAGAAGGTTCTTATGCTATATACAATGAA	237499
EXP_CD630_235001_240000_s_PSO-60-2348	CD0179	gluD	NAD-specific glutamate dehydrogenase	CAJ66996.1	2198	TGAAAGAACATGGTAACTTATTAAACTTCCCAGGAGCTAAGAGAATATCTTTAGAAGAGT	237593
EXP_CD630_235001_240000_s_PSO-60-2099	CD0179	gluD	NAD-specific glutamate dehydrogenase	CAJ66996.1	2201	GAGTTACAGTTTCTTACTTCGAGTGGGTACAAAACTTATATGGATACTACTGGTCAGAAG	237842
EXP_CD630_235001_240000_s_PSO-60-2005	CD0179	gluD	NAD-specific glutamate dehydrogenase	CAJ66996.1	2202	TAAAGCATTTGAATCTATTTGGAAAATCAAAGAAGAGTACAATGTTACAATGAGAGAAGC	237936
EXP_CD630_240001_245000_s_PSO-60-3673	CD0183	CD0183	putative cell wall hydrolase	CAJ66999.1	2230	CATCAGTTATGGCATTATCAGTAAGTTCAATTGTAAATGCAGATGAAGTAAATGATTCAT	241268
EXP_CD630_240001_245000_s_PSO-60-3545	CD0183	CD0183	putative cell wall hydrolase	CAJ66999.1	2231	GTTGCAAAAATAAAAGATGGAGTAGCTATAAAGATAAGAGAAGAAGGTCAAGTTCAAAAC	241396
EXP_CD630_240001_245000_s_PSO-60-2872	CD0183	CD0183	putative cell wall hydrolase	CAJ67000.1	2238	AAGCAAATTTACAACCAGGAGACTTAGTATTCTTCACAACTAATGGTTCTGGTTCTGTTA	242069
EXP_CD630_240001_245000_s_PSO-60-2717	CD0183/4	CD0183/4		CAJ67000.1	2240	ACAGCAAGATTTGTTACAGCAAAAAGAATATTATAATCGGTTTGTAATATGACAAATTGA	242224
EXP_CD630_240001_245000_s_PSO-60-2281	CD0184	pyrB	aspartate carbamoyltransferase catalytic chain	aspartate carbamoyltransferase catalytic chain	2244	TCTCGTATATGTGAAGGAAAACTATTAGCTACATTATTTTATGAACCATCAACAAGAACA	242660
EXP_CD630_240001_245000_s_PSO-60-1987	CD0184	pyrB	aspartate carbamoyltransferase catalytic chain	CAJ67001.1	2247	ACTCAAACACTTACAGACTTACTTACTATAAAATCATTAAAAGGAACTTTAGAAAGCCAT	242954
EXP_CD630_240001_245000_s_PSO-60-1899	CD0184	pyrB	aspartate carbamoyltransferase catalytic chain	CAJ67001.1	2248	ATGGAAGAACTGTGCATTCTTTGGTTAAGGCTATGGCAAGATATAAAAATACAAAGTTTG	243042
EXP_CD630_240001_245000_s_PSO-60-1606	CD0184	pyrB	aspartate carbamoyltransferase catalytic chain	CAJ67001.1	2251	ATGCATCCATTACCAAGAGTAAATGAAATAGACATAGATGTAGATAGTGATGATAGAGCT	243335
EXP_CD630_240001_245000_s_PSO-60-1196	CD0185	pyrK	dihydroorotate dehydrogenase electron transfer subunit	CAJ67001.1	2254	AATATAAAATTAGAAGGCCCTTATGGTAATGGATATGCTAAGGTTGATGGAAAGGTAGCT	243745
EXP_CD630_240001_245000_s_PSO-60-942	CD0185	pyrK	dihydroorotate dehydrogenase electron transfer subunit	CAJ67001.1	2256	ATTAACATGTGGTCCAACTCCAATGATGGAAAAATTAGTTAAGATGGTAGAAGGTACTAA	243999
EXP_CD630_240001_245000_s_PSO-60-896	CD0185	pyrK	dihydroorotate dehydrogenase electron transfer subunit	CAJ67001.1	2257	GTAGAAGGTACTAAAACGAGAATTATGGTATCTCTTGAAAACCATATGGCTTGTGGAGTA	244045
EXP_CD630_240001_245000_s_PSO-60-683	CD0186	pyrD	dihydroorotate dehydrogenase, catalytic subunit	dihydroorotate dehydrogenase, catalytic subunit	2259	GTCTGGAACTTTTGGATTTGGAAAAGAATATAATGAGATTTATGATATACAAAAACTTGG	244258
EXP_CD630_240001_245000_s_PSO-60-594	CD0186	pyrD	dihydroorotate dehydrogenase, catalytic subunit	dihydroorotate dehydrogenase, catalytic subunit	2260	ATAAAAAACCTGGTAACAATGGTATGAGAGTTCATGAGACATCATCCGGTATGATGAATA	244347
EXP_CD630_240001_245000_s_PSO-60-185	CD0186	pyrD	dihydroorotate dehydrogenase, catalytic subunit	CAJ67002.1	2262	AGTTTCATTAGTTAATACTTTTAAAGCAATGGCAATTGATATAAAAAATAGAAGACCAGT	244756
EXP_CD630_245001_250000_s_PSO-60-4909	CD0186	pyrD	dihydroorotate dehydrogenase, catalytic subunit	CAJ67002.1	2264	AGATGGAATTAATGAATTTATGGATAGAGAAGGAATAAAAAGTTTAGACGAAATAAGAGG	245032
EXP_CD630_245001_250000_s_PSO-60-4494	CD0187	pyrE	orotate phosphoribosyltransferase	orotate phosphoribosyltransferase	2268	TTTACTGAGAGAAAAGACAATACAATGGAGTTAAGAAGAGGATTTGAAGTTAAAAAAGGA	245447
EXP_CD630_245001_250000_s_PSO-60-4414	CD0187	pyrE	orotate phosphoribosyltransferase	CAJ67003.1	2269	AGACGTTGTAACTACTGGTAAATCAACTATGGAGACAAAAAGAGTATTAGAAGCCTTAGG	245527
EXP_CD630_245001_250000_s_PSO-60-4325	CD0187	pyrE	orotate phosphoribosyltransferase	CAJ67003.1	2270	CAGATAGAACTAATCATGATATAGGTATGCCTATATATAGTGCTATAAAACTTGATATTC	245616
EXP_CD630_245001_250000_s_PSO-60-4221	CD0187/8	CD0187/8		CAJ67003.1	2271	TTACCAGTTGTTAAGCCTGGAAGTAGAGAGTTCAAGGAATTAGGGATGTAATAAAAACTT	245720
EXP_CD630_245001_250000_s_PSO-60-3896	CD0188	CD0188	putative ketopantoate reductase	CAJ67003.1	2274	GGAGCTACTTTTGCAGAACAATTTTTTAACTCTAAATATGATTTTAAAATTCTTTGTGAT	246045
EXP_CD630_245001_250000_s_PSO-60-3702	CD0188	CD0188	putative ketopantoate reductase	CAJ67003.1	2276	AAAAGAAAATATAAAAGAATTAGATGGATTAGTTGGAAAAAATACAGTTATAATGTCTCT	246239
EXP_CD630_245001_250000_s_PSO-60-3593	CD0188	CD0188	putative ketopantoate reductase	putative ketopantoate reductase	2277	GAAAAAATGGTATATTCATATGTTACCAATATAGATGCAAAGAAAATCAATAATAATATT	246348
EXP_CD630_245001_250000_s_PSO-60-3342	CD0188	CD0188	putative ketopantoate reductase	CAJ67004.1	2279	ACCTTATGGAGTTTTTCAGAGTTCTGAGCATTTAAGAGAATTAGCAAAATCTGCAATGAG	246599
EXP_CD630_245001_250000_s_PSO-60-2644	CD0189	CD0189	LysR-family transcriptional regulator	LysR-family transcriptional regulator	2284	TGAAGTTTATCAAAACTAAAATCTTTTAATAAATGACTCTTGTATGGAAGTGCTAAAACC	247297
EXP_CD630_245001_250000_s_PSO-60-2545	CD0189	CD0189	LysR-family transcriptional regulator	CAJ67005.1	2285	GAAGAGCAAGTGCCTTCAATAAGACCAATGTCTAAAATATAATCCTTAACATGAGAAGAT	247396
EXP_CD630_245001_250000_s_PSO-60-2077	CD0189/90			CAJ67005.1	2290	CCTTTACCTAATGAAATTTTACATTTTTTATATACTTTCTACAGATAATTATACTATATA	247864
EXP_CD630_245001_250000_s_PSO-60-1883	CD0190	CD0190	putative membrane protein	CAJ67005.1	2292	CAGTTTGACATTAAAAACTATAAGGGAAATATTACCAGGACTGTTTGTATCAGTATTAGT	248058
EXP_CD630_245001_250000_s_PSO-60-1664	CD0190	CD0190	putative membrane protein	CAJ67005.1	2294	AGTACTATTAGGAGCAACACTCAGTGTATCTACCTTAATAGACTTAAAAGTTTCAGGAAT	248277
EXP_CD630_245001_250000_s_PSO-60-1391	CD0190	CD0190	putative membrane protein	putative membrane protein	2297	TATGTTTTTACTTCCAATAATATCTCAATTTTTATATAGCCATGAACTTGTAAAAACTTC	248550
EXP_CD630_245001_250000_s_PSO-60-1055	CD0190	CD0190	putative membrane protein	CAJ67006.1	2300	ACAAGAAGTATCTGTGTTGTGCAAAGAAATAAGTAACAAACTAGAAATAATAGCTTTAGC	248886
EXP_CD630_245001_250000_s_PSO-60-594	CD0190/1	CD0190/1		CAJ67006.1	2305	TATTAAGGAGATTTGGTATATGAATGTTTATGAAAAAGGTAATGGAGTTATACTAGAAGG	249347
EXP_CD630_245001_250000_s_PSO-60-352	CD0191	CD0191	putative DNA glycosylase (DNA repair protein)	putative DNA glycosylase (DNA repair protein)	2307	ACTTTGATTTAGGAACTGATTATACAGAAATAAAGAATAAGCTAAAAAATATGGATGAAT	249589
EXP_CD630_245001_250000_s_PSO-60-162	CD0191	CD0191	putative DNA glycosylase (DNA repair protein)	CAJ67007.1	2309	ATCAAGAAAATTTGGTAAGTATATAGGTGAATATGAAGGTAATGAATACTATGCATTCCC	249779
EXP_CD630_245001_250000_s_PSO-60-78	CD0191	CD0191	putative DNA glycosylase (DNA repair protein)	CAJ67007.1	2310	CTCACAAGAGGAAATAAGAGCATGTCAAACAGGTTTTAGAGATAAGTACATAAAAAGTAC	249863
EXP_CD630_250001_255000_s_PSO-60-4863	CD0191	CD0191	putative DNA glycosylase (DNA repair protein)	CAJ67007.1	2311	CAGTTGATGTTTGGGTTAAGAGAGTTATGCAAGAATTTTATATAGATGAAGACATGAGTT	250078
EXP_CD630_250001_255000_s_PSO-60-4836	CD0191	CD0191	putative DNA glycosylase (DNA repair protein)	CAJ67007.1	2312	TGCAAGAATTTTATATAGATGAAGACATGAGTTTACCTAAAATGAGAACTTATGGAATCG	250105
EXP_CD630_250001_255000_s_PSO-60-4642	CD0192	cls	cardiolipin synthetase	cardiolipin synthetase	2313	TATCATATCTAGCTGGAGCCATAATTTCTGTGATTATATTACTTGAAAATAGAGACCCTG	250299
EXP_CD630_250001_255000_s_PSO-60-4634	CD0192	cls	cardiolipin synthetase	CAJ67008.1	2314	CTAGCTGGAGCCATAATTTCTGTGATTATATTACTTGAAAATAGAGACCCTGCAAAAACA	250307
EXP_CD630_250001_255000_s_PSO-60-4090	CD0192	cls	cardiolipin synthetase	CAJ67008.1	2319	GCTGGAGATTTTGGTTTAATAGAAAATTTTTCCGAGAAATGAGGGAAGTAGGTATAGAAA	250851
EXP_CD630_250001_255000_s_PSO-60-3653	CD0192	cls	cardiolipin synthetase	CAJ67009.1	2322	AGAAAAAATGTTTATATAGAAACTCCATATTTTATTCCAGATGAAAGTCTACTAAAAGCT	251288
EXP_CD630_250001_255000_s_PSO-60-3581	CD0192	cls	cardiolipin synthetase	CAJ67009.1	2323	GCTCTTAGTGGAGTTGATGTGAGAATAATATTTCCTAAAATTGCAGACCACAAGATAGTA	251360
EXP_CD630_250001_255000_s_PSO-60-3363	CD0192	cls	cardiolipin synthetase	CAJ67009.1	2325	CTTTGAGGTAAATGCATTTATCTATGATGAAGAAGTTATTAGGGTAATGACAGATGATTT	251578
EXP_CD630_250001_255000_s_PSO-60-3044	CD0192/3	CD0192/3			2328	CATAGGCGAACTAGTCTATACTTAATATTTTAGGAGGCGTGAATAATGAAAATAAGACCA	251897
EXP_CD630_250001_255000_s_PSO-60-1189	CD0194	groEL	60 kDa chaperonin	CAJ67012.1	2347	TAGTAGAAGTGCTTTACAAAATGCTGCATCAATAGCAAGTACTTTCTTAACTACTGAAGC	253752
EXP_CD630_250001_255000_s_PSO-60-380	CD0195	CD0195	putative membrane protein	CAJ67012.1	2355	CAGCTAAGTTTTTAGGTAATGATGTTGATAGAATATATGATGTTGGAGTGGCAGGTATAC	254561
EXP_CD630_255001_260000_s_PSO-60-4842	CD0196	CD0196	conserved hypothetical protein (pseudogene)	conserved hypothetical protein (pseudogene)	2359	AGCGATGAATTTAATATAAACATCAGCTCGAAAACTGAAAATGGAATAGTAGGTACAAAA	255099
EXP_CD630_255001_260000_s_PSO-60-4817	CD0196	CD0196	conserved hypothetical protein (pseudogene)	conserved hypothetical protein (pseudogene)	2360	GCTCGAAAACTGAAAATGGAATAGTAGGTACAAAAGTAGAAGTAATTACAAAAGAAAAAC	255124
EXP_CD630_255001_260000_s_PSO-60-4566	CD0196	CD0196	conserved hypothetical protein (pseudogene)	CAJ67013.1	2362	GCTTCTATATTAGTTGACTTACTTTGTGTAGATAAAGTTTGTGCTAGTACAGTGTCTGTT	255375
EXP_CD630_255001_260000_s_PSO-60-4504	CD0196	CD0196	conserved hypothetical protein (pseudogene)	CAJ67013.1	2363	TTCAGGATTTGTAAAATGTGAACATGGAATTATACCTATACCTGCACCTGCAACTATAGA	255437
EXP_CD630_255001_260000_s_PSO-60-4356	CD0196	CD0196	conserved hypothetical protein (pseudogene)	CAJ67013.1	2364	GATGAGTTTGTAGATGAGCTTGAATTTTCTCCAAAGCAAATTGGATATGGTATAGGTCAT	255585
EXP_CD630_255001_260000_s_PSO-60-4265	CD0196	CD0196	conserved hypothetical protein (pseudogene)	CAJ67013.1	2365	CTGTATTAGGTGAAAAAAAAAAGAAGAATTAATTTATGAAATTAGTGCAAATATTGATGA	255676
EXP_CD630_255001_260000_s_PSO-60-3857	CD0196	CD0196	conserved hypothetical protein (pseudogene)	CAJ67014.1	2369	TCCTATAAAAAAAGTGTTTGCTGATATAAATTTTAGAATAAAAGAAGAATTTAGTGAAAA	256084
EXP_CD630_255001_260000_s_PSO-60-3742	CD0196/8	CD0196/8		CAJ67014.1	2370	AAGTAAACAGAAAAAAATATATAAAATATAAACTCACTCGTATATGCTCAGAAATATGGT	256199
EXP_CD630_255001_260000_s_PSO-60-3542	CD0196/8	CD0196/8		CAJ67014.1	2372	TATAGTAATTTCACTTTTGCTAGAAATTATGGAAGTTACTATACAGGTTTTTTGTGTAAA	256399
EXP_CD630_255001_260000_s_PSO-60-3323	CD0198	guaA	GMP synthase [glutamine-hydrolyzing]	CAJ67014.1	2374	CGTATATTGTGAAATACTTCCATGTACTGCAAGCATAGAAAGAATAAAAGAAAAAAATCC	256618
EXP_CD630_255001_260000_s_PSO-60-3002	CD0198	guaA	GMP synthase [glutamine-hydrolyzing]	CAJ67014.1	2377	AATAGAAAAAGTTCCAGAAGGATTTACTATAGTTGCAAATACTAATGATTGTCCAGTAGC	256939
EXP_CD630_255001_260000_s_PSO-60-2357	CD0198	guaA	GMP synthase [glutamine-hydrolyzing]	GMP synthase [glutamine-hydrolyzing]	2383	CCCAGAAGATGTAGACTTCCAAGAAATTGTAGAACCATTAAGAGAGTTATTTAAGGATGA	257584
EXP_CD630_255001_260000_s_PSO-60-2143	CD0198	guaA	GMP synthase [glutamine-hydrolyzing]	GMP synthase [glutamine-hydrolyzing]	2384	CTTAGAAAAGCAGGTTTATATAGAGAAATATGGCAAGCTTTTGCAACATTACCAGATGTT	257798
EXP_CD630_255001_260000_s_PSO-60-2043	CD0198	guaA	GMP synthase [glutamine-hydrolyzing]	CAJ67015.1	2385	ATTTAGTTGGTTTAAGAGCAGTTACTTCTTCTGATGGAATGACTTCTGACTGGTATAAGA	257898
EXP_CD630_255001_260000_s_PSO-60-993	CD0199	CD0199	putative membrane-associated nucleotidase	CAJ67016.1	2394	TATTTCAAAAGATATGAAAGAGGTAGGTTATGATGTTGCAGTTCTTGGGAATCATGAATT	258948
EXP_CD630_255001_260000_s_PSO-60-846	CD0199	CD0199	putative membrane-associated nucleotidase	CAJ67016.1	2395	AAAAAATGGAGATAGTTATACAAAACCATACATAATAAAAAATATTAATACACCTGAAGG	259095
EXP_CD630_255001_260000_s_PSO-60-772	CD0199	CD0199	putative membrane-associated nucleotidase	CAJ67016.1	2396	GAATTTTAGGGCTTACTATAAAAGAAGTTGGTGAGAGGAAACAGTGGAAAGATGGAAAAC	259169
EXP_CD630_255001_260000_s_PSO-60-665	CD0199	CD0199	putative membrane-associated nucleotidase	CAJ67016.1	2397	GGTGAATTGTATATGAATGATTTAGTAGAAGATGCTAAAAAGTGGGTTGGTATAATGGAA	259276
EXP_CD630_255001_260000_s_PSO-60-482	CD0199	CD0199	putative membrane-associated nucleotidase	CAJ67016.1	2399	GCAGGTCATAATCATGTTCAAATTGAGCAACATGATTATAAAAATAAATCAGGAGAAAAT	259459
EXP_CD630_255001_260000_s_PSO-60-176	CD0199	CD0199	putative membrane-associated nucleotidase	CAJ67016.1	2402	TCTGGAACATCTGCAGATGATATATATAAAACAATAGGATATAAATGGAGAAATATATCA	259765
EXP_CD630_260001_265000_s_PSO-60-4625	CD0200	CD0200	LysR-family transcriptional regulator (partial)	CAJ67017.1	2407	TTTTATGTAAGAGTGAATCTAATAATAAATTTTCTGGCAAAATGGTTATACCTAACCCTG	260316
EXP_CD630_260001_265000_s_PSO-60-4530	CD0200	CD0200	LysR-family transcriptional regulator (partial)	CAJ67017.1	2408	CTTTCCCAAACAGGATAAGCTTTTTGGTTTGAAAGAGATAATACACTGTCCAAAGTATTG	260411
EXP_CD630_260001_265000_s_PSO-60-4055	CD0201	CD0201	putative chromate transporter	CAJ67017.1	2411	CCTTGCATTATTTGGGACGAATAAAGTGTACTTCAATTCTATATTTGAGATGCTAAACTG	260886
EXP_CD630_260001_265000_s_PSO-60-3760	CD0201/2	CD0201/2		0	2414	TTATATCACTGGTTTTCTACAAACCAATCATAAGCTTCTTGGCAAAATTTCTCACTATCT	261181
EXP_CD630_260001_265000_s_PSO-60-2482	CD0203	CD0203	putative DNA repair protein	putative DNA repair protein	2427	CATTCGTTTTTTAGTTTTTGTCCCTAATTCTTTTGCTAATTTTATCCTTTGAGATTCTCC	262459
EXP_CD630_260001_265000_s_PSO-60-2412	CD0203	CD0203	putative DNA repair protein	CAJ67019.1	2428	CCTAATGTATTTTGTCCAAGCTTTAGATATCCAAGTCCCACTTCATCTAATAAGGAGAGT	262529
EXP_CD630_260001_265000_s_PSO-60-2259	CD0203	CD0203	putative DNA repair protein	CAJ67019.1	2429	ATAGACAGTATTTCTTTTTGATATCTCTTACCTTGACATTCACTACAAGTTACCCATTGG	262682
EXP_CD630_260001_265000_s_PSO-60-2146	CD0203	CD0203	putative DNA repair protein	CAJ67019.1	2430	GCATTGCCCCTTTTTGCTATTAAAGCTAAAATAGCTTTCATCCAATAATTTTTGTTTTGC	262795
EXP_CD630_260001_265000_s_PSO-60-2076	CD0203	CD0203	putative DNA repair protein	CAJ67019.1	2431	TCAGCAAATAGAGAACGAATTTCATCAAAAATATTGATATATGTAGCAGGTGTAGAACGG	262865
EXP_CD630_260001_265000_s_PSO-60-1857	CD0203	CD0203	putative DNA repair protein	CAJ67019.1	2433	CCACTAACACCTGTAATAGAGCACATACAGTTTAAGGGAATTTCTACATCAATATTTTTT	263084
EXP_CD630_260001_265000_s_PSO-60-1244	CD0203	CD0203	putative DNA repair protein	CAJ67019.1	2439	GTTCTATCGTCATTTTTGTTAGTTCAGGGAAGCGATAACCTTTGATTGTAGTGAATCTAG	263697
EXP_CD630_260001_265000_s_PSO-60-1047	CD0203	CD0203	putative DNA repair protein	putative DNA repair protein	2441	ATCTTTGATTCTCGTCCCTTTGATTCAAAGCTAAATTCATATATCTTATCGTCTGTACCA	263894
EXP_CD630_260001_265000_s_PSO-60-956	CD0203	CD0203	putative DNA repair protein	putative DNA repair protein	2442	ATTCATTCCAAGGTATATCTAGGTCTATATTTTTATCTTTTGCTATTGCATATAATTCAC	263985
EXP_CD630_260001_265000_s_PSO-60-148	CD0203	CD0203	putative DNA repair protein	CAJ67020.1	2450	GATTGATTTCAAATAATCTTCAGGCAATTTTTCTATTAACAAATTAAGGTCTTCTATTTT	264793
EXP_CD630_260001_265000_s_PSO-60-46	CD0203	CD0203	putative DNA repair protein	CAJ67020.1	2451	ATTTTTTTCTGCTCTTGTTAATTGATTGTATTTTTTGGAACTTAATTCTGTCCATAAATC	264895
EXP_CD630_265001_270000_s_PSO-60-3787	CD0204	CD0204	putative signaling protein	CAJ67021.1	2463	CTTAAGAATAATGGCAGATTTTATTAAGCAATATGAAGGTGATAGTCGATATGAGTATTT	266154
EXP_CD630_265001_270000_s_PSO-60-2678	CD0204	CD0204	putative signaling protein	CAJ67023.1	2474	TTTACACAATTGAAAATCATAATGAAGATTTAATTACAATACAAGACCATGCAAATACAG	267263
EXP_CD630_265001_270000_s_PSO-60-1478	CD0205	CD0205	putative transcription antiterminator	CAJ67024.1	2485	TCATCATGAATTTTCTAAAAGGAAAAAATAAGACAAGTTACAAGGATATTAGCAAACAAC	268463
EXP_CD630_265001_270000_s_PSO-60-593	CD0205	CD0205	putative transcription antiterminator	CAJ67024.1	2493	TGTCAGAAATATTAGAGATTAGCTTTAAAGAAGATATGATTCTTTATAAAGGATTACTCA	269348
EXP_CD630_265001_270000_s_PSO-60-71	CD0205	CD0205	putative transcription antiterminator	CAJ67024.1	2497	AAGGGATAAAAAGAAAGAACGTCTTAACTAATTATATGTCAATAAAAAAAAGGTTGGACT	269870
EXP_CD630_270001_275000_s_PSO-60-4781	CD0205	CD0205	putative transcription antiterminator	CAJ67024.1	2499	ATTTTAAAAAATGTGGGTTTTTATGCTGTAAAGGATAACGAATTTGCTTTACTACATGGC	270160
EXP_CD630_270001_275000_s_PSO-60-4574	CD0205	CD0205	putative transcription antiterminator	CAJ67024.1	2501	AAAATGGTTTATAAGACTAATTTTATTGCTATGTTAGAAAGTGCAAAGACAAAAGAAGAA	270367
EXP_CD630_270001_275000_s_PSO-60-4328	CD0206	CD0206	PTS system, IIa component	CAJ67024.1	2504	AAGAAACATTGTCGACTTATATTGGACATGGTATAGGTCTTCCTCATAGTCAAAGTGTAG	270613
EXP_CD630_270001_275000_s_PSO-60-4186	CD0206	CD0206	PTS system, IIa component	CAJ67024.1	2505	ATTTTTGATATCAGTAACAAAAGACAATGAAAATAATCTTCATTTAAAGATTTTATCAAA	270755
EXP_CD630_270001_275000_s_PSO-60-4120	CD0206	CD0206	PTS system, IIa component	CAJ67024.1	2506	ACGTTTATTGATGCATGAAAGTTTTAGAAATCAAATTAGATGTTCAGATGAACAAACTGT	270821
EXP_CD630_270001_275000_s_PSO-60-4019	CD0207	CD0207	PTS system, IIc component	CAJ67024.1	2507	ATGAGAATTTTAAAGTTTTTGCAAAAACATCTTATGACAGCAACATCTTATATGATTCCA	270922
EXP_CD630_270001_275000_s_PSO-60-3704	CD0207	CD0207	PTS system, IIc component	CAJ67024.1	2510	GCAGGATTTGTTGTTTTACAATTAAAGAAAATTAAATTAGCTCCTACAATGAGAACTTTA	271237
EXP_CD630_270001_275000_s_PSO-60-3596	CD0207	CD0207	PTS system, IIc component	CAJ67024.1	2511	ATAATTGTATTTTTAATTGGAGAACCTATAGCTTCTTTTATGACATGGATGACAAACTGG	271345
EXP_CD630_270001_275000_s_PSO-60-3385	CD0207	CD0207	PTS system, IIc component	PTS system, IIc component	2513	GCGTTGCAATTTGTATACCTCCAATTGGTTTAGGATTAGCTACATTATTGTTTCCAAAAA	271556
EXP_CD630_270001_275000_s_PSO-60-3054	CD0207	CD0207	PTS system, IIc component	CAJ67025.1	2516	AATGAAATTAGTAAAAAAAGACGTGAAAGAAGATGAAGAAATTGAAGAAGATTTAGATGA	271887
EXP_CD630_270001_275000_s_PSO-60-2909	CD0207/8	CD0207/8		CAJ67025.1	2518	GGAGATAAGAATATGAAAATTGTAGCAGTAACATCTTGTCCTAGTGGAGTAGCACATACT	272032
EXP_CD630_270001_275000_s_PSO-60-2809	CD0208	CD0208	PTS system, IIb component	CAJ67025.1	2519	TTGGTATAGAAATAAAGGTTGAGACTCAAGGAAGCTCTGGAATAGATAATGAATTGTCAC	272132
EXP_CD630_270001_275000_s_PSO-60-2672	CD0208	CD0208	PTS system, IIb component	CAJ67025.1	2520	AAGAAGGTAGTAAGAATGAGTGTATCTGAGATAATTAAGAAATCTGATGCATTAATTAAG	272269
EXP_CD630_270001_275000_s_PSO-60-2390	CD0209	CD0209	putative sugar-phosphate kinase	CAJ67025.1	2523	ACCAAACTTGTTACAAGCAAGTTTTGAACTAGCAAAAGATGATGATTTTCCTTTAATGTT	272551
EXP_CD630_270001_275000_s_PSO-60-2086	CD0209	CD0209	putative sugar-phosphate kinase	CAJ67025.1	2526	GGTTTTGACCTATTGATGATTGACCCTACAAAAGACCCATTTGAAATTGGAAAAGTAATT	272855
EXP_CD630_270001_275000_s_PSO-60-1809	CD0209	CD0209	putative sugar-phosphate kinase	CAJ67025.1	2529	CTGGTACTTTAACTAGAAAGACAGAACAAGTAGGAACTTTTAATTTTAGAAATGCTTATG	273132
EXP_CD630_270001_275000_s_PSO-60-895	CD0210	CD0210	putative hydrolase	CAJ67025.1	2537	ACAGAAAAAGATGCACAAAGTTTTCAAGATGAGTATATATATCAACAATCACAAATTACA	274046
EXP_CD630_275001_280000_s_PSO-60-1887	CD0213	CD0213	putative spore coat protein	CAJ67029.1	2574	AACCCATCCTTTATTAATACTTAATTCTGTAAGTGCTGTGTGACCTTCTACCATTTGAGT	278054
EXP_CD630_275001_280000_s_PSO-60-1448	CD0214/5	CD0214/5			2577	TTCTCATTTAATCATCTCCTATATTGTAATTTATGCTTTAATAGTATGTCTTTCTTTTCA	278493
EXP_CD630_280001_285000_s_PSO-60-3944	CD0217	CD0217	putative nitroreductase	CAJ67032.1	2601	ATCTTGTATCCATTTACCAGGTTTTAAGAATTTATCTCTATTTCCAAGCACTACTATACA	280997
EXP_CD630_280001_285000_s_PSO-60-3896	CD0217	CD0217	putative nitroreductase	CAJ67032.1	2602	CACTACTATACATAATGGTGCAAATTCTATATGCTTTGCTCTATGCTGTGACTTTGAGAG	281045
EXP_CD630_280001_285000_s_PSO-60-3828	CD0217	CD0217	putative nitroreductase	CAJ67032.1	2603	GCAGTTCCTTATCATCTACTATAATAAATTCCCAAGGTTGAGCATTTTTTGATGAAGGTG	281113
EXP_CD630_280001_285000_s_PSO-60-3222	CD0217/8	CD0217/8		CAJ67033.1	2609	CTAATGAAAGTAGCAGTAGTTATGGGTTCAAAATCAGATTATCCAAAATTAGAAGAAGGG	281719
EXP_CD630_280001_285000_s_PSO-60-3112	CD0218	purE	phosphoribosylaminoimidazole carboxylase catalytic subunit	CAJ67033.1	2610	AGCTCATAGAACACCAGAACAACTTTCAATATTCCTAAAAGAAATAGAAGATGATACTGA	281829
EXP_CD630_280001_285000_s_PSO-60-2984	CD0218	purE	phosphoribosylaminoimidazole carboxylase catalytic subunit	CAJ67033.1	2611	CTGTAATAGGATTACCTATTAAATCATCAACTATGGATGGACTAGACTCACTTTTATCAA	281957
EXP_CD630_280001_285000_s_PSO-60-2844	CD0218	purE	phosphoribosylaminoimidazole carboxylase catalytic subunit	CAJ67033.1	2612	ATAATGACTTTAAAATACCCAAAATTAAAAGAGGATTTGAAATCATATAGAGAAGAGATG	282097
EXP_CD630_280001_285000_s_PSO-60-2812	CD0218	purE	phosphoribosylaminoimidazole carboxylase catalytic subunit	CAJ67033.1	2613	GGATTTGAAATCATATAGAGAAGAGATGGCACAAAAGGTGTTAGAAGACGACAAGAATTT	282129
EXP_CD630_280001_285000_s_PSO-60-2342	CD0219	purC	phosphoribosylaminoimidazole-succinocarboxamide synthase	CAJ67033.1	2617	TGCAGTGGCAATGAAGTTAGCAACTAGAGAAGAGTTAAAATTCTTAAGAGAAGAAACTTT	282599
EXP_CD630_280001_285000_s_PSO-60-2163	CD0219	purC	phosphoribosylaminoimidazole-succinocarboxamide synthase	CAJ67033.1	2619	CAGACACTTGTAGACTTTGGGATGTAAATACAAATGAAAAGTTAGATAAGGACAGATTTA	282778
EXP_CD630_280001_285000_s_PSO-60-2109	CD0219	purC	phosphoribosylaminoimidazole-succinocarboxamide synthase	CAJ67033.1	2620	GATTTAGAAAAGACCTTGGAGACCTTGTAGAAGGTTATACGGAAGTACTTTCAAGAATGA	282832
EXP_CD630_280001_285000_s_PSO-60-1945	CD0220	purF	amidophosphoribosyltransferase	CAJ67033.1	2621	GGCAAGAAAGCTGTGGTTTAGCTCTTTTAGATGATGGAGAAATTAAGTACAAAAAAGATA	282996
EXP_CD630_280001_285000_s_PSO-60-1775	CD0220	purF	amidophosphoribosyltransferase	CAJ67033.1	2623	TGTCAACCTTTAGTTGGAAGTTGTAGAAAAAGACAATTAGCCATAGCTCATAATGGAAAT	283166
EXP_CD630_280001_285000_s_PSO-60-1147	CD0220	purF	amidophosphoribosyltransferase	CAJ67034.1	2629	CAAATGCTAGTGGATTAAAAATAAGTGAAGGCTTAGTTAAAAATAGATATGTAGGAAGAA	283794
EXP_CD630_280001_285000_s_PSO-60-987	CD0220	purF	amidophosphoribosyltransferase	CAJ67035.1	2631	CGACTCAATTGTAAGAGGAACTACATCTAAACAATTAGTAAAATCTTTAAGAGAAGCAGG	283954
EXP_CD630_280001_285000_s_PSO-60-864	CD0220	purF	amidophosphoribosyltransferase	amidophosphoribosyltransferase	2632	AGATACTCCAAATCGCTCTAAATTAATTGCATCAAGTAACAACGTAGAAGAAATGAGAGA	284077
EXP_CD630_280001_285000_s_PSO-60-748	CD0220	purF	amidophosphoribosyltransferase	amidophosphoribosyltransferase	2633	CAGAACATAAGTCTACTTTCTGTAAAGCTTGTTTTGATGGAGAATACCCAGTTAAGAAAA	284193
EXP_CD630_280001_285000_s_PSO-60-675	CD0220/1	CD0220/1			2634	ACTACTTTCATGTTAACATATAAAGAATCAGGTGTAGATATAGATGAAGGAAATAGAGCA	284266
EXP_CD630_280001_285000_s_PSO-60-166	CD0221	purG	phosphoribosylformylglycinamidine cyclo-ligase	CAJ67036.1	2639	TTCTGGAAACAATGTTAAATCAGGAGATGTATTGGTTGGTATATCTTCAAGTGGAGTACA	284775
EXP_CD630_280001_285000_s_PSO-60-55	CD0221	purG	phosphoribosylformylglycinamidine cyclo-ligase	CAJ67036.1	2640	TAAAATGGAACAATATGTTGAAGAACTAGGAATGACAGTTGGAGAAGCACTTTTAACACC	284886
EXP_CD630_285001_290000_s_PSO-60-4899	CD0221	purG	phosphoribosylformylglycinamidine cyclo-ligase	CAJ67037.1	2641	AACAAGAGTTATACCTAAAGGGTTAGGACTAGATATCAATAAAAAATCTTGGGAGAAGCC	285042
EXP_CD630_285001_290000_s_PSO-60-4653	CD0221	purG	phosphoribosylformylglycinamidine cyclo-ligase	CAJ67037.1	2643	AGAAGATAAAGCTTATATAATTGGTGAAGTAGTAGATAGTCATGAAGGTGTAGAATTATG	285288
EXP_CD630_285001_290000_s_PSO-60-4545	CD0222	purN	phosphoribosylglycinamide formyltransferase	CAJ67037.1	2644	GTTATAGATGGTACTGAGTCTGGAGAAATAAAAGGTCAGGTTAAAGTAGTTATCTCAAGT	285396
EXP_CD630_285001_290000_s_PSO-60-4450	CD0222	purN	phosphoribosylglycinamide formyltransferase	CAJ67037.1	2645	TCATAACATAAAAGCAATTTGTGAAACTGATGAAGACAAGATAATAGAAATTCTTAAGGA	285491
EXP_CD630_285001_290000_s_PSO-60-4351	CD0222	purN	phosphoribosylglycinamide formyltransferase	CAJ67037.1	2646	AATAATCAGCCCAAAGCTGGTTAATGAGTTTAGAAACAAAATGATAAACATACATCCATC	285590
EXP_CD630_285001_290000_s_PSO-60-4266	CD0222	purN	phosphoribosylglycinamide formyltransferase	CAJ67037.1	2647	GGATTCTATGGAGAAAAAGTTCATCAAGGTGTTATAGATTACGGAGCTAAAGTAACTGGT	285675
EXP_CD630_285001_290000_s_PSO-60-4180	CD0222	purN	phosphoribosylglycinamide formyltransferase	CAJ67037.1	2648	TGCTGATACTGGACCAATCATAATGCAAGATGTAGTTAAGGTAAATCAAGATGATGATGC	285761
EXP_CD630_285001_290000_s_PSO-60-4029	CD0222/3	CD0222/3		CAJ67037.1	2650	GGTAGGAGAGTGTTTATAAATGAGTAAGAGAGCTTTAATAAGTGTAACTGACAAGACTGG	285912
EXP_CD630_285001_290000_s_PSO-60-3882	CD0223	purH	bifunctional purine biosynthesis protein [includes: phosphoribosylaminoimidazolecarboxamide formyltransferase and IMP cyclohydrolase]	bifunctional purine biosynthesis protein [includes: phosphoribosylaminoimidazolecarboxamide formyltransferase and IMP cyclohydrolase]	2651	TGTTAATGTAATGCAAGTTGAAGATGTTACAAATTTTCCAGAAATATTAGATGGAAGAGT	286059
EXP_CD630_285001_290000_s_PSO-60-3695	CD0223	purH	bifunctional purine biosynthesis protein [includes: phosphoribosylaminoimidazolecarboxamide formyltransferase and IMP cyclohydrolase]	bifunctional purine biosynthesis protein [includes: phosphoribosylaminoimidazolecarboxamide formyltransferase and IMP cyclohydrolase]	2653	GAAGGAACTTTAAAAGCTGGAAAAAGTCATGATGAAATAATTGAAAATATAGATATTGGT	286246
EXP_CD630_285001_290000_s_PSO-60-3542	CD0223	purH	bifunctional purine biosynthesis protein [includes: phosphoribosylaminoimidazolecarboxamide formyltransferase and IMP cyclohydrolase]	CAJ67038.1	2654	AAAACAGATACAATGACATTAGAAGACAGAAAAAAATTATCATATAAAGCTTTCTCAACT	286399
EXP_CD630_285001_290000_s_PSO-60-3522	CD0223	purH	bifunctional purine biosynthesis protein [includes: phosphoribosylaminoimidazolecarboxamide formyltransferase and IMP cyclohydrolase]	CAJ67038.1	2655	AGAAGACAGAAAAAAATTATCATATAAAGCTTTCTCAACTACAGGAAGATATGATGCGTT	286419
EXP_CD630_285001_290000_s_PSO-60-3370	CD0223	purH	bifunctional purine biosynthesis protein [includes: phosphoribosylaminoimidazolecarboxamide formyltransferase and IMP cyclohydrolase]	CAJ67038.1	2656	AAAATCCACATCAAAATGGTTTCTTATATTCACAGTCAAATGCAAAAAATCCAATCTTAA	286571
EXP_CD630_285001_290000_s_PSO-60-3254	CD0223	purH	bifunctional purine biosynthesis protein [includes: phosphoribosylaminoimidazolecarboxamide formyltransferase and IMP cyclohydrolase]	CAJ67038.1	2657	GGATGTTTAGAAGTAATGAGAGAATTTAAAGATAGTGAAGAAGTAGTTTCAGTAGCTATA	286687
EXP_CD630_285001_290000_s_PSO-60-3150	CD0223	purH	bifunctional purine biosynthesis protein [includes: phosphoribosylaminoimidazolecarboxamide formyltransferase and IMP cyclohydrolase]	CAJ67038.1	2658	TGAAGCATATACAAAATGTTATGAAGCGGATAAGGTTTCAATATTTGGAGGAATAGTAGG	286791
EXP_CD630_285001_290000_s_PSO-60-2843	CD0223	purH	bifunctional purine biosynthesis protein [includes: phosphoribosylaminoimidazolecarboxamide formyltransferase and IMP cyclohydrolase]	bifunctional purine biosynthesis protein [includes: phosphoribosylaminoimidazolecarboxamide formyltransferase and IMP cyclohydrolase]	2660	GAAAAACCAACAGATGCACAACTTAAGGACATGGAATTTGGTATGAGAGTAGTAAAAAAT	287098
EXP_CD630_285001_290000_s_PSO-60-2645	CD0223	purH	bifunctional purine biosynthesis protein [includes: phosphoribosylaminoimidazolecarboxamide formyltransferase and IMP cyclohydrolase]	bifunctional purine biosynthesis protein [includes: phosphoribosylaminoimidazolecarboxamide formyltransferase and IMP cyclohydrolase]	2662	TCAGACGCATTTTTCCCATTTGATGATTGTGTAACATTAGCTCATGAATATGGAATATCA	287296
EXP_CD630_285001_290000_s_PSO-60-2251	CD0224	purD	phosphoribosylamine--glycine ligase	CAJ67039.1	2666	CCACTAGTTATGGGAATAGTAGATGAGTTTGAAAAAGAAGGATTAAGAGTATTTGGACCT	287690
EXP_CD630_285001_290000_s_PSO-60-2095	CD0224	purD	phosphoribosylamine--glycine ligase	CAJ67039.1	2668	AACTTAGAAGAAGCTATATCAGAAATAGATAGTTTTGGATATCCAGTAGTAATAAAAGCG	287846
EXP_CD630_285001_290000_s_PSO-60-2003	CD0224	purD	phosphoribosylamine--glycine ligase	CAJ67040.1	2669	ACCTGAAAATAGAGAAGATGCTATAGCAACTTTAAAAGAAATGATGTCAGATAAGAAGTT	287938
EXP_CD630_285001_290000_s_PSO-60-1895	CD0224	purD	phosphoribosylamine--glycine ligase	CAJ67040.1	2670	AGAAACTTCAATTCTAGCATTTGTAGACAATGATACAATAGTTCCTATGGCAAGTGCAAA	288046
EXP_CD630_285001_290000_s_PSO-60-1773	CD0224	purD	phosphoribosylamine--glycine ligase	CAJ67040.1	2671	CACCTAGTGAAATATATACAGAAGAATTAGCAAATAAAGTAAAAGAGACAGTATTAGAAA	288168
EXP_CD630_285001_290000_s_PSO-60-1446	CD0224	purD	phosphoribosylamine--glycine ligase	CAJ67040.1	2674	GTTATGAAAAAGGGAAAATTATAACTGGTCTTGAAAACTTGGATGATGATATAGTAGTAT	288495
EXP_CD630_285001_290000_s_PSO-60-1278	CD0224	purD	phosphoribosylamine--glycine ligase	CAJ67040.1	2675	ATGAAAACATAAAGAAGATAAACTTTGAAGGAATGCACTATAGAACAGACATAGGAAGAT	288663
EXP_CD630_285001_290000_s_PSO-60-1059	CD0225	purL	formylglycinamidine ribonucleotide synthetase	CAJ67041.1	2677	TAAGAATATTAAATAGATATGATGTAGAAGGAATATCAGAAGAAGTTTATGAAAATGCAG	288882
EXP_CD630_285001_290000_s_PSO-60-960	CD0225	purL	formylglycinamidine ribonucleotide synthetase	CAJ67041.1	2678	ATTATGAAGAAATACCAAAATTAAATGATGAAAGAGTATTTGCAATAGAATTTCTTCCTG	288981
EXP_CD630_285001_290000_s_PSO-60-872	CD0225	purL	formylglycinamidine ribonucleotide synthetase	CAJ67041.1	2679	AGCTCAATGTGTACAAATTGTAAATCAAGGGATAAGACCTGCTATTAATACAGCAAAAGT	289069
EXP_CD630_290001_295000_s_PSO-60-3757	CD0225	purL	formylglycinamidine ribonucleotide synthetase	CAJ67042.1	2698	AGTTTCATTTGCTGTTGACACAGTAGATGCGAAGAAAGTAGTATCTCCAGAATTTAAAAA	291184
EXP_CD630_290001_295000_s_PSO-60-3306	CD0225	purL	formylglycinamidine ribonucleotide synthetase	CAJ67043.1	2703	AAAGCACATTGTAGTACTTTAGAGCCTATATTCCCAACTAAAACAGAAGAAGTAAAATCA	291635
EXP_CD630_290001_295000_s_PSO-60-3202	CD0225	purL	formylglycinamidine ribonucleotide synthetase	CAJ67043.1	2704	ATCATCATTAAGTATAGCTACTCCAAGAGTATTTATACCAGCATTCCCTGGAACAAACTG	291739
EXP_CD630_290001_295000_s_PSO-60-2753	CD0225	purL	formylglycinamidine ribonucleotide synthetase	CAJ67044.1	2708	AGATTGCTAGAACTAGAATTTCATCTAATAAATCTCCTTGGTTAGCTCAAACTAATGTTG	292188
EXP_CD630_290001_295000_s_PSO-60-2506	CD0225	purL	formylglycinamidine ribonucleotide synthetase	CAJ67044.1	2711	TGATGGTAGAGTGTTTGGTAAAATGGGACATTCTGAAAGAATTGGTGAGGAAGTATATAA	292435
EXP_CD630_330001_335000_s_PSO-60-2769	CD0272	CD0272	conserved hypothetical protein	CAJ67086.1	3077	AAAAGTATATAAACATGCTTACATCTGAGGAGTTTTTAATTTTCTTTGAAAAGTACAATC	332172
EXP_CD630_330001_335000_s_PSO-60-2585	CD0272	CD0272	conserved hypothetical protein	CAJ67086.1	3079	AGAAGAATATATAAAATTTGATGAATGTTTAGAAGTATTGAAGATTATTGATAAGGAAAA	332356
EXP_CD630_330001_335000_s_PSO-60-1843	CD0272	CD0272	conserved hypothetical protein	CAJ67087.1	3086	GCTGAAGAATATTATAAAATGTATGTAGAAAATTACTCAGAAAAAGATGCTTATTTTGAT	333098
EXP_CD630_330001_335000_s_PSO-60-1450	CD0273	htpG	chaperone protein (heat shock protein)	CAJ67087.1	3089	TGATAAAGACATATTTATAAGAGAGCTTATAAGTAATGGATGTGATGCAGTAAGTAAACA	333491
EXP_CD630_330001_335000_s_PSO-60-1291	CD0273	htpG	chaperone protein (heat shock protein)	chaperone protein (heat shock protein)	3091	TGACAATGGAATTGGTATGACTGAAGAAGAGATAAAAAAATACATAAATCAAGTTGCTTT	333650
EXP_CD630_330001_335000_s_PSO-60-859	CD0273	htpG	chaperone protein (heat shock protein)	CAJ67088.1	3094	AGAAGAAAAAGCTAAAAAACAAAAGGAAGATGGAAAAGAAGAGATTGTAGATGCAAAAGT	334082
EXP_CD630_330001_335000_s_PSO-60-798	CD0273	htpG	chaperone protein (heat shock protein)	CAJ67088.1	3095	ATTGAGCCTTTAAACGACACTAATCCTCTATGGTTAAAATCTCCAAAAGACTGTACTGAT	334143
EXP_CD630_330001_335000_s_PSO-60-686	CD0273	htpG	chaperone protein (heat shock protein)	CAJ67088.1	3096	TATTTTGGATACATTTAAATGTAGATTATCCTTTCAATTTAAAGGGTATACTTTACTTCC	334255
EXP_CD630_330001_335000_s_PSO-60-543	CD0273	htpG	chaperone protein (heat shock protein)	CAJ67088.1	3097	GAAGTTATACCAGAATTTTTACTTTTATTAAAAGGAGTTATAGACTGCCCAGACTTACCA	334398
EXP_CD630_330001_335000_s_PSO-60-495	CD0273	htpG	chaperone protein (heat shock protein)	chaperone protein (heat shock protein)	3098	CCAGACTTACCATTAAATGTATCAAGAAGTTTCTTACAAAATGACAGGGATGTAAGCAAA	334446
EXP_CD630_330001_335000_s_PSO-60-91	CD0273	htpG	chaperone protein (heat shock protein)	chaperone protein (heat shock protein)	3102	TTCATTTATGGAATATAAAGAGAATGGAGTTAAGTTTAATAGAATAGATGCAGACCTTTC	334850
EXP_CD630_335001_340000_s_PSO-60-4906	CD0273	htpG	chaperone protein (heat shock protein)	chaperone protein (heat shock protein)	3103	TGAAAAATGAAGACACTCCAGCTATGGTATTAGTATCAGAACAATCTATTAGAATGGCAG	335035
EXP_CD630_335001_340000_s_PSO-60-4829	CD0273	htpG	chaperone protein (heat shock protein)	CAJ67090.1	3104	GCTGGAATGGATTTAGGAATGAATTTTGAGGAAGAAAAAACTCTTGTAATAAATGAGAAC	335112
EXP_CD630_335001_340000_s_PSO-60-4153	CD0274	dhaT	putative 1,3-propanediol dehydrogenase	CAJ67090.1	3110	CAGAATTAATGATGTGGGAAAAGAAGTATCTAAATATGGCAAAAAAGTATTGATAGTAAC	335788
EXP_CD630_335001_340000_s_PSO-60-4073	CD0274	dhaT	putative 1,3-propanediol dehydrogenase	putative 1,3-propanediol dehydrogenase	3111	AAACTGGATTACTTGATAAAACAATAGATTTACTAAAAGACTCTAAAATAGAATATGAAG	335868
EXP_CD630_335001_340000_s_PSO-60-3974	CD0274	dhaT	putative 1,3-propanediol dehydrogenase	CAJ67091.1	3112	TATATTCAGGAGTAGAAATTATAAAATCAACTGGATGTGATTGTGTTTTAGGGCTTGGTG	335967
EXP_CD630_335001_340000_s_PSO-60-3868	CD0274	dhaT	putative 1,3-propanediol dehydrogenase	CAJ67091.1	3113	AAACCCAGGAGATTTAAATGATTATATATTTGGAATTAGACAAGGTGAAGAAGCTTTACC	336073
EXP_CD630_335001_340000_s_PSO-60-3789	CD0274	dhaT	putative 1,3-propanediol dehydrogenase	CAJ67091.1	3114	ACATCAGGTACAGGTAGTGAAGGAAATTGTTTTGCAGTACTTACAAATTCAGAAACTAAA	336152
EXP_CD630_335001_340000_s_PSO-60-3512	CD0274	dhaT	putative 1,3-propanediol dehydrogenase	putative 1,3-propanediol dehydrogenase	3117	ATAATGATGTTAATGATTTAGAAGCATGGGAAAAAATAACACTTGCAAGTACTATTGGAG	336429
EXP_CD630_335001_340000_s_PSO-60-3358	CD0274	dhaT	putative 1,3-propanediol dehydrogenase	CAJ67092.1	3118	AGCTTTGACTCCTACTATTATAGAAAGTTCATGGGATAGTGATATTGAAAGATTTGGTAA	336583
EXP_CD630_335001_340000_s_PSO-60-3269	CD0274	dhaT	putative 1,3-propanediol dehydrogenase	CAJ67092.1	3119	CAGAAGATTGTTCAGATGCAATTAGAAATTTCCTTAAAAAAATAGATTTAGATATAAAAC	336672
EXP_CD630_335001_340000_s_PSO-60-2892	CDO274/275	CDO274/275		CAJ67092.1	3123	TATTTTATAAAATTCTTCGATTTAAAAACTTTAAGTAGAGGTGAAATAAATGTTTAATCC	337049
EXP_CD630_335001_340000_s_PSO-60-2545	CD0275	spl	spore photoproduct lyase	spore photoproduct lyase	3125	CACAATTAGGTGATAAACCATTTATAAGGGTGTTTGTAAATGTAGATGAAATACTTGAAC	337396
EXP_CD630_335001_340000_s_PSO-60-2272	CD0275	spl	spore photoproduct lyase	CAJ67093.1	3128	TACGATTTAGTATCAATACTCCTAGAATTATAAATGAACATGAGCATTATACAGCCTCTG	337669
EXP_CD630_335001_340000_s_PSO-60-1466	CD0276	CD0276	AraC-family transcriptional regulator	CAJ67094.1	3135	TCTTGCAAGAGCTTCTGAATACTTAGCAGAACATAAGAATCGTATACTTGATGTAGCTTT	338475
EXP_CD630_335001_340000_s_PSO-60-742	CD0276/77	CD0276/77			3142	CCTATTGAACAATAGAAAGGATGATGAATATGAATTGGCAAGATGCGTTTTTTCAAGATA	339199
EXP_CD630_335001_340000_s_PSO-60-643	CD0277	CD0277	conserved hypothetical protein	conserved hypothetical protein	3143	ATCCATTATGGGACAAGTTAAATAAAACTTTGGTTTCTACTTATAATGTAGAACCTAAGC	339298
EXP_CD630_335001_340000_s_PSO-60-44	CD0278	CD0278	putative transcriptional regulator	CAJ67095.1	3148	ATATTGTTTACGATGAACAATACCAGTAGACTCTAAATCTTTTAATGATTGAGCTAGCAT	339897
EXP_CD630_340001_345000_s_PSO-60-4797	CD0278/9	CD0278/9		CAJ67095.1	3150	ACTCCTTAGTTATAGTAGTATCTTTTTTATACTTTATCAGAAAAAACTGCATACTTGTTT	340144
EXP_CD630_340001_345000_s_PSO-60-4464	CD0279	CD0279	conserved hypothetical protein	CAJ67095.1	3153	CCTTAATACTCTACGTATTTTAGGTGAAGCAGTATTTGTTACATCAAAAGAAACACAAGC	340477
EXP_CD630_340001_345000_s_PSO-60-1652	CD0282	CD0282	putative phosphoesterase	putative phosphoesterase	3178	ATTCTTTTCTATAGCTAATTTAATGATTAATTCATAGTCGATTGGGTAGTTTGGGTTTCC	343289
EXP_CD630_340001_345000_s_PSO-60-1506	CD0282	CD0282	putative phosphoesterase	CAJ67097.1	3180	AAACAGCTTCGTGAAATGACAAGATAAGATAATCTAACCGAGGAATTACAAAAGGCTCTA	343435
EXP_CD630_340001_345000_s_PSO-60-1157	CD0282/3	CD0282/3		CAJ67097.1	3181	GTAATTTATATTATAAAACGAATAGGAAAGAAAATCAATAGTTACATAATTAGACAAAAA	343784
EXP_CD630_340001_345000_s_PSO-60-982	CD0283	CD0283	putative transcription antiterminator	CAJ67097.1	3182	GCTTGAAAAGGTTAACAGAAGAACACTTGAACTTTAATAATGGCATTAGATTTGGATTTG	343959
EXP_CD630_340001_345000_s_PSO-60-159	CD0283	CD0283	putative transcription antiterminator	CAJ67098.1	3190	AAGAAGAATACCTGTAACTATAAAGATTCCGTCTTTAGAGGAAAGAGGCTTTCAAGAGAG	344782
EXP_CD630_345001_350000_s_PSO-60-4860	CD0283	CD0283	putative transcription antiterminator	CAJ67098.1	3192	ATGGAAATAATAGAAAAGAGGAGTTTGTACAAAATTTCAGTTTTATTGGAAAAGATGATA	345081
EXP_CD630_345001_350000_s_PSO-60-4549	CD0283	CD0283	putative transcription antiterminator	CAJ67098.1	3195	GCAACTACTGTAAAATATATTTTACAAAAGCATGATAAATGGAGCAAAAGAGAAGGATTA	345392
EXP_CD630_345001_350000_s_PSO-60-4474	CD0283	CD0283	putative transcription antiterminator	CAJ67098.1	3196	GCTATAGCTTTACATATTCAGAATTTAATTGAAAGAATAAAGATTGGAAATATAGTAAAG	345467
EXP_CD630_345001_350000_s_PSO-60-4345	CD0283	CD0283	putative transcription antiterminator	putative transcription antiterminator	3197	AACATGTCATTAATGTATGGAGTAGAGTTTCCAGAAGATGAAGCAATTTTTTTAGCAACA	345596
EXP_CD630_345001_350000_s_PSO-60-4324	CD0283	CD0283	putative transcription antiterminator	CAJ67099.1	3198	GTAGAGTTTCCAGAAGATGAAGCAATTTTTTTAGCAACATTTCTTTATTTATCGTATGTG	345617
EXP_CD630_345001_350000_s_PSO-60-4055	CD0283	CD0283	putative transcription antiterminator	CAJ67099.1	3200	TGATATGGGGTCTATTTTAACATTTGCTAAAGTTATTCGTGATGCTACAGGAAAAGAAGT	345886
EXP_CD630_345001_350000_s_PSO-60-3896	CD0283	CD0283	putative transcription antiterminator	putative transcription antiterminator	3202	AGAATCTATAAAGAAACATTATGGAGATATGGAAGTTACATATGCTGAAAAAGATAATGG	346045
EXP_CD630_345001_350000_s_PSO-60-3445	CD0283/4	CD0283/4		CAJ67101.1	3206	AAATAGCCAAAAGGCTATCTTTTTTTTACTTTTTTTGATACAGATTTGATACAGGTTGAA	346496
EXP_CD630_345001_350000_s_PSO-60-3211	CD0284	CD0284	PTS system, IIa component	CAJ67101.1	3209	TATGACTCATGGGAGTTTTAGTGAAGAAATTATAAAAAGCTGTGAACTTATTGCAGGACC	346730
EXP_CD630_345001_350000_s_PSO-60-3090	CD0284	CD0284	PTS system, IIa component	PTS system, IIa component	3210	AATTTTGTAGAAAAGTTAAATGAATTAGATGAAGGTGACGGAGTTTTAGTATTAGCTGAC	346851
EXP_CD630_345001_350000_s_PSO-60-2595	CD0285	CD0285	PTS system, IIb component	PTS system, IIb component	3215	ATTTTTATAATAATCAAGCTGATGATAACGTTTTTGTATTAATTAAAAATTTAGATACTG	347346
EXP_CD630_345001_350000_s_PSO-60-2491	CD0285	CD0285	PTS system, IIb component	PTS system, IIb component	3216	GTTGGAAGAATACCTACAGGAATAGGAAAAAAGAAAATATCTCAAAATGTATACATTAAT	347450
EXP_CD630_345001_350000_s_PSO-60-2205	CD0286	CD0286	putative PTS system, IIa component	CAJ67103.1	3219	TGAAGTTTTATCACTAAGTTCTGAAAAAGATGTTTCTGTATTTATGAAAGAGGTTGAAGA	347736
EXP_CD630_345001_350000_s_PSO-60-2058	CD0286	CD0286	putative PTS system, IIa component	CAJ67103.1	3220	AAGAGGAATAGATGCAATAAATGGACTTAGCTTACAGACAATTTTAATCGTAGATGAAGA	347883
EXP_CD630_345001_350000_s_PSO-60-1862	CD0287	CD0287	PTS system, IIb component	CAJ67103.1	3222	TAAGAGTAGACCACAGATTAATTCATGGGCAAGTTATAACAAAATGGGTAAAAATCGCTC	348079
EXP_CD630_345001_350000_s_PSO-60-1807	CD0287	CD0287	PTS system, IIb component	PTS system, IIb component	3223	CGCTCAAGCTCAAAAAATAATAATAGTTGATGACTTCTTAGGTCAAGATGAATTTATGGC	348134
EXP_CD630_345001_350000_s_PSO-60-1663	CD0287	CD0287	PTS system, IIb component	PTS system, IIb component	3224	CACTTTAGGAGATAAAAATATATTTATTCTATTTAAAAATGTTGATATGGCAAATAAGGC	348278
EXP_CD630_345001_350000_s_PSO-60-1378	CD0287/8	CD0287/8			3227	GAGGAATTATAAATGGAATCTGTTTTGATGTTGGCAATTGTAACAGGATTATGGTATTGG	348563
EXP_CD630_345001_350000_s_PSO-60-1160	CD0288	CD0288	PTS system, IIc component	PTS system, IIc component	3229	AAATATTCCATCAGATAAATGTCTAGCTGCTCTTATTGCAATACCAGTAGCACTTCAAAC	348781
EXP_CD630_345001_350000_s_PSO-60-892	CD0288	CD0288	PTS system, IIc component	CAJ67104.1	3232	GTATGTAACTTTTTTGGAGCAGATTTAGTTCAATCATTATTAGATGTTATACCACAATGG	349049
EXP_CD630_345001_350000_s_PSO-60-642	CD0288/9	CD0288/9		CAJ67104.1	3234	TGAAAGAAGACAAAAGGGTAGGTGAAGTATAATGCAAGAAATAAAAAATAAAGAAGTTAA	349299
EXP_CD630_345001_350000_s_PSO-60-576	CD0289	CD0289	PTS system, IId component	CAJ67104.1	3235	ACAAGGTCCAACTGAAGTTAATAAGACAAGAGTACTTACAAAGAAAGATGTAACAAAAAC	349365
EXP_CD630_345001_350000_s_PSO-60-248	CD0289	CD0289	PTS system, IId component	CAJ67105.1	3238	CTTATGGGACCTTTGGCTGGAATTGGAGATACTTTAGATTTTGGTACATTTCAAACAATA	349693
EXP_CD630_345001_350000_s_PSO-60-92	CD0289	CD0289	PTS system, IId component	CAJ67105.1	3240	TACTTATTTCATTTAGGATATTCTTTAGGTAGAGATTCAATTAAGAAAATTCTATCAGGT	349849
EXP_CD630_350001_355000_s_PSO-60-4861	CD0289	CD0289	PTS system, IId component	CAJ67105.1	3241	GGTGTTGTATTCTTCGTATATTGGGGAATGAAATACAAGAAGTGGACAATAACTAAGTTA	350080
EXP_CD630_350001_355000_s_PSO-60-4690	CD0290	CD0290	hypothetical protein	CAJ67105.1	3243	AATGTATACAGAAAAGGAATATTTAGAAGGAATTAGAGGAGCAACAGGAGAAAGAGCAGT	350251
EXP_CD630_350001_355000_s_PSO-60-4483	CD0290	CD0290	hypothetical protein	CAJ67105.1	3245	TAACAGTAAAGGACAAAAAGTGTTTGAAATGGAATTAGTAGAAAATACAGATGAGAATGG	350458
EXP_CD630_350001_355000_s_PSO-60-4204	CD0290/1	CD0290/1		CAJ67105.1	3248	CTGTTCTTTAAGGACAGGCTTTAAAAAGATAGAAAGTAGGTTGATTTATGGATATAAGCA	350737
EXP_CD630_350001_355000_s_PSO-60-4059	CD0291	CD0291	putative peptidase	CAJ67105.1	3249	ACAATGTCCTTTTGGTATAGGACCTAAAAAATCTTTAGATAAAACTTTAGATTACTGTGC	350882
EXP_CD630_350001_355000_s_PSO-60-3998	CD0291	CD0291	putative peptidase	CAJ67105.1	3250	AGTTTAGGTTTTAGTGTTAAAAATATTGATAATTATATTGGATATGCAGAAATTGGAGAG	350943
EXP_CD630_350001_355000_s_PSO-60-3166	CD0291	CD0291	putative peptidase	CAJ67105.1	3258	GATTCAAAAAGGTTTTTTGTAATGGTTGGAAAATAGAGGTTATTGCTCATAAAGACTTAC	351775
EXP_CD630_350001_355000_s_PSO-60-3102	CD0291	CD0291	putative peptidase	CAJ67105.1	3259	TGTGGATGAGAGTAATTTAGTACTTAAAAAATTATTAGAAGCCTATGAAGAAGTAACAGA	351839
EXP_CD630_350001_355000_s_PSO-60-2942	CD0291	CD0291	putative peptidase	CAJ67105.1	3260	GGTCATGGAGTAGATGAAAGAGTACCAATAAATCATATACGAAAGAATATGGAGATATAT	351999
EXP_CD630_350001_355000_s_PSO-60-1861	CD0292	CD0292	DNA-binding protein	CAJ67107.1	3271	CTGATTTTAAAGCGTAAAGAAAAAGGAATTACACAAGATGAACTTGCAAATTATATAGGC	353080
EXP_CD630_350001_355000_s_PSO-60-1551	CD0292	CD0292	DNA-binding protein	CAJ67108.1	3274	TTTTTCGGATGGGTCTTTTAATAGTTAATCACTATGATATTGTAGATGAAAAAAAGCGTG	353390
EXP_CD630_350001_355000_s_PSO-60-1498	CD0292	CD0292	DNA-binding protein	CAJ67108.1	3275	AAGCGTGAACTATTAATTAGTGAAGCATTAGAAATATTTATTCGTATACAGGAAACTTGT	353443
EXP_CD630_350001_355000_s_PSO-60-1375	CD0292	CD0292	DNA-binding protein	CAJ67108.1	3276	CAACCCATACAAGTGATTGATTTATTGCAAAACAGCAATTTTCCCATGATAAATGAATCT	353566
EXP_CD630_350001_355000_s_PSO-60-963	CD0292	CD0292	DNA-binding protein	CAJ67109.1	3280	ATAAACTTGACAGATGGATTTCTGAAATTGGAACAGGTATTACACGTGATGATACAATCG	353978
EXP_CD630_350001_355000_s_PSO-60-65	CD0293	CD0293	ABC transporter, ATP-binding protein	CAJ67110.1	3288	TATGCTTAAAATCAAAGACTCAACAACTGTAATATTTTCAACACATATACTATCAGATGT	354876
EXP_CD630_355001_360000_s_PSO-60-4922	CD0293	CD0293	ABC transporter, ATP-binding protein	ABC transporter, ATP-binding protein	3289	ACGGAAAGGATAGACTTTTACTGGAGTTTGCAAGTAATGATGAAATTCAAAAGTTTAAGT	355019
EXP_CD630_355001_360000_s_PSO-60-4782	CD0293	CD0293	ABC transporter, ATP-binding protein	CAJ67111.1	3290	GCAATACAAAAAACAGTTATATCTACACTCGCAGAAATGAATCTTTGTCCAGTAAAGATG	355159
EXP_CD630_355001_360000_s_PSO-60-4686	CD0293/4	CD0293/4		CAJ67111.1	3291	GAGGTAGTAAAGTGAGAGAATACATAGCATTTACAAAAAAAGAATTTAAAGAGAATTTAA	355255
EXP_CD630_355001_360000_s_PSO-60-3546	CD0295	CD0295	putative iron-sulfur-binding protein	CAJ67112.1	3301	CAAGTCGCAATTAAACTTCACTTTGGAGAAAAGGGAAATACTACATATATGAGTCCTGTG	356395
EXP_CD630_355001_360000_s_PSO-60-3420	CD0295	CD0295	putative iron-sulfur-binding protein	putative iron-sulfur-binding protein	3303	ACACTGTATACAGGGAGTAGAACAAATTCTGTAGACCATCTTACAACTGCTATAGAAAAT	356521
EXP_CD630_355001_360000_s_PSO-60-2678	CD0295	CD0295	putative iron-sulfur-binding protein	CAJ67113.1	3310	CTCATGTAAATGGAACTAGAATAATAGACTATGCATGTGAAATGGGTATGGGAAGTAAAG	357263
EXP_CD630_355001_360000_s_PSO-60-2564	CD0295/6	CD0295/6		CAJ67113.1	3311	GTAAGAGAAATCTAAAAGTATCAAAGGAGTATGCATTTATGAAAATTTACTATGAGAAGG	357377
EXP_CD630_355001_360000_s_PSO-60-2497	CD0296	CD0296	hypothetical protein	CAJ67113.1	3312	CAAGAAGGCTAATGTAAACAATATTCCAAGTGTATTTGCGTTTAATTTTCTAAGAAACTT	357444
EXP_CD630_355001_360000_s_PSO-60-2009	CD0297	CD0297	putative biotin synthase	putative biotin synthase	3317	GAAATAAGTTATGAAGAAGCTCTTAATTTAATAAGCCTTGATACAAATAATAAAAACGAT	357932
EXP_CD630_355001_360000_s_PSO-60-1884	CD0297	CD0297	putative biotin synthase	putative biotin synthase	3318	ATGTACGATAATGAATGCTAAATCTGGCAAATGTAGTGAAGACTGTAAATTTTGTGCTCA	358057
EXP_CD630_355001_360000_s_PSO-60-1296	CD0297	CD0297	putative biotin synthase	putative biotin synthase	3323	ACCAATGGAAATACTAAAAACAACAGCAGTATTTAGGTTTATAATTCCTAATGTGTACAT	358645
EXP_CD630_355001_360000_s_PSO-60-964	CD0297/8	CD0297/8		CAJ67114.1	3326	AAAGGGAAAAATATCAAAATTTATATAAAATGGTTGCAAATGGAAAAAAGATGTGATAGT	358977
EXP_CD630_355001_360000_s_PSO-60-650	CD0298	rbsR	putative ribose operon repressor	CAJ67114.1	3328	ATACCAGATATACGAAATCCATTCTTTACAGATGTATCAAGAGGTGTAGAAGACAAAGCT	359291
EXP_CD630_355001_360000_s_PSO-60-181	CD0298	rbsR	putative ribose operon repressor	CAJ67114.1	3333	ATAAGATTGAATGGGGACAAGAATTTATAAAAAATTTAGAAAAGATAGATTTTGATGCAA	359760
EXP_CD630_360001_365000_s_PSO-60-4884	CD0298/9	CD0298/9		CAJ67114.1	3335	TCAAACCAGAATTAGTCATAAGAGATTCAACAAAAGAAAGTGAATAACAGCACGAGAGAC	360057
EXP_CD630_360001_365000_s_PSO-60-4230	CD0299	rbsK	putative ribokinase	CAJ67115.1	3342	AGTTTTTGACACAAATGAAGGGATAGAAGAAGTATTAAAAAAATATCCAAATAAACTTGT	360711
EXP_CD630_360001_365000_s_PSO-60-4007	CD0299	rbsK	putative ribokinase	CAJ67115.1	3344	GAATATGCAGTAGTAGTATCAGGTCTTTCTGTAACTAAACTAGGTGCACAATCTGGTATG	360934
EXP_CD630_360001_365000_s_PSO-60-3819	CD0300	rbsB	D-ribose ABC transporter, substrate-binding protein	D-ribose ABC transporter, substrate-binding protein	3346	ATACTAGCAATAGGAATGTTAACAGGGTGTTCAATGGAAGGACCAAGTAAATCAGATAAT	361122
EXP_CD630_360001_365000_s_PSO-60-3590	CD0300	rbsB	D-ribose ABC transporter, substrate-binding protein	CAJ67116.1	3348	TAGAAGATTTTATACAACAAAATGTAGATGGAATGATAGTACTTGGAACTGATAATTCGG	361351
EXP_CD630_360001_365000_s_PSO-60-3493	CD0300	rbsB	D-ribose ABC transporter, substrate-binding protein	CAJ67116.1	3349	GCCAGTAGTTACAGTAGATGCTGTATTAAATACTGAAAATATTACAAGTTATGTAGGAAC	361448
EXP_CD630_360001_365000_s_PSO-60-3108	CD0300	rbsB	D-ribose ABC transporter, substrate-binding protein	D-ribose ABC transporter, substrate-binding protein	3353	GTTAAGATTGTAGGATTTGACTTAACTGAAGAAGCATCAAGTGGAATAACAGATGGAACT	361833
EXP_CD630_360001_365000_s_PSO-60-2565	CD0301	rbsA	ribose ABC transporter, ATP-binding protein	CAJ67117.1	3358	ACGAATTAACAGTAGCACAAAATATTTTTATGGGAAAAGAAATAAATGGCAAAGTCTTAA	362376
EXP_CD630_360001_365000_s_PSO-60-2473	CD0301	rbsA	ribose ABC transporter, ATP-binding protein	CAJ67117.1	3359	AAGATTTTCGATAATATGGGAATAGATATAAATCCAAATAGTTTAGTCAAAGAGCTTAGT	362468
EXP_CD630_360001_365000_s_PSO-60-2242	CD0301	rbsA	ribose ABC transporter, ATP-binding protein	CAJ67117.1	3361	ATGGAAGAACTCTTTGAGATTTGTGACAGAATAACTATAATGCGAGATGGGAAAACGATT	362699
EXP_CD630_360001_365000_s_PSO-60-1705	CD0301	rbsA	ribose ABC transporter, ATP-binding protein	ribose ABC transporter, ATP-binding protein	3366	TACATAGAAGCTTTAAAGATAAAAACACCACATATGAATCAAGTTATACAAAGTTTAAGT	363236
EXP_CD630_360001_365000_s_PSO-60-1601	CD0301	rbsA	ribose ABC transporter, ATP-binding protein	CAJ67118.1	3367	ACAACCAGATATATTGATTATGGATGAACCAACCAGAGGTATAGATGTAAATGCTAAGGC	363340
EXP_CD630_360001_365000_s_PSO-60-1254	CD0302	rbsC	ribose ABC transporter, permease protein	ribose ABC transporter, permease protein	3370	GGACTTGTAATAATTTTTATAATAATGAGTGTAGCTTCATCTAACTTTTTAACTTTAGAT	363687
EXP_CD630_360001_365000_s_PSO-60-491	CD0302	rbsC	ribose ABC transporter, permease protein	CAJ67119.1	3378	TCGGAATAATAGGAATATTAGGAAATGGATTAAACTTATTAAGTGTATCTTCATATAATC	364450
EXP_CD630_365001_370000_s_PSO-60-4888	CD0303	argE	putative acetylornithine deacetylase	CAJ67120.1	3383	AGTATAGTGATGATTTACCTGGTAAGACAATTGTATTTAATGGTCATGTAGACACTATGC	365053
EXP_CD630_365001_370000_s_PSO-60-4695	CD0303	argE	putative acetylornithine deacetylase	CAJ67120.1	3385	AGATAGTGGTCTAAATGTACCTGGTAATGTAAAAATAATGTCAGTAGTAGATGAAGAAGG	365246
EXP_CD630_365001_370000_s_PSO-60-4263	CD0303	argE	putative acetylornithine deacetylase	CAJ67120.1	3389	ACAAGTTGTAAATGATGTAACAAATGTCATAATGACAAGGGCTAATGGAGATTTATGGCT	365678
EXP_CD630_365001_370000_s_PSO-60-4022	CD0303	argE	putative acetylornithine deacetylase	CAJ67121.1	3392	CCAACACTTATATTAGGGCCAGGTTCAATAGAACAATGTCATTCAATTGATGAATATGTT	365919
EXP_CD630_365001_370000_s_PSO-60-3828	CD0304	CD0304	conserved hypothetical protein	CAJ67121.1	3394	AAGGATTTGATACGTTTGTTACAACTCATTATGAAGAAGCTGTAAAGTGGTTGAAAGAAG	366113
EXP_CD630_365001_370000_s_PSO-60-3484	CD0304	CD0304	conserved hypothetical protein	CAJ67121.1	3397	GCTATCAAAGATGTATTACCAATAACAATGATAGATAAAGATGATAGAGTTGAAAAACCA	366457
EXP_CD630_365001_370000_s_PSO-60-3424	CD0304	CD0304	conserved hypothetical protein	CAJ67121.1	3398	GCAGGAATAATTCCAGAAGTTATTGACTCTGAACATCCAGTATTAAAAGGTATACCAACA	366517
EXP_CD630_365001_370000_s_PSO-60-2748	CD0305	abgB1	putative aminobenzoyl-glutamate utilization protein	CAJ67122.1	3404	CCAGTTATAGCAGTTTTGGGAGAATATGATGCTTTAGATGGTTTGTCTCAAAAAGTATCT	367193
EXP_CD630_365001_370000_s_PSO-60-1742	CD0305	abgB1	putative aminobenzoyl-glutamate utilization protein	CAJ67123.1	3414	CCAGTGCAGGTTCTGATATGGGATTTAAGGCAATGTTATTGGCATCTAAATCTATATCAT	368199
EXP_CD630_365001_370000_s_PSO-60-865	CD0306	CD0306	conserved hypothetical protein	CAJ67123.1	3423	GGTGAAGTATTTGTCTATAAAAAAGATGAAAATGAGAGAAACTTAAGAATGATAGGTTTT	369076
EXP_CD630_365001_370000_s_PSO-60-549	CD0306/7	CD0306/7		CAJ67124.1	3425	GTAGAGGTGGAAAGAATGTACAGTAATACTTATAATAATGAAAATTTTATGAGAGCAAGA	369392
EXP_CD630_370001_375000_s_PSO-60-4883	CD0308	CD0308	putative membrane protein	CAJ67124.1	3431	GATGGCAAGTAAGTCTCAATGGATTGTATATTCACTTACCTTTGGAATATATGGTATTGT	370058
EXP_CD630_370001_375000_s_PSO-60-4816	CD0308	CD0308	putative membrane protein	CAJ67124.1	3432	CTTATAGAAAAAGATAGGTCTATATATATTGAGTATTTTATGAAATTAGTATTTGCAAAT	370125
EXP_CD630_370001_375000_s_PSO-60-4009	CD0309	CD0309	putative phosphoserine phosphatase	CAJ67125.1	3439	ACCAGATATAAATATAACTATGTGTCCTTGATTTAGATGCCACTCAATCCTTGAACGTGT	370932
EXP_CD630_370001_375000_s_PSO-60-3844	CD0309	CD0309	putative phosphoserine phosphatase	CAJ67125.1	3440	TTCTAATAGATAATCATCATAATTACCTTGTCTTTTATCCCAATCCATAAAAGTGTCTCT	371097
EXP_CD630_370001_375000_s_PSO-60-3820	CD0309	CD0309	putative phosphoserine phosphatase	CAJ67125.1	3441	ACCTTGTCTTTTATCCCAATCCATAAAAGTGTCTCTAGCATGTTTATACCAATTTTTTTG	371121
EXP_CD630_370001_375000_s_PSO-60-3653	CD0309/10	CD0309/10		CAJ67125.1	3442	CACCTCAATTAATCATTTCCTTATATTATATTATAAATTGTATCTAAGTTGTTAAAATAT	371288
EXP_CD630_370001_375000_s_PSO-60-3572	CD0309/10	CD0309/10		CAJ67125.1	3443	AAAAAACAAGTATTTTAGAGTTTAAAGGATGTGACTATATGAATTTTAATTTTGCAAAGG	371369
EXP_CD630_370001_375000_s_PSO-60-3490	CD0310	CD0310	hypothetical protein	CAJ67125.1	3444	CAGTTTAGGTCTTATAATAAATTGGATAGATGATGAAAACAATCACTTTTGTCAATATTT	371451
EXP_CD630_370001_375000_s_PSO-60-3372	CD0310	CD0310	hypothetical protein	CAJ67125.1	3445	CAAGAAGAAGCTTATATGGAAGAAGAAAGATTGATGGGAGGATTTGGTTCAGATAGAGTT	371569
EXP_CD630_370001_375000_s_PSO-60-959	CD0312	CD0312	ArsR-family transcriptional regulator	CAJ67127.1	3467	AGAGAAGAGATAAATGATTGTAATTGTAATATAGTACATGAAGAAATAGTAACAGAGGCT	373982
EXP_CD630_370001_375000_s_PSO-60-845	CD0312	CD0312	ArsR-family transcriptional regulator	CAJ67127.1	3468	GTATTTGGGGATACTACTAGAGTAAAGATATTATATGCATTATTTGCAAATGAAATGTGT	374096
EXP_CD630_370001_375000_s_PSO-60-159	CD0313	CD0313	putative heavy-metal-transporting ATPase	CAJ67128.1	3475	TTGAAGAGGATGATGTTATAAATAAAATAAAAGAAATAATAAATTCAACAGAGCCAGGGC	374782
EXP_CD630_375001_380000_s_PSO-60-4450	CD0313	CD0313	putative heavy-metal-transporting ATPase	CAJ67129.1	3481	GAGTATTGAAGTTACAAAGAGTTTTGGAGAATCAACAGTTTCTAAGATTCTTGACCTTGT	375491
EXP_CD630_375001_380000_s_PSO-60-4416	CD0313	CD0313	putative heavy-metal-transporting ATPase	CAJ67129.1	3482	ACAGTTTCTAAGATTCTTGACCTTGTTGAAAATTCTAGCATTAAAAAATCAAAGACAGAA	375525
EXP_CD630_375001_380000_s_PSO-60-3945	CD0313	CD0313	putative heavy-metal-transporting ATPase	CAJ67130.1	3486	TTAAGTTACTATAATAAAAAAATTGATTTAGATACAATAGACAGTTATGAGGAAATAGCA	375996
EXP_CD630_375001_380000_s_PSO-60-3881	CD0313	CD0313	putative heavy-metal-transporting ATPase	CAJ67130.1	3487	ATGGAATTAGAGTAAAGCATAATGGCAATTTTATATTAGCAGGTAATGAGAAACTTATGA	376060
EXP_CD630_375001_380000_s_PSO-60-3242	CD0313/16S rRNA	CD0313/16S rRNA		CAJ67131.1	3492	CTGATGTAGGTGTGGCACTTATAGCAGTAGTAAATGCTATGAGAGCTATGAGATAAGGGA	376699
EXP_CD630_375001_380000_s_PSO-60-3219	CD0313/16S rRNA	CD0313/16S rRNA		CAJ67131.1	3493	GCAGTAGTAAATGCTATGAGAGCTATGAGATAAGGGATAAATGTAAATCCATACTATTTA	376722
EXP_CD630_380001_385000_s_PSO-60-2500	CD0314	CD0314	putative membrane protein	CAJ67135.1	3544	AATTATGATTGAGTATGCTTGTTTTCCATTACCTAGCGAAGTTGTTTTACCTTTATGTGG	382441
EXP_CD630_380001_385000_s_PSO-60-2396	CD0314	CD0314	putative membrane protein	CAJ67135.1	3545	TTTTAAGTATAATTGCAGGTATACTTGGTTCGATATTTTGTTATACAGTGGGAAATTGGG	382545
EXP_CD630_380001_385000_s_PSO-60-2298	CD0314	CD0314	putative membrane protein	CAJ67135.1	3546	CCAAAGGCAAAGAAAGGAATATTTGCATCTCAAGATTATTTTAATAAATACTCTTCTATT	382643
EXP_CD630_385001_390000_s_PSO-60-1086	CD0322	CD0322	conserved hypothetical protein	CAJ67136.1	3602	AGATTTACAATTGAAGTCTCAAAATGGAGAGATATCTAGTAAAGCTATTGATTTACGTGG	388855
EXP_CD630_385001_390000_s_PSO-60-968	CD0322	CD0322	conserved hypothetical protein	CAJ67136.1	3603	ATGGGACTTACAGGAAAGACTTTTGATGTATATGAGAAAGAAATGGTTGGAGATGTAATT	388973
EXP_CD630_385001_390000_s_PSO-60-695	CD0323	CD0323	hypothetical protein	CAJ67137.1	3606	AATTGCAGGTGCTAGAAGAAAGTATGTAGATTGGGATATAGTTAAAAAATATCTTACAAA	389246
EXP_CD630_385001_390000_s_PSO-60-87	CD0323	CD0323	hypothetical protein	CAJ67138.1	3612	CAGACCGAGTTATATATGTTGATGAAGACACTGCAAATAAGATATATTCAAAAATAGAAC	389854
EXP_CD630_390001_395000_s_PSO-60-4932	CD0323	CD0323	hypothetical protein	CAJ67138.1	3613	ACAGATGGAGTTCTTAGAAGTGAGTGTAATAATGTATTTCAACTAAAATATGTAACAAGA	390009
EXP_CD630_390001_395000_s_PSO-60-4650	CD0323	CD0323	hypothetical protein	hypothetical protein	3615	TACGTTATTGATATATTATTGGATGCAAGTGGCTCTCAAAGTAGAAATCAGGGAAATGTG	390291
EXP_CD630_390001_395000_s_PSO-60-4588	CD0323	CD0323	hypothetical protein	CAJ67139.1	3616	AATTCAAGCTTACATAATTGCAAATGCTCTAACAGAAGTTGGCATACCAAATAGAGTGAT	390353
EXP_CD630_390001_395000_s_PSO-60-4495	CD0323	CD0323	hypothetical protein	CAJ67139.1	3617	AAAAAGATTTAAAGATTATGATGATAGTATAAAAAATAGTGAAAATATATTTGAATATTT	390446
EXP_CD630_390001_395000_s_PSO-60-4148	CD0323	CD0323	hypothetical protein	CAJ67139.1	3620	ATGGAAATGATTTTATATATTCAAGAGATATAACTAGATTTTCTGATGTAGTTTCAATGT	390793
EXP_CD630_390001_395000_s_PSO-60-3859	CD0323/4	CD0323/4		CAJ67140.1	3623	CTACTGTGATGCAGACGAAACTTTTGTTAGCCACTATGATGATATTTTTTATATCTCATG	391082
EXP_CD630_390001_395000_s_PSO-60-2047	CD0326	cbiQ	cobalt transport protein	CAJ67141.1	3640	GGTTTATATTCATATTTTTAGAAGAATTTTCAGAAATATACAAGTCACAAGAGCTAAGAT	392894
EXP_CD630_390001_395000_s_PSO-60-1952	CD0326	cbiQ	cobalt transport protein	CAJ67142.1	3641	TTAGGTATTCTTGGAAGTATGCTGTACAAAAGACTTATGACAAGGTATGATGATATGTGT	392989
EXP_CD630_390001_395000_s_PSO-60-1769	CD0327	cbiO	cobalt ABC transporter, ATP-binding protein	CAJ67142.1	3643	GGATTTTTCAAAGGGAAATGTTATAGGTATAATAGGTTCAAATGGTTCAGGAAAATCAAC	393172
EXP_CD630_390001_395000_s_PSO-60-1587	CD0327	cbiO	cobalt ABC transporter, ATP-binding protein	CAJ67142.1	3645	TCCAAGACCCAGAAAAACAAATTTTTTATTCAAAAGTATATGATGATATAGCCTTTGCAA	393354
EXP_CD630_390001_395000_s_PSO-60-1259	CD0327	cbiO	cobalt ABC transporter, ATP-binding protein	CAJ67143.1	3648	CAGTCATGATATGAATTTAATGTATGAAATATGTGATTACATATATGTATTGGATAAGGG	393682
EXP_CD630_390001_395000_s_PSO-60-754	CD0328	pcrA	ATP-dependent DNA helicase	CAJ67144.1	3652	ATACATTAAATCCTGCTCAAAGAGAAGCAGTAGAAAAGACTGAAGGTCCAGTACTTATAC	394187
EXP_CD630_390001_395000_s_PSO-60-683	CD0328	pcrA	ATP-dependent DNA helicase	CAJ67144.1	3653	GGTTCAGGTAAAACTAAGGTATTAACAACAAGAATAGCATATCTTATAGAAGATAAAGGT	394258
EXP_CD630_390001_395000_s_PSO-60-375	CD0328	pcrA	ATP-dependent DNA helicase	CAJ67144.1	3655	TAAAGTGTTTGAACCAAAAGCAGTTATAAGTGCAATTTCAGGAGCAAAAGACAAACTTTA	394566
EXP_CD630_395001_400000_s_PSO-60-4693	CD0328	pcrA	ATP-dependent DNA helicase	CAJ67145.1	3660	CAGGCAAGACCTGTAGAGGACGCTTTAAATAGAAGTCAAATTCCATACAATATATATGGT	395248
EXP_CD630_395001_400000_s_PSO-60-4590	CD0328	pcrA	ATP-dependent DNA helicase	CAJ67145.1	3661	CGTATTTAAGAGTTATTCAAAATCCACAAGATGATATATCTATAAAAAGGATTATAAATG	395351
EXP_CD630_395001_400000_s_PSO-60-4417	CD0328	pcrA	ATP-dependent DNA helicase	CAJ67145.1	3663	TCTACTAAGGCAAGGGCAAGTATAAGTGGATTTGTTGATATTATAGGGACTCTTAGAACT	395524
EXP_CD630_395001_400000_s_PSO-60-4269	CD0328	pcrA	ATP-dependent DNA helicase	CAJ67145.1	3664	AAAATGAAAAAGATTTAACAGGCAAAGGTGAAGAAGCTCAAGACAGAATTGATAATTTGA	395672
EXP_CD630_395001_400000_s_PSO-60-4119	CD0328	pcrA	ATP-dependent DNA helicase	CAJ67145.1	3666	CACTTACATCTGAATCAAATGATGAAGAAGACAATGATAGGGTTTCGCTTATGACAATTC	395822
EXP_CD630_395001_400000_s_PSO-60-4021	CD0328	pcrA	ATP-dependent DNA helicase	CAJ67145.1	3667	ACAGGTATGGAAGAAGGGTTATTTCCTATATCAAGAGCTATAAAATCTATGAGTGATTCA	395920
EXP_CD630_395001_400000_s_PSO-60-3872	CD0328	pcrA	ATP-dependent DNA helicase	CAJ67145.1	3668	ATATGGTAAAACAAATGTTGCAATAGCTTCAAGATTTATGGAAGAACTGCCAGAAGAATG	396069
EXP_CD630_395001_400000_s_PSO-60-3664	CD0328	pcrA	ATP-dependent DNA helicase	CAJ67145.1	3669	AAAGAAACTAATCCAGATGATATAAAACTTGGTTCTAAGGTACATCATCCTAAATTTGGG	396277
EXP_CD630_395001_400000_s_PSO-60-3614	CD0328	pcrA	ATP-dependent DNA helicase	CAJ67145.1	3670	TAAATTTGGGGTTGGGACAGTGGTTTCTATAATTGGTACAGATGTTACTATAGCTTTTGA	396327
EXP_CD630_395001_400000_s_PSO-60-3420	CD0329	CD0329	putative aspartyl aminopeptidase	CAJ67145.1	3672	CATGCAGTCGAGAGTACTAAGGAAATCTTAGATAAAAATGGATTTGAAGAATTAGTTTTG	396521
EXP_CD630_395001_400000_s_PSO-60-3144	CD0329	CD0329	putative aspartyl aminopeptidase	CAJ67145.1	3674	GCAATATTAAGTACATGGTTAGATAGACCTCTTGGGATAGCTGGTAGAGTAGTTTTAAAA	396797
EXP_CD630_395001_400000_s_PSO-60-3051	CD0329	CD0329	putative aspartyl aminopeptidase	CAJ67145.1	3675	ATAGACTTTAAAAAGCCAATTTGTATAATACCAAATCTAGCAATACATTTAAATAGAAGT	396890
EXP_CD630_395001_400000_s_PSO-60-2884	CD0329	CD0329	putative aspartyl aminopeptidase	putative aspartyl aminopeptidase	3677	TAACTTAGATGTAAATATGGAAGATATTATAGATTTTGATTTATTTTTATATGAATTTGA	397057
EXP_CD630_395001_400000_s_PSO-60-2800	CD0329	CD0329	putative aspartyl aminopeptidase	putative aspartyl aminopeptidase	3678	TGATGAATTTATATCTATTGGGAGACAAGATAATCTTGCAATGGTACATGCTAGTTTGAA	397141
EXP_CD630_395001_400000_s_PSO-60-2197	CD0329/30	CD0329/30		CAJ67146.1	3684	TTTTGAAATATAAATATAAGATAAACAATTTGGAGATGAGACTATGAAATTAGGATTATG	397744
EXP_CD630_395001_400000_s_PSO-60-2057	CD0330	CD0330	conserved hypothetical protein	CAJ67146.1	3685	ATTCGATTTCAGGGACATCAATAGGAGCAATAAATGGATATTATTTGTACACAGGGAATG	397884
EXP_CD630_400001_405000_s_PSO-60-2789	CD0333	ppaC	manganese-dependent inorganic pyrophosphatase	CAJ67151.1	3727	CAGTAGTTAAATTAGGGACTAATTGTTTTTTTCTTGATACAACACCTGGTGCAAATGTAC	402152
EXP_CD630_400001_405000_s_PSO-60-2577	CD0333	ppaC	manganese-dependent inorganic pyrophosphatase	CAJ67151.1	3729	GCAAATATAGAGTCTATGTCTAAGGTAAATACTTGTCCAATACCAACTCTATGTCCACTC	402364
EXP_CD630_400001_405000_s_PSO-60-2444	CD0333	ppaC	manganese-dependent inorganic pyrophosphatase	CAJ67151.1	3730	ACATATCCATAGCGTATTTTTCCATGTCTACTTTTGCTATTTTACTTAATTCTTCACAAG	402497
EXP_CD630_400001_405000_s_PSO-60-2343	CD0333	ppaC	manganese-dependent inorganic pyrophosphatase	CAJ67151.1	3731	AATGTATCTGATAATATAGCAGATAAAAGAAGCCCGGCTATTTCATAAGGTATCTCAACA	402598
EXP_CD630_400001_405000_s_PSO-60-2254	CD0333	ppaC	manganese-dependent inorganic pyrophosphatase	CAJ67151.1	3732	AGTACTATTGCATCCAACAGGCATAACTCTAAATGACATAGGAACATCAGTAGAAATACC	402687
EXP_CD630_400001_405000_s_PSO-60-1986	CD0333	ppaC	manganese-dependent inorganic pyrophosphatase	CAJ67151.1	3735	TCATCCATATAATCATCTTCTTTGAATGTAATTAAATTTTCTGTAGCTTCTATAGAGTCT	402955
EXP_CD630_400001_405000_s_PSO-60-1897	CD0333	ppaC	manganese-dependent inorganic pyrophosphatase	CAJ67151.1	3736	AGTTTTATAATTGTCACTTTCAACAGAAACAACAGACACTCCATTTATCTTAGCAAGAGC	403044
EXP_CD630_400001_405000_s_PSO-60-1748	CD0333	ppaC	manganese-dependent inorganic pyrophosphatase	CAJ67151.1	3737	CTCCAACAATAGCTATGTCTCCTTCTTTTAAAGTCTCTATTAGAGTCTCCATTCCAAATG	403193
EXP_CD630_400001_405000_s_PSO-60-1657	CD0333	ppaC	manganese-dependent inorganic pyrophosphatase	CAJ67151.1	3738	ACCACAGTCCACAAGAATAGTACCATTAAGGTTTTTACAAATGTTTGATAGTGATGTGTG	403284
EXP_CD630_400001_405000_s_PSO-60-1542	CD0333	ppaC	manganese-dependent inorganic pyrophosphatase	manganese-dependent inorganic pyrophosphatase	3739	ATACCAGCAAAAGTTCCATCATCATAAGTTACAGGTAGTGTTTTAACATTTTTTTCATCC	403399
EXP_CD630_400001_405000_s_PSO-60-1384	CD0333	ppaC	manganese-dependent inorganic pyrophosphatase	CAJ67152.1	3740	TTCAGGTGCATCTACCTTAAAGTAATCCAAGGCATATTTAGCTTCTTTTCTGATATCTCC	403557
EXP_CD630_400001_405000_s_PSO-60-1281	CD0333	ppaC	manganese-dependent inorganic pyrophosphatase	CAJ67152.1	3741	TGTGCTAATGAAATTGCAGAACATATTGAATCTGTATCTGGATTTTTATGTCCGAAAACT	403660
EXP_CD630_400001_405000_s_PSO-60-284	CD0334	adhE	aldehyde-alcohol dehydrogenase [includes: alcohol dehydrogenase; acetaldehyde dehydrogenase [acetylating]; pyruvate-formate-lyase deactivase	CAJ67153.1	3751	GTCCTGAAATTGTCAACAGTGTTGAAACATTAAGAATGAGATTAGAAGAAATTAGATTGG	404657
EXP_CD630_405001_410000_s_PSO-60-4323	CD0334	adhE	aldehyde-alcohol dehydrogenase [includes: alcohol dehydrogenase; acetaldehyde dehydrogenase [acetylating]; pyruvate-formate-lyase deactivase	aldehyde-alcohol dehydrogenase [includes: alcohol dehydrogenase; acetaldehyde dehydrogenase [acetylating]; pyruvate-formate-lyase deactivase	3759	TGAAGTAGAATCTGTTGAATTAAATGAACCTTTTGCACATGAAAAACTTTCTCCTGTACT	405618
EXP_CD630_405001_410000_s_PSO-60-3780	CD0334	adhE	aldehyde-alcohol dehydrogenase [includes: alcohol dehydrogenase; acetaldehyde dehydrogenase [acetylating]; pyruvate-formate-lyase deactivase	CAJ67154.1	3764	TTTATTAGATGAGATGGGAATTAAGCATACTACATTCTTTGATGTAGCTCCAGACCCAAC	406161
EXP_CD630_405001_410000_s_PSO-60-3476	CD0334	adhE	aldehyde-alcohol dehydrogenase [includes: alcohol dehydrogenase; acetaldehyde dehydrogenase [acetylating]; pyruvate-formate-lyase deactivase	CAJ67154.1	3767	TCAGAAGTAACTCCATTTGCAGTTATAACTGACCAAGATTCAGGTGTAAAGTACCCATTA	406465
EXP_CD630_405001_410000_s_PSO-60-3218	CD0334	adhE	aldehyde-alcohol dehydrogenase [includes: alcohol dehydrogenase; acetaldehyde dehydrogenase [acetylating]; pyruvate-formate-lyase deactivase	CAJ67154.1	3770	GCATATAAAAATGGAAAGAATGATAAAGAAGCAAGAGAAAAAATGGCAATGGCATCTACT	406723
EXP_CD630_405001_410000_s_PSO-60-3058	CD0334	adhE	aldehyde-alcohol dehydrogenase [includes: alcohol dehydrogenase; acetaldehyde dehydrogenase [acetylating]; pyruvate-formate-lyase deactivase	CAJ67154.1	3771	CATTATTAATAAATGAAGTAATCAAGTTCAATTGTGCAGAAGCTCCAAATAAAATGGGTG	406883
EXP_CD630_405001_410000_s_PSO-60-2968	CD0334	adhE	aldehyde-alcohol dehydrogenase [includes: alcohol dehydrogenase; acetaldehyde dehydrogenase [acetylating]; pyruvate-formate-lyase deactivase	CAJ67154.1	3772	TACAAAGATATGCTGAATTTGCTTCTTTTGCAGGTATTAAAGGAAGTACAGACCAAGAAA	406973
EXP_CD630_405001_410000_s_PSO-60-2777	CD0334	adhE	aldehyde-alcohol dehydrogenase [includes: alcohol dehydrogenase; acetaldehyde dehydrogenase [acetylating]; pyruvate-formate-lyase deactivase	CAJ67154.1	3774	GATGACCAATGTACAGGTGCTAATCCTAGATACCCATTGATGAGTGAATTAAAAGAGATA	407164
EXP_CD630_410001_415000_s_PSO-60-1454	CD0340	CD0340	conserved hypothetical protein	CAJ67157.1	3834	ATCCCTTTTTTATGTACAATACCAGAACCCATATGCACAGAATACTCACCTAAATTACCT	413487
EXP_CD630_410001_415000_s_PSO-60-870	CD0340	CD0340	conserved hypothetical protein	CAJ67158.1	3839	GAACTCACTCCACTTACCAGATTCAAACAAATGAACTGGATGTGCAAGTTTTAATTTATT	414071
EXP_CD630_410001_415000_s_PSO-60-775	CD0340	CD0340	conserved hypothetical protein	CAJ67158.1	3840	TGCAAATAAAGAACTTAGACTTATCATTATAAACATATCCAATATTATCATCACATACCC	414166
EXP_CD630_410001_415000_s_PSO-60-664	CD0340	CD0340	conserved hypothetical protein	CAJ67158.1	3841	CAATTTCTTTAACTGTAAATACTATTTCATTTTTCATAGCTTGTTCTAAACTCTGTTTTG	414277
EXP_CD630_410001_415000_s_PSO-60-597	CD0340	CD0340	conserved hypothetical protein	CAJ67158.1	3842	ATACTGACTCTTTAAATCTTTTTGGACAGATTTAAGTTCAAGTACATATGGATGTTTAGC	414344
EXP_CD630_410001_415000_s_PSO-60-387	CD0340	CD0340	conserved hypothetical protein	CAJ67158.1	3843	AAGAGCCCACATCATACGATTTACATCTCCAAATCCAGCACTTCTAGCTAGATTTTCTAG	414554
EXP_CD630_410001_415000_s_PSO-60-261	CD0340	CD0340	conserved hypothetical protein	CAJ67159.1	3844	AAACTTTTGAATAAATTCATAACGGAAAGTTGCTTCTTTTAGGTCTCCTTTTTTCATAGG	414680
EXP_CD630_410001_415000_s_PSO-60-169	CD0340	CD0340	conserved hypothetical protein	CAJ67159.1	3845	TTCTATTTGTTTCAATTTCTTTCATCAACATGTCTTTATCAAGCTTACCAAGTGTAGCAT	414772
EXP_CD630_410001_415000_s_PSO-60-45	CD0340	CD0340	conserved hypothetical protein	CAJ67159.1	3846	AAGTATATTGAATCTTTCTTCCCCAATAGTTTTATATGAATCTAAAAACCAATCTACATC	414896
EXP_CD630_415001_420000_s_PSO-60-4883	CD0340	CD0340	conserved hypothetical protein	CAJ67159.1	3847	CCAAATTGTACTTTTCAGACCCTTCCAGTTTAAATATTTTTCAATTATGTTTACCCATTG	415058
EXP_CD630_415001_420000_s_PSO-60-4702	CD0340	CD0340	conserved hypothetical protein	CAJ67159.1	3849	AAAACATCTTTTTTTGAATAATTGCTACCATATGAATATCCTCTCTGGAAAGTTTCTTTG	415239
EXP_CD630_415001_420000_s_PSO-60-4334	CD0340	CD0340	conserved hypothetical protein	CAJ67159.1	3852	GAAAGGAAACTTATATTCTAGCAACTGATAATTTGAAAACGTAGTGTAGAAAAACTTAGT	415607
EXP_CD630_415001_420000_s_PSO-60-3651	CD0340	CD0340	conserved hypothetical protein	CAJ67159.1	3856	TATCCGTATCGAGAATTTTTTTTGCTTCTTTTTTTGTTGCTACAGAAACAGAATCCTCAC	416290
EXP_CD630_415001_420000_s_PSO-60-2742	CD0340	CD0340	conserved hypothetical protein	CAJ67159.1	3865	TGTTTTGCCAACTATAGTAGTAGCCAACAGAACCTTCTACATAGAAATTTGTAATTACCC	417199
EXP_CD630_415001_420000_s_PSO-60-2703	CD0340	CD0340	conserved hypothetical protein	CAJ67159.1	3866	CATAGAAATTTGTAATTACCCATGCTAGTATCTCTAAATCATCACCCTTAATGTTTTTAG	417238
EXP_CD630_415001_420000_s_PSO-60-2606	CD0340	CD0340	conserved hypothetical protein	conserved hypothetical protein	3867	CGATAAAAAGTAAAGAGCTACAAGTTTTTTATATTTTTCCTGACAAGAAAGTAAGTTTTC	417335
EXP_CD630_415001_420000_s_PSO-60-2444	CD0340	CD0340	conserved hypothetical protein	conserved hypothetical protein	3868	TTCATCAGTCAATGATTTATATGAAAGTTCTAAACATTTACGTATTATTCCAGGTTTTTG	417497
EXP_CD630_415001_420000_s_PSO-60-2363	CD0340	CD0340	conserved hypothetical protein	CAJ67160.1	3869	CCATGTATCCAAGGCTCTTATAACAGAACTAAATCGCTCTAAATTGTTGTCCAAAATAGT	417578
EXP_CD630_415001_420000_s_PSO-60-2201	CD0340	CD0340	conserved hypothetical protein	CAJ67160.1	3870	AAGCATTTCATAGCATTTATCACTATGACTCTTCATGATACCAATTATCATTTGTCTTGT	417740
EXP_CD630_415001_420000_s_PSO-60-1951	CD0340	CD0340	conserved hypothetical protein	CAJ67160.1	3872	AACCTTATAATACCTCTAAAATAATCCACAAGTTTATTTGAGCGATACCCTTTACGATAA	417990
EXP_CD630_415001_420000_s_PSO-60-1843	CD0340	CD0340	conserved hypothetical protein	CAJ67160.1	3873	AGTTCTTCTACTTGTTCAGAAGTAAATATTAATTCTAATGCATTTTTTAAAGGTCCAGAA	418098
EXP_CD630_415001_420000_s_PSO-60-1748	CD0340	CD0340	conserved hypothetical protein	CAJ67160.1	3874	GCAATTGTAGTATTTCTTTATCATATTTAAGAATTTGTCTTCAGGTTCTCTATAATAGTA	418193
EXP_CD630_415001_420000_s_PSO-60-1690	CD0340	CD0340	conserved hypothetical protein	CAJ67160.1	3875	TATGAACTATTTTCTATGCAGTCCCAAAGAGACTTTGCTAAGTCGTAGTACTGTTTTGAA	418251
EXP_CD630_415001_420000_s_PSO-60-1607	CD0340/1	CD0340/1		CAJ67160.1	3876	AAAATTTTCAATTATTTTAGGATTTTTTTCTACTCTAGTACGTTCTAACATTTATGTACC	418334
EXP_CD630_415001_420000_s_PSO-60-1455	CD0341	CD0341	conserved hypothetical protein	CAJ67160.1	3877	CGAGTTTTTCAATAACATCCTCATTTATAAGCACTTTGTAGATTCCATCTTCAAATGCCT	418486
EXP_CD630_415001_420000_s_PSO-60-1380	CD0341	CD0341	conserved hypothetical protein	conserved hypothetical protein	3878	TTGCCTTTTCTACAGATTGTTTATTCTCATTGTAAATAGAGCCAAATCCAACTTTTCCAA	418561
EXP_CD630_415001_420000_s_PSO-60-1270	CD0341	CD0341	conserved hypothetical protein	CAJ67161.1	3879	TTTTCTGGGATTTTCTCATTATATTCAAGAACATTTTTAGATACAATTTCAGAGATAGCT	418671
EXP_CD630_415001_420000_s_PSO-60-1145	CD0341/2	CD0341/2		CAJ67161.1	3880	GCCAACAGCCTTAACTCTAAAATAAATTTGCATAAAATCACCTCGCAAAATATTAATTAT	418796
EXP_CD630_415001_420000_s_PSO-60-743	CD0342	CD0342	hypothetical protein	CAJ67161.1	3884	TTTCTAACTGTATCTTCTTTAACTTCTCTAACTTTTATTACATTCTTTTTTTCTTTTTCA	419198
EXP_CD630_415001_420000_s_PSO-60-69	CD0343	CD0343	hypothetical protein	CAJ67162.1	3891	TTGTGATAGATTTATTCCAAATAAAGATTATTTAAGTAAATCTAAGAGATTAAGCTTTTT	419872
EXP_CD630_420001_425000_s_PSO-60-4784	CD0343/4	CD0343/4		CAJ67162.1	3893	TGTATCATAAATATTGTCAAAATGAGGTGAAGAAGGTGAATCTTACAAAAGTAAAAGGAA	420157
EXP_CD630_420001_425000_s_PSO-60-4701	CD0344	CD0344	metallo-beta-lactamase superfamily protein	CAJ67162.1	3894	ACGAATACAGGAATATATGTATTTGAAGATAACACAGCACTTATGATAGACCCAGGGTTA	420240
EXP_CD630_420001_425000_s_PSO-60-4505	CD0344	CD0344	metallo-beta-lactamase superfamily protein	CAJ67162.1	3896	GTATAATGTCATCTGAATACGATAAATTATATATAGAAAATCCAGAATTGTTTTCAAAGT	420436
EXP_CD630_420001_425000_s_PSO-60-4070	CD0344	CD0344	metallo-beta-lactamase superfamily protein	CAJ67162.1	3900	TGAATGCTTTAAAAAAATATTTATATCAAATAAGAGAGTTGCTTGTAGAACCGAAATCTT	420871
EXP_CD630_420001_425000_s_PSO-60-3919	CD0344	CD0344	metallo-beta-lactamase superfamily protein	CAJ67162.1	3902	CATAAGTTACTTAGTTGATTTAGAAGAAATAGGGTATATATTGGAAAATGGAGAATTGCT	421022
EXP_CD630_420001_425000_s_PSO-60-3691	CD0345	CD0345	putative guanosine 3',5'-bis-pyrophosphate (ppGpp) synthesis/degradation protein	CAJ67162.1	3904	GCAAAAGGTGAATATTCTCCCATAGAGTTTGTCACAGGTAGAACAAAAAAAATATCTTCC	421250
EXP_CD630_420001_425000_s_PSO-60-3547	CD0345	CD0345	putative guanosine 3',5'-bis-pyrophosphate (ppGpp) synthesis/degradation protein	CAJ67162.1	3905	TTTGTTGAGGATATATATGCTATAGTTGATTTGATAAAAGTAAGAAATGATATGACTATA	421394
EXP_CD630_420001_425000_s_PSO-60-3523	CD0345	CD0345	putative guanosine 3',5'-bis-pyrophosphate (ppGpp) synthesis/degradation protein	CAJ67162.1	3906	GTTGATTTGATAAAAGTAAGAAATGATATGACTATAATAGGAGAAAAAGATTATATTACA	421418
EXP_CD630_420001_425000_s_PSO-60-3394	CD0345	CD0345	putative guanosine 3',5'-bis-pyrophosphate (ppGpp) synthesis/degradation protein	CAJ67162.1	3907	TCAAAGGAAATTATATGTGAAATACAAATAAGAACTCTTGCAATGAATTTCTGGGCTACA	421547
EXP_CD630_420001_425000_s_PSO-60-3247	CD0345	CD0345	putative guanosine 3',5'-bis-pyrophosphate (ppGpp) synthesis/degradation protein	CAJ67162.1	3908	CTTTTAGACCAAGAAATGAGTGAAATAAGAGAGGACATAATGAAAGCTCAGGCTATGTAC	421694
EXP_CD630_420001_425000_s_PSO-60-3098	CD0345	CD0345	putative guanosine 3',5'-bis-pyrophosphate (ppGpp) synthesis/degradation protein	CAJ67162.1	3910	AAGAAAACTTGATAGAACTGAAACAGATAAAAATATAACTGAAATTTTGGAATTAAAACA	421843
EXP_CD630_420001_425000_s_PSO-60-3013	CD0345/6	CD0345/6		CAJ67162.1	3911	TATAAGGATACTAAGGTAGATGATAAAGTAGTTCAGTAAAACTACTTGTAGAAAATTTGC	421928
EXP_CD630_420001_425000_s_PSO-60-2855	CD0346	CD0346	putative phosphoesterase	CAJ67162.1	3912	GCTATAGGTGATTTACATTTTTCAACATCAGTCAATAAGCCAATGAATATCTTTGGAAGT	422086
EXP_CD630_420001_425000_s_PSO-60-2800	CD0346	CD0346	putative phosphoesterase	CAJ67162.1	3913	GAAGTAATTGGGATGGTCATGAAAAGAAAATTATAGATAATTGGAAAGAAGTTGTTAAGG	422141
EXP_CD630_420001_425000_s_PSO-60-2677	CD0346	CD0346	putative phosphoesterase	CAJ67162.1	3914	AAGATTTAGATATAATAAGCAAACTTCCAGGTCAGAAAATACTTATAAAGGGAAATCATG	422264
EXP_CD630_420001_425000_s_PSO-60-2343	CD0346	CD0346	putative phosphoesterase	CAJ67162.1	3917	TTTATTTACAAAGTTATTTGAAGAATATAATGTTGAAAAGGTGATTTATGGTCACTTGCA	422598
EXP_CD630_420001_425000_s_PSO-60-2153	CD0346/7	CD0346/7		CAJ67162.1	3919	TATAAGATACATGATTAAAAATAAATATTTGAGGGATTTCGGTTTTGAGAAAGGAGACAC	422788
EXP_CD630_420001_425000_s_PSO-60-1943	CD0347	CD0347	putative exported protein	CAJ67162.1	3921	TGAGTGGACTTAATAAAATAAAAGAGTCTATGTATTATCACAATTATATTTCTGATGAGA	422998
EXP_CD630_420001_425000_s_PSO-60-1446	CD0347	CD0347	putative exported protein	CAJ67162.1	3926	GCCAGAAACAAGTGTAAAGAAGTTGTAAAAGAATATGAAAATATGCAGATTCCAGAACTT	423495
EXP_CD630_420001_425000_s_PSO-60-1395	CD0347	CD0347	putative exported protein	CAJ67162.1	3927	CCAGAACTTTCTAAGGAGAAGTATACAGAAACATTGAGTAATGCTAGAGATGACGTAAAG	423546
EXP_CD630_420001_425000_s_PSO-60-876	CD0348	CD0348	conserved hypothetical protein (pseudogene)	conserved hypothetical protein (pseudogene)	3931	TATGATGGATTAGTATTTAAATATGTTGAGCGAGGAACTATTGTTGTAATTGAAGGAGAC	424065
EXP_CD630_420001_425000_s_PSO-60-746	CD0348	CD0348	conserved hypothetical protein (pseudogene)	CAJ67163.1	3932	CTCAAATAAAAAACAGAGATTATTATGTAAAAGTAGGACAAGCAAATGCACTTTTAAAAG	424195
EXP_CD630_420001_425000_s_PSO-60-545	CD0348	CD0348	conserved hypothetical protein (pseudogene)	CAJ67163.1	3933	CTTGTGGAAAATCTTACTTAAGCTTTGTCTTAAATTTTTATATAAAAGAAGTATTGAAGA	424396
EXP_CD630_420001_425000_s_PSO-60-294	CD0348	CD0348	conserved hypothetical protein (pseudogene)	conserved hypothetical protein (pseudogene)	3936	GTCTAGGAATTAGAGCAAAATCTGAAGCTATAGTAGTAGTACCATGTTGTCATAAGGAGT	424647
EXP_CD630_420001_425000_s_PSO-60-192	CD0348	CD0348	conserved hypothetical protein (pseudogene)	conserved hypothetical protein (pseudogene)	3937	AACATGGTGTATTTAAAGCTAGATTTGCAGATTTAATAACTGATGGTTTAAGAACATTGT	424749
EXP_CD630_425001_430000_s_PSO-60-4349	CD0350	CD0350	conserved hypothetical protein	CAJ67165.1	3944	GTTAAAGTAATACTTCTGGATACTAACTATAATAAAGATGTTAAACATCAAAATATAGTT	425592
EXP_CD630_425001_430000_s_PSO-60-3459	CD0352	CD0352	putative transcriptional regulator	CAJ67166.1	3953	TTTAAAAAAGATAAGGAAAGAAAAACATCTTAGTTTAGACAAGATTGCACAACTTAGTGG	426482
EXP_CD630_425001_430000_s_PSO-60-3062	CD0352	CD0352	putative transcriptional regulator	CAJ67166.1	3957	AATGGAGAAGATTACATTGTATCTAGTGGAAATTCTATAAGATTTAAAGCTGATGTATCA	426879
EXP_CD630_425001_430000_s_PSO-60-2556	CD0353	CD0353	hypothetical protein	CAJ67167.1	3962	ATATCCTAACAGCTCATACAATTGGAGATGTTCCAACAGGAGAATTTGGAAATTCAAATC	427385
EXP_CD630_425001_430000_s_PSO-60-2462	CD0353	CD0353	hypothetical protein	CAJ67167.1	3963	GGATATAAAAAATGAAAATCTACTTGATGAATTTACTACATTAACAGAAGCAACTCACTG	427479
EXP_CD630_425001_430000_s_PSO-60-2345	CD0353	CD0353	hypothetical protein	CAJ67167.1	3964	GTTGGATATTGAGATAGGAAGTAGTAGTGATAGTTTTAATAATAGTATAGCAATACAGGT	427596
EXP_CD630_425001_430000_s_PSO-60-2291	CD0353	CD0353	hypothetical protein	CAJ67167.1	3965	ACAGGTATTGGCAAAATCATTAATTAGAGTATTTGATTGTGATGAACCTTTGAAGACTTT	427650
EXP_CD630_425001_430000_s_PSO-60-1879	CD0353/4A	CD0353/4A		CAJ67168.1	3969	GCGAGGTCAAAAATGATATTATCTTATTTTGCATTATTAATTAGAGTAGTGCTATTAGCT	428062
EXP_CD630_425001_430000_s_PSO-60-1788	CD0354; 4A		putative membrane protein	CAJ67168.1	3970	ATGAAGAAGGAGATATTTATAAAAATATAGCTTCATCATTTCTATTTTTCTTTATAGGGG	428153
EXP_CD630_425001_430000_s_PSO-60-1550	CD0354; 4A		putative membrane protein	CAJ67168.1	3972	GCTTTTATCAGTTATATTTTTAGGTGAAGGTTTAAGTTTAGCAAAAGTTGCAGGAATCAT	428391
EXP_CD630_455001_460000_s_PSO-60-2877	CD0354	CD0354	putative membrane protein	CAJ67203.1; 0	4237	ACTTTAATACTTGCTCATTTTATATTCAAAGAAAATATAAAAGAAAAAATACCAGGTTCA	457064
EXP_CD630_455001_460000_s_PSO-60-2547	CDO386/387/388	CDO386/387/388		CAJ67204.1	4240	GAAGGAGATTACAAGATGAATTATAAAAAAACTGCCATTGACATTATTGAACAAGTTGGT	457394
EXP_CD630_455001_460000_s_PSO-60-2470	CD0388	bglF	PTS system, beta-glucoside-specific IIabc component	CAJ67204.1	4241	AGCTTTAGAACACTGTTCAACTAGACTACGCTTTAAGTTGATTGATAGAAGTAAAGTCAA	457471
EXP_CD630_455001_460000_s_PSO-60-2074	CD0388	bglF	PTS system, beta-glucoside-specific IIabc component	CAJ67204.1	4245	TTTCCTACCTCTTATGGTAGCTGTAACTACTGCCAATGTATTGAAATGTAATCGTTTAGT	457867
EXP_CD630_455001_460000_s_PSO-60-1801	CD0388	bglF	PTS system, beta-glucoside-specific IIabc component	CAJ67204.1	4248	TTTGGCAATTACTGTTCCAATTACTCTAACTATTTTAGGTCCTTTAGGATATAACGTTGG	458140
EXP_CD630_455001_460000_s_PSO-60-897	CD0388	bglF	PTS system, beta-glucoside-specific IIabc component	CAJ67206.1; 0	4256	AGTATGAATGGAGATGGATTTAAAACATTTGTTAAGACAAGCGATAATGTAAAAGAAGGA	459044
EXP_CD630_455001_460000_s_PSO-60-55	CD0389	bglA	6-phospho-beta-glucosidase	CAJ67208.1; 0	4264	GTTCGAGACCGTTTTAAGGATAAAAACTTTGAGGAAGTTATTTTTCAAGCTATGCATCAT	459886
EXP_CD630_460001_465000_s_PSO-60-4770	CD0389	bglA	6-phospho-beta-glucosidase	CAJ67208.1; 0	4266	CAAATAGTAAAAGAAGAACATGATGATGAAATTATGAAAAAGTATCCAGTAGATTTTATT	460171
EXP_CD630_460001_465000_s_PSO-60-3971	CD0390	bglG	beta-glucoside bgl operon transcription antiterminator	CAJ67208.1; 0	4273	TGTCGACATTTTAAAGATAACACAGGAAATAATAGTAGAGGCAGAAAAGTTATTGAACTC	460970
EXP_CD630_460001_465000_s_PSO-60-3861	CD0390	bglG	beta-glucoside bgl operon transcription antiterminator	CAJ67208.1; 0	4274	CAATTGAAAGGATGCGTAAAGGAATAAAAATTACAAATCGAGTATTTTGGGAAATAAAAA	461080
EXP_CD630_460001_465000_s_PSO-60-3823	CD0390	bglG	beta-glucoside bgl operon transcription antiterminator	CAJ67208.1; 0	4275	CGAGTATTTTGGGAAATAAAAAATTATTATCCAAATGAGTTTAAGGTTGGAATGGTTGCA	461118
EXP_CD630_460001_465000_s_PSO-60-3688	CD0390	bglG	beta-glucoside bgl operon transcription antiterminator	CAJ67208.1; 0	4276	AATGCTATGGCTTCAGATGGAAATTCATATGATACGATTAAGTATGCCAAAGTAATTGGA	461253
EXP_CD630_460001_465000_s_PSO-60-3609	CD0390	bglG	beta-glucoside bgl operon transcription antiterminator	CAJ67208.1; 0	4277	TTTTTTCTTTGAATAGAACCTTAGATAAAAAGAGTATGCATTATATGAGATTTATAACAC	461332
EXP_CD630_460001_465000_s_PSO-60-3479	CD0390	bglG	beta-glucoside bgl operon transcription antiterminator	CAJ67208.1; 0	4278	TCAAATGAAAAGGTCAAATCCAAAAGAAATGTTAATTGCATTAAAAGTTAGAGATTTTTT	461462
EXP_CD630_460001_465000_s_PSO-60-3415	CD0390	bglG	beta-glucoside bgl operon transcription antiterminator	CAJ67208.1; 0	4279	AAGAAATATGGAAAAAAGTTAACAAATGAGGAAATAGCTTTCTTGGTTGTCCATATCGCA	461526
EXP_CD630_460001_465000_s_PSO-60-2093	CD0391	CD0391	asparagine synthetase [glutamine-hydrolyzing]	0	4290	AATGTCAGATATAGAAAAAACAGGTTCATGTGGTTATGAGGAAGAGCGTTTTGATGAATC	462848
EXP_CD630_460001_465000_s_PSO-60-1281	CD0391	CD0391	asparagine synthetase [glutamine-hydrolyzing]	CAJ67209.1	4297	ATGAGATTTTTAATGACTACATTAGTGGAAACTCTGATAATTGGAGAAAGATTTGGATGA	463660
EXP_CD630_460001_465000_s_PSO-60-1050	CD0392	CD0392	Radical SAM-superfamily protein	CAJ67209.1	4299	AGTTGTTTAGATTCTTCTATTTCTTCTGGAGATATTTCATCTACTACTGAAAAAGCTACT	463891
EXP_CD630_460001_465000_s_PSO-60-774	CD0392	CD0392	Radical SAM-superfamily protein	CAJ67209.1	4302	CTTTTTTCTTTTATAAACTTTGCTACATCTATCAATTCATTTATTCTCATTAATGGTTCG	464167
EXP_CD630_460001_465000_s_PSO-60-682	CD0392	CD0392	Radical SAM-superfamily protein	CAJ67209.1	4303	GTCTAAATTGTATTTATTGAAGGCTTCTTTTACTTCATCTACACTTGGCTCATGCTCCAA	464259
EXP_CD630_460001_465000_s_PSO-60-491	CD0392/3	CD0392/3		CAJ67209.1	4304	CTCCATAAATTTAAATTCTTAATTAAAATAACGTTTTTTAAAATCAAGTTTATCAAGTGC	464450
EXP_CD630_460001_465000_s_PSO-60-142	CD0393	CD0393	putative membrane protein	CAJ67209.1	4306	GCAGCTATAGCATAGTTTGTTGGCAAAATAGTTGCAGCTAGATAAATAAAAGCATCTCCT	464799
EXP_CD630_465001_470000_s_PSO-60-4849	CD0393/4	CD0393/4		CAJ67209.1	4308	GTTTTTTTTGTAAAATACAGATTGTACCCATTCAAATGTATATAATTAGAAAAGTAAAAA	465092
EXP_CD630_465001_470000_s_PSO-60-4433	CD0394	ldhA	(R)-2-hydroxyisocaproate dehydrogenase	CAJ67209.1	4313	TCTGGGTCAGTTAATTCTCCAGGATTCATTTTTTTGTTTAAGAACAATCCTTCAGTTTCA	465508
EXP_CD630_465001_470000_s_PSO-60-4272	CD0394	ldhA	(R)-2-hydroxyisocaproate dehydrogenase	(R)-2-hydroxyisocaproate dehydrogenase	4314	TCCATCCTTCATTATAGCTAGAGTATCTTTATTTATCATATGTTTTGTTCCTTCAAGTAA	465669
EXP_CD630_465001_470000_s_PSO-60-4132	CD0394	ldhA	(R)-2-hydroxyisocaproate dehydrogenase	CAJ67210.1	4316	CACTATTTGGATATTGGTCAAATGCAATTACATTAGCTCCTAGGCCTTTGAATAATTTTG	465809
EXP_CD630_465001_470000_s_PSO-60-3742	CD0394	ldhA	(R)-2-hydroxyisocaproate dehydrogenase	CAJ67210.1	4319	GTTGTATAGATATACCATCATACCCTTTAGCTTTAACTACATTTTCTTCAGTCATGTTTT	466199
EXP_CD630_465001_470000_s_PSO-60-3625	CD0394/5	CD0394/5		CAJ67210.1	4320	GTTCTTCATAATCGCGTGCTCCAAATACTAGTATTTTCATATCAATACCCTCCTGTAATT	466316
EXP_CD630_465001_470000_s_PSO-60-3315	CD0394/5	CD0394/5		CAJ67210.1	4323	TTACAATGATAACATGTGTTTTTGAGTTTAGCAATGAAAACTTTTTTTGAAATGTCAAGC	466626
EXP_CD630_465001_470000_s_PSO-60-2762	CD0395	hadA	isocaprenoyl-CoA:2-hydroxyisocaproate CoA-transferase	CAJ67210.1	4327	AAATCTCCAGCATCAGATGATGAAAACCCTATGTTTGAATTAGAAAATGGAAATAAAAAG	467179
EXP_CD630_465001_470000_s_PSO-60-2589	CD0395	hadA	isocaprenoyl-CoA:2-hydroxyisocaproate CoA-transferase	CAJ67211.1	4329	TATAGCTTATGACCAAATAAAAGATAAGTATCCAGGATTAATATTCTCTCAAATATTAGG	467352
EXP_CD630_465001_470000_s_PSO-60-2515	CD0395	hadA	isocaprenoyl-CoA:2-hydroxyisocaproate CoA-transferase	CAJ67211.1	4330	GACCTTTAAAAGATAAACCAGGATTTGACTATACTGCATACTTCGCAAGAGGAGGAGTTA	467426
EXP_CD630_465001_470000_s_PSO-60-2349	CD0395	hadA	isocaprenoyl-CoA:2-hydroxyisocaproate CoA-transferase	CAJ67211.1	4331	TAAAAAAGCTCAAACTGGTAAAGGTGAGAGAGTAACAGTAAGTCTTTTCCATACAGCTAT	467592
EXP_CD630_465001_470000_s_PSO-60-2256	CD0395	hadA	isocaprenoyl-CoA:2-hydroxyisocaproate CoA-transferase	CAJ67211.1	4332	ATACGGAAATGAAATGCCTTTATCAAGAGAAAATCCAAACAGCCCATTAATGACTACATA	467685
EXP_CD630_465001_470000_s_PSO-60-2070	CD0395	hadA	isocaprenoyl-CoA:2-hydroxyisocaproate CoA-transferase	CAJ67211.1	4334	AATGGTTAATCATGTTGAAGATTTAGTTAAGATAGTTGGAGAAGCTATGTTAGAAAAAAC	467871
EXP_CD630_465001_470000_s_PSO-60-1949	CD0395	hadA	isocaprenoyl-CoA:2-hydroxyisocaproate CoA-transferase	CAJ67211.1	4335	TGTGAAGATTTATTAGATGACGAACAAGCTTGGGCAAATGACTTCTTATTTAAGAAAACA	467992
EXP_CD630_465001_470000_s_PSO-60-1808	CD0395	hadA	isocaprenoyl-CoA:2-hydroxyisocaproate CoA-transferase	isocaprenoyl-CoA:2-hydroxyisocaproate CoA-transferase	4337	CCAAAAGTAGGTCAACATACTGTAGAAGTATTAAAATCTTTAGGCTACGATGAAGAGAAA	468133
EXP_CD630_465001_470000_s_PSO-60-1697	CD0395/6	CD0395/6		isocaprenoyl-CoA:2-hydroxyisocaproate CoA-transferase	4338	GATTTTTTAAAAGGAGAATGCTAAAGATGTACACAATGGGATTAGATATAGGTTCAACTG	468244
EXP_CD630_465001_470000_s_PSO-60-1542	CD0396	hadI	activator of 2-hydroxyisocaproyl-CoA dehydratase		4339	GAAAAATTATATGGCAAGACAGGTCTTGCAAGAGAAGATATTAAAAAAGTTGTAGTTACA	468399
EXP_CD630_465001_470000_s_PSO-60-1185	CD0396	hadI	activator of 2-hydroxyisocaproyl-CoA dehydratase	CAJ67212.1	4342	ACATGTACAGTATTTGCAGAGTCTGAGGTTATATCACATTTATCTGAAAATGCAAAAATT	468756
EXP_CD630_465001_470000_s_PSO-60-1093	CD0396	hadI	activator of 2-hydroxyisocaproyl-CoA dehydratase	CAJ67212.1	4343	AGCAAAGAGAGTTTCTAGCCTAGTAAAAAGAATAGGAGTACAAAGAAATGTAGTTATGGT	468848
EXP_CD630_465001_470000_s_PSO-60-1000	CD0396	hadI	activator of 2-hydroxyisocaproyl-CoA dehydratase	CAJ67212.1	4344	AGCTATGGCAAGAGAAATCAACACAGAAATTATTGTACCTGATATACCTCAATTAACTGG	468941
EXP_CD630_465001_470000_s_PSO-60-890	CD0396/7	CD0396/7		CAJ67212.1	4345	AAGAAGTGAAAAATATATAAAAAGAGGGATGAAAATGTCTGAAAAAAAAGAAGCTAGAGT	469051
EXP_CD630_465001_470000_s_PSO-60-742	CD0397	hadB	subunit of oxygen-sensitive 2-hydroxyisocaproyl-CoA dehydratase	CAJ67212.1	4346	TTTCCTCAAGAGTTAGCAGAAGTATTTGACTTAAACGTATTATATCCAGAAAACCAAGCA	469199
EXP_CD630_465001_470000_s_PSO-60-474	CD0397	hadB	subunit of oxygen-sensitive 2-hydroxyisocaproyl-CoA dehydratase	CAJ67212.1	4349	CAAGAGAATTAGATATACCTTTAATAATGATTGATACAACTTTCAATAATGAAGACGAAG	469467
EXP_CD630_465001_470000_s_PSO-60-51	CD0397	hadB	subunit of oxygen-sensitive 2-hydroxyisocaproyl-CoA dehydratase	CAJ67212.1	4353	CATATATAGGATACAAGATGAAAACATTAGCTAAATTTGGAGTTAACATGACAGGTAGTG	469890
EXP_CD630_470001_475000_s_PSO-60-4897	CD0397	hadB	subunit of oxygen-sensitive 2-hydroxyisocaproyl-CoA dehydratase	subunit of oxygen-sensitive 2-hydroxyisocaproyl-CoA dehydratase	4354	CCGTATGACAAAATATAGAGTTGATTCTTTAGTAGAGGGTAAATGTGATGGAGCATTCTA	470044
EXP_CD630_470001_475000_s_PSO-60-4838	CD0397	hadB	subunit of oxygen-sensitive 2-hydroxyisocaproyl-CoA dehydratase	CAJ67213.1	4355	ATCATATGAACAGAAGCTGTAAACTTATGAGTTTAATACAATATGAAATGCAAAGAAGAG	470103
EXP_CD630_470001_475000_s_PSO-60-4707	CD0397	hadB	subunit of oxygen-sensitive 2-hydroxyisocaproyl-CoA dehydratase	CAJ67213.1	4356	GCTCAATTTGAAACAAGAATTCAAGGTTTAGTTGAAGTAATGGAAGAAAGAAAAAAACTT	470234
EXP_CD630_470001_475000_s_PSO-60-4554	CD0398	hadC	subunit of oxygen-sensitive 2-hydroxyisocaproyl-CoA dehydratase	CAJ67213.1	4357	CTGGTAAAAAAGCTATAGGTTGTTTCCCAGTTTATTGCCCAGAAGAAATTATACATGCAG	470387
EXP_CD630_470001_475000_s_PSO-60-4412	CD0398	hadC	subunit of oxygen-sensitive 2-hydroxyisocaproyl-CoA dehydratase	CAJ67213.1	4359	AATAATGCAATCATGTTTAGAATATGGATTAAAAGGTGCTTATGATGAATTATCTGGAGT	470529
EXP_CD630_470001_475000_s_PSO-60-4250	CD0398	hadC	subunit of oxygen-sensitive 2-hydroxyisocaproyl-CoA dehydratase	subunit of oxygen-sensitive 2-hydroxyisocaproyl-CoA dehydratase	4360	AAAACTTGAAGCTGGTGTAAAATACTTAATCAGTGAGTACAAAGGCGTAAAAAGAGAACT	470691
EXP_CD630_470001_475000_s_PSO-60-4206	CD0398	hadC	subunit of oxygen-sensitive 2-hydroxyisocaproyl-CoA dehydratase	CAJ67214.1	4361	GCGTAAAAAGAGAACTTGAAGAAATTTGTGGATATGAAATAGAAGAAGCAAAAATTCATG	470735
EXP_CD630_470001_475000_s_PSO-60-3876	CD0398	hadC	subunit of oxygen-sensitive 2-hydroxyisocaproyl-CoA dehydratase	CAJ67214.1	4363	ATATATCAGTTGTAGCTGACGATTTAGCACAAGAAACAAGACAATTCAGAACAGATGTAC	471065
EXP_CD630_470001_475000_s_PSO-60-3792	CD0398	hadC	subunit of oxygen-sensitive 2-hydroxyisocaproyl-CoA dehydratase	subunit of oxygen-sensitive 2-hydroxyisocaproyl-CoA dehydratase	4364	GATTAGCAAGACAATGGTCAAACATAGAAGGATGTTCATTAGCTTATGACCCTAAGAAAA	471149
EXP_CD630_470001_475000_s_PSO-60-3675	CD0398	hadC	subunit of oxygen-sensitive 2-hydroxyisocaproyl-CoA dehydratase	subunit of oxygen-sensitive 2-hydroxyisocaproyl-CoA dehydratase	4365	TCTGTATGATGAAATTCTGTGACCCAGAAGAATACGATTATCCTTTAGTTAGAAAAGATA	471266
EXP_CD630_470001_475000_s_PSO-60-3604	CD0398	hadC	subunit of oxygen-sensitive 2-hydroxyisocaproyl-CoA dehydratase	subunit of oxygen-sensitive 2-hydroxyisocaproyl-CoA dehydratase	4366	GGAATACCTACTTTATATGTTGAAATCGACCAACAAACTCAGAATAATGAACAAGCCAGA	471337
EXP_CD630_470001_475000_s_PSO-60-3523	CD0398/99	CD0398/99		subunit of oxygen-sensitive 2-hydroxyisocaproyl-CoA dehydratase	4367	GAGATGATGAGTTTAGCGTAAGTTCATTAAAATAAATTTACTATAAAATATGAAAATTGG	471418
EXP_CD630_470001_475000_s_PSO-60-3378	CD0399	acdB	acyl-CoA dehydrogenase, short-chain specific	CAJ67215.1	4368	AGCAGAAATGGATAAAACAGGTGTAATGCCTAAGGAATTAATCAAAAAATTAGCTGATGC	471563
EXP_CD630_470001_475000_s_PSO-60-3168	CD0399	acdB	acyl-CoA dehydrogenase, short-chain specific	CAJ67215.1	4370	ACTTTACAATGGTACTGAAGAGCAAAAACAAAAATACTTAAAAGGTATAGCAACAGGTGA	471773
EXP_CD630_470001_475000_s_PSO-60-2946	CD0399	acdB	acyl-CoA dehydrogenase, short-chain specific	CAJ67215.1	4372	AGATAGAAGTAAAGGACTTAGAGGAACATCAGCGTTTATAGTAGAAAGTAAATGGGATGG	471995
EXP_CD630_470001_475000_s_PSO-60-2876	CD0399	acdB	acyl-CoA dehydrogenase, short-chain specific	CAJ67215.1	4373	GGAGCTCATGAAGATAAGATGGGTATAAGAGGAACTGAAACTTCTGACTTAATATTTGAA	472065
EXP_CD630_470001_475000_s_PSO-60-2669	CD0399	acdB	acyl-CoA dehydrogenase, short-chain specific	CAJ67215.1	4375	ACAAAACAAAGAGTTCAATTTGGTAAGCCTATAGCTAAATTCCAAAATACTCAATTTACT	472272
EXP_CD630_470001_475000_s_PSO-60-2554	CD0399	acdB	acyl-CoA dehydrogenase, short-chain specific	acyl-CoA dehydrogenase, short-chain specific	4376	CACAAAAGAGAGATGCAGGAATGAGAGTTGCTCAAGAATCTGCTATGGCTAAATACTATG	472387
EXP_CD630_470001_475000_s_PSO-60-2454	CD0399	acdB	acyl-CoA dehydrogenase, short-chain specific	acyl-CoA dehydrogenase, short-chain specific	4377	ACTTCACGGTGGATATGGATTTATAAAAGATTATGAAATCGAAAGAATGTACAGAGATGC	472487
EXP_CD630_470001_475000_s_PSO-60-2369	CD0399/400	CD0399/400		acyl-CoA dehydrogenase, short-chain specific	4378	ACATCAGAAGTTCAAAAAATGGTAATTTCATCAAACGTATTAAAATAATAAATAATCTAA	472572
EXP_CD630_470001_475000_s_PSO-60-2199	CD0400	etfB1	electron transfer flavoprotein beta-subunit	electron transfer flavoprotein beta-subunit	4380	CCAAGTATATTAAACCCAGATGATGCAAATGCATTAGAGGAAGCTTTAAAAATTAAAGAT	472742
EXP_CD630_470001_475000_s_PSO-60-1758	CD0400	etfB1	electron transfer flavoprotein beta-subunit	CAJ67216.1	4384	GCAGTAAAAGAGTTAAATACACCTAGATACATGTCTGTTGATAAAATAGTAAAAGCATAT	473183
EXP_CD630_470001_475000_s_PSO-60-1705	CD0400	etfB1	electron transfer flavoprotein beta-subunit	CAJ67216.1	4385	AGCATATAAACATGATGTAAAAGTTTGGACAATTGATGATTTAGATGTAAATAAAGAAGA	473236
EXP_CD630_470001_475000_s_PSO-60-1607	CD0400	etfB1	electron transfer flavoprotein beta-subunit	CAJ67216.1	4386	CATTTACTCCTGAACCAAGAGGAAAAGGAGAAATCTTAGAAGGTAAAGCTGATGAAATAG	473334
EXP_CD630_470001_475000_s_PSO-60-1492	CD0400/1	CD0400/1		CAJ67216.1	4387	ACAAACTATGAATGATATAAAAGATTTAAGTTCTTATAAAAACGTATGGATATTTGCAGA	473449
EXP_CD630_470001_475000_s_PSO-60-872	CD0401	etfA1	electron transfer flavoprotein alpha-subunit	CAJ67216.1	4392	CAGTTAAAACTAAGAAAGATTTAGTATCTCTTACAGATGCAAATGTTATAGTATCAGGTG	474069
EXP_CD630_470001_475000_s_PSO-60-793	CD0401	etfA1	electron transfer flavoprotein alpha-subunit	CAJ67216.1	4393	AGAAGGATTTGAAATGCTTAAGAAATTAGCTGACAAATTAGGTGGAGTAGTTGGTTCTTC	474148
EXP_CD630_470001_475000_s_PSO-60-681	CD0401	etfA1	electron transfer flavoprotein alpha-subunit	electron transfer flavoprotein alpha-subunit	4394	ACAGGAACTACTGTTAAACCAAACCTATATATAGCTTGTGGTATATCAGGAGCAATACAA	474260
EXP_CD630_470001_475000_s_PSO-60-43	CD0401/2	CD0401/2		CAJ67217.1	4400	CTGATGGTATTTATTGTAAGCAAACAATAAATTTTGTATGTAGTTCAATAAATTACTTAA	474898
EXP_CD630_475001_480000_s_PSO-60-4842	CD0402	CD0402	sigma-54-dependent transcriptional regulator		4401	AAAAAGCCTAGAAATATAAATGAATTAGATTCAAATTTTGACAAAACAGAAATACTGACA	475099
EXP_CD630_475001_480000_s_PSO-60-4817	CD0402	CD0402	sigma-54-dependent transcriptional regulator	CAJ67218.1	4402	TAGATTCAAATTTTGACAAAACAGAAATACTGACAGATAGTAAAAAGAAAATAGCTTTCA	475124
EXP_CD630_475001_480000_s_PSO-60-4709	CD0402	CD0402	sigma-54-dependent transcriptional regulator	CAJ67218.1	4403	ATGAAAATAATATAGTTTATTTATTTGAGAAGTCTCTAATATCTGATAAAGTAATTGAAG	475232
EXP_CD630_475001_480000_s_PSO-60-4301	CD0402	CD0402	sigma-54-dependent transcriptional regulator	CAJ67218.1	4407	TATCAGAAGACACAGAGTATATAAGTCAAAGTAAGATTATGGACAATATAAAAAAAGTTG	475640
EXP_CD630_475001_480000_s_PSO-60-3658	CD0402	CD0402	sigma-54-dependent transcriptional regulator	CAJ67218.1	4412	AGAAGAATATTCTTGGCCAGGAAACATAAGAGAATTAAAAAACATCATTGAAAGATTTGT	476283
EXP_CD630_475001_480000_s_PSO-60-3492	CD0402	CD0402	sigma-54-dependent transcriptional regulator	CAJ67219.1	4414	GGAATTATGAATCTTAATGATGCATATAAAATAGTGGACCAAATAATGATAAGTAAGGCT	476449
EXP_CD630_475001_480000_s_PSO-60-3182	CD0403	fba	putative fructose-bisphosphate aldolase	CAJ67219.1	4417	CAGAACCTAAAACATCATCTATCTTGCTTTCAACTACAGCTTGTATAGCATCTCTACCAG	476759
EXP_CD630_475001_480000_s_PSO-60-3058	CD0403	fba	putative fructose-bisphosphate aldolase	CAJ67219.1	4418	AGTCATAGCTAGTCTTAAGTCAGTATCCATGTTTATTTTACAAACAGCCATAGAAGATGC	476883
EXP_CD630_475001_480000_s_PSO-60-1978	CD0403/4	CD0403/4		CAJ67220.1	4427	AATTCACTAAAAATTTAAAATAAAGGAGATAAACTATGCCACAGATAAAAATAAGAGGAA	477963
EXP_CD630_475001_480000_s_PSO-60-1367	CD0405	CD0405	putative RNA pseudouridine synthase	CAJ67220.1	4432	ATGACCCAACAGTATTAGATTTAATTGATTTATCATACTTAGCTTTTGAACCATTTCCTG	478574
EXP_CD630_475001_480000_s_PSO-60-1303	CD0405	CD0405	putative RNA pseudouridine synthase	CAJ67220.1	4433	AAGGTTAGATAAAGACACAGAGGGATTATTAGTTTTAACTAATGATGGAAAGCTTTCTCA	478638
EXP_CD630_475001_480000_s_PSO-60-981	CD0405	CD0405	putative RNA pseudouridine synthase	CAJ67221.1	4436	ATGGGCAATTTAAAATTGGATGAAAGTTTAGAGTTAGGTGAGTATAGAGAGTTAACAGAT	478960
EXP_CD630_475001_480000_s_PSO-60-578	CD0406	CD0406	putative tRNA (Uracil-5-)-methyltransferase	CAJ67221.1	4439	AGTTATGGATTTATTTTTAAAGCAAGATTTATTTGGATTTCAGTTTTTAGGGATAGAAGG	479363
EXP_CD630_475001_480000_s_PSO-60-375	CD0406	CD0406	putative tRNA (Uracil-5-)-methyltransferase	CAJ67221.1	4440	AAGACTTCTCAAAGATATTAGTTTCTAGTGTAGAGTTTTTCAATGAAAAAAAGCTTCCTT	479566
EXP_CD630_475001_480000_s_PSO-60-91	CD0406	CD0406	putative tRNA (Uracil-5-)-methyltransferase	CAJ67221.1	4442	AGAGTATTGTATGGAAGAGATTATATACAAGAAGAAATTTTAGGTCTTAAGTTTAAGATC	479850
EXP_CD630_520001_525000_s_PSO-60-554	CD0441	rocR	putative arginine utilization sigma-54 dependent regulatory protein	CAJ67260.1	4858	ATGAAATATTGGAAAATATTGATGAAGGGGTACATTTTGTTAATAAAGACGGGAAAACTA	524387
EXP_CD630_520001_525000_s_PSO-60-85	CD0441	rocR	putative arginine utilization sigma-54 dependent regulatory protein	CAJ67260.1	4863	CAAGTCTGATGCTTCAGTATTTATATACGGTGAAACTGGAACGGGTAAAGAGTTATTTAG	524856
EXP_CD630_525001_530000_s_PSO-60-4738	CD0441	rocR	putative arginine utilization sigma-54 dependent regulatory protein	CAJ67260.1	4866	GAATTATTGCAACGACAAATGAAAGTCCAAAGGTAATTTTAAACGAGCATAAAATGCGAA	525203
EXP_CD630_525001_530000_s_PSO-60-4510	CD0441	rocR	putative arginine utilization sigma-54 dependent regulatory protein	CAJ67260.1	4868	ACGATTGGCAAGGTAACATAAGAGAGCTAGAAAACATAATTTATTGTACTATGAGTATGA	525431
EXP_CD630_525001_530000_s_PSO-60-3859	CD0442	CD0442	putative oxidoreductase	CAJ67262.1	4874	AGAAAGAAGGTATAGAAATAGTATCTGTTTGTAGTAGAAGTACTTCAGGGAAAAGTATGT	526082
EXP_CD630_525001_530000_s_PSO-60-3586	CD0442	CD0442	putative oxidoreductase	CAJ67263.1	4877	CAGATTTAGCTAAAAAAATGGATGAAGTTGCAAAGGAAAATGGAGTAAGTATACTTGGAA	526355
EXP_CD630_525001_530000_s_PSO-60-3489	CD0442	CD0442	putative oxidoreductase	CAJ67263.1	4878	ATTGGCACTTTCAGGTACTTGTGAAGAAGTTACTAGTATAAAAGCTAAGAGAGTAAATGA	526452
EXP_CD630_525001_530000_s_PSO-60-2566	CD0443	CD0443	conserved hypothetical protein	conserved hypothetical protein	4886	ACTCATGATTATGGTAAATGTATACCAGAGTTACTCCAAATAGGAATCCAAGCTAAAGAA	527375
EXP_CD630_525001_530000_s_PSO-60-2456	CD0444	CD0444	putative pyridoxal-phosphate dependent enzyme	CAJ67264.1	4887	TGAGTTATCAAGCTGTTATGGGAAGAAATAACGAAATAATGAAAAATGCAATCGGATTGG	527485
EXP_CD630_525001_530000_s_PSO-60-2248	CD0444	CD0444	putative pyridoxal-phosphate dependent enzyme	putative pyridoxal-phosphate dependent enzyme	4889	ATTAGCTAGAAAATGTGCTAAAGAAGGTAAAGGAGCTAGAATATTTGTAAAAGATGAAGC	527693
EXP_CD630_525001_530000_s_PSO-60-1273	CD0444	CD0444	putative pyridoxal-phosphate dependent enzyme	CAJ67265.1	4898	AGAAATTGCAGGAGTAAACTTAATATTACCAGAAAGACCAGAATTATTGAAATGTGTTGA	528668
EXP_CD630_525001_530000_s_PSO-60-943	CD0445	oraS	D-ornithine aminomutase S component	CAJ67265.1	4901	AGAAAACATCTTCAAGAACTGAGTGATGATGAGTTAAAAGAAAGGTTTTGGAGTTTAGCT	528998
EXP_CD630_525001_530000_s_PSO-60-776	CD0445	oraS	D-ornithine aminomutase S component	D-ornithine aminomutase S component	4902	TATTTTAGAAGGGGTTATGGAAAGAGGTCTTATAGGTAAAGGAGCAGGGCATGTAGTTTA	529165
EXP_CD630_525001_530000_s_PSO-60-543	CD0446	oraE	D-ornithine aminomutase E component	D-ornithine aminomutase S component	4904	AAAACGAAGAGGTTGGGTTTGGAGAGAACACTTGGAAAATCTTGAAATGGGACCTTTTAA	529398
EXP_CD630_525001_530000_s_PSO-60-253	CD0446	oraE	D-ornithine aminomutase E component	D-ornithine aminomutase E component	4907	CACAAGGTATAGGTGGAGTTCCAATAACAAGAAAACAAGTAAGAGCTCAAAGGAAGGCTC	529688
EXP_CD630_525001_530000_s_PSO-60-192	CD0446	oraE	D-ornithine aminomutase E component	CAJ67266.1	4908	TGATTTTATAGAAGAAGAAGTTGGTAGACCTATTAATTACCATTCATATGTAAGTGGTGT	529749
EXP_CD630_530001_535000_s_PSO-60-4115	CD0446	oraE	D-ornithine aminomutase E component	CAJ67267.1	4917	AAATGGAACTAAAATTAAGCCTGAAATGGAATGGTGTGCAGATGGAATTGTAATGATAAC	530826
EXP_CD630_530001_535000_s_PSO-60-3804	CD0446	oraE	D-ornithine aminomutase E component	CAJ67267.1	4920	CAGCTACGGTTGGAGAAGATGAACATTCAGTTGGTTTAAGAGAAATAATAGATATAAAAC	531137
EXP_CD630_530001_535000_s_PSO-60-3595	CD0446	oraE	D-ornithine aminomutase E component	CAJ67267.1	4922	ATGAAAAAATTACACGATTATTGTGTAGAAAAAGGTATAAGAGATAAAGTAATGATTGCG	531346
EXP_CD630_530001_535000_s_PSO-60-3321	CD0447	CD0447	putative component of D-ornithine aminomutase	CAJ67267.1	4925	CGATATTAATACTAACAATCCTATATTTTTGGGTCAAGGTCAAGCTCCAACAACAGTGTT	531620
EXP_CD630_530001_535000_s_PSO-60-3075	CD0447	CD0447	putative component of D-ornithine aminomutase	putative component of D-ornithine aminomutase	4927	GGCTGGAGCTGTTATTCGTCAAATAACATCAGGTAGAATTAAAAGAACTGATTTAAATAA	531866
EXP_CD630_530001_535000_s_PSO-60-2965	CD0447	CD0447	putative component of D-ornithine aminomutase	putative component of D-ornithine aminomutase	4928	ATGGAGAAAGAGATACAGCTATTTATAATGCAGAAATGATAGCTTCTATGAATCTAGGCA	531976
EXP_CD630_530001_535000_s_PSO-60-2282	CD0447	CD0447	putative component of D-ornithine aminomutase	CAJ67268.1	4935	AAAGTCAAAATTGCAGAAGGGAAAGATTTAACAGAAGTAAGATATATAGTTGGTACAGGG	532659
EXP_CD630_530001_535000_s_PSO-60-2100	CD0447	CD0447	putative component of D-ornithine aminomutase	CAJ67268.1	4937	TATGGCATCTATGGGTGTTTTATCTAAAAAATATGAAGAAGCATCTCTTAAGCTCCTGTT	532841
EXP_CD630_530001_535000_s_PSO-60-1955	CD0448	CD0448	putative amino acid racemase	CAJ67268.1	4938	TTTCGCAGATGTGTCATGAAAGAAATATTAAGATATCTTTTGTTACTAAATCATTTTGTG	532986
EXP_CD630_530001_535000_s_PSO-60-1090	CD0448	CD0448	putative amino acid racemase	CAJ67270.1	4946	GGCAAGTTCAGACCACATGATACTAGATGTAAGTAACACAAAATATGATTATAAATTAGG	533851
EXP_CD630_530001_535000_s_PSO-60-890	CD0449	CD0449	Na+/H+ antiporter	CAJ67270.1	4948	AAGTCTGTTTGATGCAATGATACCAATTACTTGTTTGATATTATTTTTAAGTCTAGGAGT	534051
EXP_CD630_530001_535000_s_PSO-60-778	CD0449	CD0449	Na+/H+ antiporter	CAJ67270.1	4949	GCAGGACTTGTGGCTGTATATAGACTTGGATTTAAATGGAAAGAGTTAGAATTAAGTATG	534163
EXP_CD630_530001_535000_s_PSO-60-587	CD0449	CD0449	Na+/H+ antiporter	CAJ67270.1	4951	TATTTTTTTAGTAGCATCAACATTAGTCTGTGCAATAGTATCTCTTGCGACAGGTTCATC	534354
EXP_CD630_530001_535000_s_PSO-60-394	CD0449	CD0449	Na+/H+ antiporter	CAJ67270.1	4953	ACGACTAACTTAGCTCCAGCAATGGCAGGAACAGATTTGTTTACACATATAAAATATATG	534547
EXP_CD630_530001_535000_s_PSO-60-166	CD0449	CD0449	Na+/H+ antiporter	CAJ67270.1	4955	GTAATTGGATTAGTTGTATTTAAAGTTCCTGCTATACCAGGGCTTATAGTAGGTGCTGTA	534775
EXP_CD630_535001_540000_s_PSO-60-4743	CD0449	CD0449	Na+/H+ antiporter	CAJ67271.1	4958	AGAGGTATACATCCTAAGATGTTGTCGAGAGCTTTAGAAGATAGTGGAACTTTAACTTCT	535198
EXP_CD630_535001_540000_s_PSO-60-4733	CD0449	CD0449	Na+/H+ antiporter	CAJ67271.1	4959	ATCCTAAGATGTTGTCGAGAGCTTTAGAAGATAGTGGAACTTTAACTTCTCCATTAGTAC	535208
EXP_CD630_535001_540000_s_PSO-60-3449	CD0451	CD0451	conserved hypothetical protein	CAJ67272.1	4971	AACACGTTTTTATATTCAAGATATAGAAAAAGCCATACCTTTTTATGAGAATCTTTTAAA	536492
EXP_CD630_535001_540000_s_PSO-60-3405	CD0451	CD0451	conserved hypothetical protein	CAJ67272.1	4972	ATGAGAATCTTTTAAAAGAAAAATGTTCTTTGCGTTTTTCCTATAAAGAAGTTGGGTTGG	536536
EXP_CD630_535001_540000_s_PSO-60-3206	CD0451	CD0451	conserved hypothetical protein	CAJ67272.1	4974	AGTAAGAGATAAGAAAAAAGTTCCTACAGGATATAATATGACATTGAGACATCCAGATGG	536735
EXP_CD630_535001_540000_s_PSO-60-1147	CD0454	CD0454	AraC-family transcriptional regulator	CAJ67273.1	4993	AATGTCATAACTGCTATTGACTATATAGAGGAGCATTTATCAGAAAAGCTGGATTTAGAT	538794
EXP_CD630_535001_540000_s_PSO-60-958	CD0454	CD0454	AraC-family transcriptional regulator	CAJ67274.1	4995	TCAAAGAAACCAATTATTGAAATTGCATTGATAGCTGGATATGAAAGTCAACAGGCATTC	538983
EXP_CD630_535001_540000_s_PSO-60-884	CD0454	CD0454	AraC-family transcriptional regulator	CAJ67274.1	4996	AGCTATGTATAAAAAATCTCCAAATAAATATAGGAAAGAACAAGAATTTTATCCTTTGCA	539057
EXP_CD630_535001_540000_s_PSO-60-756	CD0454	CD0454	AraC-family transcriptional regulator	CAJ67274.1	4997	AACTTGCAAGTATGTCTGACATACCATTATGGATGAATTTAGTGAGATTAGTCATAGATG	539185
EXP_CD630_535001_540000_s_PSO-60-564	CD0454	CD0454	AraC-family transcriptional regulator	CAJ67274.1	4999	TTGATTTTTTTGGAATACATCCACAGTATCGTAATTCAGACATTGCACAAGTGTTTTTGA	539377
EXP_CD630_540001_545000_s_PSO-60-4788	CD0455	CD0455	conserved hypothetical protein	CAJ67275.1	5006	CAATTGCCAGTATGTTTTATGATTATGAAATCGGAAAAGCTGGATATGATGCTCCAATAG	540153
EXP_CD630_540001_545000_s_PSO-60-4677	CD0455	CD0455	conserved hypothetical protein	CAJ67275.1	5007	GAAAATTAGAATATGCACTAGAAAGTTCCATTAATATACAAGATGATATTCTTCAAAAAG	540264
EXP_CD630_540001_545000_s_PSO-60-4567	CD0455	CD0455	conserved hypothetical protein	CAJ67275.1	5008	CAAAAGGAACAAAATCAAATTATTAGAAATGATAAAGCTGATACACTGATTATTCAAGGG	540374
EXP_CD630_540001_545000_s_PSO-60-4416	CD0455	CD0455	conserved hypothetical protein	CAJ67275.1	5010	TTATCCTATCACCTAATAAAGTCTTTGGAGACTATATTTCCAATGTCCTTCCTGAGCTTG	540525
EXP_CD630_540001_545000_s_PSO-60-4310	CD0455	CD0455	conserved hypothetical protein	CAJ67275.1	5011	ACAATTAGATAGAGTTATTAATTTTGAAAGTGAGAAAGACCCATTAGAAATAAATGATGC	540631
EXP_CD630_540001_545000_s_PSO-60-3995	CD0455	CD0455	conserved hypothetical protein	CAJ67275.1	5014	AAAGGTAAAAAGTATACTTAAAAGTTTGAATGGAATGTTGACAATAAAAAATACTCTTAC	540946
EXP_CD630_540001_545000_s_PSO-60-3744	CD0455	CD0455	conserved hypothetical protein	conserved hypothetical protein	5016	CTGTAATAAACTTACTTTTTAAGTGTAAAAAGACTATTCTTGGAGATTTTGGACAATTGG	541197
EXP_CD630_545001_550000_s_PSO-60-4159	CD0458	CD0458	putative beta-lactamase	CAJ67283.1	5061	AAAATTGGAATAAAAATCTTAGTTTAGAAGAGGCATTTAAGGAGTCTTGTGTTTGGTACT	545782
EXP_CD630_545001_550000_s_PSO-60-4005	CD0458	CD0458	putative beta-lactamase	CAJ67283.1	5063	CGATTTAAAAAATGGAAAGGGACATTTAAATGGATTTTGGTTAGAATCTTCATTACAAAT	545936
EXP_CD630_545001_550000_s_PSO-60-3825	CD0458	CD0458	putative beta-lactamase	CAJ67283.1	5065	AAATGTATATGGAAAAACTGGAACAGGATTTGATGAAAAAAATAAACGTGTGGATGCATG	546116
EXP_CD630_545001_550000_s_PSO-60-3263	CD0459	CD0459	ABC transporter, ATP-binding protein	CAJ67283.1	5070	TGAAAATCTCACAAAAATATATGGTTCAAATCAAACCAGAGTGACAGCCCTTAATAATGT	546678
EXP_CD630_545001_550000_s_PSO-60-3056	CD0459	CD0459	ABC transporter, ATP-binding protein	CAJ67283.1	5071	GGAAGAAGCTCTTGCAGTTTTTAGACGTAGAAAAGTAGGTCTTATTTATCAATTTTATAA	546885
EXP_CD630_545001_550000_s_PSO-60-2688	CD0459	CD0459	ABC transporter, ATP-binding protein	CAJ67283.1	5075	TTACTCATGATGAGAAAATAGCACTAGAGGCAAATCGTATTGTAACTATGGAAGATGGAG	547253
EXP_CD630_545001_550000_s_PSO-60-2369	CD0460	CD0460	ABC transporter, permease protein	ABC transporter, permease protein	5078	TCTTCAGTTGATGATGTAATGGTAAAAGGACAATGGTATGTAGGCAAAATTAATGATGAG	547572
EXP_CD630_545001_550000_s_PSO-60-2213	CD0460	CD0460	ABC transporter, permease protein	ABC transporter, permease protein	5080	GCTAATGAAATTGCATTATCAAAACAATATTTTGAGAATAATCCAAGTGTAAAAATTGGT	547728
EXP_CD630_545001_550000_s_PSO-60-1805	CD0460	CD0460	ABC transporter, permease protein	CAJ67284.1	5083	TTAGTCTTTTCACCAGAACAGAAAGCATCTATGAGTAGTATATCAAAATTTTCAACTCCT	548136
EXP_CD630_545001_550000_s_PSO-60-1693	CD0460	CD0460	ABC transporter, permease protein	CAJ67284.1	5084	TTTACAACGCGTTTTCACTGTCTGCAAATGCTAGACTTACTCAGTTAGGGATATTATCTA	548248
EXP_CD630_545001_550000_s_PSO-60-1346	CD0460	CD0460	ABC transporter, permease protein	CAJ67284.1	5087	CAAGGAGATAGTGTTAAAATCAAAAAGTCGCATAAATATTCATTAGGAAAGATATTTGGA	548595
EXP_CD630_545001_550000_s_PSO-60-1249	CD0460	CD0460	ABC transporter, permease protein	CAJ67284.1	5088	GTAAAAAATCTTATCGTACTGCAACAATATCTTTAACATTATCTTTTTTATTACTTACAT	548692
EXP_CD630_545001_550000_s_PSO-60-1164	CD0460	CD0460	ABC transporter, permease protein	CAJ67284.1	5089	AGAAGGAGCAAAAGCTGTTTATGGAAGTGATAATTATAAGGACCAAAGAGATATAGCAGT	548777
EXP_CD630_545001_550000_s_PSO-60-675	CD0460	CD0460	ABC transporter, permease protein	CAJ67284.1	5094	ATATGACGAAGATAAAGGGGATTATACTTACAACATGAAAGTGGGAGCTATTACAAGCAC	549266
EXP_CD630_545001_550000_s_PSO-60-345	CD0460	CD0460	ABC transporter, permease protein	CAJ67284.1	5097	CATGAATTTAATAGTAGGCTTTATTACAGGTTTATTGGCTATGATTGGATTATCAAATGT	549596
EXP_CD630_545001_550000_s_PSO-60-47	CD0460	CD0460	ABC transporter, permease protein	CAJ67284.1	5100	GGTTTTACTATATTGATACTTTTTATTGTAATAGCATCATATATGACAGGATACAAGCAG	549894
EXP_CD630_550001_555000_s_PSO-60-4706	CD0461	CD0461	two-component sensor histidine kinase	CAJ67284.1	5102	CATGTAGAGTACCATTTTGACGTTCTATAATAGACTTTGATAGAGCAAGCCCTATACCAA	550235
EXP_CD630_550001_555000_s_PSO-60-4408	CD0461	CD0461	two-component sensor histidine kinase	two-component sensor histidine kinase	5105	CTCGATAGTAAATGTCTGATGTTTTTCTCTTAAAGAACCTTCTATAGGCTCAATTGCATA	550533
EXP_CD630_550001_555000_s_PSO-60-4252	CD0461	CD0461	two-component sensor histidine kinase	two-component sensor histidine kinase	5106	AAGTCTTGAGATTTGATTTGTAAGTCTGTTAATATAATCTATTTCTTTATCTGGACAATT	550689
EXP_CD630_550001_555000_s_PSO-60-3476	CD0462	CD0462	two-component response regulator	CAJ67286.1	5114	ATCATTTACGAAATTACCATCTACATCCCAGAGCATTTCTAGTAACTTTGTACGAGTCAT	551465
EXP_CD630_550001_555000_s_PSO-60-3216	CD0462	CD0462	two-component response regulator	CAJ67286.1	5116	GTTTAACCACATAGTCATCTGCACCCATATCTAATCCACGTATAATGTCTTTTTCATCAT	551725
EXP_CD630_550001_555000_s_PSO-60-2962	CD0462/3	CD0462/3		CAJ67286.1	5118	CCAAATGTAATTGTATCATCATCTTCTAAAAGAAGTATTTTAGCCATTTACTTTTAATCC	551979
EXP_CD630_550001_555000_s_PSO-60-2761	CD0463	CD0463	TetR-family transcriptional regulator	CAJ67286.1	5120	AAAGAGCAAGAGTTGTTTCAATAAATTTTTCCTCATCTATATTAAAGTTGTTCAGGTATG	552180
EXP_CD630_550001_555000_s_PSO-60-2616	CD0463	CD0463	TetR-family transcriptional regulator	CAJ67286.1	5122	CCTAATACTTCTATCATTTTTTCCAATTTCAAACATTCCTTGTATTTCATCAAACATAAA	552325
EXP_CD630_550001_555000_s_PSO-60-2413	CD0463	CD0463	TetR-family transcriptional regulator	TetR-family transcriptional regulator	5123	TTTTTTCAAACCCTGTTTTGCCTTTTGCACTTTCTATTTTAACATTATCCCAAAGTCTTT	552528
EXP_CD630_550001_555000_s_PSO-60-1702	CD0464	CD0464	putative hydrolase	CAJ67287.1	5130	CTTTTATTATAGGAGAGAAGGATAGACCTGGGTTTAAGAAGTTTATTGGAAAGGCAATTT	553239
EXP_CD630_550001_555000_s_PSO-60-1542	CD0464	CD0464	putative hydrolase	CAJ67287.1	5131	CATGATTTTTGAAGATGTATTATTTGCAGGTGATTTAGTCAAAAATAAGAATGGAAATAT	553399
EXP_CD630_560001_565000_s_PSO-60-4655	CD0469/70	CD0469/70		CAJ67293.1	5196	CTATTTGTATAGGGTATTATATTATGTTTTTAAGCTAGTTTTACTATCTTCTATGTTTAT	560286
EXP_CD630_560001_565000_s_PSO-60-4483	CD0470	blaR	putative beta-lactamase-inducing penicillin-binding protein	CAJ67293.1	5198	AGATAATGTTATCTTAGATGCTGAACTACCATTAGAATAATCTTTGCTTTGAATATTTGT	560458
EXP_CD630_560001_565000_s_PSO-60-4408	CD0470	blaR	putative beta-lactamase-inducing penicillin-binding protein	CAJ67293.1	5199	ATTTTCATTTTTTTCCACATAACCTATAAACCAACCATTTACATCTTTTCCATTTATATT	560533
EXP_CD630_560001_565000_s_PSO-60-3864	CD0470	blaR	putative beta-lactamase-inducing penicillin-binding protein	CAJ67294.1	5204	GATTTTAAATCATACATAACAAAACTTCCATCAAAACCTTTAAAATACTGACTTAAGTCC	561077
EXP_CD630_560001_565000_s_PSO-60-2947	CD0470	blaR	putative beta-lactamase-inducing penicillin-binding protein	CAJ67295.1	5213	GCTTCCAAGTTGATTAAAAGTATATAAATAGTTAAATACATTTCCAAGATTAATATATTT	561994
EXP_CD630_560001_565000_s_PSO-60-2910	CD0470	blaR	putative beta-lactamase-inducing penicillin-binding protein	CAJ67295.1	5214	ACATTTCCAAGATTAATATATTTAAGAGGGACAAATGGAATTATTAACATTATAAGCAAT	562031
EXP_CD630_560001_565000_s_PSO-60-2608	CD0471	blaI	penicillinase repressor	CAJ67296.1	5217	AGAGTACCATTATAAAAACGATTTAAAAAAGAACTACTTTCTGTAGCTACGTATTCTTCT	562333
EXP_CD630_560001_565000_s_PSO-60-2460	CD0471	blaI	penicillinase repressor	CAJ67296.1	5218	GAATTGTTTTAGGACTCCATGTACTTGTTTCTACCAACTTTTCAATTACTTCAGTAGTGC	562481
EXP_CD630_560001_565000_s_PSO-60-2356	CD0471/2	CD0471/2		CAJ67296.1	5219	GCTTCTGAAATATGTGGTAACTTTTTCATACTATACCTCCTTCTACTTACATTTGTAATA	562585
EXP_CD630_565001_570000_s_PSO-60-4885	CD0474/5	CD0474/5		CAJ67297.1	5242	ATCAACCGTTTATAATCTCGAACATTTTTTTTATATCTTCTGATGCCATTTCAAATTTTG	565056
EXP_CD630_565001_570000_s_PSO-60-4694	CD0475	CD0475	conserved hypothetical protein	CAJ67297.1	5244	TTAGTAATCATATTAAAAGATTTTTTTGCAACATCTCCCATTAACATTACTACCTCTAGG	565247
EXP_CD630_565001_570000_s_PSO-60-4071	CD0476	CD0476	hypothetical protein	CAJ67297.1	5250	CGTCTTTATGAACATAAATTAAGTACTCATAAGAGAAATCTTCCTTTTGACCTAAATTGC	565870
EXP_CD630_565001_570000_s_PSO-60-4020	CD0476	CD0476	hypothetical protein	hypothetical protein	5251	CTAAATTGCCAAGTGTTATTTCATTAAAAAAAGGTTTTTTAGAGTAAGCATTATTTTTCA	565921
EXP_CD630_565001_570000_s_PSO-60-3907	CD0476/76A	CD0476/76A		hypothetical protein	5252	AATCTATTTAAAGAATATCCTCGGAAAAGCTCAGTTCTATTTAAAATCATAAGGAAAACC	566034
EXP_CD630_565001_570000_s_PSO-60-2700	CD0478	spaF	putative lantibiotic ABC transporter,ATP-binding protein	CAJ67298.1	5263	CAATGTTTCTCTACAAATTGAACGAAATAGTATATATGGACTTTTAGGACCAAATGGAGC	567241
EXP_CD630_565001_570000_s_PSO-60-2575	CD0478	spaF	putative lantibiotic ABC transporter,ATP-binding protein	CAJ67298.1	5264	TTGATAGAAAGCCTTGGAAACGAGAATCTCTTGCAAAAATAGGTTCTTTAATAGAATCCC	567366
EXP_CD630_565001_570000_s_PSO-60-2487	CD0478	spaF	putative lantibiotic ABC transporter,ATP-binding protein	CAJ67298.1	5265	GGAAAATTTGTTAGTACATACAAAAATATTGGGAATACCTAAAGATAAAATTTATGAAGT	567454
EXP_CD630_565001_570000_s_PSO-60-2408	CD0478	spaF	putative lantibiotic ABC transporter,ATP-binding protein	CAJ67298.1	5266	AAAAATACAGGTAAAAAGAGAGCTTCACAATTTTCTATGGGTATGAAACAAAGGTTAGGA	567533
EXP_CD630_565001_570000_s_PSO-60-2073	CD0478/9	CD0478/9		CAJ67298.1	5269	ACAAAACAGATGAATGCTTTACAATCAGAACTTTTAAAGTATAAAAGAACATTTATGGGT	567868
EXP_CD630_565001_570000_s_PSO-60-1980	CD0479	spaE	putative lantibiotic ABC transporter, permease protein	CAJ67298.1	5270	GCATATGCATTTATAATGCAATCAACACTCATGCAAAATCCATTATCTCAAACAACTTCT	567961
EXP_CD630_565001_570000_s_PSO-60-1876	CD0479	spaE	putative lantibiotic ABC transporter, permease protein	CAJ67298.1	5271	ATTTTTATTTCTGCCTATTGGATTTGCATTGTTTGCTACTTTGGTAGCTTTCCAGGAAAA	568065
EXP_CD630_565001_570000_s_PSO-60-1768	CD0479	spaE	putative lantibiotic ABC transporter, permease protein	CAJ67299.1	5272	GACACTTTGGATTAATAAAGTTATAGCTATGGCAGTCTACAGTTTTATTTCAACGCTAGT	568173
EXP_CD630_565001_570000_s_PSO-60-1695	CD0479	spaE	putative lantibiotic ABC transporter, permease protein	CAJ67299.1	5273	ACAATTATAACTGGTTTAATATTGAAAGCTGGTCCAGTTCCTTTTGGACAGATTATAGGG	568246
EXP_CD630_565001_570000_s_PSO-60-1577	CD0479	spaE	putative lantibiotic ABC transporter, permease protein	CAJ67299.1	5274	CTACATGGAAAGGTATGTTCCTAAGTATGGGAGTTGGAGCTTTAGGTATGATATTTGGTG	568364
EXP_CD630_565001_570000_s_PSO-60-1469	CD0479	spaE	putative lantibiotic ABC transporter, permease protein	putative lantibiotic ABC transporter, permease protein	5275	CAGTTAGAATGGTATGCCCAATCATCAACATACATCCTAACGGTACTATATTAGAAGCTG	568472
EXP_CD630_565001_570000_s_PSO-60-1202	CD0480	spaG	putative lantibiotic ABC transporter, permease protein	CAJ67300.1	5278	GGTTTTTTATCTCACAACTAAATCTGGAAGTACACAAGAATTTGCTTTTGAAGGATTTTT	568739
EXP_CD630_565001_570000_s_PSO-60-148	CD0481	spaR	putative lantibiotic resistance two-component response regulator	CAJ67301.1	5287	CTTATGGCAAGGATTGAAGCTAATCTGCGTAGGGAAAAGCGTTCACAGTATATCAATGAA	569793
EXP_CD630_570001_575000_s_PSO-60-4904	CD0481	spaR	putative lantibiotic resistance two-component response regulator	CAJ67302.1	5289	ATTCTGAAGGTGATTCCTCAACTGTTGTTGAACGAGTAAAAAAAATACGAGCTAAGTTTT	570037
EXP_CD630_570001_575000_s_PSO-60-4148	CD0482	spaK	putative lantibiotic resistance two-component sensor kinase	putative lantibiotic resistance two-component sensor kinase	5296	CCAAGAAGATAAAAGAAAAGGACCTTGATTTTGAAATCGACTATTATTCAGATAATGAAC	570793
EXP_CD630_570001_575000_s_PSO-60-4099	CD0482	spaK	putative lantibiotic resistance two-component sensor kinase	putative lantibiotic resistance two-component sensor kinase	5297	AGATAATGAACTCGGTAAACTTTGTAGTGCATTTTCTGAAATGAAAGACGAATTAAAAGG	570842
EXP_CD630_570001_575000_s_PSO-60-3953	CD0482	spaK	putative lantibiotic resistance two-component sensor kinase	putative lantibiotic resistance two-component sensor kinase	5298	TTATTTTGGGATATACAGATGCACTTATTGGTAATAATACAGATGACAATGAAAAACTTC	570988
EXP_CD630_570001_575000_s_PSO-60-3910	CD0482	spaK	putative lantibiotic resistance two-component sensor kinase	CAJ67303.1	5299	TGACAATGAAAAACTTCATAGGTATCTTACAGTGATAAGAGAAAATACAGAAAAAAGTGC	571031
EXP_CD630_570001_575000_s_PSO-60-3825	CD0482	spaK	putative lantibiotic resistance two-component sensor kinase	CAJ67303.1	5300	ACGTCTGACTTAGAAAAGTCAAATATACAATTAAATCTTGTTCCTATAAATTTACCTGAA	571116
EXP_CD630_570001_575000_s_PSO-60-3656	CD0482	spaK	putative lantibiotic resistance two-component sensor kinase	CAJ67303.1	5301	ATAGGTTGACACGAATTTTTGATAATATCATATCCAACAGTCTGCAATACACTCCATCAG	571285
EXP_CD630_570001_575000_s_PSO-60-3579	CD0482	spaK	putative lantibiotic resistance two-component sensor kinase	CAJ67303.1	5302	ACTGTAAAGGATGAAAAAAATTGTATTTCTTATGAGATTTGTGATTCTGGTAGAGGGTTT	571362
EXP_CD630_570001_575000_s_PSO-60-2878	CD0483	CD0483	ABC transporter, permease protein	ABC transporter, permease protein	5309	AATTCCATAATAAACACCTTCCCATAAAAACATTTTATATAAGCTACTATTACTCATACC	572063
EXP_CD630_570001_575000_s_PSO-60-2718	CD0483	CD0483	ABC transporter, permease protein	ABC transporter, permease protein	5311	ACTGCCCATGCTAGAAATTCTATTTGTTTAAAACTCTCTTTAAGTTGTTTATCTGATTCA	572223
EXP_CD630_570001_575000_s_PSO-60-2592	CD0483	CD0483	ABC transporter, permease protein	CAJ67306.1	5312	TCTAATTTTGATTTATCTTTAGCATAAATATTTATCTGGTTGAACTTGTTTTTATTTGTC	572349
EXP_CD630_570001_575000_s_PSO-60-2501	CD0483	CD0483	ABC transporter, permease protein	CAJ67306.1	5313	CATCAACACCATTTATCCAGCCATTACCTTGTAAAAAGAACATTTTATCTACTGTACTAT	572440
EXP_CD630_570001_575000_s_PSO-60-2167	CD0483	CD0483	ABC transporter, permease protein	ABC transporter, permease protein	5316	GGAAGTGCGATTGACGTTTTTCATTTTAGCTATTTTATCTAGTGTTGATTTATCAAAACC	572774
EXP_CD630_570001_575000_s_PSO-60-2081	CD0483	CD0483	ABC transporter, permease protein	ABC transporter, permease protein	5317	CTCCTTCTTTTAAATTACTTACTGACCTAGATACATCTAATACATTAGAGAACTCACTCA	572860
EXP_CD630_570001_575000_s_PSO-60-1969	CD0483	CD0483	ABC transporter, permease protein	CAJ67307.1	5318	TCTTCCTTTATTTCTTTTTAAGTTTAGCCATGCTAGATGTCTTTCAAAGTTTTTTATTGT	572972
EXP_CD630_570001_575000_s_PSO-60-1908	CD0483	CD0483	ABC transporter, permease protein	CAJ67307.1	5319	TTTTCTCTTTTAATTTTTCTTTTGATTTTGGTAGTACTACCAACCATAGCAATTTTGGGA	573033
EXP_CD630_570001_575000_s_PSO-60-1570	CD0483	CD0483	ABC transporter, permease protein	CAJ67307.1	5322	CTGGTTTGGTTCAGCTCCTATTGCTCTTAAACATCCATACTCTTTAATTTTCTTTGTAAC	573371
EXP_CD630_570001_575000_s_PSO-60-1455	CD0483	CD0483	ABC transporter, permease protein	CAJ67307.1	5323	GCAACAAATAAAGATACCAATATAATCATAGATATACCATCACTATTAGAACTATTTTCA	573486
EXP_CD630_570001_575000_s_PSO-60-1263	CD0483	CD0483	ABC transporter, permease protein	ABC transporter, permease protein	5325	TCCAAAGAGGATAAAATATATCTCTTAGGTAATAGATTTTCTGATGTACCTTTACCTACA	573678
EXP_CD630_570001_575000_s_PSO-60-1089	CD0483	CD0483	ABC transporter, permease protein	CAJ67308.1	5327	TCTAAATTCATAGGTATAGTCACTCCTAGTCTTGGTTTTATACCCATAAGCTTTAGTGTG	573852
EXP_CD630_570001_575000_s_PSO-60-673	CD0483/4	CD0483/4		CAJ67308.1	5330	AAGTTTCTGGCTTTTTAATTCTTTTATTGAAAGTGAAAGGTAATTCTTCATTTCTATTTC	574268
EXP_CD630_570001_575000_s_PSO-60-151	CD0484	CD0484	ABC transporter, ATP-binding protein	CAJ67309.1	5335	TCATCAAGTAACACTTGTCCAGAGGTAGGATTATCTAATCCACTTAAAATATGTAAAAGT	574790
EXP_CD630_575001_580000_s_PSO-60-4262	CD0485	CD0485	two-component sensor histidine kinase	CAJ67310.1	5343	TGTTAATATGCTCAGACATAAGTTGTGTGGTTGATAAAATCTTCTCATCACTAAGCTTAC	575679
EXP_CD630_575001_580000_s_PSO-60-4075	CD0485	CD0485	two-component sensor histidine kinase	CAJ67310.1	5345	GTTTTTATTTAGTTCAGACCTCATTTTTTCAAAAGCATTACATAGATTACCTAATTCATC	575866
EXP_CD630_575001_580000_s_PSO-60-3875	CD0485	CD0485	two-component sensor histidine kinase	CAJ67311.1	5347	TAAGTGGAAGTACAAGCTGAAGTATGTTGATTATATTAAGTAATGTTTTATCATAATCAC	576066
EXP_CD630_575001_580000_s_PSO-60-3820	CD0485	CD0485	two-component sensor histidine kinase	CAJ67311.1	5348	ATCACTAAATTGGTTCACATTGTTTTGAACTATGGTTATAATACCTGTATTTATAGGTGT	576121
EXP_CD630_575001_580000_s_PSO-60-3661	CD0485/6	CD0485/6		CAJ67311.1	5349	AACAAAGAAAGCTTTTTTTAATGACATATTATTTATTTTATCCATTTATAACCAACTCCC	576280
EXP_CD630_575001_580000_s_PSO-60-3603	CD0486	CD0486	two-component response regulator	CAJ67311.1	5350	CCCAGACTGTTTCTATATAATTTTCAAGAGTATGTTTTGATAGTTTGATTCGTATTTTTC	576338
EXP_CD630_575001_580000_s_PSO-60-3443	CD0486	CD0486	two-component response regulator	CAJ67311.1	5351	GAGAAGCTCTACTATATCAAATTCCTTTTTTGAAAGTGAAATCTGATTATTATATATACA	576498
EXP_CD630_575001_580000_s_PSO-60-3344	CD0486	CD0486	two-component response regulator	CAJ67311.1	5352	AAATTTAATTTTAGTTTGATTTGACTTCCTTTGTTCACGTCTTAAATGGGCAGATACTCT	576597
EXP_CD630_575001_580000_s_PSO-60-3042	CD0486	CD0486	two-component response regulator	CAJ67311.1	5355	AAACCTCATAACCATTCATTTCAAAGTAATCTTTTAAGAGTGTTATTATACCTTCCTCAT	576899
EXP_CD630_575001_580000_s_PSO-60-2761	CD0486/7	CD0486/7		CAJ67311.1	5358	GGTATGCAAAAATATAGCTGATGAAATCTTATAATTTAAGTTGAAAATGGATAAATAGAA	577180
EXP_CD630_575001_580000_s_PSO-60-2096	CD0487	CD0487	putative carbon-nitrogen hydrolase	CAJ67312.1	5365	CTGTGCTTAAGAAGTGGTAACTGTTGTCTTATGTCAGGAATTAAATCTCTATCAATGTCA	577845
EXP_CD630_575001_580000_s_PSO-60-1853	CD0487	CD0487	putative carbon-nitrogen hydrolase	CAJ67312.1	5367	GTAGTCATATTAAATGCAGCAGGTAAGATAACGATTTCAGCACCTTTAAGAGCCATTAAA	578088
EXP_CD630_575001_580000_s_PSO-60-1751	CD0487	CD0487	putative carbon-nitrogen hydrolase	CAJ67312.1	5368	CCAACTTTTCCATATTCGGTATCTATTACAGTGACATCATTTCCAGCTGTAAGAGTATCT	578190
EXP_CD630_575001_580000_s_PSO-60-1601	CD0487	CD0487	putative carbon-nitrogen hydrolase	CAJ67312.1	5369	ACATAGCAAGTATTATAGATTTTTCCATCTTCTAACTCAGGAATACTACCAGAAACTAGA	578340
EXP_CD630_575001_580000_s_PSO-60-1346	CD0487/8	CD0487/8		CAJ67312.1	5371	GTAGTAATCATCTGACATACTGCAATTTTATAGAAATTCATAGAAATTACTCCTTTCAAT	578595
EXP_CD630_575001_580000_s_PSO-60-943	CD0487/8	CD0487/8		CAJ67312.1	5374	TGAAAAGAGGGATGAATTTATGAAATGGTTATTTTTGTTTGTTGCAGGTTTGTTTGAAGT	578998
EXP_CD630_575001_580000_s_PSO-60-900	CD0488	sugE	quaternary ammonium compound-resistance protein	CAJ67312.1	5375	GCAGGTTTGTTTGAAGTGTTTTGGGCTTTTCAACTAAAAAATTCACATGGATTTTCTAAA	579041
EXP_CD630_575001_580000_s_PSO-60-798	CD0488	sugE	quaternary ammonium compound-resistance protein	CAJ67312.1	5376	TTTTATTTTTTGTCATTAGCACTAAAACATCTTCCACTTGGAACTTCATATGCAATATGG	579143
EXP_CD630_575001_580000_s_PSO-60-452	CD0489	CD0489	putative phosphoribosylaminoimidazole-succinocarboxamide synthase	CAJ67312.1	5379	GCAGTTAAATCCATAGGGTCAACTATTACACCATCTTTATAAACACGCATATTTCCAGAT	579489
EXP_CD630_580001_585000_s_PSO-60-4868	CD0489	CD0489	putative phosphoribosylaminoimidazole-succinocarboxamide synthase	CAJ67312.1	5384	GTCTTTAAATTTAAGTAAGTAATTTCCATTATCTAATTCAAAAACATCTTTAGTCTTTCC	580073
EXP_CD630_580001_585000_s_PSO-60-4660	CD0489/90	CD0489/90		CAJ67312.1	5385	CGAACAATTTTATAAAAATAACAAAAAAAGTACATTTTATAAAACTTATAATAAGAGAAC	580281
EXP_CD630_580001_585000_s_PSO-60-4281	CD0490	CD0490	putative sugar-phosphate dehydrogenase	CAJ67313.1	5389	GGTTCTGATATATCAAAATATTCAAAGACAGGTCCACATATGGTTGGAGAAATTTTAGGG	580660
EXP_CD630_580001_585000_s_PSO-60-3492	CD0490	CD0490	putative sugar-phosphate dehydrogenase	CAJ67314.1	5397	GCTGGATTGTATCATATGCAAAAGGGTGATATGAATGTTGAAAAATTAGTAACACATAGA	581449
EXP_CD630_580001_585000_s_PSO-60-2952	CD0491	CD0491	PTS system, IIa component	CAJ67314.1	5402	AGACTTGAAGAATTTATGTGAGGAAGTTGGGATATCAGGAATCAAAGATGTTAAAACTGT	581989
EXP_CD630_580001_585000_s_PSO-60-2770	CD0492	CD0492	PTS system, IIb component	CAJ67314.1	5404	GCAAAAAGGATAGTAATCGTGGATGATTTAGTAGTAAAGGACCCATTTATAGTTCAAGTT	582171
EXP_CD630_580001_585000_s_PSO-60-2592	CD0492	CD0492	PTS system, IIb component	CAJ67315.1	5406	AAACTGTCTTAGGTTTAGTAAATAGCGGGGTAGATTTAAAGGAATTGAATGTTGGAGGTA	582349
EXP_CD630_580001_585000_s_PSO-60-2256	CD0493	CD0493	PTS system, IIc component	CAJ67315.1	5408	GTTGGATTTTTTACATGGAATAGACCTCTATTGGCTGGATTTGTAACGGGAATTATATTA	582685
EXP_CD630_580001_585000_s_PSO-60-1642	CD0493	CD0493	PTS system, IIc component	PTS system, IIc component	5414	TGTTATTGGAGTAATACTTGCTCTTACAATTACTTCAATTAAGTACGGAAAAGATAGTGC	583299
EXP_CD630_580001_585000_s_PSO-60-1559	CD0493/4	CD0493/4		PTS system, IIc component	5415	GGAAAATATTATGTCAGATATAAAAAATGAAGTATCTAAGAAAACGTTAAGCAAGAAAGA	583382
EXP_CD630_580001_585000_s_PSO-60-1376	CD0494	CD0494	PTS system, IId component	PTS system, IId component	5417	GGAAGAGTTAAAACAAGAAGTGGAGACTCATCTAGCATTTTTTAACACAGAACCTATATG	583565
EXP_CD630_580001_585000_s_PSO-60-1303	CD0494	CD0494	PTS system, IId component	PTS system, IId component	5418	CATGGAATAACAATAGCTATGGAAGAAGAAAAAGCTAATGGAGCAGATGAAATAAGTGGA	583638
EXP_CD630_605001_610000_s_PSO-60-2454	CD0513/4	CD0513/4		CAJ67339.1; 0	5636	TCCTTTAGAATTAGAACGGGAACAAAGTTAAAAAATTAAGTAATATCAAATGGACAAGGG	607487
EXP_CD630_605001_610000_s_PSO-60-2401	CD0513/4	CD0513/4		CAJ67339.1; 0	5637	ACAAGGGGGAAGAAAATAAAATGAAAATACCAAAGAAGATTGCTGCAATGCTTACAGTTA	607540
EXP_CD630_605001_610000_s_PSO-60-2271	CD0514	CD0514	cell surface protein (putative hemagglutinin/adhesin)	CAJ67339.1; 0	5638	AGAAAGATATGAAACTGCTGTTAAAATAAGTCAAGATGGATGGAAAAATGCTGATGAGGT	607670
EXP_CD630_605001_610000_s_PSO-60-2143	CD0514	CD0514	cell surface protein (putative hemagglutinin/adhesin)	CAJ67339.1; 0	5639	CTCCAATACTTTTAACAAGTAAAGATAAATTAAATGATAAGACGAAAGCAGAAATACAAA	607798
EXP_CD630_605001_610000_s_PSO-60-2051	CD0514	CD0514	cell surface protein (putative hemagglutinin/adhesin)	0	5640	GGAACTTCTGTATTAAGTACAAATATAGAAAAAGAAATAAAAGATTTAAAAATATCTTTT	607890
EXP_CD630_605001_610000_s_PSO-60-1842	CD0514	CD0514	cell surface protein (putative hemagglutinin/adhesin)	CAJ67340.1; 0	5642	CAATATGCCAGTAATACTTGCTGATTCTAAAAATGGAACAGCAGTTGCAGACAAATTTAT	608099
EXP_CD630_605001_610000_s_PSO-60-1745	CD0514	CD0514	cell surface protein (putative hemagglutinin/adhesin)	0	5643	GGAGAGAGTTCAATTTCTGAAGCTGTTAAAAATAAACTACCAAATAGTACAAGACTAGGT	608196
EXP_CD630_605001_610000_s_PSO-60-1685	CD0514	CD0514	cell surface protein (putative hemagglutinin/adhesin)	CAJ67341.1; 0	5644	GGAACAGATAGAAATGATACAAATGCAAAAGTAATAAAAGAATTTTATAAAAAGACAGAT	608256
EXP_CD630_605001_610000_s_PSO-60-1262	CD0514	CD0514	cell surface protein (putative hemagglutinin/adhesin)	0	5648	GTAACAGTAAACTTAAATGGTACATATACAAAGACTGTGACTATCAACATGCCTAATGGT	608679
EXP_CD630_605001_610000_s_PSO-60-1077	CD0514	CD0514	cell surface protein (putative hemagglutinin/adhesin)	0	5650	TAATTCTAAAGGTGAGATTGGTAGTTTAACAGTAGCATCTGGAGCAAGTCAAGTAAAAGT	608864
EXP_CD630_610001_615000_s_PSO-60-2185	CD0514/5	CD0514/5		CAJ67347.1	5686	TAGTAAAACTAGCTTAAAAACATAATATAATACCCTATACAAAATAGTGGCAACTCTCCC	612756
EXP_CD630_610001_615000_s_PSO-60-1750	CD0515	CD0515	D-alanyl-D-alanine carboxypeptidase		5689	TTAACTGTTATCTTAAAATCATCAATACCATCAACACAAGGAGTCTCTATAATATCACCC	613191
EXP_CD630_610001_615000_s_PSO-60-1056	CD0515	CD0515	D-alanyl-D-alanine carboxypeptidase	CAJ67348.1	5696	TGTCTATTTTCACCATATCAGTCTCTTTAACTTGATTTTTATCAACTGCTTCTATTGCCA	613885
EXP_CD630_610001_615000_s_PSO-60-956	CD0515	CD0515	D-alanyl-D-alanine carboxypeptidase	CAJ67348.1	5697	TTTTTCATCAATGTTTTTTTCAAATAATATTCTTTTAGTTTCCTGGTCTATAAGTAGTGC	613985
EXP_CD630_610001_615000_s_PSO-60-842	CD0515	CD0515	D-alanyl-D-alanine carboxypeptidase	CAJ67348.1	5698	TATAAATATAAAAATTAATGCAAGTATTGTTAACTGTTTTATTTTTCCTTTCAAAATCTC	614099
EXP_CD630_610001_615000_s_PSO-60-691	CD0516	CD0516	putative transcription antiterminator	CAJ67348.1	5699	GCAATTTCTTCGTCTGGTATCAAAATATTAAAATAAGCTTCTGTTGGCTTAAAGGCTTCA	614250
EXP_CD630_610001_615000_s_PSO-60-253	CD0516	CD0516	putative transcription antiterminator	CAJ67348.1	5703	GCTACATTAAAATCTACACTTCCAACAACTGCCAGAATTTTAGTATTACTAAATTTATTC	614688
EXP_CD630_610001_615000_s_PSO-60-144	CD0516	CD0516	putative transcription antiterminator	CAJ67348.1	5704	ATTTACTAATATTTTTAAGTGAAGAATTTATAAAGTCTGCTACTTTCATAGCTGAACCAT	614797
EXP_CD630_610001_615000_s_PSO-60-68	CD0516	CD0516	putative transcription antiterminator	CAJ67348.1	5705	AGTTATTATTACATACTCTCTTGACTTTTCAGGATAGTTTATTTCTGTTGAATCGATTGC	614873
EXP_CD630_615001_620000_s_PSO-60-4830	CD0516	CD0516	putative transcription antiterminator	CAJ67348.1	5707	CCCATATCTGTTAAAAGAAGTACACCCTTACCTTCGTCACATTCTTTTACCAACTCTATA	615111
EXP_CD630_615001_620000_s_PSO-60-4611	CD0516	CD0516	putative transcription antiterminator	CAJ67348.1	5709	GGTTCAAGATACATGCTATTTAGAAACATGGATATAAATTTTACTTCATCTTTAGGTAAA	615330
EXP_CD630_615001_620000_s_PSO-60-4459	CD0516	CD0516	putative transcription antiterminator	CAJ67348.1	5710	CTTAGGATTATATGTGTCTTGATTTATATTTTCTATAAGTGCACTTATATGCATTGAAAG	615482
EXP_CD630_615001_620000_s_PSO-60-3647	CD0516	CD0516	putative transcription antiterminator	CAJ67348.1	5717	TAATGTCAGATTCTCCTAATCGTCTGTATATGCCTTTGTCCATCAAAAGAAAAAGCATCT	616294
EXP_CD630_615001_620000_s_PSO-60-3603	CD0516	CD0516	putative transcription antiterminator	CAJ67348.1	5718	AAAAGAAAAAGCATCTCTTGACCTTCTGGTGGCAATCTGTGTATTTCATCTAAGAATAAT	616338
EXP_CD630_615001_620000_s_PSO-60-3496	CD0516	CD0516	putative transcription antiterminator	CAJ67348.1	5719	ACCAGTAAAAGAACCTTTGACATAACCAAATAAATTACTTAATAATAAGTTAGCATTTTC	616445
EXP_CD630_615001_620000_s_PSO-60-3411	CD0516	CD0516	putative transcription antiterminator	CAJ67348.1	5720	ACGAATTTGCTTTCAGAAGAAAAGATTTTACTTTCTACAGCATATTTGTACATTGTTTCA	616530
EXP_CD630_615001_620000_s_PSO-60-3043	CD0516	CD0516	putative transcription antiterminator	CAJ67348.1	5723	TTCTTTACTGGTATTACTTCTATCAAGAGATGAATGGTTAGCAATTTCTATTGTAGTGAA	616898
EXP_CD630_615001_620000_s_PSO-60-2244	CD0516/7	CD0516/7		CAJ67348.1	5730	CTTGTATTAAAATATGAATAATACTATAAAAGAATGGGAGATATGTTTTGTGGATATAGA	617697
EXP_CD630_615001_620000_s_PSO-60-2201	CD0517	CD0517	putative membrane protein	CAJ67348.1	5731	TGTTTTGTGGATATAGATAGAATTTTAAACTTTTCCTCAAATGCAGGTAAAGCTATGTTG	617740
EXP_CD630_615001_620000_s_PSO-60-2003	CD0517	CD0517	putative membrane protein	CAJ67348.1	5733	GCAATTAAAAGAATAAGCTCAAGAAGAGTAGACCTAAACTTGGTTCATGAAGTTAACTCA	617938
EXP_CD630_615001_620000_s_PSO-60-1909	CD0517	CD0517	putative membrane protein	CAJ67348.1	5734	TTGAATTATGTGAGAAAATTTTAGATGAAATAAGTGAAGATAACTATTACTCAGATTTAA	618032
EXP_CD630_615001_620000_s_PSO-60-1276	CD0518	CD0518	putative membrane protein	CAJ67348.1	5739	ACTTATGTTTTTTTATAGCTACAGTTTGTTTTGCGATATATTGTGAGTTATGTGCAAGAA	618665
EXP_CD630_615001_620000_s_PSO-60-1066	CD0518	CD0518	putative membrane protein	putative membrane protein	5741	CAATTGCATTAGGATTGGTATTTATAACTACTGTATTTAGAAAAGTCAACTTATATGGAG	618875
EXP_CD630_615001_620000_s_PSO-60-950	CD0518/9	CD0518/9		putative membrane protein	5742	CAACAAAAATAGAAAAAATTGACTTTTAAACAAAAGGATGATAATATAATAACATAAAAT	618991
EXP_CD630_615001_620000_s_PSO-60-370	CD0519	CD0519	putative membrane protein		5745	TTATACCATTTGCTAAAGACAAAACATTTACACAATATTTTAAGAAGTATCAAGTACCTG	619571
EXP_CD630_615001_620000_s_PSO-60-288	CD0519	CD0519	putative membrane protein	CAJ67349.1	5746	CTTTGGTATGGGACTTATTGTAACAACTTTTATGATAGCTCAAGGTAAAGAATATGTACT	619653
EXP_CD630_615001_620000_s_PSO-60-142	CD0519	CD0519	putative membrane protein	CAJ67349.1	5747	ATTATGACCCTAAAAATGATACTGAAAAGCAAATAAATGATAAAGGTGCAAAACTTGAAG	619799
EXP_CD630_620001_625000_s_PSO-60-4844	CD0519	CD0519	putative membrane protein	CAJ67349.1	5748	CTTCATAATAGAACCATTATTTGGATTCACATCACCAGAGGCAATAGCATTCCCTGTAAC	620097
EXP_CD630_620001_625000_s_PSO-60-4718	CD0519	CD0519	putative membrane protein	CAJ67349.1	5749	TCCTAATGATATAGCAGTATTCACAGCAATGGGTATGTGTTGGAGTGGATATTTAAGTAC	620223
EXP_CD630_620001_625000_s_PSO-60-3663	CD0520	CD0520	two-component sensor histidine kinase	CAJ67350.1	5759	CATTCAGTATTAGAAAAAGAAGCTATAAAAGAAGCTTTTAGGACAGGTAACCCAGTTGGA	621278
EXP_CD630_620001_625000_s_PSO-60-3442	CD0520	CD0520	two-component sensor histidine kinase	CAJ67350.1	5761	GGCAATTGATAGAGAAAATTTATTTGAGAAAAATAAAAAAGCAAATCTTGAGGCAGAGAG	621499
EXP_CD630_620001_625000_s_PSO-60-3163	CD0520	CD0520	two-component sensor histidine kinase	CAJ67350.1	5764	GGATATTGAAAAACGACCAGAAGTTGTTGATGAAATAATAGCTGAATCTATATTAAGAGT	621778
EXP_CD630_620001_625000_s_PSO-60-2971	CD0520	CD0520	two-component sensor histidine kinase	CAJ67350.1	5766	AAATTCTAAGATAGAACTAACTGTAAAAAAAGAGTCAAATCAAGTACTATTTGAAGTTGC	621970
EXP_CD630_620001_625000_s_PSO-60-2853	CD0520	CD0520	two-component sensor histidine kinase	CAJ67350.1	5767	ACTAAGAATAAGTCTAGAAATCTTGAAAGAAGAGGTATTGGTCTTGGATTGGAGATATGT	622088
EXP_CD630_620001_625000_s_PSO-60-2817	CD0520	CD0520	two-component sensor histidine kinase	CAJ67350.1	5768	ATTGGTCTTGGATTGGAGATATGTAAATCTATAGTAGAAGCTCATGGTGGAGAAATTGTC	622124
EXP_CD630_620001_625000_s_PSO-60-2101	CD0521	CD0521	two-component response regulator	CAJ67350.1	5775	AGTGAAAATCAGTCGCTTAGAGTTTTTATGGCAAGTATAAGAAGGAAAATTGAAAAGAAT	622840
EXP_CD630_620001_625000_s_PSO-60-1897	CD0521/2	CD0521/2		CAJ67350.1	5777	TCTAAGTATTTTAAATCGAATACAAATAGCTATGTATATTTTACAATGAAATGGATAGAG	623044
EXP_CD630_620001_625000_s_PSO-60-361	CD0522	CD0522	putative signaling protein	CAJ67351.1	5791	TTGGTAAATTTCATAAAGCTGATAGAGCATATGTTTTTGAAGTATCAGAAGATAGAAAAA	624580
EXP_CD630_620001_625000_s_PSO-60-52	CD0522	CD0522	putative signaling protein	CAJ67351.1	5794	GAGTTGATAATCCACATAAAGCTGTTGGAGATACCTCTCTTTTGACATCCCTATCTTATT	624889
EXP_CD630_625001_630000_s_PSO-60-3550	CD0522	CD0522	putative signaling protein	putative signaling protein	5808	GCTCACAAAAAAGTAAAGAAACAAAGTATCAATAACTATATATTTTATGATGATACTATA	626391
EXP_CD630_625001_630000_s_PSO-60-2988	CD0522	CD0522	putative signaling protein	CAJ67354.1	5814	CATATTCTTCATTAAATATGTTAAAAAATATTAATATTGATACATTAAAGATAGATTGTG	626953
EXP_CD630_625001_630000_s_PSO-60-2913	CD0522	CD0522	putative signaling protein	CAJ67354.1	5815	AAGGAATCACAGACAGAGAAAAAATAGTTTTAAAGCACACTATAGCCATGGCAAAAGATT	627028
EXP_CD630_625001_630000_s_PSO-60-2780	CD0522	CD0522	putative signaling protein	CAJ67354.1	5816	GGTAATTCAAGGTTATTATTATTGTAAGCCTATTCCAAGTGCTGATTTTGAGAAGTTACT	627161
EXP_CD630_625001_630000_s_PSO-60-2642	CD0522/3	CD0522/3		CAJ67354.1	5817	AATAGTGAGGATATAATTTTTAAAAAGTATAATATTTATGGATTAGGAGCGAAGTTTATG	627299
EXP_CD630_625001_630000_s_PSO-60-2561	CD0523	CD0523	putative transcriptional regulator	CAJ67354.1	5818	TCAGACTCTGGGTTTAAGATAAAGGATGATTTAAAACAGATAGACAGTGATTTAAAGACT	627380
EXP_CD630_625001_630000_s_PSO-60-2404	CD0523	CD0523	putative transcriptional regulator	CAJ67354.1	5820	ATGAATTTATAAAATCTAAGTATGAGATAAGTAAGCCACATTCATTTGTACCGAGAAGTG	627537
EXP_CD630_625001_630000_s_PSO-60-1753	CD0523	CD0523	putative transcriptional regulator	CAJ67354.1	5826	AGATAAAAGACATGGGCTTTTCTCTTAGTATAGGAATTGGTACTGGAGTAACTGCGTATC	628188
EXP_CD630_625001_630000_s_PSO-60-1564	CD0523	CD0523	putative transcriptional regulator	CAJ67355.1	5828	TGATGCTATCTGATGAAAAGGTAATCGAAATATCTAAAAAGACTGGAATGAGTTGTGAGT	628377
EXP_CD630_625001_630000_s_PSO-60-1397	CD0523	CD0523	putative transcriptional regulator	CAJ67355.1	5830	TTAAATAAAATAGTAAATGCAGGTTTAGGTCGAATATGTGCAAAAGAGACTAGTATTGGT	628544
EXP_CD630_625001_630000_s_PSO-60-742	CD0524	CD0524	putative peptidase		5836	ACACCAACTTGTCTTATTGCTTCTTCACTTAACTTGAAAACATGACTATCTCTACTAAGT	629199
EXP_CD630_625001_630000_s_PSO-60-289	CD0524	CD0524	putative peptidase	putative peptidase	5839	ATATCTTTACAAGGCAAGTTGTCAGGATTAAAGTTTTTGACACCATGCATACCAGCTTTA	629652
EXP_CD630_625001_630000_s_PSO-60-54	CD0524	CD0524	putative peptidase	putative peptidase	5840	CACCTGCATCATCTATAATGGCATCTATATTTCTTTCTTTTAAGTAGTTTACCAACCACT	629887
EXP_CD630_630001_635000_s_PSO-60-4858	CD0525	CD0525	putative aminobenzoyl-glutamate transporter (pseudogene)	putative peptidase	5841	GAAGTATTCCAGGTCCTAGTGGAATATTAAATACCATAAACAATATTAGTAGTATAGTCC	630083
EXP_CD630_630001_635000_s_PSO-60-4754	CD0525	CD0525	putative aminobenzoyl-glutamate transporter (pseudogene)	putative peptidase	5842	ACAGTACCCATACCAGCATCTTTATCGTATTTTCTTGTGAATGCTAGTATAATAGGGAAG	630187
EXP_CD630_630001_635000_s_PSO-60-4624	CD0525	CD0525	putative aminobenzoyl-glutamate transporter (pseudogene)	putative aminobenzoyl-glutamate transporter (pseudogene)	5844	GATTGTATCCAACCATCATAAACATTGGTACAAATATAGGTGCAAGAATAGCCCACTTTG	630317
EXP_CD630_630001_635000_s_PSO-60-4276	CD0525	CD0525	putative aminobenzoyl-glutamate transporter (pseudogene)	CAJ67356.1	5847	CTAGTGCTATTATAGGTACCATACCTTTCATAAGAGGAGCATTGTTTGATAGTAAATCTC	630665
EXP_CD630_630001_635000_s_PSO-60-3849	CD0525	CD0525	putative aminobenzoyl-glutamate transporter (pseudogene)	CAJ67356.1	5851	CTGCATATCCAGAAAATAAACCTATAAGTGGATGTCTACCAACACCAAGATATACAAGTG	631092
EXP_CD630_630001_635000_s_PSO-60-3396	CD0525	CD0525	putative aminobenzoyl-glutamate transporter (pseudogene)	CAJ67356.1	5856	CAGTTTCTATTCTGTTTAATGTCCTGTCAAAAAAGTTTTTCTTCTTAACTACGTTATCAT	631545
EXP_CD630_630001_635000_s_PSO-60-3247	CD0525/6/7	CD0525/6/7		CAJ67356.1	5857	GACGTGTCCACAATATGTCCTAAAAAAAGTATAAAATAAACTTTTTCCTGTGTCAATGCA	631694
EXP_CD630_630001_635000_s_PSO-60-3221	CD0525/6/7	CD0525/6/7		CAJ67356.1	5858	AAGTATAAAATAAACTTTTTCCTGTGTCAATGCAGTTTTCTGAATTTTCTGGTTGAGTGG	631720
EXP_CD630_630001_635000_s_PSO-60-1900	CD0528	CD0528	putative amidohydrolase	CAJ67356.1	5871	CTACAACTGTAAGTGCCATTGCTTTAGCAGGAATTATGTAAGCTAAATCTTCATCAACTA	633041
EXP_CD630_630001_635000_s_PSO-60-1765	CD0528	CD0528	putative amidohydrolase	CAJ67356.1	5872	CATCTCCAAAATCAAAAGAGCCTGTAAAATCTCCACCATCAATAACTTTTCCTTTTAGAC	633176
EXP_CD630_630001_635000_s_PSO-60-1596	CD0528	CD0528	putative amidohydrolase	CAJ67356.1	5874	ACCAGCCATCAAAGCCTTATTTATTCTTTCATTAGCATCAATCATACCATTTATAGTTCT	633345
EXP_CD630_630001_635000_s_PSO-60-1459	CD0528	CD0528	putative amidohydrolase	putative amidohydrolase	5875	GGAATCTAACTCTTTCAGACTCTTTAAAAGTTTCTCTAAGTGCATTCACGTTGTTTATAG	633482
EXP_CD630_630001_635000_s_PSO-60-1344	CD0528	CD0528	putative amidohydrolase	CAJ67357.1	5876	AGATTCTTTACCTATAAATTTAACCTTTTTTCCAACAAATCCATTACTCTCAGGACCAAC	633597
EXP_CD630_630001_635000_s_PSO-60-1291	CD0528	CD0528	putative amidohydrolase	CAJ67357.1	5877	GACCAACTAGAGCCTTATCTTCTCCTAAATCAGAAGCATGAAACATCATAGATATGTCTA	633650
EXP_CD630_630001_635000_s_PSO-60-847	CD0528	CD0528	putative amidohydrolase	CAJ67357.1	5880	AAAAGTTTGAAACAGCTTCTGTAGTTTTAAATTCTTTATATCCATATTCTGGATTTTTGT	634094
EXP_CD630_630001_635000_s_PSO-60-647	CD0529	CD0529	putative membrane protein	CAJ67357.1	5882	GCACATGCAAAGAATATAGTTGTAAATACAATAAGTGAAATTATAACTATTTTCCATGAC	634294
EXP_CD630_630001_635000_s_PSO-60-443	CD0529	CD0529	putative membrane protein	CAJ67357.1	5883	CCGATTATAGTTGCAAATCCAAAAGCTGGAAAGATTGATTTAGGAAATAAATCTTTTATA	634498
EXP_CD630_630001_635000_s_PSO-60-348	CD0529	CD0529	putative membrane protein	CAJ67357.1	5884	CATACCAGGAAGAGCTGTAACTATAGATGTACCAACGCTAATTCTTTGTCCTATAAGAAT	634593
EXP_CD630_630001_635000_s_PSO-60-285	CD0529	CD0529	putative membrane protein	CAJ67357.1	5885	AACTCCAATAACAGACATAACCAATAATTGATATGAACTTTTCTTTAAATTTAAATTAGC	634656
EXP_CD630_630001_635000_s_PSO-60-173	CD0530	CD0530	putative membrane protein	CAJ67357.1	5886	TTTCTCGAAAATTTTGGTTCTAAAATCTTATACATAAAATTAGTAAATGGTAAGGATACA	634768
EXP_CD630_635001_640000_s_PSO-60-4919	CD0530	CD0530	putative membrane protein	CAJ67357.1	5888	ACCTAGTACACTAAAGTATATAGTACCAAGAACTGTTCCCATTAAATATGTACCAAGTAC	635022
EXP_CD630_635001_640000_s_PSO-60-4834	CD0530	CD0530	putative membrane protein	putative membrane protein	5889	CCATATTTTTCTGATATAACTCCTAAAGAAGGTTCACGACTTATACTTGCAGTAGCTCCA	635107
EXP_CD630_635001_640000_s_PSO-60-4584	CD0530	CD0530	putative membrane protein	putative membrane protein	5891	TTATTTCTTTTTCTCCAACCACTTTTTTAAGTGCTTTAATTTTTTTACCTAATAAATCTG	635357
EXP_CD630_635001_640000_s_PSO-60-4512	CD0530	CD0530	putative membrane protein	putative membrane protein	5892	GTCCAATTATAACTGCATAAAGCATAGGGAACAGTACTATAGAGGCTTTTCCAATAGCTA	635429
EXP_CD630_635001_640000_s_PSO-60-3243	CD0531	CD0531	DeoR-family transcriptional regulator	0	5904	ATAGACAAGGCTATATTGTCAAAAAAAGATAAAGAGAGTTTAATAGTTGCACTGAAAACA	636698
EXP_CD630_635001_640000_s_PSO-60-3177	CD0531	CD0531	DeoR-family transcriptional regulator	0	5905	GCGACTAAGTATCCAGAAATAAATTCAGTAGTAAATAAAATTGGCTCAATATTTGGAGAG	636764
EXP_CD630_635001_640000_s_PSO-60-2954	CD0531	CD0531	DeoR-family transcriptional regulator	0	5906	CACTGAAGCTTATGTATAAGAGTAAGACTTGGTACTTGTATGGATTTTGTAAACTAAAAG	636987
EXP_CD630_635001_640000_s_PSO-60-2370	CD0531/2	CD0531/2		0	5912	AGTGAGGTATAAAGTATGAATTATGAAATAGTAGAGATAAATGAGAAAATAGTTATAGGA	637571
EXP_CD630_635001_640000_s_PSO-60-1054	CD0533	cheB	chemotaxis protein	CAJ67360.1	5923	GCTCTGAGTAAAAGTGGCTATAATAATTTAATAGAAGCAAATGATGGAGAAGAAGCGTGT	638887
EXP_CD630_635001_640000_s_PSO-60-942	CD0533	cheB	chemotaxis protein	CAJ67360.1	5924	CAAAAAAAGATGGTTTAGAGGTGCTAAGAGAAATAAAAAAGTTGGATTCAAGTGCTAAGG	638999
EXP_CD630_635001_640000_s_PSO-60-670	CD0534	cheC	chemotaxis protein CheC	chemotaxis protein	5926	ACTTGATGATGTTCATATAGATGCTCTTAGAGAAATTGGTAATATAGGCTCTGGGAATGC	639271
EXP_CD630_635001_640000_s_PSO-60-376	CD0534	cheC	chemotaxis protein CheC	CAJ67361.1	5929	TGAGATTGAGGCAATTGAAATTTCAGCAATTAAGGAAATAGGAAATATTATGGCAAGTTC	639565
EXP_CD630_635001_640000_s_PSO-60-257	CD0534	cheC	chemotaxis protein CheC	CAJ67361.1	5930	TATGTATTGATATGGTTGGAGCTGTTCTAAATGTACCTATGATAAGATTTTCAGATGTTG	639684
EXP_CD630_640001_645000_s_PSO-60-4880	CD0535	cheD	chemotaxis protein	CAJ67361.1	5932	CTGACACAGGAATAAATGAGCTCATTAAATCTATGGAGAATATAGGTGCAAATAGAATAT	640061
EXP_CD630_640001_645000_s_PSO-60-4776	CD0535	cheD	chemotaxis protein	CAJ67361.1	5933	AGTAGCAATTCAGTAATTGCAAGTATAGGACATAGGAATGTTGAGGCAGTAAAAAAAACT	640165
EXP_CD630_640001_645000_s_PSO-60-4444	CD0536	cheW	chemotaxis protein	CAJ67361.1	5936	TGAAAAGATAATAGAAATTACTGGAAATCAAGAAATTATATTTATTCCAGAACTACCTAC	640497
EXP_CD630_640001_645000_s_PSO-60-4433	CD0536	cheW	chemotaxis protein	CAJ67361.1	5937	TAGAAATTACTGGAAATCAAGAAATTATATTTATTCCAGAACTACCTACATATTCTAAAG	640508
EXP_CD630_640001_645000_s_PSO-60-3642	CD0537	CD0537	putative chemosensory protein	CAJ67363.1	5944	ATTTTTATAACTTCAAAAAATACAGATACAGACATAGTAAAAGGATTTGGTGTAGGAGCA	641299
EXP_CD630_640001_645000_s_PSO-60-3623	CD0537	CD0537	putative chemosensory protein	CAJ67363.1	5945	ATACAGATACAGACATAGTAAAAGGATTTGGTGTAGGAGCAATTGACTATATGGTGAAAC	641318
EXP_CD630_640001_645000_s_PSO-60-3387	CD0537	CD0537	putative chemosensory protein	CAJ67363.1	5947	CTTATGGAGCAAAGAAGAATTAATAAATATAGTGAAACATCAATATCCCTTATCCTTGGT	641554
EXP_CD630_640001_645000_s_PSO-60-3277	CD0537	CD0537	putative chemosensory protein	CAJ67363.1	5948	GGATTTCGTGTTAACAGTAATATCAAGTATAATAAAAAAGAATTGTAGACAAATTGATAC	641664
EXP_CD630_640001_645000_s_PSO-60-3014	CD0537	CD0537	putative chemosensory protein	putative chemosensory protein	5951	CAGATAAAGCAATGTATGAGGGTAAAAACTTAGGAAAAGATTGTAGCGTAGTGAGTACAA	641927
EXP_CD630_640001_645000_s_PSO-60-2282	CD0538	CD0538	putative methyl accpeting chemotaxis protein	putative methyl accpeting chemotaxis protein	5958	TTAAAAATAGTGATTCCTATTAATAAAGTAGAAAAACACTTTTCAAGAATTGCATCTGGG	642659
EXP_CD630_640001_645000_s_PSO-60-2203	CD0538	CD0538	putative methyl accpeting chemotaxis protein	putative methyl accpeting chemotaxis protein	5959	ACGTTGAAGAAAGTAAATCTGAAATAGGACTATTAGTGAGTTCTGTCAAAAAGATGCAAA	642738
EXP_CD630_640001_645000_s_PSO-60-2010	CD0538	CD0538	putative methyl accpeting chemotaxis protein	putative methyl accpeting chemotaxis protein	5960	AAACTCTTTTAATGGTGATTTTTCTGAAATAAATTTATCAGCAGAGCAAGTTGCAAGTGC	642931
EXP_CD630_640001_645000_s_PSO-60-1889	CD0538	CD0538	putative methyl accpeting chemotaxis protein	CAJ67364.1	5961	TCAGTAGAAGAATTAGCTTCCACGATTAATGAGATATCAGATGGAATTAAGAAGTGTGCA	643052
EXP_CD630_640001_645000_s_PSO-60-1778	CD0538	CD0538	putative methyl accpeting chemotaxis protein	CAJ67364.1	5962	GGTTTCGGAAGTAGATGTATGGATGATATGATGACATCAATGGGTGAAATAAGTGAAAAA	643163
EXP_CD630_640001_645000_s_PSO-60-1692	CD0538	CD0538	putative methyl accpeting chemotaxis protein	CAJ67364.1	5963	AACAATAGATGAGATAGCATTCCAAACTAATATTCTTGCATTAAATGCAGCTGTTGAAGC	643249
EXP_CD630_640001_645000_s_PSO-60-1545	CD0538	CD0538	putative methyl accpeting chemotaxis protein	CAJ67364.1	5964	AAATACAGCTATTCTCATAGAAGAAGCTATTAAAACAGTAGAAAATGGTGTCAGAATTGC	643396
EXP_CD630_640001_645000_s_PSO-60-1385	CD0538	CD0538	putative methyl accpeting chemotaxis protein	CAJ67364.1	5966	GCAATTACACAGATTTTATCTGGAATAGAGCAAATTTCCATAGTAGTCCAAATGAACTCA	643556
EXP_CD630_640001_645000_s_PSO-60-1251	CD0538/9	CD0538/9		CAJ67364.1	5967	AAAATTTCATCTAAAGGAAAGTGAAGTAAGAGAATCATCATGGGTTTAAATTATGAGGTG	643690
EXP_CD630_640001_645000_s_PSO-60-1066	CD0538/9	CD0538/9		CAJ67364.1	5968	AAATTATGAGATGCATATATAATAGAAAATTATTTGTAGGTCGTAGGTGATAAATGTGAA	643875
EXP_CD630_640001_645000_s_PSO-60-868	CD0539	cheA	chemotaxis protein		5970	TAGAATAATGCATACGATAAAAGGTTCAGCATCTATGATGGGGTTAGACAATATATCTGC	644073
EXP_CD630_640001_645000_s_PSO-60-798	CD0539	cheA	chemotaxis protein	CAJ67365.1	5971	AGTGTAGAAGACTTGTTTTATGCTATACGTGAAGGTAAAATAGAAGTTTTAGACAATGAC	644143
EXP_CD630_645001_650000_s_PSO-60-4843	CD0539	cheA	chemotaxis protein	chemotaxis protein	5979	AAAAAATGCATAGAATTGTACGAGATATGAATAAAAAATTAGATAAAAATGTAGAGTTAA	645098
EXP_CD630_645001_650000_s_PSO-60-4839	CD0539	cheA	chemotaxis protein	chemotaxis protein	5980	AATGCATAGAATTGTACGAGATATGAATAAAAAATTAGATAAAAATGTAGAGTTAATAAC	645102
EXP_CD630_645001_650000_s_PSO-60-4259	CD0539	cheA	chemotaxis protein	CAJ67367.1	5985	CCAATATCATCTATAAGAAGAACATTTAAACTTACAGACTTAAATCAAATAATTACAGAA	645682
EXP_CD630_645001_650000_s_PSO-60-3645	CD0540	CD0540	chemotaxis protein	CAJ67368.1	5991	TTGTATAATAATTACAAAGGTTGATGAGTATCAAGTTGGAATTATTGTAGATAAAGTTGT	646296
EXP_CD630_645001_650000_s_PSO-60-2697	CD0541	cheR	chemotaxis protein methyltransferase	CAJ67370.1	6001	GCTACCAAAAAAGATAGTTTTTTGTTTGTAGGACATGCAGAAGTAATCAACAGAAGTAGT	647244
EXP_CD630_645001_650000_s_PSO-60-2508	CD0542	CD0542	putative chemotaxis-related protein-glutamate methylesterase	CAJ67370.1	6003	GGTACAGAAGCAATACTTGAAATTATAAAAGACCTACCAAAATCAACACCAGGGATTGTT	647433
EXP_CD630_645001_650000_s_PSO-60-2376	CD0542	CD0542	putative chemotaxis-related protein-glutamate methylesterase	CAJ67370.1	6004	GTAAGAGAAGCTAAGAATAATGATAGAGTAGAACAAGGAAATGTGTTAATTGCACCTGGG	647565
EXP_CD630_645001_650000_s_PSO-60-2099	CD0542	CD0542	putative chemotaxis-related protein-glutamate methylesterase	CAJ67370.1	6007	GACAGGATGAAAATTCTTGTATAGTATATGGAATGCCAATGGTAGCTTTTGATAGAGGTT	647842
EXP_CD630_645001_650000_s_PSO-60-1342	CD0543	CD0543	conserved hypothetical protein	CAJ67371.1	6014	ACATGGATTTTATCAAGATATAGCATATAATGTGGATATGAGAACTGGAAAATTTTTAGA	648599
EXP_CD630_645001_650000_s_PSO-60-1242	CD0543	CD0543	conserved hypothetical protein	CAJ67371.1	6015	GTTATAGATGAAGAAATTAAAAGACAAATAGCTGAACTTGAAAAAAAGGATGAAGAAAAT	648699
EXP_CD630_645001_650000_s_PSO-60-953	CD0543/4	CD0543/4		CAJ67371.1	6018	AGAGACTTATTAAAATTGGGGGTATAAAAATGCTACTTTTAAAAAAAGACGACATAAAAA	648988
EXP_CD630_645001_650000_s_PSO-60-842	CD0544	CD0544	putative ornithine cyclodeaminase	CAJ67371.1	6019	TTTATTGTGAAGGAAAGAGTGTAAATCCTTTGAGAACCAATATATCTGTTCCAAGTCAAG	649099
EXP_CD630_645001_650000_s_PSO-60-80	CD0544	CD0544	putative ornithine cyclodeaminase	CAJ67372.1	6027	TAAACGGAACTATTCCTGGAAGAGAAGATGATGATGAGATAATTGTATTTAAAACTGTTG	649861
EXP_CD630_650001_655000_s_PSO-60-4707	CD0545	CD0545	putative lipoprotein	CAJ67372.1	6030	ATGATGAAAAAGGAATTTCTGATGCATTAACAGAAGCTGAATATAAACAGATTCAAACTT	650234
EXP_CD630_650001_655000_s_PSO-60-4394	CD0545	CD0545	putative lipoprotein	CAJ67372.1	6033	AGAAAAAGAAGTTCAAGATGATATGACAAAAATGATTATAGACCTTTACAATAAGAAACC	650547
EXP_CD630_650001_655000_s_PSO-60-3779	CD0545/6	CD0545/6		CAJ67372.1	6039	TGTTTTTTATGGTATCAAGGCAAGAATTAAAACGAGTATCTAAAGCTCAGTTATCTGGAA	651162
EXP_CD630_650001_655000_s_PSO-60-2585	CD0547	CD0547	putative penicillin-binding protein repressor	CAJ67373.1	6050	TAAGCAAAGAGGAAGTACAAAAACAGGAAACAGAAACTTTAATTAATAAAATGTTTGGAG	652356
EXP_CD630_650001_655000_s_PSO-60-2103	CD0548	CD0548	putative penicillin-binding protein	CAJ67374.1	6055	GATGTTGGAAATGTTGGGCATTTTGTCTTTTATAGTTACTATTATGTTTAGCATACTTTT	652838
EXP_CD630_650001_655000_s_PSO-60-2008	CD0548	CD0548	putative penicillin-binding protein	CAJ67374.1	6056	AAACTTCAATTCATATAAAAAATCATGAGTTCATTAAAAAATGGATGTGTAAGAATAGCC	652933
EXP_CD630_650001_655000_s_PSO-60-1859	CD0548	CD0548	putative penicillin-binding protein	CAJ67374.1	6057	CAAATGAATTATGCTAATAATCAAACTTTAGACTTTGTTTTAACTCATGAAATGGTTCAT	653082
EXP_CD630_650001_655000_s_PSO-60-1782	CD0548	CD0548	putative penicillin-binding protein	CAJ67374.1	6058	TCTGTTAAAGTTATTTATGCTTGTAGCTCTTGTTGTCCATTGGTTTAATCCCTTAGTTTG	653159
EXP_CD630_650001_655000_s_PSO-60-1695	CD0548	CD0548	putative penicillin-binding protein	CAJ67374.1	6059	CATAGAATTTAGTTGTGATGAAAAGGTTATGAGTATACTTGGTGAAGAATATAGGGCTGA	653246
EXP_CD630_650001_655000_s_PSO-60-1594	CD0548	CD0548	putative penicillin-binding protein	putative penicillin-binding protein	6060	CATTTTCAATGACAATATGTAGTGGATTTGGAAAGACAAAAATAGAAAAGAGAATAGTTA	653347
EXP_CD630_650001_655000_s_PSO-60-1471	CD0548	CD0548	putative penicillin-binding protein	CAJ67375.1	6061	GGACAGGTCTTGTTTTTGCAACAGAAAATAAAGAGATTAATGAGGTTGAATCTTTTGGTT	653470
EXP_CD630_650001_655000_s_PSO-60-753	CD0549	CD0549	putative exported protein	CAJ67376.1	6068	GCAGTATTTGCAAATGGAAATGATTCATCTAATATTGCTTTACCTAAATTTGAATCTCTA	654188
EXP_CD630_650001_655000_s_PSO-60-493	CD0549	CD0549	putative exported protein	CAJ67376.1	6071	ATTAAAAATTATGAAGCCTATCACTATAGAAAATGAAGATGGGTCTCAAATTTCAATTGC	654448
EXP_CD630_655001_660000_s_PSO-60-4083	CD0550	CD0550	putative membrane protein	CAJ67377.1	6083	TTAGCAATACCAAGTAGTAGAGAAGTATTTATGGAAGCAACAGGTGCACATCCATATATT	655858
EXP_CD630_655001_660000_s_PSO-60-4008	CD0550	CD0550	putative membrane protein	CAJ67377.1	6084	TTTGCTGTATTAGCTACAATGGGAGATTTACTTGGTGCTAGAATTTTGTATAAGGATTGG	655933
EXP_CD630_655001_660000_s_PSO-60-3908	CD0550	CD0550	putative membrane protein	CAJ67377.1	6085	GAATAATAGGTGTAGTTACCACATATGGAATGTCAATCTACTCATCAGGTGTAGGTCAAG	656033
EXP_CD630_655001_660000_s_PSO-60-2968	CD0551	sleC	putative spore cortex-lytic enzyme pre-pro-form (putative spore peptidoglycan hydrolase)		6094	TTAAAGGATTTAAAGAAGCTATTCTAGTTGTAGCTACATAAACTCTGGATATTTCATACC	656973
EXP_CD630_655001_660000_s_PSO-60-2845	CD0551	sleC	putative spore cortex-lytic enzyme pre-pro-form (putative spore peptidoglycan hydrolase)		6095	CGTTTTCTGTATCTGTTCCATAGATACCATCTTCTATAACTTTTGGTACAGCTGGATAAG	657096
EXP_CD630_655001_660000_s_PSO-60-2648	CD0551	sleC	putative spore cortex-lytic enzyme pre-pro-form (putative spore peptidoglycan hydrolase)	putative spore cortex-lytic enzyme pre-pro-form (putative spore peptidoglycan hydrolase)	6097	TAGAAATATCTTAGTATACTCTCATAGTCATATCCTTGGTCACCTAAGTCTTTACTGCCC	657293
EXP_CD630_655001_660000_s_PSO-60-2569	CD0551	sleC	putative spore cortex-lytic enzyme pre-pro-form (putative spore peptidoglycan hydrolase)	CAJ67379.1	6098	GACATTGGGATTTTTGTCCATCACAATATTGTGCTAATAGTGGCTGTCTTGATGTAGGAG	657372
EXP_CD630_655001_660000_s_PSO-60-2483	CD0551	sleC	putative spore cortex-lytic enzyme pre-pro-form (putative spore peptidoglycan hydrolase)	CAJ67379.1	6099	GCATCTACAACTACGTTAATTGGTTCAAATAAGTTTCTATTATTTATAAACTTATGGTCG	657458
EXP_CD630_655001_660000_s_PSO-60-2354	CD0551	sleC	putative spore cortex-lytic enzyme pre-pro-form (putative spore peptidoglycan hydrolase)	CAJ67379.1	6100	AAAGTAAATGATATTATAGCTATTACATTTGCATAAATTGTCTGTTCAGGCCAAGTTGAA	657587
EXP_CD630_655001_660000_s_PSO-60-2313	CD0551	sleC	putative spore cortex-lytic enzyme pre-pro-form (putative spore peptidoglycan hydrolase)	CAJ67379.1	6101	CTGTTCAGGCCAAGTTGAATATATTTCAGATGACGCTATGTTTTTAATGTACTCTTTAAA	657628
EXP_CD630_655001_660000_s_PSO-60-2213	CD0551	sleC	putative spore cortex-lytic enzyme pre-pro-form (putative spore peptidoglycan hydrolase)	CAJ67379.1	6102	CCATCATGAACTACTATAAATTCAGGCACTACAGGGTTATCTAATACAACGAAACCAGTA	657728
EXP_CD630_655001_660000_s_PSO-60-1864	CD0551	sleC	putative spore cortex-lytic enzyme pre-pro-form (putative spore peptidoglycan hydrolase)	putative spore cortex-lytic enzyme pre-pro-form (putative spore peptidoglycan hydrolase)	6105	CTAAACCAGTCACTTGACCAGATTCATTACTTCTTAGGTTTTGGTATAAAGTTGATGAGC	658077
EXP_CD630_655001_660000_s_PSO-60-1701	CD0551/2	CD0551/2		putative spore cortex-lytic enzyme pre-pro-form (putative spore peptidoglycan hydrolase)	6107	CAAATCACCCTTTCTTTAAATGAATTTAGTTCCCTTATATTTCAAGATATGAATATAGCT	658240
EXP_CD630_655001_660000_s_PSO-60-1277	CD0552	sleB	putative spore-cortex-lytic protein	CAJ67381.1	6111	TTTGAAGGGTATTCAGAACTAATATATGTATCATTTGTAGTTGCAGGACTTGTAGAAGAA	658664
EXP_CD630_655001_660000_s_PSO-60-1170	CD0552	sleB	putative spore-cortex-lytic protein	CAJ67381.1	6112	CTTTACTGAAAAGTTAGATGGTATTATTTACTCTGTATTTTTAGCTTTAGGATTTGCAAC	658771
EXP_CD630_655001_660000_s_PSO-60-1102	CD0552	sleB	putative spore-cortex-lytic protein	CAJ67381.1	6113	ATATGGTTTATATTTTTTCTGAAAGTAGAAATCTAGCACTGCAAGTTGGTATTAATAGGG	658839
EXP_CD630_655001_660000_s_PSO-60-985	CD0552	sleB	putative spore-cortex-lytic protein	CAJ67381.1	6114	CTAAGTATAAATTTGAGGGAAATAAAAATAAAAGACGTGAGTATTTGTTTATGGCAGTGT	658956
EXP_CD630_655001_660000_s_PSO-60-478	CD0553	CD0553	putative methylase	CAJ67381.1	6119	AAGAAGGTTTTTATTATGATGATAAAATTGACAGACCTGGTAGAAATCCACTGCATGAGG	659463
EXP_CD630_655001_660000_s_PSO-60-388	CD0553	CD0553	putative methylase	CAJ67381.1	6120	CAATGAGTGTAATACCAAAGGCAGATATTAAAGAGGGTGAAAAAGTTCTCGATATGTGTG	659553
EXP_CD630_655001_660000_s_PSO-60-287	CD0553	CD0553	putative methylase	CAJ67381.1	6121	AACGATACAGGTTTATTGGTTTCTAATGAAATTAATGCTAGTAGAATTAAGGCTCTAGGG	659654
EXP_CD630_660001_665000_s_PSO-60-4781	CD0553	CD0553	putative methylase	putative methylase	6125	TTTAGATAAAGAAATAAAGGATTATAGGGAGTTTGAAAAGAAATTTTTAAAGGTTGATTT	660160
EXP_CD630_660001_665000_s_PSO-60-4673	CD0553	CD0553	putative methylase	CAJ67382.1	6126	CCTACTTCCTGAAATATATCCAGATACGAAAAAACTAAAAGTATTGAGATATGGTTTGCA	660268
EXP_CD630_660001_665000_s_PSO-60-4582	CD0553	CD0553	putative methylase	CAJ67382.1	6127	CCTTCTCATGCACTATCTCATTACTTAAAAGTTGAAGATGTAAAAAATGTTGAAAACTTC	660359
EXP_CD630_660001_665000_s_PSO-60-4494	CD0553	CD0553	putative methylase	CAJ67382.1	6128	ATTTAAAAGGGGATGTTGTAAATTCTAATGATAGTAGAGGATGGGTTTTGGTTTCGGTTG	660447
EXP_CD630_660001_665000_s_PSO-60-4232	CD0554	sip2	signal peptidase I	putative methylase	6131	AGAAGTTGTAGAATGGATAAAAGTGATTGTCATAGCTCTTGTTTTGGCATTTGCAATAAC	660709
EXP_CD630_660001_665000_s_PSO-60-3971	CD0554	sip2	signal peptidase I		6133	CCATGTAAAAATACAAGACTCCAAGGTATATGTAAATGATAAGTTGTTAGATGAGACTTC	660970
EXP_CD630_660001_665000_s_PSO-60-3847	CD0554	sip2	signal peptidase I	signal peptidase I	6134	GCAATGGGAGATAATAGAGAAAAAAGTTTAGATAGTAGATACGATGAGGTTGGATTGGTC	661094
EXP_CD630_660001_665000_s_PSO-60-3772	CD0554/5	CD0554/5		signal peptidase I	6135	TTAGGAAAGGTTCTAGTCAGATTGTATCCATTTTCTAAGATAGGAACTATTGACTAAACA	661169
EXP_CD630_660001_665000_s_PSO-60-3700	CD0554/5	CD0554/5		signal peptidase I	6136	AGCAATCGCTGATTAGCTGAAATCACCAGACCATACACAATAGTTGTCTATATAAAAAAG	661241
EXP_CD630_660001_665000_s_PSO-60-3511	CD0555	sip2	singal peptidase I		6138	AAAATAATTATTACTGCACTTTTTTTTGCATTTATTATAACTCGTTTTATAAAACCAACA	661430
EXP_CD630_660001_665000_s_PSO-60-3146	CD0555	sip2	singal peptidase I		6140	TGCGATGGGAGACAATAGAGAAGTTAGTTTAGACAGTAGATATAAAGAAGTGGGATTAGT	661795
EXP_CD630_660001_665000_s_PSO-60-2950	CD0556	CD0556	putative endonuclease	CAJ67383.1	6142	TGTGAGAGTATAAAGCAAATAACTCATTTAGAGATTGGAATTGACAATATATCTGAATGT	661991
EXP_CD630_660001_665000_s_PSO-60-2781	CD0556	CD0556	putative endonuclease	CAJ67383.1	6144	CATGGATAAATTTTATTGAGAAGATAGAATTTGAACTAAAAGGATTTGATTTAAGGTATT	662160
EXP_CD630_660001_665000_s_PSO-60-2710	CD0556	CD0556	putative endonuclease	CAJ67383.1	6145	TTGGGATATGTTATGACAAATAGAGTTAGAAAGAATAGAGACAAATATTTAGGAAATAGT	662231
EXP_CD630_660001_665000_s_PSO-60-2547	CD0556	CD0556	putative endonuclease	CAJ67383.1	6146	TTGAATATATATTTAAGAGGATTAAAAATTCTAAGATTTGTTTTTGTTACGATACTGGAC	662394
EXP_CD630_660001_665000_s_PSO-60-2504	CD0556	CD0556	putative endonuclease	putative endonuclease	6147	TTGTTACGATACTGGACACTGTTTAATTGATGAGGATGCTTATGTAAAGAACTTAAAGGA	662437
EXP_CD630_660001_665000_s_PSO-60-2190	CD0556/7	CD0556/7		putative endonuclease	6150	GAAGGAGATGTTGAAGTGAAAAAAATAAACTTAAAAATAGAAGGAAAAGATAAGGAATAT	662751
EXP_CD630_660001_665000_s_PSO-60-1748	CD0557	CD0557	putative phosphoribulokinase/uridine kinase	CAJ67384.1	6152	TTGAAGTTACAAGAAATGAAGCTATTTCTATCTTTGAAAATAATGAAATGTATGAAAAGG	663193
EXP_CD630_660001_665000_s_PSO-60-1446	CD0557	CD0557	putative phosphoribulokinase/uridine kinase	CAJ67384.1	6155	CTTATGGGAATTGACAAGGTAGTATCTCTTAATAAAATAATAGAAAACAATGAATATGGA	663495
EXP_CD630_660001_665000_s_PSO-60-1286	CD0557	CD0557	putative phosphoribulokinase/uridine kinase	CAJ67384.1	6157	CATCTTCATCTGGAAAAACAAGTTTTGCTCACAGATTATCAATACATCTTAGAGTAAATA	663655
EXP_CD630_660001_665000_s_PSO-60-952	CD0557	CD0557	putative phosphoribulokinase/uridine kinase	CAJ67384.1	6160	AACATCATCTATACCAGATGAAGATAAATTTAAGATATACATAAGTGCCCTTACTCAAAT	663989
EXP_CD630_660001_665000_s_PSO-60-884	CD0557	CD0557	putative phosphoribulokinase/uridine kinase	CAJ67384.1	6161	ATGACCATAATCGAATCCCTACTGCTGATTTGAGAATGATAAGAAGAATTGTTAGAGACT	664057
EXP_CD630_660001_665000_s_PSO-60-643	CD0557	CD0557	putative phosphoribulokinase/uridine kinase	CAJ67384.1	6163	AGATAATCCTGCACATATTGAAGCTACTAGATTACTAAAGTTTTTGCAGTATTTTGTTGA	664298
EXP_CD630_665001_670000_s_PSO-60-4810	CD0558	glsA	probable glutaminase	CAJ67385.1	6170	CACAAAGTTTACTATACAAAGTATTTCAAAACCAATTGTGCTTGCTATGGCACTTATGGA	665131
EXP_CD630_665001_670000_s_PSO-60-4558	CD0558	glsA	probable glutaminase	CAJ67385.1	6172	CTTTAGAAAGTTAGCAAAAAATGATAATATAGGAATAAACTATGATGTCTATAAGTCTGA	665383
EXP_CD630_665001_670000_s_PSO-60-4527	CD0558	glsA	probable glutaminase	CAJ67385.1	6173	GGAATAAACTATGATGTCTATAAGTCTGAAAAAATGACTGGAGATAGAAACAGAGCTATG	665414
EXP_CD630_665001_670000_s_PSO-60-4390	CD0558	glsA	probable glutaminase	probable glutaminase	6174	AATTGAGATAGATTCTGTAGATTTAGCGAGAATTGGAATAAATCTTGCAAATTATGGAGT	665551
EXP_CD630_665001_670000_s_PSO-60-4304	CD0558	glsA	probable glutaminase	CAJ67386.1	6175	TGAGTGAAATGGTTTCTAGGATTGTCAAGACATTTATGATGACTTGTGGAATGTATGATG	665637
EXP_CD630_665001_670000_s_PSO-60-4113	CD0558	glsA	probable glutaminase	CAJ67386.1	6177	GTCGCAGGAGTTAAAGTTTTAGAGGAGTTGTCAAATAAACTCAAATTAAATATTTTTTAA	665828
EXP_CD630_665001_670000_s_PSO-60-3980	CD0558/9	CD0558/9		CAJ67386.1	6178	AAATAAATTTTTTAGGAGGGGTCAATGAAAGAGGTATTGGTATTACGAGATTTGGAGTGC	665961
EXP_CD630_665001_670000_s_PSO-60-3785	CD0559	CD0559	conserved hypothetical protein	CAJ67386.1	6180	AAAGTTGGTATTTTAGAATTAGTTGAGGAAAAAATAAAGTCGGGGATTGTGGAAAAGTAC	666156
EXP_CD630_665001_670000_s_PSO-60-3656	CD0559	CD0559	conserved hypothetical protein	CAJ67386.1	6181	GAAAAAGAAGAATTGTACATATCAAAATTTGAAAATATGAGTGAAGTTTTTTATAAGGCA	666285
EXP_CD630_665001_670000_s_PSO-60-3558	CD0559	CD0559	conserved hypothetical protein	CAJ67386.1	6182	TTATCATGATATTTCTCTTACTCATGATGAATTAGTTGAACTTAGTGACACTATGAAGTC	666383
EXP_CD630_665001_670000_s_PSO-60-2943	CD0559/60	CD0559/60			6188	TTGAGTACAAGTAGTAGTACAAATAAAAGGAGATTAATATGATTAAATTAGGAACACATC	666998
EXP_CD630_665001_670000_s_PSO-60-2917	CD0559/60	CD0559/60		CAJ67387.1	6189	AAGGAGATTAATATGATTAAATTAGGAACACATCTTTCAATAGCAAAAGGATTTGCTAAT	667024
EXP_CD630_665001_670000_s_PSO-60-2679	CD0560	nfo	endonuclease IV	CAJ67387.1	6191	GTACAAAGGATGATGTATACGAATTTGCAACAAGGGTGATAGATGAGGATATAAGAAGGA	667262
EXP_CD630_665001_670000_s_PSO-60-2513	CD0560	nfo	endonuclease IV	endonuclease IV	6193	AAAGGGTGATGAAAATATAACTATACTTCTTGAAACTATGTCGGGAAAGGGAACTGAAAT	667428
EXP_CD630_665001_670000_s_PSO-60-2167	CD0560	nfo	endonuclease IV	CAJ67388.1	6196	AGTCTAAAACATTTACCATTTTTCTTAGAAACTCCTTTTGATGATGAAGGTCACAAGAGA	667774
EXP_CD630_665001_670000_s_PSO-60-1778	CD0560/1	CD0560/1		CAJ67389.1	6200	GGAAAGATATGAGAAATTTAGGCAATACTAACATGAAAATAAAGAGAGTTGGCTTTGGGG	668163
EXP_CD630_665001_670000_s_PSO-60-1578	CD0561	CD0561	putative aldo/keto reductase	CAJ67389.1	6202	AGAGATAAATTTTTCTTAGCTACTAAAAGTATGTCCAGAGATTATGATTCAATGAAGAGA	668363
EXP_CD630_665001_670000_s_PSO-60-1505	CD0561	CD0561	putative aldo/keto reductase	CAJ67389.1	6203	GTTTAAATAATTTTAAAACTGATTTTATAGATTTATATCAATTCCATAATGTTAAAGAAG	668436
EXP_CD630_665001_670000_s_PSO-60-1342	CD0561	CD0561	putative aldo/keto reductase	CAJ67389.1	6204	AAATACTATAGAAAAAGCTATAGAAGATGGAAAATTTGACACTATACAATTCCCTTACAA	668599
EXP_CD630_665001_670000_s_PSO-60-1266	CD0561	CD0561	putative aldo/keto reductase	CAJ67389.1	6205	GCAGATGAAGTGTTTAAAAAAGCTCATGAAAAAGGAATTGGGATAATAGTAATGAAACCT	668675
EXP_CD630_665001_670000_s_PSO-60-1148	CD0561	CD0561	putative aldo/keto reductase	CAJ67389.1	6206	ATTACATAGATGTAGTTATACCAGGTATGGAGAGTGTTGAACAGGTTAGACAAAATGTCG	668793
EXP_CD630_665001_670000_s_PSO-60-849	CD0561	CD0561	putative aldo/keto reductase	CAJ67390.1	6209	CTTTGCGAGAGTAGATGTCCATATGAACTTCCTATAAGAGAAATGCTTAAGACTGTTGTT	669092
EXP_CD630_665001_670000_s_PSO-60-393	CD0562	CD0562	putative endonuclease	CAJ67390.1	6213	TTATTATTCCACTTTTTTCAATACCATCACAAATACTTTTTGGATAATTATGTAAATCCC	669548
EXP_CD630_665001_670000_s_PSO-60-243	CD0562	CD0562	putative endonuclease	CAJ67390.1	6214	CAATCATGTTTTCGTATGCAAGATACTTAGAATATTTTCCCTTTGAAGGCATCCATGCTT	669698
EXP_CD630_670001_675000_s_PSO-60-3700	CD0563	CD0563	putative iron-sulfur cluster protein	CAJ67391.1	6228	GACAGGTATTTAGCTTATTTATCAGGAATAGGATATTTTGGAATAAATAATAATATCATA	671241
EXP_CD630_670001_675000_s_PSO-60-3560	CD0563	CD0563	putative iron-sulfur cluster protein	CAJ67391.1	6229	AAGTTGTTTTAAATGTGGTAAGTGTGTAAAATATTGTCCGGGAAATGCTATATTGGGAAA	671381
EXP_CD630_670001_675000_s_PSO-60-3443	CD0563	CD0563	putative iron-sulfur cluster protein	CAJ67391.1	6230	GTCAGAGAAAGAAAAAGTTGTTTTAAAGAATGGCAAAAAGGTATTTGGATGCGATATTTG	671498
EXP_CD630_670001_675000_s_PSO-60-3407	CD0563	CD0563	putative iron-sulfur cluster protein	CAJ67391.1	6231	AAAGGTATTTGGATGCGATATTTGTCAAGAAGTATGTCCACATAATGTTGAAATACCAAC	671534
EXP_CD630_670001_675000_s_PSO-60-3042	CD0564	CD0564	putative ATP-binding protein	CAJ67391.1	6234	TAAATCCACTAGATTATATATTGGGTCAAGAAAGAGCTGTAGAAGCTATGGAATTAGGGT	671899
EXP_CD630_670001_675000_s_PSO-60-2053	CD0564	CD0564	putative ATP-binding protein	putative ATP-binding protein	6244	GCAGACCAATTACTAAAATATACAATGTCTTGGGAAATTCTTAAAAAGACTTTGCAGACT	672888
EXP_CD630_670001_675000_s_PSO-60-1971	CD0564	CD0564	putative ATP-binding protein	putative ATP-binding protein	6245	AAACAGCAATTAAACCAGAAAATATGCCATTGGATGTTAAATTAGTACTGATTGGAAGCC	672970
EXP_CD630_670001_675000_s_PSO-60-1644	CD0564	CD0564	putative ATP-binding protein	putative ATP-binding protein	6247	GAAGTGCTTATGCAGAGTTTAGAAATTCGGAGTATACAGAGCAGTGTGATGTTAAAAAAG	673297
EXP_CD630_670001_675000_s_PSO-60-1301	CD0564	CD0564	putative ATP-binding protein	CAJ67393.1	6251	TTTTGCACAGGATTTACTATTGTCACTAAATGCATATGTTTGTTTTGAACAAAATTATGG	673640
EXP_CD630_670001_675000_s_PSO-60-1186	CD0564	CD0564	putative ATP-binding protein	CAJ67393.1	6252	CTTAGTGGAGTATCAATTAAACAAAATATTGCTGTTACAGGTTCTATAAATCAAAAGGGT	673755
EXP_CD630_670001_675000_s_PSO-60-1099	CD0564	CD0564	putative ATP-binding protein	CAJ67393.1	6253	GAAAAGATAGAAGGATTTTATTCTATATGTAAAACTAAAGGGTTAAATGGTGAGCAAGGC	673842
EXP_CD630_675001_680000_s_PSO-60-4845	CD0565	nth	endonuclease III	CAJ67394.1	6264	AGTAACGCTTTTAATCATCCAGCAATAGCTGTAGATACTCATGTATTTAGAGTTAGCAAT	675096
EXP_CD630_675001_680000_s_PSO-60-4820	CD0565	nth	endonuclease III	CAJ67394.1	6265	TAGCTGTAGATACTCATGTATTTAGAGTTAGCAATAGAATAGGAATAGTGGACGAGCCAA	675121
EXP_CD630_675001_680000_s_PSO-60-4670	CD0565	nth	endonuclease III	CAJ67394.1	6266	GAATGTGTAAAGCTAGAAATCCAGAATGTGCAAGTTGCCCAATAAAAGAAGATTGTAATT	675271
EXP_CD630_675001_680000_s_PSO-60-4604	CD0565/6	CD0565/6		CAJ67394.1	6267	AAGAACTTAATGAAACGAAATAACTTTTAGAAAGTAAGTTGTACAAGAGGGATTTTCTGA	675337
EXP_CD630_675001_680000_s_PSO-60-4063	CD0566	CD0566	putative RNA methylase	CAJ67395.1	6271	AACCTTTGTTGAAAGCAAATATGGATACTTGTATTAGAGTGCCTATGTTGGATGTTGAAA	675878
EXP_CD630_675001_680000_s_PSO-60-3862	CD0567	CD0567	conserved hypothetical protein	putative RNA methylase	6273	CTGTGACAGTTTATCGGACGTGCCAAAAGATTTGTTAGATAAATATGATATAGATATAGT	676079
EXP_CD630_675001_680000_s_PSO-60-3700	CD0567	CD0567	conserved hypothetical protein	putative RNA methylase	6275	AACTTCTCAAGCTACTTATGCCCAATTTAAGGAAATTTTTGAGAAATATACAAATGAGGA	676241
EXP_CD630_675001_680000_s_PSO-60-3449	CD0567	CD0567	conserved hypothetical protein	conserved hypothetical protein	6277	CTGTTTTGGATGAATTAAAAGAGAAGGCTTTTGTTATATTTTCAGTAGATACATTGGAAT	676492
EXP_CD630_675001_680000_s_PSO-60-3352	CD0567	CD0567	conserved hypothetical protein	conserved hypothetical protein	6278	AGCAATAGGAAGTATATTAAATATAAAACCGATTCTTGAAATAAGAGATGGATTAGTTTC	676589
EXP_CD630_675001_680000_s_PSO-60-2163	CD0569	CD0569	putative outer membrane lipoprotein	CAJ67396.1	6289	GGAGATGGTAGCCAAGAAATATCCAAAGCAACAATTTGCAATTATAGACTATGAGTATGA	677778
EXP_CD630_675001_680000_s_PSO-60-2054	CD0569	CD0569	putative outer membrane lipoprotein	CAJ67396.1	6290	GGATATCTAGCTGGATTAATTGCTGGAAAAATGACTGAAAGCGATAAGGTTGGTTTTATA	677887
EXP_CD630_675001_680000_s_PSO-60-1751	CD0569	CD0569	putative outer membrane lipoprotein	CAJ67397.1	6293	GCAACGAATAAAGACCAACATGAGTTAGCTCCAGAAAATGTTATAAGTTCTATTGTAAAA	678190
EXP_CD630_675001_680000_s_PSO-60-1590	CD0569	CD0569	putative outer membrane lipoprotein	CAJ67397.1	6295	GCTTGCCCAAAATAGTTTTCAAAATATTCCTCCAGATGTGTTAGAATATGTTAATAAGAA	678351
EXP_CD630_675001_680000_s_PSO-60-895	CD0570	CD0570	putative outer membrane lipoprotein	CAJ67397.1	6301	TGACTATACTTATAAAGTTCAGCCAGCTAATGTAATTTCTGTATCATTTCAAGATAATGT	679046
EXP_CD630_675001_680000_s_PSO-60-770	CD0570	CD0570	putative outer membrane lipoprotein	CAJ67397.1	6302	GAGGAGTTGAGGGTTCTAGTAGAGATAAGTATGAATCTGGATTTAGAAAGGGGCTTAAAA	679171
EXP_CD630_675001_680000_s_PSO-60-647	CD0570	CD0570	putative outer membrane lipoprotein	CAJ67397.1	6303	CTAGAACTATTGCAAAGGAAATGAGAGATTCTGATAGAGATGTTGTATTTTCAGCTACAG	679294
EXP_CD630_675001_680000_s_PSO-60-543	CD0570	CD0570	putative outer membrane lipoprotein	CAJ67397.1	6304	GGTAAAGTTATAGCTATTAATAAAGACCAATACGATATGGCTCCAGATAATGTAATAAGT	679398
EXP_CD630_680001_685000_s_PSO-60-4804	CD0571	CD0571	conserved hypothetical protein	CAJ67397.1	6310	GGACAAAAGAATTAGTTATCTAATGGAAAATGAATTAAAATTAAGAAATATAGAGATAAT	680137
EXP_CD630_680001_685000_s_PSO-60-4726	CD0571	CD0571	conserved hypothetical protein	CAJ67397.1	6311	AGAATTATATGAAAGCATAAAATATCACCCGGATATATGTATTTGTAATTTAGGAAAAGG	680215
EXP_CD630_680001_685000_s_PSO-60-4379	CD0571	CD0571	conserved hypothetical protein	conserved hypothetical protein	6314	AAGGTATTTGGAAAAGTATGAAGAATACAGAAATAGAGTGTTTATTGATAGAAAAAGGTC	680562
EXP_CD630_680001_685000_s_PSO-60-4281	CD0571	CD0571	conserved hypothetical protein	conserved hypothetical protein	6315	GGATGTACAGGGTTGATTTCTAAGGATAAACTAGCTTTTTGTGGAGATGTTAAAAAACAT	680660
EXP_CD630_680001_685000_s_PSO-60-4148	CD0571/2	CD0571/2		conserved hypothetical protein	6316	TACTAGATATAGGTTCTATAGTTCCTCTCATGACAAGAAAGGAGCGATAACTTTGGTTGA	680793
EXP_CD630_680001_685000_s_PSO-60-4043	CD0572	CD0572	conserved hypothetical protein	conserved hypothetical protein	6317	AAACGATAGATTAATATATACGAATGACATTGTAGAAGTAGTGATAGATTCTGCAAAGCA	680898
EXP_CD630_680001_685000_s_PSO-60-3901	CD0572	CD0572	conserved hypothetical protein		6319	ACTAGTATGATAATAAGTATAATGAAAGAGAAACTTTTGAAAGAATACATTCTAAAATGC	681040
EXP_CD630_680001_685000_s_PSO-60-3797	CD0572	CD0572	conserved hypothetical protein	CAJ67398.1	6320	TTCACTGAACATATTTGCTAAAAAAGAGATTTTTATGAGAGAAACAGTATTTACTAGGGT	681144
EXP_CD630_680001_685000_s_PSO-60-3568	CD0572	CD0572	conserved hypothetical protein	CAJ67398.1	6322	ACTCAAGAAGAAAAGATTGATTTGCTTAAAGTTCATATAATGGAAGATAATACATTTGTT	681373
EXP_CD630_680001_685000_s_PSO-60-2757	CD0573	CD0573	putative membrane protin	CAJ67399.1	6329	ACAAGATTATCTAGGAGAGATAATTGAGTCTGAAGTTAAGCAAAGTATAGATGAATTGAG	682184
EXP_CD630_680001_685000_s_PSO-60-2646	CD0573	CD0573	putative membrane protin	CAJ67399.1	6330	CGAAGATAAGATTAATGAACTAGATTTATATGAATTGGAAGAGATAATAATAAGAATAGC	682295
EXP_CD630_680001_685000_s_PSO-60-1790	CD0573/4	CD0573/4			6339	TATTAAAAATCATAGTGTTGAAGAGGAAGAGTAGAGTAGAAACCATTCTCAGAGAATTTG	683151
EXP_CD630_680001_685000_s_PSO-60-1548	CD0573/4	CD0573/4			6341	CAAACATATTTGGGGCGATTTTTTATTACAAAAAATCTAAAAATTATTTCAATAAGGAGG	683393
EXP_CD630_680001_685000_s_PSO-60-1472	CD0574	thrS	threonyl-tRNA synthetase		6342	AGTTGCTTTAAAAGATGGCTCAATAAAAGAATTTGAAAATGCTATTTCTGTTATGGATGT	683469
EXP_CD630_680001_685000_s_PSO-60-1359	CD0574	thrS	threonyl-tRNA synthetase		6343	ACGGAGAGGTTGTAGGTCTGGACCACATTATAGATACTGATTGTGACTTGAATTTATTTA	683582
EXP_CD630_680001_685000_s_PSO-60-1298	CD0574	thrS	threonyl-tRNA synthetase	CAJ67401.1	6344	GTTTGAAGATAAAGAAGGTAAGGAAGTTTTTAGACATACATCAGCGCATATATTAGCTCA	683643
EXP_CD630_680001_685000_s_PSO-60-842	CD0574	thrS	threonyl-tRNA synthetase	CAJ67401.1	6347	GCTTCAAAGAATATATGGAACTTCTTTTGAGAAAAACAAAGACTTAGAAGAGTACTTACA	684099
EXP_CD630_680001_685000_s_PSO-60-676	CD0574	thrS	threonyl-tRNA synthetase	CAJ67401.1	6348	GGTATGGAACTTAAAAATGAATTATTAAAATTCTGGAGAGAAATACACAGAAAAGCTGGA	684265
EXP_CD630_680001_685000_s_PSO-60-597	CD0574	thrS	threonyl-tRNA synthetase	CAJ67401.1	6349	CAATCATATTAAATAGAAAATTATGGGAGACTTCAGGACACTGGTATCATTACAAAGAAA	684344
EXP_CD630_680001_685000_s_PSO-60-346	CD0574	thrS	threonyl-tRNA synthetase	CAJ67401.1	6351	ACTCAAGACGATTCACATATATTCATGTTACCAGAGCAAATTAAGGACGAAATAAAAGGA	684595
EXP_CD630_680001_685000_s_PSO-60-262	CD0574	thrS	threonyl-tRNA synthetase	CAJ67401.1	6352	TACAAAACTTTTGGATTTGAATATAATTTAGAATTATCTACAAGACCAGAGAACTCTATG	684679
EXP_CD630_685001_690000_s_PSO-60-4848	CD0574	thrS	threonyl-tRNA synthetase	CAJ67402.1	6355	ATATCTGATAAATTTATGGATTATGCAAATGAAGTTAAGAAAGAGTTATTTGATAAGGGT	685093
EXP_CD630_685001_690000_s_PSO-60-3624	CD0575	CD0575	conserved hypothetical protein	CAJ67403.1	6368	AAGAGATTTTGACTAATGAAAATGTTGGAGAAGTTGTGACTGAAGATGGATATGCTAAGC	686317
EXP_CD630_685001_690000_s_PSO-60-3463	CD0575	CD0575	conserved hypothetical protein	CAJ67403.1	6369	AACAGGAATATCAAACCGTTCACTCAAATAAAGAGAATAATTAGAGTTGAAACTGACCCA	686478
EXP_CD630_685001_690000_s_PSO-60-3357	CD0575	CD0575	conserved hypothetical protein	CAJ67403.1	6370	CTGAAGATGAAGAAAATAATCATATAAATATTGAGATGCAAAGAGCTTTTGAGAACGATT	686584
EXP_CD630_685001_690000_s_PSO-60-3192	CD0575; 639	CD0575	conserved hypothetical protein	CAJ67403.1	6372	ATCATGTAAAATATAATCACATAGAAGATTATGTAAATTGCCTGAGATTAACAATGGACG	686749
EXP_CD630_685001_690000_s_PSO-60-2905	CD0575	CD0575	conserved hypothetical protein	conserved hypothetical protein	6374	AGAGGTGCTTATATCATGAATAAAAGTAGAAATTTTAAAGAAGAGATTGAAAGAGAGACA	687036
EXP_CD630_685001_690000_s_PSO-60-2052	CD0575/6	CD0575/6		CAJ67404.1	6382	ATACGTTAGGAGAAAGTATTATGATAAAGTCAAGCTTATTTTGGAATATTTTCATTGCGA	687889
EXP_CD630_685001_690000_s_PSO-60-1997	CD0576	CD0576	two-component sensor histidine kinase		6383	TGCGATATCCTTTATGATAGAATGGTTTCTTTGTAAGAAAATGCTAGATTATACAAGTGA	687944
EXP_CD630_685001_690000_s_PSO-60-858	CD0576	CD0576	two-component sensor histidine kinase	two-component sensor histidine kinase	6394	TGACAGACAAAAAAGGTTCTCTTCATGGACTTGGAATAAAAAGTGTAAAAAACTCTGTAA	689083
EXP_CD630_685001_690000_s_PSO-60-774	CD0576	CD0576	two-component sensor histidine kinase	two-component sensor histidine kinase	6395	TTGAATATGATGATAAAAAATTTGTAGTTAAAATTGCTATTCCACTTAGAAATGTGAAGA	689167
EXP_CD630_690001_695000_s_PSO-60-4653	CD0577		conserved hypothetical protein	CAJ67406.1	6404	TATCTAAATCAAGCTCTGTCATTAATTCTCTTTGTTTAACACAATGTTCATCAGGATACA	690288
EXP_CD630_690001_695000_s_PSO-60-4595	CD0577		conserved hypothetical protein	CAJ67406.1	6405	CATTTCAAAATCTAAATCATGTAAAAGTCCAACTATTTCCCAAAATTCTACTCTTTCAGG	690346
EXP_CD630_690001_695000_s_PSO-60-4349	CD0577/8	CD0577/8		CAJ67406.1	6407	TATCAATCAATTTCTAAAACGTCAACATACTGATACACAATTTTGCATTTAAATTCAGAA	690592
EXP_CD630_690001_695000_s_PSO-60-4331	CD0577/8	CD0577/8		CAJ67406.1	6408	ACGTCAACATACTGATACACAATTTTGCATTTAAATTCAGAAATTAGAGAAAATTAAATC	690610
EXP_CD630_690001_695000_s_PSO-60-3369	CD0578	CD0578	putative efflux protein	putative efflux protein	6417	ACAGTTGGTTGATACATTGTGCTTATGACTGATAATATGGTCATAATAATTCCTACAAGT	691572
EXP_CD630_690001_695000_s_PSO-60-3177	CD0578	CD0578	putative efflux protein	putative efflux protein	6419	ACTATAATTGGGATTGAAGATACTGCTAGTATAGTAGCAAATATTTCTGCTTTACCAGTT	691764
EXP_CD630_690001_695000_s_PSO-60-1269	CD0580	gapN	NADP-dependent glyceraldehyde-3-phosphate dehydrogenase	NADP-dependent glyceraldehyde-3-phosphate dehydrogenase	6438	TATCTCCTTTTAATTATCCTGTAAATTTATCAATGTCAAAGATTGCTCCAGCACTTATTG	693672
EXP_CD630_690001_695000_s_PSO-60-591	CD0580	gapN	NADP-dependent glyceraldehyde-3-phosphate dehydrogenase	CAJ67408.1	6445	AAGAACCATTTGGTCCAGTACTTCCAATTATAAGAGTTAAAGATATAAATCAAGCAATTG	694350
EXP_CD630_695001_700000_s_PSO-60-4842	CD0581	CD0581	TetR-family transcriptional regulator	CAJ67408.1	6449	TTTGAGTCTCATGGCTGAAAATGGATTCCAAAAAACATCAATGAGAGAAATTGCAGTTTT	695099
EXP_CD630_695001_700000_s_PSO-60-4797	CD0581	CD0581	TetR-family transcriptional regulator	CAJ67408.1	6450	AGAAATTGCAGTTTTAGCCAACATGGGAAAGTCAAGTCTATACGATTTTTTTAAAACGAA	695144
EXP_CD630_695001_700000_s_PSO-60-4722	CD0581	CD0581	TetR-family transcriptional regulator	CAJ67408.1	6451	ATATGCAGTTGAGAAAGAAATAGAAAAAACTATCCAACAAGTTCATAGGATTATTGATGG	695219
EXP_CD630_695001_700000_s_PSO-60-4548	CD0581	CD0581	TetR-family transcriptional regulator	CAJ67408.1	6452	AGAGTATCGAAAGAGACTTAAAGATGCTCGTTATGCATATCAAGATATTATAAAATCGGT	695393
EXP_CD630_695001_700000_s_PSO-60-4173	CD0582	CD0582	putative PEP-utilising kinase	TetR-family transcriptional regulator	6456	GCTTCATACCAGATTTTTGTTGAGACGAACCATATTCAGTCTCGAATTAATAAACTGCTA	695768
EXP_CD630_695001_700000_s_PSO-60-3950	CD0582	CD0582	putative PEP-utilising kinase	TetR-family transcriptional regulator	6458	CTGAAGATTTACCTGACGCTTCTTTTGCAGGTCAGCAGGAAACTTATCTTAACATACAAG	695991
EXP_CD630_695001_700000_s_PSO-60-3770	CD0582	CD0582	putative PEP-utilising kinase	putative PEP-utilising kinase	6460	TACAAAAGCTTGCATTTTCCGATTCATCTGGTATTATGTTTACGTTAAACCCAATCAATG	696171
EXP_CD630_695001_700000_s_PSO-60-3542	CD0582	CD0582	putative PEP-utilising kinase	CAJ67409.1	6462	AAGAAACCATGGTTCCTGAAAGGTTGAGAAAAAAATATGCTCTTACTCGTAATCAGGTAA	696399
EXP_CD630_695001_700000_s_PSO-60-3263	CD0582	CD0582	putative PEP-utilising kinase	CAJ67409.1	6465	GTCTTGAAATCGTAAACCGTGCATCAGAGCTTTTATGGATAGATATGTTTGGTAAAAGTG	696678
EXP_CD630_695001_700000_s_PSO-60-2899	CD0582	CD0582	putative PEP-utilising kinase	CAJ67410.1	6469	TTCTATCAGTGAAACATTATTTACAAAATTATTTCAAGGAGCAGTTCGACGTGCTGGTAT	697042
EXP_CD630_695001_700000_s_PSO-60-2771	CD0582	CD0582	putative PEP-utilising kinase	CAJ67410.1	6470	GTATTTCAGAATGGGTAAAGCAAAATAACAGCATCAACCTTTATCTGCAAAACAGTCCTG	697170
EXP_CD630_695001_700000_s_PSO-60-2367	CD0582	CD0582	putative PEP-utilising kinase	CAJ67410.1	6474	CGTGAAAATGCTATTTATTTGATGGGAATGGGACATCCTCTGATTCGTTGTATGTTTCAG	697574
EXP_CD630_695001_700000_s_PSO-60-1556	CD0582/3	CD0582/3		putative PEP-utilising kinase	6481	TGATTAGAAAAAATCAATTTTGAGACAATTCCTTTATTTGTTGATACAATAATATCACTT	698385
EXP_CD630_695001_700000_s_PSO-60-1398	CD0582/3	CD0582/3		CAJ67411.1	6483	ACATATCACAGTTTATTTCTTGCAAGAAATCTTTTTGAAAACTGGTCTCTATTCCCTCGG	698543
EXP_CD630_705001_710000_s_PSO-60-1974	CD0589	CD0589	hypothetical protein	hypothetical protein	6573	GGCTATCACGGATATAATACACTTTCATTTTCTCCAAGTGGTATAGATAAGACTGTATAC	707967
EXP_CD630_710001_715000_s_PSO-60-4496	CD0590	CD0590	hypothetical protein	hypothetical protein	6595	CTCTTTATGAAGAACATAAGGACTGGACAATTAGCAAACGTGAAGATTCAGGTTCAGCCG	710445
EXP_CD630_710001_715000_s_PSO-60-1944	CD0590	CD0590	hypothetical protein	CAJ67421.1	6620	TCAGTAGAAGATAAAGGAATTGAAAAGTTCAAAAATGCAGGATTAAACTCTGGTAGAAGT	712997
EXP_CD630_710001_715000_s_PSO-60-1905	CD0590	CD0590	hypothetical protein	CAJ67421.1	6621	GGATTAAACTCTGGTAGAAGTCCATATTCTATGGCTAAGATTTCTTTGAAGGCACATTTT	713036
EXP_CD630_710001_715000_s_PSO-60-1579	CD0590	CD0590	hypothetical protein	CAJ67421.1	6624	GGAAAATATACCTAATTTGACAATTGAATTGGTAGGCTGTGGTATTTATGTAGAGTCTGA	713362
EXP_CD630_715001_720000_s_PSO-60-2256	CD0593	CD0593	hypothetical protein	CAJ67422.1	6664	TATATTGAATAATATCAAGTAAGTCTGCATCTTCTAAAATACGATACTTAATCCAGCCTC	717685
EXP_CD630_715001_720000_s_PSO-60-1876	CD0593/4	CD0593/4		CAJ67422.1	6668	CTTTTATCAAGCATACGTTCATACATTAGAATTTACCTCCATTTTTACTTTTAATTATAG	718065
EXP_CD630_715001_720000_s_PSO-60-1544	CD0593/4	CD0593/4		CAJ67422.1	6671	TTGCATTGTAAGGTTTTATAAACTTCTAATTGAAAGGGGATAATTCAAATGGATAAGAGA	718397
EXP_CD630_715001_720000_s_PSO-60-1352	CD0594	CD0594	conserved hypothetical protein	CAJ67422.1	6673	AAGAGAAAGAATAATATAAGTTCCAAAATAGGAGTATTTCATCAAGATTTTGAGGCTCAA	718589
EXP_CD630_715001_720000_s_PSO-60-1290	CD0594	CD0594	conserved hypothetical protein	CAJ67422.1	6674	TAGTTTGACTACTGAATATGTTGAAAAAGTATTTGAAGATAATATTGAAGATATTGAACC	718651
EXP_CD630_715001_720000_s_PSO-60-745	CD0594	CD0594	conserved hypothetical protein	CAJ67422.1	6679	CACCTTTTAATGATTCAGCAAAAGAGAGTTTAAATTTATACAGAATATTGGACCCAGATG	719196
EXP_CD630_720001_725000_s_PSO-60-4848	CD0595	CD0595	conserved hypothetical protein	CAJ67423.1	6687	TCGTGCAAGAGGTTCTCATAATGTGGATTTAATGAGTAAAATTATAACTGAACTTTGTGA	720093
EXP_CD630_720001_725000_s_PSO-60-4783	CD0595	CD0595	conserved hypothetical protein	CAJ67423.1	6688	GAAAATCTGATGAATGGATATCAAAGCACCTGGGTATGGAAGTTGATGAAATTCTTAGAT	720158
EXP_CD630_720001_725000_s_PSO-60-4712	CD0595	CD0595	conserved hypothetical protein	CAJ67423.1	6689	ACTGGATTAGCTTATTTATTTAAAGATAAAGAGTTTGGTAATGCATGGATTCCCTTTGGC	720229
EXP_CD630_720001_725000_s_PSO-60-3993	CD0596	CD0596	hypothetical protein	CAJ67423.1	6696	TTTCCTGAATTAGATTTAATAGAGTCAAATAACTATAATGATTGGCTATATGCAAATCCT	720948
EXP_CD630_720001_725000_s_PSO-60-3891	CD0597	cotJB1	putative spore-coat protein	CAJ67423.1	6697	TGTCATTAAATAGAAGAGAACTTTTAGAGAGAATTTCAGAATATCAATTTGCCTGTATAG	721050
EXP_CD630_720001_725000_s_PSO-60-3810	CD0597	cotJB1	putative spore-coat protein	CAJ67423.1	6698	ACAATCCAAGGGATAAGAAAGCTCTTGATTCATACAACAGATACTGCGATAAATTTACAC	721131
EXP_CD630_720001_725000_s_PSO-60-3714	CD0597	cotJB1	putative spore-coat protein	CAJ67423.1	6699	TAACTAATTTTGGATATGAATCAAGTGAATATCCTTGGTCATGGATATCTGAACCTTGGC	721227
EXP_CD630_720001_725000_s_PSO-60-3543	CD0598	cotJC1	putative spore-coat protein	CAJ67423.1	6700	GAACATCCAGTTAACATAAGACAAGCAGACCCTAGAATGGCAAAATATATCATGACTCAG	721398
EXP_CD630_720001_725000_s_PSO-60-3406	CD0598	cotJC1	putative spore-coat protein	CAJ67423.1	6702	TCGTGCACTTTTAACTGATATAGGTACAGAGGAAATGGCTCATGTTGAGATAATTTCTTC	721535
EXP_CD630_720001_725000_s_PSO-60-3147	CD0598	cotJC1	putative spore-coat protein	CAJ67423.1	6704	GCTACGTACTATCAATTAATAAATTTAACTGATGACCCTGATTTGAAAGATATATTGAGA	721794
EXP_CD630_720001_725000_s_PSO-60-1402	CD0601	ogt1	methylated-DNA--protein-cysteine methyltransferase 1		6722	CATCAGATAATATTGGGTTAACTGGTCTTTGGTTTGAGAATCAAAAGTATTATGCTTATA	723539
EXP_CD630_720001_725000_s_PSO-60-1242	CD0601	ogt1	methylated-DNA--protein-cysteine methyltransferase 1	CAJ67425.1	6723	ATCACTCCATATGGTAGGTACTCCTTTTCAGACTACAGTGTGGAAAATTTTACAACAAAT	723699
EXP_CD630_720001_725000_s_PSO-60-1182	CD0601	ogt1	methylated-DNA--protein-cysteine methyltransferase 1	CAJ67425.1	6724	ACCATATGGTAAAACAATCACTTATGGAGAAATTGCATATAAAGTTGCTCAACAAAAAGG	723759
EXP_CD630_725001_730000_s_PSO-60-4308	CD0603/4	CD0603/4		CAJ67426.1	6742	CACTATCACACTCCTGTTTTATTATTATAACATAATTTAGGTGTTATATTCCACAAACGC	725633
EXP_CD630_725001_730000_s_PSO-60-2964	CD0605/6	CD0605/6		CAJ67428.1	6754	ACAGACAAAGCAAAACTCTATGATAGTCATAAACAAAAATTAGCATTACAGTTTGAGGAC	726977
EXP_CD630_725001_730000_s_PSO-60-698	CD0606	CD0606	chloride ion channel protein	CAJ67432.1	6775	TGTTAGTCAAATGCTTTCACTATCAGTAATTTCAATTGTGGCATATATTGTGGCTACACT	729243
EXP_CD630_725001_730000_s_PSO-60-445	CD0606	CD0606	chloride ion channel protein	chloride ion channel protein	6777	GGAGAAGAAATTATTCCTAGAGGTAAGACAATTCTTAGACCAAGTGATGTAATTGTGACT	729496
EXP_CD630_730001_735000_s_PSO-60-3581	CD0609	CD0609	conserved hypothetical protein	CAJ67434.1	6795	CAAAGAATGTTGGAAAAATTGGTTTAAAGAAGAACAATATAGACTAACTGGAATATTGCC	731360
EXP_CD630_730001_735000_s_PSO-60-3477	CD0609	CD0609	conserved hypothetical protein	CAJ67434.1	6796	TGAGTACGATTTATGCCAAGCCCATTGTTGACATACTGATTGAGATAATTCCTGATTATA	731464
EXP_CD630_730001_735000_s_PSO-60-3216	CD0609	CD0609	conserved hypothetical protein	CAJ67435.1	6799	AGTATGAAAAACTTAAGTTGGACCTTTGGAAGAAGTATGAGCATAATCGTGATGCTTATA	731725
EXP_CD630_730001_735000_s_PSO-60-2363	CD0610	CD0610	two-component sensor histidine kinase	CAJ67436.1	6807	ACTTGTATGACGAAGATTTAAAATTGAGTTAAGAGCTTGGTTTTTGCAAAATTGTTTTCC	732578
EXP_CD630_730001_735000_s_PSO-60-2311	CD0610	CD0610	two-component sensor histidine kinase	two-component sensor histidine kinase	6808	TGTTTTCCACTAAGAGTACCTATACCTATTTTTAACTGATTAAAATACTTTTTAGCTCCA	732630
EXP_CD630_730001_735000_s_PSO-60-2047	CD0610	CD0610	two-component sensor histidine kinase	CAJ67437.1	6810	GCTGACAAGATGATTAGATAAGTGCCATAAGGTAAGTTGCCTAAGATAATATTCTTATTA	732894
EXP_CD630_730001_735000_s_PSO-60-1886	CD0610	CD0610	two-component sensor histidine kinase	CAJ67437.1	6812	TGATAAGTATTGTTTTATATTGACCAATCTATTCTTTAGGAAAATATGTATTAAAAACCA	733055
EXP_CD630_740001_745000_s_PSO-60-4490	CD0616	CD0616	MerR-family transcriptional regulator	CAJ67443.1	6881	AAATCCAGATTTGTTCTTTCCAATCTTCTTTACAACCATTCCAACTTCAATATCTACACC	740451
EXP_CD630_740001_745000_s_PSO-60-4251	CD0616	CD0616	MerR-family transcriptional regulator	CAJ67443.1	6883	CAACATTGTAATGAATTTCATCTTTATCACAGTTTATAGCTTCTATAAATTTATCAATTT	740690
EXP_CD630_740001_745000_s_PSO-60-3965	CD0616	CD0616	MerR-family transcriptional regulator	MerR-family transcriptional regulator	6886	ACCAAGTTCATCATAATAACGCAACATACGAATAGAAATTTGTGTTAGTTTTGAAACCTC	740976
EXP_CD630_740001_745000_s_PSO-60-3877	CD0616/7	CD0616/7		MerR-family transcriptional regulator	6887	CCTTTTCACTTATAATCAGTATATATTTTGTTTTTATATACTTCAAGCGTTTGTGGAAAT	741064
EXP_CD630_740001_745000_s_PSO-60-3710	CD0617	CD0617	putative membrane protein	CAJ67444.1	6889	CCAGTCTAACTCAAATTCAAAATCATCCGACTTTATCTGTTCAATTTCAGAATTTACCTT	741231
EXP_CD630_740001_745000_s_PSO-60-3491	CD0617	CD0617	putative membrane protein	CAJ67444.1	6891	GCTTCTACTTGTATTGATATATACAAAATTAATTATAAAGTTTAAAAGTACAATGTTTGG	741450
EXP_CD630_740001_745000_s_PSO-60-2965	CD0617	CD0617	putative membrane protein	CAJ67444.1	6896	AGATAAAAAATGATTTCTCCAAGTATTGTATTTGTAATTCCGAGCAACGCAGGTGTAAGA	741976
EXP_CD630_740001_745000_s_PSO-60-2361	CD0618	CD0618	putative transcriptional regulator	CAJ67444.1	6902	TCAATTTCAAATACATCATCTTCATAATAAGCAAATGTTTTATTTCCAACTGTCTCAAAG	742580
EXP_CD630_740001_745000_s_PSO-60-1593	CD0620	CD0620	conserved hypothetical protein	CAJ67445.1	6910	CATGACAGATTTTATATTTTCTTCAGTTAAATCATCCTTTGGATTTTCTATAGAAAAAGA	743348
EXP_CD630_740001_745000_s_PSO-60-551	CD0622	CD0622	conserved hypothetical protein		6920	TGCTTTTACATTTGCAAATGATTTACTTTTAACAACTGCCTTACCCTTATCATCAAAACC	744390
EXP_CD630_740001_745000_s_PSO-60-487	CD0622/3	CD0622/3			6921	TCCAATTTTAGTTTTATACTAGATAAATTTTTTGTTGAAACAACTTCCATAAAATTACCT	744454
EXP_CD630_745001_750000_s_PSO-60-4050	CD0625	CD0625	putative phage-related regulatory protein	CAJ67447.1	6934	CATTATATAATGAGAAAAGAAAACATACAAAGACTTCAAGGAACTCTGCCAAACGGACAA	745891
EXP_CD630_745001_750000_s_PSO-60-4031	CD0625	CD0625	putative phage-related regulatory protein	CAJ67447.1	6935	AAAACATACAAAGACTTCAAGGAACTCTGCCAAACGGACAATTTTATATGACAGTGAGAA	745910
EXP_CD630_745001_750000_s_PSO-60-3255	CD0625	CD0625	putative phage-related regulatory protein	CAJ67448.1	6942	AAATCAGGTAAGAATTTTAAAATCGATTCTCCAATAAGCATAAAACTTATCAATGAAAGG	746686
EXP_CD630_745001_750000_s_PSO-60-1842	CD0625/6	CD0625/6		CAJ67449.1	6956	GAGATTAATTTATATGGGTAAATCAAAAGATGTTGAAATAGAGAAGTCTATTTTAGGCAC	748099
EXP_CD630_745001_750000_s_PSO-60-1754	CD0626	CD0626	putative phage-related replicative helicase		6957	AAGCTAGATGAATTAAATGAAAACATGTTTATGAATGATATATGTCTTGAGATATTTAAA	748187
EXP_CD630_745001_750000_s_PSO-60-1497	CD0626	CD0626	putative phage-related replicative helicase	CAJ67450.1	6960	AAACCTTTTACACAGCCTAAACCTTGGAGAAAATATCGATACTTGTATTTACAAATTTGA	748444
EXP_CD630_745001_750000_s_PSO-60-1375	CD0626	CD0626	putative phage-related replicative helicase	CAJ67450.1	6961	CAGGGAAGGTGCTTGATTTTTTAGAAAACAAAAAAGATATTGGATTTAAGTTTGGTATAA	748566
EXP_CD630_745001_750000_s_PSO-60-1102	CD0626	CD0626	putative phage-related replicative helicase	putative phage-related replicative helicase	6964	TGAAATCTAAAGAAATAGATGAAAATGATTGGAAACTTATTGTAAATGCTATAGGTGATT	748839
EXP_CD630_745001_750000_s_PSO-60-963	CD0626	CD0626	putative phage-related replicative helicase	putative phage-related replicative helicase	6965	GCCAGATTTATTAATAGTGGATTATGTGCAACTCCTTACATCTCAGAAAAGCATGGATAA	748978
EXP_CD630_745001_750000_s_PSO-60-652	CD0626	CD0626	putative phage-related replicative helicase	CAJ67451.1	6967	CATCAGAATACAGGGGAATTAAGATGGTTGATTTAATAGTTGCGAAGTGTAGAGATGGAC	749289
EXP_CD630_745001_750000_s_PSO-60-561	CD0626/7	CD0626/7		CAJ67452.1	6968	GGATAAGTTACATTTTCAAGAACTAAATTATTAGGTCAATAAAGTAGTAATAACAAGCTT	749380
EXP_CD630_745001_750000_s_PSO-60-493	CD0626/7	CD0626/7		CAJ67452.1	6969	TCGGGAAATAGCAAATAGATTATAAAATATGAGGTGAAAATATGTTGGAATTAAGAAAAA	749448
EXP_CD630_745001_750000_s_PSO-60-392	CD0627	CD0627	putative phage positive regulator of late transcription	putative phage-related replicative helicase	6970	CCAAAGGAGTTACATAAGTATAGTTTATTGGAATACCTTGAATTGTGTCAACAAAGTGGG	749549
EXP_CD630_745001_750000_s_PSO-60-270	CD0627	CD0627	putative phage positive regulator of late transcription	putative phage-related replicative helicase	6971	GATTAAATTGTTTAATGGGAAAAATTATATGGAATTAGCGAGGATGTTTGAAATGAGTGT	749671
EXP_CD630_750001_755000_s_PSO-60-3542	CD0627A	CD0627A	putative ferredoxin	CAJ67455.1	6987	GAAGTGCTATCTCAGTTCCATGTGGCATTAGTGCAAAAATTAATAGAGATTTATGTGTTG	751399
EXP_CD630_750001_755000_s_PSO-60-3522	CD0627A	CD0627A	putative ferredoxin		6988	TGTGGCATTAGTGCAAAAATTAATAGAGATTTATGTGTTGGATGTGGGATTTGTGAAAAG	751419
EXP_CD630_750001_755000_s_PSO-60-3346	CD0628	CD0628	putative membrane protein		6989	TGATATTGGGATTTGTAAATATTATTTTCGCTTGGATTGGGCTAATTTGTTTCTTTGTTC	751595
EXP_CD630_750001_755000_s_PSO-60-3277	CD0628	CD0628	putative membrane protein		6990	TTTCTATTGTTAAGGGAAATAAAGCTTACTGTAATAAGTATTGTGGAAGAGGGCAACTGT	751664
EXP_CD630_750001_755000_s_PSO-60-3148	CD0628	CD0628	putative membrane protein	putative ferredoxin	6991	GGTTTAGATATGGGTTTTTGACATTTTTTATGGTAATGTTTGCTAATATGCTTTTTTCAA	751793
EXP_CD630_750001_755000_s_PSO-60-2081	CD0629	CD0629	putative transcriptional regulator	CAJ67456.1	7002	ACTGCCATTTTTAGCTATCTCATCAATTAAAAAAGATGCCAAACGCTTATCAAAACTCAT	752860
EXP_CD630_750001_755000_s_PSO-60-2008	CD0629	CD0629	putative transcriptional regulator	CAJ67456.1	7003	TGCATAGCCCACATAACATCAGAAAAACGTTCGGTAGCTAATTTATATGAAAATAACTCT	752933
EXP_CD630_750001_755000_s_PSO-60-1893	CD0629	CD0629	putative transcriptional regulator		7004	TATCGCAGTCCGTTTCAGCATCTACATAGACATCAAAAGTTATTGTTTTTAGAATACAGG	753048
EXP_CD630_750001_755000_s_PSO-60-1642	CD0629	CD0629	putative transcriptional regulator	putative transcriptional regulator	7006	TTTTGTAAGTCAGTAAGTTTATCCCAAAAAGGCAAGCTATGTGTAAGTATATCAATTTCA	753299
EXP_CD630_750001_755000_s_PSO-60-57	CD0630/1	CD0630/1		CAJ67457.1	7020	GGCAGACCCTAATAATTCAATTTTTTTGTTACTTTCTTTCATACTTAACACTCCTCTTCT	754884
EXP_CD630_755001_760000_s_PSO-60-4901	CD0630/1	CD0630/1		CAJ67457.1	7021	GGAGATGATTTTTATGGCTACAATAGATTTAATTGTATTGGGAATAGTAAAGCAACAACC	755040
EXP_CD630_755001_760000_s_PSO-60-4831	CD0631	CD0631	conserved hypothetical protein	CAJ67457.1	7022	TATGATATTCAAAAGGCAGTGGAATACAGGAATATATCACGTTGGGTTAAAATAAGTACA	755110
EXP_CD630_755001_760000_s_PSO-60-4676	CD0631	CD0631	conserved hypothetical protein	CAJ67457.1	7023	TTCATTAACTGAATTAGGTGAGACACATTTTTTAGATTTAATGTTTGATACATCTAGCAA	755265
EXP_CD630_755001_760000_s_PSO-60-4558	CD0631	CD0631	conserved hypothetical protein	CAJ67457.1	7024	CCAGAAAAACAGAAATTATGTCTCAATAATATTGAAGAGAATGTTCAAGAGTTAAAGAAA	755383
EXP_CD630_755001_760000_s_PSO-60-4511	CD0631	CD0631	conserved hypothetical protein	CAJ67457.1	7025	AGAGTTAAAGAAAACTATTGAGGAAAATATAAGTATAAAGACAGAAGTACCAGAGACAGC	755430
EXP_CD630_755001_760000_s_PSO-60-1753	CD0635	CD0635	conserved hypothetical protein	CAJ67460.1	7051	TTTTGATTTCCAAATACAGTACTTTTCAAAAAATCATAATGTATTGGTATGGGACGCTCC	758188
EXP_CD630_755001_760000_s_PSO-60-1149	CD0635	CD0635	conserved hypothetical protein	conserved hypothetical protein	7057	GCTTCACATAATGTAAATGTCGATAAACCTAATGAACTAAATCAGATTATGGATATATTT	758792
EXP_CD630_755001_760000_s_PSO-60-646	CD0636	CD0636	putative radical SAM superfamily protein	CAJ67461.1	7062	AGTGAAATTTGACAATACAAGATGGTTTGGAATTGACTATAATATGAATCTCTATCGTGG	759295
EXP_CD630_755001_760000_s_PSO-60-382	CD0636	CD0636	putative radical SAM superfamily protein	CAJ67461.1	7064	ACTAGATTTGATTTCGGAAAATCATTTTGGAGTGTCTATTGATACTAAAAGTAGTTTGGT	759559
EXP_CD630_755001_760000_s_PSO-60-250	CD0636	CD0636	putative radical SAM superfamily protein	CAJ67461.1	7065	TGCAAATGATGAATTATCAAAGAAAATAGAACCTTATGTAAATCCAAGTTCTGTACGATT	759691
EXP_CD630_760001_765000_s_PSO-60-4269	CD0637	CD0637	putative acetyltransferase	CAJ67462.1	7073	CTGACCCATGTGAAGAAATGATTGATAAATATCTCAATAAAGGAACTATGTACGCATTGT	760672
EXP_CD630_760001_765000_s_PSO-60-4142	CD0637	CD0637	putative acetyltransferase	CAJ67462.1	7074	AAACATTGCTACATATGAACATTTTCAAAATATGGGTTATGCCTCAAAGATGATTTATCA	760799
EXP_CD630_760001_765000_s_PSO-60-4004	CD0637	CD0637	putative acetyltransferase	CAJ67462.1	7076	GTTTGGATTTGTTTATTCACATAAAATTAAAAACTTTTTTGTAGATAATTATCCAGAACC	760937
EXP_CD630_760001_765000_s_PSO-60-3003	CD0639	CD0639	conserved hypothetical protein		7086	AAGAAATATTGACTAGTGAAAATGTTGGAGAAGTTGTAACTGAAGATGGGTATGCTAAGC	761938
EXP_CD630_760001_765000_s_PSO-60-2652	CD0639	CD0639	conserved hypothetical protein	conserved hypothetical protein	7089	TTAGTCGTGTACATGGTAGAAAGTTAGAAGAAGGTAAAGAATATAAAGAAATTGGAAAAA	762289
EXP_CD630_760001_765000_s_PSO-60-2571	CD0639/575	CD0639/575	conserved hypothetical proteinx2	conserved hypothetical protein	7090	ATCATGTAAAATATAATCACATAGAAGATTATGTAAATTGCCTGAGATTAACAATGGACG	762370
EXP_CD630_760001_765000_s_PSO-60-2482	CD0639	CD0639	conserved hypothetical protein	CAJ67465.1	7091	GCATTATATTTTATAGAACTTCCAAAAATTCGTAAATCCAGTTGTATAGCAAACAGAGTT	762459
EXP_CD630_760001_765000_s_PSO-60-2362	CD0639	CD0639	conserved hypothetical protein	CAJ67465.1	7092	ACGGATTATGTTATTAAAAGAGCACTTGATAGATTAAAAGAATTAGGTAGTAATGAGGAC	762579
EXP_CD630_760001_765000_s_PSO-60-2297	CD0639	CD0639	conserved hypothetical protein	CAJ67465.1	7093	ATTAAATTTAAAGAGAGGTGCGTATATTATGAATAAAAGTAGAAATTTTAAAGAAGAAAT	762644
EXP_CD630_760001_765000_s_PSO-60-1703	CD0640	CD0640	hypothetical protein	CAJ67465.1	7099	TGAATTTGATGATAGTATGATATGGGTTTGGACGAAGAGACCTGATTTAAGATGTAGTGG	763238
EXP_CD630_760001_765000_s_PSO-60-1601	CD0640	CD0640	hypothetical protein	CAJ67465.1	7100	AATAAGTGAAGATAATGTGTTATTATCAGAATTTGATTTATGGCATTTACCTTTAATGGA	763340
EXP_CD630_760001_765000_s_PSO-60-1254	CD0641	CD0641	putative membrane protein	hypothetical protein	7103	GGTATTAAATCAACACTTATTTCAGAAATATTGAGAATTTCTTATTGTATTGGAGCTACA	763687
EXP_CD630_760001_765000_s_PSO-60-1144	CD0641	CD0641	putative membrane protein	hypothetical protein	7104	AATTATTTGGGTATTAGCTATGGGAGCTCAGTGGGTCTATAATAAAAAGTATGATGATTT	763797
EXP_CD630_760001_765000_s_PSO-60-979	CD0641	CD0641	putative membrane protein	CAJ67466.1	7106	CATAAATGTGTCAAATTTAAATATAGGAATGTCTTTATTAGTCATTTTGTTTATTCAATC	763962
EXP_CD630_760001_765000_s_PSO-60-868	CD0641/2	CD0641/2		putative membrane protein	7107	TTAGGTGTCAGTATTACTAAAGACAAAAATTAAATCCTATAGAGAAAAGAACCTTATGAC	764073
EXP_CD630_760001_765000_s_PSO-60-774	CD0642	CD0642	putative transcriptional regulator	putative membrane protein	7108	CGTGAAACTATTGTACATTTAGAAAATGGTCGCTACAATCCTTCTTTAAAACTGGCAATG	764167
EXP_CD630_765001_770000_s_PSO-60-4937	CD0642/3	CD0642/3		CAJ67467.1	7115	TACTTCCAAATATACTTCCAAAAACATGTAATCGCATATATAATATAATTATAAAAATAA	765004
EXP_CD630_765001_770000_s_PSO-60-4781	CD0642/3	CD0642/3		CAJ67467.1	7116	GATTAATCTTGACATTCATTGAAATAAAAGGAAATTTCCCTTCTTTTTATGGTTTTGGTC	765160
EXP_CD630_770001_775000_s_PSO-60-4432	CD0648	CD0648	GntR-family transcriptional regulator	CAJ67474.1	7167	AGTAGTGAAAGTAAAGTCAAATTTAGATGAAATTTTATATCATAAGATTATTGAAAGTCT	770509
EXP_CD630_770001_775000_s_PSO-60-4220	CD0648	CD0648	GntR-family transcriptional regulator		7169	CAGAGTATGAATATGATATGGTAAAACAAGTTTGTGAAACGAGAACACTGATTGAAACAT	770721
EXP_CD630_770001_775000_s_PSO-60-3943	CD0648	CD0648	GntR-family transcriptional regulator	GntR-family transcriptional regulator	7171	AGTGAACTATTTAATTCGACCATTAAAAAATCGTAATTATGAAGGAACAGTACAAGACCA	770998
EXP_CD630_770001_775000_s_PSO-60-1600	CD0649	CD0649	putative peptidase	CAJ67476.1	7195	CCTCTTGCTTATGCTGATAAATGTGTTACACCGACTTTATTTTTACATGGTGAAAAAGAC	773341
EXP_CD630_770001_775000_s_PSO-60-1443	CD0649	CD0649	putative peptidase	CAJ67476.1	7196	AACTGTCTCGTTCTGGTAGACCAAAACAAAAGCTACAAAGATTAGTTGAAATGCTAGATT	773498
EXP_CD630_770001_775000_s_PSO-60-1304	CD0650	CD0650	putative peptidase	CAJ67477.1	7198	GTTCAGATATTTTTGAATATATATTCCCTCATGATATTTCTTGTTCACCTGATGGAAAGC	773637
EXP_CD630_770001_775000_s_PSO-60-1174	CD0650	CD0650	putative peptidase	CAJ67477.1	7199	CATCAAAACAGAAAAACAAATACATATGACTCAAACAAAAGATGTAACATCATTTAGTTG	773767
EXP_CD630_770001_775000_s_PSO-60-996	CD0650	CD0650	putative peptidase	CAJ67477.1	7201	AAAGCTTGTAGCGTACCTGTATCACTTGGAAATAAATTGTGGTTACTGACAACAAAAAAT	773945
EXP_CD630_770001_775000_s_PSO-60-567	CD0650	CD0650	putative peptidase	CAJ67477.1	7205	TTGCAAGCTTCAACATTAGACCGTTCTATTACACAGAATCATGATATTTTTATACTTGAT	774374
EXP_CD630_770001_775000_s_PSO-60-166	CD0650	CD0650	putative peptidase	CAJ67478.1	7209	AGATACTCATAAGGTTTCATTACCTGAAAAATTGACGTTTGTAGCAAAAAATAAAGAAGA	774775
EXP_CD630_775001_780000_s_PSO-60-4277	CD0651	CD0651	putative membrane protein	CAJ67479.1	7215	GCAAAAGTATCAGCTGTATTTGTTACACTACTTTTATTTTTGATTCTATTTGTCACAAAA	775664
EXP_CD630_775001_780000_s_PSO-60-4142	CD0651	CD0651	putative membrane protein	CAJ67479.1	7216	AGTATGGGAACAATGTTGAATGTTAAACAATTTATAGACGAATGGAGAACAGTATTGACA	775799
EXP_CD630_775001_780000_s_PSO-60-3802	CD0651	CD0651	putative membrane protein	putative membrane protein	7219	GCATTGATTTAGCAAATGTTGATACTGATAAGAAAGAAGCAGAGAATACAGGCACAAAAG	776139
EXP_CD630_775001_780000_s_PSO-60-3506	CD0651	CD0651	putative membrane protein	putative membrane protein	7222	ATTCCTTCTTTAGCAAAAGTTTCTTTGACAGATTTAATTAGTCTTTTTGTACCAATTGTG	776435
EXP_CD630_775001_780000_s_PSO-60-3323	CD0651	CD0651	putative membrane protein	putative membrane protein	7224	ACTACATATTTAATTTCAAATGAAGTGTGTAATGCTGTTGGAGAAACGGAAGAAGAAAGA	776618
EXP_CD630_780001_785000_s_PSO-60-3499	CD0655	CD0655	metallo-beta-lactamase superfamily protein	CAJ67482.1	7267	CAACAAACAAGAGTTAAAAGATGCTATTAAAAATATAAGTAATTATGATATAGAAACGAT	781442
EXP_CD630_780001_785000_s_PSO-60-2743	CD0655/6	CD0655/6			7273	TCTCCCTTGGATGATAATATCCTAAACTGCCAATGAGCTGATGACTTCTATGATATCATA	782198
EXP_CD630_805001_810000_s_PSO-60-4468	CD0664A	cdd1	conserved hypothetical protein	CAJ67494.1	7490	CAGAAAAATCTTTAATCATGTTAGGATATACAACTATTAAATCACTTAAAGATGCAAACC	805473
EXP_CD630_805001_810000_s_PSO-60-4043	CD0664B	CD0664B	hypothetical protein	CAJ67494.1	7494	AATTAGAAACTGTTTCTTCAAGCCATTTTCTACATTGCTCAATATTTACCATAGGGTCAA	805898
EXP_CD630_805001_810000_s_PSO-60-4031	CD0664B	CD0664B	hypothetical protein	CAJ67494.1	7495	TTTCTTCAAGCCATTTTCTACATTGCTCAATATTTACCATAGGGTCAAAACCTTGGTCTT	805910
EXP_CD630_805001_810000_s_PSO-60-3793	CD0664B/5	CD0664B/5		CAJ67494.1	7497	ACATCTTGATTCAAACATGTTCAAACATCCTTTCCATTATTTAAAAATATTATAAAATGA	806148
EXP_CD630_805001_810000_s_PSO-60-2909	CD0664B/5	CD0664B/5		CAJ67494.1	7506	AGCATTTACCATTAAGAAATAACATCATTCTTTCTAAAATTTCTATTGGCAATTTCAGAA	807032
EXP_CD630_805001_810000_s_PSO-60-2806	CD0665	cdd2	putative lantibiotic ABC transporter, permease protein	CAJ67494.1	7507	TGTCATTAACATTTAAAGCAGATTGCTTTATAACCCCCATAGCACTACCTAACATAGAAT	807135
EXP_CD630_805001_810000_s_PSO-60-2561	CD0665	cdd2	putative lantibiotic ABC transporter, permease protein	CAJ67494.1	7509	ACACTACCAGAAAAACCAAACATATTTCCTGCAACTATATAAAAGATAACAAAGAAAACT	807380
EXP_CD630_805001_810000_s_PSO-60-2398	CD0665	cdd2	putative lantibiotic ABC transporter, permease protein	CAJ67494.1	7511	GTTCAAGCCTACAAATATATGCACAAAAGATTGCGATTAAGATAGGAAAGAAAAATTCCC	807543
EXP_CD630_805001_810000_s_PSO-60-2312	CD0665	cdd2	putative lantibiotic ABC transporter, permease protein	CAJ67494.1	7512	AAGCTGTACCATTCTTTTTTGAGTATGCCTTGATTTAGATAAAAATTACCAGAACCAATC	807629
EXP_CD630_805001_810000_s_PSO-60-2209	CD0665/6	CD0665/6		CAJ67494.1	7513	AAGAATTTTTTAACTTTAGAATTTCTCCCAAAACTGACTTCCTTAACATTTAAATCCCTC	807732
EXP_CD630_805001_810000_s_PSO-60-1158	CD0667	cdd4	putative lantibiotic ABC transporter,ATP-binding protein	CAJ67494.1	7522	CAATCTGACTTTGACCTTTATTATGAAGTTCTTTTATGCTATCTTGAAAAACCAGTTCGC	808783
EXP_CD630_805001_810000_s_PSO-60-1087	CD0667	cdd4	putative lantibiotic ABC transporter,ATP-binding protein	CAJ67494.1	7523	ATTCCTATTGATGTGGCAATTTGGTCAATTTCACTTAAAAGATGGCTAGAGATTAGAACA	808854
EXP_CD630_805001_810000_s_PSO-60-969	CD0667	cdd4	putative lantibiotic ABC transporter,ATP-binding protein	CAJ67494.1	7524	CTGGGTCGAGTCCATTTGTAGGTTCATCAAGTATTAATAATTTGGGAAACTTCATTATTG	808972
EXP_CD630_805001_810000_s_PSO-60-888	CD0667	cdd4	putative lantibiotic ABC transporter,ATP-binding protein	CAJ67494.1	7525	GCTTCATACCTAAAGAATATTGACTAACTTTTTTATTTTTTTGATTTTCTAACCTTACAA	809053
EXP_CD630_805001_810000_s_PSO-60-770	CD0667	cdd4	putative lantibiotic ABC transporter,ATP-binding protein	CAJ67494.1	7526	CATGTTTTCAAGCCCTGTAAGATGACCATAGTATGATGGAGATTCTATCAAAGAACCTAT	809171
EXP_CD630_805001_810000_s_PSO-60-658	CD0667	cdd4	putative lantibiotic ABC transporter,ATP-binding protein	CAJ67494.1	7527	TTAATATTTCCTTGTGTGGGTTTAGCAAGTCCAAGAAGCATTTTAAGAGTGGTAGATTTT	809283
EXP_CD630_805001_810000_s_PSO-60-181	CD0668	CD0668	two-component response regulator	CAJ67494.1	7532	GGAAGCTGTTAGGGTATTTAGAAATGTAAAGCCAGATTGTGCAATTTTAGATGTTGTATT	809760
EXP_CD630_810001_815000_s_PSO-60-3815	CD0669	CD0669	two-component sensor histidine kinase	two-component sensor histidine kinase	7545	GGTCTAACTGGATTGCAGGAATATCTCATGATATAAGAACTCCACTTTCAATGATAATTG	811126
EXP_CD630_810001_815000_s_PSO-60-3388	CD0669	CD0669	two-component sensor histidine kinase	two-component sensor histidine kinase	7548	GTCTGATTTAGATTTTTGCTATATAATTGTTGAAGATGATGGAAAAGGTATGAGTCAAGA	811553
EXP_CD630_810001_815000_s_PSO-60-70	CD0670/1	CD0670/1		CAJ67500.1	7581	GAGGAAAATTTATGAAATATCAGGTTTCATTATTAGCAGTGAAGGATATTGAAGTATCAA	814871
EXP_CD630_815001_820000_s_PSO-60-4042	CD0672	CD0672	conserved hypothetical protein	CAJ67501.1	7590	AGATGAAGGTTTTCCATTTCACGACATACCACTATCTTATATGGAAGAGATGAAAAATCG	815899
EXP_CD630_815001_820000_s_PSO-60-3585	CD0672	CD0672	conserved hypothetical protein	CAJ67501.1	7594	AATTTAATTAATGTTATAGGTGCTACTCATTATTCTACAGAAAAATTTGCGTGTATGGGC	816356
EXP_CD630_815001_820000_s_PSO-60-2504	CD0673	CD0673	conserved hypothetical protein	CAJ67502.1	7603	AAAATATTGGAAGAATTAACAAGTAAGATAAAACTAGAAAAGGGAATGCGTATTTTAGAC	817437
EXP_CD630_815001_820000_s_PSO-60-2390	CD0673	CD0673	conserved hypothetical protein	CAJ67502.1	7604	ACTGTATTTGCAACAGATTTATGGATAGAACCAACTGAAAACTATAAAAGATTTAAAGAG	817551
EXP_CD630_815001_820000_s_PSO-60-1944	CD0673	CD0673	conserved hypothetical protein	CAJ67502.1	7608	AAATGACAAAAAAATGATGGAAGTAGAGAATGGAAAGTATTTTAATACAATTTCTTTGAT	817997
EXP_CD630_815001_820000_s_PSO-60-1187	CD0674/5	CD0674/5		putative membrane protein	7615	AAATAGCAAAAGAGAGGAAATATCTAGCTATGGATGAAGCCTTTCCTTTTGAAGAAACAG	818754
EXP_CD630_815001_820000_s_PSO-60-384	CD0676	CD0676	conserved hypothetical protein	putative acetyltransferase	7621	TGTGTATTTGCCTGATTTTTCATCAATTTTATCCTGTTCTGTCATTTTATAACCTTCTGG	819557
EXP_CD630_820001_825000_s_PSO-60-4858	CD0676	CD0676	conserved hypothetical protein	conserved hypothetical protein	7625	TCTGGTAAACTATTTAGTGTTTTGCTTAAACTATTATGAAAACTTTCTGGAACTTCTGGA	820083
EXP_CD630_820001_825000_s_PSO-60-4728	CD0677	CD0677	putative RNA polymerase sigma factor	CAJ67503.1	7627	TCTTCCTCTTGATAATCTACTTTTTACAGTTCCTTGAGGTATATCTAATATTTCCTTAAC	820213
EXP_CD630_820001_825000_s_PSO-60-4344	CD0677/8	CD0677/8		CAJ67503.1	7630	CAAAGTCTGTTCTGATTCAAGTATATTGTTTGTAAATGTAGTTTTATCCAACTAAGTTCC	820597
EXP_CD630_825001_830000_s_PSO-60-1049	CD0684	CD0684	putative ATP-dependent peptidase	CAJ67512.1	7707	GCTTCCTTTTGAACCTTATCACATAAGAAAGTCTTATCATTTCCATCAATAGTCATAAAT	828892
EXP_CD630_825001_830000_s_PSO-60-888	CD0684	CD0684	putative ATP-dependent peptidase		7709	TTCTTCTGAAGCCTTTCCAGCAAGTAATATTTTTATTTTTCCAATCAACTCATCCTTAGT	829053
EXP_CD630_825001_830000_s_PSO-60-657	CD0684	CD0684	putative ATP-dependent peptidase	CAJ67513.1	7711	TTTAGATTCTAACCCTGCAATAACTCTTTCAAGTGCCTTGTCAAAATGTTCTGATGTAAT	829284
EXP_CD630_825001_830000_s_PSO-60-546	CD0684	CD0684	putative ATP-dependent peptidase	CAJ67513.1	7712	TGAAAGATGAGCCCCATTGAAACCATGAGTTTTTTTAGCTAAAAGTTCTAGATTTACAGA	829395
EXP_CD630_825001_830000_s_PSO-60-483	CD0684	CD0684	putative ATP-dependent peptidase	CAJ67513.1	7713	GTCTATAGGTTTGTCATCTGTATGTACCTTTAGAATTTCAAATCTAGTGTGATAGTTTGG	829458
EXP_CD630_825001_830000_s_PSO-60-294	CD0684	CD0684	putative ATP-dependent peptidase	CAJ67513.1	7714	AAGTTGGTTTAGTGTTTGGTCTTTTTCGTTGTTACTTTCAAGATGTCTCTTTGCTCCTAC	829647
EXP_CD630_825001_830000_s_PSO-60-49	CD0684	CD0684	putative ATP-dependent peptidase	CAJ67513.1	7716	GAGGACCATAAAATAATACTCCTTTAGGTATTTTTGCACCCATTTTTTGATATTTTTGTG	829892
EXP_CD630_830001_835000_s_PSO-60-4933	CD0684	CD0684	putative ATP-dependent peptidase	CAJ67513.1	7717	GCAACGTCTCTAAATGTAGTCTTTGGTTTTGTAGAAAGTGAATCATCTGTTTGATTATCT	830008
EXP_CD630_830001_835000_s_PSO-60-4825	CD0684/5	CD0684/5		CAJ67513.1	7718	TTAAAAAAGTTGTTTAGCATTTTCATATTCACACCTCAGGTAATTAATTATTGTTAATCA	830116
EXP_CD630_830001_835000_s_PSO-60-3550	CD0685	infC	translation initiation factor IF-3	CAJ67514.1	7730	CAGTATGTAAGATAATGGATTATGGAAAGTTTAGATATGAGCAAGCGAGAAAAGAGAAAG	831391
EXP_CD630_830001_835000_s_PSO-60-3461	CD0685	infC	translation initiation factor IF-3	CAJ67514.1	7731	GTAAAAGAAGTAAGACTTAGACCAGGTATTGAACAAAATGATTTAAATACGAAAGCTAAT	831480
EXP_CD630_830001_835000_s_PSO-60-3344	CD0685	infC	translation initiation factor IF-3	CAJ67514.1	7732	GGAAGAGAATTAGGACATAAAGACATAGGTAAAGAAGTTATGCTTAAGTTTTTAGATATA	831597
EXP_CD630_830001_835000_s_PSO-60-2781	CD0687	rplT	50S ribosomal protein L20	CAJ67515.1	7737	GAAGAAAGTTAAAGAAGAGAGACTTCAGAAAACTTTGGATACAAAGAATAAATGCAGCTG	832160
EXP_CD630_830001_835000_s_PSO-60-2188	CD0688	CD0688	conserved hypothetical protein	CAJ67515.1	7743	ATCGAACTACAGCTAAACAATTAGGAGAAAAATTTCAAGATATATCAAAGGCAACGCTTT	832753
EXP_CD630_830001_835000_s_PSO-60-2042	CD0688	CD0688	conserved hypothetical protein	CAJ67515.1	7744	GCTATGAAGTTAGATATAGCTGATGATGTGAACAAAATTATAGATGAGAACTCTGGAGAA	832899
EXP_CD630_830001_835000_s_PSO-60-1997	CD0688	CD0688	conserved hypothetical protein	CAJ67515.1	7745	GAGAACTCTGGAGAAGAATATGCTCAACTGTTTACTCAATATATGATGGGATTTTTAAGA	832944
EXP_CD630_830001_835000_s_PSO-60-1879	CD0688	CD0688	conserved hypothetical protein	CAJ67515.1	7746	TTTCTGTCTGTCCAGTATATGCTAGTATTGATGAGATAGTTGAAGTGAGTAAAAAAATTG	833062
EXP_CD630_830001_835000_s_PSO-60-745	CD0689	CD0689	putative nucleotide phosphodiesterase	CAJ67516.1	7756	GGAGAAAATTATGTACAACCATATGTAATGAAAAATATTAAGACAGATGAGGGCAATGTA	834196
EXP_CD630_830001_835000_s_PSO-60-646	CD0689	CD0689	putative nucleotide phosphodiesterase	CAJ67516.1	7757	GAAACCCTTGGTCTTGAGGATTTTGAAAAGGATAAAAAAGCTAGAGAGCTTGGAGAACAA	834295
EXP_CD630_830001_835000_s_PSO-60-573	CD0689	CD0689	putative nucleotide phosphodiesterase	CAJ67516.1	7758	GGAAATTATATGCAAATGATTTAGTAGAAGATGCAAAGAAATGGATAAAAGTTATGGAAA	834368
EXP_CD630_835001_840000_s_PSO-60-4846	CD0689	CD0689	putative nucleotide phosphodiesterase	putative nucleotide phosphodiesterase	7763	GGCAAATATATATAGGCAATCTGGTAAAAATTATGTTAAACCATATATTATAAAAGATGT	835095
EXP_CD630_835001_840000_s_PSO-60-4480	CD0689	CD0689	putative nucleotide phosphodiesterase	CAJ67517.1	7767	AAAAATAGATGAGCATGAATATAAAAATAAGTCTGGAGAAAAAGTTATAGTGACACAACC	835461
EXP_CD630_835001_840000_s_PSO-60-3766	CD0690	CD0690	putative nucleotide phosphodiesterase	CAJ67517.1	7773	AAGAGGAGAGAAAATATGATGAGAATCTACTTATGGTAGATGCAGGAGATTTTTTTGACA	836175
EXP_CD630_835001_840000_s_PSO-60-3562	CD0690	CD0690	putative nucleotide phosphodiesterase	CAJ67517.1	7775	CAGTTACATTTGGGAATCATGAATTTGTATCTAATGACAAGCAGAGCCTTGATAAATTGG	836379
EXP_CD630_835001_840000_s_PSO-60-2544	CD0690	CD0690	putative nucleotide phosphodiesterase	putative nucleotide phosphodiesterase	7785	ATATGATGAATCTGGAGAAAATTATGTAAAACCTTATATAATTCATAATGTAGAAACTAG	837397
EXP_CD630_835001_840000_s_PSO-60-2377	CD0690	CD0690	putative nucleotide phosphodiesterase	putative nucleotide phosphodiesterase	7787	CTGAAGAAACAGGAAAGTTATATACTAATAATCTAGTAAAAGATGCAAGCGAATGGGTAA	837564
EXP_CD630_835001_840000_s_PSO-60-2255	CD0690	CD0690	putative nucleotide phosphodiesterase	putative nucleotide phosphodiesterase	7788	ACTCTAAAAAATCCAAGTAGTGAAGTCAAAAAACTTGCAATGTCAGTAGATGGAATAGAT	837686
EXP_CD630_835001_840000_s_PSO-60-1080	CD0691	CD0691	putative short chain dehydrogenase		7799	AATAACAGAAATATGGGCAGTTGCAAGAAACAAGGCGAGATTAAATCAATTAGTAGATGA	838861
EXP_CD630_835001_840000_s_PSO-60-895	CD0691	CD0691	putative short chain dehydrogenase		7801	CAAAATTCTGTTCATACAATGATTTAAGTATAGATGAATCTATTAATATGATTGATTTAA	839046
EXP_CD630_835001_840000_s_PSO-60-751	CD0691	CD0691	putative short chain dehydrogenase	CAJ67521.1	7802	CATCATTCCAGCCATTGCCATATCAAAATATTTATAGTTCAACTAAAGCGTTTATAAGAA	839190
EXP_CD630_835001_840000_s_PSO-60-477	CD0691	CD0691	putative short chain dehydrogenase	CAJ67521.1	7805	AAATACAAAATCCAGTCATTTATTAGCAAAACTATTGCCACAAAAAATGATGATGAAGGT	839464
EXP_CD630_840001_845000_s_PSO-60-4191	CD0692/3	CD0692/3		CAJ67522.1	7817	CAAAATTATGAGTTAATAAATTATATCACATGTAAATATGAAAGAATAGTATGAAATTTT	840750
EXP_CD630_840001_845000_s_PSO-60-3096	CD0693	CD0693	MerR-family transcriptional regulator	CAJ67522.1	7826	TTAACATGTTCAGTATCTTTATACTTTCCAGATACAGCAACTTGTACTTCAACATCTACA	841845
EXP_CD630_840001_845000_s_PSO-60-2983	CD0693	CD0693	MerR-family transcriptional regulator	CAJ67522.1	7827	TTCAATTTGAACATTCTGGTCTTTTGTCTCTAAAAATGCTTGATGCCATAACATTCCTTC	841958
EXP_CD630_840001_845000_s_PSO-60-2888	CD0693	CD0693	MerR-family transcriptional regulator		7828	TCATATATTTTGGTGCAAAATTCTTTATAGTTACATCATAATTTTTCATAATATCATTTC	842053
EXP_CD630_840001_845000_s_PSO-60-2710	CD0693	CD0693	MerR-family transcriptional regulator	MerR-family transcriptional regulator	7830	ATATTCTGTCAAAATTTCTTTTATAGAATACAAGCCAAAGCCCATATCTTTTAGTGCATG	842231
EXP_CD630_840001_845000_s_PSO-60-2190	CD0694	CD0694	TetR-family transcriptional regulator	CAJ67523.1	7835	TTATCATTTTAAAACAAAGGATAATTTGTTGAGTACTGCCATAGGAGATGTGATGTCAAA	842751
EXP_CD630_840001_845000_s_PSO-60-1863	CD0694	CD0694	TetR-family transcriptional regulator	CAJ67523.1	7838	ATCTACAGAATCATTTCAGTTATACAGTGGTATAAATATAAAGAATAAATATGAGCGAGA	843078
EXP_CD630_840001_845000_s_PSO-60-1682	CD0694/5	CD0694/5		CAJ67523.1	7840	GGTTCTGGATTAAGAATAATAAGGTAACAGATGCAAGTTCTATTAAGTTCCATATGAATA	843259
EXP_CD630_840001_845000_s_PSO-60-1364	CD0695	CD0695	putative exported peptidase	CAJ67523.1	7843	ATTATCTATACCAAAATAATCATATAAAGTAGAGCTTATTTCCTCTAAATTTCCATCTTG	843577
EXP_CD630_840001_845000_s_PSO-60-942	CD0695	CD0695	putative exported peptidase	CAJ67523.1	7847	CAATCGATAAGTGTTCTTTTTTTATAGCTTCAGATTGTTTACCAAAAAAATCATCAAAAT	843999
EXP_CD630_840001_845000_s_PSO-60-574	CD0695	CD0695	putative exported peptidase	putative exported peptidase	7851	TCAAACTTCCTAAATGAGCGATTTTTATATACTTTAATATAAATAGAAGAATCAGATGGT	844367
EXP_CD630_840001_845000_s_PSO-60-389	CD0695	CD0695	putative exported peptidase	putative exported peptidase	7853	TCCTTGCTTACTTGCTATTTCAGTTCTTGTCTGTATAAGTTCTAAGAATATGTTACCAAA	844552
EXP_CD630_845001_850000_s_PSO-60-4822	CD0695	CD0695	putative exported peptidase	CAJ67524.1	7858	TTCGCAAATTGACTGTATATTAGGACGCTTATATTCCATTTTTTCAAAAGGAATAGTTCC	845119
EXP_CD630_845001_850000_s_PSO-60-4296	CD0695/6	CD0695/6		CAJ67524.1	7863	TAGAGGAAAGCTCTAAAAATAAACAAATTAAGGGTCTTAACAGTAGTGATTTTATGTTAA	845645
EXP_CD630_845001_850000_s_PSO-60-4047	CD0696	CD0696	probable cation transport protein	CAJ67524.1	7864	TTCAGCGGTTTGTGTTACTGGTCTAGTTATGGTAGATACAGCAACTTATTGGAGTTTATT	845894
EXP_CD630_845001_850000_s_PSO-60-3895	CD0696	CD0696	probable cation transport protein		7865	TACAACTAAGAGAAAGATTATTAATACAAGAGTCATTAAATCAAGCTGATTTATCGGGAC	846046
EXP_CD630_845001_850000_s_PSO-60-3779	CD0696	CD0696	probable cation transport protein		7866	GCACTGGTTTTATCAACTGTCTTTATTCCACAATTTGGTTTGTCTAAAGGGATATGGTAT	846162
EXP_CD630_845001_850000_s_PSO-60-3667	CD0696	CD0696	probable cation transport protein		7867	GCAGTGTAAGTGGCCCATTTACATCGTTAAATTCTTATGTAAACAACTTTACAGTATCAA	846274
EXP_CD630_845001_850000_s_PSO-60-3212	CD0696	CD0696	probable cation transport protein	CAJ67525.1	7872	AGTTTTCTATCAGGAAAATCAGATATAGAAGCTTTTGAAAGAAGATTAGCTCCATCAACT	846729
EXP_CD630_845001_850000_s_PSO-60-3113	CD0696	CD0696	probable cation transport protein	CAJ67525.1	7873	GCAGTTATTTTTGGAACATTGATTATTTCAATAACTCAGCCTAATTTTACATTAGTTCAA	846828
EXP_CD630_845001_850000_s_PSO-60-2960	CD0696	CD0696	probable cation transport protein	CAJ67525.1	7874	ATCTTTATGTTTATGGGTAGAGTTGGTTCTCTTACTTTATTTATGGCTATACTTTCTGGT	846981
EXP_CD630_845001_850000_s_PSO-60-2147	CD0697	CD0697	putative cation transport protein		7882	AGACCATATTGAACTTGACCCAGAGTATTCAATTGTTGAAATCGTAACTCCAAATAGTTG	847794
EXP_CD630_845001_850000_s_PSO-60-2112	CD0697	CD0697	putative cation transport protein	putative cation transport protein	7883	TTGAAATCGTAACTCCAAATAGTTGGGTTGGCAAGACACTTATAGAGCTTGAATTAAGAG	847829
EXP_CD630_845001_850000_s_PSO-60-1202	CD0698	CD0698	putative RNA methylase	putative RNA methylase	7892	ATGGGTTCTATTTTTGATATGAATATAATTGATGCTTCACAAGATGAAACTGTGGACATG	848739
EXP_CD630_845001_850000_s_PSO-60-1068	CD0698	CD0698	putative RNA methylase	CAJ67527.1	7893	CTCAAAAGTAGCATTGGTGATAGGAAACGAAGCAAATGGAATAAATGAAGAACTTGTATC	848873
EXP_CD630_845001_850000_s_PSO-60-949	CD0698/9	CD0698/9		CAJ67527.1	7894	CGATAAGCTCTGCTATACTGATGTATGAAATAAAAAAATACTTAATTTAATGTATTGTAA	848992
EXP_CD630_845001_850000_s_PSO-60-877	CD0698/9	CD0698/9		CAJ67527.1	7895	CATGTTATAATCTTGAATTAAATAGTAGAGTATCAAAAATAGTCAATATATATTAAAAAA	849064
EXP_CD630_845001_850000_s_PSO-60-556	CD0698/9	CD0698/9			7898	GAATGGAAATGATATAATACTAAAATAAACAATATAATATTGTAAATGCAATGAAAGAGG	849385
EXP_CD630_845001_850000_s_PSO-60-488	CD0698/9	CD0698/9			7899	TTGATTAAACTTAGTAAAGAGATAAACACCTAGGCTGGGAGTGTTTTCTAAGAGGTCATG	849453
EXP_CD630_845001_850000_s_PSO-60-179	CD0699	pheS	phenylalanyl-tRNA synthetase alpha chain	CAJ67528.1	7902	AAGCACAAAGCATAGAAAGTGTAGAAAGTTTAAGAGTTAAGTACTTAGGAAAAAAAGGTG	849762
EXP_CD630_845001_850000_s_PSO-60-62	CD0699	pheS	phenylalanyl-tRNA synthetase alpha chain	CAJ67528.1	7903	TTGGTAAGGTTGCCAATGAGGTAAGAGAAAACATTGAACTTAGCATAAATTCTAAAAAAG	849879
EXP_CD630_850001_855000_s_PSO-60-4825	CD0699	pheS	phenylalanyl-tRNA synthetase alpha chain	CAJ67528.1	7905	CTGTTGAAAACAACTTTGACGCATTAAACGCTCCTAAAGACCATCCATCAAGAGATATGA	850116
EXP_CD630_850001_855000_s_PSO-60-4553	CD0699	pheS	phenylalanyl-tRNA synthetase alpha chain	CAJ67528.1	7907	GGAACTATGGATATCTTCGTTGAAAAATTGTTTGGTTCTGATATCAAAACTAAGTTTAGA	850388
EXP_CD630_850001_855000_s_PSO-60-4536	CD0699	pheS	phenylalanyl-tRNA synthetase alpha chain	CAJ67528.1	7908	CGTTGAAAAATTGTTTGGTTCTGATATCAAAACTAAGTTTAGACCTCACAACTTCCCATT	850405
EXP_CD630_850001_855000_s_PSO-60-4010	CD0700	pheT	phenylalanyl-tRNA synthetase beta chain	CAJ67528.1	7912	GGTTGTAACCAAAGTAGATATTGGAGATAAAGTTGTTCAAATAGTTACAGGAGCTACAAA	850931
EXP_CD630_850001_855000_s_PSO-60-3894	CD0700	pheT	phenylalanyl-tRNA synthetase beta chain	CAJ67528.1	7913	GAGTTGAAATCAAACAGACTGATTTCAGAGGTGAATTATCAGATGGTATGATGTGTTCAG	851047
EXP_CD630_850001_855000_s_PSO-60-3701	CD0700	pheT	phenylalanyl-tRNA synthetase beta chain	CAJ67528.1	7915	AGATTTTGAATTAACTTCAAACAGACCTGATTGTAAATGCATGATGGGTATAGCTAGAGA	851240
EXP_CD630_850001_855000_s_PSO-60-3563	CD0700	pheT	phenylalanyl-tRNA synthetase beta chain	CAJ67528.1	7916	AGTTGAGATAGATAATCCAGATTTATGTAGAAGATATGTTGCTAGAATGGTTACAGATGT	851378
EXP_CD630_850001_855000_s_PSO-60-3454	CD0700	pheT	phenylalanyl-tRNA synthetase beta chain	CAJ67528.1	7917	GGAGTAAGACCTATAAGTAACATAGTCGATATAACAAACTTCGTAATGTTAGAGCTTGGT	851487
EXP_CD630_850001_855000_s_PSO-60-3294	CD0700	pheT	phenylalanyl-tRNA synthetase beta chain	phenylalanyl-tRNA synthetase beta chain	7919	AGAGAACATTAGACAAAGATATGCTAGTTATAACAAATGGAGAAAAATCACTTGGTTTAG	851647
EXP_CD630_850001_855000_s_PSO-60-3122	CD0700	pheT	phenylalanyl-tRNA synthetase beta chain	phenylalanyl-tRNA synthetase beta chain	7921	TATTAGGTCAGAAGCATCTTCAAGAAATGAAAAAGACTTAGACCCTAATCTTGCAGAGAT	851819
EXP_CD630_850001_855000_s_PSO-60-3001	CD0700	pheT	phenylalanyl-tRNA synthetase beta chain	phenylalanyl-tRNA synthetase beta chain	7922	GTTGTAGATGTATATCCAAATAAACCAGAACCTAAAAAATTGGTAGTAAATCCTCAAAGA	851940
EXP_CD630_850001_855000_s_PSO-60-2920	CD0700	pheT	phenylalanyl-tRNA synthetase beta chain	CAJ67529.1	7923	GATGTACCAATGGAGCAGTTTGTAGGAATTTTAGAATCATTAGAGTTTAAATGTAATTTG	852021
EXP_CD630_850001_855000_s_PSO-60-2799	CD0700	pheT	phenylalanyl-tRNA synthetase beta chain	CAJ67529.1	7924	CTGATGTATGGGAAGAAATAGCTAGAATTTATGGATTTGAGAATATACCTTCTGTACAAT	852142
EXP_CD630_850001_855000_s_PSO-60-2642	CD0700	pheT	phenylalanyl-tRNA synthetase beta chain	CAJ67529.1	7925	AACATATTCATTTGTAAGCCCTAAGGGAGTAGATAAGATAAGAGTACCAGAAGGTAATGC	852299
EXP_CD630_850001_855000_s_PSO-60-2548	CD0700	pheT	phenylalanyl-tRNA synthetase beta chain	CAJ67529.1	7926	GGAGAAGAAACTTCTGTAATGAGAACTACTTTAATACCAAATATGTTAGATGTTTTATCA	852393
EXP_CD630_850001_855000_s_PSO-60-2513	CD0700	pheT	phenylalanyl-tRNA synthetase beta chain	CAJ67529.1	7927	ACCAAATATGTTAGATGTTTTATCAACTAATGTATCTCATAAAATAGAAGAAGTATCTGC	852428
EXP_CD630_850001_855000_s_PSO-60-2102	CD0700	pheT	phenylalanyl-tRNA synthetase beta chain	CAJ67529.1	7930	TGTTCCATTACCAAAATATCCATCTACATCAAGAGATATAGCTCTTATTGTTAAAGATGA	852839
EXP_CD630_850001_855000_s_PSO-60-2009	CD0700	pheT	phenylalanyl-tRNA synthetase beta chain	CAJ67529.1	7931	GGAAAATGGTCAAGGATTAGTAGAAAGCTACAAGTTATTTGATGTTTACAAAGGTTCTCA	852932
EXP_CD630_850001_855000_s_PSO-60-1689	CD0701	CD0701	conserved hypothetical protein	phenylalanyl-tRNA synthetase beta chain	7934	TTGTAGACAAAGAAATGGATAAAATAACACGTCAAAACCCGAAATTGAGCTTATCAGTTG	853252
EXP_CD630_850001_855000_s_PSO-60-1474	CD0701	CD0701	conserved hypothetical protein	phenylalanyl-tRNA synthetase beta chain	7936	GCAGAAAAAGAAGCAGAAAATCGTGAAGCTGAAACTAAGATGAAAGAGTTAATTGAGATT	853467
EXP_CD630_850001_855000_s_PSO-60-1404	CD0701	CD0701	conserved hypothetical protein	conserved hypothetical protein	7937	AAAAGCAAGAAATATTCGAACTTAGTAATACGACAGAAGGTTCTAGAGCAGAGTTAGATG	853537
EXP_CD630_850001_855000_s_PSO-60-1262	CD0701	CD0701	conserved hypothetical protein	CAJ67530.1	7938	TGAGTTTCAAAACAAAGCTTATGATTTACAGTTAAAATGTACAGGGTTAAATAATGATGC	853679
EXP_CD630_850001_855000_s_PSO-60-893	CD0701/2	CD0701/2		CAJ67530.1	7942	GATTTTGTATCTATCATTAGAAAGCGAGAGGTTTATATATGACAAGCAAGAGTCAGATGT	854048
EXP_CD630_850001_855000_s_PSO-60-577	CD0702	CD0702	putative membrane protein		7945	TCAGGTTATCATTATAATTGAAATGATTACAATACTTATTGTTTCATTTATTCCTAGAGG	854364
EXP_CD630_850001_855000_s_PSO-60-451	CD0702	CD0702	putative membrane protein		7946	AAAAGTAAATGGGAATAGTTTTGCAACGACAATGTGTACTGGAAATTTAAGAAGTGCTAC	854490
EXP_CD630_850001_855000_s_PSO-60-386	CD0702	CD0702	putative membrane protein	CAJ67531.1	7947	CTTTATTTCATTATATACATACTAAGAATATTTTTATGATAAAAAAGAGTTTACAGTATT	854555
EXP_CD630_855001_860000_s_PSO-60-4618	CD0702/3	CD0702/3			7954	ATAGAGGAGAAAAATATGAAAAAAATAGAATTACTTGCACCAGTAGGCTCTTTTGATTCA	855323
EXP_CD630_855001_860000_s_PSO-60-3400	CD0703	CD0703	protease	CAJ67532.1	7965	CAAGATAAAGAGTTCATAAAAACTAATATACGTGCAAAAGTGAGTATTAAACTAGGTAAA	856541
EXP_CD630_855001_860000_s_PSO-60-3315	CD0703	CD0703	protease	CAJ67532.1	7966	TTTGTGGAAATAAATCGGTGGTAGAAGGAGACAAAATAGTTGAAAAAGCTATAAAGGTGG	856626
EXP_CD630_855001_860000_s_PSO-60-3050	CD0703	CD0703	protease	CAJ67532.1	7968	CCAGCCAAATAGAGTAAATAAACAGAAAAAACTTGATACAGTTCCTAAGATTAGAGTTAA	856891
EXP_CD630_855001_860000_s_PSO-60-2480	CD0703	CD0703	protease	CAJ67533.1	7974	ACAAGAACTAAACTTAAATGAAATTAAACAAACTTTAAAATATACAGATGTAGAAATTGA	857461
EXP_CD630_855001_860000_s_PSO-60-1892	CD0704	CD0704	putative phosphohydrolase	CAJ67533.1	7979	AAGAAGCTTTAGAAATTTTATTTAAGTATTTAGAAACTGATAGAATGAGAAAACATTGTT	858049
EXP_CD630_855001_860000_s_PSO-60-1642	CD0704	CD0704	putative phosphohydrolase	CAJ67533.1	7981	AATGTATAGAGCAATACTTGGTCATCATGATGGAATGGGAGTTACAAGAACTAGCCTAAT	858299
EXP_CD630_855001_860000_s_PSO-60-1561	CD0704	CD0704	putative phosphohydrolase	CAJ67533.1	7982	AGACCCTATAACTGGGTTTATAACTGCTATAGCTTTAGTTTATCCAGATAAAAAACTTAC	858380
EXP_CD630_855001_860000_s_PSO-60-1451	CD0704	CD0704	putative phosphohydrolase	CAJ67533.1	7983	CTTCAAATGTAAATAGAGATGCAATGAGAAGTATAGAAGATATAGGGATTCCATTTGATG	858490
EXP_CD630_855001_860000_s_PSO-60-1386	CD0704	CD0704	putative phosphohydrolase	CAJ67533.1	7984	GCAGAGCTTTCTCTTAATGCAATGAAGAATATAAGTGATATGCTTGAAAGTGCTGAAAAT	858555
EXP_CD630_855001_860000_s_PSO-60-1294	CD0704/5	CD0704/5		CAJ67533.1	7985	CGAGATACATGAAACTTACAACTATTTGTTATATAGAAAAAGATGACAAGACTTTGATGT	858647
EXP_CD630_855001_860000_s_PSO-60-999	CD0705	CD0705	putative DNA repair protein	CAJ67533.1	7988	TGAAAAAGATTTAAATGATTGTAAAGAAGGAAATTTAATTTGGGTTGATAATGATAAAAT	858942
EXP_CD630_855001_860000_s_PSO-60-261	CD0706	CD0706	putative reductase	CAJ67534.1	7994	GCTGTGGGATGTGTGAATCAGACTGTCTTGTAAATGCAATAAAAGTTAAGGATGATAAAG	859680
EXP_CD630_855001_860000_s_PSO-60-161	CD0706	CD0706	putative reductase	CAJ67534.1	7995	TATGGCAATTTGCCCAACAGATGCAATAGAAATGCAAGGATTTGATAAAAATGAAGTAAT	859780
EXP_CD630_855001_860000_s_PSO-60-83	CD0706	CD0706	putative reductase	CAJ67534.1	7996	TTTTGAATTAGAACCCGAAAAGTTATTGAATTTTATTAAATTTAGAAGAAGTATAAGACA	859858
EXP_CD630_860001_865000_s_PSO-60-4047	CD0707	CD0707	putative signaling protein	CAJ67535.1	8005	TTACTAGAAATTGCACAGTATACTGGATGGAATTATGAATTTGTTCAAGTTCCTGGAGAG	860894
EXP_CD630_860001_865000_s_PSO-60-3855	CD0707	CD0707	putative signaling protein	CAJ67535.1	8007	ACAGTACTACAAGCATTATATGAAAATACAGATATTGATAACATAATGAGTTCACAAGAT	861086
EXP_CD630_860001_865000_s_PSO-60-2811	CD0707	CD0707	putative signaling protein	CAJ67536.1	8017	AAAGCTATTATAAGTATTTCATCAGAAAAAATGCAATCAATTGTCTACCAAAATACTACA	862130
EXP_CD630_860001_865000_s_PSO-60-1361	CD0708	pepD	putative aminoacyl-histidine dipeptidase	CAJ67536.1	8031	CATGTAGAGCCATAACAGTAGGAACTTTACCAGTTAATTTCTCATAAGTTTCACTGCATA	863580
EXP_CD630_860001_865000_s_PSO-60-1243	CD0708	pepD	putative aminoacyl-histidine dipeptidase	CAJ67536.1	8032	GTAATTAGCACCTAAAGCTTGAGCCAAAAGTCTTATTCTATCAGCGATTTCATCTCTAAT	863698
EXP_CD630_860001_865000_s_PSO-60-1043	CD0708	pepD	putative aminoacyl-histidine dipeptidase	CAJ67536.1	8034	ACATTTGAACAACTTTTTCTTTACAATCTTTAGTAAGAACTTTGTCTACAGAAGTTTCAG	863898
EXP_CD630_860001_865000_s_PSO-60-966	CD0708	pepD	putative aminoacyl-histidine dipeptidase	CAJ67536.1	8035	CCAGGGTCAGAAGTAGTAAACTCATGTTTAAATGCAGTTAAAATGTCATTTATTTGTTTT	863975
EXP_CD630_860001_865000_s_PSO-60-891	CD0708	pepD	putative aminoacyl-histidine dipeptidase	CAJ67536.1	8036	TCAGCTTTATTAACAGCTATTACACATTTAGCTTCACGAGGTATAGCATTGTGCTTAGTA	864050
EXP_CD630_860001_865000_s_PSO-60-786	CD0708	pepD	putative aminoacyl-histidine dipeptidase	CAJ67536.1	8037	AATACTCTAGCTATTGCTTTGTTAGCATTTGCTCTTTGTAAAACAATTTCCATACCAGAG	864155
EXP_CD630_860001_865000_s_PSO-60-596	CD0708	pepD	putative aminoacyl-histidine dipeptidase	CAJ67537.1	8039	CCTCGGAGTCCATATTTAGGATATATTGACCTTTAATTAAGCTAGGGTCTAGTGCATCTG	864345
EXP_CD630_860001_865000_s_PSO-60-259	CD0708	pepD	putative aminoacyl-histidine dipeptidase	CAJ67537.1	8041	CTTTCTTATTATTATGTTTAAGCTTTCATCCTGAATAGTTTCAAGACCTAAATTTTTACC	864682
EXP_CD630_865001_870000_s_PSO-60-4664	CD0709	CD0709	putative DNA mismatch repair protein	CAJ67538.1	8046	ATTTAGTACCAAATACTGATTTTGTAGAAGTGAAATCTATGCTAGAAGAAACTAGTGAAG	865277
EXP_CD630_865001_870000_s_PSO-60-4585	CD0709	CD0709	putative DNA mismatch repair protein	CAJ67538.1	8047	GAGAGGTTCAGTAGGGTTGGAAGGTATTCATGATATAGAAGATAAGGTAAAGAGAGCTTA	865356
EXP_CD630_865001_870000_s_PSO-60-4485	CD0709	CD0709	putative DNA mismatch repair protein	CAJ67538.1	8048	GCAGATACCTTAAGAGTGGCTAGAAGATTAAGAAATAGCTTATCTAGTAGTGATGAAGAA	865456
EXP_CD630_865001_870000_s_PSO-60-4256	CD0709	CD0709	putative DNA mismatch repair protein	putative DNA mismatch repair protein	8050	GGTCAAAATTAAATTCAATAATAAGTTCAACTACTTATCAAAAGTACTTACAAGATGCAA	865685
EXP_CD630_865001_870000_s_PSO-60-4215	CD0709	CD0709	putative DNA mismatch repair protein	putative DNA mismatch repair protein	8051	AAGTACTTACAAGATGCAATAATTTCTCTAAGAGGTGATAGATTTGTAGTACCTGTAAAA	865726
EXP_CD630_865001_870000_s_PSO-60-3928	CD0709	CD0709	putative DNA mismatch repair protein	CAJ67539.1	8054	TGCATTTTCAAAGGGAAAACTTTCTATACAGATGAGAGGAATAGAACCAACTTTAAATGA	866013
EXP_CD630_865001_870000_s_PSO-60-3619	CD0709	CD0709	putative DNA mismatch repair protein	CAJ67539.1	8057	TGAACAGAGTATTGAACAGAGTCTATCAACATTTTCATCTCATATGACGAATATAGTATC	866322
EXP_CD630_865001_870000_s_PSO-60-3474	CD0709	CD0709	putative DNA mismatch repair protein	CAJ67539.1	8058	GCAATAGCAGTATTAGAAGATATAAATTCTGTAGGAGCTAAATGTATAGCTACCACTCAC	866467
EXP_CD630_865001_870000_s_PSO-60-3348	CD0709	CD0709	putative DNA mismatch repair protein	CAJ67539.1	8059	ATAGAAACTTTAAGCCCAACATATAAGTTACTTATAGGTGTTCCCGGAAAATCAAATGCG	866593
EXP_CD630_865001_870000_s_PSO-60-3289	CD0709	CD0709	putative DNA mismatch repair protein	putative DNA mismatch repair protein	8060	GTTTGAGATTTCTAGAAAACTTGGGCTAAGTGATTATGTGATTTCACGTGCTAAAGAATA	866652
EXP_CD630_865001_870000_s_PSO-60-3149	CD0709	CD0709	putative DNA mismatch repair protein	putative DNA mismatch repair protein	8061	AAGAAGCTGAAAGATTAAAAGAAGAGATTGAAAAACTGAAAGTAGAGTATGACGAAAAAC	866792
EXP_CD630_865001_870000_s_PSO-60-2946	CD0709	CD0709	putative DNA mismatch repair protein	CAJ67540.1	8063	AAGAATCGTAAGATAGAAGAACTTAGAAAAGAATTGACCAGCTCTATGGGAAGTCTTCAG	866995
EXP_CD630_865001_870000_s_PSO-60-2862	CD0709	CD0709	putative DNA mismatch repair protein	CAJ67540.1	8064	CCAAAGGTATCAAATAAGGAGATAAAAGACTTAAAGCCAGGTGAAGAAGTTAAGGTAATA	867079
EXP_CD630_865001_870000_s_PSO-60-2749	CD0709	CD0709	putative DNA mismatch repair protein	CAJ67540.1	8065	AGTAGTGCAAATTGGTATAATGAAGATGACTCTACCTTTTAAATCTTTACAAAAAACACG	867192
EXP_CD630_865001_870000_s_PSO-60-2709	CD0709	CD0709	putative DNA mismatch repair protein	CAJ67540.1	8066	AAATCTTTACAAAAAACACGCAAAGATGTTTCAACAAATGTAACTAAATCAACGAGAAAC	867232
EXP_CD630_865001_870000_s_PSO-60-2085	CD0710	CD0710	conserved hypothetical protein	CAJ67540.1	8072	AACTCTAAAAATAGCAAATTTATATGTATGTAGCGAAGCAATACTAAAAGAGGGTAGCCC	867856
EXP_CD630_865001_870000_s_PSO-60-1742	CD0710/11	CD0710/11		CAJ67540.1	8075	TTACACTGTAATGAAATACTTGAAAAAACACGAAATTTGATTTAACATAAAGAGATAAGC	868199
EXP_CD630_865001_870000_s_PSO-60-1700	CD0710/11	CD0710/11		CAJ67540.1	8076	TAACATAAAGAGATAAGCACAATATAAACCAGGAACAATGTAGAGAGGAGCAACAGAATG	868241
EXP_CD630_865001_870000_s_PSO-60-1460	CD0711	argS	arginyl-tRNA synthetase	CAJ67540.1	8077	GCGGAAAGTATAGAACCAAGTGGAGAGATAACAAAAGTAATACAATTAGGCGGATATGTA	868481
EXP_CD630_865001_870000_s_PSO-60-1101	CD0711	argS	arginyl-tRNA synthetase	CAJ67540.1	8081	AGTAGTAGAGTCTAATCCAATTCCAGAATTGCTAAAATTATACGTAAGATTCCATGATGA	868840
EXP_CD630_865001_870000_s_PSO-60-793	CD0711	argS	arginyl-tRNA synthetase	CAJ67540.1	8084	CAAGAATTGTTGATTTAGAAGAGTATAAAATGCCACCAGCACTTATTACTAAGAATGATG	869148
EXP_CD630_865001_870000_s_PSO-60-647	CD0711	argS	arginyl-tRNA synthetase	CAJ67540.1	8085	GGTTCTCAACAAAACTTACATTTCCAACAATGGTTTAAGGTAATTGAGCTTATGGGATAT	869294
EXP_CD630_865001_870000_s_PSO-60-169	CD0711	argS	arginyl-tRNA synthetase	CAJ67541.1	8090	CATTCAATAAGAATATTTTACTTGCTCTAAAGAAAAATGAGCCACATATAGTGACTAGAT	869772
EXP_CD630_870001_875000_s_PSO-60-4910	CD0711/12	CD0711/12		CAJ67541.1	8092	TTGAACTTAGTACGCAATTTGTATAACTGTAAAATATAGGGATGTCGAAAACTGATGCTT	870031
EXP_CD630_870001_875000_s_PSO-60-4688	CD0712	CD0712	hypothetical protein	CAJ67541.1	8094	TGAATGACGAATTACTAAAAAAAGTCTACACATCTTCTTTTAGTAGTGCAAGTAGGGCTC	870253
EXP_CD630_870001_875000_s_PSO-60-3979	CD0712	CD0712	hypothetical protein	CAJ67541.1	8101	TGTTGTTAAATTGAGAAAATATAAAATTGGAGTTAAGGCATATAATAAAAGCATAGACCC	870962
EXP_CD630_870001_875000_s_PSO-60-3346	CD0713	CD0713	putative adenosylcobamide-dependent radical SAM superfamily protein	CAJ67542.1	8107	TTGTAAGAGATTTGATAGAAGTTAATATGAAAGAATACACGATAAATAACGATTTGGACT	871595
EXP_CD630_870001_875000_s_PSO-60-2712	CD0713	CD0713	putative adenosylcobamide-dependent radical SAM superfamily protein	CAJ67542.1	8114	AGTGGCTATGGAAATCATGGATTTTCTTATGAAAAATGATAATGGATATACAACTTATCA	872229
EXP_CD630_870001_875000_s_PSO-60-2458	CD0713	CD0713	putative adenosylcobamide-dependent radical SAM superfamily protein	CAJ67542.1	8116	AGCACTTAGACTTAATTGCAGGACTGCCTTATGAAGATTATAAGAGCTTTGAAAATTCTT	872483
EXP_CD630_870001_875000_s_PSO-60-2247	CD0713	CD0713	putative adenosylcobamide-dependent radical SAM superfamily protein	CAJ67542.1	8118	CTATGAAGAAACTTTGAAGCTAAAGGATATAGAAGATATACTGGAGAGATACTATAATTC	872694
EXP_CD630_870001_875000_s_PSO-60-2087	CD0713	CD0713	putative adenosylcobamide-dependent radical SAM superfamily protein	CAJ67542.1	8120	GGCTACTTTGATTTGGCACAAGGAAAGAATCAGTTATATAAAATATTGATGGATTTCTAT	872854
EXP_CD630_870001_875000_s_PSO-60-1901	CD0713	CD0713	putative adenosylcobamide-dependent radical SAM superfamily protein	CAJ67542.1	8121	AAATGCCATGTATTTTTACAAGATAATGATAACTTATCAACATATTTACCTAGTTTTGTT	873040
EXP_CD630_870001_875000_s_PSO-60-1743	CD0713	CD0713	putative adenosylcobamide-dependent radical SAM superfamily protein	CAJ67542.1	8122	AGTAGAAAATGTAGTCTTATTTGAGTATGATGATAAAAAAATATTTGAGAAATCTAAAAC	873198
EXP_CD630_870001_875000_s_PSO-60-1656	CD0713/4	CD0713/4		CAJ67542.1	8123	GAGGATAAAATGGATTTTAAGATAGAAAAATATTTGCTAAAAAAAGCAGAAGAATTAGCT	873285
EXP_CD630_870001_875000_s_PSO-60-1442	CD0714	CD0714	conserved hypothetical protein	CAJ67542.1	8125	CAATGATATATATAATTGGAATAGATAGTAAGTTTAAAAACAATGCAGAGTATGAGAAGT	873499
EXP_CD630_870001_875000_s_PSO-60-1359	CD0714	CD0714	conserved hypothetical protein	CAJ67542.1	8126	ATTGATTTGGATTTGAAATCGTATATGGGATATATGTCGAGAAAATACTTTGAGATTGGT	873582
EXP_CD630_870001_875000_s_PSO-60-1261	CD0714	CD0714	conserved hypothetical protein	CAJ67542.1	8127	AACAATGTATCCAGATGATTTAGATGCAATGTATAACTATGCGATTGTTTGCCAAGAGAT	873680
EXP_CD630_870001_875000_s_PSO-60-1071	CD0714	CD0714	conserved hypothetical protein	CAJ67543.1	8129	CATTATTATAATCAAGGTCAATATTTAAAGACTAAGCTGACTTGGGAAGAAGCGTTAAGG	873870
EXP_CD630_875001_880000_s_PSO-60-4835	CD0715	CD0715	putative phosphate butyryltransferase	CAJ67544.1	8140	ACTATGGTCTTAGAACTGATAGTTTATTAAGTCATGTTATGGTATATGAGTTAGAAAAAT	875106
EXP_CD630_875001_880000_s_PSO-60-4676	CD0715	CD0715	putative phosphate butyryltransferase	CAJ67544.1	8141	CTTTAGGAATGGAAACTGTAAAAGTTGCATGTTTGGCAGCTAAAGAGAAAGTAAATCCTA	875265
EXP_CD630_875001_880000_s_PSO-60-4547	CD0715	CD0715	putative phosphate butyryltransferase	CAJ67544.1	8142	TAATTGTAGAAGGTCCTCTGGCTTTTGATTTAGCTGTTTCAAAAGAAGCTAGTGAGATAA	875394
EXP_CD630_875001_880000_s_PSO-60-4514	CD0715	CD0715	putative phosphate butyryltransferase	CAJ67544.1	8143	CTGTTTCAAAAGAAGCTAGTGAGATAAAAGGGTTTAAAAGTGAAGTATCTGGAGATGTAG	875427
EXP_CD630_875001_880000_s_PSO-60-4109	CD0715/6	CD0715/6		CAJ67544.1	8147	GTAGGAAAAATAAAAAAATTCAAAAAAATTAGTCCAAAAAATGCTATTCTAAGAAATTTT	875832
EXP_CD630_875001_880000_s_PSO-60-4013	CD0715/6	CD0715/6		CAJ67544.1	8148	GTCCAAACAGTAGTGAAAGATAATAAATACACAAACAATCTGCAATAATATAAAAATGAC	875928
EXP_CD630_875001_880000_s_PSO-60-3652	CD0716	cooS	putative bifunctional carbon monoxide dehydrogenase/acetyl-CoA synthase		8151	GGATGAAAAAATGTTAACAATTGATTTAAACAGCCAGAAGATGATAGCTAAAGCTAGAGA	876289
EXP_CD630_875001_880000_s_PSO-60-3584	CD0716	cooS	putative bifunctional carbon monoxide dehydrogenase/acetyl-CoA synthase		8152	TAGAAACAATGTATGATAGAAAAGAAGGCTTTAAGGCACAATGTGGTTTTGGTCTTCAAG	876357
EXP_CD630_875001_880000_s_PSO-60-3374	CD0716	cooS	putative bifunctional carbon monoxide dehydrogenase/acetyl-CoA synthase	CAJ67545.1	8153	GAGATATAGCACATACATTAGCATTAGCTGATCCAAATGGAAACTATAAAATAAGAGACG	876567
EXP_CD630_875001_880000_s_PSO-60-3293	CD0716	cooS	putative bifunctional carbon monoxide dehydrogenase/acetyl-CoA synthase	CAJ67545.1	8154	CTAAAGAATGGGATGTAGAGACAGAAGGTAGAGATATCTATGATGTAGCACATGAAGTGG	876648
EXP_CD630_875001_880000_s_PSO-60-3071	CD0716	cooS	putative bifunctional carbon monoxide dehydrogenase/acetyl-CoA synthase	CAJ67545.1	8156	CTGGTGATATAGATAGTTTAATACACATGAGTCTTAGAACTTCTATGGCTGATGGTTGGG	876870
EXP_CD630_875001_880000_s_PSO-60-2914	CD0716	cooS	putative bifunctional carbon monoxide dehydrogenase/acetyl-CoA synthase	CAJ67545.1	8158	AGTTAACATAATATTACATGGACATGAGCCAGCATTATCAGAAATGATAGTTTTAGCATC	877027
EXP_CD630_875001_880000_s_PSO-60-2609	CD0716	cooS	putative bifunctional carbon monoxide dehydrogenase/acetyl-CoA synthase	CAJ67545.1	8161	CTCCAAAAGCTAAGATAACAGGTTCAACTTATATTGAATTTAGAGAAGAACAAGCACTTG	877332
EXP_CD630_875001_880000_s_PSO-60-2461	CD0716	cooS	putative bifunctional carbon monoxide dehydrogenase/acetyl-CoA synthase	putative bifunctional carbon monoxide dehydrogenase/acetyl-CoA synthase	8162	CGCAACAGTTGGGTATAGTGTAGAAGCAGTAGTAAATCAATTAGACAGAGTTGTAAACTC	877480
EXP_CD630_875001_880000_s_PSO-60-1564	CD0716/7	CD0716/7		CAJ67546.1	8171	CTAGTAGGGTAAATTTAATTGGTTCCTGTAAGGACTAGCTGTAGTTTATTTTTAGTGTAT	878377
EXP_CD630_875001_880000_s_PSO-60-1453	CD0716/7	CD0716/7		CAJ67546.1	8172	CAAATAGTAATAAAAGGTGGTAGGGATTATGAAGATAGCAATAACAGGTAAAGGTGGAGT	878488
EXP_CD630_875001_880000_s_PSO-60-1394	CD0717	cooC	putative carbon monoxide dehydrogenase accessory protein	CAJ67546.1	8173	TAGGTAAAACGACTTTTTCTTCAATGCTCTCTAGGATGTTTGCTGAAGACGGATACAGAG	878547
EXP_CD630_875001_880000_s_PSO-60-1286	CD0717	cooC	putative carbon monoxide dehydrogenase accessory protein	CAJ67546.1	8174	GTTTTCCAAAAGAAGTATATGAATCAATAGTACCTATATCAGAAATGAAAAAATTAGTTT	878655
EXP_CD630_875001_880000_s_PSO-60-1155	CD0717	cooC	putative carbon monoxide dehydrogenase accessory protein	CAJ67546.1	8175	CCTGAAAATTTCTGTAAAGAATACAATGGAGTAAGATTACTTACATTGGGAACCGTAGAT	878786
EXP_CD630_875001_880000_s_PSO-60-1066	CD0717	cooC	putative carbon monoxide dehydrogenase accessory protein	CAJ67546.1	8176	GCATGTTCTTTTGAAGAGACTCTGCTCACATTTAATACTACAAAATAAAGATGTAGTGGT	878875
EXP_CD630_875001_880000_s_PSO-60-873	CD0717	cooC	putative carbon monoxide dehydrogenase accessory protein	CAJ67546.1	8178	ATAGGTGTAAATAAAGTATTTGTAGTAGGAAATAAAATTAGAAATAAGGAAGATGAAGAA	879068
EXP_CD630_875001_880000_s_PSO-60-747	CD0717	cooC	putative carbon monoxide dehydrogenase accessory protein	CAJ67546.1	8179	GATTCTGATAGAGCTAATCAATCTCCATATGATTCTAGTGAAACAACGAAAGAACAGATT	879194
EXP_CD630_875001_880000_s_PSO-60-592	CD0717/8	CD0717/8		CAJ67546.1	8181	GCAATAGATAGGTAATAAGTAAGTAATTAGATAAATAACTAGCTATTAAGTTTGAATATT	879349
EXP_CD630_875001_880000_s_PSO-60-343	CD0718	fhs	formate--tetrahydrofolate ligase	CAJ67547.1	8183	AGAGAGGTTGCAAAAAAATTAGGACTAGGTGAAGATGATGTAGAACTTTATGGTAAATAC	879598
EXP_CD630_875001_880000_s_PSO-60-155	CD0718	fhs	formate--tetrahydrofolate ligase	CAJ67547.1	8185	TGCATTTGCTAAACTAGACAAAAATGTATTAGTTGCTTTAAGAGAACCATCTCTAGGACC	879786
EXP_CD630_880001_885000_s_PSO-60-4939	CD0718	fhs	formate--tetrahydrofolate ligase	CAJ67547.1	8187	TGCACTTAGAATAGACCCTAAGAAAATAACTTGGAGAAGATGTGTAGACATGAACGATAG	880002
EXP_CD630_880001_885000_s_PSO-60-4652	CD0718	fhs	formate--tetrahydrofolate ligase	CAJ67547.1	8189	TAAAAGATGCTTTAAAACCAAACCTAGTTCAAACTCTTGAAGGAACACCATCATTTGTAC	880289
EXP_CD630_880001_885000_s_PSO-60-4488	CD0718	fhs	formate--tetrahydrofolate ligase	CAJ67547.1	8191	GCTGACCTTGGAGCAGAAAAATTCTTAGATATAAAATGTAGAATGGCAAACTTAAAACCA	880453
EXP_CD630_880001_885000_s_PSO-60-4355	CD0718	fhs	formate--tetrahydrofolate ligase	CAJ67547.1	8192	ACGAAAACCTAGAAGCTCTTGAAAAAGGACTTCCAAACTTATTAAAACATGTTGAAAACA	880586
EXP_CD630_880001_885000_s_PSO-60-4225	CD0718	fhs	formate--tetrahydrofolate ligase	formate--tetrahydrofolate ligase	8194	TAAACTTGTTGAAGACAAGTGTAAGGAATTAGGTGTTAATGTTGCTCTTTCTGAAGTATG	880716
EXP_CD630_880001_885000_s_PSO-60-3912	CD0718	fhs	formate--tetrahydrofolate ligase	CAJ67549.1	8197	ACTGATGACCAAACTAAATTAGGTAGACCAACAGGATTTAGAATAACTGTAAGACAAGCA	881029
EXP_CD630_880001_885000_s_PSO-60-3768	CD0718/9	CD0718/9		CAJ67549.1	8198	GAAAAAATAGATGTTGATGAAAATGGAGTAATAGCTGGATTATTCTAAGGAAATTAATTT	881173
EXP_CD630_880001_885000_s_PSO-60-3606	CD0719	fchA	methenyltetrahydrofolate cyclohydrolase	CAJ67549.1	8200	CAGATAAAACTTGTGTTGATTTTGTAGAAGTACTATCTTCCAAAGAAGCAGTACCAGGTG	881335
EXP_CD630_880001_885000_s_PSO-60-3399	CD0719	fchA	methenyltetrahydrofolate cyclohydrolase	CAJ67549.1	8202	TATTAAAAATGATAGATGATGATGCAGAATGTTTCTTACCATTATCAAAAGCTTACGGGC	881542
EXP_CD630_880001_885000_s_PSO-60-3278	CD0719	fchA	methenyltetrahydrofolate cyclohydrolase	CAJ67549.1	8203	AGTTGCTTGTGAAGTACCATTAAACATAGTAAGAGTTTGCTATGAAGCTATTAAGTTACA	881663
EXP_CD630_880001_885000_s_PSO-60-3172	CD0719	fchA	methenyltetrahydrofolate cyclohydrolase	methenyltetrahydrofolate cyclohydrolase	8204	GGTGTAGGAGTTCAGTGTTTAAGAGCTGCTATACTTGGTGGACAATTAAATGTAGTTATA	881769
EXP_CD630_880001_885000_s_PSO-60-3011	CD0719/20	CD0719/20		methenyltetrahydrofolate cyclohydrolase	8206	CAAAGTTGAAAAAGCTCTTGGAAAATAATTTTTAAATGACGAAAGTAGATACTATGTTAT	881930
EXP_CD630_880001_885000_s_PSO-60-2715	CD0720	folD	putative FolD bifunctional protein [includes: methylenetetrahydrofolate dehydrogenase; methenyltetrahydrofolate cyclohydrolase]	methenyltetrahydrofolate cyclohydrolase	8209	AAGAGATGTCAAAACATAGGTATAACAACAGAAGTGTTAGAGTTAGCTGAGGATATAACA	882226
EXP_CD630_880001_885000_s_PSO-60-2586	CD0720	folD	putative FolD bifunctional protein [includes: methylenetetrahydrofolate dehydrogenase; methenyltetrahydrofolate cyclohydrolase]	CAJ67550.1	8210	AGACCTCTTCCAAAACACTTAAATGAAGAAGTTATAAAATATGTTATTGCACCGGAAAAA	882355
EXP_CD630_880001_885000_s_PSO-60-1807	CD0721	CD0721	conserved hypothetical protein	CAJ67550.1	8218	TGTAATGCTTGACCCTGCTTGTAACCTTTTAAAGTCTAAAAAGGATTTAAAGGCTCTAAA	883134
EXP_CD630_880001_885000_s_PSO-60-1698	CD0721	CD0721	conserved hypothetical protein	CAJ67550.1	8219	GGTACACAGACAATAGTTAAGAATTTAAAAGATAAGCCAGTTTATCCAGCCAACAATACT	883243
EXP_CD630_880001_885000_s_PSO-60-1282	CD0721/2	CD0721/2		CAJ67550.1	8223	GGATTAGAGATGAGCTTATTAAGAGAAACATTAGAAAGTGGAAAATTTGCAGTTACTACT	883659
EXP_CD630_880001_885000_s_PSO-60-1142	CD0722	CD0722	putative methylenetetrahydrofolate reductase	CAJ67550.1	8224	AAATGTAACAGACTTTCAATCGGCAGTTATGAGAGCAACTTCTCTTGCTACATGTAAATT	883799
EXP_CD630_880001_885000_s_PSO-60-642	CD0722	CD0722	putative methylenetetrahydrofolate reductase	CAJ67550.1	8228	GAATAGTACCTTTAAAATCACCAGGAATGGCTAAATTTATGACTGCAAATGTACCAGGAA	884299
EXP_CD630_880001_885000_s_PSO-60-276	CD0723	CD0723	putative carbon monoxide dehydrogenase/acetyl-CoA synthase complex, dihydrolipoyl dehydrogenase subunit	CAJ67551.1	8232	GATGTAACAGTTGTTGAAAAAAGAAGAGTTGGAGGAACTTGCTTAAATGCAGGATGTATA	884665
EXP_CD630_880001_885000_s_PSO-60-159	CD0723	CD0723	putative carbon monoxide dehydrogenase/acetyl-CoA synthase complex, dihydrolipoyl dehydrogenase subunit	CAJ67551.1	8233	GATTTTGGTATAGAAATAGATGGTACAGTTAAGCCAAACTTCACTGCCATAATGGAAAGA	884782
EXP_CD630_880001_885000_s_PSO-60-42	CD0723	CD0723	putative carbon monoxide dehydrogenase/acetyl-CoA synthase complex, dihydrolipoyl dehydrogenase subunit	CAJ67551.1	8234	GGAGTAAACTTAGTTAATGGTTTTGGAAAATTAATTGATAAAAACACTATAGAAGTAACT	884899
EXP_CD630_885001_890000_s_PSO-60-4710	CD0723	CD0723	putative carbon monoxide dehydrogenase/acetyl-CoA synthase complex, dihydrolipoyl dehydrogenase subunit	CAJ67551.1	8237	AGCTAAACAACTACTTAGACAATTTAAGAAAGATAAAATTAAGGTTATTACAGGTATTGG	885231
EXP_CD630_885001_890000_s_PSO-60-4555	CD0723	CD0723	putative carbon monoxide dehydrogenase/acetyl-CoA synthase complex, dihydrolipoyl dehydrogenase subunit	CAJ67551.1	8238	GAAGACCTAACCTTGACAATTCTGGAGTAGAAGATATAGGAATTGAAATGGAAAGAGGAA	885386
EXP_CD630_885001_890000_s_PSO-60-4514	CD0723	CD0723	putative carbon monoxide dehydrogenase/acetyl-CoA synthase complex, dihydrolipoyl dehydrogenase subunit	putative carbon monoxide dehydrogenase/acetyl-CoA synthase complex, dihydrolipoyl dehydrogenase subunit	8239	ATTGAAATGGAAAGAGGAAAAGTAGTAGTTAATGAACATCTTGAAACTAATGTAGAAGGT	885427
EXP_CD630_885001_890000_s_PSO-60-4383	CD0723	CD0723	putative carbon monoxide dehydrogenase/acetyl-CoA synthase complex, dihydrolipoyl dehydrogenase subunit	putative carbon monoxide dehydrogenase/acetyl-CoA synthase complex, dihydrolipoyl dehydrogenase subunit	8240	AGTTGAAAATGCTTTAGGTAAGACTAAGGTAGTAGATTATAGAGCAATTCCAAGATGTGT	885558
EXP_CD630_885001_890000_s_PSO-60-4203	CD0723	CD0723	putative carbon monoxide dehydrogenase/acetyl-CoA synthase complex, dihydrolipoyl dehydrogenase subunit	CAJ67552.1	8242	ACATTTCCAAGGATTTGTAAAAGTTATAGCTGACAAAGAAACTGATAAGATAATAGGTGC	885738
EXP_CD630_885001_890000_s_PSO-60-3771	CD0724	CD0724	putative carbon monoxide dehydrogenase/acetyl-CoA synthase complex,nickel-inserting subunit	CAJ67552.1	8246	ATGAAGTATTAGGTATCGAAGTTGAAGCAACAATAGGAGAAATAAGAGAAGAAGTAAATC	886170
EXP_CD630_885001_890000_s_PSO-60-3525	CD0724	CD0724	putative carbon monoxide dehydrogenase/acetyl-CoA synthase complex,nickel-inserting subunit	CAJ67552.1	8249	GTCATTACAAATACTTAGTCATGGACAACGAAGCTGGTATGGAACATCTAAGTAGAAAAG	886416
EXP_CD630_885001_890000_s_PSO-60-3398	CD0724	CD0724	putative carbon monoxide dehydrogenase/acetyl-CoA synthase complex,nickel-inserting subunit	CAJ67552.1	8250	TAGAATAAGAGATTTAGCTGAGGAACTAAAGTTAAGTGTTGGAAGAATACTTTTGATTGT	886543
EXP_CD630_885001_890000_s_PSO-60-3249	CD0724	CD0724	putative carbon monoxide dehydrogenase/acetyl-CoA synthase complex,nickel-inserting subunit	CAJ67552.1	8251	ATGAATTGATATATGAATATGATTCTACAGGTATTCCTTTAGTTAATTTACCTGAAGATT	886692
EXP_CD630_885001_890000_s_PSO-60-3214	CD0724	CD0724	putative carbon monoxide dehydrogenase/acetyl-CoA synthase complex,nickel-inserting subunit	CAJ67552.1	8252	CCTTTAGTTAATTTACCTGAAGATTCAAAATCTAAAGTGGCTATGAAAGAAATTTTTGCT	886727
EXP_CD630_885001_890000_s_PSO-60-3118	CD0724/5	CD0724/5		CAJ67552.1	8253	TATGGCATTTAAAATGTCTACTCAAAAATATTCTGGAAAAATATCAGAAGTTGAAGTAGG	886823
EXP_CD630_885001_890000_s_PSO-60-2994	CD0725	CD0725	putative carbon monoxide dehydrogenase/acetyl-CoA synthase complex, small subunit	CAJ67552.1	8254	GAAGTAGGTAATTCTCCAAAAATAGGTATACAAATATCAGACGTTTATCCTGAAAGCTGG	886947
EXP_CD630_885001_890000_s_PSO-60-2869	CD0725	CD0725	putative carbon monoxide dehydrogenase/acetyl-CoA synthase complex, small subunit	CAJ67552.1	8255	TGAAGCTAATACACAAGCAGATTTTATTTGTTTAAAATTTGATGGTTCTGACCCAAATGG	887072
EXP_CD630_885001_890000_s_PSO-60-2511	CD0725	CD0725	putative carbon monoxide dehydrogenase/acetyl-CoA synthase complex, small subunit	putative carbon monoxide dehydrogenase/acetyl-CoA synthase complex, small subunit	8258	GGTGAAAATATAGTTATGAATGTTGGATGTTCAGCAGTTGGTTATGGATATGAGTACGTT	887430
EXP_CD630_885001_890000_s_PSO-60-2415	CD0725	CD0725	putative carbon monoxide dehydrogenase/acetyl-CoA synthase complex, small subunit	CAJ67553.1	8259	GGTCAAAATGATAAGACATTACAAATGCCTATCATAACACCAGTAGCTTTTGAAGTAGGT	887526
EXP_CD630_885001_890000_s_PSO-60-2242	CD0725	CD0725	putative carbon monoxide dehydrogenase/acetyl-CoA synthase complex, small subunit	CAJ67553.1	8260	AAACGCAGTTATACTTCGTCATCCAAAATCAATAGAAACTATAAAAGAATTGGTTAACGC	887699
EXP_CD630_885001_890000_s_PSO-60-1774	CD0726	CD0726	putative carbon monoxide dehydrogenase/acetyl-CoA synthase complex, alpha subunit	CAJ67553.1	8264	TGAACAAATGAAAGTTGAAATGGCTGTTTTAGAGTATTGTGGAGATAAAGATGCGTATTT	888167
EXP_CD630_885001_890000_s_PSO-60-1648	CD0726	CD0726	putative carbon monoxide dehydrogenase/acetyl-CoA synthase complex, alpha subunit		8265	ACAAGTAGTTAAAGAAGCTGTTGAAGTATTAAAAGATGCTAGACCAATGGTATATGGAGC	888293
EXP_CD630_885001_890000_s_PSO-60-1606	CD0726	CD0726	putative carbon monoxide dehydrogenase/acetyl-CoA synthase complex, alpha subunit	CAJ67554.1	8266	ACCAATGGTATATGGAGCAACTAAAGAGAACTACAAAGATATGATAGAAGTAGTTAAAGG	888335
EXP_CD630_885001_890000_s_PSO-60-1247	CD0726	CD0726	putative carbon monoxide dehydrogenase/acetyl-CoA synthase complex, alpha subunit	CAJ67554.1	8269	TTAGTTATGCTAAGGCATTACCATTATTTGCACTAAGACAAAACATATACACTGACCCAC	888694
EXP_CD630_885001_890000_s_PSO-60-1161	CD0726	CD0726	putative carbon monoxide dehydrogenase/acetyl-CoA synthase complex, alpha subunit	CAJ67554.1	8270	ATTTATCCAATCAACAACCCAGATGAAAATTCTCCAGTATTAGTTACTGTTGACTTTGCA	888780
EXP_CD630_885001_890000_s_PSO-60-1073	CD0726	CD0726	putative carbon monoxide dehydrogenase/acetyl-CoA synthase complex, alpha subunit	CAJ67554.1	8271	TAGAAAGATCAAAAGTTCCAGTATGGTTAGTAATACCAGATGCAGGTGGATATTCAGTTC	888868
EXP_CD630_885001_890000_s_PSO-60-842	CD0726	CD0726	putative carbon monoxide dehydrogenase/acetyl-CoA synthase complex, alpha subunit	CAJ67554.1	8273	CAGAGGAATCTATGGAATTACCTAAGTTCTTAAAAGGATACCAAGAAAAAGCATGCCAAA	889099
EXP_CD630_885001_890000_s_PSO-60-688	CD0727	CD0727	putative carbon monoxide dehydrogenase/acetyl-CoA synthase complex,methyltransferase subunit	CAJ67554.1	8274	GTATATCACCTTCAATAAGAAAAGCATTAGCAGAAAGAGACCCAGCTCCAATCTTAAAAA	889253
EXP_CD630_885001_890000_s_PSO-60-543	CD0727	CD0727	putative carbon monoxide dehydrogenase/acetyl-CoA synthase complex,methyltransferase subunit	CAJ67555.1	8275	ATGGGGAATCAAATTACTTCAATCTGAGTTCAACAATGTTCCTATAGCATTAGATACAGC	889398
EXP_CD630_885001_890000_s_PSO-60-263	CD0727	CD0727	putative carbon monoxide dehydrogenase/acetyl-CoA synthase complex,methyltransferase subunit	CAJ67555.1	8278	GGAATGGAGCCAACTGATATACTATTTGACCCATTATGCTTAGTTATAAAAGGTATGCAA	889678
EXP_CD630_885001_890000_s_PSO-60-46	CD0727	CD0727	putative carbon monoxide dehydrogenase/acetyl-CoA synthase complex,methyltransferase subunit	CAJ67555.1	8280	GTTCAGCTATAATGAATCCATGTGACCCAGAATTAATGAAAACTGTAAAATCTTGTGACA	889895
EXP_CD630_890001_895000_s_PSO-60-4711	CD0728	CD0728	putative carbon monoxide dehydrogenase/acetyl-CoA synthase complex, beta subunit	CAJ67556.1	8283	CAGGACAAAAGATGAACACTTTAGGGGACTTAGAAGGTGCTTTAGAAGTAGTAAAATCTT	890230
EXP_CD630_890001_895000_s_PSO-60-4572	CD0728	CD0728	putative carbon monoxide dehydrogenase/acetyl-CoA synthase complex, beta subunit	CAJ67556.1	8284	ATTAAAATATTCAACTATGGATGCTCCATATAGTGAGCCATGTGCAGGTCATATAACTGA	890369
EXP_CD630_890001_895000_s_PSO-60-4523	CD0728	CD0728	putative carbon monoxide dehydrogenase/acetyl-CoA synthase complex, beta subunit	CAJ67556.1	8285	CATATAACTGACCCTATAATCAGATCACTTGGTGTACCATTAGTTACAGGAGATATACCT	890418
EXP_CD630_890001_895000_s_PSO-60-4349	CD0728	CD0728	putative carbon monoxide dehydrogenase/acetyl-CoA synthase complex, beta subunit	CAJ67556.1	8286	GCTATAGAAGCTGGAGTAAAAATGGGTCTTGAGCTAAGAGTTATACCTCTAGGATATGAT	890592
EXP_CD630_890001_895000_s_PSO-60-4317	CD0728	CD0728	putative carbon monoxide dehydrogenase/acetyl-CoA synthase complex, beta subunit	CAJ67556.1	8287	GCTAAGAGTTATACCTCTAGGATATGATGTAACTTCTGTTATACACGTTGTATCTGTTGC	890624
EXP_CD630_890001_895000_s_PSO-60-4090	CD0728	CD0728	putative carbon monoxide dehydrogenase/acetyl-CoA synthase complex, beta subunit	CAJ67556.1	8289	CTGACCAAACAGTTCTTGAAGTTCCAATGAACCTATTAACTCAAAAAGATTACGATAAGA	890851
EXP_CD630_890001_895000_s_PSO-60-4015	CD0728	CD0728	putative carbon monoxide dehydrogenase/acetyl-CoA synthase complex, beta subunit	putative carbon monoxide dehydrogenase/acetyl-CoA synthase complex, beta subunit	8290	TAGAAGCTAGAGGAATAAAAATAAAAGTTACTGAAATACCTATCCCAGTTTCATTTGCAG	890926
EXP_CD630_890001_895000_s_PSO-60-3857	CD0728	CD0728	putative carbon monoxide dehydrogenase/acetyl-CoA synthase complex, beta subunit	CAJ67557.1	8291	ACAGAAGTTGAAGACCATAAGATAGAAATAATAGGACCAAATATAGATGAAGTTGATGCA	891084
EXP_CD630_890001_895000_s_PSO-60-3750	CD0728	CD0728	putative carbon monoxide dehydrogenase/acetyl-CoA synthase complex, beta subunit	CAJ67557.1	8292	TAAAAATATGCAAGAAGATTTCGAGCCAGTTCTTGAAAGACGTTTCCACTACTTCTTAAA	891191
EXP_CD630_890001_895000_s_PSO-60-3695	CD0728	CD0728	putative carbon monoxide dehydrogenase/acetyl-CoA synthase complex, beta subunit	CAJ67557.1	8293	TTAAACTATATAGAAGGTGTAATGCACGTTGGACAAAGAGATATGGCTTGGGTAAGAATC	891246
EXP_CD630_890001_895000_s_PSO-60-3593	CD0728	CD0728	putative carbon monoxide dehydrogenase/acetyl-CoA synthase complex, beta subunit	CAJ67557.1	8294	GGAGAAGTTTTATATGCTAAGATGTTAGATGAATTTGAATCAGTAGTTGATAAGTGTGAA	891348
EXP_CD630_890001_895000_s_PSO-60-3479	CD0728	CD0728	putative carbon monoxide dehydrogenase/acetyl-CoA synthase complex, beta subunit	CAJ67557.1	8295	GCTAAGTACAATGCTAGAGATGAAAGATTAGCTTCATTAGTTGATGAAAGTGTTGACACT	891462
EXP_CD630_890001_895000_s_PSO-60-3380	CD0728	CD0728	putative carbon monoxide dehydrogenase/acetyl-CoA synthase complex, beta subunit	CAJ67557.1	8296	CACGTTTGTGTTGTTACTCCTGAAAGACTTGGTCTTTGTGGAGCAGTTAGCTGGTTAGAT	891561
EXP_CD630_890001_895000_s_PSO-60-3242	CD0728	CD0728	putative carbon monoxide dehydrogenase/acetyl-CoA synthase complex, beta subunit	CAJ67557.1	8297	GGTGTATGGAATTCAGTAAATGAAACTGTAAACCAAATATCTCAAGGTGCAGTTGAATCT	891699
EXP_CD630_890001_895000_s_PSO-60-3190	CD0728	CD0728	putative carbon monoxide dehydrogenase/acetyl-CoA synthase complex, beta subunit	CAJ67557.1	8298	TTGAATCTGTTACATTATACTCTATACTAGAAGACCCAATGACTTCTTGTGGATGCTTCG	891751
EXP_CD630_890001_895000_s_PSO-60-3095	CD0728	CD0728	putative carbon monoxide dehydrogenase/acetyl-CoA synthase complex, beta subunit	CAJ67557.1	8299	TTTGTTGTAGTTAACAGAGAATTTGCAAGTGTTACTCCAGTTGGTATGACTTTCGGAGAA	891846
EXP_CD630_890001_895000_s_PSO-60-2866	CD0728	CD0728	putative carbon monoxide dehydrogenase/acetyl-CoA synthase complex, beta subunit	CAJ67557.1	8301	AAGAAATGACTGGAATAGAAAACTTCTGTGATATGGTTTGTGATGAAACTATAGCTGACG	892075
EXP_CD630_890001_895000_s_PSO-60-2760	CD0728/9	CD0728/9		CAJ67557.1	8302	ATTAGCTATGGAAAGTGTAATGTAATTGATGGAAAATTTAAAATAATATGATATAATATT	892181
EXP_CD630_890001_895000_s_PSO-60-2660	CD0728/9	CD0728/9		CAJ67557.1	8303	GGTCTATCGAAATGAAATTATTACCAGAATTAAAATACTCTAAAGATCATGAGTGGGTAA	892281
EXP_CD630_890001_895000_s_PSO-60-2415	CD0729	gcvH	putative glycine cleavage system H protein	CAJ67558.1	8306	GAAGTTAATGAAAAATTAGAAGATGAGCCAGAATGTATAAATGAAGACCCATATGAAAAC	892526
EXP_CD630_890001_895000_s_PSO-60-2302	CD0729/30	CD0729/30		CAJ67558.1	8307	TGATAAAGAATACGAGGCTGGATTAGAATAATTAAAGATTAAGATATTATTATAATTGGG	892639
EXP_CD630_890001_895000_s_PSO-60-2007	CD0730	CD0730	putative iron-sulfur protein	CAJ67558.1	8310	GGAAAAGTTGATACAGAAAAAACAAGACATATAACAGATGATGAGTGGGAGCAAGGTTAT	892934
EXP_CD630_890001_895000_s_PSO-60-1569	CD0730	CD0730	putative iron-sulfur protein	CAJ67559.1	8313	ACAATCATAAATATAGAACAAGGAAATAAAGAAAATTCCTTATACGGAGTTGCAATAGAT	893372
EXP_CD630_890001_895000_s_PSO-60-1470	CD0730	CD0730	putative iron-sulfur protein	CAJ67559.1	8314	TACTCAAAAGAGGTAGTAGATAAAGCATCTTCTGGAAATGCACAGATAAAATATGGAGCA	893471
EXP_CD630_890001_895000_s_PSO-60-1168	CD0730	CD0730	putative iron-sulfur protein	CAJ67559.1	8317	AAAACTTATGGGTGAAAATGTTGGTCTTTTTGTAAATGACAGTGCATATGTGTACTTAGC	893773
EXP_CD630_890001_895000_s_PSO-60-1056	CD0730	CD0730	putative iron-sulfur protein	CAJ67559.1	8318	GCAGGGATATGGTCAAGTGAAGAAAATGTTTTATTTATAGATTTAGGAACTAATGGAGAG	893885
EXP_CD630_890001_895000_s_PSO-60-756	CD0730	CD0730	putative iron-sulfur protein	CAJ67560.1	8321	AGAAGAGGTAAAATATACAGGGATTTAGATAATAAGAGAGTTAGATTTAATGAGCATGAG	894185
EXP_CD630_890001_895000_s_PSO-60-388	CD0730	CD0730	putative iron-sulfur protein	CAJ67560.1	8325	AGATGCAAAAAATAAACTTGAAGAAATAGGTAATCAAATAACTTATGTTGAACTTAGTGT	894553
EXP_CD630_890001_895000_s_PSO-60-170	CD0731	CD0731	putative radical SAM superfamily protein	CAJ67560.1	8327	TTGATATTAAATTAAAGAATTTTGGAAATAAAATAGAGTTTGCTTATCCTAACCAGACAC	894771
EXP_CD630_895001_900000_s_PSO-60-4102	CD0732	CD0732	putative radical SAM superfamily protein	CAJ67561.1	8337	AAAGAGAATATGTATTCAATCAATGGCAAGTGAAGAAGCACATAACTCTGTTTTAGACTT	895839
EXP_CD630_895001_900000_s_PSO-60-3658	CD0732	CD0732	putative radical SAM superfamily protein	CAJ67562.1	8341	GGTACAGTTAATGTCTTATATGATAAATAAAGGTTATCCAAAAGAGTATTTTAAGTTTAA	896283
EXP_CD630_895001_900000_s_PSO-60-3464	CD0732	CD0732	putative radical SAM superfamily protein	CAJ67562.1	8343	ACAACTATTCAAGACCTTTAAATCAAAGTGAGATAGATTTAGCAATAAGAGAAATAAATC	896477
EXP_CD630_895001_900000_s_PSO-60-3348	CD0733	CD0733	putative biotin/lipoate-protein ligase	CAJ67562.1	8344	TCAGTGGAGAGTTATACATAATAAATCATATGAAGGAGCAATGAATATGGCAATTGACGA	896593
EXP_CD630_895001_900000_s_PSO-60-3221	CD0733	CD0733	putative biotin/lipoate-protein ligase	CAJ67562.1	8346	GCTTGTTTGAGTATAGGATATTTTCAGAAATTGGAAGATGAGATAGATTTAGATAAGTGT	896720
EXP_CD630_895001_900000_s_PSO-60-2844	CD0733	CD0733	putative biotin/lipoate-protein ligase	CAJ67562.1	8349	TGTTTTATTACAACATGGTTCAATAATACTGGATTTTGATGTAGAAAAATTGTTTAAATT	897097
EXP_CD630_895001_900000_s_PSO-60-2746	CD0733	CD0733	putative biotin/lipoate-protein ligase	CAJ67562.1	8350	TGAAATTTACAGCTAAAAAAGCAAGTGGAATAGAAAATGAAATTGGCAGAAAAATAGACA	897195
EXP_CD630_895001_900000_s_PSO-60-2695	CD0733	CD0733	putative biotin/lipoate-protein ligase	CAJ67562.1	8351	AAATAGACATAGATATTCTACAGAAAAACATAGTAAAGGGATTAGCTGAACAATTTAATG	897246
EXP_CD630_895001_900000_s_PSO-60-2377	CD0734	CD0734	conserved hypothetical protein	CAJ67562.1	8354	ATCAGCTTTCATTTGTAAAAGTAATAATGAGTTAGAAAAGGTTATGGAAAATGTGGTTAA	897564
EXP_CD630_895001_900000_s_PSO-60-2092	CD0735	CD0735	hypothetical protein	CAJ67562.1	8357	AGAAATTTATGCACTAGGGACTAATTCTATAGCAACTAGTTCTATGATGAAAGCTCATGC	897849
EXP_CD630_895001_900000_s_PSO-60-1756	CD0735/6	CD0735/6		CAJ67562.1	8360	GGAATAACTAATGATTTTTGATAAAGAGATTGTAAGATATCATCATGGACATCATGACCA	898185
EXP_CD630_895001_900000_s_PSO-60-1692	CD0736	CD0736	hypothetical protein	hypothetical protein	8361	CACTGCCACGAACATACTCATGGAGATATATGTCATGAACATCCACATGACCATGCTCAC	898249
EXP_CD630_895001_900000_s_PSO-60-1493	CD0736	CD0736	hypothetical protein	CAJ67563.1	8363	CTATTGGAAAAGAAGAAACAGCAAAGAGTATTGAAAAGGCTATAGAGTATATGGAAGAAG	898448
EXP_CD630_895001_900000_s_PSO-60-864	CD0736/7	CD0736/7		CAJ67564.1	8369	GGAGTGAATTATTTATGAAAGATGGTCATATACATTCACCTTATTGTCCTCATGGAAGTA	899077
EXP_CD630_895001_900000_s_PSO-60-762	CD0737	hisK	putative histidinol phosphatase	CAJ67564.1	8370	GAATAACAGAAATGACATTTACAGAACATTTTCCGTATGCAAATGGATTTAGAGACCCTG	899179
EXP_CD630_895001_900000_s_PSO-60-652	CD0737	hisK	putative histidinol phosphatase	CAJ67564.1	8371	AATGATGTCAAGAAGTTGAAAGAAAAGTATGAGGGTAAAATCAAGATAAATGTTGGGTCG	899289
EXP_CD630_895001_900000_s_PSO-60-346	CD0737	hisK	putative histidinol phosphatase	CAJ67564.1	8374	CCAAAAAGAATAGGTCATTTAAATTTAGTTAGAAAGTTTAATCAGGTATTTCCATACGAT	899595
EXP_CD630_895001_900000_s_PSO-60-154	CD0737	hisK	putative histidinol phosphatase	CAJ67564.1	8376	TTGGTAAAAAAATACGATATTCCATTAGTTTTAGGTTCTGATTCTCACTGTGCAGAGGAA	899787
EXP_CD630_900001_905000_s_PSO-60-4704	CD0738	CD0738	putative exported protein	CAJ67564.1	8380	ACCTTCTGACATCTTCAATCTATTAAACATATAATTTTTTACATCTTCTTTATTTTTAAA	900237
EXP_CD630_900001_905000_s_PSO-60-3959	CD0738	CD0738	putative exported protein	CAJ67565.1	8386	ATATTTGAATATGCAAATATCGTAAGTATACTTGATAGTACTAAGACAACAGACAATATC	900982
EXP_CD630_900001_905000_s_PSO-60-3144	CD0739	CD0739	putative exported protein	CAJ67566.1	8394	ACATTGGATGATGAATTTACAAAAGAAGAAGTAAATGGAGCTAAAGGGATTATAAAGACA	901797
EXP_CD630_900001_905000_s_PSO-60-2914	CD0739	CD0739	putative exported protein	CAJ67566.1	8397	TACAAAAGAAGAGGTAAATGGAGCTAAGGGCATTATAAAGACTACAGATAAAGAGACAGG	902027
EXP_CD630_900001_905000_s_PSO-60-2158	CD0740	CD0740	putative aminotransferase	CAJ67567.1	8404	AGTAAAAATGTTAGACCCAATTCTTCCATACCATTCCTTAAAATAGCAGAACATTCTTTG	902783
EXP_CD630_900001_905000_s_PSO-60-2107	CD0740	CD0740	putative aminotransferase	CAJ67567.1	8405	CATTCTTTGTATCTTTCTATTTTACTGTCATCTTCCAAAAACTCAGTTAAAGCTTCATTA	902834
EXP_CD630_905001_910000_s_PSO-60-1180	CD0744	CD0744	putative chemotaxis protein	putative chemotaxis protein	8458	GGTGATAGAAGCAATATTATCCATACTTGAAGGTGATAATTCTAATTTAATGACAGAAAA	908761
EXP_CD630_905001_910000_s_PSO-60-1048	CD0744/5	CD0744/5		putative chemotaxis protein	8459	AAGGATGGAATGTTTATGTTGTATGATGAAGATGAAAAAGAAGAAAACAATGAGCGATGG	908893
EXP_CD630_905001_910000_s_PSO-60-994	CD0745	CD0745	putative chemotaxis protein	putative chemotaxis protein	8460	CGATGGCTTTTAACTTATTCAGACCTCATAACATTACTTATGATTTTCTTTGTAATAATG	908947
EXP_CD630_905001_910000_s_PSO-60-894	CD0745	CD0745	putative chemotaxis protein	putative chemotaxis protein	8461	TATCTCAATCTCTAAATTCTGCTTTTGGTGGTTCTTCTGGAGTTATTGAAGGTGGTAATA	909047
EXP_CD630_905001_910000_s_PSO-60-746	CD0745	CD0745	putative chemotaxis protein	CAJ67574.1	8462	GAAGTATTTAAACGAAAATGGTATGGCTAATTCAGTATCATTAAGAGTTCAAGATAGAGG	909195
EXP_CD630_905001_910000_s_PSO-60-545	CD0745	CD0745	putative chemotaxis protein	CAJ67574.1	8464	CAATATGTCTATAAAAAATTCAGAGTTTAAGTCAAATTGGGATTTATCAGTTATGAGAGC	909396
EXP_CD630_905001_910000_s_PSO-60-486	CD0745	CD0745	putative chemotaxis protein	CAJ67574.1	8465	CAACCAATGTTGTTCAACTTCTTATTGACAATGCAGGTATAGCACCAGATAAATTATCTG	909455
EXP_CD630_905001_910000_s_PSO-60-368	CD0745	CD0745	putative chemotaxis protein	CAJ67574.1	8466	AAAAAATAGAAGAGTTGATATAGTTTTAGTTGATAGTAAATATGATAATGTAGAAAATGT	909573
EXP_CD630_905001_910000_s_PSO-60-78	CD0746	CD0746	putative membrane protein	CAJ67574.1	8469	ACAAGAGAAAGGTATAATAAAAAAGTTGAGAATTTAAATAAAGAAAAATTAAATAAAGTT	909863
EXP_CD630_910001_915000_s_PSO-60-4662	CD0746/7	CD0746/7			8472	GAGTAGATTTTATGAATAGGTGTAAGTTTGCAAAATTAATTATCACATCAATGATTGTTT	910279
EXP_CD630_910001_915000_s_PSO-60-4563	CD0747	CD0747	putative lipoprotein	putative membrane protein	8473	ATAAGTTAGACCCAGAAAATCCGACATCAATACAAATTTGGCATTATTATAATGGACAGC	910378
EXP_CD630_910001_915000_s_PSO-60-4202	CD0747	CD0747	putative lipoprotein	CAJ67575.1	8476	TGAGTTTAAACTTTTCCCAATTGCAAAATCAACTGAAATTTTGATGTTAAATAAAACTGA	910739
EXP_CD630_910001_915000_s_PSO-60-4086	CD0747	CD0747	putative lipoprotein	CAJ67575.1	8477	AAGGATTAGTAGAGACATCAAAAAAATATTATGAATGGACAGATAGTTTAACGAAAGAGC	910855
EXP_CD630_910001_915000_s_PSO-60-3842	CD0747	CD0747	putative lipoprotein	CAJ67575.1	8479	TTCTTATGGTAAGTTTCGTTCTGATGATGCAAAAACAGGTGATATATTAGCTCTTGTAGG	911099
EXP_CD630_910001_915000_s_PSO-60-3829	CD0747	CD0747	putative lipoprotein	CAJ67575.1	8480	TTTCGTTCTGATGATGCAAAAACAGGTGATATATTAGCTCTTGTAGGTTCTAGTTCAGGA	911112
EXP_CD630_910001_915000_s_PSO-60-3525	CD0747	CD0747	putative lipoprotein	CAJ67575.1	8483	AAAAAACGAATGATTTGGATGTTATAAAAGAAGTTATGAAGAAAGATAATTTGAGTTTAT	911416
EXP_CD630_910001_915000_s_PSO-60-3346	CD0747	CD0747	putative lipoprotein	CAJ67575.1	8484	CTTGATAAAGCTAAAGAAGATTCAAATAAAATAAATGAATTAGTAAAAAGTGGAACTTCT	911595
EXP_CD630_910001_915000_s_PSO-60-3099	CD0748	CD0748	putative signaling protein	CAJ67576.1	8487	AAGATGATATTTCCCCTAATTATTGTTATGCTAATTCAAACAAGTTTATTTTGTGCCACA	911842
EXP_CD630_910001_915000_s_PSO-60-2601	CD0748	CD0748	putative signaling protein	CAJ67576.1	8492	GCAAGAAGTTTTGGAATATCTATGGACAGTTATTGGGAACCTAAGTTTTCATTTAAAAGT	912340
EXP_CD630_910001_915000_s_PSO-60-2460	CD0748	CD0748	putative signaling protein	CAJ67576.1	8493	TTAGGATACTGGGGAAGTAAGTTTTTATTGACAAATGCAGGTGATAGGCTTATGACATAT	912481
EXP_CD630_910001_915000_s_PSO-60-2049	CD0748	CD0748	putative signaling protein	putative signaling protein	8497	GAACGTTGGGCTCTTTTGGGTATTATTGAAGAAAAAAGTCTTTTGTCATTTTCAAAAAGG	912892
EXP_CD630_910001_915000_s_PSO-60-1909	CD0748	CD0748	putative signaling protein	CAJ67577.1	8499	TACAAAACCAATTGTTCTTTTAGCCAACAAAGTTAGAAACAGTAATCCATCAAAACCAGT	913032
EXP_CD630_910001_915000_s_PSO-60-1780	CD0748	CD0748	putative signaling protein	CAJ67577.1	8500	TGTTGCAGATTCTTCGTCAAAATTATCACAGATTATTGAAATGGTAGATATGCCAATTGG	913161
EXP_CD630_910001_915000_s_PSO-60-1102	CD0748	CD0748	putative signaling protein	putative signaling protein	8507	TGTTAAGAAACAGATGAATAATACCTTATTAAAACTTCATGATGGAACAGAATTTAAAAT	913839
EXP_CD630_910001_915000_s_PSO-60-974	CD0748	CD0748	putative signaling protein	putative signaling protein	8508	CAGATTTTGCTATGTATCAAATTAAAAATACAATCAAGGGTGAAGTTAGTGAATTTGATA	913967
EXP_CD630_910001_915000_s_PSO-60-851	CD0748	CD0748	putative signaling protein	putative signaling protein	8509	ATGGTCAATTAGTTGAGTATGCATTTCAGCCTATTGTAGATTGTAAAGGTAAAGTATTTG	914090
EXP_CD630_910001_915000_s_PSO-60-475	CD0748	CD0748	putative signaling protein	CAJ67578.1	8513	TATAGACCATTGGAATATAGAAATTGCTTTAGATGATTTTGGGACAGGTTACAACGGAGA	914466
EXP_CD630_910001_915000_s_PSO-60-393	CD0748	CD0748	putative signaling protein	CAJ67578.1	8514	CCAGACTATGTAAAGATTGATATGTCTATTGTAAGAGGTATTGATAAAGATGAAAACAGA	914548
EXP_CD630_915001_920000_s_PSO-60-4374	CD0749	CD0749	putative ATP-dependent DNA helicase	CAJ67579.1	8523	TATTGATAGATGAATTTCAAGATATAAATAAAGTACAGTTTGAAGTTTTAAAGTTAATTT	915567
EXP_CD630_915001_920000_s_PSO-60-3829	CD0749	CD0749	putative ATP-dependent DNA helicase	CAJ67580.1	8529	ATAGGTATTAATCCAAAATCAAATAAAGATTGGTTGAGAATTATAAACAAGCCTTTTAGA	916112
EXP_CD630_915001_920000_s_PSO-60-3389	CD0749	CD0749	putative ATP-dependent DNA helicase	CAJ67581.1	8533	TATGCATAGTGCAAAAGGATTAGAATTTAGAAATGTTTATATTATAGGTGTAAATGAAGG	916552
EXP_CD630_915001_920000_s_PSO-60-3166	CD0749	CD0749	putative ATP-dependent DNA helicase	CAJ67581.1	8535	TTATTTATTAATGATATAAAATCTCCAACGAAAAAAGAAATTGACAGTATTGATGTAGGG	916775
EXP_CD630_915001_920000_s_PSO-60-3059	CD0749	CD0749	putative ATP-dependent DNA helicase	CAJ67581.1	8536	AGATGGAATTATGTTTACAATAAAGTTTAAAGATAGAGAGCGAATCTTGGATTTGAAAAC	916882
EXP_CD630_915001_920000_s_PSO-60-2614	CD0749/50	CD0749/50		CAJ67581.1	8541	GGAAGTACAATTGTATTAACAATTTAAGGAAACAAATCCAATGATAGAGAAAGTAGCATA	917327
EXP_CD630_915001_920000_s_PSO-60-2444	CD0749/50	CD0749/50		CAJ67581.1	8542	CCTTAAGGGATTGAGAGGATAAGTACTTACTTATCAAAAAGAGTGGTAACGCGGATATAA	917497
EXP_CD630_915001_920000_s_PSO-60-2242	CD0749/50	CD0749/50		CAJ67581.1	8544	TAGTCATTAAAGACTGAGAGACTTTTTTTGTAACTCGAAACATTTAAGTATTAAAATCTG	917699
EXP_CD630_915001_920000_s_PSO-60-1990	CD0750	CD0750	amino acid ABC transporter, substrate-binding protein	CAJ67582.1	8547	AATTTCATAAGGTAGTAGATGGAAAAGATTCAATAAAAGGATTCGATATAATGTTGGCTG	917951
EXP_CD630_915001_920000_s_PSO-60-1743	CD0750	CD0750	amino acid ABC transporter, substrate-binding protein	CAJ67582.1	8548	AGATGCAGATATAGACAAAGTAAAAACTGAAGATGATTTAAAGAAACTTAGAGTTGGAGT	918198
EXP_CD630_915001_920000_s_PSO-60-1547	CD0750	CD0750	amino acid ABC transporter, substrate-binding protein	CAJ67582.1	8550	GTTTCTTTAATAAATGTTAAAAAATATGATGGAATAAAAATGGCAAATACTGAAGTTGGG	918394
EXP_CD630_915001_920000_s_PSO-60-1252	CD0751	CD0751	amino acid ABC transporter, permease protein	CAJ67582.1	8553	GAACAGGTGTGACAGTATCAATTTCTCTTGTGGCATTATGCTTTGGATTTATAATAGGTA	918689
EXP_CD630_915001_920000_s_PSO-60-1168	CD0751	CD0751	amino acid ABC transporter, permease protein	CAJ67582.1	8554	CAAAGAGCAAAGTATTAAGAGCAATATCATCAATCTATATTGAGGTTTTAAGAGGGACAC	918773
[truncated: 10,813 more rows]

## Sheet: unknown function all strains
EXP_CD630_985001_990000_s_PSO-60-4405	CD0812	CD0812	putative universal stress protein	9176	NT07CD0942	TTTGGAATTTATAAAAGGAATATTTAAAAAAGATGAAGTTGAAGTAGAAATAATGAATGT	985536
EXP_CD630_985001_990000_s_PSO-60-3842	CD0813	CD0813	putative PTS system, IIb component	9180	NT07CD0942	AAAGCATAGAGAAGATTGATAGATTTATAGATAGAGAATTTTATGAAGTTGATCCAAAGT	986099
EXP_CD630_960001_965000_s_PSO-60-3470	CD0788	CD0788	putative ATP/GTP-binding protein	8956	NT07CD0919	GTAGAAGCGTTTAAGGCAACATTGGAAGAAGTACAGTATGCAGATTTAATCTTACATGTA	961471
EXP_CD630_960001_965000_s_PSO-60-3149	CD0788	CD0788	putative ATP/GTP-binding protein	8959	NT07CD0919	AGAGGTGATATATTTAGTAGAATAAAAGATAAATATAATGTGGAGAATTTTGAGTATGGG	961792
EXP_CD630_960001_965000_s_PSO-60-2775	CD0789	CD0789	conserved hypothetical protein	8963	NT07CD0920	AGAGACTTGATTTTATGGATAGCTTAGATGACGAAAAAATGGTATACTTTAAGAGAAAGG	962166
EXP_CD630_960001_965000_s_PSO-60-2717	CD0789	CD0789	conserved hypothetical protein	8964	NT07CD0920	GGTTTTCAAAAGAATCCTTGTAGAAAAAAATGCTGAAGATTTAATTGTTTTAATTTGGGC	962224
EXP_CD630_960001_965000_s_PSO-60-2611	CD0789	CD0789	conserved hypothetical protein	8965	NT07CD0920	CTCACAAACCACAGACACTCAGATATTAGAAGAATAACTTATTCAGCAATCAGAAAGATT	962330
EXP_CD630_960001_965000_s_PSO-60-2395	CD0789	CD0789	conserved hypothetical protein	8967	NT07CD0920	GAATATGTGCTTAGAGCTTATGACGAAGCCATTAAGTCATTGGAAAATGCAAAAAATTTG	962546
EXP_CD630_945001_950000_s_PSO-60-793	CD0778	CD0778	putative membrane protein	8839	NT07CD0910	GAGTTGGAAGTTAGTAGTTATATCATTTATAGTTATGACATCTACTTACTTTGGTTCTGC	949148
EXP_CD630_945001_950000_s_PSO-60-490	CD0779	CD0779	putative amidohydrolase	8842	NT07CD0910	GAGGATTAGAAACATCTTTTGAAGCTGTGTATTCAAATGGAACTAATGGGAAAACAGTTG	949451
EXP_CD630_945001_950000_s_PSO-60-353	CD0779	CD0779	putative amidohydrolase	8843	NT07CD0910	GGTGCAGGTATCATATTAAAAGAAATCATGAAAAAACATAATATAGAAGGGACTGTAAAG	949588
EXP_CD630_945001_950000_s_PSO-60-188	CD0779	CD0779	putative amidohydrolase	8845	NT07CD0910	GCTTCAATGCCTGATGATATATCATTTGCTCAAGTTAATTTAAAATTTGATTTTACTGGT	949753
EXP_CD630_940001_945000_s_PSO-60-4396	CD0769		putative formate dehydrogenase	8755	NT07CD0900	CAGAAAAGCTTACATACTATAAAGAAAAGTATACATCAAAGTCTGTCATGCATTATGACC	940545
EXP_CD630_940001_945000_s_PSO-60-4333	CD0769		putative formate dehydrogenase	8756	NT07CD0900	ATGGAAGTGGGTCTGTGCTAAAATACATAGGAGATATATTTTTTAATTTTTATGGAGGTG	940608
EXP_CD630_940001_945000_s_PSO-60-3612	CD0769		putative formate dehydrogenase	8763	NT07CD0900	GGAGTTTTATGTAAGTAATATCAGTAAATTTATAGAAGAATCTTTAAAAAATACATCAAA	941329
EXP_CD630_930001_935000_s_PSO-60-2647	CD0760	CD0760	Ca2+/Na+ antiporter	8679	NT07CD0891	ACCTCAAGGTATAGTAAGTTTAACTATAATAGCACTTGGAACTTCTCTGCCAGAGATAGT	932294
EXP_CD630_900001_905000_s_PSO-60-2158	CD0740	CD0740	putative aminotransferase	8404	NT07CD0869	AGTAAAAATGTTAGACCCAATTCTTCCATACCATTCCTTAAAATAGCAGAACATTCTTTG	902783
EXP_CD630_895001_900000_s_PSO-60-3658	CD0732	CD0732	putative radical SAM superfamily protein	8341	NT07CD0861	GGTACAGTTAATGTCTTATATGATAAATAAAGGTTATCCAAAAGAGTATTTTAAGTTTAA	896283
EXP_CD630_890001_895000_s_PSO-60-4317	CD0728	CD0728	putative carbon monoxide dehydrogenase/acetyl-CoA synthase complex, beta subunit	8287	NT07CD0857	GCTAAGAGTTATACCTCTAGGATATGATGTAACTTCTGTTATACACGTTGTATCTGTTGC	890624
EXP_CD630_890001_895000_s_PSO-60-3857	CD0728	CD0728	putative carbon monoxide dehydrogenase/acetyl-CoA synthase complex, beta subunit	8291	NT07CD0857	ACAGAAGTTGAAGACCATAAGATAGAAATAATAGGACCAAATATAGATGAAGTTGATGCA	891084
EXP_CD630_890001_895000_s_PSO-60-3593	CD0728	CD0728	putative carbon monoxide dehydrogenase/acetyl-CoA synthase complex, beta subunit	8294	NT07CD0857	GGAGAAGTTTTATATGCTAAGATGTTAGATGAATTTGAATCAGTAGTTGATAAGTGTGAA	891348
EXP_CD630_890001_895000_s_PSO-60-3479	CD0728	CD0728	putative carbon monoxide dehydrogenase/acetyl-CoA synthase complex, beta subunit	8295	NT07CD0857	GCTAAGTACAATGCTAGAGATGAAAGATTAGCTTCATTAGTTGATGAAAGTGTTGACACT	891462
EXP_CD630_890001_895000_s_PSO-60-3380	CD0728	CD0728	putative carbon monoxide dehydrogenase/acetyl-CoA synthase complex, beta subunit	8296	NT07CD0857	CACGTTTGTGTTGTTACTCCTGAAAGACTTGGTCTTTGTGGAGCAGTTAGCTGGTTAGAT	891561
EXP_CD630_890001_895000_s_PSO-60-3242	CD0728	CD0728	putative carbon monoxide dehydrogenase/acetyl-CoA synthase complex, beta subunit	8297	NT07CD0857	GGTGTATGGAATTCAGTAAATGAAACTGTAAACCAAATATCTCAAGGTGCAGTTGAATCT	891699
EXP_CD630_890001_895000_s_PSO-60-3190	CD0728	CD0728	putative carbon monoxide dehydrogenase/acetyl-CoA synthase complex, beta subunit	8298	NT07CD0857	TTGAATCTGTTACATTATACTCTATACTAGAAGACCCAATGACTTCTTGTGGATGCTTCG	891751
EXP_CD630_890001_895000_s_PSO-60-3095	CD0728	CD0728	putative carbon monoxide dehydrogenase/acetyl-CoA synthase complex, beta subunit	8299	NT07CD0857	TTTGTTGTAGTTAACAGAGAATTTGCAAGTGTTACTCCAGTTGGTATGACTTTCGGAGAA	891846
EXP_CD630_890001_895000_s_PSO-60-170	CD0731	CD0731	putative radical SAM superfamily protein	8327	NT07CD0860	TTGATATTAAATTAAAGAATTTTGGAAATAAAATAGAGTTTGCTTATCCTAACCAGACAC	894771
EXP_CD630_880001_885000_s_PSO-60-1282	CD0721/2	CD0721/2		8223	NT07CD0851	GGATTAGAGATGAGCTTATTAAGAGAAACATTAGAAAGTGGAAAATTTGCAGTTACTACT	883659
EXP_CD630_870001_875000_s_PSO-60-1442	CD0714	CD0714	conserved hypothetical protein	8125	NT07CD0843	CAATGATATATATAATTGGAATAGATAGTAAGTTTAAAAACAATGCAGAGTATGAGAAGT	873499
EXP_CD630_870001_875000_s_PSO-60-1261	CD0714	CD0714	conserved hypothetical protein	8127	NT07CD0843	AACAATGTATCCAGATGATTTAGATGCAATGTATAACTATGCGATTGTTTGCCAAGAGAT	873680
EXP_CD630_835001_840000_s_PSO-60-895	CD0691	CD0691	putative short chain dehydrogenase	7801	NT07CD0818	CAAAATTCTGTTCATACAATGATTTAAGTATAGATGAATCTATTAATATGATTGATTTAA	839046
EXP_CD630_835001_840000_s_PSO-60-477	CD0691	CD0691	putative short chain dehydrogenase	7805	NT07CD0818	AAATACAAAATCCAGTCATTTATTAGCAAAACTATTGCCACAAAAAATGATGATGAAGGT	839464
EXP_CD630_835001_840000_s_PSO-60-4480	CD0689	CD0689	putative nucleotide phosphodiesterase	7767	NT07CD0816	AAAAATAGATGAGCATGAATATAAAAATAAGTCTGGAGAAAAAGTTATAGTGACACAACC	835461
EXP_CD630_835001_840000_s_PSO-60-3562	CD0690	CD0690	putative nucleotide phosphodiesterase	7775	NT07CD0817	CAGTTACATTTGGGAATCATGAATTTGTATCTAATGACAAGCAGAGCCTTGATAAATTGG	836379
EXP_CD630_835001_840000_s_PSO-60-3011	CD0690	CD0690	putative nucleotide phosphodiesterase	7781	NT07CD0817	CCTGGAGCTCATGGTAATAGTATATCAAAGATTAATTTTAAGTTGGATAAGAAGAATGAT	836930
EXP_CD630_835001_840000_s_PSO-60-2377	CD0690	CD0690	putative nucleotide phosphodiesterase	7787	NT07CD0817	CTGAAGAAACAGGAAAGTTATATACTAATAATCTAGTAAAAGATGCAAGCGAATGGGTAA	837564
EXP_CD630_835001_840000_s_PSO-60-2255	CD0690	CD0690	putative nucleotide phosphodiesterase	7788	NT07CD0817	ACTCTAAAAAATCCAAGTAGTGAAGTCAAAAAACTTGCAATGTCAGTAGATGGAATAGAT	837686
EXP_CD630_830001_835000_s_PSO-60-646	CD0689	CD0689	putative nucleotide phosphodiesterase	7757	NT07CD0816	GAAACCCTTGGTCTTGAGGATTTTGAAAAGGATAAAAAAGCTAGAGAGCTTGGAGAACAA	834295
EXP_CD630_830001_835000_s_PSO-60-573	CD0689	CD0689	putative nucleotide phosphodiesterase	7758	NT07CD0816	GGAAATTATATGCAAATGATTTAGTAGAAGATGCAAAGAAATGGATAAAAGTTATGGAAA	834368
EXP_CD630_760001_765000_s_PSO-60-4142	CD0637	CD0637	putative acetyltransferase	7074	NT07CD0759	AAACATTGCTACATATGAACATTTTCAAAATATGGGTTATGCCTCAAAGATGATTTATCA	760799
EXP_CD630_760001_765000_s_PSO-60-4004	CD0637	CD0637	putative acetyltransferase	7076	NT07CD0759	GTTTGGATTTGTTTATTCACATAAAATTAAAAACTTTTTTGTAGATAATTATCCAGAACC	760937
EXP_CD630_755001_760000_s_PSO-60-382	CD0636	CD0636	putative radical SAM superfamily protein	7064	NT07CD0758	ACTAGATTTGATTTCGGAAAATCATTTTGGAGTGTCTATTGATACTAAAAGTAGTTTGGT	759559
EXP_CD630_755001_760000_s_PSO-60-1149	CD0635	CD0635	conserved hypothetical protein	7057	NT07CD0757	GCTTCACATAATGTAAATGTCGATAAACCTAATGAACTAAATCAGATTATGGATATATTT	758792
EXP_CD630_740001_745000_s_PSO-60-3491	CD0617	CD0617	putative membrane protein	6891	NT07CD0738	GCTTCTACTTGTATTGATATATACAAAATTAATTATAAAGTTTAAAAGTACAATGTTTGG	741450
EXP_CD630_675001_680000_s_PSO-60-3862	CD0567	CD0567	conserved hypothetical protein	6273	NT07CD0684	CTGTGACAGTTTATCGGACGTGCCAAAAGATTTGTTAGATAAATATGATATAGATATAGT	676079
EXP_CD630_675001_680000_s_PSO-60-3700	CD0567	CD0567	conserved hypothetical protein	6275	NT07CD0684	AACTTCTCAAGCTACTTATGCCCAATTTAAGGAAATTTTTGAGAAATATACAAATGAGGA	676241
EXP_CD630_675001_680000_s_PSO-60-3449	CD0567	CD0567	conserved hypothetical protein	6277	NT07CD0684	CTGTTTTGGATGAATTAAAAGAGAAGGCTTTTGTTATATTTTCAGTAGATACATTGGAAT	676492
EXP_CD630_675001_680000_s_PSO-60-3352	CD0567	CD0567	conserved hypothetical protein	6278	NT07CD0684	AGCAATAGGAAGTATATTAAATATAAAACCGATTCTTGAAATAAGAGATGGATTAGTTTC	676589
EXP_CD630_665001_670000_s_PSO-60-849	CD0561	CD0561	putative aldo/keto reductase	6209	NT07CD0678	CTTTGCGAGAGTAGATGTCCATATGAACTTCCTATAAGAGAAATGCTTAAGACTGTTGTT	669092
EXP_CD630_665001_670000_s_PSO-60-1778	CD0560/1	CD0560/1		6200	NT07CD0678	GGAAAGATATGAGAAATTTAGGCAATACTAACATGAAAATAAAGAGAGTTGGCTTTGGGG	668163
EXP_CD630_665001_670000_s_PSO-60-1578	CD0561	CD0561	putative aldo/keto reductase	6202	NT07CD0678	AGAGATAAATTTTTCTTAGCTACTAAAAGTATGTCCAGAGATTATGATTCAATGAAGAGA	668363
EXP_CD630_665001_670000_s_PSO-60-1505	CD0561	CD0561	putative aldo/keto reductase	6203	NT07CD0678	GTTTAAATAATTTTAAAACTGATTTTATAGATTTATATCAATTCCATAATGTTAAAGAAG	668436
EXP_CD630_65001_70000_s_PSO-60-245	CD0045	CD0045	putative sugar-phosphate aldolase	641	NT07CD0097	AAATTAAGAAAAGAAGTATTACAAGCATCTTTAGACCTTTTAAACTATAATTTAGTGACA	69696
EXP_CD630_640001_645000_s_PSO-60-4880	CD0535	cheD	chemotaxis protein	5932	NT07CD0651	CTGACACAGGAATAAATGAGCTCATTAAATCTATGGAGAATATAGGTGCAAATAGAATAT	640061
EXP_CD630_630001_635000_s_PSO-60-1900	CD0528	CD0528	putative amidohydrolase	5871	NT07CD0644	CTACAACTGTAAGTGCCATTGCTTTAGCAGGAATTATGTAAGCTAAATCTTCATCAACTA	633041
EXP_CD630_630001_635000_s_PSO-60-1459	CD0528	CD0528	putative amidohydrolase	5875	NT07CD0644	GGAATCTAACTCTTTCAGACTCTTTAAAAGTTTCTCTAAGTGCATTCACGTTGTTTATAG	633482
EXP_CD630_550001_555000_s_PSO-60-1542	CD0464	CD0464	putative hydrolase	5131	NT07CD0576	CATGATTTTTGAAGATGTATTATTTGCAGGTGATTTAGTCAAAAATAAGAATGGAAATAT	553399
EXP_CD630_535001_540000_s_PSO-60-958	CD0454	CD0454	AraC-family transcriptional regulator	4995	NT07CD0566	TCAAAGAAACCAATTATTGAAATTGCATTGATAGCTGGATATGAAAGTCAACAGGCATTC	538983
EXP_CD630_535001_540000_s_PSO-60-756	CD0454	CD0454	AraC-family transcriptional regulator	4997	NT07CD0566	AACTTGCAAGTATGTCTGACATACCATTATGGATGAATTTAGTGAGATTAGTCATAGATG	539185
EXP_CD630_535001_540000_s_PSO-60-564	CD0454	CD0454	AraC-family transcriptional regulator	4999	NT07CD0566	TTGATTTTTTTGGAATACATCCACAGTATCGTAATTCAGACATTGCACAAGTGTTTTTGA	539377
EXP_CD630_460001_465000_s_PSO-60-774	CD0392	CD0392	Radical SAM-superfamily protein	4302	NT07CD0496	CTTTTTTCTTTTATAAACTTTGCTACATCTATCAATTCATTTATTCTCATTAATGGTTCG	464167
EXP_CD630_460001_465000_s_PSO-60-1050	CD0392	CD0392	Radical SAM-superfamily protein	4299	NT07CD0496	AGTTGTTTAGATTCTTCTATTTCTTCTGGAGATATTTCATCTACTACTGAAAAAGCTACT	463891
EXP_CD630_4280001_4285000_s_PSO-60-1967	CD3673	CD3673	putative stage 0 sporulation protein	39937	NT07CD3993	GAAACTTGTGAAAATATTTTTCTTGGTTGATATGGATTTGGAACTACATCTTCTATAGGT	4282974
EXP_CD630_4275001_4280000_s_PSO-60-883	CD3669	CD3669	putative exported protein	39900	NT07CD3988	GAAACTTTAATGCTTGATTCAGTTGCTCGTACTTACATAAAAAATATGAATGTTGAACAA	4279058
EXP_CD630_4275001_4280000_s_PSO-60-796	CD3669/70	CD3669/70		39901	NT07CD3988	TACGAAAGTGGTCATATAGTTCTTGAAGAAGGAGATTACTTAAAGTAATTTCTTGAAACT	4279145
EXP_CD630_425001_430000_s_PSO-60-1879	CD0353/4A	CD0353/4A		3969	NT07CD0458	GCGAGGTCAAAAATGATATTATCTTATTTTGCATTATTAATTAGAGTAGTGCTATTAGCT	428062
EXP_CD630_425001_430000_s_PSO-60-1788	CD0354; 4A		putative membrane protein	3970	NT07CD0458	ATGAAGAAGGAGATATTTATAAAAATATAGCTTCATCATTTCTATTTTTCTTTATAGGGG	428153
EXP_CD630_4225001_4230000_s_PSO-60-3726	CD3620	CD3620	hypothetical protein	39408	NT07CD3931	ACAGTAGTTTCTCCACATATTAAGTGAATGTGTTTATCAGTTCCAGGTATTCTAATTGCT	4226215
EXP_CD630_4225001_4230000_s_PSO-60-3542	CD3620	CD3620	hypothetical protein	39409	NT07CD3931	GGTTATGTCTATCCTCACATTCTTCTGCTAACTTAACACTTTCTGAATATTCATGAACAT	4226399
EXP_CD630_4225001_4230000_s_PSO-60-2564	CD3621	CD3621	conserved hypothetical protein	39417	NT07CD3931	TGTAAATTAATACAGGGTTTTCCTGATTCCTTATCGATAGGAAATCCATCTGAAGCAGAA	4227377
EXP_CD630_4210001_4215000_s_PSO-60-1481	CD3606	CD3606	putative amidohydrolase	39291	NT07CD3916	CTTTTCATCCATGATTTTACAGTATATTGCAATCTTAATTTTTTATTTAAAACAAGTTCA	4213460
EXP_CD630_4205001_4210000_s_PSO-60-900	CD3601	CD3601	D-alanyl-D-alanine carboxypeptidase	39251	NT07CD3911	TAGTTTTTGCTAATTCCATTTGTCTTGTTTACCAATAATATATTTGATATACTATTTGAG	4209041
EXP_CD630_4205001_4210000_s_PSO-60-354	CD3602	CD3602	putative ATPase	39256	NT07CD3911	TCTCCACTAGATAAATTGTGTAAAGAAATAAATGTTCCTTTTTATGAATTTCAAACTGAC	4209587
EXP_CD630_420001_425000_s_PSO-60-4505	CD0344	CD0344	metallo-beta-lactamase superfamily protein	3896	NT07CD0450	GTATAATGTCATCTGAATACGATAAATTATATATAGAAAATCCAGAATTGTTTTCAAAGT	420436
EXP_CD630_420001_425000_s_PSO-60-4070	CD0344	CD0344	metallo-beta-lactamase superfamily protein	3900	NT07CD0450	TGAATGCTTTAAAAAAATATTTATATCAAATAAGAGAGTTGCTTGTAGAACCGAAATCTT	420871
EXP_CD630_420001_425000_s_PSO-60-3691	CD0345	CD0345	putative guanosine 3',5'-bis-pyrophosphate (ppGpp) synthesis/degradation protein	3904	NT07CD0450	GCAAAAGGTGAATATTCTCCCATAGAGTTTGTCACAGGTAGAACAAAAAAAATATCTTCC	421250
EXP_CD630_420001_425000_s_PSO-60-3547	CD0345	CD0345	putative guanosine 3',5'-bis-pyrophosphate (ppGpp) synthesis/degradation protein	3905	NT07CD0450	TTTGTTGAGGATATATATGCTATAGTTGATTTGATAAAAGTAAGAAATGATATGACTATA	421394
EXP_CD630_420001_425000_s_PSO-60-3523	CD0345	CD0345	putative guanosine 3',5'-bis-pyrophosphate (ppGpp) synthesis/degradation protein	3906	NT07CD0450	GTTGATTTGATAAAAGTAAGAAATGATATGACTATAATAGGAGAAAAAGATTATATTACA	421418
EXP_CD630_420001_425000_s_PSO-60-3394	CD0345	CD0345	putative guanosine 3',5'-bis-pyrophosphate (ppGpp) synthesis/degradation protein	3907	NT07CD0450	TCAAAGGAAATTATATGTGAAATACAAATAAGAACTCTTGCAATGAATTTCTGGGCTACA	421547
EXP_CD630_420001_425000_s_PSO-60-3247	CD0345	CD0345	putative guanosine 3',5'-bis-pyrophosphate (ppGpp) synthesis/degradation protein	3908	NT07CD0450	CTTTTAGACCAAGAAATGAGTGAAATAAGAGAGGACATAATGAAAGCTCAGGCTATGTAC	421694
EXP_CD630_420001_425000_s_PSO-60-2855	CD0346	CD0346	putative phosphoesterase	3912	NT07CD0451	GCTATAGGTGATTTACATTTTTCAACATCAGTCAATAAGCCAATGAATATCTTTGGAAGT	422086
EXP_CD630_420001_425000_s_PSO-60-2800	CD0346	CD0346	putative phosphoesterase	3913	NT07CD0451	GAAGTAATTGGGATGGTCATGAAAAGAAAATTATAGATAATTGGAAAGAAGTTGTTAAGG	422141
EXP_CD630_420001_425000_s_PSO-60-2153	CD0346/7	CD0346/7		3919	NT07CD0452	TATAAGATACATGATTAAAAATAAATATTTGAGGGATTTCGGTTTTGAGAAAGGAGACAC	422788
EXP_CD630_420001_425000_s_PSO-60-1446	CD0347	CD0347	putative exported protein	3926	NT07CD0452	GCCAGAAACAAGTGTAAAGAAGTTGTAAAAGAATATGAAAATATGCAGATTCCAGAACTT	423495
EXP_CD630_420001_425000_s_PSO-60-1395	CD0347	CD0347	putative exported protein	3927	NT07CD0452	CCAGAACTTTCTAAGGAGAAGTATACAGAAACATTGAGTAATGCTAGAGATGACGTAAAG	423546
EXP_CD630_4180001_4185000_s_PSO-60-4301	CD3580	CD3580	conserved hypothetical protein	38983	NT07CD3888	ACTGGGTTTACATACGTGGATTGATTTCTAATATTGTATATAACAGGATACTTTACATCA	4180640
EXP_CD630_4180001_4185000_s_PSO-60-3966	CD3581	CD3581	conserved hypothetical protein	38986	NT07CD3888	ATAAATGGAAAGATTATGAACTTATAGATATGGGAAATGGAGAAAAATTAGAACGTTGGG	4180975
EXP_CD630_4180001_4185000_s_PSO-60-3675	CD3581	CD3581	conserved hypothetical protein	38989	NT07CD3888	ACTGGGATTGGATGATAGAGAAAATAAAGAAAGCTAACAGACCTATAAAAGTGTTGAATC	4181266
EXP_CD630_4145001_4150000_s_PSO-60-4576	CD3551	speA	putative arginine decarboxylase	38649	NT07CD3854	ATTTAAAGTCTTCCTTTACAACATTGTTTAATGCTGTTTCTAAACTAGAGAAATCCTCAG	4145365
EXP_CD630_4145001_4150000_s_PSO-60-4044	CD3551	speA	putative arginine decarboxylase	38654	NT07CD3854	ACCATGTGCTTCATCTACTATCACTACCATCTTTTTGCTATGTGCATAATTACATATGTA	4145897
EXP_CD630_4140001_4145000_s_PSO-60-2872	CD3547	CD3547	conserved hypothetical protein	38620	NT07CD3851	AATCCATTTAATTTTATAGAACGAGTTGCCATTTCATATACATCTTCTTGTATTTCCACG	4142069
EXP_CD630_4140001_4145000_s_PSO-60-2298	CD3548	CD3548	putative signal peptidase II	38625	NT07CD3851	TGCACCTACAACAGGCATTTTTTCTATTGCTTCACTATATACATCATGCTCATATTTTAA	4142643
EXP_CD630_4140001_4145000_s_PSO-60-2198	CD3548	CD3548	putative signal peptidase II	38626	NT07CD3851	GGATTTAGAGATAGACTTTGGTCTTTTGCCATTTTTATTGAAACTGGTTGAAAATCACCT	4142743
EXP_CD630_4100001_4105000_s_PSO-60-667	CD3512	CD3512	type IV pilus assembly protein	38266	NT07CD3815	ATTTATATCTGACATTATCTTGATACGGCTGATTACTGCCTTATATGGTGCTGAGTTCAT	4104274
EXP_CD630_4070001_4075000_s_PSO-60-1867	CD3486	CD3486	putative membrane protein	37967	NT07CD3787	TTTTAGTAAATCCATTATCATATTTCCCAAGAACTCTAATTACCTCATAAGATAAACCTG	4073074
EXP_CD630_4070001_4075000_s_PSO-60-1682	CD3486	CD3486	putative membrane protein	37969	NT07CD3787	TGTAATCTTTTAAATTTTCTAGCATTCTCTACTGTAAGTTCTAAATCATTTTCATAGCAA	4073259
EXP_CD630_4065001_4070000_s_PSO-60-461	CD3482	CD3482	conserved hypothetical protein	37936	NT07CD3783	TTTGATTATCTTCTTTTTTACTTAATGATGGGTCAAGCTTTACTTCTCCAAGAAGTTCCT	4069480
EXP_CD630_4055001_4060000_s_PSO-60-2965	CD3464	CD3464	putative lipoprotein	37819	NT07CD3765	AACTCCACTACATCACTAATCTTTGGATTTTTAACTAATATTTTATCACCTTGATATTCT	4056976
EXP_CD630_4030001_4035000_s_PSO-60-3916	CD3439/40	CD3439/40		37573	NT07CD3740	TTAAGTAGTGAATCAGATTTCTCACAATTCAAAGATTATATAGATGGACTTAGAATGTCT	4031025
EXP_CD630_4030001_4035000_s_PSO-60-3785	CD3439/40	CD3439/40		37574	NT07CD3740	AGCTTTAAAAGTTCGTCTCTATTTACTTCTCTTTGGTTTTTTCTGTCTTTATACTCTTGA	4031156
EXP_CD630_4030001_4035000_s_PSO-60-2905	CD3440	CD3440	putative aldose epimerase	37583	NT07CD3740	AAATTAAAAAACTTACAGTTAAATCCAGAAGTATTCAAGAATGATGCTTTGATATACACC	4032036
EXP_CD630_4030001_4035000_s_PSO-60-2044	CD3441	CD3441	putative aminotransferas	37591	NT07CD3741	CTGGTATTGCAAATACATTTGGAGAAGTTATTGAATTACTTTTTAGCCTTTCTAATAAAG	4032897
EXP_CD630_4030001_4035000_s_PSO-60-2006	CD3441	CD3441	putative aminotransferas	37592	NT07CD3741	CTTTTTAGCCTTTCTAATAAAGTCTCCCTAATTTTTACATCTCTTATTAATACATATGAT	4032935
EXP_CD630_4030001_4035000_s_PSO-60-1902	CD3441	CD3441	putative aminotransferas	37593	NT07CD3741	GATTATACTATTTTTATAAATTTCTGGATGAGCATTCCACAAAGATACAAATCTATAATC	4033039
EXP_CD630_4025001_4030000_s_PSO-60-2391	CD3435/6	CD3435/6		37540	NT07CD3734	ATATTCTATTTTCATTGCTAATTTTACAGATATATTACAAACACAGATTGTAATGTTGGG	4027550
EXP_CD630_4020001_4025000_s_PSO-60-3098	CD3431	CD3431	putative cobalamin biosynthesis kinase	37490	NT07CD3730	AGAGGATTAAATATACTATTTTTATCTATAAATATAGAATCTGTTGGTTCTATTTCTGCT	4021843
EXP_CD630_4020001_4025000_s_PSO-60-2870	CD3431	CD3431	putative cobalamin biosynthesis kinase	37492	NT07CD3730	TTTTCAAATACCTTTTCAATTGCTAACCTTGACTTATATCTCCCTAAATTTATATCTACT	4022071
EXP_CD630_4020001_4025000_s_PSO-60-2706	CD3431/2	CD3431/2		37494	NT07CD3730	GCATATTCCATAAGATTTCATTTTAATCACCCAATAAATTTTTCATATTTTCTATAAGAA	4022235
EXP_CD630_4020001_4025000_s_PSO-60-2582	CD3432	cobD	pthreonine-phosphate decarboxylase	37495	NT07CD3730	AGACGCATCTCTAACTAATATGTTTCCTTGCTTAAACAAATCTTTTTTCAATTCTTTAGT	4022359
EXP_CD630_3995001_4000000_s_PSO-60-991	CD3413	CD3413	putative nucleotide pyrophosphatase	37284	NT07CD3710	ATATCTCCTAACCATTTATCATTCATTTTTAATGCTTTATCTACTTCGTCATTAAATAAG	3998950
EXP_CD630_3995001_4000000_s_PSO-60-1805	CD3412/3	CD3412/3		37276	NT07CD3710	GTCTGATTTTATTTTAAAATCCATAGTATCACTCCTTTTTTCGAACATTAGTTCCTGACA	3998136
EXP_CD630_3975001_3980000_s_PSO-60-669	CD3401	CD3401	putative phosphoesterase	37099	NT07CD3698	CAACTCTTTCTGGACAATGTGCATCTGAGCCTATTATAAATTTATTTTCTAGCCCTTTTA	3979272
EXP_CD630_3975001_3980000_s_PSO-60-3649	CD3397	CD3397	conserved hypothetical protein	37071	NT07CD3695	ACATCCTTCATGCTTAATTAAGTTCTCTGAAATTTTGTTTATAGTAAAAAATCCTTCTTT	3976292
EXP_CD630_3975001_3980000_s_PSO-60-3356	CD3397	CD3397	conserved hypothetical protein	37074	NT07CD3695	ATTTAACTAGAGCTGACAATTCAGCTATATTACAACATTCATTCCCAGATATAACTCTTG	3976585
EXP_CD630_3975001_3980000_s_PSO-60-3304	CD3397/8	CD3397/8		37075	NT07CD3695	AACTCTTGCTAGTTCATTTTTGGTTTCAGTTGAAAAAGACATATCTATCACCTATTAACT	3976637
EXP_CD630_3975001_3980000_s_PSO-60-1242	CD3400	CD3400	putative ATP-binding protein	37093	NT07CD3698	AAGAATATATTTTCTTTATTTCTTCCTTAAGGTCTTTAGGTTTCATGTTAGTTGTATCAA	3978699
EXP_CD630_3975001_3980000_s_PSO-60-1193	CD3400	CD3400	putative ATP-binding protein	37094	NT07CD3698	AGTTGTATCAATTATACATGTAGATAACTCCTTTAAAGGTTCCATTATCTTTCTTTCCAT	3978748
EXP_CD630_3915001_3920000_s_PSO-60-793	CD3354	CD3354	conserved hypothetical protein	36531	NT07CD3646	ATGACATAAAACACTATATTTCAAGTGCTTTTCCAGATTTAAAAGTTAATTCAATTGATA	3919148
EXP_CD630_3915001_3920000_s_PSO-60-1048	CD3354	CD3354	conserved hypothetical protein	36528	NT07CD3646	GTCATGACCTTGATAAAATGGAATTACCTTTGAAAATAGAATTAGCAAATGGAAGTGAAC	3918893
EXP_CD630_3875001_3880000_s_PSO-60-4735	CD3309	dnaL	DNA ligase	36122	NT07CD3596	TCTGATATTTCTGGGCTATCTTGATTATAATACCTTTCATTATGGTAGTTTATTGTCTCT	3875206
EXP_CD630_3875001_3880000_s_PSO-60-4369	CD3310	CD3310	putative D-isomer specific 2-hydroxyacid dehydrogenase	36124	NT07CD3596	TTCTCTCTTTGTTTTTATCTGACACCCAAGAATTATGAGGAGTTACTATGACATTTTCGC	3875572
EXP_CD630_3875001_3880000_s_PSO-60-4172	CD3310	CD3310	putative D-isomer specific 2-hydroxyacid dehydrogenase	36126	NT07CD3596	CCATCTTTCATAAGTTTAAACATATCTTTGTTTACTATTCCATCTGTACTTTTTGTAGAA	3875769
EXP_CD630_3875001_3880000_s_PSO-60-4064	CD3310	CD3310	putative D-isomer specific 2-hydroxyacid dehydrogenase	36127	NT07CD3596	TCCTCAGTAGCAAAACACTTATCAAAGTATTTTTTACTACTTCCATCAGTATTGACACCC	3875877
EXP_CD630_3860001_3865000_s_PSO-60-4545	CD3298	CD3298	putative ATP/GTP-binding protein	35985	NT07CD3584	CTCTCTTAAGATTTAGTACTGCCCAACAAATTAAATCATCTAAAACTTTTTCATCAAATT	3860396
EXP_CD630_385001_390000_s_PSO-60-1086	CD0322	CD0322	conserved hypothetical protein	3602	NT07CD0428	AGATTTACAATTGAAGTCTCAAAATGGAGAGATATCTAGTAAAGCTATTGATTTACGTGG	388855
EXP_CD630_3850001_3855000_s_PSO-60-4568	CD3286/7	CD3286/7		35891	NT07CD3573	CCTTGTAAAGAGATTACTGTATCTAAAAATTTTATAACCTATTGTATTTTATCAAATTAT	3850373
EXP_CD630_3845001_3850000_s_PSO-60-4389	CD3283/4	CD3283/4		35848	NT07CD3570	CCTAAATAATATCCATTCCATTTTTTCATTTTTATGCAATTCATCTTCATAAAATATACC	3845552
EXP_CD630_3845001_3850000_s_PSO-60-3882	CD3284	CD3284	probable protease	35853	NT07CD3570	TGAACCAGATATTACTTCTGCAACATAAACACCTTTATCAGTACTTAATTTTGTACCTGT	3846059
EXP_CD630_3845001_3850000_s_PSO-60-3751	CD3284	CD3284	probable protease	35854	NT07CD3570	TTACTTCTTCAACTATACTCTTAGCTGTATTGATTGGTATTGCAAATCCTAATCCTTCTG	3846190
EXP_CD630_3845001_3850000_s_PSO-60-3367	CD3284	CD3284	probable protease	35858	NT07CD3570	TACCTGAAGTTGTTGAACCATCATTGAATAATACATTTACACTTGTAGCTTGACCATCTG	3846574
EXP_CD630_3795001_3800000_s_PSO-60-4893	CD3244	prdA	proline reductase subunit proprotein	35374	NT07CD3528	CTACAACTAACTCTTGAGTTTCATTAGCTTCTTTACATATTTCTTCTGCGTTTCTGATGT	3795048
EXP_CD630_3790001_3795000_s_PSO-60-478	CD3244	prdA	proline reductase subunit proprotein	35369	NT07CD3528	CATCTAATACTTCAAGTGGAGATAATACAACTGGCATGTTTCCTAAGTCAACGTTTGGTT	3794463
EXP_CD630_3790001_3795000_s_PSO-60-4056	CD3238	CD3238	conserved hypothetical protein	35334	NT07CD3523	CTTTACGCATTTTTAATTTTAGGAAAGCCAATGCTTTTTTAACATCAACTTCGTCCATGT	3790885
EXP_CD630_3790001_3795000_s_PSO-60-3902	CD3238	CD3238	conserved hypothetical protein	35336	NT07CD3523	TCCATCTGCTCCCATAATAGTAAGACCTACTGTAGGTATATCTGATTTTACAAACTCTGC	3791039
EXP_CD630_3790001_3795000_s_PSO-60-2981	CD3240	CD3240	conserved hypothetical protein	35345	NT07CD3524	GTTCCTTTGAGAATAACTGATTGTCATACATAGCACCTTGACCTGCTATTTGTTTTACTA	3791960
EXP_CD630_3765001_3770000_s_PSO-60-648	CD3221	CD3221	putative amidohydrolase	35137	NT07CD3504	ACATTCAATGCATTTACACATATCTTTTCATCAAAATTAAAGTTTATATTATGAAGACCA	3769293
EXP_CD630_3765001_3770000_s_PSO-60-470	CD3221	CD3221	putative amidohydrolase	35138	NT07CD3504	CACTTCCAATAGCCTCTACAAACTCTTGATACAAATCCTTGTCATTTTTAACAGCGATAT	3769471
EXP_CD630_3765001_3770000_s_PSO-60-246	CD3221	CD3221	putative amidohydrolase	35140	NT07CD3504	CCTTCAATTCTACCAATAGTCAACACTGCATTGTCTATTGGGCTTATATTTCTAGACACT	3769695
EXP_CD630_3765001_3770000_s_PSO-60-170	CD3221	CD3221	putative amidohydrolase	35141	NT07CD3504	TTACAAAGTTTGAAGCTATCACTATACCATCAATACCATTTTGTGGCATAGCTCCATGTC	3769771
EXP_CD630_3735001_3740000_s_PSO-60-1743	CD3194	CD3194	AraC-family transcriptional regulator	34843	NT07CD3474	CAATAGAAAAAGAAACTTTGGCACAATATGTAAATAGGCTAAAACTAGAAAATGCAACTG	3738198
EXP_CD630_3735001_3740000_s_PSO-60-1561	CD3194	CD3194	AraC-family transcriptional regulator	34845	NT07CD3474	AGAAACAATTATAGCAAGAATTGCAAAGAACCATATAAAATTTCTCAGTACAATAGAAGC	3738380
EXP_CD630_3720001_3725000_s_PSO-60-4892	CD3180	pbuX	xanthine permease	34674	NT07CD3459	CTACTATTACAGAGCCAAATACTGTCTGTATTGCAACTTGTGAATCACTATATGATGAGG	3720049
EXP_CD630_3715001_3720000_s_PSO-60-4851	CD3177	xdhA3	xanthine dehydrogenase, molybdenum binding and iron-sulfur binding subunits	34626	NT07CD3455	AGTATATCTTTTAGTTACAACATATTTTGAATTTTCTATCTTTTCTTTAGCGTTTCCTCT	3715090
EXP_CD630_3715001_3720000_s_PSO-60-2106	CD3179	CD3179	putative dihydroorotate dehydrogenase, catalytic subunit	34654	NT07CD3457	CATCCAAAACACTTGTCTGCATCTATGTTCAACTTATCTGTAACTTCTAAAGCTTCGTAT	3717835
EXP_CD630_3715001_3720000_s_PSO-60-1942	CD3179	CD3179	putative dihydroorotate dehydrogenase, catalytic subunit	34655	NT07CD3457	TAATCCTTTTATTTCATTAACATCAGCATATCCATTCTCATCTAAAAATTCATTTAATTC	3717999
EXP_CD630_3710001_3715000_s_PSO-60-1062	CD3177	xdhA3	xanthine dehydrogenase, molybdenum binding and iron-sulfur binding subunits	34615	NT07CD3455	GCTACTACTTTTTCTAATTTTCCATTTTCATCCAGAATTACAACTTGTGTTGCATATCCA	3713879
EXP_CD630_370001_375000_s_PSO-60-3820	CD0309	CD0309	putative phosphoserine phosphatase	3441	NT07CD0414	ACCTTGTCTTTTATCCCAATCCATAAAAGTGTCTCTAGCATGTTTATACCAATTTTTTTG	371121
EXP_CD630_3565001_3570000_s_PSO-60-3868	CD3071	CD3071	glycosyl hydrolase	33240	NT07CD3341	ACCTTTATTTGATAATGGTTTACTATGAGGCAATCTATCTCCATGCATTCTCAAAATTGG	3566073
EXP_CD630_3565001_3570000_s_PSO-60-3566	CD3071	CD3071	glycosyl hydrolase	33243	NT07CD3341	ACTCTATGTCATTATGTAAACCATCATAAATCATTTTTAAATAATCAATAGGATAAATAT	3566375
EXP_CD630_3565001_3570000_s_PSO-60-3193	CD3071	CD3071	glycosyl hydrolase	33246	NT07CD3341	CTCTTCTTTCAATTTTTTAACTAATTCTTTAGGATTTTTCCAATAATCTAAGTCAAATTT	3566748
EXP_CD630_3565001_3570000_s_PSO-60-2716	CD3071	CD3071	glycosyl hydrolase	33251	NT07CD3341	TTGTCCCATTCCAAAAATCTTTTCAGAAGGCTCAGATTCAAATCTAGTAGTTACTTCAAA	3567225
EXP_CD630_355001_360000_s_PSO-60-3546	CD0295	CD0295	putative iron-sulfur-binding protein	3301	NT07CD0400	CAAGTCGCAATTAAACTTCACTTTGGAGAAAAGGGAAATACTACATATATGAGTCCTGTG	356395
EXP_CD630_355001_360000_s_PSO-60-3420	CD0295	CD0295	putative iron-sulfur-binding protein	3303	NT07CD0400	ACACTGTATACAGGGAGTAGAACAAATTCTGTAGACCATCTTACAACTGCTATAGAAAAT	356521
EXP_CD630_3530001_3535000_s_PSO-60-4880	CD3038	CD3038	conserved hypothetical protein	32905	NT07CD3308	ACTAACAAATTAATCTTTTTATTATTAGCATACTCAAAGACTGGAGAAAATCTAGTACCT	3530061
EXP_CD630_3530001_3535000_s_PSO-60-4129	CD3038	CD3038	conserved hypothetical protein	32912	NT07CD3309	CCATTGCCATATTAATTGCTAATGTACTATACTTTCCTTTTAACTCCTTTGCTCTCATCA	3530812
EXP_CD630_3530001_3535000_s_PSO-60-3952	CD3038	CD3038	conserved hypothetical protein	32913	NT07CD3309	TCACACCTGTAGGACTACTTATATCAAATCTTATTTCTCTTGACATCTGAAACAAAAAAT	3530989
EXP_CD630_3525001_3530000_s_PSO-60-148	CD3037/8	CD3037/8		32903	NT07CD3308	TAACAAGCATATCAAAATAAATTAATAAAGCTTATCTCCTGTGAATACCTATAAAATTGG	3529793
EXP_CD630_3505001_3510000_s_PSO-60-4071	CD3017	CD3017	putative sugar uptake protein	32681	NT07CD3289	GGTATGTTGATAACTTCATCTATTATTGTCAAGTATTTTTCTAAAGAGATTGTATATAGG	3505870
EXP_CD630_350001_355000_s_PSO-60-963	CD0292	CD0292	DNA-binding protein	3280	NT07CD0396	ATAAACTTGACAGATGGATTTCTGAAATTGGAACAGGTATTACACGTGATGATACAATCG	353978
EXP_CD630_350001_355000_s_PSO-60-1551	CD0292	CD0292	DNA-binding protein	3274	NT07CD0396	TTTTTCGGATGGGTCTTTTAATAGTTAATCACTATGATATTGTAGATGAAAAAAAGCGTG	353390
EXP_CD630_350001_355000_s_PSO-60-1375	CD0292	CD0292	DNA-binding protein	3276	NT07CD0396	CAACCCATACAAGTGATTGATTTATTGCAAAACAGCAATTTTCCCATGATAAATGAATCT	353566
EXP_CD630_3500001_3505000_s_PSO-60-795	CD3016	CD3016	putative transcriptional antiterminator	32665	NT07CD3287	AAATCCTTGTCATAAGCTGTCTCATACAATGTATTTTTTATAATTTCCCGAAGATTTGAT	3504146
EXP_CD630_3500001_3505000_s_PSO-60-2084	CD3015	CD3015	PTS system, IIa component	32652	NT07CD3287	CTATCCTTATCAATATTGCTTATAGCCAATAAGAAAATACTATCTACTGGTTTTTCATCT	3502857
EXP_CD630_3500001_3505000_s_PSO-60-1149	CD3016	CD3016	putative transcriptional antiterminator	32661	NT07CD3287	TCTTGTACGGAAAGTACTTTTTCAATCTTTATCATTGGAAAGTATTTTTTTATTCTTGCA	3503792
EXP_CD630_3490001_3495000_s_PSO-60-2500	CD3006	CD3006	probable alcohol dehydrogenase	32559	NT07CD3278	TAAGATAAAAGCTCTTTCTGAAGAGGTTGGAATCCCAAAATCTTTAAAAGATGTAGGTGT	3492441
EXP_CD630_3485001_3490000_s_PSO-60-4182	CD3000	CD3000	putative dihydrodipicolinate synthase	32496	NT07CD3272	ACACCATCTGCTCCACTATTATGTGCATAGTTTGAAAGTTCTATAGATTCATTTATACAC	3485759
EXP_CD630_3485001_3490000_s_PSO-60-3503	CD3001	CD3001	putative isomerase/hydrolase	32502	NT07CD3272	GTAAATGTATCTAATCCTTTTCCTCTAAACCATTGAACATGTTCTTTTTGCAACTTTCTA	3486438
EXP_CD630_3485001_3490000_s_PSO-60-3304	CD3001	CD3001	putative isomerase/hydrolase	32504	NT07CD3273	CTATCTCATCTTCTGGACCTATTGCCTTTGTCACACGTTTTGTAAAATAAACCGTTTTTT	3486637
EXP_CD630_3485001_3490000_s_PSO-60-2285	CD3002	CD3002	probable carbohydrate hydrolase	32514	NT07CD3273	CCTAGCTAGTATATGCTCTGCACCTATAAATTCAGTAGTTTCACTTAAAATTGATGTTGC	3487656
EXP_CD630_3445001_3450000_s_PSO-60-986	CD2967	dpaB	dipicolinate synthase, B chain	32152	NT07CD3239	TTTTTGAAATTAAAGCTTAGAGCATCATTCGTTGATATTGATATTACTAGTGGTTTATCA	3448955
EXP_CD630_3445001_3450000_s_PSO-60-749	CD2967	dpaB	dipicolinate synthase, B chain	32154	NT07CD3239	GCTTTTTTCATAAACTCTTCAGAATTTCCAAATCTACAATCGATATTTTGTGATACATCT	3449192
EXP_CD630_3440001_3445000_s_PSO-60-4892	CD2963	CD2963	putative peptidoglycan-binding exported protein	32068	NT07CD3234	CCTGGTTCTATATTTTCATATATTTTCTTTGCCTTAGAAAAAGGTGTATTTACACATCCA	3440049
EXP_CD630_3440001_3445000_s_PSO-60-4731	CD2963	CD2963	putative peptidoglycan-binding exported protein	32070	NT07CD3234	TGAACTGTAACCTTGACCAGTTAATGAAACATTTCTAGCCTTATAATTAAGAGGATATAT	3440210
EXP_CD630_3355001_3360000_s_PSO-60-881	CD2872	uxaA	putative altronate hydrolase	31317	NT07CD3126	GGATGTTGTCAAATTGGTTCTGATATAGAGCTTACAGCAAAGACATTAATAGGATTTGGA	3359060
EXP_CD630_3355001_3360000_s_PSO-60-769	CD2872	uxaA	putative altronate hydrolase	31318	NT07CD3126	TTCAAGCAAAAGAATTAGCATCTGAAATAGCTACAACAGGAAAAAAGGTAGATTACGTTG	3359172
EXP_CD630_3355001_3360000_s_PSO-60-562	CD2872	uxaA	putative altronate hydrolase	31320	NT07CD3126	CAACAAGTGGAATAGCTTCAAACCCTTCAATAGGCGTTGCATCAAACCTTCTTGTAGATG	3359379
EXP_CD630_3355001_3360000_s_PSO-60-143	CD2872	uxaA	putative altronate hydrolase	31324	NT07CD3126	GGTGCACAAATTGTAATCTTTTCAACTGGTAGAGGTACTCCAACAGGAAGCCCTATTTCA	3359798
EXP_CD630_3355001_3360000_s_PSO-60-1061	CD2871/2	CD2871/2		31315	NT07CD3126	GGTCGTGGAGATAAAAAATAGGAGGAAGTTAAAATGAAATTAATGGGTTATTTAAGAGAA	3358880
EXP_CD630_335001_340000_s_PSO-60-4153	CD0274	dhaT	putative 1,3-propanediol dehydrogenase	3110	NT07CD0378	CAGAATTAATGATGTGGGAAAAGAAGTATCTAAATATGGCAAAAAAGTATTGATAGTAAC	335788
EXP_CD630_335001_340000_s_PSO-60-4073	CD0274	dhaT	putative 1,3-propanediol dehydrogenase	3111	NT07CD0378	AAACTGGATTACTTGATAAAACAATAGATTTACTAAAAGACTCTAAAATAGAATATGAAG	335868
EXP_CD630_335001_340000_s_PSO-60-3974	CD0274	dhaT	putative 1,3-propanediol dehydrogenase	3112	NT07CD0378	TATATTCAGGAGTAGAAATTATAAAATCAACTGGATGTGATTGTGTTTTAGGGCTTGGTG	335967
EXP_CD630_335001_340000_s_PSO-60-3868	CD0274	dhaT	putative 1,3-propanediol dehydrogenase	3113	NT07CD0378	AAACCCAGGAGATTTAAATGATTATATATTTGGAATTAGACAAGGTGAAGAAGCTTTACC	336073
EXP_CD630_335001_340000_s_PSO-60-3789	CD0274	dhaT	putative 1,3-propanediol dehydrogenase	3114	NT07CD0378	ACATCAGGTACAGGTAGTGAAGGAAATTGTTTTGCAGTACTTACAAATTCAGAAACTAAA	336152
EXP_CD630_335001_340000_s_PSO-60-3512	CD0274	dhaT	putative 1,3-propanediol dehydrogenase	3117	NT07CD0378	ATAATGATGTTAATGATTTAGAAGCATGGGAAAAAATAACACTTGCAAGTACTATTGGAG	336429
EXP_CD630_335001_340000_s_PSO-60-3358	CD0274	dhaT	putative 1,3-propanediol dehydrogenase	3118	NT07CD0378	AGCTTTGACTCCTACTATTATAGAAAGTTCATGGGATAGTGATATTGAAAGATTTGGTAA	336583
EXP_CD630_335001_340000_s_PSO-60-3269	CD0274	dhaT	putative 1,3-propanediol dehydrogenase	3119	NT07CD0378	CAGAAGATTGTTCAGATGCAATTAGAAATTTCCTTAAAAAAATAGATTTAGATATAAAAC	336672
EXP_CD630_335001_340000_s_PSO-60-1142	CD0276	CD0276	AraC-family transcriptional regulator	3138	NT07CD0380	TGAAACAACTGGAATTGCAATAGTAGAGGAATTATGGATGAAACTTGGAAGTCAAAGACA	338799
EXP_CD630_3350001_3355000_s_PSO-60-850	CD2868	CD2868	putative oxidoreductase	31271	NT07CD3122	ACTAATATTAATAAAGTTCCAAGACAATTTCCATACCTTACTGATGATATTGATACTGAT	3354091
EXP_CD630_3350001_3355000_s_PSO-60-354	CD2868	CD2868	putative oxidoreductase	31276	NT07CD3122	GAGGACGAGAATTAGACCCATATAAATATAGTCACCATTTGATTGATGTAAGTTTAAAAA	3354587
EXP_CD630_3350001_3355000_s_PSO-60-292	CD2868	CD2868	putative oxidoreductase	31277	NT07CD3122	GGTCTTCAAGTATATGAAAATACAGAAGTAAAAAAAGTAGATTTATCAAATGATAAGGTT	3354649
EXP_CD630_3345001_3350000_s_PSO-60-444	CD2864	CD2864	putative esterase/halogenase	31230	NT07CD3118	CCTCTAAAAACTGTAAAAATTCCTGATTAAATAGTTTAAGCTCATCATAGAATATAGCAT	3349497
EXP_CD630_3345001_3350000_s_PSO-60-352	CD2864	CD2864	putative esterase/halogenase	31231	NT07CD3118	TCTTCTATTTTTTCATTCATAAAAACTGCAAATTCATACGGACATATTTCATCTAATTTC	3349589
EXP_CD630_3340001_3345000_s_PSO-60-3926	CD2858	CD2858	putative transporter	31148	NT07CD3112	ACCATATTCATCCACAACTATAGCAAGTTGAAGTTTTTCCTTTCTTATTCTCTCAAGAGC	3341015
EXP_CD630_3320001_3325000_s_PSO-60-2046	CD2841	CD2841	putative amidohydrolase	30977	NT07CD3095	TCTTTTAGTGAAATATCTATAAACTTTTCTACTTCTTCATCTTTGTATATAGGATATCCA	3322895
EXP_CD630_3320001_3325000_s_PSO-60-1645	CD2841	CD2841	putative amidohydrolase	30981	NT07CD3095	AGATGCTACATTAAAAAATGCATTTTCTTCTAAATATCCATTTGGTTCTTCACTGCCTTC	3323296
EXP_CD630_3320001_3325000_s_PSO-60-1355	CD2841	CD2841	putative amidohydrolase	30984	NT07CD3095	ACTCTTTGAAATCCTGTATTTTTTTTACTATGTCTTTAAAACTGGTTGCATCTTCTAAAG	3323586
EXP_CD630_3310001_3315000_s_PSO-60-2404	CD2834	glyA	serine hydroxymethyltransferase	30881	NT07CD3089	CCTTGGTCAAGACGCATACTTAAAACAGTGTCATTTGGTTTTAATATTGATGAATATACA	3312537
EXP_CD630_3310001_3315000_s_PSO-60-1876	CD2835	abgT	putative aminobenzoyl-glutamate transport protein	30886	NT07CD3089	CTGAGTATGGAATCATATTCGATATGACAGTACCTATACCTATATCTTTATCATATCTTC	3313065
EXP_CD630_3310001_3315000_s_PSO-60-1794	CD2835	abgT	putative aminobenzoyl-glutamate transport protein	30887	NT07CD3089	AAAATACGGAAAAAGTGGACTTATTGGATTTGTTGAAGCATCTCCAATACGATAAGCTAT	3313147
EXP_CD630_3305001_3310000_s_PSO-60-4364	CD2831	CD2831	putative collagen-binding protein	30815	NT07CD3084	AAATACAGTAGTTGATTTTTTTCCTTCAACAAGCTTTTTAAGTGTTCCTTTAGCATCTGG	3305577
EXP_CD630_3300001_3305000_s_PSO-60-56	CD2831	CD2831	putative collagen-binding protein	30809	NT07CD3084	TCTTCTTTACTGAGATTAATTGTAAATCCAGTTATAACTTTATCTACTTGCCCACTTTCA	3304885
EXP_CD630_3300001_3305000_s_PSO-60-4286	CD2828	CD2828	putative aromatic amino acid aminotransferase	30769	NT07CD3081	AAAATGCTATTACTCCAAAAACAAGAGCTTTAATAATAAACACTCCAAATAATCCTACTG	3300655
EXP_CD630_3295001_3300000_s_PSO-60-1972	CD2825	CD2825	putative flavodoxin	30744	NT07CD3079	TCCATAACTTCCTTTTTTACTTGCTCCCATTGTTCCAAATAGTGCTATCTTTTTATTGTG	3297969
EXP_CD630_3280001_3285000_s_PSO-60-4623	CD2810	CD2810	putative membrane protein	30573	NT07CD3063	CACAAATTACTTCATAGACGTATAATCAAAGCATTCCCCAACATAAGCTCTAATAAGCAT	3280318
EXP_CD630_3280001_3285000_s_PSO-60-4066	CD2811	CD2811	conserved hypothetical protein	30578	NT07CD3063	TGCATCTGATATTTCTACAGAAATCATAAGCTGTTTATCTTTATCATTCGTATCCAAGTC	3280875
EXP_CD630_3280001_3285000_s_PSO-60-3980	CD2811	CD2811	conserved hypothetical protein	30579	NT07CD3063	CAACAGTTTTACCACTGCTTATTTTTTCCTCTACAACTTTTATAACTCTTTTTACCTCAT	3280961
EXP_CD630_3280001_3285000_s_PSO-60-3356	CD2811	CD2811	conserved hypothetical protein	30585	NT07CD3063	CACCTTCTTTAAAAAATGGCATTATTATTTCACCCTGAAATAACTTCCCCGATAATCTCT	3281585
EXP_CD630_3230001_3235000_s_PSO-60-2875	CD2780	pgm2	putative phosphomannomutase/phosphoglycerate mutase	30113	NT07CD3031	TACTTTATATCCATTGTATTCTTTAGGATTATGACTTGCTGTTATTACTATTCCCATAGC	3232066
EXP_CD630_3230001_3235000_s_PSO-60-2152	CD2781	mviN	putative transmembrane virulence factor MviN family protein	30120	NT07CD3031	CACACCAGATGCTACCAAACTTTTTAGACCAGTCTTTATAATTTTATCCCCTCCAAAATA	3232789
EXP_CD630_3215001_3220000_s_PSO-60-2466	CD2767	CD2767	cell surface protein	29976	NT07CD3018	TTGTCCAATAAATCTGTGTATTCCTTTTTTTGCTTGGCTTCATTATTCTTAGTCTTAGGC	3217475
EXP_CD630_3210001_3215000_s_PSO-60-448	CD2766	CD2766	putative penicillin-binding protein repressor	29949	NT07CD3016	CATGACTCGAGCATAAGTAGTGATTTATTGGATAACAATGACCATAAAAATGAAGATGGG	3214493
EXP_CD630_3210001_3215000_s_PSO-60-352	CD2766	CD2766	putative penicillin-binding protein repressor	29950	NT07CD3016	CCAAATGAAGATTCTTCAAGGTCAGATGCTATGATGATACTTACTATTGATAACAAACAC	3214589
EXP_CD630_3210001_3215000_s_PSO-60-3203	CD2763	CD2763	putative lipoprotein	29922	NT07CD3014	AAGGACATGGAGAAAAAATCAATTCTGAAATAGCAAATAATACTATAATTGAGAAGGCAG	3211738
EXP_CD630_3210001_3215000_s_PSO-60-1379	CD2765	CD2765	putative penicillin-binding protein repressor	29940	NT07CD3015	CCGTAGTTGACTTTTTCTCTTTTATGGATATAGTTGATGCTTTAGGTGGAGTTACTGTTA	3213562
EXP_CD630_3200001_3205000_s_PSO-60-174	CD2757	CD2757	putative phospholipase	29857	NT07CD3007	ATTCATTTTCCCAATAAAATCATCAATCAACCTAATTACAACAACATCTTCATAACCTTT	3204767
EXP_CD630_3190001_3195000_s_PSO-60-3390	CD2749	CD2749	putative radical SAM family protein	29730	NT07CD2999	AAGTACTATTTCTTCATCAAATATATTTGCCATTTTAAATTCTTCATTTCCAACAAATTG	3191551
EXP_CD630_3190001_3195000_s_PSO-60-3304	CD2749	CD2749	putative radical SAM family protein	29731	NT07CD2999	GAGTTACAGAAAGATACTCATTTCCAGCTCCACATCCAGTTATTCTCTTTATTACACATG	3191637
EXP_CD630_3190001_3195000_s_PSO-60-3005	CD2749	CD2749	putative radical SAM family protein	29734	NT07CD2999	GTACCTCTTATATAATAATACTTATCTTTTGATCTTTTTTCCACAAGTTTCTTAAATCGT	3191936
EXP_CD630_3190001_3195000_s_PSO-60-2879	CD2749	CD2749	putative radical SAM family protein	29735	NT07CD2999	CTTCCATCTAAACTTAAAACTACATTATGCATATTTTCATTTATATAATCTATAATCTCA	3192062
EXP_CD630_3190001_3195000_s_PSO-60-2696	CD2749	CD2749	putative radical SAM family protein	29737	NT07CD2999	CCAAAGAAATCTATCTCTAGGTTCTTTCTACTTCCTGAATTAGCAATCAAATAGTCAATT	3192245
EXP_CD630_3190001_3195000_s_PSO-60-2551	CD2749	CD2749	putative radical SAM family protein	29738	NT07CD2999	TACAATCATGAGCTACATTTAAACATAAAGCTTTTACTACAGGCTCTCTATGTACAAAGC	3192390
EXP_CD630_3180001_3185000_s_PSO-60-4053	CD2741	CD2741	putative coproporphyrinogen III oxidase	29628	NT07CD2991	AACATTTTTTACATTTTCTACTCTTTCAATTCTATCTTCATCTACATAAACAAATTTCGA	3180888
EXP_CD630_3180001_3185000_s_PSO-60-2920	CD2741	CD2741	putative coproporphyrinogen III oxidase	29640	NT07CD2992	ACATGCTTTTTTTGATATTTTCTTTACACAGCTTTTTAAAGTTCCTCTTACTTTCACTAT	3182021
EXP_CD630_3130001_3135000_s_PSO-60-669	CD2709	CD2709	putative NADH-dependent flavin oxidoreductase	29198	NT07CD2955	GCCCACATATATTCATCATGTATATGTATACTACGTGAAACATGAAGTCCATCTATTCCA	3134272
EXP_CD630_3130001_3135000_s_PSO-60-2067	CD2708	ydiB	NAD-dependent shikimate 5-dehydrogenase	29185	NT07CD2955	GCTCCTTTTATATTAAAAGTTTTTATTGCTAAAAGTGCCTCTTTTACCTTATCTACTGTG	3132874
EXP_CD630_3130001_3135000_s_PSO-60-1942	CD2708	ydiB	NAD-dependent shikimate 5-dehydrogenase	29186	NT07CD2955	TGATTTAGAGTGACCAACTGGTGTACCTATTAATGCAAATAATCCTGTTCTACCTGAAAT	3132999
EXP_CD630_3130001_3135000_s_PSO-60-1542	CD2709	CD2709	putative NADH-dependent flavin oxidoreductase	29190	NT07CD2955	ATATTATAATTTTCAAAATCATTCATAAGGAATTTACGGTGTTCTGAAATTACATCTGCA	3133399
EXP_CD630_3120001_3125000_s_PSO-60-751	CD2702	brnQ	putative branched-chain amino acid transport system carrier protein	29107	NT07CD2949	CAACAACAAATCCAATAAGAGGAATTAACCAGTCTTTGCCGGATTCCATCCCTAAAAATG	3124190
EXP_CD630_3115001_3120000_s_PSO-60-3649	CD2696	CD2696	putative aminotransferase	29033	NT07CD2943	AAGGCAAACCATCTTTTTGTGCTTTTGTTGAACAATTAGTTCTAAAATCCCATTTTACAC	3116292
EXP_CD630_3115001_3120000_s_PSO-60-3217	CD2697	CD2697	putative amidohydrolase	29038	NT07CD2943	CCATATTCTAAAGCTTTCGTATCAAATGTTACATTTGGATTATGAAATCCTGGTGTAGCA	3116724
EXP_CD630_3110001_3115000_s_PSO-60-3954	CD2692	CD2692	putative aminotransferase	28982	NT07CD2938	AACTAATTTCATCATTTATACATACAATTAATCCTAAACAGGCTCTTTTACTCTCTCCAG	3110987
EXP_CD630_3095001_3100000_s_PSO-60-4276	CD2680	CD2680	putative permease	28840	NT07CD2925	TAACATCAATGCTAGGTGCTGACAAAAACAATTATATGGGTGCACTTGGAAACTATATAA	3095665
EXP_CD630_3095001_3100000_s_PSO-60-3315	CD2680	CD2680	putative permease	28849	NT07CD2925	GCCAAACTTTGCAGATTATTATTTAAGTACTGGTCTAAATCCAGAATTAATTCACCGTGT	3096626
EXP_CD630_3095001_3100000_s_PSO-60-1889	CD2681	CD2681	putative Calcium-chelating exported protein	28863	NT07CD2926	CACAATTCTCCAACTTATGGTTCTCCATTTGACATGTTGAAAAAATTTGGAATAAGCTAT	3098052
EXP_CD630_3075001_3080000_s_PSO-60-1906	CD2664/5	CD2664/5		28673	NT07CD2910	CCAACCCCTGTATAATATCATTTAATTTCATAAATGCTTTCCTCCCTTTAAACTCTTTCT	3078035
EXP_CD630_3070001_3075000_s_PSO-60-4199	CD2660	CD2660	probable peptidase	28607	NT07CD2906	AATTCTAAGTCATTTGAACCATAATTAGTAGCCAAAATAGCATACTTTTTCATAAAACCC	3070742
EXP_CD630_3070001_3075000_s_PSO-60-3786	CD2661	CD2661	probable peptidase	28611	NT07CD2906	ACTTGTTTTTTTATCAATTCTACAGCTTTATCATAATCTTTAGTTTCTATACCAGATGAT	3071155
EXP_CD630_3070001_3075000_s_PSO-60-3342	CD2661	CD2661	probable peptidase	28614	NT07CD2906	TGTTCATATAACTCTCTTGAAGTTATACTATCTATTTCATCTTCATAACCAAATTCACTT	3071599
EXP_CD630_3070001_3075000_s_PSO-60-3148	CD2661	CD2661	probable peptidase	28616	NT07CD2906	ACCATCTACAACAAGCGTATTATTTATTACTTCATTAAAAAATTCTACTACTTCTTCAAA	3071793
EXP_CD630_3070001_3075000_s_PSO-60-1807	CD2662	CD2662	putative GTP-binding protein	28630	NT07CD2907	AATAAATATGTTCAACAAGTTAAAGCATTTGCAGAAACAGAAGATGCCGAAGTTGTTGTA	3073134
EXP_CD630_3070001_3075000_s_PSO-60-1705	CD2662	CD2662	putative GTP-binding protein	28631	NT07CD2907	GCTGAAGAAAAGAAAGAGTTTTTAGAAACATTAGGTCTTGAACAATCAGGGCTTGATAAG	3073236
EXP_CD630_3030001_3035000_s_PSO-60-4604	CD2623	CD2623	putative alanine racemase	28230	NT07CD2867	TCTATAGCAATTTCATAATCGTGACTCATTCCCATTGACAAAACATCCATCCCTACATTA	3030337
EXP_CD630_3025001_3030000_s_PSO-60-346	CD2621	CD2621	putative membrane protein	28223	NT07CD2865	AGACCTTATTGGCCCTTCTATTGGCTCTGTAAGATTTTCCAAAATATCAAAAATTTTACT	3029595
EXP_CD630_3025001_3030000_s_PSO-60-292	CD2621	CD2621	putative membrane protein	28224	NT07CD2867	TTTACTTTGTCTTCCATTTGGAAACCAAGTCATCAAGCTTTTTATAACTATCATCCATGC	3029649
EXP_CD630_3020001_3025000_s_PSO-60-4180	CD2613	CD2613	probable peptidase	28142	NT07CD2858	GCTAATAAGAGAGCTGAAGCTATTGTAAAACCAGGTGTTAGATTCTGTGATATAGATGCT	3020761
EXP_CD630_3020001_3025000_s_PSO-60-4110	CD2613	CD2613	probable peptidase	28143	NT07CD2858	ACTACATAACTGAAAAGGGATATGGACAGTACTTCACTCATAGAACTGGTCACTCTATAG	3020831
EXP_CD630_2985001_2990000_s_PSO-60-2811	CD2582	CD2582	putative membrane-associated neutral zinc metallopeptidase	27829	NT07CD2825	TATAATCCCTAAATTCCCAAGTTGAACGATTGCTCTACTTGAAGCATTAAATTCTACAGG	2987130
EXP_CD630_2980001_2985000_s_PSO-60-50	CD2580	CD2580	radical SAM protein	27809	NT07CD2823	TCTTCAATAGAATAAGCATTTGCTACAGGCATAATTTTTCTTCGTTCTTCATCATATGGT	2984891
EXP_CD630_2980001_2985000_s_PSO-60-154	CD2580	CD2580	radical SAM protein	27808	NT07CD2823	CCTTTGCTTCTTTTTCTGAGTCATTTACCCCTTTTATAAGAGAATATTCAAATGTAACCC	2984787
EXP_CD630_2960001_2965000_s_PSO-60-3481	CD2560	recG	ATP-dependent DNA helicase	27592	NT07CD2801	TTTAGCTGAGCCTGTCTCATCTTTTACATCAATCTTTGTTAAAGTCATACCTTCTTTTGG	2961460
EXP_CD630_2960001_2965000_s_PSO-60-2978	CD2561	CD2561	putative phosphatase	27597	NT07CD2801	AGTATCTTCATCAACCAACTTTTCAATAAGGTTTGATGTTACTTCATCCACATAATCTCC	2961963
EXP_CD630_2960001_2965000_s_PSO-60-2813	CD2561	CD2561	putative phosphatase	27599	NT07CD2801	AACTGAGTTTAAAGCATTCATCATAGCTTCTTTATTTTCATCTTCGCTTAATTCTCCATT	2962128
EXP_CD630_2960001_2965000_s_PSO-60-2664	CD2561	CD2561	putative phosphatase	27600	NT07CD2801	CAGCCATTATTATATTGCTGTTATTTGGGAAAATAAATATATTTTTAGCATTTATATGCT	2962277
EXP_CD630_2960001_2965000_s_PSO-60-2379	CD2561	CD2561	putative phosphatase	27603	NT07CD2801	TAGTTAATAATTGACCGTACTTTAGAGCTTCTTGAAGTACATTTCCTGGGTCATTAGTGT	2962562
EXP_CD630_2960001_2965000_s_PSO-60-1945	CD2561	CD2561	putative phosphatase	27607	NT07CD2801	ACTACATCTTTCTCTTTTTTCGCAGTTTTTATTGCAAACTCTCCACTTTCTCTAACTACA	2962996
EXP_CD630_2895001_2900000_s_PSO-60-4132	CD2508	CD2508	AraC-family transcriptional regulator	26977	NT07CD2747	CTTTCAAAAACTCGCTATCTTTCAAAGATAAAGAAACAGGCATTCCCATCATTCGCTTAA	2895809
EXP_CD630_2885001_2890000_s_PSO-60-3553	CD2501	CD2501	putative hydrolase	26886	NT07CD2740	AGAGCTAAGTGATTCTTTTAACTCTAGGAATTTATAAATTGCCTTTGCAACTCCACTGTC	2886388
EXP_CD630_2885001_2890000_s_PSO-60-3122	CD2501	CD2501	putative hydrolase	26891	NT07CD2740	CAGAGCCTAAAAATACACTTAATCTATCTTCACGTCCTTCTATTTTTTTCGAAAGCATAG	2886819
EXP_CD630_2880001_2885000_s_PSO-60-3356	CD2496	selD	selenide,water dikinase	26842	NT07CD2735	GGTCATCTACCATTGGTGTAAAGAAGTCTAAAGTTTGGATAAGTGCCATATCATCATTTA	2881585
EXP_CD630_2880001_2885000_s_PSO-60-3273	CD2496	selD	selenide,water dikinase	26843	NT07CD2735	GCTGTATCTAGTCCTACTAATAAATTTTCTATATTATCATTTTTAGGCAATTGAGATAAA	2881668
EXP_CD630_2880001_2885000_s_PSO-60-2977	CD2497	comE	putative competence protein	26846	NT07CD2735	CATTTTTTATTTCCTCAATTGAACTAAACTGTCCATTTTCTTCTCTGTGTTGTAAAATTT	2881964
EXP_CD630_2860001_2865000_s_PSO-60-70	CD2483	CD2483	putative exported protein	26688	NT07CD2723	TGTTGTTACTTCTGGAATTTATGAAAGATTTATCGAAAAAGACGGAAAAATATATCATCA	2864871
EXP_CD630_2845001_2850000_s_PSO-60-882	CD2467	lepA	GTP-binding elongation factor	26540	NT07CD2706	CATCATTTTTATTGTCATACCCTTTTTAACAGTTCCTTCAAATACTCTAACATAAGCTAC	2849059
EXP_CD630_2845001_2850000_s_PSO-60-746	CD2467	lepA	GTP-binding elongation factor	26541	NT07CD2706	GGAACATTTTTTACAATATCTTCTAAAACATCTTCTATGTTTAAACCAGTTTTAGCTGAA	2849195
EXP_CD630_2845001_2850000_s_PSO-60-582	CD2467	lepA	GTP-binding elongation factor	26543	NT07CD2706	TATTTCTAAATCTTGGTCTATAGCAAGATAAACATTGGCTAAAGTTTGTGCCTCAACACC	2849359
EXP_CD630_2845001_2850000_s_PSO-60-1378	CD2467	lepA	GTP-binding elongation factor	26535	NT07CD2706	CTGGTAAGTTTGCAGGATTTTGTATCATTACAACCTCTCCATCCATTTTTGTAACTCTAT	2848563
EXP_CD630_2845001_2850000_s_PSO-60-1169	CD2467	lepA	GTP-binding elongation factor	26537	NT07CD2706	GCATCATTTACTTGAAGCTTTTCAAGAGCATCTCTAACATTCTCATACTTTTCTCCTTCT	2848772
EXP_CD630_2815001_2820000_s_PSO-60-3252	CD2440	CD2440	conserved hypothetical protein	26233	NT07CD2678	GATAAAACATCAGTCACTCTATCAACTCCTCTATATTCTCTATTTAATTCATGAATCTCT	2816689
EXP_CD630_2815001_2820000_s_PSO-60-2752	CD2441	CD2441	PhoH-like protein	26238	NT07CD2678	CCTGTAACTACAGCTTTAGAGCCAAATCCAAGTCTAGTTAAAAACATTTTCATTTGTTCA	2817189
EXP_CD630_2800001_2805000_s_PSO-60-2110	CD2427	CD2427	putative oxidoreductase subunit	26110	NT07CD2663	ACCATTTTTTTTCATTAAACTTTCATACTTATCTACTGATACGCTGTTCATTCCCAATAG	2802831
EXP_CD630_2785001_2790000_s_PSO-60-4907	CD2412	CD2412	conserved hypothetical protein	25946	NT07CD2647	TCCTTTAGTTAAAGTGACTACATTTGGAGTTCTTGTCATTATCATACCTATTGGCATTTT	2785034
EXP_CD630_2785001_2790000_s_PSO-60-4753	CD2412	CD2412	conserved hypothetical protein	25947	NT07CD2647	CCTACATCAGATAAAAACATAGTGACTATTACATCATATATACTTTCATCCTTCTTAGCT	2785188
EXP_CD630_2785001_2790000_s_PSO-60-4513	CD2412	CD2412	conserved hypothetical protein	25950	NT07CD2648	GCAATACTTTCACTCGTTATTGGTTCATTTTCCTTAACTATATCTATAATTTTTAGTTGT	2785428
EXP_CD630_2785001_2790000_s_PSO-60-3792	CD2413	CD2413	conserved hypothetical protein	25957	NT07CD2648	CTCCATAGCCATCCATAAACTCACCTTTTTTCAAATCTTTCTTAGCTATAGTCATAACTT	2786149
EXP_CD630_2785001_2790000_s_PSO-60-3288	CD2413	CD2413	conserved hypothetical protein	25962	NT07CD2648	GATTACAATCTAAATCTAATTTATTATTTTTACCTTTACCTATCACTCTAACTTCAAACC	2786653
EXP_CD630_2780001_2785000_s_PSO-60-353	CD2411	CD2411	conserved hypothetical protein	25942	NT07CD2647	TCTGTCATTAAATCTATACAACTAAGACCTTCTCTTTCGCAATATCTTTCAACAATACTG	2784588
EXP_CD630_2780001_2785000_s_PSO-60-186	CD2411	CD2411	conserved hypothetical protein	25944	NT07CD2647	TATTTCATAAGTTTCATTCACATAAAACTGAGACATACATGCCTTTGCAACTTGTTGTGC	2784755
EXP_CD630_2760001_2765000_s_PSO-60-2800	CD2392/3	CD2392/3		25731	NT07CD2628	GCACTAGGAAATAGATTCCAAAATGCATCCTCAATAACAAATTTTTTCATTAGAAAACCT	2762141
EXP_CD630_2760001_2765000_s_PSO-60-2704	CD2392/3	CD2392/3		25732	NT07CD2628	TAGAAATATTATTAAATATCTCCCAGGCTTTTATCCTTCCGTGTACACAACAATTGTGCG	2762237
EXP_CD630_2760001_2765000_s_PSO-60-2347	CD2393	CD2393	putative transglycosylase	25735	NT07CD2628	ACTCCTTATCAGTTATATAACCAAGCTGATGCATCTTATACAGTACAATCACTTGTCTCT	2762594
EXP_CD630_2760001_2765000_s_PSO-60-1908	CD2393	CD2393	putative transglycosylase	25739	NT07CD2628	TCTCTCATCTTCTATGGAAACTATTGCATGTTTTAAATCATTTGGCATTTGTTTTATACT	2763033
EXP_CD630_2745001_2750000_s_PSO-60-1887	CD2381/2	CD2381/2		25599	NT07CD2617	CTCATAGGCTCCACGTGCAATTGCTTCATTACCTGTCATCAATTGTTTCATATAAAATTC	2748054
[truncated: 235 more rows]

## Sheet: unclassified
EXP_CD630_885001_890000_s_PSO-60-2994	CD0725	CD0725	putative carbon monoxide dehydrogenase/acetyl-CoA synthase complex, small subunit	8254	NT07CD0854	GAAGTAGGTAATTCTCCAAAAATAGGTATACAAATATCAGACGTTTATCCTGAAAGCTGG	886947
[truncated: 69 more rows]

[truncated: 16 more sheets: transcriptional, signal transduction, regulatory function, purines, pyrimidines, nucloside, protein synthesis, protein fate, mobile elements, hypothetical proteins, fatty acid metabolism, energy metabolism, dna metabolism, central intermediary metabolism, cellular processes, cell envelope, biosynthesis of cofactors etc, amino acid bio]
