# Supplementary material for: Array comparative hybridisation reveals a high degree of similarity between UK and European clinical isolates of hypervirulent Clostridium difficile
Source: BMC Genomics. 2010 Jun 21;11:389. doi: 10.1186/1471-2164-11-389 (PMC3224701; doi:10.1186/1471-2164-11-389)
Supplement: Additional file 13 — Probes absent from non-toxigenic strains. Table detailing the probes absent from the non-toxigenic strains. [file 1471-2164-11-389-S13.XLS]

## Sheet: Sheet1
probe	gene	synonym	function	probe number	probe2
EXP_CD630_260001_265000_s_PSO-60-3165	CD0202		conserved hypothetical protein	2420	CTTTTACAATTGAATTGCGAGAAAAATCTTTTTCATATCCATCACTTTTCCCTGTTCCTG
EXP_CD630_260001_265000_s_PSO-60-3122	CD0202		conserved hypothetical protein	2421	ACTTTTCCCTGTTCCTGAAAAATCAAAAGCAAATATATTTACATTATGTTTGGCAAGTGG
EXP_CD630_260001_265000_s_PSO-60-2964	CD0202/3			2422	TCATTGTATCTCCATTTGGTATTTTTATATGTTTCCAACTCATTTGATTTTCCTTTCTCT
EXP_CD630_265001_270000_s_PSO-60-3160	CD0204		putative signaling protein	2469	AAACTCTTTTACAATAACAATGACATTTATAATCACATGTATTATTGGAATTATAACATT
EXP_CD630_280001_285000_s_PSO-60-4294	CD0216/7			2598	GGAGTGTGTCAACTTAGAGGTTAATTAGGTGTTTAATCAAAGTTAATGCCTTTAGAATAC
EXP_CD630_400001_405000_s_PSO-60-4479	CD0332		putative exosporium glycoprotein	3710	GACAGGAAGCATAGGACCAACAGGCCCAACCGGAAATACAGGAGCAACAGGAAGTATAGG
EXP_CD630_400001_405000_s_PSO-60-4273	CD0332		putative exosporium glycoprotein	3712	TGACAGGAAGTATAGGACCAACAGGAGTAACAGGCCCAACAGGAAATACAGGAGAAATAG
EXP_CD630_400001_405000_s_PSO-60-4192	CD0332		putative exosporium glycoprotein	3713	CAACAGGAGTGACAGGAAGTATAGGACCAACAGGAGCAACAGGACCAACAGGAGAAATAG
EXP_CD630_400001_405000_s_PSO-60-3948	CD0332		putative exosporium glycoprotein	3715	GACAGGAGAAATAGGACCAACAGGAGCAACAGGCCCAACAGGAGTGACAGGAAGTATAGG
EXP_CD630_400001_405000_s_PSO-60-3853	CD0332		putative exosporium glycoprotein	3716	GAGAAATAGGACCAACGGGAGCAACAGGCCCAACAGGAGTAACAGGAGAAATAGGACCAA
EXP_CD630_400001_405000_s_PSO-60-3772	CD0332		putative exosporium glycoprotein	3717	GAAATACAGGAGTAACAGGAGAAATAGGACCAACGGGAGCAACGGGTCCGACAGGAAATA
EXP_CD630_405001_410000_s_PSO-60-256	CD0337		ABC transporter, permease protein	3799	TTTGAATTAATAGCTTCGTAGTAATCTAATTGATTTATTTTATTTACCTCTATTCTTGTG
EXP_CD630_430001_435000_s_PSO-60-4244	CD0354; 58		putative membrane protein_ conjugative transposon conserved hypothetical protein	3994	TTCTTCTGGTTCTAAGTCCATATCTTCAATATCAAAACCTAAAATCATTTTGATAAGTGC
EXP_CD630_430001_435000_s_PSO-60-4199	CD0354; 58		putative membrane protein_ conjugative transposon conserved hypothetical protein	3995	CATTTTGATAAGTGCTTCTCTGATACGTCCTTTTAATTCCATATCTACAACAATATAAAC
EXP_CD630_430001_435000_s_PSO-60-4000	CD0354		putative membrane protein	3996	GGTTTCATTTTCTAATGTTCCTCCTTGAGTATTTTTTTCATAGTTTCCAAAGCGTGATGT
EXP_CD630_430001_435000_s_PSO-60-3884	CD0354; 59		putative membrane protein_ conjugative transposon conserved hypothetical protein	3997	TGTCATTTCCAAGAAGTAATACATCAACAGAGTATTGCGTTTTCTTTCTGGAAGTTTCTT
EXP_CD630_430001_435000_s_PSO-60-3813	CD0354; 59		putative membrane protein_ conjugative transposon conserved hypothetical protein	3998	CCAATTCATCATCAAGGACACGAATATCAATGCCACATACTGAAAAGATTGTATAATCTG
EXP_CD630_430001_435000_s_PSO-60-3659	CD0354; 59		putative membrane protein_ conjugative transposon conserved hypothetical protein	3999	GTAATAATCTTTCACGACACTACGAACAACTTTCTTTAAACAACTTTCAAAACGACATTG
EXP_CD630_430001_435000_s_PSO-60-3625	CD0354; 59		putative membrane protein_ conjugative transposon conserved hypothetical protein	4000	TTTAAACAACTTTCAAAACGACATTGAACTGTTTTCTGGAAGTCAGACGGTTTCATCAAT
EXP_CD630_430001_435000_s_PSO-60-3496	CD0354		putative membrane protein	4001	TGTGATTTAATGACCTCTTTTGAAAAATTTTTGAATTTTTTTCGAGTATAAAAAAAGCCC
EXP_CD630_430001_435000_s_PSO-60-3383	CD0354		putative membrane protein	4002	TAGTAGCGTGCTATTATTAGGTTGAGTTTGATTGTAAAGAATTGTGCTTAAAGCTTTCCA
EXP_CD630_430001_435000_s_PSO-60-3280	CD0354		putative membrane protein	4003	CGAACTTATTGAGGAAATTTTAATGTTTCTAATTTTCTTAAAATCAAGGTTTTTACTTGT
EXP_CD630_430001_435000_s_PSO-60-3200	CD0354; 60		putative membrane protein_putative transcriptional regulator	4004	TGCTAATTCATGTAAACATTTGAATATCTGTAAATCTGTTTCTTCTTTCATTTTTGTTAT
EXP_CD630_430001_435000_s_PSO-60-3112	CD0354; 60		putative membrane protein_putative transcriptional regulator	4005	AACTCATTTCCTTTTTTGACGATTAGCCCTTTACTTCTAAGTATTTTATAAGCTAATTGA
EXP_CD630_430001_435000_s_PSO-60-2976	CD0354; 60		putative membrane protein_putative transcriptional regulator	4006	GCTGAAAAATTTCTCGTTCTATATAATTTGATATTTGTTGTGCATAAGGATAAACATCAT
EXP_CD630_430001_435000_s_PSO-60-2848	CD0354; 60		putative membrane protein_putative transcriptional regulator	4007	TGCAAATTATGGACTGTTCCTTTTGGAAACGTAATTGTCAGTCTTGTATATTCTTTTTCC
EXP_CD630_430001_435000_s_PSO-60-2809	CD0354; 61		putative membrane protein_two-component system, sensor histidine kinase	4008	AGTCTTGTATATTCTTTTTCCGTAGAAGCAATATCCAATTTCAAACCCAATCTATCGCAT
EXP_CD630_430001_435000_s_PSO-60-2705	CD0354; 61		putative membrane protein_two-component system, sensor histidine kinase	4009	GTTTCTATTTGAACCAGTAAAACCCTTTTCAAATACACGGGATACATCAGACGTTTTTAT
EXP_CD630_430001_435000_s_PSO-60-2463	CD0354; 61		putative membrane protein_two-component system, sensor histidine kinase	4010	TTACTTTCCTTTCCATAAGTGCATGACGGAATTTCAGAATGACATTATGTATTACTTCGT
EXP_CD630_430001_435000_s_PSO-60-2412	CD0354; 61		putative membrane protein_two-component system, sensor histidine kinase	4011	TTACTTCGTCTAACTGCAACTGTTTTACAAAATAGTCTTTTTCTGTATTTTCACTTCTTG
EXP_CD630_430001_435000_s_PSO-60-2264	CD0354; 61		putative membrane protein_two-component system, sensor histidine kinase	4012	CAATGCCCCTATCGGTATTTTAATTTCATGAGCGAAACTTTCCACATATTCTTGATAATC
EXP_CD630_430001_435000_s_PSO-60-2156	CD0354; 61		putative membrane protein_two-component system, sensor histidine kinase	4013	GGCTTTTTTTAGTGCGTAGTAATAGGCTTCATTTTGAAATTCTTTTGACTTTGGTAAAAC
EXP_CD630_430001_435000_s_PSO-60-2061	CD0354; 61		putative membrane protein_two-component system, sensor histidine kinase	4014	CTAAATCAATAATATGTTGCGAAGCCTTACGTTTCTTCCGATACAAACACCATTGAAAAA
EXP_CD630_430001_435000_s_PSO-60-1984	CD0354; 61		putative membrane protein_two-component system, sensor histidine kinase	4015	AACAGAATTACCAGCAATACAACAAACAGCGTATCTACACCGTAGAAAATCAAGAAAAAT
EXP_CD630_430001_435000_s_PSO-60-1875	CD0354		putative membrane protein	4016	CTTCTAAGAATGTAAAAAAACTCACAATTTCCAACCCTTTCCTCGTATATTTTCCAATAA
EXP_CD630_430001_435000_s_PSO-60-1757	CD0354; 62		putative membrane protein_two-component system, response regulator	4017	ACATTTTCGTCTAAATAATATTTGTCGTTCCACAGCTTTTCCAATAGTTCTTCCTTACTG
EXP_CD630_430001_435000_s_PSO-60-1644	CD0354; 62		putative membrane protein_two-component system, response regulator	4018	TGTCAATTCAATGCTTTTCGCTTGATACTTCAAAATAGATAAATGTAAATCAAGGGTACA
EXP_CD630_430001_435000_s_PSO-60-1601	CD0354; 62		putative membrane protein_two-component system, response regulator	4019	TGTAAATCAAGGGTACAATCTTTTTTAACAAGCTCACGGAAATTATTCGGGTTTGATAAC
EXP_CD630_430001_435000_s_PSO-60-1444	CD0354; 62		putative membrane protein_two-component system, response regulator	4020	CATTTGTATCTCTGCTTGTTACAAAGATAATAGGTACTGGCATAACTTGTTTTATATTCC
EXP_CD630_430001_435000_s_PSO-60-1352	CD0354; 62		putative membrane protein_two-component system, response regulator	4021	TTAATATCAAGCAAAACCAGCTCTACGCAATATTGCTTTAATTCCTCTGTCAGATTTTCA
EXP_CD630_430001_435000_s_PSO-60-1255	CD0354; 62		putative membrane protein_two-component system, response regulator	4022	TCAATAGTTTAGAAAGCTCCAGACGAGTGATTTCATCATCTTCAATAATCGCTATTCTCA
EXP_CD630_430001_435000_s_PSO-60-1144	CD0354		putative membrane protein	4023	AGAAAAATCTAACTCTCCTCATTGATATTTCGTTTGAAACCGATATACGTTGCTATCCAA
EXP_CD630_430001_435000_s_PSO-60-1052	CD0354; 63		putative membrane protein_putative lantibiotic ABC transporter, membrane protein	4024	GCTTCCTACAAAATAAAGAAGATAGATGAACTTGCTTTCCAAAAGTGCTTGATATACATT
EXP_CD630_430001_435000_s_PSO-60-945	CD0354; 63		putative membrane protein_putative lantibiotic ABC transporter, membrane protein	4025	CAGGAACTCCGAATAATATTAGTAACTGTTTTCTGATTGTCTTAAATAGAGATTTATCAT
EXP_CD630_430001_435000_s_PSO-60-894	CD0354; 63		putative membrane protein_putative lantibiotic ABC transporter, membrane protein	4026	ATTTATCATTTACTCCCAATCTCCGTAATGTCTGATAGCGATATTTATATTTCGTAGCGT
EXP_CD630_430001_435000_s_PSO-60-748	CD0354; 63		putative membrane protein_putative lantibiotic ABC transporter, membrane protein	4027	GTCATAGCATTTTGTTCTTCAATAGCGGTACCCCTAACATTTACCCGATAATATTCAAAG
EXP_CD630_430001_435000_s_PSO-60-653	CD0354; 63		putative membrane protein_putative lantibiotic ABC transporter, membrane protein	4028	ATGTTCTAAATTTTTTCTTATTTTTTCTTCTAATTGTGCTGTTGTTTCTTCTTCGGTATC
EXP_CD630_430001_435000_s_PSO-60-566	CD0354; 63		putative membrane protein_putative lantibiotic ABC transporter, membrane protein	4029	TAAATCTTTTACATATTCGTCAGGAACAATGACAACAAATTTTCCCGAAGTGGCTATAGT
EXP_CD630_430001_435000_s_PSO-60-470	CD0354; 63		putative membrane protein_putative lantibiotic ABC transporter, membrane protein	4030	CAGTTTTTTATTTGAAATTTGAATATTCTTTAAACTTTCATTATTTTCAACTCTATACAA
EXP_CD630_430001_435000_s_PSO-60-372	CD0354; 63		putative membrane protein_putative lantibiotic ABC transporter, membrane protein	4031	CCAACTCTAAAGTATCCATATTTCGCAGTTTCAGTAATTTATTATAATCACTCAGCTTCA
EXP_CD630_430001_435000_s_PSO-60-259	CD0354; 63		putative membrane protein_putative lantibiotic ABC transporter, membrane protein	4032	TTTGGTTCTGCATAAATATTATATTCAATAGTTTCATTTATCGTATAATCTTCATCTACA
EXP_CD630_430001_435000_s_PSO-60-66	CD0354; 63		putative membrane protein_putative lantibiotic ABC transporter, membrane protein	4033	ACAGTAATATTAACATAGAAAGTGTCCCAAATGTAAAACTCATAGTTCGTGCTTTTGATG
EXP_CD630_435001_440000_s_PSO-60-4892	CD0354; 63		putative membrane protein_putative lantibiotic ABC transporter, membrane protein	4034	TCAACATAATCACACTAATCATCAAATAAGTAATCGTTTCTTGCTCTCCAAACTTATCCA
EXP_CD630_435001_440000_s_PSO-60-4827	CD0354; 63		putative membrane protein_putative lantibiotic ABC transporter, membrane protein	4035	CAACGAGAATTCCAAAGAAGTAATGCAACAACTCCAATTATAATACTTGCAATAAAAATA
EXP_CD630_435001_440000_s_PSO-60-4735	CD0354; 63		putative membrane protein_putative lantibiotic ABC transporter, membrane protein	4036	CTTTTCATTTTGTTTATCAAAATATAGAAAATTATGTACTGTCATTTTTTTTATTTTTCT
EXP_CD630_435001_440000_s_PSO-60-4592	CD0354; 63		putative membrane protein_putative lantibiotic ABC transporter, membrane protein	4037	AGATAACTTCTGGGATACCTAATACTTTTACAATTATCAATGATACGAACTGGCTAAACA
EXP_CD630_435001_440000_s_PSO-60-4512	CD0354; 63		putative membrane protein_putative lantibiotic ABC transporter, membrane protein	4038	AAAACAAATGCAACCATTCCCAATAGTATATTTTCTATGACAAGTAAACGAGCAATTTCT
EXP_CD630_435001_440000_s_PSO-60-4358	CD0354; 63		putative membrane protein_putative lantibiotic ABC transporter, membrane protein	4039	CAAATACAATGATGATATTAACAAAAGTTAAAACATTCTTAAACGAACTCATACTAGAGG
EXP_CD630_435001_440000_s_PSO-60-4246	CD0354; 63		putative membrane protein_putative lantibiotic ABC transporter, membrane protein	4040	TGAAAATGAAATCGTAATCGTTATCAGATAAATCAAATAATCTTTAATACTTCTTTTTGT
EXP_CD630_435001_440000_s_PSO-60-4172	CD0354		putative membrane protein	4041	ATTTACCTAACATTTCCCACTTCACCTCCGAGCAAGGTTAATATATCCAATATTTCATTG
EXP_CD630_435001_440000_s_PSO-60-4089	CD0354; 64		putative membrane protein_putative lantibiotic ABC transporter,ATP-binding protein	4042	TCCTCTGAAAATTTCATTGAATATCTTACCGTCTTTTAAGAACAGAATACGCTCACAGAA
EXP_CD630_435001_440000_s_PSO-60-4010	CD0354; 64		putative membrane protein_putative lantibiotic ABC transporter,ATP-binding protein	4043	TGTGTTACCATTAAAATAGTAGCCTGCATTTTATTGTTGATGTCAGACATTGTTTCCAGT
EXP_CD630_435001_440000_s_PSO-60-3846	CD0354; 64		putative membrane protein_putative lantibiotic ABC transporter,ATP-binding protein	4044	TCCACCCGAAACTTCGTAAGGGAATTTTAATAAAATATCTCGAATACCTAATTTGTCAGC
EXP_CD630_435001_440000_s_PSO-60-3757	CD0354; 64		putative membrane protein_putative lantibiotic ABC transporter,ATP-binding protein	4045	CAGAGTTCTGTTTGTTGATAATCAATGACAAAGAAATGTTTTCCTCAATCGTCAACGTAT
EXP_CD630_435001_440000_s_PSO-60-3702	CD0354; 64		putative membrane protein_putative lantibiotic ABC transporter,ATP-binding protein	4046	CGTATCTAAAAGGTTAAAGTCTTGAAAAATGAACCCAAGATTTTCACGTCTGAAATCAGC
EXP_CD630_435001_440000_s_PSO-60-3585	CD0354; 64		putative membrane protein_putative lantibiotic ABC transporter,ATP-binding protein	4047	GGTTACGGTATCAATCGTAGAAATACAGTTTAATAGGGTAGTCTTTCCAGAGCCACTAGC
EXP_CD630_435001_440000_s_PSO-60-3503	CD0354; 64		putative membrane protein_putative lantibiotic ABC transporter,ATP-binding protein	4048	CCCTTATCTACATACATAGAAATACCGTCTACTGCCTTTGTGATATTTCCAGAGTTACCC
EXP_CD630_435001_440000_s_PSO-60-3342	CD0354		putative membrane protein	4049	TAGCAAGGGCAGTATTCAATTACACTTACAGTTTTGAAAGTAAACGGAGAGTAAAAAGAG
EXP_CD630_435001_440000_s_PSO-60-3259	CD0354		putative membrane protein	4050	TTCTGTGGCTACAAATCACGGCTTTTTATTTCTTATAAATCTTGCTTGTTAAACTCATGA
EXP_CD630_435001_440000_s_PSO-60-3204	CD0354; 65		putative membrane protein_putative lantibiotic ABC transporter, permease protein	4051	CATGAATAGATAAACCAATCCCAACAATTCCCGTACAAAGTATTGAAGCAATGCAAATAT
EXP_CD630_435001_440000_s_PSO-60-3116	CD0354; 65		putative membrane protein_putative lantibiotic ABC transporter, permease protein	4052	AGTAGATATTTGTATTGCTAACCACGGTACAAAACTTGCTACTGGAAGTAATTCTTCTGA
EXP_CD630_435001_440000_s_PSO-60-2961	CD0354; 65		putative membrane protein_putative lantibiotic ABC transporter, permease protein	4053	TCGGTAAAAATGCAATATAGCTTAAAAGACCAATTTGTGTAAATAACTGTATTGTAAAAC
EXP_CD630_435001_440000_s_PSO-60-2915	CD0354; 65		putative membrane protein_putative lantibiotic ABC transporter, permease protein	4054	CTGTATTGTAAAACAGATAGTCGTAGATGTGACTTGTGAATGGAACAAAATCAATGAACC
EXP_CD630_435001_440000_s_PSO-60-2749	CD0354; 65		putative membrane protein_putative lantibiotic ABC transporter, permease protein	4055	ATATTGATAATTGTTTTTTCCCCATATTCTTTTTGCATTGACTGTGTGATAAAAAATCCA
EXP_CD630_435001_440000_s_PSO-60-2693	CD0354; 65		putative membrane protein_putative lantibiotic ABC transporter, permease protein	4056	TCCACTCATAATAGGCAACACTAAATTTACTAACATAGAAACGGTCATAATCCACTCATG
EXP_CD630_435001_440000_s_PSO-60-2565	CD0354; 65		putative membrane protein_putative lantibiotic ABC transporter, permease protein	4057	CAACAAAGCCAATAAGAGCCATTTTGTTTTTCTTTAATTTTAGAATTTCCGTTTGAAAGG
EXP_CD630_435001_440000_s_PSO-60-2485	CD0354; 65		putative membrane protein_putative lantibiotic ABC transporter, permease protein	4058	CCCAGTCAATGAAGTAAAATAATCTTCTAATGTTTCGTGCTTAAAATACAGTGATGATAA
EXP_CD630_435001_440000_s_PSO-60-2384	CD0354; 65		putative membrane protein_putative lantibiotic ABC transporter, permease protein	4059	TGTCTAAAGCTTCATCGTATATTTCAATACAGGTTTTATCTGTAACAGAATAGTTTTTAC
EXP_CD630_435001_440000_s_PSO-60-2302	CD0354; 65		putative membrane protein_putative lantibiotic ABC transporter, permease protein	4060	TTGCGTAGCCATAGGAACATTATTCACTTTAATTTCAATATACTTTTTATTTTTTTCTTC
EXP_CD630_435001_440000_s_PSO-60-2154	CD0354; 65		putative membrane protein_putative lantibiotic ABC transporter, permease protein	4061	TGACTTGAAATAATAATAGTTTTTCCTTGTTCATGACACAATGACTGCAAAAATTTTCTG
EXP_CD630_435001_440000_s_PSO-60-2080	CD0354; 65		putative membrane protein_putative lantibiotic ABC transporter, permease protein	4062	TACTGGATCAAGTCCATTTGTTGGCTCGTCTAATATTAAAATTTCAGGGTCATTCAAAAT
EXP_CD630_435001_440000_s_PSO-60-1945	CD0354; 65		putative membrane protein_putative lantibiotic ABC transporter, permease protein	4063	TCCAACCACTTCTAAAGCACTTTTTACAGCATTCTTTTTGATTGTACCTCTTAATCTTGA
EXP_CD630_435001_440000_s_PSO-60-1909	CD0354; 66		putative membrane protein_putative lantibiotic ABC transporter,ATP-binding protein	4064	TTTGATTGTACCTCTTAATCTTGAAAATATTTCTAAATTTTCAGTTCCCGTTAAATAAGA
EXP_CD630_435001_440000_s_PSO-60-1781	CD0354; 66		putative membrane protein_putative lantibiotic ABC transporter,ATP-binding protein	4065	GCTTTCCGAAAATTTCTACTTCTCCAGAAGAAATAGAAATAAGTCCAAGAACCATTTTCA
EXP_CD630_435001_440000_s_PSO-60-1703	CD0354; 66		putative membrane protein_putative lantibiotic ABC transporter,ATP-binding protein	4066	CACCATTTCTTCCCAGCAATCCATATATACGACCTTTTTTGACATTTAAGTTTATTTTCT
EXP_CD630_435001_440000_s_PSO-60-1567	CD0354		putative membrane protein	4067	CCCTTTCTTTAAGAAAATTAAATCACATAAACCTTGCCAAAACCTTGCCATAATTATGCT
EXP_CD630_435001_440000_s_PSO-60-1485	CD0354; 67		putative membrane protein_ two-component system, sensor histidine kinase	4068	TTCAAATTGAAAGTTGTACCTTTTCCATAACAACTATTTACTGCGATTGTTCCATTGAGG
EXP_CD630_435001_440000_s_PSO-60-1369	CD0354; 67		putative membrane protein_ two-component system, sensor histidine kinase	4069	TGAAGTATCGCATTTATACAAACGGTCAAATATAAATGGTAAATCCTTTTCTTCTATTCC
EXP_CD630_435001_440000_s_PSO-60-1176	CD0354; 67		putative membrane protein_ two-component system, sensor histidine kinase	4070	TCAATGATAACGTATAATGCTTTTTCTGGTATATCAAAATGAAAATCTATCTTATTTTCT
EXP_CD630_435001_440000_s_PSO-60-1046	CD0354; 67		putative membrane protein_ two-component system, sensor histidine kinase	4071	AAACCCATTCTCCAGACTCTAATTTCAACCATTCAAACAAAGACTGTATATAATCACTCA
EXP_CD630_435001_440000_s_PSO-60-957	CD0354; 67		putative membrane protein_ two-component system, sensor histidine kinase	4072	AAAAACTTCTGTTGTTCAGCATAACTCAAATTATCCTTTTCTAATACCTCTAAATATCCA
EXP_CD630_435001_440000_s_PSO-60-882	CD0354; 67		putative membrane protein_ two-component system, sensor histidine kinase	4073	GGTGTACGAATATCATGGGATAGACTGGTAACTAATTTTTTGTATGCTTTTTCTGATTTA
EXP_CD630_435001_440000_s_PSO-60-793	CD0354; 67		putative membrane protein_ two-component system, sensor histidine kinase	4074	GATTACAATTTCATTGATTTTGTAAACAAGATTACTCATTTCCGTATTTTCATTAACTAC
EXP_CD630_435001_440000_s_PSO-60-697	CD0354; 67		putative membrane protein_ two-component system, sensor histidine kinase	4075	AAGAATTTGAACAATTTCTTTTATCTTTTTTCGTGTATGATAAATGTGATTTAATAAAGC
EXP_CD630_435001_440000_s_PSO-60-568	CD0354; 68		putative membrane protein_two-component system, response regulator	4076	ATTCCGTGAATGGTTTGAATATAATCTATATCCAATTTTTCATTCTTTATTTTCTTTCGT
EXP_CD630_435001_440000_s_PSO-60-461	CD0354; 68		putative membrane protein_two-component system, response regulator	4077	ATTATTCCAAACATGAGTATAGATTTGTTCTTTTGTAAATACTCTGCCTTGATTAGAAGC
EXP_CD630_435001_440000_s_PSO-60-356	CD0354; 68		putative membrane protein_two-component system, response regulator	4078	GTTGTCATTAAGTAGTACCGTTCTTAGTGTTACATCTATCTGTAACCCTTTAAATTTTAA
EXP_CD630_435001_440000_s_PSO-60-286	CD0354; 68		putative membrane protein_two-component system, response regulator	4079	TCTTCTGTATGGTTATTAAAAACTGTAAATCTTCTGATAAGAGATTGTACCCTTGCAACA
EXP_CD630_435001_440000_s_PSO-60-143	CD0354; 68		putative membrane protein_two-component system, response regulator	4080	TGCAGTCAACATTAAAACGGGTACATTATTTAATTTTCTTATTTCAGTCAAAACATCATA
EXP_CD630_435001_440000_s_PSO-60-62	CD0354; 68		putative membrane protein_two-component system, response regulator	4081	AATATCTAAAATGATAAGTTGATAATTTTGTTTCTTAAAAGTATCGAGCCCCGTTTGCCC
EXP_CD630_440001_445000_s_PSO-60-4902	CD0354		putative membrane protein	4082	GCTTTCCCTCTTTTCCATAATAACGATTATCAAACCTTTGTCTTTTTTGTAATCTTATAA
EXP_CD630_440001_445000_s_PSO-60-4810	CD0354; 69		putative membrane protein_hypothetical protein	4083	AAAATACTTTTTAAAATTTGCCTGCACCTCTGGGTCTGTACTGTTCATAGCTTCATCAAT
EXP_CD630_440001_445000_s_PSO-60-4380	CD0354		putative membrane protein	4087	GCACAAGAGAAAATAAGTCAATAAATGAATAGTTTGATTATCCTACAATCTTCCAGTTAC
EXP_CD630_440001_445000_s_PSO-60-4323	CD0354; 71		putative membrane protein_conjugative transposon protein	4088	TACTATCTTTATGTAGCACAAGCTCATACTGCGAAACTAAAGTTGCCTTTGTCTGATTAT
EXP_CD630_440001_445000_s_PSO-60-4220	CD0354; 71		putative membrane protein_conjugative transposon protein	4089	CTTTGTAAATACTGGGTTTACCAATTCAGAATACAGATAGTCCCTGCCGATAGGTTCAAG
EXP_CD630_445001_450000_s_PSO-60-2978	CD0354; 74		putative membrane protein_conjugative transposon protein	4144	GACTGTTCCTGCATACTTCGGATTGAGCTTTCTGTGGCAATCTGCAAGGCATGAATTTTA
EXP_CD630_445001_450000_s_PSO-60-1560	CD0354; 77		putative membrane protein_conjugative tansposon protein	4157	ACGGTAATTACGTTCCTGCAAATATAAAGAGCCTCTAAGTTCTCATATACAGTAAGAAGT
EXP_CD630_445001_450000_s_PSO-60-646	CD0354; 80		putative membrane proteinconjugative transposon protein	4166	CCGATACCCATTCCAAGAGATACCAACAGTAAATCTTTGACTAATTCCCACATTTTTATC
EXP_CD630_445001_450000_s_PSO-60-342	CD0354; 81		putative membrane protein_putative conjugative transposon replication initiation factor	4169	GAACCAAGACCAGCGGGCGTTGGTTTTCCAGTCGCTTTTTCGCTTGTCTGGCTCTTTATC
EXP_CD630_445001_450000_s_PSO-60-279	CD0354; 81		putative membrane protein_putative conjugative transposon replication initiation factor	4170	GAAGCGGATATACTGGTTGATAATGGAAAATGCGGTCAGCTCTGCGTCATAATTCGTCAG
EXP_CD630_445001_450000_s_PSO-60-192	CD0354; 81		putative membrane protein_putative conjugative transposon replication initiation factor	4171	CTCATTTTTTAAGCGTATCTCAAATCTGTTTTTGATAGGGACTTCCTCAATGGGTATTCC
EXP_CD630_445001_450000_s_PSO-60-42	CD0354; 81		putative membrane protein_putative conjugative transposon replication initiation factor	4172	GCCTTTGTCGGTTTCGTTGTGCTTTACCAGTTCCCCAGAGCCATAGTTTTTGAAAGAGCG
EXP_CD630_450001_455000_s_PSO-60-4868	CD0354; 81		putative membrane protein_putative conjugative transposon replication initiation factor	4173	CAAAGCGTCCATGAAAAAATCATACCAGCTCCGTTCCTGTGCCAGCAGGTAACTTTCAAA
EXP_CD630_450001_455000_s_PSO-60-4742	CD0354; 81		putative membrane protein_putative conjugative transposon replication initiation factor	4174	GAATACCTCGCCGATATGGTAATGTTCCGTATATTTGTAATGCCCGTAATCTTCATGGAG
EXP_CD630_450001_455000_s_PSO-60-4677	CD0354; 81		putative membrane protein_putative conjugative transposon replication initiation factor	4175	AATTGATATTTAGCTTTAAGATGTCCTTGATGATATGCTGAATATCCGTTGTGGGAAAAC
EXP_CD630_450001_455000_s_PSO-60-4623	CD0354; 81		putative membrane protein_putative conjugative transposon replication initiation factor	4176	GAAAACGGATACGCACATAATCAAACAGCAGGAACATAGGATTGTCAGGATTGAATTTTT
EXP_CD630_450001_455000_s_PSO-60-4442	CD0354		putative membrane protein	4177	GTAATCACAGCGTTTTTCTTTCAAGGCGGTTAAAAAGTCTTTTTCATTCAGTTTTGATAC
EXP_CD630_450001_455000_s_PSO-60-4354	CD0354		putative membrane protein	4178	TGATAATTTCAAGGCTTTATCACAAAAGGCAGAAATTCCGAAAAACCTTTATTTTATGCG
EXP_CD630_450001_455000_s_PSO-60-4325	CD0354		putative membrane protein	4179	CAGAAATTCCGAAAAACCTTTATTTTATGCGGACTTGCAAAGGTTTTTGTGGAAGTTTCC
EXP_CD630_450001_455000_s_PSO-60-4145	CD0354		putative membrane protein	4180	CTGCCTTGCGTCTGTCAGCGGTTCATACCGACATAAAACACAACGCAGTCATTATCCTTT
EXP_CD630_450001_455000_s_PSO-60-4121	CD0354; 82		hypothetical protein_putative membrane protein	4181	ATACCGACATAAAACACAACGCAGTCATTATCCTTTGCAAGACATTTTTTCAAAATTTCT
EXP_CD630_450001_455000_s_PSO-60-3850	CD0354; 82		hypothetical protein_putative membrane protein	4182	CAAACTCACAGTCAGCAGTCATTTTGACATCATTCCAAAAGTCGCCATAATTGACACATA
EXP_CD630_450001_455000_s_PSO-60-3767	CD0354		putative membrane protein	4183	ACTCTGTTTCCCGTTGTTACTTGTAAATATTCCATATTTTCTCCTTTCATTCTTTCTCTG
EXP_CD630_450001_455000_s_PSO-60-3676	CD0354; 83		conjugative transposon FtsK_SpoIIIE-related protein	4184	GATAGTTTGTAAAAAATCATGTCCTTTTGGGACTAAAGGCGTGTAAAATTCGCTGATAAC
EXP_CD630_450001_455000_s_PSO-60-2274	CD0354; 83		conjugative transposon FtsK_SpoIIIE-related protein	4196	GTTCTTCAAGATAATATCATCAGCTTTGATATACCAATCCACGACTACACCTCGATAGTT
EXP_CD630_450001_455000_s_PSO-60-2196	CD0354; 83		conjugative transposon FtsK_SpoIIIE-related protein	4197	AGCTACGGGATTGACAAGCTCTACTTCCGCATTGTATGGATAGTCCTTGACTGGAATATC
EXP_CD630_450001_455000_s_PSO-60-2110	CD0354; 84		putative membrane protein_conjugative transposon protein	4198	GTTCCTGCACACTACATTTCAAATCATAGGTTCTTCTTGTGATTTCATCACTTGTTGAAC
EXP_CD630_450001_455000_s_PSO-60-1998	CD0354		putative membrane protein	4199	TCCAAATGTCTTTTCTTTGTCTAATACAATACCGTTTGCTAATCTCATAATCATTTACCC
EXP_CD630_450001_455000_s_PSO-60-1762	CD0354; 85		putative membrane protein_conjugative transposon protein	4200	GTCGGCTCTCTGCACATCAGAGTACAAGTTAAAGCTTCTTGATACGGGCGAATAGCGTCC
EXP_CD630_450001_455000_s_PSO-60-1664	CD0354		putative membrane protein	4201	ATTCCAAGTTTCCAAAAGTCTGTGCCATGTTTGGTACTACATATTTTAATTCCATAGTGT
EXP_CD630_450001_455000_s_PSO-60-1599	CD0354		putative membrane protein	4202	CTCGTTTCTTTCTATTTTTGATTGATTAGTTTTGTTTCTTATTCTGGCGGTTAAGGAAAT
EXP_CD630_450001_455000_s_PSO-60-661	CD0354; 86		putative membrane protein_putative collagen-binding surface protein	4210	GCAATTTCTACTTTCATAGCTTCATCATCAGCAATAAAGGTATAGTCATTTTCTACACGC
EXP_CD630_455001_460000_s_PSO-60-4833	CD0354; 86		putative membrane protein_putative collagen-binding surface protein	4218	TTTTTCTTGTATAGCTTGCCCTCAACCAATACCACATTATCATTTAAGGAAATGATGTCA
EXP_CD630_455001_460000_s_PSO-60-4115	CD0354; 86		putative membrane protein_putative collagen-binding surface protein	4225	TATAAACTGTGCCAGTCGTTACCTCTACAACATCTGTATTTCCATTTTCATTAGTCGTAA
EXP_CD630_455001_460000_s_PSO-60-3073	CD0354		putative membrane protein	4235	GGATAATCAGATTTTTATTGTGTTTTTAGCATTTAAAAAGAAACAAAAAATAATTTGTGA
EXP_CD630_460001_465000_s_PSO-60-1143	CD0391/2			4298	CAGGTGATTCTTAATGTTTTATAATTAATGTTTTATAATTTTACTTGCTAATTCTTATGT
EXP_CD630_480001_485000_s_PSO-60-4497	CD0408		hypothetical protein	4447	ATTTTAAGCAGTTTTACAAGCATTATGTATTTGTAGAAGATGGCGAAGGTGGACGAAAAA
EXP_CD630_480001_485000_s_PSO-60-4387	CD0408/408A			4448	GGAGATACAAAGTATGAATTGGGAAGTGAGGAATAAGAAATGATGAGATGGATAATAAAA
EXP_CD630_480001_485000_s_PSO-60-4284	CD0408A		putative membrane protein	4449	CCTTTCTGACATTTATACTTGGCATAGGAACAACTATTCTGTATTTCTTAATGCTGATGT
EXP_CD630_480001_485000_s_PSO-60-4196	CD0408A		putative membrane protein	4450	GCAAAAAGATATATCACTTGGCATTGAGGCATTGGTATTAGGATTTTTGTTAAGTCCTTA
EXP_CD630_480001_485000_s_PSO-60-4116	CD0408A/9			4451	CAACAGTTATAGCTTTTTTACAAGGTATCAATGAGGCAATAAAATCAATCTAAAAAATTT
EXP_CD630_480001_485000_s_PSO-60-3987	CD0408A/9			4452	GAGGTGAAGCGATGGACTTTGACTATTTCTATAACAGAGAAGCAGAAAGATTTAACTTTC
EXP_CD630_480001_485000_s_PSO-60-3871	CD0409		putative replication initiation protein	4453	GCAATTATCCTTTATTCTATGCTTTTGAAACGAACAGGAATGTCCTTTAAGAATAATTGG
EXP_CD630_480001_485000_s_PSO-60-3792	CD0409		putative replication initiation protein	4454	TATTTATCTATTTCACAGTCGAAGAAATTATGAGAAGAAGAAATATCTCAAAGCCGACAG
EXP_CD630_480001_485000_s_PSO-60-3726	CD0409		putative replication initiation protein	4455	AAACATTAGATGAACTCGATATGAAAAAAGGAATCGGACTGATTGAAAGAGTAAGGCTTG
EXP_CD630_480001_485000_s_PSO-60-3601	CD0409		putative replication initiation protein	4456	GACTTTCAGAAGTCAAAAAACTTAACTTCAGAAGTAAAAGATTTTAATCTCAGAAGTAAA
EXP_CD630_480001_485000_s_PSO-60-3487	CD0409		putative replication initiation protein	4457	AAGAGTAAGTATAGTAAGAGAGAATATAGTTTTAGCGAAAACGGACTTGGAACATTTCAA
EXP_CD630_480001_485000_s_PSO-60-3402	CD0409		putative replication initiation protein	4458	TATCCGATTTACAAATCATAATGAACTCACAGCTTGATAATTACATTGAAAGACTATCAG
EXP_CD630_480001_485000_s_PSO-60-3300	CD0409		putative replication initiation protein	4459	CGACAATCCTTTCTTGGTTTTATAAAGATCAGGGAAGAAGTAAAAAAGTGAAAACATCAA
EXP_CD630_480001_485000_s_PSO-60-3180	CD0410		putative DNA replication protein	4460	AGTAATGATAGAAGATGTAGAGTATTCTTACGATCCTGAAAAAGAATATATCAAGGATGG
EXP_CD630_480001_485000_s_PSO-60-3085	CD0410		putative DNA replication protein	4461	ACGGAAAAGTGATGGAGTTCTTTGATAACAAGATGATATTTAAGATTTCTTGCAAATGCG
EXP_CD630_480001_485000_s_PSO-60-2958	CD0410		putative DNA replication protein	4462	CTGCTTTAACTCGATTATTCAGTGGTCATACACATTTGAAAATTATCAGGGAGAAGAAAA
EXP_CD630_480001_485000_s_PSO-60-2889	CD0410		putative DNA replication protein	4463	TATCATTGCAAAGAACTTTGTAAAAGACTATGAGGAAATGAAAAAAGAAAATATCGGACT
EXP_CD630_480001_485000_s_PSO-60-2765	CD0410		putative DNA replication protein	4464	ATTGAACAGTATCAAATAGGCGTTAAAATAAGAAATTTTGCACAGATTATCAATGAGCTG
EXP_CD630_480001_485000_s_PSO-60-2695	CD0410		putative DNA replication protein	4465	GATTTGATTTTGACAAGAATGCATATATTGAATCCCTTGTAAATACTTCCGTTCTTATCT
EXP_CD630_480001_485000_s_PSO-60-2565	CD0410		putative DNA replication protein	4466	GTACTTAAAACAGAAACCGACTATCTTTACCACTAATCTTTCCTATGACACAATCCAAAA
EXP_CD630_480001_485000_s_PSO-60-2494	CD0410		putative DNA replication protein	4467	GCGTAGAGTATCAAAGAATCTACTCAAGAATCATAGAGATGTGTATTCCTGTTATGGTTG
EXP_CD630_480001_485000_s_PSO-60-2361	CD0410/11			4468	TGAGATAAGTTGATCAATGAAGAAATAGCAAGAAAAACGCTGAATATGGAAGTTAGAGCT
EXP_CD630_480001_485000_s_PSO-60-2292	CD0411		conserved hypothetical protein	4469	ACAGGAAAGCTAATTCTGAACTTATTAAAGAAATTGATGAAAGAAGCAGAAAAACTTGGA
EXP_CD630_480001_485000_s_PSO-60-2204	CD0411		conserved hypothetical protein	4470	GAAATGAAGTAAAGCTAAAAGATATGGTTAAAAAGGGACAGCTTGAAGAAATTCCGGTTG
EXP_CD630_480001_485000_s_PSO-60-2046	CD0411		conserved hypothetical protein	4471	TTTCAAGCCAAAGATATGAAAGTGATGAATAAAGCCTTTAAGCATGCCCTGTCAGAATCG
EXP_CD630_480001_485000_s_PSO-60-1983	CD0411		conserved hypothetical protein	4472	AAGAAAACGGAAAGAAAAGAATCTATCCATAAGAATATTGAGAAGTTCAAGGAGATGGCT
EXP_CD630_480001_485000_s_PSO-60-1865	CD0412		putative conjugal transfer protein	4473	AGATAAGATATTAAAGGACATCAAAGGCTTATTTAAGGTGCAAGATAAGGTAAAGTTTCT
EXP_CD630_480001_485000_s_PSO-60-1786	CD0412		putative conjugal transfer protein	4474	CTTGCATTTTTCTATATAGGCGATATCTTTTCACATCATGTAAGAGTCTATGTAGGTGGC
EXP_CD630_480001_485000_s_PSO-60-1708	CD0412		putative conjugal transfer protein	4475	TTTCAAGGGATATTAGAGATTAACACTATGAACTTTCTTCCAAGCATTCATCCTACGGAT
EXP_CD630_480001_485000_s_PSO-60-1547	CD0412		putative conjugal transfer protein	4476	AAGATGGGGAAATAAAAAAGACATCGAGCCGTACATGGATGAAAAGTTTCAAAACAATAT
EXP_CD630_480001_485000_s_PSO-60-1469	CD0412		putative conjugal transfer protein	4477	ACGATTAACTATGAACGGTAGACCTGCTAATCCAAAGTATGCAAGAAATAAGAATGTACT
EXP_CD630_480001_485000_s_PSO-60-1401	CD0412		putative conjugal transfer protein	4478	GAGGATCAGGAAGTGGCAAGACTCGATTTTTTGTAAAACCAAACCTTATGCAAATGCACA
EXP_CD630_480001_485000_s_PSO-60-1249	CD0412		putative conjugal transfer protein	4479	ACCATCAACTTCAAAAAGAGTATGAAATACAATCCATTTGCCTATATTCGTTCTGAGAAA
EXP_CD630_480001_485000_s_PSO-60-1073	CD0412		putative conjugal transfer protein	4480	TATCTTCTATGAAGCTCCAAGAGAAGAAAAGAACTTTGCAACCCTTCTTGATATGATAGA
EXP_CD630_480001_485000_s_PSO-60-875	CD0412		putative conjugal transfer protein	4481	CAAATCGATTCTTATAAGCTGTGGTGCAAGGCTTGCTCCCTTTGATATTCAGGAACTTAG
EXP_CD630_480001_485000_s_PSO-60-770	CD0412		putative conjugal transfer protein	4482	TAGAAAGACTGCCCTCTTTGTTATTATCTCTGATACAGATGATACCTTTAACTTTGTAGT
EXP_CD630_480001_485000_s_PSO-60-646	CD0412		putative conjugal transfer protein	4483	AGATTACCTATCCATGTGAGATGCTTACTTGATGAATTTGCAAACATTGGTTTAATACCT
EXP_CD630_480001_485000_s_PSO-60-552	CD0412		putative conjugal transfer protein	4484	GAGAAATATCAGCAAGCATCATACTTCAAGCACAATCTCAGCTAAAGGTAATCTATAAGG
EXP_CD630_480001_485000_s_PSO-60-442	CD0412		putative conjugal transfer protein	4485	GGCAAGGAAAAGACCACATTAAAGGAACTTTCTGAAACACTGGGAAAAGAAACGATAGAT
EXP_CD630_480001_485000_s_PSO-60-387	CD0412		putative conjugal transfer protein	4486	TAGATTTATATAACACATCGGAAACAAGGAGTAATCAAAAGAGCTTTGGACTTAATTACC
EXP_CD630_480001_485000_s_PSO-60-272	CD0412		putative conjugal transfer protein	4487	CAAATGTATCTTTCAGCTTAGAGGTGTCAGACCTTTTCTTTCAGATAAATTCGATATTAC
EXP_CD630_480001_485000_s_PSO-60-143	CD0412/A			4488	GAAGCGAAAAGGAAAAGCAAAATTAAATAGAGAAACGGTTATTACAAGAATGCAGTAAGT
EXP_CD630_480001_485000_s_PSO-60-44	CD0412A		conserved hypothetical protein	4489	GCAAGATGATAAGGATCAGAAGTCCCACTAAGAAAAAACTAAATAGAAATAGTATCAGCG
EXP_CD630_485001_490000_s_PSO-60-4881	CD0413		putative single-strand binding protein	4490	GGAACCTACTTTCTCAAACTTTGAAAAAGACGGAGAAACGGTAGAAGTTGCAAACTTCAC
EXP_CD630_485001_490000_s_PSO-60-4716	CD0413		putative single-strand binding protein	4491	CTTTGGTTACTTTAAGAAGCGTGAAAAAGAGGGAAAGACTTACAAAAACTTTGTAGTGAA
EXP_CD630_485001_490000_s_PSO-60-4617	CD0413/4			4492	GGAATAACTTATGGCATTTTTTACACAGGCAGTTAATGTATTAAAGATTTTGGTTATGGC
EXP_CD630_485001_490000_s_PSO-60-4445	CD0414		putative membrane protein	4493	ATCGTTCTTATCGGACTTAAGCTCATTCCACTACTTGCCAATGTACTCAATTAAGAAGAA
EXP_CD630_485001_490000_s_PSO-60-4404	CD0414/5			4494	TGTACTCAATTAAGAAGAAAGGAGAGCTTAGATGTTTGGAATATTCGACAAGATAGAAGA
EXP_CD630_485001_490000_s_PSO-60-4318	CD0415		putative membrane protein	4495	GTATCCAAGCAAACTTAGAGTCCATGTTTCTTGACATCAACGACAAAGTTGGTGCGGTTG
EXP_CD630_485001_490000_s_PSO-60-4210	CD0415		putative membrane protein	4496	CCTTTATCAAAAGCATTAACGATTCCGTTATCATTCCAATAGCAGGACTAATCATCACAG
EXP_CD630_485001_490000_s_PSO-60-4115	CD0415		putative membrane protein	4497	CAAAAGAACAATATGCACGATACAGATACCTTTGAATTTTTCAAGTACATCATCAAGATG
EXP_CD630_485001_490000_s_PSO-60-3962	CD0415		putative membrane protein	4498	ATAAATACCTCTGCTACCGTTTCCGGAGATCAGATAGTGGCAATGATGGATACCCTAAAA
EXP_CD630_485001_490000_s_PSO-60-3856	CD0415		putative membrane protein	4499	TCATCAAGGTTGCTATACAGGTAATATCCGTTGTGATTATGCTTGTAGTTTATGGAAGAA
EXP_CD630_485001_490000_s_PSO-60-3828	CD0415		putative membrane protein	4500	CGTTGTGATTATGCTTGTAGTTTATGGAAGAATGTTTGAGATTTATGTTTACTCATCGGT
EXP_CD630_485001_490000_s_PSO-60-3723	CD0415		putative membrane protein	4501	GATTGGAACAAACTACATCAAAGGACTATTTGCACTTGGACTACAAGGACTCTTTTTAAT
EXP_CD630_485001_490000_s_PSO-60-3543	CD0415/6			4502	AACACTGGCCAAAAGCGTATTAAATGCACACTAAAAGAAAGGAAAGATAGTATGGATAAA
EXP_CD630_485001_490000_s_PSO-60-3524	CD0415/6			4503	TTAAATGCACACTAAAAGAAAGGAAAGATAGTATGGATAAAAGAAAAACAATATTTACAG
EXP_CD630_485001_490000_s_PSO-60-3267	CD0415/6			4504	TTTGAGGAGCTGTCAAAGGGTAAAGAAGATGGGAGGTAAGATATGGCATATGTACCAATC
EXP_CD630_485001_490000_s_PSO-60-3216	CD0417		putative membrane protein	4505	GTACCAATCCCTAAAGACTTAAATAGGGTAAAGACAAAGGTTGCTTTTAACCTAACGAAA
EXP_CD630_485001_490000_s_PSO-60-3072	CD0417		putative membrane protein	4506	GCTGTCATATTCCTTATCGTGTCCACGCTTCCTATCTTTTTCATCACACTATTTGAAAAG
EXP_CD630_485001_490000_s_PSO-60-3011	CD0417		putative membrane protein	4507	ACGGACTGACCTTTGAGAAATATTTTAAGCACATTTACCTTCATAAGTTTTATCAGCCAA
EXP_CD630_485001_490000_s_PSO-60-2786	CD0418		putative conjugal transfer protein	4508	AAAGAACCGAAAAGATATACGGTAGAAGATACCATTCCCTATCTAAGGCTTTTAAAAAGC
EXP_CD630_485001_490000_s_PSO-60-2649	CD0418		putative conjugal transfer protein	4509	TGAAGATAGGGACTTGATTTTTAATCAATTTGCAAACTTCCTAAACTCTTTTGATCCAAG
EXP_CD630_485001_490000_s_PSO-60-2461	CD0418		putative conjugal transfer protein	4510	GCCAGATTGTAAAGGGAAATAACGGACTTAAAAAATCAAAGTATGTAACCTTTACAGTGG
EXP_CD630_485001_490000_s_PSO-60-2382	CD0418		putative conjugal transfer protein	4511	GGCAACATCAAAACTTGAAAGACTGGAGATAGATATATTATCTAATCTAAAGAGCATGGG
EXP_CD630_485001_490000_s_PSO-60-2262	CD0418		putative conjugal transfer protein	4512	TCCAAATAAAACATTTGAATTTTCCTACAAAGACCTAAAGAAAAGAGAAAGCACAAAGAC
EXP_CD630_485001_490000_s_PSO-60-2210	CD0418		putative conjugal transfer protein	4513	ACAAAGACATATATTGTGCCTGATGAGTTTAACTTTACACCGAGTAGATACTTTAAGTTC
EXP_CD630_485001_490000_s_PSO-60-2063	CD0418		putative conjugal transfer protein	4514	GATAACATCAATATTTCCTTTCATATTAGGGCAATCGACCAATCGGAAGCCATTAAGATG
EXP_CD630_485001_490000_s_PSO-60-2007	CD0418		putative conjugal transfer protein	4515	GATGGTAAAACGAAAAAACACTGATATTGATAAGATGAAGATTGAGGAAAATAAGAAGGC
EXP_CD630_485001_490000_s_PSO-60-1908	CD0418		putative conjugal transfer protein	4516	CTTAATTACCTATGGTGAGGATGTAAAGAGCCTTTTAAAAGACTTGCAGACAAGAGATGA
EXP_CD630_485001_490000_s_PSO-60-1758	CD0418		putative conjugal transfer protein	4517	AAATAAGCATAACTGTAAGCTGAAAAGACTTGACCATTCTCAGGAACAAGGTTTAGTGAG
EXP_CD630_485001_490000_s_PSO-60-1644	CD0418		putative conjugal transfer protein	4518	ATCAACGGCAGTATTTATGCCATTTACCACAGAGGAGCTTTTTATCAATTCAAGTAATAG
EXP_CD630_485001_490000_s_PSO-60-1601	CD0418		putative conjugal transfer protein	4519	ATCAATTCAAGTAATAGTCTTTACTACGGACTAAATGCCCTAAGCCATAACCTGATTATG
EXP_CD630_485001_490000_s_PSO-60-1467	CD0418		putative conjugal transfer protein	4520	CAAAAGAGAAATGGCAAATGCGATTTTAGTAACAGATGATGATGTGATTATCTGCGATCC
EXP_CD630_485001_490000_s_PSO-60-1392	CD0418		putative conjugal transfer protein	4521	AAATCTCGTAAGGCAGTTTAAGGGAGAAGTCATTAAGGTCAGCAGTAAGTCAAAGGATTA
EXP_CD630_485001_490000_s_PSO-60-1287	CD0418		putative conjugal transfer protein	4522	ACCGCTGAAAGACAAGGCAAACTTTATCATGAGTATGCTTGAGCTTGTAGTAGGTGGTAG
EXP_CD630_485001_490000_s_PSO-60-1195	CD0418		putative conjugal transfer protein	4523	ATAGGTGCCTTCCTAAAATCTATGAAAAGTATTTTGAACATCCTACTCCTGACAATATGC
EXP_CD630_485001_490000_s_PSO-60-1054	CD0418		putative conjugal transfer protein	4524	ATGTATCGGGTTCTCTCAATGTCTTTAATCACAGGTCAAATGTGGATTTAAATAAGAAGC
EXP_CD630_485001_490000_s_PSO-60-990	CD0418		putative conjugal transfer protein	4525	TTGTTTTGATATTAAGGAGCTTGGAAGTCAGCTAAAGAAAATAGGAATGCTTGTCATTCA
EXP_CD630_485001_490000_s_PSO-60-853	CD0418		putative conjugal transfer protein	4526	TGTTAAAAGATGAGCAGACAGCTTCATACTCGGTTGAGATATGGAAGAGGTTTAGAAAAT
EXP_CD630_485001_490000_s_PSO-60-742	CD0418		putative conjugal transfer protein	4527	GTAAGGAGATAGAAAATATTTTTGATAATACGGACTTTGTCTTAATGTTAAATCAGGCTT
EXP_CD630_485001_490000_s_PSO-60-661	CD0418		putative conjugal transfer protein	4528	CAAGGAAACTTAAAATCTCACTTCCACAGCTCAGATATGTTACTAATTCAAATGAAGGTG
EXP_CD630_485001_490000_s_PSO-60-581	CD0418		putative conjugal transfer protein	4529	AATACCATTGTGCCTTTCCTTGATAAGTTTCCGAAAGATACGATTCTTTATCAGAAGATG
EXP_CD630_485001_490000_s_PSO-60-449	CD0419		conserved hypothetical protein	4530	GCAAGCCTTGAAAGAGAGATGTTTCATAGTAAAACAGATACGATACCTGAAGAAAGTAAG
EXP_CD630_485001_490000_s_PSO-60-373	CD0419		conserved hypothetical protein	4531	ATTACAGAGGTAAAATCGTTCATGAGAAAGAACGGTTTCAGGATAAAGTGCATGAAAAAA
EXP_CD630_485001_490000_s_PSO-60-293	CD0419		conserved hypothetical protein	4532	AATGAAAAGTCTTATGGAACATCCAAGAGAAACGAAAAATATAGAGCTTCAGATAAGGGA
EXP_CD630_485001_490000_s_PSO-60-180	CD0419		conserved hypothetical protein	4533	GGATGGAAAAAGCTATGATCCTTTAGGAAAAGACCTTGATAATGATGGGATTATAGACAG
EXP_CD630_485001_490000_s_PSO-60-69	CD0419		conserved hypothetical protein	4534	CGAGGATAATCTTCATCATAAAGCAGAAAATACAAATAGTTTCTCAAAAAGCCAAAAAGC
EXP_CD630_490001_495000_s_PSO-60-4860	CD0419		conserved hypothetical protein	4535	AGAAGAAAAAGCTAAAAAAAGACATGGTAAAGGTATCTGCCCTTTCAGGACTTGCTAAAG
EXP_CD630_490001_495000_s_PSO-60-4805	CD0419		conserved hypothetical protein	4536	TAAAGGAAGTGAAACCGTAAGAGATTACTTATCTCATGGAAGTGATGAAAATCAAGGAGT
EXP_CD630_490001_495000_s_PSO-60-4714	CD0419		conserved hypothetical protein	4537	TCAAAACTCATTCATGGCATAAAGAATTACTCGGATAAGAAAAGAGCTAAAAGAGGCTAT
EXP_CD630_490001_495000_s_PSO-60-4594	CD0419		conserved hypothetical protein	4538	GCCAAAAAGGAACTGAAAAAGACGGATGAGTATAAAAGAGCAAGTGCATATAAAAGATTT
EXP_CD630_490001_495000_s_PSO-60-4480	CD0419		conserved hypothetical protein	4539	AGAGATCGAATTAAAGAGGGACTTATCGGAACACTGAAAAGCTCAAAGGATATGATTATC
EXP_CD630_490001_495000_s_PSO-60-4399	CD0419		conserved hypothetical protein	4540	CTTATTTTCATAGGTATCATTATTTTAGGGACTTTTGTGATTAACTTCGCAGGAACGGGA
EXP_CD630_490001_495000_s_PSO-60-4297	CD0419		conserved hypothetical protein	4541	AGCTATTTATCAAAGCCAAATGTCCTAAGTGAAATCAATCAGAAATTTTCAGATATGGAG
EXP_CD630_490001_495000_s_PSO-60-4233	CD0419		conserved hypothetical protein	4542	AGCTTCAAAGTGAAGTTGACCATGTGAAAGAAAATTATCCCGGATATGATGAATATATCT
EXP_CD630_490001_495000_s_PSO-60-4066	CD0419		conserved hypothetical protein	4543	GAATTATTTGAGTCCATGTATGACCTTGAGTATAGGGAAGAAATTGAAATCAGATACAGG
EXP_CD630_490001_495000_s_PSO-60-3956	CD0419		conserved hypothetical protein	4544	CCACGAAGAACCTTATGAGTATAAAAAACTCATCGTAACGCTTCATAAAAAAGAGATGGA
EXP_CD630_490001_495000_s_PSO-60-3914	CD0419		conserved hypothetical protein	4545	TCATAAAAAAGAGATGGACAGTATTATCCGAAAGGTCTTTGCAAACTATCCCGATAATCT
EXP_CD630_490001_495000_s_PSO-60-3759	CD0419		conserved hypothetical protein	4546	GAAAAGAGTATGAGGCATCTACGGAAGTACAAAAGAAGATTGTTAATGCTGCATACATTA
EXP_CD630_490001_495000_s_PSO-60-3684	CD0419		conserved hypothetical protein	4547	CAGGCTGGTGTGCCATGTGGGTATCACAGGTCTATCAAAATGCAGGACTTGGATATATAG
EXP_CD630_490001_495000_s_PSO-60-3614	CD0419		conserved hypothetical protein	4548	CTGTGATATGTACCGAAACTATACCTTTACATCAGACAGGTCAAAGCTAAAAGTGGGAAT
EXP_CD630_490001_495000_s_PSO-60-3501	CD0419		conserved hypothetical protein	4549	GTCATGTAGGTATTTACATTGGAGATGGAAAAGTGATTGATAACATCGGTCGAATAAGAG
EXP_CD630_490001_495000_s_PSO-60-3343	CD0419A		hypothetical protein	4550	AAAAGGAACTGATAGCAGTAAAAAACAGAATAAAAAAGTTAAAGGATAAAAAGGCTCTGA
EXP_CD630_490001_495000_s_PSO-60-3242	CD0419A		hypothetical protein	4551	CTTGAAAATGAAGAAATCATAGCCATTTGCAGAAAGAATAACATCACAATCAGCGATTTG
EXP_CD630_490001_495000_s_PSO-60-3171	CD0419A		hypothetical protein	4552	AAACAGACAAAAAGCAGAAATGAAAAAGGAGAAAACAAATGAAAACCAGTTTGAAAAAGA
EXP_CD630_490001_495000_s_PSO-60-3081	CD0420		putative cell surface protein	4553	TAATTGTAAGTATTAGTTGTATTTTAGGTCTTTGGACGGTTGTTTATGCACAGGAGCAAA
EXP_CD630_490001_495000_s_PSO-60-2997	CD0420		putative cell surface protein	4554	AAGCTGTTCAAACGGAAGTTGAAGTAAATGTAAGGTATATCTTTGAAGATGAAAAGGTCT
EXP_CD630_490001_495000_s_PSO-60-2842	CD0420		putative cell surface protein	4555	CTGTTTTATGAGGTAAAGGGAGATGGAAAAGATGAGATTATACGTAAGATAGCAAAGATA
EXP_CD630_490001_495000_s_PSO-60-2818	CD0420		putative cell surface protein	4556	GGAAAAGATGAGATTATACGTAAGATAGCAAAGATAGAGGTTAAGAATAAGGAAACGCAG
EXP_CD630_490001_495000_s_PSO-60-2717	CD0420		putative cell surface protein	4557	GGAAGATAAGGGAACGCAGACAGAGCTTTCTAAAGACGATATTTCAAAAATAGAAAAAGA
EXP_CD630_490001_495000_s_PSO-60-2594	CD0420		putative cell surface protein	4558	AAGTGATAAGCAAAAGAATAAAATTAAAGACCTTGAAGATGAAATTGATAGCCTGAAAGA
EXP_CD630_490001_495000_s_PSO-60-2509	CD0420		putative cell surface protein	4559	AAGGACTTATCAAAAGATATGAAAAAGGAAATAGATAAGCTGACGGAAAAGGTGAAAGAG
EXP_CD630_490001_495000_s_PSO-60-2408	CD0420		putative cell surface protein	4560	ATCACAATCAGTTACACCGATTAGTCCTATTTCCGGAATTAAGACAAGTTCAGGTATTTC
EXP_CD630_490001_495000_s_PSO-60-2288	CD0420		putative cell surface protein	4561	CTCAGGTAATACTACAAAGGATACCGGTAAAGGCAAAACGGAAGTAAAGGAGAAAGAAAA
EXP_CD630_490001_495000_s_PSO-60-2159	CD0420		putative cell surface protein	4562	GTCTGCAAGTAAGAGTGTAAACACCAACAAGGGAGTAGCTTCATCTCCGTCAAAGGCGAG
EXP_CD630_490001_495000_s_PSO-60-2096	CD0420		putative cell surface protein	4563	ATCCGTTACGGAGAATAAAGATAATGCAAATAAGGAGTATCCGATTCATCATGGAGATAG
EXP_CD630_490001_495000_s_PSO-60-2005	CD0420		putative cell surface protein	4564	GCAGATGCAAGGCAGTTTATTACCTTTCAAACGAAAAACGGTAAGACTTTTTATTTAATC
EXP_CD630_490001_495000_s_PSO-60-1842	CD0420		putative cell surface protein	4565	TAGTAAAAGAAGAACCTGTTAAGGAAGAAGTGAAGCCTGAGAAGAAGGACGAAAAGAGTA
EXP_CD630_490001_495000_s_PSO-60-1803	CD0420		putative cell surface protein	4566	AGAAGAAGGACGAAAAGAGTAATTTAGGAACTTATATTATTTTGCTTCTTGTAGTAGGTG
EXP_CD630_490001_495000_s_PSO-60-1648	CD0420/1			4567	GAATCTGAAAGCGAGGAAGAAATAAATGATGCAGATGAAGTAGAAGATGAAGAATAAACG
EXP_CD630_490001_495000_s_PSO-60-1546	CD0420/1			4568	GAGTAACATCTTTCGCCCTATTTTGATTTATAACAGGAGGAAAACACAGATGAAGTTAGT
EXP_CD630_490001_495000_s_PSO-60-1456	CD0421		putative DNA topoisomerase	4569	CATTGCAAAGGTTATTGGAGTAAATAAAAAGAAAGACGGATATTATGAAGGAAACGGATA
EXP_CD630_490001_495000_s_PSO-60-1390	CD0421		putative DNA topoisomerase	4570	GAGCTGGTGCGTTGGACACCTAATTCAAATGGCAAATCCGGATGCTTATGATGAAAAGTA
EXP_CD630_490001_495000_s_PSO-60-1248	CD0421		putative DNA topoisomerase	4571	AACATCCTTAAAAAGCTGATGAATGATAAAGAGATTGATACGGTTATCAACGCTTGTGAT
EXP_CD630_490001_495000_s_PSO-60-1176	CD0421		putative DNA topoisomerase	4572	GGAGAAAGCATTTTTAGATTGGTATATAACGAAGCTAAATGCAAAAAGAAGATGAAACGC
EXP_CD630_490001_495000_s_PSO-60-1087	CD0421		putative DNA topoisomerase	4573	CATTAAAGAGGGCTTTGATAATCTAAAAGACGGAAAGGGCTATGACAATCTCTTTGAATC
EXP_CD630_490001_495000_s_PSO-60-962	CD0421		putative DNA topoisomerase	4574	TATATAAGCAAAATTACAGTGTAGGAAGAGTGCAGACACCGACTCTTGCCATGATTGTAA
EXP_CD630_490001_495000_s_PSO-60-878	CD0421		putative DNA topoisomerase	4575	TCAAGAAAGAGAAATACTATACAGTGGAGCTATCTATGAATGGTTTTACACTATCAACGG
EXP_CD630_490001_495000_s_PSO-60-754	CD0421		putative DNA topoisomerase	4576	CACTGATGTTATTCAGAAAGAGAAAATAACAAATCCTGATTTACCTTTTGACCTGACAAC
EXP_CD630_490001_495000_s_PSO-60-651	CD0421		putative DNA topoisomerase	4577	CAGACACTTGACTATGCTCAAAGCCTGTATGAAAAGAAACTGATTACTTATCCAAGAACG
EXP_CD630_490001_495000_s_PSO-60-573	CD0421		putative DNA topoisomerase	4578	GAGGATATGATTACAAGTACCATCAATAACATTTTGGGCAAAAATGACTTTGATACAGGG
EXP_CD630_490001_495000_s_PSO-60-472	CD0421		putative DNA topoisomerase	4579	CCACGCTATTATTCCGACAATCAGTTCATTAAAGGAAGATGTTTCTAAGCTTCCTCTAAG
EXP_CD630_490001_495000_s_PSO-60-367	CD0421		putative DNA topoisomerase	4580	TGTAGGTTATCCACTTATTGAAAATACAACAAAGATTGTAGCTTCATTTGACGGTTTTGA
EXP_CD630_490001_495000_s_PSO-60-284	CD0421		putative DNA topoisomerase	4581	TTAAGGATGAAGGCTTTAGCAAATACCTTAAAGAATACAAATCAAAAAAGAATGAAGATG
EXP_CD630_490001_495000_s_PSO-60-168	CD0421		putative DNA topoisomerase	4582	AAAGAAAAATTTACCAAACCTCCAAAACACTTTACGGAAGATACTCTCTTAAAGTCTATG
EXP_CD630_490001_495000_s_PSO-60-42	CD0421		putative DNA topoisomerase	4583	GCAACAAGGGCAGGGATTATCGAAAATCTAATTTATAAGGGATTTGTAGAAAGAGATAAG
EXP_CD630_495001_500000_s_PSO-60-4904	CD0421		putative DNA topoisomerase	4584	GCGAAGTGGGAAATGGAATTATCTGATATTGCTCAGGGTAAATCATCTAAGAAAGAATTT
EXP_CD630_495001_500000_s_PSO-60-4742	CD0421/2			4585	GCAAAGTAATCAATTTAATGATTGAGAGGTGATTATATGTCTAAAATAAATGTTGAAGGT
EXP_CD630_495001_500000_s_PSO-60-4659	CD0422		conserved hypothetical protein	4586	AGACAATAGAGATTATATTTCTTTAACGGATATGGTTAGAAATATTGAGAACGGTTCTGC
EXP_CD630_495001_500000_s_PSO-60-4584	CD0422		conserved hypothetical protein	4587	GCTCAGAAACAAGAATACAATAGAGTTTTTAGGTATTTGGGAAGAAATGTATAACACGAA
EXP_CD630_495001_500000_s_PSO-60-4511	CD0422		conserved hypothetical protein	4588	GAATTCGAGGGAATTAAAAATGAAGCAGGTTTTAACCGTTTTATATTATCGGTCAAGCAA
EXP_CD630_495001_500000_s_PSO-60-4366	CD0422		conserved hypothetical protein	4589	AGTTTGCTTCTTGGGTATCGCCATACTTTAAATTATATTTAATCAAGGAATTTGAACGCC
EXP_CD630_495001_500000_s_PSO-60-4299	CD0422		conserved hypothetical protein	4590	AGAAGAACAAAAGAAGTTAGGATGGGATATTAAGAGAAATTTGGCAAAAATCAATTATAG
EXP_CD630_495001_500000_s_PSO-60-4077	CD0422		conserved hypothetical protein	4591	TAGAGATTATGCGGATATATCACAGCTTGTCTGCCTTTCTAATCTTGAGAATCTTAATGC
EXP_CD630_495001_500000_s_PSO-60-3980	CD0422		conserved hypothetical protein	4592	TTGGAAAAATTAAATGCAATAGCTATTGAACAAATGAAGATACTATCTGAAAGTGAATCA
EXP_CD630_495001_500000_s_PSO-60-3921	CD0422/3			4593	AATTAAAAAATTGAAATAGAGTAATAATATTTGGTATATAGCGAAGGTGATTAGAGTAAA
EXP_CD630_495001_500000_s_PSO-60-3786	CD0423		putative helicase	4594	TAATAAAACAAGATGTTTTGTATAATGAAGCAGAATATCTGAAGCTCCTAAAAGTTGTCG
EXP_CD630_495001_500000_s_PSO-60-3725	CD0423		putative helicase	4595	AAACAATCAAAGGTATGATTTTAGAAGTCAATTAAGTATATATGATAAAAATCCTGAAGC
EXP_CD630_495001_500000_s_PSO-60-3553	CD0423		putative helicase	4596	TATATCTTTGATATAAGCCAGACAGTTTCAAAAAACAGGGATGTCAACGAGGTCAATCTT
EXP_CD630_495001_500000_s_PSO-60-3505	CD0423		putative helicase	4597	GAGGTCAATCTTTGGAGATTTGATAAAGAAGCCCATCAAGATGTCTTAAAGGAAATGATA
EXP_CD630_495001_500000_s_PSO-60-3416	CD0423		putative helicase	4598	CACACTTGAAAACATCTTTTCTTTAAGCAGACTCTACGGTGATGAAAAAATAGATACCTT
EXP_CD630_495001_500000_s_PSO-60-3263	CD0423		putative helicase	4599	GTTAGATTATCCGATGGATAACGAACTTTTAAGAGAAAATTTTCAAAGACTTGATAGTAT
EXP_CD630_495001_500000_s_PSO-60-3177	CD0423		putative helicase	4600	TATCGGATATTAGTGGGAATATTATTGACGAAACCATTCAGAAAAGTAAAGAGCTTGATA
EXP_CD630_495001_500000_s_PSO-60-3119	CD0423		putative helicase	4601	TAAAGAGGTTTTAAGAGGTAAAGAAGCAGAATATAATAAGATTAGAGAAGAAATTGAGGA
EXP_CD630_495001_500000_s_PSO-60-2997	CD0423		putative helicase	4602	GAAATGGAGAGTACGGACGAGATAATAGAGAAAATCAGGGAGAATACGCTAAACAGCTTG
EXP_CD630_495001_500000_s_PSO-60-2808	CD0423		putative helicase	4603	CTGACAGGACACCTGATGGATATTCAGAAACAAGCGATAGAGTTTATGAGAACAGAGAAG
EXP_CD630_495001_500000_s_PSO-60-2694	CD0423		putative helicase	4604	GCGATGATTTCAGCTCTCAAAGAAATGACCATCAAGGAAATGGTAGAAATCTAAAAGATA
EXP_CD630_495001_500000_s_PSO-60-2577	CD0423		putative helicase	4605	CTTATGGACAGATGAGGCTTACTATTCCTCTTAATCAGAAAGAGATAGACACTGTCCTTA
EXP_CD630_495001_500000_s_PSO-60-2474	CD0423		putative helicase	4606	CGAGTTTTCCAAAGAAAAAACAGTAGAAGAATTGGGAGAATACCTCAAAGATATCTTTAG
EXP_CD630_495001_500000_s_PSO-60-2396	CD0423		putative helicase	4607	CATTGATGAAAGAGAAGTATCTTCCTGGTATTCGGATAAAGGTATTCATTTGGCTTATGG
EXP_CD630_495001_500000_s_PSO-60-2283	CD0423		putative helicase	4608	GTAGGATAAATGAACTTCTTGACAGAGGTGAGTTTGCTACAAATGTAGAACTTTCAGAGG
EXP_CD630_495001_500000_s_PSO-60-2207	CD0423		putative helicase	4609	GGATAGAATTTCAGAATCCTTATGGTATCTAACGCACGATTTAAGCGAAGAAGGAATAGA
EXP_CD630_495001_500000_s_PSO-60-2108	CD0423		putative helicase	4610	TCCGGAAGAAACGAAAAGATTATCTGAAGCATTAAAAAATCCTGAATATCTGAAAGAAAC
EXP_CD630_495001_500000_s_PSO-60-2000	CD0423		putative helicase	4611	TGTACTAAGGTTTCATTATCACAAGGTTGATAGCCTTTATCAAAGACTCAAGGAACTTGA
EXP_CD630_495001_500000_s_PSO-60-1908	CD0423		putative helicase	4612	CAGAACTTACGAAGGTAAAGCCTTTTATTACAGAAGATGAAGTCCTTGAAAGCCTTTCAA
EXP_CD630_495001_500000_s_PSO-60-1802	CD0423		putative helicase	4613	TAAAGAAAATCATACTTTGCAGGAAAAAGCCAATTTCCTAAAAGACGAATATGGAATCGG
EXP_CD630_495001_500000_s_PSO-60-1696	CD0423		putative helicase	4614	CACGATGCAAAGGGACTTAAATTACAGAAAAATGATTGTAATGATGTGTTTCTTACTTGG
EXP_CD630_495001_500000_s_PSO-60-1592	CD0423		putative helicase	4615	CTATATTGAAGAAACGGAAATAGGAAGTAAGTCAGAGATAGAAGAATCAAAAGCACCACA
EXP_CD630_495001_500000_s_PSO-60-1342	CD0423		putative helicase	4616	CTTGTGCTTGGGATTGAGCCTGAATGGGGATATTTTAATCTTGAGGAGTTGAAAGAACTA
EXP_CD630_495001_500000_s_PSO-60-1271	CD0423		putative helicase	4617	GCTCATTTTAGAAGATTTTCCAAAGACCTTTAGAGAACTTAAAGACAGTGAACTTAAAAA
EXP_CD630_495001_500000_s_PSO-60-1186	CD0423		putative helicase	4618	TTTGTCTTTAATGGAGAACTTAGCTTTGAAAATAAAGCAGAGCTTGAAGCACCTGAAGAA
EXP_CD630_495001_500000_s_PSO-60-1074	CD0423		putative helicase	4619	TCAAAGAAAGAGAAGAAGTAGAACTGAATGAAAAAGAGGACAGCCTTTTAGAAGAGTTTG
EXP_CD630_495001_500000_s_PSO-60-994	CD0423		putative helicase	4620	GTCTATTTTAATCATGAAGAATATAAAGTCAGAGAAATTTCTAAAAATGAAATCACAGGA
EXP_CD630_495001_500000_s_PSO-60-898	CD0423		putative helicase	4621	AACCATCAAATTCCGATTGTAGACTTTACAGATAATGAGGACTTGTTGAATAAAATAAGT
EXP_CD630_495001_500000_s_PSO-60-645	CD0423		putative helicase	4622	TTGAAAACCTGACATATAAACAGCCAGAGCAGACTACTGAAGAAACTCAAATAAGAAAAG
EXP_CD630_495001_500000_s_PSO-60-550	CD0423		putative helicase	4623	CTCCCTGAAAAGTTAAGTCCAAGCGAAAGATTAAATCAAAACCTTGAAGCAATTTCCATG
EXP_CD630_495001_500000_s_PSO-60-474	CD0423		putative helicase	4624	GCAGACAAAGATCGCTTGATAGTACAGCTCAGGAAGTTTTAGCAAGGTATGTAGGCTGGG
EXP_CD630_495001_500000_s_PSO-60-356	CD0423		putative helicase	4625	CTTTCTAAAAGAGAACTTATCGCAGGCAGAATATGAAGCTGCAAGAGAATCTACTTTAAC
EXP_CD630_495001_500000_s_PSO-60-271	CD0423		putative helicase	4626	ATTGATGGAATATATAAGACGCTTTCGGATATGGGATTTAAACAGGGAAACATTTTAGAG
EXP_CD630_500001_505000_s_PSO-60-4903	CD0423		putative helicase	4627	CTTTATCACATCAAGTGGAACAATGGATAAAAAAGATGAAAGCGTAAGAAGGTATCTTGC
EXP_CD630_500001_505000_s_PSO-60-4780	CD0423		putative helicase	4628	AACAGAAGTAACTTCAGATATTATCTTCCTAAAGAAAAGGGACAGTATCAGAGAAAGGGA
EXP_CD630_500001_505000_s_PSO-60-4703	CD0423		putative helicase	4629	TTGCTGAAGATGAAAAGGGGTTTGTATATAATAAATACTTTGTCGATCATCCTGAACAGG
EXP_CD630_500001_505000_s_PSO-60-4548	CD0423		putative helicase	4630	GCAAGTGAAGAAATATCCAAAGGATCAACTTATGAAGAAATAGAGCTTTTAGATGATGAA
EXP_CD630_500001_505000_s_PSO-60-4514	CD0423		putative helicase	4631	AAGAAATAGAGCTTTTAGATGATGAAATTACTTCAGTTCCTGCAACGGATGATGTCAAAA
EXP_CD630_500001_505000_s_PSO-60-4391	CD0423		putative helicase	4632	AAGAAGTAACGGAGAAAAATAAGGAAAAGATTAAGGACTATCTTGAACTGAATACTGCCC
EXP_CD630_500001_505000_s_PSO-60-4260	CD0423		putative helicase	4633	AATGAAGTCTATGACAACTTTTCAAAGAAGCATGGCTTTATAAATAATTTAAGCAATACC
EXP_CD630_500001_505000_s_PSO-60-4231	CD0423		putative helicase	4634	GCATGGCTTTATAAATAATTTAAGCAATACCAGAGCCTTAAAAGAGGATAGCAATTTCCC
EXP_CD630_500001_505000_s_PSO-60-4042	CD0423		putative helicase	4635	GCTATCTATGTCTGAAAAAGGTTATGTGGACTTTGACTATATGGGAAGTCTTACAGGAAA
EXP_CD630_500001_505000_s_PSO-60-4014	CD0423		putative helicase	4636	GACTTTGACTATATGGGAAGTCTTACAGGAAAAGACAGACCAACGTTGATAGAAGAATTA
EXP_CD630_500001_505000_s_PSO-60-3925	CD0423		putative helicase	4637	AGAACAAAACTTTTATAGACCGTTATCCTTTAACCTCGAAGATGGAGATTTACCTTTTGC
EXP_CD630_500001_505000_s_PSO-60-3824	CD0423		putative helicase	4638	CAAAAGACGAGTACCTATCAGGAAATATCAGAGATAAGATTGCGATTGTTGACAGTTATC
EXP_CD630_500001_505000_s_PSO-60-3714	CD0423		putative helicase	4639	GAAGATGGCAAAGAAAAAGAACTGATAAGCTATGAGATGAACCGATTGGAATACCAAAAG
EXP_CD630_500001_505000_s_PSO-60-3600	CD0423		putative helicase	4640	CGTCTTGGAGCAACTTGGATACCGATAAAAGATATTGAAAAGTTTATCTTTGAAACACTG
EXP_CD630_500001_505000_s_PSO-60-3525	CD0423		putative helicase	4641	GCAAGATGGGATATTAAGGTTAAATTTTCAAATCTCACAAGCGAATGGAATATTGAGGGA
EXP_CD630_500001_505000_s_PSO-60-3407	CD0423		putative helicase	4642	ATGCCTATAAGCTGATTGAAGATGCCCTAAATTTAAAAGAAACAAAGGTATTTGACCAGA
EXP_CD630_500001_505000_s_PSO-60-3272	CD0423		putative helicase	4643	TTCTAAAAGAAGAATTTAAGAATTGGATATTTAGTGATCAGGAAAGAAGAAACAGGCTTG
EXP_CD630_500001_505000_s_PSO-60-3047	CD0423		putative helicase	4644	GAAGTGGTAAGACTTTTGAAATGGTAGCTTCCGCAATGGAAAGTAAAAGACTTGGAATGT
EXP_CD630_500001_505000_s_PSO-60-3013	CD0423		putative helicase	4645	AATGGAAAGTAAAAGACTTGGAATGTGCAGTAAATCTCTTTTTGTCGTTCCGAATCACTT
EXP_CD630_500001_505000_s_PSO-60-2872	CD0423		putative helicase	4646	GAAAAACAGAAAAAGATTTATCGGTAAAATTGCCACAGGAGAGTATGATGCCGTTGTCAT
EXP_CD630_500001_505000_s_PSO-60-2778	CD0423		putative helicase	4647	AAGGAATATCAGGAGAAACATATTCAGGATCAGATTGATGAAATCATTAACTATGTGGAG
EXP_CD630_500001_505000_s_PSO-60-2697	CD0423		putative helicase	4648	CAGAACTTTACAGTAAAACAGCTTGAAAAGACCAAGAAGAAACTTGAAACAAGACTTGAA
EXP_CD630_500001_505000_s_PSO-60-2551	CD0423		putative helicase	4649	TTACAAAAATCTCTATCTCTACACAAAAATGAGGAATGTAGCAGGTATCGGTCAAAGTGA
EXP_CD630_500001_505000_s_PSO-60-2463	CD0423		putative helicase	4650	AAGTGTAGATATATGGATGAAATGACAAATGGTAAAGGGATAGTTTTTGCTACAGGAACG
EXP_CD630_500001_505000_s_PSO-60-2355	CD0423		putative helicase	4651	CAGTATGAAAACCTAAAGAAAAATCACTTGGAGCATTTTGACTCTTGGGCTTCTACTTTT
EXP_CD630_500001_505000_s_PSO-60-2252	CD0423		putative helicase	4652	GGTATAGAGTTAAGACAAGATTTTCAAAGTTTTATAATCTGCCTGAGCTAATGAGTATGT
EXP_CD630_500001_505000_s_PSO-60-2142	CD0423		putative helicase	4653	CCTGAAGCACACTATGAAGTTATTAAGACTTTGTCAAGTGAAGAACAAAAGGAAATCCTA
EXP_CD630_500001_505000_s_PSO-60-2103	CD0423		putative helicase	4654	GAAGAACAAAAGGAAATCCTAAAGAGCCTATCTGAAAGAGCTGATGATGTCAGAAACAAA
EXP_CD630_500001_505000_s_PSO-60-1996	CD0423		putative helicase	4655	TAAGAAACTTGCCTTAGACCAGCGTTTAATCAATCCTCTACTACCCGATAATCCTGACAG
EXP_CD630_500001_505000_s_PSO-60-1908	CD0423		putative helicase	4656	TTTGCCATTTGGGATAAGACTAAAGATGATAGGTCAACACAGCTTCTATTTTCCGATATG
EXP_CD630_500001_505000_s_PSO-60-1808	CD0423		putative helicase	4657	ATATTAGAGAAAAACTTGTTGCAATGGGAATTCCGAAACAAGAAATAGCCTTTATTCACG
EXP_CD630_500001_505000_s_PSO-60-1702	CD0423		putative helicase	4658	TAAGGGAGAAATTCGTATCCTCATGGGATCAACACAAAAAATGGGCGCAGGTACGAATGT
EXP_CD630_500001_505000_s_PSO-60-1575	CD0423		putative helicase	4659	GCAGGAAGAATTGTAAGACAGGGAAATGAAAATAAAGAGGTTAATATCTATCGTTATGTA
EXP_CD630_500001_505000_s_PSO-60-1483	CD0423		putative helicase	4660	GACCATAGAAAATAAGCAGAAATTCATTTCACAGATTATGACTTCAAAAACTCCCGTTCG
EXP_CD630_500001_505000_s_PSO-60-1355	CD0423		putative helicase	4661	CAAAAATCAAGGAAAAGATGGATCTGGATAATGAAGTTACAAAACTTAAAATGCTGGAAG
EXP_CD630_500001_505000_s_PSO-60-1290	CD0423		putative helicase	4662	TTCAAGTCCAATCGTTACAGGTTAGAGGATAAGGTCGCAAAAAACTATCCGGAAGAAATC
EXP_CD630_500001_505000_s_PSO-60-1145	CD0423		putative helicase	4663	CGATTACCATAAAAGACGAGAGAATATTTGATAAAAAGATTGCAGGAGAAAAGCTACTTG
EXP_CD630_500001_505000_s_PSO-60-1073	CD0423		putative helicase	4664	CCGTAAAAATCAATGAAAGTAAGATGATAGGCAAGTATAGAAATATGGATTTAGAGGTCA
EXP_CD630_500001_505000_s_PSO-60-942	CD0423		putative helicase	4665	ACAAGTGCAGACGGTAATATCATAAGACTGGATAATGCCATTGAGAAAATGCCTGAGAAA
EXP_CD630_500001_505000_s_PSO-60-892	CD0423		putative helicase	4666	GCCTGAGAAATTAAATAGACTTGAAGAAAAACTTATCAGCACAAAGGAACAACTGGAAAA
EXP_CD630_500001_505000_s_PSO-60-751	CD0423		putative helicase	4667	GCTCCTTGATATGGGAGAAGTGGAAGAAAAGAGAAATGATAATCCGCTTATAGAAGATAT
EXP_CD630_500001_505000_s_PSO-60-573	CD0423		putative helicase	4669	GATGAAAGGCATGGTATTCAGTATGAACTGAATTTAGAGGATAAGACATGGACTCAGTAT
EXP_CD630_500001_505000_s_PSO-60-443	CD0423		putative helicase	4670	ATATGAAAAATGAAATAGAAATGTCCTCTTTTAGTGATTTAGTTTATGTTGATTCCGAAG
EXP_CD630_500001_505000_s_PSO-60-358	CD0423		putative helicase	4671	TATTGATGATGAAGGAAACTTCTATGATCCACTTGCAAAAGACCTCGATAATGACGGTAT
EXP_CD630_500001_505000_s_PSO-60-153	CD0423/4			4672	AATGAAAGTAAAACAGAAGAAAAGCAAAAAACAAAAGAACAGGAAATTTTAAGATAAGGG
EXP_CD630_500001_505000_s_PSO-60-66	CD0424		putative single-strand binding protein	4673	GGAGATAAAAACATGGATTACAAAGCAATGAGAAATCAAATAGAAGATATGGTAAATGAT
EXP_CD630_505001_510000_s_PSO-60-4908	CD0424		putative single-strand binding protein	4674	CACCGTTAATTTGCTACATGAGGAATTTGACTATATGATTGAAGAATTAAGAGAACAGGG
EXP_CD630_505001_510000_s_PSO-60-4805	CD0424		putative single-strand binding protein	4675	CTTGTCAATATCGTTGGAAATATTGTAGGAAAGGTCGATATAGTTGAAAGGGAGAATAAG
EXP_CD630_505001_510000_s_PSO-60-4724	CD0424		putative single-strand binding protein	4676	GCGAATTTCTCCGTTGTTTCAAAAAATGATGAAGGAGATAAAGTATATCATAATTGTTCC
EXP_CD630_505001_510000_s_PSO-60-4617	CD0424		putative single-strand binding protein	4677	TTTTGTTAAGCTTTTTGGACAAATCAGAACTTCTGTTGATGACAACGGTAAAGAACATAC
EXP_CD630_505001_510000_s_PSO-60-4517	CD0424		putative single-strand binding protein	4678	GAACAGATGAAAGGGCAAGAAGAAAAGAAAGAGTCTGTACTTGGAGCTATCAAAAAATAT
EXP_CD630_505001_510000_s_PSO-60-4435	CD0424/5			4679	CTAAAGAAAAGAAAGAAACATCAAAAGAAGCTGAGAGATAAACTTATGGTCGGTGTGGTC
EXP_CD630_505001_510000_s_PSO-60-4326	CD0425		putative mobilization protein	4680	TTATCTCTCCATCTCCTTACCCATATAAATTCCGTAATTTTTTCGTATCTTATAAAGCTC
EXP_CD630_505001_510000_s_PSO-60-4228	CD0425		putative mobilization protein	4681	GGCTATTCTTTTTTTCTTGTAATTTATCAAGCTCAGCTAAAATATCCTTTGAATTTGGGA
EXP_CD630_505001_510000_s_PSO-60-4116	CD0425		putative mobilization protein	4682	CTGAGCTTTGTACTCTTCAAAAAATGCCTTGTCAGATGGATTAGCCTTATATTCCTTGTA
EXP_CD630_505001_510000_s_PSO-60-3944	CD0425		putative mobilization protein	4683	GCTGTTTGGATATACTCATCAAGCTGTTTAACGGATTTAATGCCATGTTCTCTGATATAA
EXP_CD630_505001_510000_s_PSO-60-3917	CD0425		putative mobilization protein	4684	TTAACGGATTTAATGCCATGTTCTCTGATATAAATAACAGACTCAGCCATTGTATGAAGG
EXP_CD630_505001_510000_s_PSO-60-3756	CD0425		putative mobilization protein	4685	CTTGATAAACTCTCTTTCTGCAATTCGTTCTTTTAATCTTTCTTCGGTATAATCTTCTCC
EXP_CD630_505001_510000_s_PSO-60-3642	CD0425		putative mobilization protein	4686	CTTACCGTATTTGATTTCATAGCCAAGATCAGCCATCTTCTTTAAAAATTCGTCCCAGTC
EXP_CD630_505001_510000_s_PSO-60-3609	CD0425		putative mobilization protein	4687	CATCTTCTTTAAAAATTCGTCCCAGTCCTTTGACTGTTTTATCATTCTGTCAATGTCAAA
EXP_CD630_505001_510000_s_PSO-60-3444	CD0425		putative mobilization protein	4688	AATGACGGATAGGTTATTTTCTTTGCATAGCTTATCGCTTTGACAACAGATTTGATGATA
EXP_CD630_505001_510000_s_PSO-60-3363	CD0425		putative mobilization protein	4689	GCATCTACCCGTTACCATATTTACATTGTTGAATATGATGTGATTGTGAATATGTCCTTT
EXP_CD630_505001_510000_s_PSO-60-3291	CD0425		putative mobilization protein	4690	AGATAAGACAAATTCATACTCATTTTTTAATATCTTTTTACACAGCTCCATGCCAATCTG
EXP_CD630_505001_510000_s_PSO-60-3215	CD0425		putative mobilization protein	4691	GTAGTTTCTCCCGGTAAAAAGGATTGAATAAGATGCCTTGCAAGAACATTTCCCTTTGTT
EXP_CD630_505001_510000_s_PSO-60-3056	CD0425		putative mobilization protein	4692	ACAATGTAGTCGATAGCAAGATTAAGAGTTGATTTTATGGGATGTATTTTTGTAATAGCC
EXP_CD630_505001_510000_s_PSO-60-2952	CD0426		putative mobilization protein	4693	TGAATTTGCCATAGCTCTTTTGAGAAATGTTCAATTTGTTTTTTCATATCATTGATGTCC
EXP_CD630_505001_510000_s_PSO-60-2813	CD0426		putative mobilization protein	4694	GTAGATCTCTGAAAGGCTCTAAATCAACTTGATAAATCTCTTTTTCTAAAACGCACTTGC
EXP_CD630_505001_510000_s_PSO-60-2699	CD0426		putative mobilization protein	4695	GAGTCTTTTCTTCTTCAGTTAATTTAATTTCAAGTCGTTCATTTCGTATCCTATTTGCCA
EXP_CD630_505001_510000_s_PSO-60-2412	CD0426/7			4698	AAACTTGACTTATTGACATATAGAATATAGAATAAAATAAATAATAATTGATATATAGAA
EXP_CD630_505001_510000_s_PSO-60-2313	CD0427		putative DNA-binding protein	4699	GACTCAAAGAGGAACGAATAAATTTTGGAATATCTCAAAAAGAACTTGCTCAACTTGTTG
EXP_CD630_505001_510000_s_PSO-60-2181	CD0427		putative DNA-binding protein	4700	TCTGTGAGGTGTTAGAAAAACGAGTTGAAGATGTTTTTTATTTGTGTGAGATGATTGAAA
EXP_CD630_505001_510000_s_PSO-60-2099	CD0427/8			4701	AGCGGTGTTTTAATTTATTAAATCTGATATATATAATAATTTTTAAATAAAAGTGAGGTG
EXP_CD630_505001_510000_s_PSO-60-1980	CD0428		AraC-family transcriptional regulator	4702	TGACATGAACGAATTAGGACATAAGAAAATTTATAAACTTAGCAATGAAACGGGTACAGG
EXP_CD630_505001_510000_s_PSO-60-1909	CD0428		AraC-family transcriptional regulator	4703	GCTATAATTTAATAGATGGTTTTACTTTGTCTTATAACAATTTAAACATGGAATCTTCGC
EXP_CD630_505001_510000_s_PSO-60-1776	CD0428		AraC-family transcriptional regulator	4704	AAAAAGTAATGAAAGAGCATTCGTAGGGAAAGGTGATTTTAGTGTTGTGGATTTAGGAAA
EXP_CD630_505001_510000_s_PSO-60-1699	CD0428		AraC-family transcriptional regulator	4705	CGAGCATACCTATGAAACGATATATTGGATTGACTGTATTTATAGATATAAAAATTGCCC
EXP_CD630_505001_510000_s_PSO-60-1543	CD0428		AraC-family transcriptional regulator	4706	CAAGAAAAGAAATAAACCATATATTAAACGAATTATATACGGTTAGTGAGGACATTCGCA
EXP_CD630_505001_510000_s_PSO-60-1505	CD0428		AraC-family transcriptional regulator	4707	ACGGTTAGTGAGGACATTCGCATATCATATTCTATTATCAAAATCATTGAGTTGTTACTT
EXP_CD630_505001_510000_s_PSO-60-1343	CD0428		AraC-family transcriptional regulator	4708	CCATTTGATAAATATTCTATTTCTGAACTTGCAAAACAGTATGCGATTTCTGAATCCAGT
EXP_CD630_505001_510000_s_PSO-60-1273	CD0428		AraC-family transcriptional regulator	4709	GCTTCATGCATTTAACAGGACAATCTATTGGAAGTTTTATAAAAAATACTTGTTTGGAAG
EXP_CD630_505001_510000_s_PSO-60-1183	CD0428		AraC-family transcriptional regulator	4710	ATATTACGATAGGGGAAGTTGCTGATTTTGCAGGATATTTAAATCCGAGTAAATTTGCTT
EXP_CD630_505001_510000_s_PSO-60-977	CD0428/9			4711	GGATTAATGCCAATAAGTTAGCCATGTCTAATATTTTAAAAAGGAGAAGAAGATGTCAGA
EXP_CD630_505001_510000_s_PSO-60-893	CD0429		putative membrane protein	4712	TGTAACAGTTGCAATTATGATAGCATTATTTTTTGCTATTTCGATTGTTATTGGTATGGG
EXP_CD630_505001_510000_s_PSO-60-745	CD0429		putative membrane protein	4713	AGAGTCAATAAGCATGGACTACTATTTATTTGGATTTTAATTTATGGTTTGATAACAGCA
EXP_CD630_505001_510000_s_PSO-60-643	CD0429		putative membrane protein	4714	GCAATTATATGTGAACTTACAATGATTGGAAAGAATACTTATAGAAATCCAATTAGAAAC
EXP_CD630_505001_510000_s_PSO-60-560	CD0429		putative membrane protein	4715	AATAGGAATGTTTCTTGGTATAGGGGTACCTTGTTGGATTGCATGGGAAAGCTATCAAAA
EXP_CD630_505001_510000_s_PSO-60-442	CD0429		putative membrane protein	4716	TCTTCACCATCATTGATATTAGTAGGAGTAGCTGTAACAGTTATTTTATCTGCATTAGGA
EXP_CD630_505001_510000_s_PSO-60-343	CD0429/30			4717	AAGGCGGGTATATTAGATTAATGCTATGGAACAGAAAATGAGAAAAATAGACAGTCTTGG
EXP_CD630_505001_510000_s_PSO-60-268	CD0430		putative membrane protein	4718	ACTCTTAACTCTGATTTCCTGTACAGTATCTATTTTTACAAAAGATTACTATATGCATGC
EXP_CD630_505001_510000_s_PSO-60-147	CD0430		putative membrane protein	4719	TTTTATGTTGTGATATATACTTTTACAGCATTTTGGCTTTTAGAAATGATTCCTAAAGGG
EXP_CD630_510001_515000_s_PSO-60-4923	CD0430		putative membrane protein	4720	ATTTATTCCAACAATATCAGGAGAATTTAAAACCATTAGAGAAGCAATGCGAGTTAGAGG
EXP_CD630_510001_515000_s_PSO-60-4826	CD0430		putative membrane protein	4721	TTACAAACAATGGAATATGCAGTCGTTCCTTTAATCTTTCGGTCAATAAAGGTTGGAGAT
EXP_CD630_510001_515000_s_PSO-60-4713	CD0430		putative membrane protein	4722	TAGTTATTATGAAACAAAATTTACAAAAGTAGATGTCATTATTTTATTTATTAGTATTTG
EXP_CD630_510001_515000_s_PSO-60-4572	CD0431		ABC transporter, ATP-binding protein	4723	CGAGGAAATGACAAGCAATTAACCGATATTAATTTAACTATTTTAAGTGGACAATGTTTG
EXP_CD630_510001_515000_s_PSO-60-4447	CD0431		ABC transporter, ATP-binding protein	4724	ATCATTTTATCAGGGATATTTAGATGGGGATGTGTTCATTGATGATAAAAACTTAGGGGA
EXP_CD630_510001_515000_s_PSO-60-4372	CD0431		ABC transporter, ATP-binding protein	4725	AATAGGTTCTTTTGTTGGAAATGTGTTTCAAGATCCGAGAAGTCAATTTTTTGCTAATGA
EXP_CD630_510001_515000_s_PSO-60-4280	CD0431		ABC transporter, ATP-binding protein	4726	ATTTAGGTCTATCACATAATGAAATAGTCGATAGAGTTCATAAGTCTGCTAAAGAGATGA
EXP_CD630_510001_515000_s_PSO-60-4144	CD0431		ABC transporter, ATP-binding protein	4727	TAAGGCTATGCAACCTGATATTTATGTATTGGACGAACCATCTGCAAATTTGGATTTAAA
EXP_CD630_510001_515000_s_PSO-60-4112	CD0431		ABC transporter, ATP-binding protein	4728	ACGAACCATCTGCAAATTTGGATTTAAAATCAACTTACCAATTTGCAAAACTGATTCAAA
EXP_CD630_510001_515000_s_PSO-60-3950	CD0431		ABC transporter, ATP-binding protein	4729	AGAAAAATTATACATCTGATGAGTTTAATAATATAAGTTCAAAAGAGTTAAATGATATAG
EXP_CD630_510001_515000_s_PSO-60-3886	CD0431		ABC transporter, ATP-binding protein	4730	ACGCTCATTGCATTTTGAAGATATTTTTTTAGATGGTTTTACGAATCAGAGTACTCAAGG
EXP_CD630_510001_515000_s_PSO-60-3742	CD0431		ABC transporter, ATP-binding protein	4731	CAATGAAATTATTGCCCTAATTGGTTCTAACGGTGTAGGTAAAAGTACATTAGGTAAAAT
EXP_CD630_510001_515000_s_PSO-60-3690	CD0431		ABC transporter, ATP-binding protein	4732	GGTAAAATTTGCTCTGGACTTCAAAAGGAAACATCAGGAGAAATATTTTTAGAAGACAAA
EXP_CD630_510001_515000_s_PSO-60-3588	CD0431		ABC transporter, ATP-binding protein	4733	CCTCAAGATCTTGATTCTCAATTATTTGGAGAAGATTTAGTAGATGAACTTGTTACGGGA
EXP_CD630_510001_515000_s_PSO-60-3442	CD0431		ABC transporter, ATP-binding protein	4734	AACTTTATCCGGAGGTCAGAAACAAAGATTGGTTTTAGGTGTAGCGATGATGCGAAATAT
EXP_CD630_510001_515000_s_PSO-60-3359	CD0431		ABC transporter, ATP-binding protein	4735	CTACATCAGGTTTGGATTATGGAAGTATGGAACAAGTCGCAAATCTAATTAGAGAGCAAA
EXP_CD630_510001_515000_s_PSO-60-3323	CD0431		ABC transporter, ATP-binding protein	4736	TCGCAAATCTAATTAGAGAGCAAAGGGACTTGGGAACAAAATTTTTGATTATTTCACATG
EXP_CD630_510001_515000_s_PSO-60-3161	CD0431/2			4737	CAATGGGATATGAGAGGTGATACCATGGATGTGATGAAAAAGCATGTAGGACAAATAATT
EXP_CD630_510001_515000_s_PSO-60-3045	CD0432		ABC transporter, ATP-binding/permease protein	4738	GGTAGCAAATATTGTAACGCAAATAGCAAATGGCAGTACAGACTTTATGGTTTTTAGTAA
EXP_CD630_510001_515000_s_PSO-60-2963	CD0432		ABC transporter, ATP-binding/permease protein	4739	GGATTGGTTGGAAGTGTAGCATTTCATACATTATCAACATTGATTTCACATAATTTAGCA
EXP_CD630_510001_515000_s_PSO-60-2902	CD0432		ABC transporter, ATP-binding/permease protein	4740	TTTGTGTTATTGAAGATTCAAGAAAAAAATTAGCAAAGAAATTTAGCAAACTTCCAATGG
EXP_CD630_510001_515000_s_PSO-60-2764	CD0432		ABC transporter, ATP-binding/permease protein	4741	CCCACGTTATTCCTGAAGTCATTGCAAATATCATTATCCCTATTGTTTTATTAATCAGTA
EXP_CD630_510001_515000_s_PSO-60-2689	CD0432		ABC transporter, ATP-binding/permease protein	4742	GGAGAATAGGTCTTGCCAATCTCATAACATTACCATTAGGTTTGTTATTTTCAATGCTAA
EXP_CD630_510001_515000_s_PSO-60-2617	CD0432		ABC transporter, ATP-binding/permease protein	4743	ATGAAGAAAAATCAAAACGCTATCAAGAAGCATCTAAAAATATGAATACCACAGTTGTTG
EXP_CD630_510001_515000_s_PSO-60-2501	CD0432		ABC transporter, ATP-binding/permease protein	4744	GATAAATTTGTAAATGCAGTTGAAGGAAATAAAAATAGTATGCTGGATTGGTATCTAAGC
EXP_CD630_510001_515000_s_PSO-60-2405	CD0432		ABC transporter, ATP-binding/permease protein	4745	CCATCAACTTTAATATTTGTACTTCCAACTTCCTTATTTTTATTCATGAAAGGAACTGTT
EXP_CD630_510001_515000_s_PSO-60-2247	CD0432		ABC transporter, ATP-binding/permease protein	4746	AGTGGTCATTGAGGAGATAAAAGATGTTATGAAACTTCCTGAACTTGAAAGAGGAAATAC
EXP_CD630_510001_515000_s_PSO-60-2047	CD0432		ABC transporter, ATP-binding/permease protein	4747	GAAAATCGACTTTGGCAAAATTGATTGCAGGTTTTTGGAATATTGATTCCGGAAAAATAA
EXP_CD630_510001_515000_s_PSO-60-1999	CD0432		ABC transporter, ATP-binding/permease protein	4748	CCGGAAAAATAAGCATTGGGAATGTAGATTTAAATGATATTTCTCTTGAAAGAAACATGG
EXP_CD630_510001_515000_s_PSO-60-1904	CD0432		ABC transporter, ATP-binding/permease protein	4749	TTCCAAAAAAGTATAGTTGACAATATGAGAATGGCAAAATCTGATGCAAGCATTGAAGAA
EXP_CD630_510001_515000_s_PSO-60-1742	CD0432		ABC transporter, ATP-binding/permease protein	4750	GGAGAAAGACAGAGAATAACCATTGCAAGAGCTTTACTAAAAGATAGCCCGATTGTCCTT
EXP_CD630_510001_515000_s_PSO-60-1643	CD0432		ABC transporter, ATP-binding/permease protein	4751	GCTGAAATACAAAAATCTCTTGATGCTTTGGTAAAAGATAAGACTGTTATTATGATTGCT
EXP_CD630_510001_515000_s_PSO-60-1603	CD0432		ABC transporter, ATP-binding/permease protein	4752	AGACTGTTATTATGATTGCTCACAGACTTTCAACGATTATTCATGCGAATAAAATTATTG
EXP_CD630_510001_515000_s_PSO-60-1496	CD0432		ABC transporter, ATP-binding/permease protein	4753	CTTCAAAGTAGCGACACCTACTCCAAAATGTGGAATGCACATAACAGCGTGTACTTAAAT
EXP_CD630_510001_515000_s_PSO-60-1405	CD0433		ABC transporter, ATP-binding/permease protein	4754	AGAAACTGTATAGTATTGCAGGAAAAGAGTCGCAAAAATTAAGCCGAATGATAGTTTTTG
EXP_CD630_510001_515000_s_PSO-60-1261	CD0433		ABC transporter, ATP-binding/permease protein	4755	AAAAAGAAGTAGTTATGAATGATGTCTATATAGTATTTGGAATAGCTGTGCTTAGTGTTG
EXP_CD630_510001_515000_s_PSO-60-1142	CD0433		ABC transporter, ATP-binding/permease protein	4756	TTGGGTGCAGAAAATAGACTGTATATTGGAGATAAGCTAAAGCAAGTAAATATGGGATAC
EXP_CD630_510001_515000_s_PSO-60-1045	CD0433		ABC transporter, ATP-binding/permease protein	4757	TAACAAGCGTAATAGGAGAACTGGAAACAGTAGGTGTCAATATCATTGAAATGATGTTTG
EXP_CD630_510001_515000_s_PSO-60-991	CD0433		ABC transporter, ATP-binding/permease protein	4758	TGTTTGTAGGAATAATACAGACTGTTATTATGGCATGTTTTATGTTGCCTTTTGATTTCA
EXP_CD630_510001_515000_s_PSO-60-861	CD0433		ABC transporter, ATP-binding/permease protein	4759	GGATCAACTAACCAAGAAATTGCAAAAATTGAAGGTAGAATTAAATGCAAACACTTTAGA
EXP_CD630_510001_515000_s_PSO-60-749	CD0433		ABC transporter, ATP-binding/permease protein	4760	CTTGGAGATTTGGAAAACAGCATCAGTGATAACAAAAAAGGATACTTTAATGTTGAAAAA
EXP_CD630_510001_515000_s_PSO-60-670	CD0433		ABC transporter, ATP-binding/permease protein	4761	TGATTTTTCTTCTTGTGTTCAAATTAGGTATGTGTGCAATTATTTTAAGTTCCATTGTGA
EXP_CD630_510001_515000_s_PSO-60-587	CD0433		ABC transporter, ATP-binding/permease protein	4762	CCGTATAAAACAGTAATGCTCATTGTTTCGAGTTTTATCGTTTTTGCAGGTTTTGAGATG
EXP_CD630_510001_515000_s_PSO-60-485	CD0433		ABC transporter, ATP-binding/permease protein	4763	CTTGATGCGATTACAAAACTTAGAGATATAAAAACAATTAGTGAGGGACAGAAAGTAACA
EXP_CD630_510001_515000_s_PSO-60-392	CD0433		ABC transporter, ATP-binding/permease protein	4764	GATTTTTCCTATGATGATAAAAAATTATTTCAGGGTGTAAGTGCCTTTATACCGTCAGGG
EXP_CD630_510001_515000_s_PSO-60-268	CD0433		ABC transporter, ATP-binding/permease protein	4765	GGTTTTGGGATGTGGATAGTGGTGAAATAATCATTGATGGTACGAATGTAAAGGATTATA
EXP_CD630_510001_515000_s_PSO-60-160	CD0433		ABC transporter, ATP-binding/permease protein	4766	ATTTATTTGATGACACAGTGAAAAATAACATCGCTTTTGGAAATCCTGATGCTACAGATG
EXP_CD630_510001_515000_s_PSO-60-58	CD0433		ABC transporter, ATP-binding/permease protein	4767	TTATTATGGCACTTCCGGATGGATATGAAACCATTTTACAAGAAGGTGGCTCCAACTTAT
EXP_CD630_515001_520000_s_PSO-60-4860	CD0433		ABC transporter, ATP-binding/permease protein	4768	AAGATAAGACTGTAATAGTGATTGCCCATAAACTTGAAACAATTAAGAGTTCTGATCAGA
EXP_CD630_515001_520000_s_PSO-60-4762	CD0433		ABC transporter, ATP-binding/permease protein	4769	ACTCATGATGAACTGATGAAATCATCTTCAATATATAAAAAGTTTATAGAACAAAGAGAA
EXP_CD630_515001_520000_s_PSO-60-4668	CD0433/4			4770	GGAGCTATAGAGTGAAACAAGAGATGAAAGAACAATTACTAACTAAAAGACCGATAGATT
EXP_CD630_515001_520000_s_PSO-60-4604	CD0434		putative drug/sodium antiporter	4771	ATTTCAGCTATCTATTCCAGCGGTTATAGGAATGATAGTTATCGGTCTATATCCCTTGAT
EXP_CD630_515001_520000_s_PSO-60-4524	CD0434		putative drug/sodium antiporter	4772	AAATTATAGGACAAACGGCTATGACAGCTTGTGGTGTTGCAATGCCATTAACATTTTTTA
EXP_CD630_515001_520000_s_PSO-60-4415	CD0434		putative drug/sodium antiporter	4773	CAGAGCAATAGGAAAAGGAGATCAGAAAACTGTCGATAAAATTATGGGGAACTTAATCTA
EXP_CD630_515001_520000_s_PSO-60-4260	CD0434		putative drug/sodium antiporter	4774	CCTATGGCATTAGATACCTTAGAGTAATTTTCATTGGCTCCCTATTTGTGAACTTTACAC
EXP_CD630_515001_520000_s_PSO-60-4148	CD0434		putative drug/sodium antiporter	4775	GATTATGGGGCTTGGAGCTTTGCTGAATATTATTCTTGATCCAATCCTAATGACTGTTAT
EXP_CD630_515001_520000_s_PSO-60-4042	CD0434		putative drug/sodium antiporter	4776	CAGTTTGTTCAAGCTGTTGTAACGATGCACTATTTCTTGAAGAAGAGTAAGGTTGTTAAA
EXP_CD630_515001_520000_s_PSO-60-4030	CD0434		putative drug/sodium antiporter	4777	GCTGTTGTAACGATGCACTATTTCTTGAAGAAGAGTAAGGTTGTTAAAATCCATAGGATA
EXP_CD630_515001_520000_s_PSO-60-3913	CD0434		putative drug/sodium antiporter	4778	ATGCAACTCCTATTCATGATTCAGCAGACAATGCTATATAAAATGGCATTTAAATATGGC
EXP_CD630_515001_520000_s_PSO-60-3753	CD0434		putative drug/sodium antiporter	4779	GAACAAACTTTGGAGCAAAGCAATATGATAGAGTAAGGCAGGCTATGAAAGTATTTTCTA
EXP_CD630_515001_520000_s_PSO-60-3672	CD0434		putative drug/sodium antiporter	4780	CAATTTTTTGGATTCCATCCTTGTTGCTATCAAGTCAGATACTTTCATTGTTTGGAGTAG
EXP_CD630_515001_520000_s_PSO-60-3592	CD0434		putative drug/sodium antiporter	4781	GGAGTTGGTAATTTCAGGCTGTTCTATTCTGTATTTGTTTTGTATGGAGTAATGGTTATG
EXP_CD630_515001_520000_s_PSO-60-3481	CD0434		putative drug/sodium antiporter	4782	GTAATGCTGAGACAATTGTTTTTGTTTGTTCCTGCCATGATTTTATTACCAATGATGTTT
EXP_CD630_515001_520000_s_PSO-60-3368	CD0434		putative drug/sodium antiporter	4783	TGTTGGAATATTTATGATGATTAGTGAGTTGAATAAAATGGGGAAAGAAAAGGTAAAAGT
EXP_CD630_515001_520000_s_PSO-60-3287	CD0434/5			4784	CAATGAAATTGTTTTGGAAAGGGAGTGTTATGAAGATATTTTTGCTATAAGAGATGGAGG
EXP_CD630_515001_520000_s_PSO-60-3175	CD0434/5			4785	CATTCTCCTTTTTTCCATAACTGTAGTACTTTTATGTTTTCACGAGCACTTTCATTACCA
EXP_CD630_515001_520000_s_PSO-60-3112	CD0434/5			4786	AAATAAACTTAAAGGAAGAACAGGTTTCTTTCATTTTCGAGGACTTTTTATGCCAAGATG
EXP_CD630_515001_520000_s_PSO-60-3002	CD0435		putative sigma factor	4787	AGAAAACATATATGCAAAAAGAATATTACCTTTATGTGAATGGACAAAAGGTTAGAGTCA
EXP_CD630_515001_520000_s_PSO-60-2859	CD0435		putative sigma factor	4788	TTTTTTTCGTCATTGGATCATGACGGACATTTTGTGGATAGTATTATTGATGAGAGTGTT
EXP_CD630_515001_520000_s_PSO-60-2690	CD0435		putative sigma factor	4790	ATGAAACTTTATCAAGTGTTGCAAGAGATAAGGGAGTAACTTATCAGACTATACAATGGC
EXP_CD630_515001_520000_s_PSO-60-2617	CD0435/A			4791	TTTAAGAAAGCTCAAAGAGATTTTAGAAAAATTATTGTAGAAAATACTCTGTATGTGAGG
EXP_CD630_515001_520000_s_PSO-60-2447	CD0435/A			4792	AGTTGTTCTTTGACAATTGAATAGACCAAGACGGGACTTTTAATTACTTAGTGAGCAAAA
EXP_CD630_515001_520000_s_PSO-60-2351	CD0435/A			4793	GGTTTAAATGAATACTGCCATAAGCGAGGATATAAGGAAACGAGCGATAGATAAAGATTC
EXP_CD630_515001_520000_s_PSO-60-2286	CD0435/A			4794	CAAAGAACAAGGACAACTTTGTGAGCCATGACCTAAGTGATGATAATGATACTTCTTTAG
EXP_CD630_515001_520000_s_PSO-60-2190	CD0435/A			4795	ATTCCAATGTTGCTGATCCAAAGCACCCGTCAATGTCATAAAACTTAAAAATGAATTTTA
EXP_CD630_515001_520000_s_PSO-60-2056	CD0435A		hypothetical protein	4796	CAGAACATTTACTAAACGATATTGAATACAGAAAGATAAAGTTAAAACTAATGAAAAAGT
EXP_CD630_515001_520000_s_PSO-60-2011	CD0435A/6			4797	AACTAATGAAAAAGTATAACATTTTGACAGAATTATATTTATAATGTTTTGTAAGTGTGG
EXP_CD630_515001_520000_s_PSO-60-1907	CD0435A/6			4798	AGTGAAGAAAGATGTAAAAGTTATTAAAGGTGATACCACACTGAAAAGAACTGCATCAGG
EXP_CD630_515001_520000_s_PSO-60-1805	CD0436		putative recombinase	4799	AGTTAGTACAGATACTGAAGATCAGATTAACAGCTATAATTCTCAAGTAGAACACTACAC
EXP_CD630_515001_520000_s_PSO-60-1688	CD0436		putative recombinase	4800	AATAACAGGAACACAGGTTGATCGAAGAATTGACTTTCAAAGGCTGATAAATGACTGTAT
EXP_CD630_515001_520000_s_PSO-60-1582	CD0436		putative recombinase	4801	GCGAGAAATACATTAGACACTTTAAAGTATGTAAGAAAGTTAAAAGAGTTTAATGTTGCG
EXP_CD630_515001_520000_s_PSO-60-1476	CD0436		putative recombinase	4802	AATTGCTTTTGACTATTTTAAGTTCAGTTGCTCAACAGGAAGTAGAGAACATTTCAGCTA
EXP_CD630_515001_520000_s_PSO-60-1358	CD0436		putative recombinase	4803	ATGTTTAGGTTATGACTATAATCCGGAGACAAAAAGCATTTCTGTAAACGAAAAAGAAGC
EXP_CD630_515001_520000_s_PSO-60-1252	CD0436		putative recombinase	4804	GGAATGGTAATCTCAAGAGAGTTGGAAGAACAGGGATATTTATCACCAAGAGGAAATAAA
EXP_CD630_515001_520000_s_PSO-60-1177	CD0436		putative recombinase	4805	ACAGTTTTAGGAATTATAAAAAACGAGAAATATAAAGGGGATCTCATGATGGGAAAGACC
EXP_CD630_515001_520000_s_PSO-60-1075	CD0436		putative recombinase	4806	GGAGAACAGGATAAGTTTTATATAGAAAGCCATCACGAGCCAATTATTTCGAAAGAAGAT
EXP_CD630_515001_520000_s_PSO-60-967	CD0436		putative recombinase	4807	ACCGTTGCTAACAATGGTGGTAAAAGAGAAAAATATTCAAGAAAATATGCTTTTAGCAGC
EXP_CD630_515001_520000_s_PSO-60-879	CD0436		putative recombinase	4808	ATCTTTCAAGAAGAAATTGGCATTCAAGTTCAGAATATACAAAAGTGATATGGCAGTGTG
EXP_CD630_515001_520000_s_PSO-60-753	CD0436		putative recombinase	4809	AAAAAGCATTTATGGAAAGTTATCGTCAAGTATGCCACAATAATGTAGAAATTACCAACG
EXP_CD630_515001_520000_s_PSO-60-674	CD0436		putative recombinase	4810	AGAAGAATTGAAAGACAACAGTTTAGCTAAAGACTTGAAGAAGATAAGCAATCAACTTGA
EXP_CD630_515001_520000_s_PSO-60-544	CD0436		putative recombinase	4811	CAGGACAAGTATAATGAAATAGCCATTAGCAAAGAGAAATTACTTGCAGAAAAAAGGACT
EXP_CD630_515001_520000_s_PSO-60-495	CD0436		putative recombinase	4812	AAAAAAGGACTTTAGAAGTAACACTTACTGATGAAAAAGCATTGAAGAAAAGGCTTGAGG
EXP_CD630_515001_520000_s_PSO-60-387	CD0436		putative recombinase	4813	GAGCTGTATTTGAAAGTATAGTAGATAAAATCATTATTGGGGGAACTAACGATGAAGGCG
EXP_CD630_515001_520000_s_PSO-60-283	CD0436		putative recombinase	4814	AAAGATTCTCAGGACGGGAGATTATTTAAGAGCAGAAGAAAAAATGCCAAGGAAGTTAAT
EXP_CD630_535001_540000_s_PSO-60-3073	CD0451/2			4975	ATAATATATTCTTCGGAAAACTGGAGGTAATTTTATGAACGAAAAATGGTTGGAATGGGC
EXP_CD630_535001_540000_s_PSO-60-2959	CD0452		putative DNA repair protein	4976	CGACATAGAGCGATATGAGAGAATACGAGAAATTTCTGCCGAAATGATAGCATATAAAAC
EXP_CD630_535001_540000_s_PSO-60-2920	CD0452		putative DNA repair protein	4977	CGAAATGATAGCATATAAAACTGACATATCAACAGAAAAAGTAAGAAATCTTTTTTGCAA
EXP_CD630_535001_540000_s_PSO-60-2752	CD0452		putative DNA repair protein	4978	TTGGGTTGAAGTAAATTTATCAGTCAAGGAAAATACTATTAAAGAGGTCAAAGAAGAGGC
EXP_CD630_535001_540000_s_PSO-60-2649	CD0452		putative DNA repair protein	4979	CGTGCGAAACACAATTTACCTATATATGCTTACGGAGTATGCAAAATATTTGTTCTTTGC
EXP_CD630_535001_540000_s_PSO-60-2567	CD0452		putative DNA repair protein	4980	AAGAAAATATAGAAACTACGGAGTTTTCTTATTTCTCCGAAAATGAACTTCCTGAACTCG
EXP_CD630_535001_540000_s_PSO-60-2447	CD0452/3			4981	CTTGGACAGTGATTTTCGATTAGGTTAATTAAGGAGAAATTAATGGATTACAAAGAAATC
EXP_CD630_535001_540000_s_PSO-60-2348	CD0453		putative phosphohydrolase	4982	GCCATTTTACACTCTCTACAAGACACGATAAAACAAATCAATAGAAAGATAATTCCTATC
EXP_CD630_535001_540000_s_PSO-60-2250	CD0453		putative phosphohydrolase	4983	CGCTTTACGTTATTTGAAAATCGAAGATATAACAATTGCTCTATCAATGTGGGATAGGAA
EXP_CD630_535001_540000_s_PSO-60-2101	CD0453		putative phosphohydrolase	4984	TTGTTACATCCAAAACTCATGAAGAATTTAGAAACGATTTTCTGAGCTTTGACATAGCAC
EXP_CD630_535001_540000_s_PSO-60-1954	CD0453		putative phosphohydrolase	4985	AATGTCAAAACAACGAACTGCTTTATATTGGGGATAGTATATATGATATGCAATGTGCCT
EXP_CD630_535001_540000_s_PSO-60-1851	CD0453		putative phosphohydrolase	4986	CGATAGAGTAAGCACTGTAATATCTTTTACCACACCATTGGATTTGATAAGGCAACTATC
EXP_CD630_535001_540000_s_PSO-60-1809	CD0453A/B			4987	TTTGATAAGGCAACTATCTGTATCAAGCAACTAACAATCATAGAAAATAGCAAAGTCAGC
EXP_CD630_535001_540000_s_PSO-60-1653	CD0453A/B			4988	CTAAAATGGCTTCCCGCCTATTTCAATTTTGAGAGGAAAATCCGTCTGCTTTTTCGTGAG
EXP_CD630_535001_540000_s_PSO-60-1387	CD0453B/4			4991	TAAAGTCGTGTGCCAAGGGGAAAGCCCCTTTGGAAATTCCAGACAACAAAACAGTCTGAA
EXP_CD630_535001_540000_s_PSO-60-1262	CD0453B/4			4992	TCTGCGTGTAGTTCCTTGTAAACTGACCTAAGATTCATTAAATATAACTAAGTTATAATT
EXP_CD630_575001_580000_s_PSO-60-4873	CD0484/5			5337	ACTAAAAGTTTATTTCAAAAAAACACTCTATAAGCTCTAAGTTAATAAAGTTTATAAAAG
EXP_CD630_585001_590000_s_PSO-60-3805	CD0495; 7		putative regulatory protein (pseudogene)_conjugative transposon protein	5440	TATCAGATGAAATCAAAGAGCGTACCTATGACCTTAAATCCAAAGGACAAGGACGTATGA
EXP_CD630_585001_590000_s_PSO-60-3648	CD0495; 7		putative regulatory protein (pseudogene)_conjugative transposon protein	5441	TACTTTTCAAGGGGCAGATGTGGACTGGTATATCAAGGCTGACGATATTGTGCTAACAAA
EXP_CD630_585001_590000_s_PSO-60-2545	CD0495; 8		putative regulatory protein (pseudogene)_conjugative transposon FtsK/SpoIIIE-family protein	5452	CTCATTTTCTTATCTTTGATGAATATGTGGCTTTTATGGAAATGCTGGGAACAAAGGAAA
EXP_CD630_585001_590000_s_PSO-60-2366	CD0495; 8		putative regulatory protein (pseudogene)_conjugative transposon FtsK/SpoIIIE-family protein	5454	CAGTTTAATTTTAGAGTGGCTTTAGGTCGTATGTCTGAAATGGGCTATGGCATGATGTTT
EXP_CD630_585001_590000_s_PSO-60-2204	CD0495; 8		putative regulatory protein (pseudogene)_conjugative transposon FtsK/SpoIIIE-family protein	5456	CCTAAAGGACATGATTTCTTAGAGGAAATAAAAAGGTTATCCCACAGCAAACAGGACACG
EXP_CD630_585001_590000_s_PSO-60-1245	CD0495; 9		putative regulatory protein (pseudogene)_ putative conjugative transposon replication initiation factor	5465	GGTTCATTACAAAGCGAAGTCTATTTCTGTATCTATGAAAAGGACTATGAGCAGTACAAG
EXP_CD630_585001_590000_s_PSO-60-292	CD0495; 500		putative regulatory protein (pseudogene)_conjugative transposon protein	5474	GAATTAGTCGGTGCTTGGTTTACCTTTCCCATTGATTTTGAAGAAGTCAAAGAGAAAATC
EXP_CD630_590001_595000_s_PSO-60-4771	CD0495		putative regulatory protein (pseudogene)	5478	AAGGATTGATTCTATGAAGAAAATACGAAGCTATACCAGTATTTGGTCTGTTGAGAAAGT
EXP_CD630_590001_595000_s_PSO-60-4582	CD0495; 501		conjugative transposon membrane protein	5479	ATTTCTCAAATACTTTGGGATTCCTGTCGCTTTCACATGGTTTATGTCTACAAAAACCTT
EXP_CD630_590001_595000_s_PSO-60-3918	CD0495; 502		putative regulatory protein (pseudogene)_conjugative transposon ATP/GTP-binding protein	5485	CATGAGTAATGATGAAATCCTGCGTTTTCAGAAGATGGAAAAGCTCTTGGAAAATAAAAT
EXP_CD630_590001_595000_s_PSO-60-3356	CD0495; 502		putative regulatory protein (pseudogene)_conjugative transposon ATP/GTP-binding protein	5490	CAATCCAAAGAATCTATGTACAAACTCTCTTATGTGGTTCGGGTTTCTGCTAATGATTTG
EXP_CD630_590001_595000_s_PSO-60-2957	CD0495; 502		putative regulatory protein (pseudogene)_conjugative transposon ATP/GTP-binding protein	5494	GGTAAATCCTTTGCGAATAACCTTATCGTCTATTATGCAGTGCTTTATGGAGCACAAGCA
EXP_CD630_590001_595000_s_PSO-60-2769	CD0495; 502		putative regulatory protein (pseudogene)_conjugative transposon ATP/GTP-binding protein	5496	TATGAAAAATCCAAAAGATTCTGAATCACTGGCTATTGATATTCTGACATTCCTTACAGG
EXP_CD630_590001_595000_s_PSO-60-2556	CD0495; 502		putative regulatory protein (pseudogene)_conjugative transposon ATP/GTP-binding protein	5498	CTTTACGGATTATGATTTTGCACATCTCTTATTCAGTGATGGCTATGTCGAACAATCTAT
EXP_CD630_590001_595000_s_PSO-60-1956	CD0495		putative regulatory protein (pseudogene)	5504	GCCTGTGAGAAAAGAGGTGTAATGATGGTACAGAAATTAAAATCAAACTGGACTCTGAAG
EXP_CD630_590001_595000_s_PSO-60-1349	CD0495; 503		putative regulatory protein (pseudogene)_conjugative transposon membrane protein	5510	CCTTTATTGCCTATGCTCCCGACTACATTAAAAAAATCAATGATTTTTCATCAGACATCA
EXP_CD630_590001_595000_s_PSO-60-596	CD0495; 503		putative regulatory protein (pseudogene)_conjugative transposon membrane protein	5516	TGATGAGAAAACCTCGTATGCTTATGCACGCTCATATGCACCGCCTACAGCGTAAACTTG
EXP_CD630_590001_595000_s_PSO-60-91	CD0495; 503		putative regulatory protein (pseudogene)_conjugative transposon membrane protein	5521	TACTAAGCAAGAACAATCTCATGATGGACAGACCGCAAAACAATCTTCTATTCAGACTTC
EXP_CD630_595001_600000_s_PSO-60-4467	CD0495; 504		putative cell wall hydrolase_putative cell wall hydrolase	5526	TTGAGTACAGAAGAATCTATCAAGCAAGGTGTGAAGTATTTCAGTGAATTATTAGCCAGT
EXP_CD630_595001_600000_s_PSO-60-4066	CD0495; 504		putative cell wall hydrolase_putative cell wall hydrolase	5530	TACTTCATTTGATTGTAGCGGACTGACACAATGGACGTATGGCAAAGCTGGGATTAAATT
EXP_CD630_595001_600000_s_PSO-60-3800	CD0495; 504		putative cell wall hydrolase_putative cell wall hydrolase	5533	TCGCAAAAACAAAAGTTGTAACGAGAACTGATAATTCGAAAAGTCGAATGACGGAGTAAC
EXP_CD630_595001_600000_s_PSO-60-3648	CD0495; 504		putative cell wall hydrolase_putative cell wall hydrolase	5534	CTAATCGTATTTTGAGAATACGAAAGGAAATGCGAACTAGAGGTAGTCGAGTGTCCGATA
EXP_CD630_595001_600000_s_PSO-60-3581	CD0495; 504		putative cell wall hydrolase_putative cell wall hydrolase	5535	CTTCCATAAAATACTCATGGTAAGAATGTGCGAAAAGCACTGACGAAATTCTGAATGTAC
EXP_CD630_595001_600000_s_PSO-60-3461	CD0495; 504		putative cell wall hydrolase_putative cell wall hydrolase	5536	GAGTAAAACTGGTCACTATGAAACTCCCTATATCGTTACAGGCGATATCAAGCAAACAGG
EXP_CD630_595001_600000_s_PSO-60-3418	CD0495; 504		putative cell wall hydrolase_putative cell wall hydrolase	5537	GATATCAAGCAAACAGGCACAGAGGGATTACCTAAAAGTATGATGTACGGATAGAATTAT
EXP_CD630_595001_600000_s_PSO-60-3317	CD0495; 504		putative cell wall hydrolase_putative cell wall hydrolase	5538	AATGAAGTGTTTGTAAGGAAAAGCTTTGACTATAACTTACATTAATTTCAGTGAAAGTGG
EXP_CD630_595001_600000_s_PSO-60-3184	CD0495; 504		putative cell wall hydrolase_putative cell wall hydrolase	5539	TTGACTGTTCATGAATTAGGTTCGGGTAAGACTAAGATAGGAAAACTTCATTATTACGGA
EXP_CD630_595001_600000_s_PSO-60-3118	CD0495; 504		putative cell wall hydrolase_putative cell wall hydrolase	5540	CAACTAATGACAGTCAAAGTTAGTAACAAAAAGGCACTGAGGTTCAATGAGTATTACGAT
EXP_CD630_595001_600000_s_PSO-60-2980	CD0495; 504; 506		putative cell wall hydrolase_putative cell wall hydrolase_group II intron reverse transcriptase/maturase	5541	ACACAAGAAGAAAATATTTTATTGGCTTATCGAAATATCAAAAGCAATAAAGGCAGTAAA
EXP_CD630_595001_600000_s_PSO-60-2874	CD0495; 504; 506		putative cell wall hydrolase_putative cell wall hydrolase_group II intron reverse transcriptase/maturase	5542	ACCCATATCAATTAGTTCAATACGTTCAAAATCGATTTAACAACTTTCAACCTCACTCCA
EXP_CD630_595001_600000_s_PSO-60-2749	CD0495; 504; 506		putative cell wall hydrolase_putative cell wall hydrolase_group II intron reverse transcriptase/maturase	5543	GATAGATTAGTACAGCAATGCATAAAGCAGATCCTTGAACCAATTTTGGAAGCAAAATTC
EXP_CD630_595001_600000_s_PSO-60-2708	CD0495; 504; 506		putative cell wall hydrolase_putative cell wall hydrolase_group II intron reverse transcriptase/maturase	5544	AATTTTGGAAGCAAAATTCCATAAGCATTCTTATGGATTTCGACCAGAAAGAAGTTCGCA
EXP_CD630_595001_600000_s_PSO-60-2554	CD0495; 504; 506		putative cell wall hydrolase_putative cell wall hydrolase_group II intron reverse transcriptase/maturase	5545	GGAAAATTGCTTAAGCAACTCTGGACAATGAAAATTCGAGACAAGACATTTATTTCAATA
EXP_CD630_595001_600000_s_PSO-60-2508	CD0495; 504; 506		putative cell wall hydrolase_putative cell wall hydrolase_group II intron reverse transcriptase/maturase	5546	CATTTATTTCAATATTGTCGAGAATGCTTAAGGCAGAGGTAAAAGGCATTGGAAAATCAA
EXP_CD630_595001_600000_s_PSO-60-2359	CD0495; 504; 506		putative cell wall hydrolase_putative cell wall hydrolase_group II intron reverse transcriptase/maturase	5547	GACGGATTTCCAACCAAAAGAAAATACAGTAGTCTGCTGAGTAAAACTCAATCAATAAGA
EXP_CD630_595001_600000_s_PSO-60-2174	CD0495; 504; 506		putative cell wall hydrolase_putative cell wall hydrolase_group II intron reverse transcriptase/maturase	5548	TGATTTAGACATAAGTCCTGAAAAGTCAAAAGTAACTAATCTGAGAAAAAATTATTCTGA
EXP_CD630_595001_600000_s_PSO-60-1988	CD0495; 504; 506		putative cell wall hydrolase_putative cell wall hydrolase_group II intron reverse transcriptase/maturase	5549	CGCTAATCCAACTGTAGATAATGTCAATAAGTACAACTCTGTTGTTCTAGGTTTGCATAA
EXP_CD630_595001_600000_s_PSO-60-1910	CD0495; 504; 506		putative cell wall hydrolase_putative cell wall hydrolase_group II intron reverse transcriptase/maturase	5550	TCTGGTCAACTTAGATTTTGTAGATATTGCTTTCACAGTAAATAAAAGTCTTGATTGTCG
EXP_CD630_595001_600000_s_PSO-60-1795	CD0495; 504; 506		putative cell wall hydrolase_putative cell wall hydrolase_group II intron reverse transcriptase/maturase	5551	TATAAACAATATAACTGGAAGAAACGATTCATAGCGAACATGATTTTATTTCCAATAGCC
EXP_CD630_595001_600000_s_PSO-60-1677	CD0495; 504; 506		putative cell wall hydrolase_putative cell wall hydrolase_group II intron reverse transcriptase/maturase	5552	AAGGTAGGCTGTTTATTCATCAAAGATTAAAGATGGATATGCATACCGTTTATTACCTGC
EXP_CD630_595001_600000_s_PSO-60-1443	CD0495; 504; 506		putative cell wall hydrolase_putative cell wall hydrolase_group II intron reverse transcriptase/maturase	5553	TGATTGTTACAAAAGAAACACACAAATTGATTCATGCGACTAAAAGAGAAACGATAGTTC
EXP_CD630_595001_600000_s_PSO-60-1397	CD0495; 504; 506		putative cell wall hydrolase_putative cell wall hydrolase_group II intron reverse transcriptase/maturase	5554	AGAAACGATAGTTCATTATTTACCTTTGGTATTAAAAAAGGAAAGATCATTGGAAAAGCT
EXP_CD630_595001_600000_s_PSO-60-1260	CD0495; 504		putative cell wall hydrolase_putative cell wall hydrolase	5555	CTCTCATGCACGGTGTGAAGCGGGGGAAAAGATGGAGATAACCTCAAAGTCTTACCTATC
EXP_CD630_595001_600000_s_PSO-60-1142	CD0495		putative regulatory protein (pseudogene)	5556	GCAGGACGAATCAAACAATGAGAAAGGAAGATTCAATGATGAAATTCAGAAAAAATCAGA
EXP_CD630_600001_605000_s_PSO-60-4887	CD0495; 508		putative regulatory protein (pseudogene)_conjugative transposon tetracycline resistance protein	5567	GTTTTAGCTCATGTTGACGCAGGAAAAACTACTTTGACAGAAAGCTTACTATATACTAGT
EXP_CD630_600001_605000_s_PSO-60-4752	CD0495; 508		putative regulatory protein (pseudogene)_conjugative transposon tetracycline resistance protein	5568	GGAATTACAATTCAGACAGCAGTAACCTCTTTTCAGTGGAAAGATATTAAGGTAAATATC
EXP_CD630_600001_605000_s_PSO-60-4714	CD0495; 508		putative regulatory protein (pseudogene)_conjugative transposon tetracycline resistance protein	5569	GAAAGATATTAAGGTAAATATCATAGATACTCCAGGACATATGGATTTTTTAGCAGAAGT
EXP_CD630_600001_605000_s_PSO-60-4625	CD0495; 508		putative regulatory protein (pseudogene)_conjugative transposon tetracycline resistance protein	5570	CAATCCTACTAATTTCTGCGAGAGATGGAGTACAAGCACAAACTCGGATATTATTTCATG
EXP_CD630_600001_605000_s_PSO-60-4351	CD0495; 508		putative regulatory protein (pseudogene)_conjugative transposon tetracycline resistance protein	5572	GGAGAAATATACACTTGGGAAATCATTGGAGATATTAGAACTCGAACAAGAGGAAATCAG
EXP_CD630_600001_605000_s_PSO-60-3542	CD0495; 508		putative regulatory protein (pseudogene)_conjugative transposon tetracycline resistance protein	5579	GCGGAGTACAGTATGAGAGCTCGGTTTCTCTTGGATACTTAAATCAATCGTTTCAAAATG
EXP_CD630_600001_605000_s_PSO-60-3447	CD0495; 508		putative regulatory protein (pseudogene)_conjugative transposon tetracycline resistance protein	5580	GGATTGTATGGTTGGAATGTGACGGACTGTAAAATCTGTTTTAAGTATGGCTTATACTAT
EXP_CD630_600001_605000_s_PSO-60-1501	CD0495; 510		putative regulatory protein (pseudogene)_putative regulatory protein (pseudogene)	5598	CCTACTGCTGTTCTATTTTATGGACATGAGTGATTCAGAAATAGCGGATTTACTGAAATT
EXP_CD630_600001_605000_s_PSO-60-566	CD0495		putative regulatory protein (pseudogene)	5607	GTATAATGGAATGGATATGAGTTGTTTGTTTGCTGTGGAAAGGAGCTTACATTGTTAAAA
EXP_CD630_600001_605000_s_PSO-60-376	CD0495; 511		putative regulatory protein (pseudogene)_conjugative transposon site-specific recombinase	5609	TTTATGTATATGATGAGTACATTGATGATGGATTCAGCGGAACAACTTTTAACAGACCTG
EXP_CD630_600001_605000_s_PSO-60-193	CD0495; 511		putative regulatory protein (pseudogene)_conjugative transposon site-specific recombinase	5611	ATTTAGATGTTCGCTTTATCGCTATCAATGATATGGTTGATACTGCACAAGATGATAACG
EXP_CD630_605001_610000_s_PSO-60-4924	CD0495; 511		putative regulatory protein (pseudogene)_conjugative transposon site-specific recombinase	5613	CAACAAGGTACAAGTACACATCAAATCGCAAGGATACTTTGTAAAGATGGAATTTTAGTT
EXP_CD630_605001_610000_s_PSO-60-442	CD0514		cell surface protein (putative hemagglutinin/adhesin)	5656	TTGATGCAACAGATAAACAAATAAAAATGGCATCAGGAGATAAGACAGTAGATCCATCAG
EXP_CD630_605001_610000_s_PSO-60-384	CD0514		cell surface protein (putative hemagglutinin/adhesin)	5657	AGATGACACATATGTACTAACATTAACAAAAGGAACAGCAAAAGATGGAGATGTAAAGGC
EXP_CD630_605001_610000_s_PSO-60-274	CD0514		cell surface protein (putative hemagglutinin/adhesin)	5658	GAGATTCATCAACAAATACAATAACAATAACAGTATCAAGAACAGCAAGCCAAGCAGTAC
EXP_CD630_605001_610000_s_PSO-60-169	CD0514		cell surface protein (putative hemagglutinin/adhesin)	5659	TATCTGAAACAACTGCCACAGATTCAGCAGCAAATGCAACATTTGAAGTTAAAAAATATG
EXP_CD630_605001_610000_s_PSO-60-44	CD0514		cell surface protein (putative hemagglutinin/adhesin)	5660	GGAGATAAGACAGTAGACCCATCAGATGACACATATGTACTAACATTAACAAAAGGAACA
EXP_CD630_610001_615000_s_PSO-60-4899	CD0514		cell surface protein (putative hemagglutinin/adhesin)	5661	CAAATACAATAACAATAACAGTATCAGGAACAGCAAGCCAAGCAGTACAAACTGATTTAG
EXP_CD630_610001_615000_s_PSO-60-4674	CD0514		cell surface protein (putative hemagglutinin/adhesin)	5662	AGACAGTAGATCCATCAGATGACACATATGTACTAACATTAACAAAAGGAACAGCAAAAG
EXP_CD630_610001_615000_s_PSO-60-4614	CD0514		cell surface protein (putative hemagglutinin/adhesin)	5663	ATGGAGATGTAAAGGCTAATGTTGAAGTAACAGGATTACCATCAGGGTTAGATTATACAG
EXP_CD630_610001_615000_s_PSO-60-4536	CD0514		cell surface protein (putative hemagglutinin/adhesin)	5664	CAAATACAATAACAATAACAGTATCAGGAACAGCAAGCCAAGCAGTACAAACTGATTTAG
EXP_CD630_610001_615000_s_PSO-60-4317	CD0514		cell surface protein (putative hemagglutinin/adhesin)	5666	ATAAGACAGTAGACCCATCAGATGACACATATGTACTAACATTAACAAAAGGAACAGCAA
EXP_CD630_610001_615000_s_PSO-60-4176	CD0514		cell surface protein (putative hemagglutinin/adhesin)	5667	CAAATACAATAACAATAACAGTATCAGGAACAGCAAGCCAAGCAGTACAAACTGATTTAG
EXP_CD630_610001_615000_s_PSO-60-4047	CD0514		cell surface protein (putative hemagglutinin/adhesin)	5668	CAACATTTGAAGTTAAAAAATATGTGGCACCAGCAATAGGTCAATTAACTTTTGATGCAA
EXP_CD630_610001_615000_s_PSO-60-3957	CD0514		cell surface protein (putative hemagglutinin/adhesin)	5669	ATAAGACAGTAGACCCATCAGATGACACATATGTACTAACATTAACAAAAGGAACAGCAA
EXP_CD630_610001_615000_s_PSO-60-3894	CD0514		cell surface protein (putative hemagglutinin/adhesin)	5670	ATGGAGATGTAAAGGCTAATGTTGAAGTAACAGGATTACCATCAGGGTTAGATTATACAG
EXP_CD630_610001_615000_s_PSO-60-3816	CD0514		cell surface protein (putative hemagglutinin/adhesin)	5671	CAAATACAATAACAATAACAGTATCAGGAACAGCAAGCCAAGCAGTACAAACTGATTTAG
EXP_CD630_610001_615000_s_PSO-60-3657	CD0514		cell surface protein (putative hemagglutinin/adhesin)	5672	CAGCAATAGGTCAATTAACTTTTGATGCAACAGATAAACAAATAAAAATGGCATCAGGAG
EXP_CD630_610001_615000_s_PSO-60-3597	CD0514		cell surface protein (putative hemagglutinin/adhesin)	5673	ATAAGACAGTAGACCCATCAGATGACACATATGTACTAACATTAACAAAAGGAACAGCAA
EXP_CD630_610001_615000_s_PSO-60-3456	CD0514		cell surface protein (putative hemagglutinin/adhesin)	5674	CAAATACAATAACAATAACAGTATCAGGAACAGCAAGCCAAGCAGTACAAACTGATTTAG
EXP_CD630_610001_615000_s_PSO-60-3218	CD0514		cell surface protein (putative hemagglutinin/adhesin)	5676	AGATGACACATATGTACTAACATTAACAAAAGGAACAGCAAAAGATGGAGATGTAAAGGC
EXP_CD630_610001_615000_s_PSO-60-3096	CD0514		cell surface protein (putative hemagglutinin/adhesin)	5677	CAAATACAATAACAATAACAGTATCAGGAACAGCAAGCCAAGCAGTACAAACTGATTTAG
EXP_CD630_610001_615000_s_PSO-60-2967	CD0514		cell surface protein (putative hemagglutinin/adhesin)	5678	CAACATTTGAAGTTAAAAAATATGTGGCACCAGCAATAGGTCAATTAACTTTTGATGCAA
EXP_CD630_610001_615000_s_PSO-60-2877	CD0514		cell surface protein (putative hemagglutinin/adhesin)	5679	ATAAGACAGTAGACCCATCAGATGACACATATGTACTAACATTAACAAAAGGAACAGCAA
EXP_CD630_610001_615000_s_PSO-60-2814	CD0514		cell surface protein (putative hemagglutinin/adhesin)	5680	ATGGAGATGTAAAGGCTAATGTTGAAGTAATAGGATTACCATCAGGGTTAGATTATACAG
EXP_CD630_610001_615000_s_PSO-60-2718	CD0514		cell surface protein (putative hemagglutinin/adhesin)	5681	CAGTATCAGGAACAGCAAGCCAAGCAGTACAAACTGATTTAGATAATATAAGTGTGTTAG
EXP_CD630_625001_630000_s_PSO-60-1195	CD0523/4			5832	TTATGTAAAATACTAGAATAAATTATTAATATAAAATACTAGAGCCTATTATTAAAAATG
EXP_CD630_625001_630000_s_PSO-60-1100	CD0523/4			5833	TTATGAAAAATGTTAGAACAAATTACTATATAAAATATCAAAGCTTATTATGAAAAATGT
EXP_CD630_670001_675000_s_PSO-60-4421	CD0562/3			6221	AAGACGAAGTATCTAAAAGAGTTAGTAAATAAAAAAGATGAAGTATCTAAAAGAGTTAGT
EXP_CD630_670001_675000_s_PSO-60-343	CD0564/5			6260	AGTAAAAAAAGTACTAAAAAAGATGAAAAGGAGAAAAAAGCAAAGAAAAGTAGTTCTAGT
EXP_CD630_670001_675000_s_PSO-60-283	CD0564/5			6261	AAGGTTACACAAAAACAAAGCAAAGAAGTTAAAAGTAAGTCTAAAATTAAAAATGAGTCA
EXP_CD630_675001_680000_s_PSO-60-2616	CDO567/9			6285	GGATGTAAAAGTAAGTAGGATGTAAAAGTAAGTAGGATGTAAAAATAAATAGGATATAAA
EXP_CD630_690001_695000_s_PSO-60-2611	CD0579		TetR-family transcriptional regulator	6425	AGAGCATTACAAACACCAAAAACTTTTTCTTTTTCTATCTTCAACTTGAGATTGTGTCTC
EXP_CD630_690001_695000_s_PSO-60-2009	CD0579/80			6431	TTGGTATATTGGTATATTGGTATATTGGTATATTGGTATATTGGTATATTGGTATATTGG
EXP_CD630_720001_725000_s_PSO-60-2860	CD0598/99			6707	AAGTGAATGGAGAGTAAGAATAAGTTCTAATGAAGAATTAAAAGTGAATGGAGAGTAAGA
EXP_CD630_730001_735000_s_PSO-60-4930	CD0607/8			6782	CAGTAAGGGTATTATGAGATAATTAACAGTTAACAGCTAGAGTGGCTATGAATACAGTGT
EXP_CD630_745001_750000_s_PSO-60-2568	CD0625/6			6949	GTAGTGAAGTATATTGAACAATATATCAATAATTGATAGTAAATTATATTAAGTAAGATA
EXP_CD630_745001_750000_s_PSO-60-2452	CD0625/6			6950	TATTAAATAAGATATTAATATTGGATAGTGAATTATAGTGAACGATATATTAATAATTGG
EXP_CD630_750001_755000_s_PSO-60-4173	CD0627/A			6981	TGTGGCTAATAGAATAAGAATGTAAATAGAGATAAACTTCAATATGAGTTTAACTTGTGG
EXP_CD630_750001_755000_s_PSO-60-4118	CD0627/A			6982	TGTGGCTAATAGAGTAAGAGTGTAAATAGAGATAAACTTCAATATGGGTTTAACCTGTGG
EXP_CD630_760001_765000_s_PSO-60-546	CD0642/3			7110	CTAATGGATTAAAGAATGAATGATTTATAGATGAAAAAGAAAGCTAATAGATTAGAGAAT
EXP_CD630_775001_780000_s_PSO-60-3093	CD0651/2			7226	AAGCTAGAAAGTCAGTATTAATTTATAAACGAATTTTATATTAGTTAATTGATTATAAGA
EXP_CD630_785001_790000_s_PSO-60-4319	CD0658/9			7306	TTTTTATTACAATTTAGATAATTTTGGTTTTGTAAGCTCTGCAACTATTTTTAGATGGTT
EXP_CD630_785001_790000_s_PSO-60-4207	CD0658/9			7307	CATTTATATTTACTAACTTCAATTACTTCTAATACTTAAATTACTTTTTAAAAATATTTT
EXP_CD630_785001_790000_s_PSO-60-4068	CD0658/9			7308	GTTCATTTGATTAAAAATAACAAAATATTAAATAATTCTACTCTGATAGTTTGTTAAAAA
EXP_CD630_785001_790000_s_PSO-60-3960	CD0658/9			7309	AGAATGTTCTAAAATATAAAAAGGTTTCTAGATTTCATAAAAGATACTATTTTAGTCTTG
EXP_CD630_785001_790000_s_PSO-60-3706	CD0658/9			7312	AAGAAATATAAATATAAAAATATGTCATATAGATTTTTTTTATTTTACTTTAATAAAATG
EXP_CD630_785001_790000_s_PSO-60-3607	CD0658/9			7313	CTAAAATACTTTATTTATTAGAAAAAGATTACTAATTAATTATTAAAATTAATGTATTCA
EXP_CD630_785001_790000_s_PSO-60-3449	CD0658/9			7314	CATTATAAATATAAGAGAGGATGATTTTATGCAAAAGTCTTTTTATGAATTAATTGTTTT
EXP_CD630_785001_790000_s_PSO-60-3394	CD0659		putative transcriptional regulator	7315	GTTTTAGCAAGAAATAACTCAGTAGATGATTTGCAAGAAATTTTATTTATGTTTAAGCCA
EXP_CD630_785001_790000_s_PSO-60-3242	CD0659		putative transcriptional regulator	7316	AAGTAGCTTTTCAGAAAAAAGCGATGCTATTATAGTCAAATATATTCATAAATCATTACT
EXP_CD630_785001_790000_s_PSO-60-3174	CD0659		putative transcriptional regulator	7317	CTTTTGAGTTGTCTAGAAGATATTCTAAAATGAAGTTTAATTTTGTAGAATTTGATGAAA
EXP_CD630_785001_790000_s_PSO-60-3082	CD0659		putative transcriptional regulator	7318	AAGTCTGTTTTTGAGGAAGATATTTGTTTTTTCGAATATATTTTGAAAGAATTATCTGGT
EXP_CD630_785001_790000_s_PSO-60-2986	CD0659		putative transcriptional regulator	7319	GGATATTCTGATAGAGAAATATCAGTGAAATTAAAAATATCTAGACAAGCTGTTAATAAG
EXP_CD630_785001_790000_s_PSO-60-2842	CD0659/60			7320	CAATAGAAATCAAATTTTAGAATTAACTTTATTGTAAAATCAATAACTTAATCTAAGAAT
EXP_CD630_785001_790000_s_PSO-60-2756	CD0659/60			7321	ACAAAGTTTACATATTTATTTCAGACAACGTCTTTATTCAATCGAAGAGCAAATTAATCA
EXP_CD630_785001_790000_s_PSO-60-2717	CD0659/60			7322	AATCGAAGAGCAAATTAATCAACTGAGTGTCTTAAATTTAAAATGTTAGGAAGTGAATGT
EXP_CD630_785001_790000_s_PSO-60-2542	CD0660		toxin B	7323	TAGTTAATAGAAAACAGTTAGAAAAAATGGCAAATGTAAGATTTCGTACTCAAGAAGATG
EXP_CD630_785001_790000_s_PSO-60-2473	CD0660		toxin B	7324	CAATATTGGATGCTTTAGAAGAATATCATAATATGTCAGAGAATACTGTAGTCGAAAAAT
EXP_CD630_785001_790000_s_PSO-60-2412	CD0660		toxin B	7325	TTTAAAATTAAAAGATATAAATAGTTTAACAGATATTTATATAGATACATATAAAAAATC
EXP_CD630_785001_790000_s_PSO-60-2299	CD0660		toxin B	7326	TAGAGCTAAAGAATAATAATTTAACTCCAGTTGAGAAAAATTTACATTTTGTTTGGATTG
EXP_CD630_785001_790000_s_PSO-60-2197	CD0660		toxin B	7327	GGAAAGATGTAAATAGTGATTATAATGTTAATGTTTTTTATGATAGTAATGCATTTTTGA
EXP_CD630_785001_790000_s_PSO-60-2078	CD0660		toxin B	7328	AGAGAAAACTTAAATGACCCTAGATTTGACTATAATAAATTCTTCAGAAAACGTATGGAA
EXP_CD630_785001_790000_s_PSO-60-2002	CD0660		toxin B	7329	AGAAAAATTTCATAAACTACTATAAAGCTCAAAGAGAAGAAAATCCTGAACTTATAATTG
EXP_CD630_785001_790000_s_PSO-60-1852	CD0660		toxin B	7330	CACAGAATAGTGGAAATGATGTTAGAAACTTTGAAGAATTTAAAAATGGAGAGTCATTCA
EXP_CD630_785001_790000_s_PSO-60-1653	CD0660		toxin B	7331	GTCTATAGAGAAACCTAGTTCAGTAACAGTGGATTTTTGGGAAATGACAAAGTTAGAAGC
EXP_CD630_785001_790000_s_PSO-60-1569	CD0660		toxin B	7332	ACCAGAATATACCTCAGAACATTTTGACATGTTAGACGAAGAAGTTCAAAGTAGTTTTGA
EXP_CD630_785001_790000_s_PSO-60-1442	CD0660		toxin B	7333	CCACTAGAAGTTAAAATTGCATTTAATAGTAAGGGTATTATAAATCAAGGGCTAATTTCT
EXP_CD630_785001_790000_s_PSO-60-1360	CD0660		toxin B	7334	ATTTAATAGTAAAACAAATCGAGAATAGATATAAAATATTGAATAATAGTTTAAATCCAG
EXP_CD630_785001_790000_s_PSO-60-1242	CD0660		toxin B	7335	GGCTGAAGCTAATGCAGATAATGGTAGATTTATGATGGAACTAGGAAAGTATTTAAGAGT
EXP_CD630_785001_790000_s_PSO-60-1192	CD0660		toxin B	7336	ATTTAAGAGTTGGTTTCTTCCCAGATGTTAAAACTACTATTAACTTAAGTGGCCCTGAAG
EXP_CD630_785001_790000_s_PSO-60-1068	CD0660		toxin B	7337	AGAAGCTGATTTAAGAAACTTTGAAATCTCTAAAACTAATATTTCTCAATCAACTGAACA
EXP_CD630_785001_790000_s_PSO-60-968	CD0660		toxin B	7338	AAAGCTCAATTTGAAGAATATAAAAGGAATTATTTTGAAGGTTCTCTTGGTGAAGATGAT
EXP_CD630_785001_790000_s_PSO-60-885	CD0660		toxin B	7339	AGTAGTTGACAAGGAGTATCTTTTAGAAAAAATATCTTCATTAGCAAGAAGTTCAGAGAG
EXP_CD630_785001_790000_s_PSO-60-757	CD0660		toxin B	7340	TTGCAAAGACTCCTTATGATAGTGTACTGTTTCAGAAAAATATAGAAGATTCAGAAATTG
EXP_CD630_785001_790000_s_PSO-60-662	CD0660		toxin B	7341	GAAATAGACAAGTATAAAATTCCAAGTATAATTTCTGATAGACCTAAGATTAAATTAACA
EXP_CD630_785001_790000_s_PSO-60-487	CD0660		toxin B	7342	CTAAGTCAATAGAAATAAATTTATTAGGATGTAATATGTTTAGCTACTCTATCAACGTAG
EXP_CD630_785001_790000_s_PSO-60-361	CD0660		toxin B	7343	TAAGTCAAGACTCTATTATAGTAAGTGCAAATCAATATGAAGTTAGAATAAATAGTGAAG
EXP_CD630_785001_790000_s_PSO-60-272	CD0660		toxin B	7344	GAATGGATAAATAAAGAAGAAAGTATTATAAAGGATATTTCATCAAAAGAATATATATCA
EXP_CD630_785001_790000_s_PSO-60-168	CD0660		toxin B	7345	ACCTGAGCTATCTACATTATTACAAGAAATTAGAAATAATTCTAATTCAAGTGATATTGA
EXP_CD630_785001_790000_s_PSO-60-56	CD0660		toxin B	7346	ATAGATACGCAAATTGTTGAGGAAAGGATTGAAGAAGCTAAGAATTTAACTTCTGACTCT
EXP_CD630_790001_795000_s_PSO-60-4892	CD0660		toxin B	7347	TGAGGACATATCAGAGACTGATGAGGGATTTAGTATAAGATTTATTAATAAAGAAACTGG
EXP_CD630_790001_795000_s_PSO-60-4786	CD0660		toxin B	7348	GCTAATCATATAACTGAAGAGATTTCTAAGATAAAAGGTACTATATTTGATACTGTAAAT
EXP_CD630_790001_795000_s_PSO-60-4642	CD0660		toxin B	7349	GAATATAATAGTTCTAAAGAATCTCTTAGTAATTTAAGTGTAGCAATGAAAGTCCAAGTT
EXP_CD630_790001_795000_s_PSO-60-4527	CD0660		toxin B	7350	TTGAATTAGTATCAACTGCATTAGATGAAACTATAGACTTACTTCCTACATTATCTGAAG
EXP_CD630_790001_795000_s_PSO-60-4359	CD0660		toxin B	7351	TAGGTATAATGGCAGTAAATTTAACAACAGCTACAACTGCAATCATTACTTCATCTTTGG
EXP_CD630_790001_795000_s_PSO-60-4244	CD0660		toxin B	7352	TATACCAAGCTTAGTAAACAATGAACTTGTACTTCGAGATAAGGCAACAAAGGTTGTAGA
EXP_CD630_790001_795000_s_PSO-60-4229	CD0660		toxin B	7353	AAACAATGAACTTGTACTTCGAGATAAGGCAACAAAGGTTGTAGATTATTTTAAACATGT
EXP_CD630_790001_795000_s_PSO-60-4103	CD0660		toxin B	7354	TTTAGTGATATCAGAAATAGATTTTAATAATAATTCAATAGTTTTAGGTAAATGTGAAAT
EXP_CD630_790001_795000_s_PSO-60-3956	CD0660		toxin B	7355	ACACTTATCTATATATGACGTATTGGAAGTACAAAAAGAAGAACTTGATTTGTCAAAAGA
EXP_CD630_790001_795000_s_PSO-60-3901	CD0660		toxin B	7356	AAAGATTTAATGGTATTACCTAATGCTCCAAATAGAGTATTTGCTTGGGAAACAGGATGG
EXP_CD630_790001_795000_s_PSO-60-3666	CD0660		toxin B	7357	CTAGAAGTTTTATAGTTCCAATAATAACTACAGAATATATAAGAGAAAAATTATCATATT
EXP_CD630_790001_795000_s_PSO-60-3556	CD0660		toxin B	7358	ATGGGTATAAATATAGAATTAAGTGAAAGTGATGTTTGGATTATAGATGTTGATAATGTT
EXP_CD630_790001_795000_s_PSO-60-3499	CD0660		toxin B	7359	GTTGTGAGAGATGTAACTATAGAATCTGATAAAATTAAAAAAGGTGATTTAATAGAAGGT
EXP_CD630_790001_795000_s_PSO-60-3376	CD0660		toxin B	7360	TCTGGTGAGGTAAATGGAAGTAATGGATTTGTTTCTTTAACATTTTCAATTTTAGAAGGA
EXP_CD630_790001_795000_s_PSO-60-3247	CD0660		toxin B	7361	ATATTGATGTTAAATTCAAATCATATTCAACAGAAAATAGATTATATAGGATTCAATAGC
EXP_CD630_790001_795000_s_PSO-60-3188	CD0660		toxin B	7362	CGAATTACAGAAAAATATACCATATAGCTTTGTAGATAGTGAAGGAAAAGAGAATGGTTT
EXP_CD630_790001_795000_s_PSO-60-3055	CD0660		toxin B	7363	ATGGATGATAGTAAGCCTTCATTTGGATATTATAGTAATAATTTGAAAGATGTCAAAGTT
EXP_CD630_790001_795000_s_PSO-60-2859	CD0660		toxin B	7364	AGATTTTGAAGTTCATGAATAGAAAAGGTAATACAAATACTTCAGATTCTTTAATGAGCT
EXP_CD630_790001_795000_s_PSO-60-2818	CD0660		toxin B	7365	TCAGATTCTTTAATGAGCTTTTTAGAAAGTATGAATATAAAAAGTATTTTCGTTAATTTC
EXP_CD630_790001_795000_s_PSO-60-2695	CD0660		toxin B	7366	GGCCAATTTGAGTTTATTTGTGATGAAAATGATAATATACAACCATATTTCATTAAGTTT
EXP_CD630_790001_795000_s_PSO-60-2613	CD0660		toxin B	7367	CTTTATATGTAGGAAATAGACAAAATATGATAGTGGAACCAAATTATGATTTAGATGATT
EXP_CD630_790001_795000_s_PSO-60-2507	CD0660		toxin B	7368	TTATGGAATAGACAGTTGTGTTAATAAAGTTGTAATTTCACCAAATATTTATACAGATGA
EXP_CD630_790001_795000_s_PSO-60-2376	CD0660		toxin B	7369	TAAATGAAAAAATAAATGTTAATATCAATGATCTATCTATACGATATGTATGGAGTAATG
EXP_CD630_790001_795000_s_PSO-60-2300	CD0660		toxin B	7370	TCTTATGTCAACTAGTGAAGAAAATAAGGTGTCACAAGTTAAAATAAGATTCGTTAATGT
EXP_CD630_790001_795000_s_PSO-60-2209	CD0660		toxin B	7371	TCTTTTAACTTTAGTGATAAACAAGATGTACCTGTAAGTGAAATAATCTTATCATTTACA
EXP_CD630_790001_795000_s_PSO-60-2087	CD0660		toxin B	7372	GAAATTTTATATTAATAACTTTGGAATGATGGTATCTGGATTAATATATATTAATGATTC
EXP_CD630_790001_795000_s_PSO-60-1998	CD0660		toxin B	7373	ATTTGATAACTGGATTTGTGACTGTAGGCGATGATAAATACTACTTTAATCCAATTAATG
EXP_CD630_790001_795000_s_PSO-60-1881	CD0660		toxin B	7374	AAAGTGGAGTGTTACAAACAGGTGTATTTAGTACAGAAGATGGATTTAAATATTTTGCCC
EXP_CD630_790001_795000_s_PSO-60-1744	CD0660		toxin B	7375	TATTATTTTGATGATAATTATAGAGGAGCTGTAGAATGGAAAGAATTAGATGGTGAAATG
EXP_CD630_790001_795000_s_PSO-60-1673	CD0660		toxin B	7376	CCCAGAAACAGGTAAAGCTTTTAAAGGTCTAAATCAAATAGGTGATTATAAATACTATTT
EXP_CD630_790001_795000_s_PSO-60-1456	CD0660		toxin B	7377	ACAGAAGATGGATTTAAATATTTTGCTCATCATAATGAAGATTTAGGAAATGAAGAAGGT
EXP_CD630_790001_795000_s_PSO-60-1347	CD0660		toxin B	7378	ATTTTGATGATTCATTTACAGCTGTAGTTGGATGGAAAGATTTAGAGGATGGTTCAAAGT
EXP_CD630_790001_795000_s_PSO-60-1242	CD0660		toxin B	7379	TAATAAATGATGGTCAATATTATTTTAATGATGATGGAATTATGCAAGTTGGATTTGTCA
EXP_CD630_790001_795000_s_PSO-60-1201	CD0660		toxin B	7380	ATGCAAGTTGGATTTGTCACTATAAATGATAAAGTCTTCTACTTCTCTGACTCTGGAATT
EXP_CD630_790001_795000_s_PSO-60-1056	CD0660		toxin B	7381	CAGATGGATATAAATATTTTGCACCTGCTAATACTGTAAATGATAATATTTACGGACAAG
EXP_CD630_790001_795000_s_PSO-60-950	CD0660		toxin B	7382	TTTTGGAGAAACATATACAATTGAGACTGGATGGATATATGATATGGAAAATGAAAGTGA
EXP_CD630_790001_795000_s_PSO-60-842	CD0660		toxin B	7383	TTTAATTGATGATATAAAATATTATTTTGATGAGAAGGGCATAATGAGAACGGGTCTTAT
EXP_CD630_790001_795000_s_PSO-60-760	CD0660		toxin B	7384	TACTTTAATGAGAATGGTGAAATGCAATTTGGTTATATAAATATAGAAGATAAGATGTTC
EXP_CD630_790001_795000_s_PSO-60-654	CD0660		toxin B	7385	CAGATGGATTTAAATACTTTGCACATCAAAATACTTTGGATGAGAATTTTGAGGGAGAAT
EXP_CD630_790001_795000_s_PSO-60-585	CD0660		toxin B	7386	ATACTGGTTGGTTAGATTTAGATGAAAAGAGATATTATTTTACAGATGAATATATTGCAG
EXP_CD630_790001_795000_s_PSO-60-496	CD0660/1			7387	GAGTATTATTTTGATCCTGATACAGCTCAATTAGTGATTAGTGAATAGATAAAAATATGT
EXP_CD630_790001_795000_s_PSO-60-378	CD0660/1			7388	AGTGTTCTATCTAATATGAAGATTTACCAATAAAAAGGTGGACTATGATGAATGCACAGT
EXP_CD630_790001_795000_s_PSO-60-259	CD0661		putative cell wall hydrolase protein	7389	CGTTATGAATATGACAATATCTTTTTTATCAGAGCATATATTTATAAAGTTAGTAATTTT
EXP_CD630_790001_795000_s_PSO-60-176	CD0661		putative cell wall hydrolase protein	7390	TAGGATGTTTAAGTGCAATAAAAAGTCGTAAATTTAATTCTAGTTTTGGAATAGATGGAG
EXP_CD630_790001_795000_s_PSO-60-92	CD0661		putative cell wall hydrolase protein	7391	CATGTATATTTTTTTTATCAGTAGTTGACATTCTTACAAAGTTTAACTTTTTATTTATGT
EXP_CD630_795001_800000_s_PSO-60-4864	CD0661/3			7392	CAATGACAGATGAAATGAATGCTAAGGATGAAAAGTAAGTAATGGTAGATATAATAAAGA
EXP_CD630_795001_800000_s_PSO-60-4767	CD0661/3			7393	CTGAAAGTTATCATAATTCATGAAACTAATAATGAAAACGAGGGAGCAGATGCCAAGAGA
EXP_CD630_795001_800000_s_PSO-60-4673	CD0661/3			7394	AGTGTTCATTACTATATAGATGACAAGGTAGTATATCAAACATTGGTTCACAAAGATGGT
EXP_CD630_795001_800000_s_PSO-60-4628	CD0661/3			7395	GTTCACAAAGATGGTGCATGGTCAGTTGGTAAAATCTATTAAGCTACATTAGTTACAGAT
EXP_CD630_795001_800000_s_PSO-60-4513	CD0661/3			7396	TTCAAAAACACAAAAATACGTGATGAAGGACAAAATGATATAGAAAATAAGTATCAAACC
EXP_CD630_795001_800000_s_PSO-60-4369	CD0661/3			7397	TTACAAATTACTATCAGACAATCTCCTTATCTAATAGAAGAGTCAATTAACTAATTGAGT
EXP_CD630_795001_800000_s_PSO-60-4219	CD0661/3			7399	GAGTGTATAAGATTTATTTTCAAAGTTTAAAAACAAGAAAATCAATTTAAATTTCAGAAG
EXP_CD630_795001_800000_s_PSO-60-4065	CD0663		toxin A	7400	TCGCATATAGCATTAGACCAAGAGAAAATGAGTATAAAACTATACTAACTAATTTAGACG
EXP_CD630_795001_800000_s_PSO-60-3886	CD0663		toxin A	7402	TCTAATCTAAAAAAAGATATATTAAAAGAAGTAATTCTTATTAAAAATTCCAATACAAGC
EXP_CD630_795001_800000_s_PSO-60-3790	CD0663		toxin A	7403	GGAGAAGTCAGTGATATTGCTCTTGAATACATAAAACAATGGGCTGATATTAATGCAGAA
EXP_CD630_795001_800000_s_PSO-60-3654	CD0663		toxin A	7404	CCACTGAAGCATTACAGCTACTAGAGGAAGAGATTCAAAATCCTCAATTTGATAATATGA
EXP_CD630_795001_800000_s_PSO-60-3548	CD0663		toxin A	7405	GTTTATAAATTATTATAAATCTCAAATCAATAAACCTACAGTACCTACAATAGATGATAT
EXP_CD630_795001_800000_s_PSO-60-3522	CD0663		toxin A	7406	TCAATAAACCTACAGTACCTACAATAGATGATATTATAAAGTCTCATCTAGTATCTGAAT
EXP_CD630_795001_800000_s_PSO-60-3417	CD0663		toxin A	7407	TGAGAAAAATAAATAGTAATCATGGGATAGATATCAGGGCTAATAGTTTGTTTACAGAAC
EXP_CD630_795001_800000_s_PSO-60-3248	CD0663		toxin A	7408	AGATGTTGATATGCTTCCAGGTATTCACTCTGATTTATTTAAAACAATATCTAGACCTAG
EXP_CD630_795001_800000_s_PSO-60-3046	CD0663		toxin A	7409	AAAAGTGAAAAATCTGAGATATTTTCTAAATTAGAAAATTTAAATGTATCTGATCTTGAA
EXP_CD630_795001_800000_s_PSO-60-3016	CD0663		toxin A	7410	TTAGAAAATTTAAATGTATCTGATCTTGAAATTAAAATAGCTTTCGCTTTAGGCAGTGTT
EXP_CD630_795001_800000_s_PSO-60-2867	CD0663		toxin A	7411	ACACCTTAACCCAGCCATAGAGTCTGATAATAACTTCACAGATACTACTAAAATTTTTCA
EXP_CD630_795001_800000_s_PSO-60-2774	CD0663		toxin A	7412	CTCTATGTTTTTAACAAAAATAGCACCATACTTACAAGTAGGTTTTATGCCAGAAGCTCG
EXP_CD630_795001_800000_s_PSO-60-2678	CD0663		toxin A	7413	GTCAGCTTACTATGATTTCATAAATTTACAAGAAAATACTATAGAAAAAACTTTAAAAGC
EXP_CD630_795001_800000_s_PSO-60-2592	CD0663		toxin A	7414	CAGAAAATAATCTATCTCAATTGACAGAACAAGAAATAAATAGTCTATGGAGCTTTGATC
EXP_CD630_795001_800000_s_PSO-60-2442	CD0663		toxin A	7415	ATACTGCCCTCGACAAAAACTATTTATTAAATAATAAAATTCCATCAAACAATGTAGAAG
EXP_CD630_795001_800000_s_PSO-60-2390	CD0663		toxin A	7416	TGTAGAAGAAGCTGGAAGTAAAAATTATGTTCATTATATCATACAGTTACAAGGAGATGA
EXP_CD630_795001_800000_s_PSO-60-2300	CD0663		toxin A	7417	TTCTAAAAATCCTAAAAATAGTATTATTATACAACGAAATATGAATGAAAGTGCAAAAAG
EXP_CD630_795001_800000_s_PSO-60-2148	CD0663		toxin A	7418	CCTTTATTGGACATGGTAAAGATGAATTCAACACAAGCGAATTTGCTAGATTAAGTGTAG
EXP_CD630_795001_800000_s_PSO-60-2042	CD0663		toxin A	7419	AGATATATCACCTAAAAATGTAGAAGTAAACTTACTTGGATGTAATATGTTTAGTTATGA
EXP_CD630_795001_800000_s_PSO-60-2007	CD0663		toxin A	7420	TTGGATGTAATATGTTTAGTTATGATTTTAATGTTGAAGAAACTTATCCTGGGAAGTTGC
EXP_CD630_795001_800000_s_PSO-60-1846	CD0663		toxin A	7421	GGAAGAAAAGAACTTCTGGCTCACTCAGGTAAATGGATAAATAAAGAAGAAGCTATTATG
EXP_CD630_795001_800000_s_PSO-60-1758	CD0663		toxin A	7422	TTTTTGATTCTATAGATAATAAGCTAAAAGCAAAGTCCAAGAATATTCCAGGATTAGCAT
EXP_CD630_795001_800000_s_PSO-60-1699	CD0663		toxin A	7423	TCAATATCAGAAGATATAAAAACATTATTACTTGATGCAAGTGTTAGTCCTGATACAAAA
EXP_CD630_795001_800000_s_PSO-60-1548	CD0663		toxin A	7424	ACAATTCTATAGATGATTTAATAGATGAGTTCAATCTACTTGAAAATGTATCTGATGAAT
EXP_CD630_795001_800000_s_PSO-60-1456	CD0663		toxin A	7425	GAGAAGTATTTAATATCTTTTGAAGATATCTCAAAAAATAATTCAACTTACTCTGTAAGA
EXP_CD630_795001_800000_s_PSO-60-1378	CD0663		toxin A	7426	GGTGAGTCAGTTTATGTAGAAACAGAAAAAGAAATTTTTTCAAAATATAGCGAACATATT
EXP_CD630_795001_800000_s_PSO-60-1270	CD0663		toxin A	7427	GGTAATTTATTGGATAATATACAGTTAGATCATACTTCTCAAGTTAATACATTAAACGCA
EXP_CD630_795001_800000_s_PSO-60-1143	CD0663		toxin A	7428	CAGTTAAGGTTCAACTTTATGCTCAACTATTTAGTACAGGTTTAAATACTATATATGACT
EXP_CD630_795001_800000_s_PSO-60-1088	CD0663		toxin A	7429	TGACTCTATCCAATTAGTAAATTTAATATCAAATGCAGTAAATGATACTATAAATGTACT
EXP_CD630_795001_800000_s_PSO-60-963	CD0663		toxin A	7430	CAATTAAGGAATTACTAGACGAACATGACCCATTACTAAAAAAAGAATTAGAAGCTAAGG
EXP_CD630_795001_800000_s_PSO-60-867	CD0663		toxin A	7431	CTGCAACTGTAGCTTCAATTGTTGGAATAGGTGCTGAAGTTACTATTTTCTTATTACCTA
EXP_CD630_795001_800000_s_PSO-60-748	CD0663		toxin A	7432	AAGGCAACTTCAGTGGTAAACTATTTTAATCATTTGTCTGAATCTAAAAAATATGGCCCT
EXP_CD630_795001_800000_s_PSO-60-694	CD0663		toxin A	7433	GGCCCTCTTAAAACAGAAGATGATAAAATTTTAGTTCCTATTGATGATTTAGTAATATCA
EXP_CD630_795001_800000_s_PSO-60-550	CD0663		toxin A	7434	GGTAATATAGATCACTTTTTCTCATCTCCATCTATAAGTTCTCATATTCCTTCATTATCA
EXP_CD630_795001_800000_s_PSO-60-481	CD0663		toxin A	7435	GCAATAGGTATAGAAACAGAAAATCTAGATTTTTCAAAAAAAATAATGATGTTACCTAAT
EXP_CD630_795001_800000_s_PSO-60-365	CD0663		toxin A	7436	GGAAAATGACGGAACTAGATTACTTGATTCAATAAGAGATTTATACCCAGGTAAATTTTA
EXP_CD630_795001_800000_s_PSO-60-249	CD0663		toxin A	7437	AAGACACTAATATTAAAATTAAACTAGATAAAGATACTAGAAACTTCATAATGCCAACTA
EXP_CD630_795001_800000_s_PSO-60-142	CD0663		toxin A	7438	GCAGGAGGAACTTACTCTTTATTATTATCTTCATATCCAATATCAACGAATATAAATTTA
EXP_CD630_795001_800000_s_PSO-60-90	CD0663		toxin A	7439	TAAATTTATCTAAAGATGATTTATGGATATTTAATATTGATAATGAAGTAAGAGAAATAT
EXP_CD630_800001_805000_s_PSO-60-4889	CD0663		toxin A	7440	TCTTGACTTGTGAGTTAGATGATAAAATTAGTTTAATAATAGAAATAAATCTTGTTGCAA
EXP_CD630_800001_805000_s_PSO-60-4765	CD0663		toxin A	7441	TGAGAAAATCAATACTTTAGGCCTAGATAGTAAAAATATAGCGTACAATTACACTGATGA
EXP_CD630_800001_805000_s_PSO-60-4644	CD0663		toxin A	7442	AAAAAAGACAGTAAAAATATATTAGAATTTTATAATGACAGTACATTAGAATTTAACAGT
EXP_CD630_800001_805000_s_PSO-60-4497	CD0663		toxin A	7443	GATAAAAGTATAGATTTCTCTATTTCTTTAGTTAGTAAAAATCAAGTAAAAGTAAATGGA
EXP_CD630_800001_805000_s_PSO-60-4433	CD0663		toxin A	7444	ATTTAAATGAATCCGTATACTCATCTTACCTTGATTTTGTGAAAAATTCAGATGGACACC
EXP_CD630_800001_805000_s_PSO-60-4333	CD0663		toxin A	7445	AAGTTTCTGGAAATTGTTTGGGTTTGAAAATATAAATTTTGTAATCGATAAATACTTTAC
EXP_CD630_800001_805000_s_PSO-60-4155	CD0663		toxin A	7446	AATGGTAGAAATGTTGTAGTAGAGCCTATATATAATCCTGATACGGGTGAAGATATATCT
EXP_CD630_800001_805000_s_PSO-60-4079	CD0663		toxin A	7447	CCTATGAACCTCTCTATGGAATAGATAGATATATCAATAAAGTATTGATAGCACCTGATT
EXP_CD630_800001_805000_s_PSO-60-3980	CD0663		toxin A	7448	CAAATGAGTACTACCCTGAGATTATAGTTCTTAACCCAAATACATTCCACAAAAAAGTAA
EXP_CD630_800001_805000_s_PSO-60-3843	CD0663		toxin A	7449	GAAGAAAGTAATAAAAAAATATTACAAAAAATAAGAATCAAAGGTATCTTATCTAATACT
EXP_CD630_800001_805000_s_PSO-60-3549	CD0663		toxin A	7451	GTAACTGGATGGCAAACTATCAATGGTAAAAAATATTATTTTGATATAAATACTGGAGCA
EXP_CD630_800001_805000_s_PSO-60-3449	CD0663		toxin A	7452	ATTTTAATAATGATGGTGTGATGCAGTTGGGAGTATTTAAAGGACCTGATGGATTTGAAT
EXP_CD630_800001_805000_s_PSO-60-3420	CD0663		toxin A	7453	GGAGTATTTAAAGGACCTGATGGATTTGAATATTTTGCACCTGCCAATACTCAAAATAAT
EXP_CD630_800001_805000_s_PSO-60-3318	CD0663		toxin A	7454	ACTTTGAATGGCAAAAAATATTATTTTGATAATGACTCAAAAGCAGTCACTGGATGGAGA
EXP_CD630_800001_805000_s_PSO-60-3156	CD0663		toxin A	7455	GCTATCATCTCAAAAGGTTGGCAGACTGTTAATGGTAGTAGATACTACTTTGATACTGAT
EXP_CD630_800001_805000_s_PSO-60-3047	CD0663		toxin A	7456	ATTTTGATAGTGATTGTGTAGTGAAAATAGGTGTGTTTAGTACCTCTAATGGATTTGAAT
EXP_CD630_800001_805000_s_PSO-60-3009	CD0663		toxin A	7457	AGTACCTCTAATGGATTTGAATATTTTGCACCTGCTAATACTTATAATAATAACATAGAA
EXP_CD630_800001_805000_s_PSO-60-2904	CD0663		toxin A	7458	AAAAAATATTACTTTGATAATAACTCAAAAGCAGTTACCGGATGGCAAACTATTGATAGT
EXP_CD630_800001_805000_s_PSO-60-2742	CD0663		toxin A	7459	ACTGGATGGCAAACTATTGATGGTAAAAAATATTACTTTAATACTAACACTGCTATAGCT
EXP_CD630_800001_805000_s_PSO-60-2689	CD0663		toxin A	7460	TATAGCTTCAACTGGTTATACAATTATTAATGGTAAACATTTTTATTTTAATACTGATGG
EXP_CD630_800001_805000_s_PSO-60-2610	CD0663		toxin A	7461	TTTAAAGGACCTAATGGATTTGAATATTTTGCACCTGCTAATACGGATGCTAACAACATA
EXP_CD630_800001_805000_s_PSO-60-2510	CD0663		toxin A	7462	TGAATGGTAAAAAATATTACTTTGGTAGTGACTCAAAAGCAGTTACTGGATGGAGAATTA
EXP_CD630_800001_805000_s_PSO-60-2398	CD0663		toxin A	7463	TCTATGCACTATAAATAATGACAAGTATTACTTTAGTTATGATGGAATTCTTCAAAATGG
EXP_CD630_800001_805000_s_PSO-60-2279	CD0663		toxin A	7464	TAACAGGAGTATTTAAAGGACCTAATGGATTTGAGTATTTTGCACCTGCTAATACTCACA
EXP_CD630_800001_805000_s_PSO-60-2061	CD0663		toxin A	7465	ACTGGATGGCAAACTATTGATGGTAAAAAATATTACTTTAATCTTAACACTGCTGAAGCA
EXP_CD630_800001_805000_s_PSO-60-1956	CD0663		toxin A	7466	ACTAACACTTTCATAGCCTCAACTGGTTATACAAGTATTAATGGTAAACATTTTTATTTT
EXP_CD630_800001_805000_s_PSO-60-1877	CD0663		toxin A	7467	AGATAGGAGTGTTTAAAGGACCTAATGGATTTGAATACTTTGCACCTGCTAATACTCATA
EXP_CD630_800001_805000_s_PSO-60-1776	CD0663		toxin A	7468	TTCTTAACTTTGAATGGTAAAAAATATTACTTTGGTAGTGACTCAAAAGCAGTTACCGGA
EXP_CD630_800001_805000_s_PSO-60-1661	CD0663		toxin A	7469	TTACTGGATGGCAAACTATTAATGGTAAAAAATACTACTTTAATACTAACACTTCTATAG
EXP_CD630_800001_805000_s_PSO-60-1556	CD0663		toxin A	7470	ATACTGATGGTATTATGCAGATAGGAGTGTTTAAAGGACCTGATGGATTTGAATACTTTG
EXP_CD630_800001_805000_s_PSO-60-1462	CD0663		toxin A	7471	TCAAGCTATACGTTATCAAAATAGATTCCTATATTTACATGACAATATATATTATTTTGG
EXP_CD630_800001_805000_s_PSO-60-1365	CD0663		toxin A	7472	GATGGTAATAGATATTACTTCGAGCCTAATACAGCTATGGGTGCGAATGGTTATAAAACT
EXP_CD630_800001_805000_s_PSO-60-1281	CD0663		toxin A	7473	AGAAATGGTTTACCTCAGATAGGAGTGTTTAAAGGGTCTAATGGATTTGAATACTTTGCA
EXP_CD630_800001_805000_s_PSO-60-1193	CD0663		toxin A	7474	AAGGTCAAGCTATACGTTATCAAAATAGATTCCTACATTTACTTGGAAAAATATATTACT
EXP_CD630_800001_805000_s_PSO-60-1057	CD0663		toxin A	7475	TATGGCTGCAGCTGGTGGACTTTTCGAGATTGATGGTGTTATATATTTCTTTGGTGTTGA
EXP_CD630_800001_805000_s_PSO-60-985	CD0663/4			7476	CCCTGGGATATATGGCTAAAATATATGTTTGATAAAAAATTATTCCTGTGCTACTAAGAA
EXP_CD630_800001_805000_s_PSO-60-880	CD0663/4			7477	GTTATTGTAATACATGACTTTTAGTTAAAATTTTTCTATCATTTAATAATCTATTATTCT
EXP_CD630_800001_805000_s_PSO-60-765	CD0663/4			7478	GTTGATAAAAAATAGATAATATGCTAAAAGCAAAAACTAATTTAGAGCCTTGTAACTGTT
EXP_CD630_800001_805000_s_PSO-60-692	CD0663/4			7479	AAAAACATCTTTAAACATATTGACTATAATATAAAATATTAACTATAATACAAAACAATA
EXP_CD630_800001_805000_s_PSO-60-588	CD0664		putative exported protein	7480	CACCCATAGTTGATTCATAAGTTATAGTTCCAGCACTTATACCTCTTATAGTTATGTAAT
EXP_CD630_800001_805000_s_PSO-60-486	CD0664		putative exported protein	7481	TACATAGTACAACCTTATCATAATTTCCAGACACAGCTAATCTTATTTGCACCTCATCAC
EXP_CD630_800001_805000_s_PSO-60-342	CD0664		putative exported protein	7482	AAGTAATACCAGTATCATATCCTTTCTTCTCCTCTTCTTCTTTTTTGCGTTGTTCTTCAG
EXP_CD630_800001_805000_s_PSO-60-279	CD0664		putative exported protein	7483	TTTTAGCTTCTTCAGCTTTTTTAGCTTCTTCAGCTTTACGTTGATTTTCAGCTTCAATAG
EXP_CD630_800001_805000_s_PSO-60-174	CD0664		putative exported protein	7484	ACAATTTGCTATTTAAAGTTTCTATTTCTGTTTTTTGAGAATCTATAACTGATGTTTGGT
EXP_CD630_800001_805000_s_PSO-60-77	CD0664		putative exported protein	7485	TGAGGATATATTGCCAAAAAACACGCCTAAAATAAATGCCAGTAGAGCAATACCCTTTGT
EXP_CD630_805001_810000_s_PSO-60-4902	CD0664/A			7486	ATTTTAAAAGTTAAAAACTTAAAATAACTAGTTGACTAAAAATTATATATTCATATTTTC
EXP_CD630_805001_810000_s_PSO-60-4743	CD0664/A			7487	TTTCTTGAAGGTGAATTTTATATATTAAATTAAACATAAAGTATTTTATTTGTATAAAAC
EXP_CD630_810001_815000_s_PSO-60-250	CD0670/1			7579	AAGTGTTAATAGAAGGTATTGAAAAAATAAAAGATTGATATAAGATATTGAAGAGGTAGA
EXP_CD630_830001_835000_s_PSO-60-4196	CD0684/5			7724	TTTGTTATGTAGTATAATAGTACATTAGAGTACAATATAGAATTTGTTATGTAGTATAGT
EXP_CD630_830001_835000_s_PSO-60-1589	CD0688/9			7749	GTTGGATAGAATTTTCTAAATAGAACTTCCTTGTACTATTTCTTTAATAACTCTGAGTGG
EXP_CD630_1055001_1060000_s_PSO-60-1892	CD0879/80			9859	GTTGATATAATACTATTAAATTAATCTTAGATTAGTTTATTCTATTGATTTGTAGTTTAA
EXP_CD630_1380001_1385000_s_PSO-60-3378	CD1181		malonyl CoA-acyl carrier protein transacylase	12863	CAGTACAAGCCCAAGTAGATTTAAAATATAGTGCATGTTTAGGTTTATCTTTAGGAGAGT
EXP_CD630_1380001_1385000_s_PSO-60-3292	CD1181		malonyl CoA-acyl carrier protein transacylase	12864	ATTGACTTTAAAGATGCTGTATGCTTGGTCAAAAAAAGAGGTAAGTTTATGCAGGATACA
EXP_CD630_1430001_1435000_s_PSO-60-160	CD1230		sigma K	13351	AAGAAGCTTTCATAGCATCCTCTTCTGAACATTCATCACTGTTTTATATTAACTAAGTGG
EXP_CD630_1435001_1440000_s_PSO-60-4897	CD1230		sigma K	13353	AAAGTAAGAATTAACTAATGTGAATTTTTTAGACATGTCATGTTTTATATTAACTAAGTG
EXP_CD630_1435001_1440000_s_PSO-60-4829	CD1230		sigma K	13354	AGACAAACAAGTGTAGGATAAACTTTCCTTGCCCAGTATAGTTTTATATTAACTAAGTGG
EXP_CD630_1435001_1440000_s_PSO-60-4665	CD1230		sigma K	13355	TTTCAAAGTTTTATATTAACTAAGTGGTATGTAAAGTGACTCGTGCTATTTTTTTTACAC
EXP_CD630_1435001_1440000_s_PSO-60-4586	CD1230		sigma K	13356	ATTAACTAAGTGGTATGTAAAGCGAAAAATCTAGGAAAAACTATTGTAAAAGCGTTTAGT
EXP_CD630_1435001_1440000_s_PSO-60-4443	CD1230		sigma K	13357	GTATGTAAAGAAAAATCTTATTAAAGATTATTCAAAGTCTTTTGATTGTTTTATATTAAC
EXP_CD630_1435001_1440000_s_PSO-60-4373	CD1230		sigma K	13358	GTAAAGAACAAAAAAGATACATCTGTAACTAATTTTTATACTGTTTTATATTAATTAAGT
EXP_CD630_1435001_1440000_s_PSO-60-3272	CD1230		sigma K	13369	CACTACAAAGTATTAGATACTGATAAAACTTGAGAACAATCTGACAATTTAGAAAAAACA
EXP_CD630_1550001_1555000_s_PSO-60-4719	CD1335/6			14420	CATTTTCGTATTTGTTAGTACGTACTCATATCTCTTTGTGTAATTTATATTTTTCCATTT
EXP_CD630_1550001_1555000_s_PSO-60-3998	CD1336		PTS system, maltose and glucose-specific IIbc component	14427	GCATCATTACATAATAAATACTATAATATAAAACTGCCAGATTATTTAGGATTCTTTGGT
EXP_CD630_1585001_1590000_s_PSO-60-1603	CD1374		putative phage protein	14775	ACTACAGGTTCTAATGGTTATGGTCAACTTGGTACAGGAAATAATAATAATTCAATTGTA
EXP_CD630_1585001_1590000_s_PSO-60-1076	CD1374		putative phage protein	14780	TGTTATGAATGATGGTACATTGTATGCTTGTGGTTTAAATAATTATGGTCAGTTAGGACT
EXP_CD630_1585001_1590000_s_PSO-60-745	CD1374		putative phage protein	14783	CAATCTTATATAGTTTATGGTGATAATAGAAACTACCCTTACAAAGATACTAGAGTTAGT
EXP_CD630_1590001_1595000_s_PSO-60-1705	CD1375/6			14823	GGTCTTAACTTTAATAAGTAAGCTTTGTACTTATTTTTTGTTACATTAGAACTTGTATAT
EXP_CD630_1645001_1650000_s_PSO-60-4737	CD1418A/9			15314	ACTAAGTGGTATGTAAATTAAAACCACTCAATTCTTAAAAGATACTGCAATTATTGTTTT
EXP_CD630_1755001_1760000_s_PSO-60-3590	CD1515/6			16361	TTAACTATATGGAATGTAAATATGTTCACATTGACAGCTCAAGATAAACATGGAATTGTT
EXP_CD630_1820001_1825000_s_PSO-60-3489	CD1570/3			16960	TTTAAAATTCCTTGAAAGTTTAAAAGTTTAAATATAGTAAGTTGTAATAAAGAGAAAATC
EXP_CD630_1830001_1835000_s_PSO-60-1344	CD1581/2			17077	TGTAAAATAAATGAGTATGAGATTGTAAAATAAATGAGTATGAGATTGTAAAATAAATGA
EXP_CD630_1930001_1935000_s_PSO-60-2757	CD1662		conserved hypothetical protein	18000	TTGAGGATATTTGTTATTTGTTATTAAAAGAAGCAATGAAGTTAAAGTTAATACCACATA
EXP_CD630_1930001_1935000_s_PSO-60-2654	CD1662		conserved hypothetical protein	18001	TTTTGATGTAAATAACTACGAATTAAGAGAAAATATTTTTAAGATTAGAAATGTTTTTGA
EXP_CD630_1930001_1935000_s_PSO-60-2587	CD1662		conserved hypothetical protein	18002	CCGAAACTATTATTCAAGCCAGATTTGTTAGAAGATAGGAAATTATCAAAATGTAGAAAT
EXP_CD630_1930001_1935000_s_PSO-60-2474	CD1662		conserved hypothetical protein	18003	AGTGAGTAAGTTTCAAGATAAAAATATAAAGATTGCATTAGTAGATGAAAAAAAGACAGA
EXP_CD630_1930001_1935000_s_PSO-60-2396	CD1662		conserved hypothetical protein	18004	TTCATTTACCAGTGAAATGTCTCCAGAAGATTTTCCATTCTTTTTAGATAAGACACTAGA
EXP_CD630_1930001_1935000_s_PSO-60-2302	CD1662		conserved hypothetical protein	18005	AAATGGGATGTGTTAGTTAAAGAAAATTCTATTTTTAGAGCATTAGTAGGTAACGAAATT
EXP_CD630_1930001_1935000_s_PSO-60-2151	CD1662		conserved hypothetical protein	18006	TGTTTGAAGATGAAATGCGTGTAAAAGATTGGTTTATACTTTGGAGATTAGAGAAGATGG
EXP_CD630_1930001_1935000_s_PSO-60-2109	CD1662		conserved hypothetical protein	18007	GGAGATTAGAGAAGATGGCAAGTTTAAAAATAGTAAAAATAAAAGGAAGTAAAGGGGATT
EXP_CD630_1930001_1935000_s_PSO-60-2011	CD1662/3			18008	AATTTATAATAAATTGTATTAAATAATGGGTATAACTATGAAGAAAAATATCTTAACAGT
EXP_CD630_1935001_1940000_s_PSO-60-4385	CD1663/4			18033	TTAACTATGTGGTATGTAAATTAATCTGACACATACAAAGTTGAACCTAGTGGTACGGGT
EXP_CD630_1935001_1940000_s_PSO-60-4262	CD1663/4			18034	TGTTTTATATTAACTATGTGGTATGTAAATTGGTATATCATACTCGTGCATTGCCTGCTC
EXP_CD630_1935001_1940000_s_PSO-60-4076	CD1663/4			18036	GCGTTTCATCTGTTTTATATTAACTATGTGGTATGTAAATTTCATATTCCAAGCGTTTTG
EXP_CD630_1935001_1940000_s_PSO-60-3942	CD1663/4			18037	ATATGCAACGTTTTATATTAACTATGTGGTATGTAAATTAGATTGCTTTCAAATTACCTC
EXP_CD630_1935001_1940000_s_PSO-60-3895	CD1663/4			18038	TTCAAATTACCTCTTGTATAGCGTCTTGTTTTATATTAACTATGTGGTATGTAAATTTGC
EXP_CD630_1935001_1940000_s_PSO-60-3818	CD1663/4			18039	TCTCTAATATCGCTTAGTTTTATATTAACTATGTGGTATGTAAATTGAACTTTAATCGGT
EXP_CD630_1935001_1940000_s_PSO-60-3705	CD1663/4			18040	ACATGAGCAATATCGAAACAGGCAAATCTACAGGTTTTATATTAACTATGTGGTATGTAA
EXP_CD630_1935001_1940000_s_PSO-60-3582	CD1663/4			18041	AAATCACTCTTAAGTTGTGACCTATCTGATATATGATTAAAGTTTTATATTAACTATGTG
EXP_CD630_1935001_1940000_s_PSO-60-3522	CD1663/4			18042	GTATGTAAATTCAATATCTATATTAAGTTTATTTTTAAAAACATCTTGTTTTATATTAAC
EXP_CD630_1940001_1945000_s_PSO-60-3174	CD1666/7			18092	AGATTGTCAACTGTATATTTATTAAATTTTATATAAGTAAAATATATAAATTAATAAATC
EXP_CD630_2140001_2145000_s_PSO-60-4346	CD1844; 1849		putative conjugal transfer protein	19927	CAAAACAATATCTTGCTAACGCAAACAGAACGATTAACTATGAATGGTAGACCGAAAAAT
EXP_CD630_2140001_2145000_s_PSO-60-4325	CD1844; 1849		putative conjugal transfer protein	19928	CAAACAGAACGATTAACTATGAATGGTAGACCGAAAAATCCCAAGTATGCAAGAAATAAA
EXP_CD630_2140001_2145000_s_PSO-60-4155	CD1844; 1849		putative conjugal transfer protein	19929	AGTCCTTGAGTGTGGCAAAATGCTTGAAGATAACGGATATGAGATAAAAATCCTTAATAC
EXP_CD630_2140001_2145000_s_PSO-60-3606	CD1844; 1849		putative cell surface protein (pseudogene)	19935	ACTCTTTGTTATTATCTCTGATACAGATGATACCTTTAACTTTGTAGTGTCTATTATGTA
EXP_CD630_2140001_2145000_s_PSO-60-3442	CD1844; 1849		putative cell surface protein (pseudogene)	19936	TAATTCCTAAGTTTGAGAAGTTAATTGCAACAATCCGTTCAAGAGAGATTTCAGCAAGTA
EXP_CD630_2140001_2145000_s_PSO-60-1093	CD1844; 1853		putative cell surface protein (pseudogene)	19959	GTATCCAAGCAAACTTAGAGTCTATGTTTCTTGACATCAACGATAAAGTTGGTGCGATTG
EXP_CD630_2140001_2145000_s_PSO-60-578	CD1844; 1853		putative cell surface protein (pseudogene)	19964	GGAAGAATGTTTGAGATTTATATTTACTCATCGGTTTCAGCCATTCCATTTGCCACAATG
EXP_CD630_2140001_2145000_s_PSO-60-344	CD1844; 1853		putative cell surface protein (pseudogene)	19966	CTAGGGTTAATGATGTTAAAGAGCGGAACACTGGCCAAAAGCGTATTAAATGCACACTAA
EXP_CD630_2140001_2145000_s_PSO-60-59	CD1844		putative cell surface protein (pseudogene)	19969	CCGTATATGAGAATATAGAGGAGCTTTCAAAGGGTAAAGAAGATGGGAGGTAAGTTATGG
EXP_CD630_2145001_2150000_s_PSO-60-4879	CD1844; 1855		putative cell surface protein (pseudogene)	19970	TTATGCGAAAGGTAGTTCCCAATGATATAGCTGTTATTTTTCTTATTGTGTCAACTCTCC
EXP_CD630_2145001_2150000_s_PSO-60-4789	CD1844; 1855		putative cell surface protein (pseudogene)	19971	ACGGACTGACATTTGAAAAATATTTTAAATATATTTACCTTCATAAGTTTTATCAGCCAC
EXP_CD630_2145001_2150000_s_PSO-60-3609	CD1844; 1856		putative cell surface protein (pseudogene)	19983	CCATCATTTTTATGAACTTTGCAAGGACAATTCAAAAGCTAGATAATACCATTTCTCAAA
EXP_CD630_2145001_2150000_s_PSO-60-3162	CD1844; 1856		putative cell surface protein (pseudogene)	19987	TAAGACAATTTAAGGGAGAAGTCATAAAGGTCAGCAGTAAGTCGAAGGACTATCTCAATC
EXP_CD630_2145001_2150000_s_PSO-60-2271	CD1844		putative cell surface protein (pseudogene)	19995	CTTATGGGAAAGAAACTGAAAAAGGACTTTAAGGAAAGGCAAAGGGCAAGGATTGAAAAG
EXP_CD630_2145001_2150000_s_PSO-60-2202	CD1844; 1857		putative cell surface protein (pseudogene)	19996	CAAAGTAATATGGGAATTGAGCCTGAAGAAAGTAAGTTAAAGTATAACGATGATTACAGA
EXP_CD630_2145001_2150000_s_PSO-60-1952	CD1844; 1857		putative cell surface protein (pseudogene)	19998	ATTATGGTACGGAGGTTAAGGATGGAAAAATCTATGATCCCTTAGGAAAAGACCTTGATA
EXP_CD630_2145001_2150000_s_PSO-60-1152	CD1844; 1857		putative cell surface protein (pseudogene)	20006	ATTTTCATAGGTCTTATTCTTTTGAGAACTTTCTTCATTAACTTTGCAGGGACAGGAATG
EXP_CD630_2145001_2150000_s_PSO-60-898	CD1844; 1857		putative cell surface protein (pseudogene)	20009	CCATGAGCTTTTATCCTACATTACATCAAGGTTCGGAGAAGTAAAGAATGTATCAGAAGT
EXP_CD630_2150001_2155000_s_PSO-60-4618	CD1844; 1858		putative cell surface protein (pseudogene)	20021	GAGATCTTCCAATAATTCCTGATGATATGAAATTTATAGATGACTTTCTATTTTATGAAG
EXP_CD630_2150001_2155000_s_PSO-60-2806	CD1844; 1859		putative cell surface protein (pseudogene)	20039	GGAAGATAGTGCAATTAAAGAGGGCTTTGATAACCTAAAAGACGGAAGTTTTTACGATAA
EXP_CD630_2155001_2160000_s_PSO-60-4525	CD1844; 1861		putative cell surface protein (pseudogene)	20069	TTGAAAGCTCAATTTTCTAAGGGAGAATTGATATTTGACGCAACAAACTCTAAAGGTTTG
EXP_CD630_2155001_2160000_s_PSO-60-3843	CD1844; 1862		putative cell surface protein (pseudogene)	20075	GATATAAGCCAGACAGTTTCAAAGAATAGGGATGTCAACGAGGTTAATCTTTGGAGATTT
EXP_CD630_2155001_2160000_s_PSO-60-3105	CD1844; 1862		putative cell surface protein (pseudogene)	20083	GAAGAAGCTGACCAAACACCTGATGGATACTCAGAAACAGGTGATAGAGTTTATGAGAGC
EXP_CD630_2155001_2160000_s_PSO-60-1695	CD1844; 1862		putative cell surface protein (pseudogene)	20095	TTTAGAAGTAACTGGACTTGGTATATGACGGAATATGACAGGGAAAGTAAAGATGCTTTT
EXP_CD630_2160001_2165000_s_PSO-60-3453	CD1844; 1862		putative cell surface protein (pseudogene)	20125	GGTAAATGCCTATAAGCTGATTGAAGATGCCCTAAATCTTAAAGAAACAAAGGTATTTGA
EXP_CD630_2160001_2165000_s_PSO-60-2280	CD1844; 1862		putative cell surface protein (pseudogene)	20137	AACGAGATTTTTAAAGTTCTATAACTTGCCTGAGCTTATGAGTATGTTCAAAGAAGTTGC
EXP_CD630_2160001_2165000_s_PSO-60-2176	CD1844; 1862		putative cell surface protein (pseudogene)	20138	CTAATTATGAAGTTATTAAGACTGAGCCGTCTGAGGAACAAAAGGAAATTCTAAAGAGCC
EXP_CD630_2160001_2165000_s_PSO-60-2075	CD1844; 1862		putative cell surface protein (pseudogene)	20139	CCGGATGTTGATAATATGCTAAAAATTACCAATGATGGGAAGAAACTTGCTCTTGATCAA
EXP_CD630_2160001_2165000_s_PSO-60-1972	CD1844; 1862		putative cell surface protein (pseudogene)	20140	TCAATGTTTGCGTGAAAAATGTCTTTAGTATTTGGGATAAGACCAAAGAGAACAAGTCCA
EXP_CD630_2160001_2165000_s_PSO-60-1861	CD1844; 1862		putative cell surface protein (pseudogene)	20141	ATATTTATGATGATATTAGAGAAAAGCTCGTAGCAATGGGAATCCCGAAAGAAGAAATCG
EXP_CD630_2160001_2165000_s_PSO-60-1693	CD1844; 1862		putative cell surface protein (pseudogene)	20143	GAACAAATGTTCAAAATAAGCTGATTGCTTTGCATGACCTTGATGTGCCTTGGAGACCTG
EXP_CD630_2160001_2165000_s_PSO-60-1599	CD1844; 1862		putative cell surface protein (pseudogene)	20144	GCAGGGTAATGAAAATGAGAAAGTAAATATTTATCGTTATGTTACAGAAAACACATTTGA
EXP_CD630_2160001_2165000_s_PSO-60-975	CD1844; 1862		putative cell surface protein (pseudogene)	20150	GGACGGTAACATTACAAGACTGGATAATGCTCTTGAGAAAATGCCTGAGAAATTAAATCG
EXP_CD630_2160001_2165000_s_PSO-60-84	CD1844; 1863		putative cell surface protein (pseudogene)	20158	AACAATGAGAAATCAAATAGAAGATATGGTAAATGATAACCATAAGGACTTTGTAAAGGC
EXP_CD630_2165001_2170000_s_PSO-60-4762	CD1844; 1863		putative cell surface protein (pseudogene)	20160	AATTTCTCTGTAGTATCCAAAGATGATGAAGGAAATAAGGTATATCATAATTGCTCTGCC
EXP_CD630_2165001_2170000_s_PSO-60-4666	CD1844; 1863		putative cell surface protein (pseudogene)	20161	CAAGGAGATTTTGTTAAGCTCTTTGGACAAATCAGAACCTCAATTGATGATAATGGTAAG
EXP_CD630_2165001_2170000_s_PSO-60-4604	CD1844; 1863		putative cell surface protein (pseudogene)	20162	GCATAGCAATGTAAGGATACTTTCTTCAAAGCTTTTAAAGGCAAAAGAACAAATGAAAGG
EXP_CD630_2165001_2170000_s_PSO-60-4527	CD1844; 1863		putative cell surface protein (pseudogene)	20163	GATCTGTACTTGGAGCTATCAAAAAATATCAGGCTGAAGATAAGGAAAAACCGAAAGAAA
EXP_CD630_2165001_2170000_s_PSO-60-4398	CD1844		putative cell surface protein (pseudogene)	20164	TTTTTTATTTATGCAAGTTCGATTAAAGAGAATATATTTATGAAAAAAGTGTATTTTGTG
EXP_CD630_2165001_2170000_s_PSO-60-4144	CD1844; 1864		putative cell surface protein (pseudogene)	20166	TTGTAATGCTTTGGATTGTGATATTGAAGATATTATGGAGTGCGTAATTATTGAAGATGT
EXP_CD630_2165001_2170000_s_PSO-60-4132	CD1844; 1864		putative cell surface protein (pseudogene)	20167	GGATTGTGATATTGAAGATATTATGGAGTGCGTAATTATTGAAGATGTAAGGAGAATGGG
EXP_CD630_2165001_2170000_s_PSO-60-3988	CD1844		putative cell surface protein (pseudogene)	20168	AAGGGATGTAGCATAAAAAATTTATGATTGTGATTAAACAGGAAACTCATAACTGTATTT
EXP_CD630_2165001_2170000_s_PSO-60-3864	CD1844		putative cell surface protein (pseudogene)	20169	AATGTCAATTAGGAAATTAAAAATAAAGAATTTTAAATGCTTTTCAGATTGGTTTACAGT
EXP_CD630_2165001_2170000_s_PSO-60-3758	CD1844; 1865		putative cell surface protein (pseudogene)	20170	GGTAAATCTACGATTTTGGAAGCTATTAATCTGGTTTTAACTGGAACTTATCATGGGAAA
EXP_CD630_2165001_2170000_s_PSO-60-3683	CD1844; 1865		putative cell surface protein (pseudogene)	20171	CTTACTCAGTACCTTTTCAATAAGAATATAGTGGAAAACTATATTAGAGAAGTCAACGAA
EXP_CD630_2165001_2170000_s_PSO-60-3552	CD1844; 1865		putative cell surface protein (pseudogene)	20172	TGATGGAAATTCTGAAAAAACTAAAGACACCCCTGGGATTTGTTTATCAATTAGTTTTGA
EXP_CD630_2165001_2170000_s_PSO-60-3477	CD1844; 1865		putative cell surface protein (pseudogene)	20173	TGAGTATAAAATGCTTTGTAAGAACAAGATAACATCGTTGCCAATTGAATATTATGAGGT
EXP_CD630_2165001_2170000_s_PSO-60-3369	CD1844; 1865		putative cell surface protein (pseudogene)	20174	AATTAAGTCTGCAATGATTGATACGACAAGCTATACTCCTACCAGTGGGTCAGATATATA
EXP_CD630_2165001_2170000_s_PSO-60-3318	CD1844; 1865		putative cell surface protein (pseudogene)	20175	AGATATATACATATCGAGAATAGTAAAGAATCTGTTAGATGATAATGAAATTATTAATAT
EXP_CD630_2165001_2170000_s_PSO-60-3183	CD1844; 1865		putative cell surface protein (pseudogene)	20176	GGAAACATCAAATAACGAATTGACAATTTCTGTAGATTTTGGTACGAAAACTTCATGGGA
EXP_CD630_2165001_2170000_s_PSO-60-3081	CD1844; 1865		putative cell surface protein (pseudogene)	20177	CATTGGTAAAGGTACACAATGTATTGTTAAAACACAATTGGCATTAAGTGATCATAAAAT
EXP_CD630_2165001_2170000_s_PSO-60-3010	CD1844; 1865		putative cell surface protein (pseudogene)	20178	AGATTGTGCTTTTAGAAGAACCTGAATGCCATTTGTCATATTCAAACTTAAATATTCTCC
EXP_CD630_2165001_2170000_s_PSO-60-2901	CD1844; 1865		putative cell surface protein (pseudogene)	20179	GCATAGTAGTTTTGTATCAAATAAATTAGGACTTGAAAATTTAATTTTACTAAATCGAGG
EXP_CD630_2165001_2170000_s_PSO-60-2789	CD1844; 1865		putative cell surface protein (pseudogene)	20180	AGAATTGCAGGTTATGATACGTTACGATTATTATTATCAAATAAAGCAATTTTAGTCGAA
EXP_CD630_2165001_2170000_s_PSO-60-2642	CD1844; 1865		putative cell surface protein (pseudogene)	20181	TCGGTTGGAATTTCTTTTTTAAGATTTTTGGAAATCGCAAAATTGCTAGAATTACGTGTG
EXP_CD630_2165001_2170000_s_PSO-60-2586	CD1844; 1865		putative cell surface protein (pseudogene)	20182	TGTGTCAGTGATAACCGATAATGATGGAAATATTGATGCACTAAATAGAAAATATAGCGA
EXP_CD630_2165001_2170000_s_PSO-60-2477	CD1844; 1865		putative cell surface protein (pseudogene)	20183	AGTACCCATGAATATAATGGTTCTTTGGAAAATTACAACTATAATACTTTGGAACCGTGT
EXP_CD630_2165001_2170000_s_PSO-60-2403	CD1844; 1865		putative cell surface protein (pseudogene)	20184	TTCCATGTCTATTTTAAACGAGATATTGAATAAATCATATGAAGATCCAGATGATTTACT
EXP_CD630_2165001_2170000_s_PSO-60-2182	CD1844; 1866		putative cell surface protein (pseudogene)	20185	TTCTCTTAATACTCATAAAAAAATACTAATCCTAACATATACTATTACAAATGAGCAACA
EXP_CD630_2165001_2170000_s_PSO-60-2076	CD1844; 1866		putative cell surface protein (pseudogene)	20186	ATTACAGTTTCTACATGGTTTTCTTTTTTGTTAAAAGATGGTATTAGACCTTATCAAGGA
EXP_CD630_2165001_2170000_s_PSO-60-1973	CD1844; 1866		putative cell surface protein (pseudogene)	20187	GACAGAACAATACGTACGTAAAGAAAACATCCAACAAATATTTTGCCAAAGATAACAGGG
EXP_CD630_2165001_2170000_s_PSO-60-1884	CD1844; 1866		putative cell surface protein (pseudogene)	20188	GTAGAGTTAAATGATAAATGTAATGGAAAAGTTTTTGAAAGAATCAGTGGAATGTATGAC
EXP_CD630_2165001_2170000_s_PSO-60-1790	CD1844; 1866		putative cell surface protein (pseudogene)	20189	GGTATGATTTGGAAATATTAAAGTGTTTAATAGCTTCAAGAATTGAAGTGATAATGGTCG
EXP_CD630_2165001_2170000_s_PSO-60-1667	CD1844; 1866		putative cell surface protein (pseudogene)	20190	GGAAAATCGATGAGTTTTTAAAAAATGAGTGCAGAAAATTAGATGTAAGAATTGATGAAA
EXP_CD630_2165001_2170000_s_PSO-60-1571	CD1844; 1866		putative cell surface protein (pseudogene)	20191	TATGTAAATTTGCGAATAGTCTGTATCCAGAGAGAACATCTACAAATTTTGTGCGTAGAG
EXP_CD630_2165001_2170000_s_PSO-60-1448	CD1844; 1866		putative cell surface protein (pseudogene)	20192	AATTTAATGCAATGCAGTTGAGAGAAAATAAAAGGACATCCGTCAATAATGAATATCCAT
EXP_CD630_2165001_2170000_s_PSO-60-1357	CD1844; 1866		putative cell surface protein (pseudogene)	20193	ATTCCAACGAGTACTTATATATCCGACTCAACCGATGTGGGATTGGATTATTAACAATAA
EXP_CD630_2165001_2170000_s_PSO-60-1303	CD1844; 1866		putative cell surface protein (pseudogene)	20194	CAATAACACATCTCTAAAAGAACAAAGTAAGGCTAGATTATATGTTGCTGTTACACGTGC
EXP_CD630_2165001_2170000_s_PSO-60-1189	CD1844		putative cell surface protein (pseudogene)	20195	GGTGAAATTATAACTTTTATTGTGAGGAGATGAAATTTAAATGGCTAATGATATAAAATT
EXP_CD630_2165001_2170000_s_PSO-60-1078	CD1844; 1867		putative cell surface protein (pseudogene)	20196	AAGTTGTAGTGAAAAATTTATGTTAACGGTGGAAGATATTGAGGCTGAAAGCACAATAGA
EXP_CD630_2165001_2170000_s_PSO-60-992	CD1844; 1867		putative cell surface protein (pseudogene)	20197	CACACGAGAATTATTTAGACGATGATATTTATGAATTAGCAGAACGAATAGTTGAAAATC
EXP_CD630_2165001_2170000_s_PSO-60-892	CD1844; 1867		putative cell surface protein (pseudogene)	20198	AAAAAGTTTTAGGAATAGTAAAAGTATAAAGTTTAAACGTGGAAAAGAGATTAAAAAGGA
EXP_CD630_2165001_2170000_s_PSO-60-746	CD1844		putative cell surface protein (pseudogene)	20199	TAAAAAAATTAGAAGGTAGTTATTGCCCGTTTTGTGGAGAGATGATAGATGGAGATTAGT
EXP_CD630_2165001_2170000_s_PSO-60-654	CD1844; 1868		putative cell surface protein (pseudogene)	20200	TAGGACATTAGCTTCAAATGTTATGAATTCATATTATGGAGAACAGAATGCAAATTTGGA
EXP_CD630_2165001_2170000_s_PSO-60-474	CD1844; 1868		putative cell surface protein (pseudogene)	20201	AGTTTTGAATCTTGGCAATGATAGTAATAAAAGGACGTATCTACTGTATAGAGCATTTTC
EXP_CD630_2165001_2170000_s_PSO-60-256	CD1844; 1868		putative cell surface protein (pseudogene)	20202	GGTACGATGAAAATAATGCTCTATATAATATCAATGTTAATAGTTCTGGAGTTCAAGTCA
EXP_CD630_2165001_2170000_s_PSO-60-164	CD1844; 1868		putative cell surface protein (pseudogene)	20203	GACCAAGAAAATAAATTTAATACTGAAGAAGTAATCAAGGCAATTAACAGTGTAGAAGAC
EXP_CD630_2165001_2170000_s_PSO-60-85	CD1844; 1868		putative cell surface protein (pseudogene)	20204	ATGATAACTCCAAATCAATACTTAATCAGAATTTAGATAATATAAAAAATGAAATTAAGC
EXP_CD630_2195001_2200000_s_PSO-60-2902	CD1891/2			20460	AAAAATTTTTTAATAATATAAATCATATTCATTTATATTATTAAAAAATTTGTTTATAGA
EXP_CD630_2200001_2205000_s_PSO-60-57	CD1903/4			20531	ATCTAACAAATGGAGCACAAAAATAAAAATTAAATATTAAATATAAAGCACAGTTAATTT
EXP_CD630_2295001_2300000_s_PSO-60-1294	CD1990B/1			21413	CAGACTCATAAGCAATTAGTTGCCTCTCTTTACATACCACATAGTTGATATAAAACCTAG
EXP_CD630_2345001_2350000_s_PSO-60-2344	CD2034/5			21878	CCTCTTGAATCAAGTCATTCAAAAGCTATACCTTTGTCAAAATTATTTTTCATCCAGCGT
EXP_CD630_2345001_2350000_s_PSO-60-2295	CD2034/5			21879	TCATCCAGCGTTTTTTAGAAAAAACACAATTTTCTCCATAAAAGAGACATACATACAACT
EXP_CD630_2345001_2350000_s_PSO-60-2201	CD2035		putative membrane protein	21880	TGTCATTTAACTTTTTCAAAAACGCAATTAACAATGGAATACCGAACAACCCAATAAATC
EXP_CD630_2345001_2350000_s_PSO-60-2066	CD2035		putative membrane protein	21881	TTGGTTCAATAATATTCCTGATAATAGTAATCACAATATATAGTAGTGCAATTCCTAATG
EXP_CD630_2345001_2350000_s_PSO-60-1951	CD2035		putative membrane protein	21882	TCCAGTTCCTAAAACAGGTAGTATATCTAAAAGAGCAATGAATAAAGCAATTATTCCAGC
EXP_CD630_2345001_2350000_s_PSO-60-1872	CD2035		putative membrane protein	21883	ACAAAACCGACATATAATTCAGAAAAAGTGATAGCAAAAATTAAAAGATAAGAAAAACCA
EXP_CD630_2345001_2350000_s_PSO-60-1755	CD2035		putative membrane protein	21884	TTTTTAGGTATCTGTAGCACTATAAATCTCTTTATCGTTGGATAATCAATTGCTATAAAA
EXP_CD630_2345001_2350000_s_PSO-60-1646	CD2035		putative membrane protein	21885	ACGAAACAATATCAGTAATACCAGATACGATATTATTTGAAAGAGAAACTATGAAAACAC
EXP_CD630_2345001_2350000_s_PSO-60-1594	CD2035		putative membrane protein	21886	GAAAACACTCATTTCATTCATCAATACAGGCATATTTGCTTCTATTAATTCAATAAACGA
EXP_CD630_2345001_2350000_s_PSO-60-1443	CD2035		putative membrane protein	21887	TGAAAAATTTCCTTTATTCCATATATTAGATATGTACCTATTACACTTACTATTATTCCT
EXP_CD630_2345001_2350000_s_PSO-60-1353	CD2035		putative membrane protein	21888	GTTGCTACAATACCTCGCTTTATTAGTAATTTTTCACTTATGTATAAGACTGGTTTATTC
EXP_CD630_2345001_2350000_s_PSO-60-1251	CD2035		putative membrane protein	21889	ACAGAAAACGCATATTTCCCTAATAACATTAGTAAGCCTAATATCACTACCAAATAACAG
EXP_CD630_2345001_2350000_s_PSO-60-1152	CD2035/6			21890	TGATCTTGTTCATTCAAATAAAATGCACCTCCTACTTTATAGTAACTTTATATGTGCCTT
EXP_CD630_2345001_2350000_s_PSO-60-1072	CD2036		putative peptidylarginine deiminase	21891	GTTTTACACATTCCAGAACAACTTTTTGCTTGCACAAAATATTCAATCATATCACCTGAC
EXP_CD630_2345001_2350000_s_PSO-60-945	CD2036		putative peptidylarginine deiminase	21892	TTTGAAAACCATAGTATCGATAAAACAGTCTACAATTTTCATAATCTAAGCCAGCTTTAC
EXP_CD630_2345001_2350000_s_PSO-60-847	CD2036		putative peptidylarginine deiminase	21893	TTCTCTGAAACGATTTCTTCTAATCTTTTCACGGAAATATAGAGCATATTCTCATCCCAA
EXP_CD630_2345001_2350000_s_PSO-60-742	CD2036		putative peptidylarginine deiminase	21894	GTTCTCACATATCCTGTACGATTTTTTATAATATCTGGCTCTTTTTCAAAATCAAACTCA
EXP_CD630_2345001_2350000_s_PSO-60-651	CD2036		putative peptidylarginine deiminase	21895	TCTGCCATTGTTTTATTGCAATTTTATCCTGTTCAATTCCATACATTGGAACATAGACAC
EXP_CD630_2345001_2350000_s_PSO-60-560	CD2036		putative peptidylarginine deiminase	21896	AGTAAGTTCATCACTGTCCTTTTGAAACGGAACAATATCTATACGAAAGATTTTGAATGG
EXP_CD630_2345001_2350000_s_PSO-60-481	CD2036		putative peptidylarginine deiminase	21897	ACCTTTTTTACTTCTTCTAAAATTTTTTCATATCTTTCATACAAATAGTGTTCTTTTGGC
EXP_CD630_2345001_2350000_s_PSO-60-372	CD2036		putative peptidylarginine deiminase	21898	CAATATGTTGTAAACCATAATCAGCAAAATTAGAAAATATATAATACTCATTCATTCCAG
EXP_CD630_2345001_2350000_s_PSO-60-256	CD2036		putative peptidylarginine deiminase	21899	TCTGTCTGTAAAATGTGCATAGACATCAATTTATTGAAACCATCTGACATAAGATTTCCG
EXP_CD630_2345001_2350000_s_PSO-60-179	CD2036		putative peptidylarginine deiminase	21900	TAATTTCATAAATGGCAAACCAATCTGTTTCGCAATCAACTCTTGTGATTGATCTTCTTT
EXP_CD630_2350001_2355000_s_PSO-60-4847	CD2036		putative peptidylarginine deiminase	21901	ACATGTATACAGAATAATTTTGCGTTAAATCTACAATATACTTATGGGGAAGAAAAGGGG
EXP_CD630_2350001_2355000_s_PSO-60-4754	CD2036/7			21902	ATTCCCCAGCTAAACGTCTTTTCATTTCTAATACCTCACTTTCTTACTTTTTCCACAAAT
EXP_CD630_2350001_2355000_s_PSO-60-4657	CD2037		putative acetyltransferase	21903	TGTTTCAAATTCATTTTTTTGAAAGGTTTTCTGATTACATAAAACTTCCATTTCTAGTCC
EXP_CD630_2350001_2355000_s_PSO-60-4614	CD2037		putative acetyltransferase	21904	ACTTCCATTTCTAGTCCCTTATACTCCATGAGATATTCTGTTTCATAAAACCCATTCTGA
EXP_CD630_2350001_2355000_s_PSO-60-4498	CD2037		putative acetyltransferase	21905	AGTTTCCATATCAAGAACAATTTGACAATTGGGATATTGTTTTTTCATAAGTGACAGTGC
EXP_CD630_2350001_2355000_s_PSO-60-4419	CD2037		putative acetyltransferase	21906	GAGCGTTGTTCTGGAGAAATTGCAAGAAATAATATATATCCTATATGATTTTCAATCACC
EXP_CD630_2350001_2355000_s_PSO-60-4299	CD2037		putative acetyltransferase	21907	CTTTGAACTAAATTAAGCATTTCTTGTATAGACATACGTTCTTCATCTGGAAATGCCTCG
EXP_CD630_2350001_2355000_s_PSO-60-4221	CD2037/8			21908	TTTTCTAAATCTTTAAAATATGAAGTTACTTTTTGTATTGTTAAGCTCATATAGATACCT
EXP_CD630_2350001_2355000_s_PSO-60-4049	CD2038		putative drug/sodium antiporter	21909	CCAGAATATAGGGAATATAAGTACTGATACAACTTGAAATACTAAAATACGCATAAAAGC
EXP_CD630_2350001_2355000_s_PSO-60-3976	CD2038		putative drug/sodium antiporter	21910	GTTAAACCGTCATTTAATGCAGTAAAGAAACTAGAACCAAAAACACCAAAACCAGAAAAT
EXP_CD630_2350001_2355000_s_PSO-60-3929	CD2038		putative drug/sodium antiporter	21911	AAAACCAGAAAATAAAAAGGAAAAAGAGTAAATCATAAATGCTCTTAATGTCATTTCCAT
EXP_CD630_2350001_2355000_s_PSO-60-3779	CD2038		putative drug/sodium antiporter	21912	TACAATCAAACTTCTTTTTCTTAAATTTTTTAATTCGTCATAATTTTTTGCTCCATAATG
EXP_CD630_2350001_2355000_s_PSO-60-3689	CD2038		putative drug/sodium antiporter	21913	ATACCCAATAAAAACAGCTTGAAATAGTAACGCTACATAAAGAAGAACACCATAGGATGC
EXP_CD630_2350001_2355000_s_PSO-60-3566	CD2038		putative drug/sodium antiporter	21914	GGAAACATTAGTCATTAGTTCTGAAGAACCATTTGCAACAGTCTTTTTCAAAACATCACA
EXP_CD630_2350001_2355000_s_PSO-60-3390	CD2038		putative drug/sodium antiporter	21915	ATCCCCATTTAAAAACAGTGATAAATAATGCGTCTAAAACAATATTTGTAATTCCAGCCA
EXP_CD630_2350001_2355000_s_PSO-60-3253	CD2038		putative drug/sodium antiporter	21916	GCAGGAATAGCGATAATTACCACACATCCATAAAGAATACTATCTGTCAATAATTGACCA
EXP_CD630_2350001_2355000_s_PSO-60-3154	CD2038		putative drug/sodium antiporter	21917	ATACCTAAAACAGCTAGAATAATACCACAACCAGCAGAAGTAACAATGAGTAACGAAAAC
EXP_CD630_2350001_2355000_s_PSO-60-3104	CD2038		putative drug/sodium antiporter	21918	TAACGAAAACTGTTCGTTTGCTTCTTCTTTTTTTCCTTCACCCATTGTTTTAGCAATTAA
EXP_CD630_2350001_2355000_s_PSO-60-2970	CD2038		putative drug/sodium antiporter	21919	CAGTAAAAGCAGTTTTCCCTACAAAATTTGAAACAAAATATCCATCAACAACCCCATAAA
EXP_CD630_2350001_2355000_s_PSO-60-2885	CD2038		putative drug/sodium antiporter	21920	TGTAGGAAATGTAAATTTTAATAAGCGTTTATAATTAAAATTATCTGACAACTGTATCAT
EXP_CD630_2350001_2355000_s_PSO-60-2815	CD2039		conserved hypothetical protein	21921	TCCTAAACCAATACTCTGAAAAGTTAGCAATTGCATAAGAAAGATGTTTTATATTCCATT
EXP_CD630_2350001_2355000_s_PSO-60-2651	CD2039		conserved hypothetical protein	21922	CTTTCTAATTCTTTTTTTGAAATATGTTCATTGTTTAACTTTTTTTCAATACAGCGTTGT
EXP_CD630_2350001_2355000_s_PSO-60-2609	CD2039		conserved hypothetical protein	21923	TTTTCAATACAGCGTTGTATTTTAAAGTTCATATTTGCACAAACAAAAACGTTAAATGGC
EXP_CD630_2350001_2355000_s_PSO-60-2459	CD2039		conserved hypothetical protein	21924	TCTATTAACAAATCTGTCTTCATGGATTGCATAGACAAAATATTAGTAAAAGAAGTACAC
EXP_CD630_2350001_2355000_s_PSO-60-2408	CD2039		conserved hypothetical protein	21925	GAAGTACACATTGTTAAAGGAACGTTTCTCCAACCATGATTTTCTAATATGTAGGAAACA
EXP_CD630_2350001_2355000_s_PSO-60-2302	CD2039		conserved hypothetical protein	21926	CTTTATCGTAGTAGTCAAAATTTAAAATATCAGCAAGTTGTTTTCCAAGTTCTCGTCCAC
EXP_CD630_2350001_2355000_s_PSO-60-2195	CD2039/40			21927	CCTCACATTTCATTGAATATAAAAGCTTTCTATGTTATCCTAAAGTATCTGGTAACCCTA
EXP_CD630_2350001_2355000_s_PSO-60-2061	CD2040		MerR-family transcriptional regulator	21928	AAAACATACACTTTACCATTATGATGAAATTGAATTATTAAAACCGAGTATTACCCATGA
EXP_CD630_2350001_2355000_s_PSO-60-1896	CD2040		MerR-family transcriptional regulator	21929	TGATTTAGATACGAATACCTTTCTTAATGTACTTCACAGAAAGCTAATGGATCTTCAAGA
EXP_CD630_2350001_2355000_s_PSO-60-1798	CD2040		MerR-family transcriptional regulator	21930	GAAATGTCATTTCAACAATGGAAATACATCTCAATGTAAACACAGAAAAAATCGAAATTG
EXP_CD630_2350001_2355000_s_PSO-60-1686	CD2040		MerR-family transcriptional regulator	21931	AACAGATGAAAAAACAATGTTACAAGGTATTGGAAATCACTTACAATATTGTTTATTACA
EXP_CD630_2350001_2355000_s_PSO-60-1461	CD2040		MerR-family transcriptional regulator	21932	TGACAGTTTATATAAAACTTATCAAAATATGAAAAATCAGTTAGAAGAACAAGGGTATCA
EXP_CD630_2350001_2355000_s_PSO-60-1345	CD2040/41			21933	CCGAAAACTACATTCAAAAAATTTCTATACAGGTTATTTGAAAATATAAAAAGCGTGTAT
EXP_CD630_2350001_2355000_s_PSO-60-1259	CD2040/41			21934	CCTTTTTTAATATCTCGTATTGTCTATAATAATTTGCTTAAAATGTCCTTTTTTATCTTC
EXP_CD630_2350001_2355000_s_PSO-60-1192	CD2040/41			21935	GGTATCTTATTTCCAAATTTTTGTAGAAATTCAGGTTCATTGCTATTATTTGTTTCCTCA
EXP_CD630_2350001_2355000_s_PSO-60-1001	CD2040/41			21936	AGTTGTCTTAAAAGTAGTGCAAATTTTTTTCTTAAATATATATTATATAAATTATTCATT
EXP_CD630_2350001_2355000_s_PSO-60-792	CD2041		putative regulatory protein	21937	CAAACATTATCAACATGACACCATCCCATATGAGCAACGTGGAAACAGGAAAAACGAAAG
EXP_CD630_2350001_2355000_s_PSO-60-695	CD2041		putative regulatory protein	21938	TTCTGTATCAGTCGATACTCTCTTATGTGATAATGTACTTTCTTCCAAAGTAATTTTTGA
EXP_CD630_2350001_2355000_s_PSO-60-542	CD2041/2			21939	AGACAGAGAAATCCGCAAACAATTTGAAAAATAAAACCACAGCTTCAAGGTATAAATTGA
EXP_CD630_2350001_2355000_s_PSO-60-452	CD2041/2			21940	TTTATATAATCATTTTTATATAATCAAATAACCTATCCAATAATTTTCCAATTACTGTCC
EXP_CD630_2350001_2355000_s_PSO-60-380	CD2041/2			21941	AATTTATACTATGATACCTGTATCGCTTTTGTCTGATTATCAAGGAATTTTACAGCTACC
EXP_CD630_2350001_2355000_s_PSO-60-259	CD2041/2			21942	GAAATATACTATTTTCCTTTCATAAAAATGATAAAATTTTATTTTACATCCCACGTAATG
EXP_CD630_2510001_2515000_s_PSO-60-3672	CD2170/1			23383	TTTCTTTGTAGTAATTGCTGTTTTATCTATAAGCCAATCTTTTCCTTCTACTAATCTTGA
EXP_CD630_2510001_2515000_s_PSO-60-3627	CD2170/1			23384	TTCTACTAATCTTGAAACTAACATTGATGATACTGTATTTCCAGTTGTATTTAATATAGT
EXP_CD630_2510001_2515000_s_PSO-60-3452	CD2171		putative Sodium:dicarboxylate symporter	23385	GCCATAAATACTCCAACAACAAATACAGTTATAAATAATTGACCTATCGTTGCTGGATTT
EXP_CD630_2510001_2515000_s_PSO-60-3386	CD2171		putative Sodium:dicarboxylate symporter	23386	CCACTACCTAAAATACCTGATAAAAATGCCACTTTTATTATTACTGCTAAAACTGACCCA
EXP_CD630_2510001_2515000_s_PSO-60-3288	CD2171		putative Sodium:dicarboxylate symporter	23387	TGATATATCATCAGGAACTCCTATATTTTTACTAGCTTCTAAATTTGATGGTATACATGC
EXP_CD630_2510001_2515000_s_PSO-60-3193	CD2171		putative Sodium:dicarboxylate symporter	23388	GTTTTATAGCATTTCTCCAGAATTGTCTAAACCCTTGTTTTCCTGCAGATAAAAAAGCAT
EXP_CD630_2510001_2515000_s_PSO-60-3101	CD2171		putative Sodium:dicarboxylate symporter	23389	GCTGTTAGTGAATAAATTACAAACACCCTTACATATCCTTGAATTATTTTACTTCCAAGT
EXP_CD630_2510001_2515000_s_PSO-60-2944	CD2171		putative Sodium:dicarboxylate symporter	23390	AAAGCTTTCTTATTGTATTTCCCCTATCTCCCATCATAGCTATTGCTGTTCCAATTAAAA
EXP_CD630_2510001_2515000_s_PSO-60-2842	CD2171		putative Sodium:dicarboxylate symporter	23391	AATCTCCAAAATTTTTAACTGTAATACTTGATACTACTTGGTCTAATAACGTTCCTTTTG
EXP_CD630_2510001_2515000_s_PSO-60-2817	CD2171		putative Sodium:dicarboxylate symporter	23392	ACTTGATACTACTTGGTCTAATAACGTTCCTTTTGATTCTAAAGTTTCTGCATCTTGAGC
EXP_CD630_2510001_2515000_s_PSO-60-2664	CD2171		putative Sodium:dicarboxylate symporter	23393	TGTTCCCATAAATACTATAGCTGTACCCTTCATTATTTTTCCAAATCGTTCCATATTTTT
EXP_CD630_2510001_2515000_s_PSO-60-2591	CD2171		putative Sodium:dicarboxylate symporter	23394	CCTGAAGAAACACTAAGAAAAACTAATGGTACTACTATCATTAATAGAGCATTTATGAAT
EXP_CD630_2510001_2515000_s_PSO-60-2497	CD2171		putative Sodium:dicarboxylate symporter	23395	GACCAAGTACTAATCCTACTATCGCCCCTACTATAGTACATGCTAAAAGTATAATTGATG
EXP_CD630_2510001_2515000_s_PSO-60-2286	CD2171/2			23396	CTGGAATATATGTCAATTTCTATAGTTTTTTTGTATTTTTAACGTTTTATTAATAGTTCA
EXP_CD630_2510001_2515000_s_PSO-60-2145	CD2171/2			23397	AAATATATATAATATTACTTAATTATTTTCAAATTTAATACTTTGTACTTTAATATAAAA
EXP_CD630_2510001_2515000_s_PSO-60-2047	CD2171/2			23398	CCATAAAGTTGATTTTGTAAACACATATGATACTTTGTCAAATATTATTTTTTTATGTAT
EXP_CD630_2510001_2515000_s_PSO-60-1961	CD2171/2			23399	GAATTTTCAAATAGTTACATTTCTAATTTTAAATTAAATAATAAATCTAATAATAAAAAT
EXP_CD630_2510001_2515000_s_PSO-60-1850	CD2171/2			23400	ACATATCTTCTAATGCTTAATTTATACACTTTTAACTAAATACTTCTTCTTTCCTAATGA
EXP_CD630_2510001_2515000_s_PSO-60-1794	CD2172		probable amino-acid ABC transporter, ATP-binding protein	23401	ATGATATTTAAAAATTTTGCTGTTCTTTCATTTTTAGGATTATTAAATATTTCATCAGGA
EXP_CD630_2510001_2515000_s_PSO-60-1645	CD2172		probable amino-acid ABC transporter, ATP-binding protein	23402	CATCGTTATACCTTCTTTTGCAAGAGATTTTATAACGCTTAAAACTTCTCCAACAAGTTC
EXP_CD630_2510001_2515000_s_PSO-60-1595	CD2172		probable amino-acid ABC transporter, ATP-binding protein	23403	CAACAAGTTCTGGGTCAAGTGCAGATGTAGGCTCATCAAATAATATTACATTTGGATTTA
EXP_CD630_2510001_2515000_s_PSO-60-1473	CD2172		probable amino-acid ABC transporter, ATP-binding protein	23404	AAATCTTTCCTATCCAACATACCTACTTTATCTATTAATTTTAAAGATATTTCTCTAGCT
EXP_CD630_2510001_2515000_s_PSO-60-1370	CD2172		probable amino-acid ABC transporter, ATP-binding protein	23405	CATTTTCTAATGCTGTTTTATTTTTAAATAAGTTATAATTTTGAAACACCATAGATGTAT
EXP_CD630_2510001_2515000_s_PSO-60-1252	CD2172		probable amino-acid ABC transporter, ATP-binding protein	23406	ACCAATCATTATCTTTCCTTTTGTAGGCTCAACTAAATAATTTAAACATCTAAGTAACGT
EXP_CD630_2510001_2515000_s_PSO-60-1196	CD2172		probable amino-acid ABC transporter, ATP-binding protein	23407	ACGTAGATTTACCTGTTCCAGATGATCCAAGTATAGCTACTACTTCACTTTGACTTATCT
EXP_CD630_2510001_2515000_s_PSO-60-970	CD2172/3			23409	GAATGTACTCTATAGTTGACATAAATAATCTACTGTAAGTTGTGAAAATAATGAAGGTGC
EXP_CD630_2510001_2515000_s_PSO-60-895	CD2173		putative peptidase	23410	TTCATCTATATTAAACTTGTTACTATGCAATCTGTAATTTATATTTTTTTCTTTATCTCC
EXP_CD630_2510001_2515000_s_PSO-60-767	CD2173		putative peptidase	23411	CAGGAAAATCAATTATTTCAACATTTTCAGCTCCAAGTATTTTGCAAGCACTTTCTCTTC
EXP_CD630_2510001_2515000_s_PSO-60-668	CD2173		putative peptidase	23412	CTCCTGTACTCTTTTCAAATTTGCAATCTGCTCCATGTGCTTTACATACATTTTTTACTA
EXP_CD630_2510001_2515000_s_PSO-60-578	CD2173		putative peptidase	23413	CTTGTTCCTTGCTTATCGCTCTAATAGTCCCTTGAAGTGTACATACATCTGGTATTATAT
EXP_CD630_2510001_2515000_s_PSO-60-476	CD2173		putative peptidase	23414	CAGGTACAACTGGGTCAATTTTTCTTGAAACTATCTGTTGAATGGATGAATATACTGCAT
EXP_CD630_2510001_2515000_s_PSO-60-368	CD2173		putative peptidase	23415	CACCCTTGCCAATTATTGTTATTTCAAAAGTATTAGTCGCTGCCATAGCACAATTTCTAG
EXP_CD630_2510001_2515000_s_PSO-60-275	CD2173		putative peptidase	23416	AACAATGACCAGTCGCTAATGCATCCACACCTTCAAGTACATTTTCTTTAATTACAATAT
EXP_CD630_2510001_2515000_s_PSO-60-163	CD2173		putative peptidase	23417	CAATTCTTCTTTTATGTCATTTAAAATCATTGCTGTTCCTAACAACCATGAAACATGTGC
EXP_CD630_2510001_2515000_s_PSO-60-90	CD2173		putative peptidase	23418	GCATGCATATTATCATTTATTGATTTAAATTCTAAATCATTTTCCTCTTTGATTGGAAGA
EXP_CD630_2515001_2520000_s_PSO-60-4848	CD2173		putative peptidase	23419	TCTTATTTTTATAATTTTTTCTCTATTTTTTAGTGCAATGGATTTTATTTTAGTTTCAAT
EXP_CD630_2515001_2520000_s_PSO-60-4775	CD2173/4			23420	TCCATAACTCATTTTGATTTATAAAGACTAATCTAAATACATTGTAATACACAGATAACT
EXP_CD630_2515001_2520000_s_PSO-60-4643	CD2174		probable amino-acid ABC transporter,substrate-binding protein	23421	ATATCAGCACTTACATCCATTCCAAACCATTTTTCAGATATTTTTTTCACTGTTCCATCT
EXP_CD630_2515001_2520000_s_PSO-60-4627	CD2174		probable amino-acid ABC transporter,substrate-binding protein	23422	CCATTCCAAACCATTTTTCAGATATTTTTTTCACTGTTCCATCTGCAAGCATTTCTTCTA
EXP_CD630_2515001_2520000_s_PSO-60-4529	CD2174		probable amino-acid ABC transporter,substrate-binding protein	23423	TCATCGTTTTTCTTAAAGAAGTATGCTATATTAGTAGCTGATAATTTTTTATCTAATACT
EXP_CD630_2515001_2520000_s_PSO-60-4348	CD2174		probable amino-acid ABC transporter,substrate-binding protein	23424	CTTGAAACAAATTATCTTTATTAACACTAGTTGCAACCTGTTGACCTTGAGAACCTTCTG
EXP_CD630_2515001_2520000_s_PSO-60-4282	CD2174		probable amino-acid ABC transporter,substrate-binding protein	23425	CTACAACTTTTCCCTTTAAATCTTCAAGCTTATTAATTTCGTTATTTCCATCTTTTACAG
EXP_CD630_2515001_2520000_s_PSO-60-4202	CD2174		probable amino-acid ABC transporter,substrate-binding protein	23426	CCATAAGGTATAGAAGCATCGTATTTTTCTAATCTTTCTTTAGACATTCCAAAGAAGTTG
EXP_CD630_2515001_2520000_s_PSO-60-4073	CD2174		probable amino-acid ABC transporter,substrate-binding protein	23427	ATCTTATATCCACTTCTTTTACCAATCTCTTTCCACATGTCAACTTCAAAACCCTTATGC
EXP_CD630_2515001_2520000_s_PSO-60-3956	CD2174		probable amino-acid ABC transporter,substrate-binding protein	23428	ACTTTTTCATTCTTTACTTCCTCTTTTTTTGAACAACCAGTAATTACAAACGTTAACGAT
EXP_CD630_2515001_2520000_s_PSO-60-3904	CD2174/5			23429	TTAACGATAAAACTGCCACTAAACATTTTATAATATTTCTTTTTATCATATCTCTTCTCC
EXP_CD630_2515001_2520000_s_PSO-60-3744	CD2175		probable amino-acid ABC transporter, permease protein	23430	GTTATTATACACCAGTAAATTACCATAACTGCTCCATACACTTCAAAAAACTTAAAACTC
EXP_CD630_2515001_2520000_s_PSO-60-3623	CD2175		probable amino-acid ABC transporter, permease protein	23431	AAGACCCTTTAATTAAATCTATAAAATTATTGAATAATGATGGCAGTGCAACTCTTACGG
EXP_CD630_2515001_2520000_s_PSO-60-3494	CD2175		probable amino-acid ABC transporter, permease protein	23432	GACCTGTATCAATTGAAAGTATAGATGCCCTTATCGTTTCAGACATATAAGCTCCCATAT
EXP_CD630_2515001_2520000_s_PSO-60-3418	CD2175		probable amino-acid ABC transporter, permease protein	23433	AGATGTTGCAAATACTGGGTCCATATTTTTAACAAAATCACTCATATATGCTAGTCCAAA
EXP_CD630_2515001_2520000_s_PSO-60-3319	CD2175		probable amino-acid ABC transporter, permease protein	23434	AAAAATAGATACATATACTTTACATATTTGATTCAATACTTTCACTTTGTAATAAGATGA
EXP_CD630_2515001_2520000_s_PSO-60-3220	CD2175		probable amino-acid ABC transporter, permease protein	23435	TGAACTTATTGCCAAAATCACAGTTACATTGAACGATTTCATTATTGTTGGAAATAATTC
EXP_CD630_2515001_2520000_s_PSO-60-3086	CD2175/6			23436	CATATTAAATTACAATAGAATTTTATTTATTTTTTCAATAGAAAAACTATTTTTTAACTT
EXP_CD630_2515001_2520000_s_PSO-60-3020	CD2175/6			23437	ACAGTCCATTTTGATACTATATTTTCTCAATAATTTAGATTACTAAGTTTATTTTTCTAA
EXP_CD630_2515001_2520000_s_PSO-60-2903	CD2175/6			23438	GAAATCTAATATGCTCTTCTTATTCTTTTTTCAACTTTGCTTTGTATATTACTCAATATT
EXP_CD630_2515001_2520000_s_PSO-60-2776	CD2176		probable amino-acid ABC transporter, permease protein	23439	CCTCTACTTGAGCTACTCCCATTAAATCTTGTATTCCTATAGTTAAACCTAAAGAAGAAC
EXP_CD630_2515001_2520000_s_PSO-60-2662	CD2176		probable amino-acid ABC transporter, permease protein	23440	CTTGAGGTAGAATTATTTTAACCATTGACTGATATTTACTTAACCCAAAAGCATAACATG
EXP_CD630_2515001_2520000_s_PSO-60-2595	CD2176		probable amino-acid ABC transporter, permease protein	23441	TTGTCCTTTATCAACACTCTCAATAGATGCTCGTATAATTTCAGCCATATATGCAGATGA
EXP_CD630_2515001_2520000_s_PSO-60-2499	CD2176		probable amino-acid ABC transporter, permease protein	23442	TGAACAATCTTTCATAAAAGAAAATATCATTGGAAATCCAAAATAAAAGAAAAATATTTG
EXP_CD630_2515001_2520000_s_PSO-60-2345	CD2176		probable amino-acid ABC transporter, permease protein	23443	ACACCTAATAATATTGATAAAAAAAATGCAACAATAGATATTAGTATTGTTATTCCCAAT
EXP_CD630_2515001_2520000_s_PSO-60-2282	CD2176/7			23444	TTAATCAAAAATGGAAATATACTTAGACAAAATTCAAAATTAAAATTACTCATTAATAGG
EXP_CD630_2515001_2520000_s_PSO-60-2159	CD2177		probable amino-acid ABC transporter,substrate-binding protein	23445	CATCTCTTCAATTACTTCGTTAATTTCTTTTGTCCATTTTTCACCTTTTTCATTTTTTTG
EXP_CD630_2515001_2520000_s_PSO-60-2096	CD2177		probable amino-acid ABC transporter,substrate-binding protein	23446	CGCAAAAGAACAGGCACCAAATTGAATTGGAGGTTCTATCATTTTAAGATTTAATTTTTG
EXP_CD630_2515001_2520000_s_PSO-60-1993	CD2177		probable amino-acid ABC transporter,substrate-binding protein	23447	GCATCTAATCTTCCCATTTCTAGGTCTTGATAATTCCCTTTAAGAGTCGCACTTGAATAA
EXP_CD630_2515001_2520000_s_PSO-60-1866	CD2177		probable amino-acid ABC transporter,substrate-binding protein	23448	CCACACCTACTTTCTTGCCAACTAAATCATCTATTGATTTTATACTAGTATCATCTTCTC
EXP_CD630_2515001_2520000_s_PSO-60-1803	CD2177		probable amino-acid ABC transporter,substrate-binding protein	23449	CAATAATGTTTGTTCCACTATAATTATAAGCATCTGAAAAAGCATATTTTTTCTCTCTTT
EXP_CD630_2515001_2520000_s_PSO-60-1659	CD2177		probable amino-acid ABC transporter,substrate-binding protein	23450	CCCATTCAACTTTACAATTAGTTCGTTTAGCAAATTCATCCCAAAAATCTACTTCAAACC
EXP_CD630_2515001_2520000_s_PSO-60-1559	CD2177		probable amino-acid ABC transporter,substrate-binding protein	23451	TGTTCCTGATGTTGCAACTCTTATAACTTTTTGTTCTTCTTTATTTTTATTATTTCCTGA
EXP_CD630_2515001_2520000_s_PSO-60-1379	CD2177/8			23452	AAGGTTGAATCACTTGTACCATTATAATTGTTTAATAGCTCTGCAATAACAGAACTCCCA
EXP_CD630_2515001_2520000_s_PSO-60-1265	CD2177/8			23453	CTTTTATAGCACTATAAACCAATTTTCTAGTTATTATATTATACTTCGACTTTGAACAAC
EXP_CD630_2515001_2520000_s_PSO-60-1169	CD2177/8			23454	CAAAAAACTATTACTAAGAATCACATTATAGTATCCAACTATATCCATAAAAAAGCTATA
EXP_CD630_2570001_2575000_s_PSO-60-3774	CD2219		conjugative transposon protein (partial)	23944	GAACATGAGGGTATCTATGTTGGCTACAATCTGGACACTGGAAAGAATGTCTATCTAAAA
EXP_CD630_2660001_2665000_s_PSO-60-1946	CD2298/9A			24801	AGTTAATCTAAAACATATAAAATGGGATTAGTAAAAAACACAACAGGAACATTTACATTC
EXP_CD630_2665001_2670000_s_PSO-60-358	CD2305		putative pilin protein	24864	TCTAGATAAATTAAAAAGTGATTATGGAAGTTCAATAGACATAAAGAACGATCAAAACAA
EXP_CD630_2825001_2830000_s_PSO-60-191	CD2453		conserved hypothetical protein	26356	GGTATTATTCTAAGCGGAGAAGCCTTACTTATAGAACCTTTCTCTTTAAGTGGTATTAAA
EXP_CD630_2905001_2910000_s_PSO-60-2386	CD2517/A			27087	AAAACTATACTTTAATACGTCAAATTAGACTTGACCTAAACAAATTTACATTCCATATAG
EXP_CD630_2905001_2910000_s_PSO-60-2188	CD2517/A			27089	AAAACAACAATAAAAGTCAATTAGAAATGTTTATGGAAAACAATTTACATTCCATATAGT
EXP_CD630_3010001_3015000_s_PSO-60-3258	CD2602/3			28058	GTATATCGATAAAGTAAATAAATCCCATATTTAAAATAATATGTTTGACAATAAATTATT
EXP_CD630_3010001_3015000_s_PSO-60-3173	CD2602/3			28059	TGTCAACCTTGAAAGTTACTTCTATAATTATTGTTAAATAATTCTTCTAAAAAAAATACC
EXP_CD630_3010001_3015000_s_PSO-60-3095	CD2602/3			28060	AAATACATAGTTATAACTATTTTTATCACGTATAAGAATAAAAATTCCAGAAAATTTTTA
EXP_CD630_3010001_3015000_s_PSO-60-2997	CD2602/3			28061	TAAATTTTTTATAATAATATATTGATTTAATTTACTTTATTATTGTAAACTATAAGTATA
EXP_CD630_3010001_3015000_s_PSO-60-2716	CD2603		putative response regulator	28064	GGTTTTGATAATGATGTTGTAAGATTATATCATAATGCAAATTTGTTATTAAAAGAGCTT
EXP_CD630_3010001_3015000_s_PSO-60-2569	CD2603		putative response regulator	28065	GCACAAAAAATTAGAGAATCAGATTATATTAGTCCAATCATATTTCTTACAAATCATATA
EXP_CD630_3010001_3015000_s_PSO-60-2496	CD2603		putative response regulator	28066	GGATCTTCGATTATAGGTTAGAAGTTATGGACTTTATACTAAAACATGATATGGAAATTG
EXP_CD630_3010001_3015000_s_PSO-60-2369	CD2603		putative response regulator	28067	CTCTAATTTTTTTACTATCTATTCAGATTTCTCACTATGGAAAATTTCATTTGATGAAGT
EXP_CD630_3010001_3015000_s_PSO-60-2246	CD2603		putative response regulator	28068	TGAATTCTATAAAAGTTTAAAGTCTTTACCAGATTTAGATGCATGCTTTATCCGTGTACA
EXP_CD630_3010001_3015000_s_PSO-60-2202	CD2603		putative response regulator	28069	GCTTTATCCGTGTACATAAATCTTTTGTAGTTAATAAATATCATATTGTTTCTCTCGACC
EXP_CD630_3010001_3015000_s_PSO-60-2097	CD2603/4			28070	TATCTAATACATATAGAAATATTTTAAAGAATATTATTAAAACATAATAAATAGAAAAAG
EXP_CD630_3010001_3015000_s_PSO-60-1867	CD2603/4			28072	AGCTCATTAAATCATAAAAGTACGAAATAGTCTCTTTAAAATATTCAGTTGTTATTTTGT
EXP_CD630_3010001_3015000_s_PSO-60-1782	CD2603/4			28073	TTTTATGATATATACCTACATATTTTATGAAATTTATATAAAAAATTCTTATTTAGATTA
EXP_CD630_3010001_3015000_s_PSO-60-1678	CD2603/4			28074	TTTGTAGGGAGAATAAATGAAAAAATTTAGGAAACATAAAAGTATTAGTAATTGTATATC
EXP_CD630_3010001_3015000_s_PSO-60-1571	CD2604		binary ADP-ribosyltransferase Cdt toxin (pseudogene)	28075	ACATTTATGCACAAGATTTACAAAGCTATAGTGGAAAAGTTTGTAATACTACTTACAAGG
EXP_CD630_3010001_3015000_s_PSO-60-1442	CD2604		binary ADP-ribosyltransferase Cdt toxin (pseudogene)	28076	CAAAAACTTGAAAAATCTGAAAAAGAAGTATTAGGATCATATAAAAAAGATTCTATAGAG
EXP_CD630_3010001_3015000_s_PSO-60-1351	CD2604		binary ADP-ribosyltransferase Cdt toxin (pseudogene)	28077	TTTATGATTATCAAATAGAAGCAAATTCTTGAGAAAAAGAATATAGAGAACTTCGAAATG
EXP_CD630_3010001_3015000_s_PSO-60-1266	CD2604		binary ADP-ribosyltransferase Cdt toxin (pseudogene)	28078	ACCTATGTATGTATATTATTTTGAATCTCCAGAAAAATTTGCATTTAATAAAGTAATAAG
EXP_CD630_3010001_3015000_s_PSO-60-1191	CD2604		binary ADP-ribosyltransferase Cdt toxin (pseudogene)	28079	CGAAATTTCATTAGAAAAATTTAATGAGTTTAAAGAAACTATACAAGACAAATTATTACC
EXP_CD630_3010001_3015000_s_PSO-60-1097	CD2605		ADP-ribosyltransferase (pseudogene)	28080	CAATGGATAATCATGAAATACTGGATTAAGTATAAACAAAGGAGAATCTGCATATATAAA
EXP_CD630_3010001_3015000_s_PSO-60-955	CD2605		ADP-ribosyltransferase (pseudogene)	28081	GCATTATCAACTATCAAAGCACAAGAAAATCAAATTGGCAATAATCTATCTCCTGGAAAT
EXP_CD630_3010001_3015000_s_PSO-60-894	CD2605		ADP-ribosyltransferase (pseudogene)	28082	CTTATCTCAAAAAAGGATTTTCACCTATGGCTCTTAACACAATGTATCAATTTAGTTCTA
EXP_CD630_3010001_3015000_s_PSO-60-765	CD2605		ADP-ribosyltransferase (pseudogene)	28083	CACAAGTAAGTGGAAATTTTGGTACAAAAAATGGTTCTGGACAAATAGTAACAGAATGAA
EXP_CD630_3010001_3015000_s_PSO-60-647	CD2605		ADP-ribosyltransferase (pseudogene)	28084	TACAGAAAATGAATCTTACAAAAGAAGAATTACTGCTAAAAGTTTACAGATCCCAGAAGA
EXP_CD630_3010001_3015000_s_PSO-60-583	CD2605		ADP-ribosyltransferase (pseudogene)	28085	ACACCTGAACTTACAATTGGAGAAGCAATTGAAAAAACTTTTGGCACTACTAAAAAAGAT
EXP_CD630_3010001_3015000_s_PSO-60-494	CD2605		ADP-ribosyltransferase (pseudogene)	28086	AGATGAAAGTTGTGTTGAACTCATATTTGATGATAATATAGCAATAAGATTAAAGACAGT
EXP_CD630_3010001_3015000_s_PSO-60-342	CD2605		ADP-ribosyltransferase (pseudogene)	28087	TGATGATTACAATAATTACCCTAGTATATGGAGTAATGTTAATACTACAAATCAAGATGG
EXP_CD630_3010001_3015000_s_PSO-60-247	CD2605		ADP-ribosyltransferase (pseudogene)	28088	CGAAGATTAAAATACCTATGTCTGAACTAAAACCTTATAAACGTTATGTTTTTAGTAAAA
EXP_CD630_3010001_3015000_s_PSO-60-144	CD2605		ADP-ribosyltransferase (pseudogene)	28089	AAAGTAAAAGAAGAAAAAACGGATTATTTGGTACTAGAACAAGGATATACAAAATTTAGT
EXP_CD630_3010001_3015000_s_PSO-60-48	CD2605		ADP-ribosyltransferase (pseudogene)	28090	ATAGATATAACATTAATTGATAGTGATACAATATACTTAGATAACTTATCTATTACAGAG
EXP_CD630_3015001_3020000_s_PSO-60-4842	CD2605		ADP-ribosyltransferase (pseudogene)	28091	ACCAACATAAACTAATAAAGAAGCTCTCGATTATGTCCAAAAATATAGAGTTGAAGCTAC
EXP_CD630_3015001_3020000_s_PSO-60-4773	CD2605		ADP-ribosyltransferase (pseudogene)	28092	TTTTGGATTTAAAGATATTGTAACTAAAGATAAAGAATTGCGTAATTATTTAGGAGATAC
EXP_CD630_3015001_3020000_s_PSO-60-4663	CD2605		ADP-ribosyltransferase (pseudogene)	28093	GAGAAAATATTATGACATACAAGAAATTAAGAATATATACAATTACTCAAGATGATAGAG
EXP_CD630_3015001_3020000_s_PSO-60-4625	CD2605/10			28094	ACAATTACTCAAGATGATAGAGAGTTATTGGTTCTTAGTGTTGATTAGTATCAAATGATT
EXP_CD630_3015001_3020000_s_PSO-60-4444	CD2605/10			28095	GTATTAAAAAGATAATTATCTGTATCATATCACCTATATATAAACATAAATTCATTTAAT
EXP_CD630_3245001_3250000_s_PSO-60-4885	CD2789		cell surface protein	30237	TTGAAGTATTTACCTCAACAGCTTCTACATAACAACCATTTTTAGCTTTTTCAAGAAATG
EXP_CD630_3245001_3250000_s_PSO-60-4775	CD2789		cell surface protein	30238	CCAACATCCATTGCATAAGGTTTATTATAAACTACTCTATAGTAAATTTTATATCTTGAA
EXP_CD630_3245001_3250000_s_PSO-60-4716	CD2789		cell surface protein	30239	ATCTTTAGGTGAATTAGGAATTGTTATCATAACATAATCTTTTTTAGGAACAGAACATGC
EXP_CD630_3245001_3250000_s_PSO-60-4630	CD2789		cell surface protein	30240	CAGCTTTAGTTTCTTTTTCTGTATCATTGACTTTAGGTTTATTTCCACTTATTGCAGGTT
EXP_CD630_3245001_3250000_s_PSO-60-4469	CD2789		cell surface protein	30241	ACATCATTAGCTTCTTCAACTATAGTAACAAACCAAATTTCTCCAGAACTTTCATTCTCT
EXP_CD630_3245001_3250000_s_PSO-60-4376	CD2789		cell surface protein	30242	TCCTGTATACTTCCTTTATTAACTAATGATTCATTTTTTATGTTTTTTAGCTTTACTCCA
EXP_CD630_3245001_3250000_s_PSO-60-4287	CD2789		cell surface protein	30243	TCCATTAGGTATATCCAAAGTTATTGTTTGTCTATATCTTCCATCTAATTCAATAGTAAC
EXP_CD630_3245001_3250000_s_PSO-60-4233	CD2789		cell surface protein	30244	AGTAACAGTTTTTTTAGTTTCAATACTAAAAGAATTATTTATAGTTTTTTCTTTCTCTGG
EXP_CD630_3245001_3250000_s_PSO-60-4099	CD2789		cell surface protein	30245	ACTTAGTCTCTTCTTGTATATCTAGTATATCTTCTACAACATTTTCATTACCTAAGCCAC
EXP_CD630_3375001_3380000_s_PSO-60-74	CD2952A		ABC transporter, ATP-binding protein (pseudogene)	31511	ACTCTGTTCCTTTTTAGGAATAAATACTATTCATACCTATAAATTTATTTAATTTTCAAA
EXP_CD630_3380001_3385000_s_PSO-60-4921	CD0903; 2952A		putative oxidoreductase (pseudogene)	31512	CTATAGGGACTAAGATTTATAAAATTCTTATAAATTATGCCAGCCAGTTGCCAAAAAGAT
EXP_CD630_3380001_3385000_s_PSO-60-4608	CD0903; 977A; 2889; 2952A		putative oxidoreductase (pseudogene)	31515	CAGAGTGGCTTTTTACTTTTCTGGAAATAATATATGTAATAAAGCTAGCTGTTAAACTAG
EXP_CD630_3380001_3385000_s_PSO-60-4493	CD2952A		ABC transporter, ATP-binding protein (pseudogene)	31516	GGAATGTAGAAAATGAAGCTCCACTCTTAGATTGTAGTTCCACAAGATTATTCTTGCATT
EXP_CD630_3380001_3385000_s_PSO-60-4424	CD2952A		ABC transporter, ATP-binding protein (pseudogene)	31517	ACATAATTTTACAATTATCAAATATCTATTCTCCATTTTTTTTATTTATACAATATATTC
EXP_CD630_3380001_3385000_s_PSO-60-4279	CD0903; 2952A		putative oxidoreductase (pseudogene)	31518	TGAAAGGAATAAAAATATGACTAAGACTATATTATGTGATTACTGTAATAAAGGAATAAA
EXP_CD630_3380001_3385000_s_PSO-60-4218	CD0903; 2952A		putative oxidoreductase (pseudogene)	31519	AAAGATGATAATAAGTATATTACTTTTCATAAGAAAAGTCATATGAAAACTAACATTTGT
EXP_CD630_3380001_3385000_s_PSO-60-3917	CD2952A		ABC transporter, ATP-binding protein (pseudogene)	31522	AGTTTATATGTTGATGAATTTCAAAAAAATAAGCACTCCTATAAAAAGAGTACTTTTGGT
EXP_CD630_3380001_3385000_s_PSO-60-3744	CD0903; 977; 2890; 2952A		putative oxidoreductase (pseudogene)	31523	AAGCCTTCTTTTGTTAGCATTGAATGTAATTATTAATCCATCACATTTAATTTCTTCTGT
EXP_CD630_3380001_3385000_s_PSO-60-3660	CD0903; 977; 2890; 2952A		putative oxidoreductase (pseudogene)	31524	CATCAGTTCTAGTTTTCCTCTATGTTTTGGTTTTAATGGAGTTCTTAGTGTTGTGTTTGC
EXP_CD630_3380001_3385000_s_PSO-60-3542	CD0903; 977; 2890; 2952A		putative oxidoreductase (pseudogene)	31525	CCTATATAGACAATATCTATATCTTTTTCTGATATTTTCACTTCATTTTCTAACACTATG
EXP_CD630_3380001_3385000_s_PSO-60-3442	CD0903; 977; 2890; 2952A		putative oxidoreductase (pseudogene)	31526	TTCCTACAACATCCCAAATCAACTCTAAAAATCTTCCTCTTCTACCGTTTAACTCATCTT
EXP_CD630_3380001_3385000_s_PSO-60-3424	CD0903; 977; 2890; 2952A		putative oxidoreductase (pseudogene)	31527	TCAACTCTAAAAATCTTCCTCTTCTACCGTTTAACTCATCTTCTGTTCCGTTATAAAATG
EXP_CD630_3380001_3385000_s_PSO-60-3300	CD0903; 977; 2890; 2952A		putative oxidoreductase (pseudogene)	31528	ATTATTTTTTACAATATCCTCAATTTTACTACTATCAATATTATTTTTCCATTCATCTAA
EXP_CD630_3380001_3385000_s_PSO-60-3177	CD0903; 2952A		putative oxidoreductase (pseudogene)	31529	TGACTGATGTTTTTCCCTGCTAGTACTCTCTTTAGATTTAAATTTCAATCTCATATTATG
EXP_CD630_3380001_3385000_s_PSO-60-3080	CD0903; 976; 2891; 2952A		putative oxidoreductase (pseudogene)	31530	ACGAGTTGTGATGGAACTTATTATCTCTCTTGCATAAGGCCATATATTAACTGGAACATT
EXP_CD630_3380001_3385000_s_PSO-60-2982	CD0903; 976; 2891; 2952A		putative oxidoreductase (pseudogene)	31531	CCTCTATTGAATTAAATTTATAAATTGCCCTTAGTTCAAATTTTAAATTTACCAAACCTT
EXP_CD630_3380001_3385000_s_PSO-60-2849	CD0903; 976; 2891; 2952A		putative oxidoreductase (pseudogene)	31532	ACACTCATATTTCATATTAACATCACATTTGATACTTTCATTTTTGATATTTTCATCTTT
EXP_CD630_3380001_3385000_s_PSO-60-2751	CD0903; 976; 2891; 2952A		putative oxidoreductase (pseudogene)	31533	GCACATTTACTAGTTCCACATCATTAACTAATTTTCTATACTTCATTTTATCTAATTCCA
EXP_CD630_3380001_3385000_s_PSO-60-2665	CD0903; 975; 2892; 2952A		putative oxidoreductase (pseudogene)	31534	CCAATGCATAATCATCATTATCATAATCCTCTATTTCAAACTTAAAGTTAAAATCAAATT
EXP_CD630_3380001_3385000_s_PSO-60-2610	CD0903; 975; 2892; 2952A		putative oxidoreductase (pseudogene)	31535	AAATTCAATATGTTCATTGTCTATATAATTTGATGAGTTATCATTGTTAACTAAATTTCC
EXP_CD630_3380001_3385000_s_PSO-60-2491	CD0903; 975; 2892; 2952A		putative oxidoreductase (pseudogene)	31536	GCTCTTCTAAATTATCAAAGATATTACTTAATAAATCATAATACTGTTCACTTTTCTTCA
EXP_CD630_3380001_3385000_s_PSO-60-2388	CD0903; 975; 2892; 2952A		putative oxidoreductase (pseudogene)	31537	GCTTTTATCTAATACTTTCTTTATTATTTTTGATAAATTGATTCTCCAATCTAATGTTTT
EXP_CD630_3380001_3385000_s_PSO-60-2285	CD0903; 975; 2892; 2952A		putative oxidoreductase (pseudogene)	31538	GCATCTTCTTTTATAAACTGTATATCCCATTCATCCTCTTCTATATTGTTATTTTTTAGA
EXP_CD630_3380001_3385000_s_PSO-60-2164	CD0903; 975; 2892; 2952A		putative oxidoreductase (pseudogene)	31539	TTTGTTTTAAATCTAAAATAGACTTATTTTCAAACATAATTGAATAATTATTCATATTAA
EXP_CD630_3380001_3385000_s_PSO-60-2067	CD0903; 2952A		putative oxidoreductase (pseudogene)	31540	TCCAAGAGTATAATTTAAGATTTGTTACCTAAATTATACCATTTTAATATTTACATTCCA
EXP_CD630_3380001_3385000_s_PSO-60-1945	CD0903; 2952A		putative oxidoreductase (pseudogene)	31541	TTTTATTTTTATGATTATATAAACATGTTACTTTTTTCATTAAAGTTTAATATTTTCTCA
EXP_CD630_3380001_3385000_s_PSO-60-1854	CD0903; 974; 2952A;		putative oxidoreductase (pseudogene)	31542	CCTTTATATTTGTAATACCCTTTGTATTAATAATTAACCAGTATATAATAATCATTATCA
EXP_CD630_3380001_3385000_s_PSO-60-1808	CD0903; 974; 2952A;		putative oxidoreductase (pseudogene)	31543	AATAATCATTATCAATTTAATACATTTTTTACATGTAATTATATACCTTGTTATTTTCAT
EXP_CD630_3380001_3385000_s_PSO-60-1659	CD0903; 2952A		putative oxidoreductase (pseudogene)	31544	TCTTTAACTTGAATTATCAATTTTACTTATTTGTAAAATACTATCTTTTATAAAAACTGT
EXP_CD630_3380001_3385000_s_PSO-60-1544	CD0903; 973; 2893; 2952A		putative oxidoreductase (pseudogene)	31545	TATCTATCAAATAAAAACTTCTAATTTGACTTTTAAACATTAATTCAATGTCTTTTACTG
EXP_CD630_3380001_3385000_s_PSO-60-1477	CD0903; 973; 2893; 2952A		putative oxidoreductase (pseudogene)	31546	AACACATTGCTTAAACTTTAAATCATAGTATATATTCACTTCACCTATGCTATTTACACT
EXP_CD630_3380001_3385000_s_PSO-60-1384	CD0903; 973; 2893; 2952A		putative oxidoreductase (pseudogene)	31547	GCTCCCACAATCTGATAAATCATTCTTGTATATTGATTTTAACTGCCTTTTTATTTTGAG
EXP_CD630_3380001_3385000_s_PSO-60-1272	CD0903; 2952A		putative oxidoreductase (pseudogene)	31548	AACATATTATCACCTTTAACTCTACAATTTTTCTTTTACAAATTCTATAGCTTTATCCAT
EXP_CD630_3380001_3385000_s_PSO-60-1061	CD0903; 972; 2894; 2952A		putative oxidoreductase (pseudogene)	31550	CTTTCTTTTTTTCTCTTATAATATAGTCCTAAAATGTCTGCTGATACTTTATCATCTCCA
EXP_CD630_3380001_3385000_s_PSO-60-944	CD0903; 972; 2894; 2952A		putative oxidoreductase (pseudogene)	31551	TGTTTAGTTATAGCTTCTACTATTGCAGTAGCTAATTTATCAGCTCCTAAACTCAAATAC
EXP_CD630_3380001_3385000_s_PSO-60-899	CD0903; 972; 2894; 2952A		putative oxidoreductase (pseudogene)	31552	CCTAAACTCAAATACTTATTTGCATCTTCGGTGTCTACAAAACATACTTCTATTAGCATA
EXP_CD630_3380001_3385000_s_PSO-60-789	CD0903; 972; 2894; 2952A		putative oxidoreductase (pseudogene)	31553	CCCTCGATTTGTAAATCCTAAATCAGAAATTTTTTTACAAACATCTATAGCATCTTGATA
EXP_CD630_3380001_3385000_s_PSO-60-686	CD0903; 972; 2894; 2952A		putative oxidoreductase (pseudogene)	31554	CCTGCATTGAAATGTATTGATATGAACCAATCTAAATCTTGTCTATTAGCTTGTGCTGTT
EXP_CD630_3380001_3385000_s_PSO-60-542	CD0903; 972; 2894; 2952A		putative oxidoreductase (pseudogene)	31555	ATTACTTTATATCCTACATTCCTAGTTTCTATTGACTCATTTATTTTACCTATAGCTCCA
EXP_CD630_3380001_3385000_s_PSO-60-488	CD0903; 2952A		putative oxidoreductase (pseudogene)	31556	GCTCCACTTCCTGCTCCTGTTTTTGTATGTCCACAATTTATACCTATTTTCATTGTTTAT
EXP_CD630_3380001_3385000_s_PSO-60-294	CD0903; 971; 2894A; 2952A		putative oxidoreductase (pseudogene)	31558	ACCGGAATGTATTTATTGTCTAATTGTTTATATTTCTTGCAACCTGCTCCTATAACATAA
EXP_CD630_3385001_3390000_s_PSO-60-4552	CD0903; 968; 2896; 2952A		putative oxidoreductase (pseudogene)	31564	ATACTTCCATACGGAATATCAATGCAATGCAATTCTGTTATTGTATCATGCTCCAATACA
EXP_CD630_3385001_3390000_s_PSO-60-4422	CD0903; 2952A		putative oxidoreductase (pseudogene)	31566	TCATTTTATCACCTCATTTATTAAATAAATTTTATAGCATACCAATTATATAAGACTCCA
EXP_CD630_3385001_3390000_s_PSO-60-4259	CD0903; 967; 2897; 2952A		putative oxidoreductase (pseudogene)	31567	CATATGGTTTACGAAATTTGGAAGTAACAACAAAATCAGTTTCTCCAGATATTGAAGGGA
EXP_CD630_3385001_3390000_s_PSO-60-4199	CD0903; 967; 2897; 2952A		putative oxidoreductase (pseudogene)	31568	TGCCTGATGTACCAAAAACAAAATGTTTATAATATACGCTAGAACTGTCTTTGTATTCGC
EXP_CD630_3385001_3390000_s_PSO-60-4115	CD0903; 967; 2897; 2952A		putative oxidoreductase (pseudogene)	31569	CAAAATTTAATCCTTCAACTCCAATCCAAGTCTTAGGTTGACGTTCATAATTGTTATTGT
EXP_CD630_3385001_3390000_s_PSO-60-3971	CD0903; 967; 2897; 2952A		putative oxidoreductase (pseudogene)	31570	ATTGAGATATTATATTATTTTTTTCTGTTAACTGATTCATCAAATCCTGCACACTAGCGT
EXP_CD630_3385001_3390000_s_PSO-60-3811	CD0903; 967; 2897; 2952A		putative oxidoreductase (pseudogene)	31572	TGTTTTACCAGTTTTAAATGCATCTTTAATTTCTATCCATTTATTTGTAACTTCATCTGT
EXP_CD630_3385001_3390000_s_PSO-60-3717	CD0903; 967; 2897; 2952A		putative oxidoreductase (pseudogene)	31573	CTTACGCTTACAACTTTTTCTACTGTAGCATTGGCACTGTCTGTAACAACTATTTTAAGA
EXP_CD630_3385001_3390000_s_PSO-60-3610	CD0903; 967; 2897; 2952A		putative oxidoreductase (pseudogene)	31574	AGTTAAATCGGTTGTTATAGTTTCTTTTAATACATCATCTATAAAATATTCTATTTTAGT
EXP_CD630_3385001_3390000_s_PSO-60-3513	CD0903; 967; 2897; 2952A		putative oxidoreductase (pseudogene)	31575	GCTGTGCTTGAGTTATATGAGGATATGTTCAAAAATGGTAATGCTTGTAGTAATGTTATT
EXP_CD630_3385001_3390000_s_PSO-60-3390	CD0903; 967; 2897; 2952A		putative oxidoreductase (pseudogene)	31576	TATTCAGATGTAGGTATATATCCTTTTGGTTTATAACTATCTTTAGTTAAAACATATCCG
EXP_CD630_3385001_3390000_s_PSO-60-3265	CD0903; 967; 2897; 2952A		putative oxidoreductase (pseudogene)	31577	ACAAACATTACCAATACCACCTTTTCCAAATGAACCATTGCCATTACTATTAACAGTTAC
EXP_CD630_3385001_3390000_s_PSO-60-3074	CD0903; 967; 2897; 2952A		putative oxidoreductase (pseudogene)	31578	TTATACGTGATAATAATCCTTGCTCATCATTCCAAACACCTCCAATAAGTCTTATATCGG
EXP_CD630_3385001_3390000_s_PSO-60-2954	CD0903; 967; 2897; 2952A		putative oxidoreductase (pseudogene)	31579	CTCCATTAAAACCAGCCCAGTCGCTAATGTTACTAAACTTTTTGTACCCACTTTCACCAG
EXP_CD630_3385001_3390000_s_PSO-60-2898	CD0903; 967; 2897; 2952A		putative oxidoreductase (pseudogene)	31580	CCAGCGTAAACATATAATATAGTTTCTTTTTTTAATGTGAGTTCTCCTTTAGAATAGCCA
EXP_CD630_3385001_3390000_s_PSO-60-2750	CD0903; 2952A		putative oxidoreductase (pseudogene)	31581	CTTTTTTCCCTGTTCCAATATAATTAAAATTCCATTCAGTAGTCATTTTTATCACTCTCC
EXP_CD630_3565001_3570000_s_PSO-60-244	CD3073/4			33274	AAAATGCCTAAAGGCTTTATAAAACAATATAGTAAAAGTACGTCTAGTTATTCTTAGTAA
EXP_CD630_3565001_3570000_s_PSO-60-191	CD3073/4			33275	TTAGTAAATTTGTACATACTATATGATTTTTTAAATGTTATAACAAGTTTATACAAATAT
EXP_CD630_3565001_3570000_s_PSO-60-61	CD3073/4			33276	GTATTAATTTAATTAAATACAACCTCTTAATATAAATTTAGATTCTAAAATTATATCAAG
EXP_CD630_3570001_3575000_s_PSO-60-4873	CD3073/4			33277	TTCTCATTTTCTATAAACAACTCATACATATCTTCAAACTCTAGTATACCATATCCATGA
EXP_CD630_3570001_3575000_s_PSO-60-4831	CD3073/4			33278	AGTATACCATATCCATGAGAGTCATTATCTCTTAATTTTTTAAGTGTTTTTAATAATATC
EXP_CD630_3660001_3665000_s_PSO-60-4614	CD3138/9			34117	GTCTTATTAGATTTCATAAAATTATACATCCTCTTTACATTTAAACTTTAAATTTTTATC
EXP_CD630_3660001_3665000_s_PSO-60-3583	CD3141		putative membrane protein	34126	TCCAAATTTGATATGTCCAAAGCTCTTGTATGATTAACTGAAAAGAGAACAGCTATTACA
EXP_CD630_3660001_3665000_s_PSO-60-3424	CD3141		putative membrane protein	34128	ATGAGATTGCACACCCAAAAAGCTAATAAAATTATAAAAGTAAACCAAATACCTTCTCCT
EXP_CD630_3680001_3685000_s_PSO-60-1882	CD3153		putative phage DNA-binding protein	34330	AGTATAGAAACAATCTATGATTACTTTAGTGACTCAACAGATAATGGAAGTAATATTCGA
EXP_CD630_3680001_3685000_s_PSO-60-945	CD3154/5			34338	GGATGAAGAATATTAGTATTGCACATTTTCAAAATATGAGTTTACCTATTAACTTTTATA
EXP_CD630_3890001_3895000_s_PSO-60-1573	CD3329		conjugative transposon conserved hypothetical protein	36290	AAAAGTATGGAAGTGGGATGGATAGGTGTCTTCGGAAGAAAACAGATTGACGGTGTAATC
EXP_CD630_3890001_3895000_s_PSO-60-1459	CD3329		conjugative transposon conserved hypothetical protein	36291	ATAGTCTTTGCGTTCATCCTCCATAGCGACTTTACAGATATAATCAAACTGGTTCTCTAT
EXP_CD630_3890001_3895000_s_PSO-60-1403	CD3329/30			36292	CTATGGTTGTCTGAAATTCAGATGGCTTCATCATTGTTCACCCCCTTTCCAGCCTTGAAA
EXP_CD630_3890001_3895000_s_PSO-60-1277	CD3329/30			36293	GGTGCAGTTGCGTTTTGAAAAGAAAAATTTAAAAACTTTTTCTTCCAACTAAAAAAGCAC
EXP_CD630_3890001_3895000_s_PSO-60-1147	CD3329/30			36294	GGTCAGAATTTTCTAGTGTAGGTAGATGGCTTTTTTTAACGGTTTACCGAATGTAGATAT
EXP_CD630_3890001_3895000_s_PSO-60-1042	CD3329/30			36295	GGAGCCTAAAAAAAGCTGACTTTAATACAACCTCCATATATTCTGGAAAAAAGAAAGACG
EXP_CD630_3890001_3895000_s_PSO-60-958	CD3329/30			36296	GGAAAGATTTATGAGATTTTGACGCAAGAAAAGTGTACTGCCAAATAACGGTTTTTTTTA
EXP_CD630_3890001_3895000_s_PSO-60-872	CD3329/30			36297	CTTTGATACGCATAATAGGAACTGTACAACTATACAATACGTTTTTCTATACCTGTCACT
EXP_CD630_3890001_3895000_s_PSO-60-776	CD3329/30			36298	TATTATGCGTAAAAAAGAAGATAAATATGATTTCAGGGCGTTGGGGCTTGCCATAAAAGA
EXP_CD630_3890001_3895000_s_PSO-60-670	CD3330		putative transposon-related DNA-binding protein	36299	ATTGAGATTGACCCACGCTATTTAACCAACATTGAGAATAAAGGGCAGCACCCAAGTTTA
EXP_CD630_3890001_3895000_s_PSO-60-545	CD3330		putative transposon-related DNA-binding protein	36300	CAGTCAGGTGAAAAGCACCAAACGTAGGCAGTTAGAAAACAAAATAGACAATTTCACAGA
EXP_CD630_3890001_3895000_s_PSO-60-473	CD3330/1			36301	TATTATGGAAAGCGTTGCAGATGGTATTGTCAAATCTAAGGAAGTGGGGGAAATGTAAAT
EXP_CD630_3890001_3895000_s_PSO-60-351	CD3331		hypothetical protein	36302	CATTGTTCAACACATAATATACCTTATTTTTAGCAACGGAATATATAAAAGAAACTCTGG
EXP_CD630_3890001_3895000_s_PSO-60-242	CD3331		hypothetical protein	36303	GGAAATAGAGAAGTTTTCTCCATATCCTTGCAGTAAATCCTTTGCCTTTTCATATCTGTT
EXP_CD630_3890001_3895000_s_PSO-60-165	CD3331		hypothetical protein	36304	ATGGATTAGTCAATTCTGGTTTTAAAATGGAGTAATTTGTTATTAAGGAATATTTTTCTT
EXP_CD630_3890001_3895000_s_PSO-60-54	CD3331		hypothetical protein	36305	TATCCGAAAACATAGCCTGCATAGTAGTGTCAGGTGCATAAGTAATTTTCTTTTTTTTCA
EXP_CD630_3895001_3900000_s_PSO-60-4937	CD3331		hypothetical protein	36306	CAGCTATTGTATAGCATGATTCATTACTGCAAAATTGTGCATTGTCATTTCCATGTACAT
EXP_CD630_3895001_3900000_s_PSO-60-4763	CD3331		hypothetical protein	36307	CCCATTCAGAAAGGTCAATATCAAAATTGAACCCAACAATGGTTTCTTTTCCATTATACA
EXP_CD630_3895001_3900000_s_PSO-60-4729	CD3331/2			36308	AACAATGGTTTCTTTTCCATTATACACAAATCTTGTACACATATTTGTATTTCCTTTCGT
EXP_CD630_3895001_3900000_s_PSO-60-4550	CD3331/2			36309	CTTAAAATGAAGTAAATGATGTATAGAAAGAGGAAAATGAATATGCGAGTTACAAAAGCC
EXP_CD630_3895001_3900000_s_PSO-60-4466	CD3332		TetR-family transcriptional regulator	36310	ATGGCTGATAGAAATGGACTTCATAATGTTTCTTTGAAAGCTATTGCTGAAAATTTAGGG
EXP_CD630_3895001_3900000_s_PSO-60-4391	CD3332		TetR-family transcriptional regulator	36311	TTATATAATCATATAGGAAGTTTGGATGAACTTCTTAGGGAGATAGCACATAGTGGTATG
EXP_CD630_3895001_3900000_s_PSO-60-4247	CD3332		TetR-family transcriptional regulator	36312	AATTATATGATTGAACATCCCGGTGTTTATGAAATAATTCAATGGGCTAGTTGGAATGGA
EXP_CD630_3895001_3900000_s_PSO-60-4217	CD3332		TetR-family transcriptional regulator	36313	GAAATAATTCAATGGGCTAGTTGGAATGGAACAGAGGAAACAGCAATCATTTTTAATGAT
EXP_CD630_3895001_3900000_s_PSO-60-4101	CD3332		TetR-family transcriptional regulator	36314	CACTGAAATTTTGAACATGGTAACAGGTATGCTTCATGGTTATACAACTTTACAATTAAG
EXP_CD630_3895001_3900000_s_PSO-60-3942	CD3332/3			36315	ATAACATATCGTGCAATGATGGGAGAATTTATTATCTATTATCGTGGAAAAATCGTTGGC
EXP_CD630_3895001_3900000_s_PSO-60-3848	CD3333		conserved hypothetical protein	36316	CAAAGTCTGCAATTTCTTATATGCCAACAGTTACTTATGAAATTCCATACGAAAATGCCA
EXP_CD630_3895001_3900000_s_PSO-60-3775	CD3333		conserved hypothetical protein	36317	GGTGGAAGAAATTGATAATAAAGATTTTCTGACGGGGTTATTTAATGTGATGTATGATGA
EXP_CD630_3895001_3900000_s_PSO-60-3699	CD3333/A			36318	CCTAAAAAGAAAAAATAAACAGTTCCTAACTTGACAATTTCATATCCATACATACAAAGC
EXP_CD630_3895001_3900000_s_PSO-60-3597	CD3333/A			36319	AGATTGGAGTAATGAAATGATATACTCTTAGAACTTTTTAACAAGATTATTGAAGCATAA
EXP_CD630_3895001_3900000_s_PSO-60-3458	CD3333A		conserved hypothetical protein	36320	TCAAAATATGGCAAATGAATTATTGGAAAACTTGGATAGACTTCAGACAACTGAACTTGG
EXP_CD630_3895001_3900000_s_PSO-60-3345	CD3333A		conserved hypothetical protein	36321	GGTGTAAAGAAAAAATCAGTCTTTCTAATGCGAAAATCATAAGAAAAGGGAAAAACTGGT
EXP_CD630_3895001_3900000_s_PSO-60-3308	CD3333A		conserved hypothetical protein	36322	CATAAGAAAAGGGAAAAACTGGTATATAACGATTGATAATTGTATTATAACGGTAAATGC
EXP_CD630_3895001_3900000_s_PSO-60-3223	CD333A/4			36323	CACAAAGTAAAATGATGAATTTTTCTATAAAGGAATTAAATGCATTTGCAGTTATTGGGC
EXP_CD630_3895001_3900000_s_PSO-60-3116	CD3334		conserved hypothetical protein	36324	ACACAGTTTTGGAGAAAATTTAACAGTAGTTTGAAGAAATCATATCTTTCACAATCGGGA
EXP_CD630_3895001_3900000_s_PSO-60-3000	CD3334		conserved hypothetical protein	36325	TTCTATACCAAAGAGAACTATTCTTCCAGACAACTTTCTGTATAAAGAAATACCGTCATA
EXP_CD630_3895001_3900000_s_PSO-60-2853	CD3334		conserved hypothetical protein	36326	ACCATATACCCCTATAAAAAATATTATCCTGCACTTTGAAAAATATGATTACCGTTTCCA
EXP_CD630_3895001_3900000_s_PSO-60-2801	CD3334		conserved hypothetical protein	36327	CGTTTCCATTGGAATAGAGATAATTCAGTTATTGAAATTTGGATACCTATTCAAGATTAG
EXP_CD630_3895001_3900000_s_PSO-60-2657	CD3334/5			36328	TCTTTTGGGTGTTATTTTATAGTCATATCAAGGCTCATTCAATCGTGGTAAATTAGTGGT
EXP_CD630_3895001_3900000_s_PSO-60-2603	CD3334/5			36329	AGTGGTAAAATGAATGGTTTTCTATACTCCAAAATGCTTGAAAGTATAGTGGTTATGCGA
EXP_CD630_3895001_3900000_s_PSO-60-2474	CD3334/5			36330	AAATCTCAAATGAGAAATGCACGTTTTTCTATAACTATTTCACAATCTTCCAGTTTTCCC
EXP_CD630_3895001_3900000_s_PSO-60-2361	CD3335		conjugative tyransposon conserved hypothetical protein	36331	TTATCCAGATATTTCACTGCAAGGGAAGCTGTCACCTGATTTCCGTTTCGATTGTAAACT
EXP_CD630_3895001_3900000_s_PSO-60-2292	CD3335		conjugative tyransposon conserved hypothetical protein	36332	AGTTCCGAGAAAATGTATTCTTTCCCCACAGGTTTCAGTACGCCCTCATTCACATAATAG
EXP_CD630_3895001_3900000_s_PSO-60-2210	CD3335		conjugative tyransposon conserved hypothetical protein	36333	TAGGGTACAGCTTGAAAAAGGTAGTGAGAAATTCGTTGATTTCTTCCGTAGTGATGGAAT
EXP_CD630_3895001_3900000_s_PSO-60-2094	CD3335		conjugative tyransposon conserved hypothetical protein	36334	CTGGTAATGGTTGGGTTCTGGATAATTGTCAGGTTTCCAGAGCTGTCCACATAGACCGTC
EXP_CD630_3895001_3900000_s_PSO-60-1881	CD3335		conjugative tyransposon conserved hypothetical protein	36335	ACGGTATCTACATTCAGGGCTTGTAGCTCTCCGGTGAGATACCCTTTTAAAGCATTTGTC
EXP_CD630_3895001_3900000_s_PSO-60-1801	CD3335		conjugative tyransposon conserved hypothetical protein	36336	GGACTGTTCCCATGAATAGTAGATTTCTGCGAAATTCTCCACAAAGTTTTCTATCTTGTG
EXP_CD630_3895001_3900000_s_PSO-60-1568	CD3335/5			36337	GCTTTTTCTGGTTTTCCTCTTTTCTAATCTGAATCATATCGGTTCATCCTTTCTTATTGT
EXP_CD630_3895001_3900000_s_PSO-60-1442	CD3336		putative cell wall hydrolase	36338	GGATTTCCGGCATGGTACATCCGGTTATTTCCCACATACAGCCCCACATGGGTGATATAG
EXP_CD630_3895001_3900000_s_PSO-60-1389	CD3336		putative cell wall hydrolase	36339	GATATAGGTTCCGGCATTGTAGGTGGAATGGAAAAAGACCAAATCCCCTGCTTTTGCTTC
EXP_CD630_3895001_3900000_s_PSO-60-1274	CD3336		putative cell wall hydrolase	36340	GCGATTCCTGCCTTGCCATAGCACCACTGCACCAGTCCCGAACAGTCAAAGGAAGTGGAG
EXP_CD630_3895001_3900000_s_PSO-60-1144	CD3336		putative cell wall hydrolase	36341	TTTCATCATCAAACTGTGCCACGGTCAGGTACTGCGATACCAAGAGGACATAGAACATAT
EXP_CD630_3895001_3900000_s_PSO-60-996	CD3336		putative cell wall hydrolase	36342	GAAGCTCTCTGCCAGTTCAAAGGTGTATTTTTTTCCGTGCCCTGCTACATAGTCTAGGAA
EXP_CD630_3895001_3900000_s_PSO-60-868	CD3336		putative cell wall hydrolase	36343	GCAGTTCCGAGAAATACTTGCAGCCTTGTTTGATGGATTCCTCTGTGCTAAGAGAGTTCG
EXP_CD630_3895001_3900000_s_PSO-60-745	CD3336		putative cell wall hydrolase	36344	GAATGATGGCGAGCAGCACATTTAAGTATTCCTCTATGCCATATTCCCTTGCATACTTTT
EXP_CD630_3895001_3900000_s_PSO-60-542	CD3336/7			36345	GAACAGGCAAAGAAAAGGTGTCTTAACTTCATGGTTTCTCCCCTTTCTTCTGTTTGGCAG
EXP_CD630_3895001_3900000_s_PSO-60-443	CD3337		conjugative transposon membrane protein	36346	TACGCCGGATGGTAAAGTTTGATTCTTTTACCGCAGGGGTAATCCGTTTTCTTTCCAGTA
EXP_CD630_3895001_3900000_s_PSO-60-342	CD3337		conjugative transposon membrane protein	36347	GGAGCAGTCGGTGTGACAGTTGGAGCCGTCTTTTGTCTTTCCTCTGGTTTGTCTGGGAAA
EXP_CD630_3895001_3900000_s_PSO-60-272	CD3337		conjugative transposon membrane protein	36348	CTATCTGTCGTTCTGTCCTTACAGGCGGTGTCTGTTCACGGTGGATGGAAGCTGATTTTA
EXP_CD630_3895001_3900000_s_PSO-60-142	CD3337		conjugative transposon membrane protein	36349	GGAAACTGGCTGCATGGCTGGTTTTCCTGTATGAGCGGTATCTGCATGATGTCGGAAATT
EXP_CD630_3895001_3900000_s_PSO-60-56	CD3337		conjugative transposon membrane protein	36350	GTTCATGGACAGGAGCCGCCCCTTTGGATGTTTCGGAAGCTCTCTGTTGCGGTTGTTTTG
EXP_CD630_3900001_3905000_s_PSO-60-4905	CD3337		conjugative transposon membrane protein	36351	GGTCACGCTGGAAGTAAAATCCCGTACTCCCTCTGATACCTGTGTTTTCCCGTGGTAAAG
EXP_CD630_3900001_3905000_s_PSO-60-4823	CD3337		conjugative transposon membrane protein	36352	AAATCCTTTGCCTGCTCCCGAAGCTGTCCGGCAGTATCACTTATCTTATCTTTGGTATCT
EXP_CD630_3900001_3905000_s_PSO-60-4652	CD3337		conjugative transposon membrane protein	36353	CTGGAAGCAGTTCTCTGGTCTGAGCCAGCCTGTTTTCCTGCATGGTAGGCAGCCGTTCCA
EXP_CD630_3900001_3905000_s_PSO-60-4566	CD3337		conjugative transposon membrane protein	36354	TAACTTATGCTGTAAACGGTGCATATGGGCGTGCATGAGCATACGGGGTCTTCGCATGAT
EXP_CD630_3900001_3905000_s_PSO-60-4473	CD3337		conjugative transposon membrane protein	36355	TAAGGAGAACATCCCCATCAAATCCCCCAGCTTGAAATAAATTCCGGCAAAGGTCACTAT
EXP_CD630_3900001_3905000_s_PSO-60-4342	CD3337		conjugative transposon membrane protein	36356	CTACTGTGATAATCAGGGTGATTCCGGCTCTGGTAAGGATGGTATTGAACAGCTTTGTAA
EXP_CD630_3900001_3905000_s_PSO-60-4314	CD3337		conjugative transposon membrane protein	36357	TCTGGTAAGGATGGTATTGAACAGCTTTGTAATGGCACGTTTTGACATCCCCTCAAAAGA
EXP_CD630_3900001_3905000_s_PSO-60-4212	CD3337		conjugative transposon membrane protein	36358	GTAGATGATAAAAAGCACCTGTGAAAAAATCATTATCCCCGTGAGCAGGAATACAAAAAC
EXP_CD630_3900001_3905000_s_PSO-60-4110	CD3337		conjugative transposon membrane protein	36359	CAAGCGGTTGATGGTCTTTGTGATGGTAAGGTTGGTATTTTCCCTGTCTTCGATTTCCTC
EXP_CD630_3900001_3905000_s_PSO-60-4002	CD3337		conjugative transposon membrane protein	36360	TGAGAGCAGGTGTTCCACACGGTCAGCCCCAATACTTTCCACATCCGAGTTTCCGTATTG
EXP_CD630_3900001_3905000_s_PSO-60-3927	CD3337		conjugative transposon membrane protein	36361	CTGTTTGACCTGAATGGAAAACAGGCTGTCCCGTATCAAATCCACGCTGTCTTTTCCCTG
EXP_CD630_3900001_3905000_s_PSO-60-3815	CD3337		conjugative transposon membrane protein	36362	CTGATGTCTGCGGAAAATTCATTGATTTTCCCGATATAATCAGGAGCATAGGCGATAAAG
EXP_CD630_3900001_3905000_s_PSO-60-3717	CD3337		conjugative transposon membrane protein	36363	GGCATGGATGGCTTTTGTGGTTTCCCGTTTGATAAGCCCTGTGTAGGCAACGTAAATCCC
EXP_CD630_3900001_3905000_s_PSO-60-3551	CD3337		conjugative transposon membrane protein	36364	GCCGTAGAGGAAATGAAGTCCAGCGAGTAGGCTTCCTGAATCAGATACCCCGTGGCGTTG
EXP_CD630_3900001_3905000_s_PSO-60-3479	CD3337		conjugative transposon membrane protein	36365	CTGATTGTCCAGATAAAATTTGTGATGGCATACAGCCCGTACATCACCTGTTTTCCGATA
EXP_CD630_3900001_3905000_s_PSO-60-3411	CD3337		conjugative transposon membrane protein	36366	CCAGTTCCACGGGAGCCAGTCCCATCCGCTGTCTACATAAAAATCAAGCTGGTAGTTGTC
EXP_CD630_3900001_3905000_s_PSO-60-3242	CD3337		conjugative transposon membrane protein	36367	GCCAGAAGCACTTTTCCTGCTATACTCCCGATTTTTTTAAAAGAGTTTTGTCCCTTTGTC
EXP_CD630_3900001_3905000_s_PSO-60-3153	CD3337/8			36368	GATGGGCTTTCTTATCTTCATTCCTCCACCTCTTTTCTTACGGGCGGTCTGGTATCAAAG
EXP_CD630_3900001_3905000_s_PSO-60-2943	CD3338		conjugative transposon conserved hypothetical protein	36370	TTTTTGATTTCGTTGATGTCCGTGGAACGGAACGCAAACTTCAAGCCCAGATTGTTTTTC
EXP_CD630_3900001_3905000_s_PSO-60-2896	CD3338		conjugative transposon conserved hypothetical protein	36371	CAGATTGTTTTTCAGTTTTTCATCCAGCAAATCGTCCGTGTTCTGAGTGACAAAATAAAC
EXP_CD630_3900001_3905000_s_PSO-60-2789	CD3338		conjugative transposon conserved hypothetical protein	36372	TCTTGCCCTGTGCCACCTGTAAGAAGCTCCATGCTTCATCCAAATCCACAATCTTAAACA
EXP_CD630_3900001_3905000_s_PSO-60-2694	CD3338		conjugative transposon conserved hypothetical protein	36373	GTACTGATTACAATGAGCATTGCCACGGAAAGCAGCTCCATTGTGGTGTATTCTTCAAAC
EXP_CD630_3900001_3905000_s_PSO-60-2554	CD3338		conjugative transposon conserved hypothetical protein	36374	GTCCCCATCCGAAAAGAGCAGGTGTGCAAAGTCATAGTCTGTAAAGGATTCGATATGGTC
EXP_CD630_3900001_3905000_s_PSO-60-2467	CD3338		conjugative transposon conserved hypothetical protein	36375	CTCCGCCCGTAGTTCCTCAATCACTTTGAAAAGCCCCCGTTCTTCACTGTTTGTCACCGC
EXP_CD630_3900001_3905000_s_PSO-60-2351	CD3338		conjugative transposon conserved hypothetical protein	36376	TTAAAAAGGTCAGGATGTCGATTGCCAGTGATTCAGAATCTTTTGGGTTCTCCATAATCA
EXP_CD630_3900001_3905000_s_PSO-60-2290	CD3338		conjugative transposon conserved hypothetical protein	36377	ATACGGGTCAAGTAAGCCCCTGTTCTGTTCCTCCGAAGTCAGGTTTACGATATTGATTTC
EXP_CD630_3900001_3905000_s_PSO-60-2169	CD3338		conjugative transposon conserved hypothetical protein	36378	AGTGCCTGTGCCCCAAACAATACGGAATAATAGACAATCATGTTGTTACTGAATGATTTT
EXP_CD630_3900001_3905000_s_PSO-60-2043	CD3338		conjugative transposon conserved hypothetical protein	36379	CTGGCAAGGGCAGGCTTTAAGTACACGTTTCTTCCTGTATCAAGGCTGTACCCGATATAA
EXP_CD630_3900001_3905000_s_PSO-60-1852	CD3338		conjugative transposon conserved hypothetical protein	36380	CATATCCCCAAAGGGGCGAACCAGTTTCACGTTCAAATCGTCATAAAAATCTTTCACCTC
EXP_CD630_3900001_3905000_s_PSO-60-1742	CD3338		conjugative transposon conserved hypothetical protein	36381	CATAGGACAGCTTATACATGGATTCCTTGCTCTGGTCTAAGGTGGATTCCAGCTCATTCA
EXP_CD630_3900001_3905000_s_PSO-60-1650	CD3338		conjugative transposon conserved hypothetical protein	36382	GTTTCGCTGTCATTCTGCCATGCGTGGTTGTCCAAATCTTTCAGCTCTTTTTTCTTGTTC
EXP_CD630_3900001_3905000_s_PSO-60-1574	CD3338		conjugative transposon conserved hypothetical protein	36383	CTTTCCGGTTTGTCACAATCTCCACATTCATAGAGGTATCAATGGGAAAGGTGAATTGCT
EXP_CD630_3900001_3905000_s_PSO-60-1443	CD3338		conjugative transposon conserved hypothetical protein	36384	GCGGCATATACTGTTCCGTCTTCCTGTTCAATTTTCAGATACCGTTGGTTTTCCTCTATC
EXP_CD630_3900001_3905000_s_PSO-60-1357	CD3338		conjugative transposon conserved hypothetical protein	36385	ATAGTATTTCACCAGCGTTTCCTCTTGAAATCGCTTCTTCGGCAGGTAATACTCATAATC
EXP_CD630_3900001_3905000_s_PSO-60-1288	CD3338		conjugative transposon conserved hypothetical protein	36386	GGTTCCGGTCTGCCCGTATAAATGCTCAATCAGGTAGCCAAAATCGTCTTTATCAAGCCG
EXP_CD630_3900001_3905000_s_PSO-60-1192	CD3338		conjugative transposon conserved hypothetical protein	36387	CAGTTTTTCCATCTTCTGAAACCGCCAGATTTCTTCATTGCTCATGGAAACAAAATCCCC
EXP_CD630_3900001_3905000_s_PSO-60-1096	CD3338		conjugative transposon conserved hypothetical protein	36388	AACAGCGGTCTTTGCTTCCCTGCGGAACTGTTTCATGGTGACTTCCTGCTCATTGACAAG
EXP_CD630_3900001_3905000_s_PSO-60-961	CD3338		conjugative transposon conserved hypothetical protein	36389	GTCAATCTTTGCACAGGCAACATCCTTTAGCTTACCTGTCACTTCCTGTTTGGAGCGTTC
EXP_CD630_3900001_3905000_s_PSO-60-842	CD3338		conjugative transposon conserved hypothetical protein	36390	TGTTTTGGGCGATAAGCTGCCGGAAGGAATCGTGTACCTGATATTTCTGTTCGGGGCTTA
EXP_CD630_3900001_3905000_s_PSO-60-754	CD3338		conjugative transposon conserved hypothetical protein	36391	ATAGTAAGCGAAGCACTCCCCGTCATGGTTGAACACAAGGTTATTTTCGATATATTTAAT
EXP_CD630_3900001_3905000_s_PSO-60-645	CD3339		conjugative transposon membrane protein	36392	ATATTCCTTTTCCAGCTTCACGGGCTTTCCTGCATAGGTCAGTTTCGGGCGTACCAGATA
EXP_CD630_3900001_3905000_s_PSO-60-562	CD3339		conjugative transposon membrane protein	36393	CATAAGGCTTTTTCCCGTCAAAGGTCTTCTGGCACATGAACCAAGTGAGGGCAAAGGGTA
EXP_CD630_3900001_3905000_s_PSO-60-449	CD3339		conjugative transposon membrane protein	36394	CCCAAGAGCATAACTGCAAACACCGACACCACGAACCACGCCATCTGTGTGAATGTGATG
EXP_CD630_3900001_3905000_s_PSO-60-342	CD3339/40			36395	CGACCAGATACTGGTATAGCTTCGTATTTTCTTCATGTTGTCTGTCCTTTCTAAAAGATG
EXP_CD630_3900001_3905000_s_PSO-60-257	CD3339/40			36396	AAAAATCCGCCTGCATTTCCCAAAGGAGATACAGACGGGTCTACCGTAAGATTTCATATA
EXP_CD630_3900001_3905000_s_PSO-60-178	CD3340		putative conjugative transposon antirestriction protein	36397	AAAGGTTCCCTCCAATTCCATGTCACGCCCATAGGCTGCATAGTCGATATAGCTTTGTAA
EXP_CD630_3900001_3905000_s_PSO-60-57	CD3340		putative conjugative transposon antirestriction protein	36398	ATATCGTCACAGCCGGAATGGCAGATAATATCGTCTTCATGCTCACAGAGTTCTTCGATA
EXP_CD630_3905001_3910000_s_PSO-60-4857	CD3340		putative conjugative transposon antirestriction protein	36399	GTATTCCTCATATTCATCATTCAAACCGATACGTTCCTTGACTTCCTCAAAGTCCACAGG
EXP_CD630_3905001_3910000_s_PSO-60-4760	CD3340/1			36400	TATTTTCCTAAGTTGGCAATGTAAATCCGCATTTCCTCCAAGTTCTTCCACCTCCTTTTA
EXP_CD630_3950001_3955000_s_PSO-60-1966	CD3381		conjugative transposon membrane protein (pseudogene)	36851	AAAGATAACGGACGCTCTTTCACAGTATTTGTCTTGACTGGCTCACTTACTTTAGAAGTC
EXP_CD630_3950001_3955000_s_PSO-60-1367	CD3381		conjugative transposon membrane protein (pseudogene)	36857	AAGCCGTCTTTCCATACGCCTAGCTCTATGTGCCAAGTATAGATATGGTCTGCGGAATAT
EXP_CD630_3950001_3955000_s_PSO-60-1202	CD3381		conjugative transposon membrane protein (pseudogene)	36859	CACCATAAAGAACGGGTAGTCTGTGGAGATATTATAAAACATACTGGAAATGCTGAACGC
EXP_CD630_3950001_3955000_s_PSO-60-1051	CD3381		conjugative transposon membrane protein (pseudogene)	36860	ATCATGGAAAGTAAAAAGCTGATAGGTAAAAACATTGCAAAGATAATAAAAAGTATCTGG
EXP_CD630_3950001_3955000_s_PSO-60-980	CD3381		conjugative transposon membrane protein (pseudogene)	36861	CATGCCCATAAGCAAGAATACAAATATCGTTATCCCTAAGTTGAAGAACAGTAGGAAAAA
EXP_CD630_3950001_3955000_s_PSO-60-43	CD3381		conjugative transposon membrane protein (pseudogene)	36868	ACGAACAGAGTCATTTTGAGAACGTGAAATATCTTCTTTTTTATGAACGCACCTTTTATC
EXP_CD630_3955001_3960000_s_PSO-60-4764	CD3383		conjugative transposon protein	36870	TATCAGTAGAACGGAAAGCGAATTTCAAACCGATATTGTTTTTCAGACTTTCTTTTGACA
EXP_CD630_3955001_3960000_s_PSO-60-4319	CD3383		conjugative transposon protein	36875	TGAGATTGCGGTATCTTCTTTTCTAAGTTCCTCTATCACATGAAGCAAGCCCCTTGTTTC
EXP_CD630_3955001_3960000_s_PSO-60-3589	CD3383		conjugative transposon protein	36882	ACACGGATAACATAAGAGAGCTTATACATACTTTCTTTTGTCTGGTCTAAATCGGTTTCC
EXP_CD630_3955001_3960000_s_PSO-60-1300	CD3386		conjugative transposon protein	36905	TAAAGTGCTTCTAAATTTTCATACACGGAAAGAAGCGTTGTATATTCTTCCTGCATATCG
EXP_CD630_3955001_3960000_s_PSO-60-1157	CD3386		conjugative transposon protein	36906	TACCTTTTCGATAATGCGGTACTCTTGACTTTCTGCACCAATACCTAATTTTTCTTCAAA
EXP_CD630_3955001_3960000_s_PSO-60-742	CD3386/7			36910	AAGACTAACTGCTTTATGTGTAAGTATGAATTTGTTTAAGTGTAACTGATTTGCCATGTG
EXP_CD630_3955001_3960000_s_PSO-60-677	CD3387		conjugative transposon hypothetical protein	36911	GTAAAGTTTACTGTATGTTTGACTTTTAAATAAATATATACAATCAATCATTTGTAACTT
EXP_CD630_3955001_3960000_s_PSO-60-568	CD3387		conjugative transposon hypothetical protein	36912	GCTAAGAAAGTATCATACTCTGCATAGTATTTTTCTCTAAAAAGATTTGACTCTCTAAAA
EXP_CD630_3955001_3960000_s_PSO-60-457	CD3387		conjugative transposon hypothetical protein	36913	CGAGTATTAAAACTAAACTTGTATGGAAAAAAGAAAAATAAGTTTTTCTTGAAAGTAAGC
EXP_CD630_3955001_3960000_s_PSO-60-365	CD3387		conjugative transposon hypothetical protein	36914	CGTTCCATACTCATATTTCTCTGTAAGACAAGAATGTAAACTTTCACAATCATAATCCCG
EXP_CD630_3955001_3960000_s_PSO-60-249	CD3387		conjugative transposon hypothetical protein	36915	ACTTACCAATTACACCATCACAGAATTTCTGTATTTGACCAGTAAGTTCTTTTGAAGCAT
EXP_CD630_3955001_3960000_s_PSO-60-159	CD3387		conjugative transposon hypothetical protein	36916	AGTCCATTTGATAATTAGGTGAGTTACAATCACATTCTCCATGATTTTCAGATTTAGGTG
EXP_CD630_3955001_3960000_s_PSO-60-89	CD3387		conjugative transposon hypothetical protein	36917	TGCAAAATTTGATTTTTCTCTAAAATAGATTGATTTATTAACTAATTCCAACAAGTATTT
EXP_CD630_3960001_3965000_s_PSO-60-4687	CD3387A/8			36920	CTCTGTGCGTTGCTTAAAAACCAAGTGTAAAGATTTTGTCCGAAATTCATTTAATTGTCC
EXP_CD630_3960001_3965000_s_PSO-60-1790	CD3389		putative conjugative transposon FtsK_SpoIIIE-related protein	36948	GAAAAGTGATAGACAAGGTGCTTATCGCTGGCTCTGATACGCTTTCCCTTATATTTTAAT
EXP_CD630_3960001_3965000_s_PSO-60-689	CD3392		putative collagen-binding surface protein	36958	CACCAGACACAAGCAACATCACGATAAAAGCCATAAGGTTTGTACTGTCGCCCGTTTTGG
EXP_CD630_3965001_3970000_s_PSO-60-4530	CD3392		putative collagen-binding surface protein	36969	GTTATCATCAGTTACCACAACATGACTTTCCCCAGTCGTCTTACTTGTGATCCTAAAAGG
EXP_CD630_3965001_3970000_s_PSO-60-4246	CD3392		putative collagen-binding surface protein	36971	TAGAAGCCACACCCTCAAGGTCTGTATGAATGGTTTTTACGACTTCATTTTTCTTGTATA
EXP_CD630_3965001_3970000_s_PSO-60-3626	CD3392		putative collagen-binding surface protein	36978	ATGTCAATCTTGAAAAGCTCAACTAAAGTGTCTGTTACTTTTGGCGTATCTGATACTTTC
EXP_CD630_3965001_3970000_s_PSO-60-3104	CD3392		putative collagen-binding surface protein	36983	CTTAATCTCTGCCAGACAACACATTGTTCCAACAGATAGACTTGTTTGTAGTTCAATTCC
EXP_pCD630_1_5000_s_PSO-60-4911	CDP01		hypothetical protein	40017	CCTTTTCATTTTTTCATTCGGAGGAAAATTGATGTGGGGACATCGGTATTTGAAATCAGC
EXP_pCD630_1_5000_s_PSO-60-4785	CDP01/02			40018	CGTTTTATAGCACATATCCTTTTTATCATAGTATATATTACTATCAATGTTTTTTATGTT
EXP_pCD630_1_5000_s_PSO-60-4643	CDP02		putative HNH endonuclease	40019	CAGTCTTTACATAGCAATATTAAATTCTCCTCACCTAAAGTTATCTCAACATCATGTATA
EXP_pCD630_1_5000_s_PSO-60-4600	CDP02		putative HNH endonuclease	40020	GCCTAGATATTTCTTAATAATTGATTGCCTACACTCCTTCCAAGCTTTGCTATTATAAAA
EXP_pCD630_1_5000_s_PSO-60-4475	CDP02		putative HNH endonuclease	40021	CTTATCAATCAAAAGCTCCATAGTTGCCACATCCCTCTTATACTCTTCTTTTTCATCAAA
EXP_pCD630_1_5000_s_PSO-60-4344	CDP03		hypothetical protein	40022	ATGGGAAGTTTTTATAAGCTTTGCCTAAGTTGCGAGAAACTTTTAAATCTAATGCTGAAA
EXP_pCD630_1_5000_s_PSO-60-4279	CDP03		hypothetical protein	40023	AATCTCTTTATCATCCAACTCTATTTTCTTCATAAAGCACCTCTTTTTCTATACGAACAT
EXP_pCD630_1_5000_s_PSO-60-4209	CDP03/4			40024	TCTTAGAGAACCAGATATTCAACTTAAATTTTTCCTACATTATATGCACTGAATTTGACC
EXP_pCD630_1_5000_s_PSO-60-4096	CDP03/4			40025	GACATTCAAATAAATAAATAAAAAAAATACTACTCTATTTATTATCTTTAAAGCCCTCTA
EXP_pCD630_1_5000_s_PSO-60-4008	CDP03/4			40026	AACCATAAACTCTAAAATATACTGAACCATCTGTAAAGCCCATTTCTCTTGATGTTTCTA
EXP_pCD630_1_5000_s_PSO-60-3848	CDP04		putative phage capsid protein	40027	TACTGAACCATCTGTAAAGCCCATTTCTCTTGATGTTTCTATTCTTATACTGTTTTGAAG
EXP_pCD630_1_5000_s_PSO-60-3829	CDP04		putative phage capsid protein	40028	GGTTCATTCAGTGGTTGTCCTGTTGTATCAACTAATAAGTTTAAATCTGTTTCAGTATTA
EXP_pCD630_1_5000_s_PSO-60-3678	CDP04		putative phage capsid protein	40029	GCTTTTTTTATAAGACCAATTCCTTTTACTAACCCATTATACTTTGATGTAGATATTAAA
EXP_pCD630_1_5000_s_PSO-60-3585	CDP04		putative phage capsid protein	40030	CATTTACTTTATTTATTCCTGTATATGTCAATACCCCTTTTGGTTCATCTTCTCCGACCC
EXP_pCD630_1_5000_s_PSO-60-3521	CDP04		putative phage capsid protein	40031	TTGTTAAGCTCTCAACGTCTTTTATGTTCTCATTTATGCACCATTCAACCGAATATACAT
EXP_pCD630_1_5000_s_PSO-60-3381	CDP04		putative phage capsid protein	40032	CTCTTTTTTAAAACTAAATTTTGGGTCACTTTTAACTTTAGCTAAGGTTAAATTATTCGT
EXP_pCD630_1_5000_s_PSO-60-3280	CDP04		putative phage capsid protein	40033	GTTTCCATTGGTATAACATTAATGTTTGATAAAGCCATTTTATTCCTAGCTAAGTCGATT
EXP_pCD630_1_5000_s_PSO-60-3222	CDP04		putative phage capsid protein	40034	CATCCTTCCAGTCACCTATGTGCATACCTTTTATATATTTTCCTAAGCTTAAATTTTGAA
EXP_pCD630_1_5000_s_PSO-60-3080	CDP04		putative phage capsid protein	40035	ATAAGAATACATGTTATTTTTTTCTACTGGTTGCGATGTAACACTATATGACGTTTCTCC
EXP_pCD630_1_5000_s_PSO-60-2944	CDP04		putative phage capsid protein	40036	ACTGGTTGCGATGTAACACTATATGACGTTTCTCCATTTGATAAACTTATACTTCCGTTA
EXP_pCD630_1_5000_s_PSO-60-2919	CDP04		putative phage capsid protein	40037	TGTTTGTATTCTATTATTATCCTCTAATGCCATTAAATTAGCTCGAGCCTTTGTTTGTGC
EXP_pCD630_1_5000_s_PSO-60-2785	CDP04		putative phage capsid protein	40038	TTTTGTGCTTCGTCTATCATTTCTTGTCTTTTCTTAAAATACTCTTCTCTAGTCATTTGT
EXP_pCD630_1_5000_s_PSO-60-2649	CDP04/5			40039	AAATACTCTTCTCTAGTCATTTGTTTTTCCTCCCAATTTAAATAAGCCCAATTTGAATTG
EXP_pCD630_1_5000_s_PSO-60-2613	CDP04/5			40040	TTTAAATACATTCTTCTTATCCACTATCTTTTTTAATTCCTAGTTGCAAATAAAGTCACC
EXP_pCD630_1_5000_s_PSO-60-2509	CDP04/5			40041	TACTTTTTGCCCCTCTAGCTCTTGCAACATACTGTTTTATTTTTCCTATATCTTTTTCCC
EXP_pCD630_1_5000_s_PSO-60-2381	CDP04/5			40042	CACTAGAAATACTTTTTTTTCTATGATACAATTCTAACATGCTTTCTTTAGAAACGAAGT
EXP_pCD630_1_5000_s_PSO-60-2242	CDP05		hypothetical protein	40043	GAAACGAAGTATAAAAATAGTCTTTTTTCTGTAAAAATAATGTTTATTCTAAAGCTTCAT
EXP_pCD630_1_5000_s_PSO-60-2192	CDP05/6			40044	ATGTTAAATTAATCCTTCCAATAAAACTTCCTTGTCTGCTTCATCAATCGTATTCAATAG
EXP_pCD630_1_5000_s_PSO-60-2042	CDP05/6			40045	TGCTCTATACTTAAATCACTATCCATTAATCCTAAATCTTTTTTGATGTCCTCTATGTCT
EXP_pCD630_1_5000_s_PSO-60-1957	CDP06		hypothetical protein	40046	GCTTCTTAATAGTATAGACTCTAATCACTTTTTTACATGTCACAGGACTTGGAAGTATAT
EXP_pCD630_1_5000_s_PSO-60-1893	CDP06		hypothetical protein	40047	CCCCTATTATGACTATATCTGTTATGTTCGGATTATTTATATTTACACCTGCAACTATCA
EXP_pCD630_1_5000_s_PSO-60-1748	CDP06		hypothetical protein	40048	GCTTCTAAGTGTTCTTCTGTATAACTTGTGCCAACTCCAAACATTGAATTAATATAGTTA
EXP_pCD630_1_5000_s_PSO-60-1690	CDP06		hypothetical protein	40049	TTAATGAAATTTTAGCGAATTTATTCCTATTTCAATTAATATTAGTTTGATTTCTAACCT
EXP_pCD630_1_5000_s_PSO-60-1570	CDP06/7			40050	TGTCAAATTGCCCTTTATTTTATGCTAATCCATTTAATAATATCTCTTTGTCATCACTGT
EXP_pCD630_1_5000_s_PSO-60-1466	CDP06/7			40051	ACGAACTAAATGCTCTAAGCTTCTATCACTATCCTTTAAATCAAGTTCTTTTTTGATGTC
EXP_pCD630_1_5000_s_PSO-60-1375	CDP07		putative deoxyribonuclease	40052	CCATAGGGTATATATATTTATAGAAACACATTTCTAAGGGTGCTACATTTCTATAATTTT
EXP_pCD630_1_5000_s_PSO-60-1253	CDP07		putative deoxyribonuclease	40053	ATTGTTTAGTATAGTACCTACAGTTTCAGTCGTTTTCATTTTTTTTGCTCCTGTAAGAAT
EXP_pCD630_1_5000_s_PSO-60-1174	CDP07		putative deoxyribonuclease	40054	GCTTAATTCTTGTAAATGTATTTTTGTATAGTTTGTACCTATTCCAAATCGTTTAATTAT
EXP_pCD630_1_5000_s_PSO-60-1102	CDP07		putative deoxyribonuclease	40055	CAGGAAATAAGCTAGATAGTTCTCAAAAAGATGTGTTAAACACTAAAATTATAGATAAAG
EXP_pCD630_1_5000_s_PSO-60-979	CDP07		putative deoxyribonuclease	40056	GAGTAGCTGACAATTCTATCATATAGTTTGCTAGTGTCTTTAGTATCTGAAATAACAACC
EXP_pCD630_1_5000_s_PSO-60-855	CDP07		putative deoxyribonuclease	40057	TGTTGTCTATCCTCATGTCATGATGATATTTTAATAAGTTACTGCTGGTCATTGACTTCT
EXP_pCD630_1_5000_s_PSO-60-779	CDP07		putative deoxyribonuclease	40058	ATAGCTTCCTCATGCTCTTTTATTTCTTCCTCTATTTTTTTAGTTTCTTTTTCAGTTTCT
EXP_pCD630_1_5000_s_PSO-60-645	CDP07		putative deoxyribonuclease	40059	CTCTAATAGCACTTTGAAGCTATCTATTGCTCTTGTTTGATAGTAGTTATTGTAAGCATT
EXP_pCD630_1_5000_s_PSO-60-559	CDP07		putative deoxyribonuclease	40060	TAAAAAACTTTCATCAGATTTTTTAAATATATAATTTCCACATTCACTTTCATAAACTTG
EXP_pCD630_1_5000_s_PSO-60-478	CDP07		putative deoxyribonuclease	40061	TGTTCTAGTAATGTCTTTCTTACTCTTATGTTTTTTACTATGACAGTCTTTACATAGCAA
EXP_pCD630_1_5000_s_PSO-60-350	CDP07		putative deoxyribonuclease	40062	CTTTCTAATAGCTCAAGTGAGATTTTCATATAGCCATAGACTGTTTTAGTTTTTAGGTTT
EXP_pCD630_1_5000_s_PSO-60-242	CDP07		putative deoxyribonuclease	40063	CAATTATATATTATTTATTTAGAAAGTAATCTTCATAACTTTCTACAATATAATTATAGC
EXP_pCD630_1_5000_s_PSO-60-185	CDP07		putative deoxyribonuclease	40064	TCTTTTAATAGTTAGCTTCTTTTTAGTAGCTAGAAACGTCTGCAAATCAACAATTAGGGC
EXP_pCD630_1_5000_s_PSO-60-87	CDP07		putative deoxyribonuclease	40065	TCTATTGTTTTCCTGCAATTATTATTAATTATTAGACTATATAAATCATGTTCCATGTAG
EXP_pCD630_5001_7881_s_PSO-60-2768	CDP07		putative deoxyribonuclease	40066	CGCATCTGTGTAGGTCTGATGTATTTCATCAATAACTATTATATATTCGCTTAAATCCTC
EXP_pCD630_5001_7881_s_PSO-60-2630	CDP07		putative deoxyribonuclease	40067	CATGTCATGGCTACTAAATTGTTGTCCTTCAAAGCGTGTTTAGTAGGTATCTTATCATAT
EXP_pCD630_5001_7881_s_PSO-60-2545	CDP07		putative deoxyribonuclease	40068	AAGATTTTATGGATAAATATAAGTAACAACATAACTACTCCTAAAATTGACGTTTAGGGA
EXP_pCD630_5001_7881_s_PSO-60-2423	CDP07		putative deoxyribonuclease	40069	GCTCTTTTAATGTATTTATAATTGAGTATGTTTTTCCACTTCCTGTAGGTGCTACCATTA
EXP_pCD630_5001_7881_s_PSO-60-2406	CDP07		putative deoxyribonuclease	40070	CTAGCATAGATTTTATTTTAATATTGTTATCTAAGTAATACTTTCTTTTGTCCTTATCAG
EXP_pCD630_5001_7881_s_PSO-60-2226	CDP07		putative deoxyribonuclease	40071	TGTCCTTATCAGTCATACACTCAAATTCAAAAGCTAACTCAATATCATTGTTTTTAAAAG
EXP_pCD630_5001_7881_s_PSO-60-2178	CDP07		putative deoxyribonuclease	40072	TCTTTTCTTCTATGAAGCTATTTATATCTTTTTTCTTTATGTAAATGTTTTTTGGAGCAT
EXP_pCD630_5001_7881_s_PSO-60-2109	CDP07		putative deoxyribonuclease	40073	CTAAGAATAGTATAGCTTCAATAGGCTTTTCAAAGTGTTCATATGTACGACATAACTCAA
EXP_pCD630_5001_7881_s_PSO-60-1986	CDP07		putative deoxyribonuclease	40074	TGACTATAGCATGTATATATTCTTTTATTTAAATCGAATTGAAAGTTTTTATCCTTACCA
EXP_pCD630_5001_7881_s_PSO-60-1900	CDP07		putative deoxyribonuclease	40075	CGTCTATATTAGCATTTTTTATTATATCAATTAATTGTTTTATATCTATTTTCATTTGTG
EXP_pCD630_5001_7881_s_PSO-60-1773	CDP07/8			40076	CGTATAATTAACATATGAATATTTTATCTATGTTAATTTTATTTTTCAATATGATTAACC
EXP_pCD630_5001_7881_s_PSO-60-1640	CDP07/8			40077	GTTCTTTTTCGTTTTTTTGTTATTAGTATTATATCATTAATAAAATTATAATTCATTGTT
EXP_pCD630_5001_7881_s_PSO-60-1538	CDP07/8			40078	TCTATTTTGAAACTTTAAAATATAAAGTTTTAGTGTTTTTTATTTTATTAACTATTAAAC
EXP_pCD630_5001_7881_s_PSO-60-1466	CDP07/8			40079	CCGTTACCATATATTTTTTCTTCAAAATCAATCAGCATTTTTTTATGTTCTTTTTCTTCC
EXP_pCD630_5001_7881_s_PSO-60-1339	CDP08		hypothetical protein	40080	ATTTCTTGTCATTTTCTAATAGTTCATCCTCTGTATTTTCTATGTATGTGTCAAATCCAA
EXP_pCD630_5001_7881_s_PSO-60-1224	CDP08		hypothetical protein	40081	CCTCTGTATTTTCTATGTATGTGTCAAATCCAATTCTTAATAAATCATCTTTTAATATCA
EXP_pCD630_5001_7881_s_PSO-60-1197	CDP08		hypothetical protein	40082	TGATGTTACTTGCTTTAATGTCATGACATATGTATAATATATTTAAATACGATACAGGAG
EXP_pCD630_5001_7881_s_PSO-60-1059	CDP08/9			40083	CTCTCTATAGATAAGTTTATTTATCTTATCAAATATAGACCATCTGCCCTTGTTTCCCAT
EXP_pCD630_5001_7881_s_PSO-60-976	CDP09		hypothetical protein	40084	CTTAGAGGATTTAATTAAAAAATACAAATTAGATTAATATTTTTAAAGGTTCTTATTTAT
EXP_pCD630_5001_7881_s_PSO-60-880	CDP09/10			40085	TAGATATACATTTGATAATTTACCTATTGAGGAACAGATAAAATATATTAATAACAAGCT
EXP_pCD630_5001_7881_s_PSO-60-766	CDP10		hypothetical protein	40086	AAAGATATTGGTATTGGTCGTACAACTGTAAGAAATAGATTTAAACAACATGGGTATGAA
EXP_pCD630_5001_7881_s_PSO-60-675	CDP10		hypothetical protein	40087	GCTATACATATCTATTGTTGAAGTTATTGAATTAGAAAGTAGTTTAAAAGTAGTTACGGG
EXP_pCD630_5001_7881_s_PSO-60-598	CDP10		hypothetical protein	40088	AATAAACTAAATGAAGTATACAGCTGGTACGAATCACAAAGTAGTAATAAAGTAGTTGGG
EXP_pCD630_5001_7881_s_PSO-60-456	CDP10		hypothetical protein	40089	TAAATTTGATAACCAAGCATCACATGCACTTATGAATTTTCCCTTTTCTCCACAAATTGT
EXP_pCD630_5001_7881_s_PSO-60-369	CDP10		hypothetical protein	40090	CGTTTGTATATTTTGTTTATATTCAATAACTTTGTTATATATCTCAAATTCTAGTTTAGA
EXP_pCD630_5001_7881_s_PSO-60-251	CDP10/1			40091	GAGTGCTTTTATATCCAGCTCTTTTAATGTATTTATAATTGAGTATGTTTTTCCACTTCC
EXP_pCD630_5001_7881_s_PSO-60-149	CDP10/1			40092	TTGACGGTTTTAATATATATATTTCAATCCTCTTTCAAACATAGTTTTTTTAGTTGAGTT
EXP_pCD630_5001_7881_s_PSO-60-37	CDP11		hypothetical protein	40093	AAGGGTAATACAGTCACTAGAAGCTACAAGGTATATGAAGATATTCAAAAAGAGTTTGCA
EXP_CDxSM0220_1_873_s_PSO-60-0074	SM0220	CDR0223		40262
EXP_CDxSM0222_1_558_s_PSO-60-123	SM0222	CDR0225		40266
EXP_CDxSM0239_1_1878_s_PSO-60-0722	SM0239	CDR0242		40272
EXP_CDxSM0240_1_2115_s_PSO-60-0754	SM0240	CDR0243		40275
EXP_CDxSM0241_1_996_s_PSO-60-0072	SM0241	CDR0244		40277
EXP_CDxSM0241_1_996_s_PSO-60-625	SM0241	CDR0244		40280
EXP_CDxSM0242_1_1233_s_PSO-60-0078	SM0242	CDR0245		40282
EXP_CDxSM0242_1_1233_s_PSO-60-0920	SM0242	CDR0245		40284
EXP_CDxSM0243_1_945_s_PSO-60-0104	SM0243	CDR0246		40285
EXP_CDxSM0243_1_945_s_PSO-60-0355	SM0243	CDR0246		40286
EXP_CDxSM0243_1_945_s_PSO-60-0764	SM0243	CDR0246		40287
EXP_CDxSM0244_1_408_s_PSO-60-0188	SM0244	CDR0246/7		40288
EXP_CDxSM0244_1_408_s_PSO-60-12	SM0244	CDR0246/7		40289
EXP_CDxSM0245_1_1092_s_PSO-60-0054	SM0245	CDR0247		40290
EXP_CDxSM0245_1_1092_s_PSO-60-0438	SM0245	CDR0247		40291
EXP_CDxSM0245_1_1092_s_PSO-60-0962	SM0245	CDR0247		40292
EXP_CDxSM0302_1_615_s_PSO-60-0248	SM0302	CDR0310		40297
EXP_CDxSM0867_1_816_s_PSO-60-0718	SM0867	CDR1446		40401
EXP_CDxSM0867_1_816_s_PSO-60-730	SM0867	CDR1446		40404
EXP_CDxSM0871_1_2373_s_PSO-60-1274	SM0871	CDR1449		40413
EXP_CDxSM1362_1_369_s_PSO-60-0002	SM1362	CDR1324		40461
EXP_CDxSM2212_1_504_s_PSO-60-0002	SM2212	CDR2275		40506
EXP_CDxSM2212_1_504_s_PSO-60-0206	SM2212	CDR2275		40507
EXP_CDxSM2212_1_504_s_PSO-60-172	SM2212	CDR2275		40508
EXP_CDxSM2212_1_504_s_PSO-60-432	SM2212	CDR2275		40509
EXP_CDxSM2214_1_588_s_PSO-60-0002	SM2214	CDR2278		40514
EXP_CDxSM2214_1_588_s_PSO-60-0502	SM2214	CDR2278		40516
EXP_CDxSM2912_1_891_s_PSO-60-0138	SM2912	CDR2995		40622
