# Supplementary material for: Array comparative hybridisation reveals a high degree of similarity between UK and European clinical isolates of hypervirulent Clostridium difficile
Source: BMC Genomics. 2010 Jun 21;11:389. doi: 10.1186/1471-2164-11-389 (PMC3224701; doi:10.1186/1471-2164-11-389)
Supplement: Additional file 15 — Ribotype 027 unique genes absent grouped by ribotype. This file details the 027 unique genes (by probe) identified by Stabler et al absent in each PCR-ribotype [file 1471-2164-11-389-S15.XLSX]

## Sheet: 027 absent 017
EXP_CDxSM0050_1_831_s_PSO-60-0452	SM0050	CDR0043		thymidylate synthase A 64984:65815 forward	40248
EXP_CDxSM0050_1_831_s_PSO-60-0112	SM0050	CDR0043		thymidylate synthase A 64984:65815 forward	40247
EXP_CDxSM0050_1_831_s_PSO-60-0644	SM0050	CDR0044		thymidylate synthase A 64984:65815 forward	40249
EXP_CDxSM0051_1_495_s_PSO-60-273	SM0051	CDR0045		dihydrofolate reductase 65828:66322 forward	40252
EXP_CDxSM0051_1_495_s_PSO-60-133	SM0051	CDR0045		dihydrofolate reductase 65828:66322 forward	40251
EXP_CDxSM0051_1_495_s_PSO-60-0412	SM0051	CDR0045		dihydrofolate reductase 65828:66322 forward	40250
EXP_CDxSM0052_1_1377_s_PSO-60-1156	SM0052	CDR0046		conserved hypothetical protein 66349:67725 forward	40255
EXP_CDxSM0052_1_1377_s_PSO-60-0500	SM0052	CDR0046		conserved hypothetical protein 66349:67725 forward	40254
EXP_CDxSM0053_1_1101_s_PSO-60-0814	SM0053	CDR0047		putative thiamine biosynthesis protein 67701:68800 forward	40258
EXP_CDxSM0053_1_1101_s_PSO-60-0408	SM0053	CDR0047		putative thiamine biosynthesis protein 67701:68800 forward	40257
EXP_CDxSM0053_1_1101_s_PSO-60-0008	SM0053	CDR0047		putative thiamine biosynthesis protein 67701:68800 forward	40256
EXP_CDxSM0301_1_645_s_PSO-60-0510	SM0301	CDR0309		putative nitroreductase 340377:341021 reverse	40295
EXP_CDxSM0301_1_645_s_PSO-60-0306	SM0301	CDR0309		putative nitroreductase 340377:341021 reverse	40294
EXP_CDxSM0301_1_645_s_PSO-60-0002	SM0301	CDR0309		putative nitroreductase 340377:341021 reverse	40293
EXP_CDxSM0302_1_615_s_PSO-60-0490	SM0302	CDR0310		TetR-family transcriptional regulator	40298
EXP_CDxSM0302_1_615_s_PSO-60-0248	SM0302	CDR0310		TetR-family transcriptional regulator	40297
EXP_CDxSM0302_1_615_s_PSO-60-0036	SM0302	CDR0310		TetR-family transcriptional regulator	40296
EXP_CDxSM0455_1_648_s_PSO-60-259	SM0455	CDR0438		two-component response regulator	40329
EXP_CDxSM0455_1_648_s_PSO-60-170	SM0455	CDR0438		two-component response regulator	40328
EXP_CDxSM0455_1_648_s_PSO-60-0524	SM0455	CDR0438		two-component response regulator	40327
EXP_CDxSM0455_1_648_s_PSO-60-0004	SM0455	CDR0438		two-component response regulator	40326
EXP_CDxSM0548_1_1014_s_PSO-60-736	SM0548	CDR0531		Putative membrane-associated metalloprotease 659509:660522 forward	40344
EXP_CDxSM0548_1_1014_s_PSO-60-528	SM0548	CDR0531		Putative membrane-associated metalloprotease 659509:660522 forward	40343
EXP_CDxSM0548_1_1014_s_PSO-60-147	SM0548	CDR0531		Putative membrane-associated metalloprotease 659509:660522 forward	40342
EXP_CDxSM0548_1_1014_s_PSO-60-0464	SM0548	CDR0531		Putative membrane-associated metalloprotease 659509:660522 forward	40341
EXP_CDxSM0569_1_1686_s_PSO-60-1320	SM0569	CDR0551		ABC transporter, ATP-binding protein	40347
EXP_CDxSM0569_1_1686_s_PSO-60-0740	SM0569	CDR0551		ABC transporter, ATP-binding protein	40346
EXP_CDxSM0569_1_1686_s_PSO-60-0416	SM0569	CDR0551		ABC transporter, ATP-binding protein	40345
EXP_quebecxuniquex0001_1_684_s_PSO-60-0354	CDQ0001	CDR0862		ABC transporter 1020481:1021164 forward	40853
EXP_quebecxuniquex0002_1_2331_s_PSO-60-0426	CDQ0002	CDR0863		ABC transporter protein 1021161:1023491 forward	40855
EXP_CDxSM1123_1_570_s_PSO-60-373	SM1123	CDR1078		hypothetical protein 1349857:1350426 reverse	40458
EXP_CDxSM1123_1_570_s_PSO-60-220	SM1123	CDR1078		hypothetical protein 1349857:1350426 reverse	40456
EXP_CDxSM1123_1_570_s_PSO-60-0476	SM1123	CDR1078		hypothetical protein 1349857:1350426 reverse	40455
EXP_CDxSM1123_1_570_s_PSO-60-0278	SM1123	CDR1078		hypothetical protein 1349857:1350426 reverse	40454
EXP_CDxSM1317_1_948_s_PSO-60-1	SM1317	CDR1277		putative hydrolase 1566520:1567467 reverse	40459
EXP_quebecxuniquex0011c_1_762_s_PSO-60-0602	CDQ0011	CDR1278		AraC family transcriptional regulator	40884
EXP_quebecxuniquex0011c_1_762_s_PSO-60-0294	CDQ0011	CDR1278		AraC family transcriptional regulator	40883
EXP_quebecxuniquex0011c_1_762_s_PSO-60-0004	CDQ0011	CDR1278		AraC family transcriptional regulator	40882
EXP_CDxSM1362_1_369_s_PSO-60-0136	SM1362	CDR1324		putative protease 1619903:1620271 forward	40462
EXP_CDxSM1362_1_369_s_PSO-60-0002	SM1362	CDR1324		putative protease 1619903:1620271 forward	40461
EXP_quebecxuniquex0003c_1_708_s_PSO-60-576	CDQ0003	CDR1416		hypothetical protein 1063030:1063737	40861
EXP_quebecxuniquex0003c_1_708_s_PSO-60-225	CDQ0003	CDR1416		hypothetical protein 1063030:1063737	40860
EXP_quebecxuniquex0003c_1_708_s_PSO-60-210	CDQ0003	CDR1416		hypothetical protein 1063030:1063737	40859
EXP_quebecxuniquex0003c_1_708_s_PSO-60-0342	CDQ0003	CDR1416		hypothetical protein 1063030:1063737	40858
EXP_quebecxuniquex0004c_1_870_s_PSO-60-750	CDQ0004	CDR1417		putative HipA 1063750:1064619 reverse	40866
EXP_quebecxuniquex0004c_1_870_s_PSO-60-414	CDQ0004	CDR1417		putative HipA 1063750:1064619 reverse	40865
EXP_quebecxuniquex0004c_1_870_s_PSO-60-233	CDQ0004	CDR1417		putative HipA 1063750:1064619 reverse	40864
EXP_quebecxuniquex0004c_1_870_s_PSO-60-0798	CDQ0004	CDR1417		putative HipA 1063750:1064619 reverse	40863
EXP_quebecxuniquex0004c_1_870_s_PSO-60-0340	CDQ0004	CDR1417		putative HipA 1063750:1064619 reverse	40862
EXP_CDxSM0863_1_828_s_PSO-60-202	SM0863	CDR1443		phage protein 1036481:1037308 forward	40399
EXP_CDxSM0863_1_828_s_PSO-60-0632	SM0863	CDR1443		phage protein 1036481:1037308 forward	40398
EXP_CDxSM0863_1_828_s_PSO-60-0438	SM0863	CDR1443		phage protein 1036481:1037308 forward	40397
EXP_CDxSM0867_1_816_s_PSO-60-730	SM0867	CDR1446		phage protein 1040017:1040832 forward	40404
EXP_CDxSM0867_1_816_s_PSO-60-0718	SM0867	CDR1446		phage protein 1040017:1040832 forward	40401
EXP_CDxSM0868_1_528_s_PSO-60-0420	SM0868	CDR1447		phage protein 1041697:1042224 forward	40407
EXP_CDxSM0868_1_528_s_PSO-60-0260	SM0868	CDR1447		phage protein 1041697:1042224 forward	40406
EXP_CDxSM0868_1_528_s_PSO-60-0026	SM0868	CDR1447		phage protein 1041697:1042224 forward	40405
EXP_CDxSM0870_1_288_s_PSO-60-71	SM0870	CDR1448		phage protein 1042639:1042926 forward	40411
EXP_CDxSM0870_1_288_s_PSO-60-171	SM0870	CDR1448		phage protein 1042639:1042926 forward	40410
EXP_CDxSM0870_1_288_s_PSO-60-0172	SM0870	CDR1448		phage protein 1042639:1042926 forward	40409
EXP_CDxSM0869_1_198_s_PSO-60-0108	SM0869	CDR1448		phage protein 1042362:1042559 forward	40408
EXP_CDxSM0871_1_2373_s_PSO-60-1662	SM0871	CDR1449		phage protein 1043197:1045569 forward	40414
EXP_CDxSM0871_1_2373_s_PSO-60-1274	SM0871	CDR1449		phage protein 1043197:1045569 forward	40413
EXP_CDxSM0871_1_2373_s_PSO-60-0610	SM0871	CDR1449		phage protein 1043197:1045569 forward	40412
EXP_CDxSM0874_1_183_s_PSO-60-0024	SM0874	CDR1456		phage protein 1051608:1051790 forward	40415
EXP_CDxSM0875_1_1527_s_PSO-60-0584	SM0875	CDR1457		phage protein 1051807:1053333 forward	40417
EXP_CDxSM0875_1_1527_s_PSO-60-0102	SM0875	CDR1457		phage protein 1051807:1053333 forward	40416
EXP_CDxSM0882_1_2343_s_PSO-60-2160	SM0882	CDR1464		Cwp66-like cell surface protein	40434
EXP_CDxSM2212_1_504_s_PSO-60-432	SM2212	CDR2275		putative peptidoglycan-binding protein 2602573:2603075 reverse	40509
EXP_CDxSM2212_1_504_s_PSO-60-172	SM2212	CDR2275		putative peptidoglycan-binding protein 2602573:2603075 reverse	40508
EXP_CDxSM2212_1_504_s_PSO-60-0206	SM2212	CDR2275		putative peptidoglycan-binding protein 2602573:2603075 reverse	40507
EXP_CDxSM2212_1_504_s_PSO-60-0002	SM2212	CDR2275		putative peptidoglycan-binding protein 2602573:2603075 reverse	40506
EXP_CDxSM2214_1_588_s_PSO-60-0502	SM2214	CDR2278		putative peptidoglycan-binding protein 2606906:2607493 reverse	40516
EXP_CDxSM2214_1_588_s_PSO-60-0290	SM2214	CDR2278		putative peptidoglycan-binding protein 2606906:2607493 reverse	40515
EXP_CDxSM2214_1_588_s_PSO-60-0002	SM2214	CDR2278		putative peptidoglycan-binding protein 2606906:2607493 reverse	40514
EXP_quebecxuniquex0012c_1_825_s_PSO-60-26	CDQ0012	CDR2299		hypothetical protein 2607364:2608188 reverse	40885
EXP_quebecxuniquex0013c_1_825_s_PSO-60-26	CDQ0013	CDR2709		putative transposase 3114445:3115269 reverse	40886
EXP_CDxSM2679_1_2076_s_PSO-60-1082	SM2679	CDR2757		ABC transporter, permease protein	40532
EXP_CDxSM2680_1_747_s_PSO-60-0686	SM2680	CDR2758		ABC transporter, ATP-binding protein	40536
EXP_CDxSM2680_1_747_s_PSO-60-0320	SM2680	CDR2758		ABC transporter, ATP-binding protein	40535
EXP_CDxSM2680_1_747_s_PSO-60-0108	SM2680	CDR2758		ABC transporter, ATP-binding protein	40534
EXP_CDxSM2681_1_219_s_PSO-60-0078	SM2681	CDR2759		hypothetical protein 3209843:3210061 reverse	40537
EXP_CDxSM2682_1_1023_s_PSO-60-0848	SM2682	CDR2760		two-component sensor kinase	40540
EXP_CDxSM2682_1_1023_s_PSO-60-0454	SM2682	CDR2760		two-component sensor kinase	40539
EXP_CDxSM2683_1_636_s_PSO-60-0512	SM2683	CDR2761		two-component response regulator	40543
EXP_CDxSM2683_1_636_s_PSO-60-0288	SM2683	CDR2761		two-component response regulator	40542
EXP_CDxSM2683_1_636_s_PSO-60-0022	SM2683	CDR2761		two-component response regulator	40541
EXP_CDxSM2875_1_1521_s_PSO-60-1370	SM2875	CDR2959		recombinase	40566
EXP_CDxSM2875_1_1521_s_PSO-60-0906	SM2875	CDR2959		recombinase	40565
EXP_CDxSM2875_1_1521_s_PSO-60-0002	SM2875	CDR2959		recombinase	40564
EXP_CDxSM2879_1_210_s_PSO-60-0006	SM2879	CDR2959-60		hypothetical protein 3460510:3460719 reverse	40571
EXP_CDxSM2877_1_279_s_PSO-60-0164	SM2877	CDR2959-60		hypothetical protein 3459961:3460239 reverse	40569
EXP_CDxSM2877_1_279_s_PSO-60-0028	SM2877	CDR2959-60		hypothetical protein 3459961:3460239 reverse	40568
EXP_CDxSM2876_1_150_s_PSO-60-0002	SM2876	CDR2959-60		hypothetical protein 3459806:3459955 reverse	40567
EXP_CDxSM2880_1_1071_s_PSO-60-0860	SM2880	CDR2960		conjugative transposon protein	40574
EXP_CDxSM2880_1_1071_s_PSO-60-0216	SM2880	CDR2960		conjugative transposon protein	40572
EXP_CDxSM2881_1_636_s_PSO-60-0260	SM2881	CDR2961		putative membrane protein 3462300:3462935 reverse	40576
EXP_CDxSM2881_1_636_s_PSO-60-0050	SM2881	CDR2961		putative membrane protein 3462300:3462935 reverse	40575
EXP_CDxSM2882_1_357_s_PSO-60-0090	SM2882	CDR2961/2		conserved hypothetical protein 3462963:3463319 reverse	40578
EXP_CDxSM2896_1_1695_s_PSO-60-1294	SM2896	CDR2980		ABC transporter permease protein	40591
EXP_CDxSM2896_1_1695_s_PSO-60-0642	SM2896	CDR2980		ABC transporter permease protein	40590
EXP_CDxSM2897_1_993_s_PSO-60-0772	SM2897	CDR2981		ABC transporter, ATP-binding protein	40594
EXP_CDxSM2897_1_993_s_PSO-60-0402	SM2897	CDR2981		ABC transporter, ATP-binding protein	40593
EXP_CDxSM2898_1_849_s_PSO-60-0652	SM2898	CDR2982		conserved hypothetical protein 3492377:3493233 reverse	40597
EXP_CDxSM2898_1_849_s_PSO-60-0323	SM2898	CDR2982		conserved hypothetical protein 3492377:3493233 reverse	40596
EXP_CDxSM2898_1_849_s_PSO-60-0060	SM2898	CDR2982		conserved hypothetical protein 3492377:3493233 reverse	40595
EXP_CDxSM2899_1_1044_s_PSO-60-0796	SM2899	CDR2983		ABC transporter, substrate-binding protein	40600
EXP_CDxSM2899_1_1044_s_PSO-60-0568	SM2899	CDR2983		ABC transporter, substrate-binding protein	40599
EXP_CDxSM2899_1_1044_s_PSO-60-0038	SM2899	CDR2983		ABC transporter, substrate-binding protein	40598
EXP_CDxSM2904_1_198_s_PSO-60-0134	SM2904	CDR2985-6		hypothetical protein 3498994:3499191 reverse	40601
EXP_CDxSM2905_1_4311_s_PSO-60-3590	SM2905	CDR2986		conserved hypothetical protein 3499305:3503615 reverse	40604
EXP_CDxSM2905_1_4311_s_PSO-60-2058	SM2905	CDR2986		conserved hypothetical protein 3499305:3503615 reverse	40603
EXP_CDxSM2905_1_4311_s_PSO-60-1060	SM2905	CDR2986		conserved hypothetical protein 3499305:3503615 reverse	40602
EXP_CDxSM2906_1_729_s_PSO-60-506	SM2906	CDR2987		conserved hypothetical protein 3503647:3504375 reverse	40609
EXP_CDxSM2906_1_729_s_PSO-60-280	SM2906	CDR2987		conserved hypothetical protein 3503647:3504375 reverse	40608
EXP_CDxSM2906_1_729_s_PSO-60-0290	SM2906	CDR2987		conserved hypothetical protein 3503647:3504375 reverse	40606
EXP_CDxSM2906_1_729_s_PSO-60-0098	SM2906	CDR2987		conserved hypothetical protein 3503647:3504375 reverse	40605
EXP_CDxSM2907_1_1614_s_PSO-60-1168	SM2907	CDR2988		conserved hypothetical protein 3504393:3506006	40612
EXP_CDxSM2907_1_1614_s_PSO-60-0818	SM2907	CDR2988		conserved hypothetical protein 3504393:3506006	40611
EXP_CDxSM2907_1_1614_s_PSO-60-0158	SM2907	CDR2988		conserved hypothetical protein 3504393:3506006	40610
EXP_CDxSM2908_1_1011_s_PSO-60-0832	SM2908	CDR2989		conserved hypothetical protein 3506012:3507022 reverse	40615
EXP_CDxSM2908_1_1011_s_PSO-60-0482	SM2908	CDR2989		conserved hypothetical protein 3506012:3507022 reverse	40614
EXP_CDxSM2911_1_564_s_PSO-60-279	SM2911	CDR2989-90		transposase	40620
EXP_CDxSM2911_1_564_s_PSO-60-17	SM2911	CDR2989-90		transposase	40619
EXP_CDxSM2909_1_171_s_PSO-60-0020	SM2909	CDR2989-90		hypothetical protein 3507255:3507425 forward	40616
EXP_quebecxuniquex0014c_1_1293_s_PSO-60-0958	CDQ0014	CDR2990		hypothetical protein 3476072:3477364 reverse	40889
EXP_quebecxuniquex0014c_1_1293_s_PSO-60-0700	CDQ0014	CDR2990		hypothetical protein 3476072:3477364 reverse	40888
EXP_quebecxuniquex0014c_1_1293_s_PSO-60-0282	CDQ0014	CDR2990		hypothetical protein 3476072:3477364 reverse	40887
EXP_quebecxuniquex0016c_1_678_s_PSO-60-571	CDQ0016	CDR2991		no significant hits 3477888:3478565 reverse	40896
EXP_quebecxuniquex0016c_1_678_s_PSO-60-39	CDQ0016	CDR2991		no significant hits 3477888:3478565 reverse	40895
EXP_quebecxuniquex0016c_1_678_s_PSO-60-303	CDQ0016	CDR2991		no significant hits 3477888:3478565 reverse	40894
EXP_quebecxuniquex0016c_1_678_s_PSO-60-0086	CDQ0016	CDR2991		no significant hits 3477888:3478565 reverse	40893
EXP_quebecxuniquex0015c_1_384_s_PSO-60-245	CDQ0015	CDR2991		no significant hits 3477364:3477747 reverse	40892
EXP_quebecxuniquex0015c_1_384_s_PSO-60-125	CDQ0015	CDR2991		no significant hits 3477364:3477747 reverse	40891
EXP_quebecxuniquex0015c_1_384_s_PSO-60-0174	CDQ0015	CDR2991		no significant hits 3477364:3477747 reverse	40890
EXP_quebecxuniquex0017c_1_1845_s_PSO-60-0330	CDQ0017	CDR2992		fragmented IS4 transposase 3479518:3481361 reverse	40897
EXP_quebecxuniquex0018c_1_1986_s_PSO-60-1802	CDQ0018	CDR2994		hypothetical protein 3482630:3484615 reverse	40902
EXP_quebecxuniquex0018c_1_1986_s_PSO-60-0862	CDQ0018	CDR2994		hypothetical protein 3482630:3484615 reverse	40901
EXP_CDxSM2912_1_891_s_PSO-60-0822	SM2912	CDR2995		CRISPR-associated protein	40624
EXP_CDxSM2912_1_891_s_PSO-60-0356	SM2912	CDR2995		CRISPR-associated protein	40623
EXP_CDxSM2912_1_891_s_PSO-60-0138	SM2912	CDR2995		CRISPR-associated protein	40622
EXP_CDxSM2913_1_1125_s_PSO-60-0928	SM2913	CDR2996		conserved hypothetical protein	40627
EXP_CDxSM2913_1_1125_s_PSO-60-0482	SM2913	CDR2996		conserved hypothetical protein	40626
EXP_CDxSM2913_1_1125_s_PSO-60-0028	SM2913	CDR2996		conserved hypothetical protein	40625
EXP_CDxSM2914_1_762_s_PSO-60-674	SM2914	CDR2997		CRISPR-associated protein	40631
EXP_CDxSM2914_1_762_s_PSO-60-434	SM2914	CDR2997		CRISPR-associated protein	40630
EXP_CDxSM2914_1_762_s_PSO-60-104	SM2914	CDR2997		CRISPR-associated protein	40629
EXP_CDxSM2914_1_762_s_PSO-60-0674	SM2914	CDR2997		CRISPR-associated protein	40628
EXP_CDxSM2915_1_615_s_PSO-60-0532	SM2915	CDR2998		conserved hypothetical protein	40634
EXP_CDxSM2916_1_1128_s_PSO-60-0932	SM2916	CDR2999		putative endonuclease	40637
EXP_CDxSM2916_1_1128_s_PSO-60-0150	SM2916	CDR2999		putative endonuclease	40635
EXP_CDxSM2917_1_273_s_PSO-60-95	SM2917	CDR2999-3000		hypothetical protein 3522726:3522998	40639
EXP_CDxSM2928_1_375_s_PSO-60-161	SM2928	CDR3009-10		putative transposase	40645
EXP_CDxSM2928_1_375_s_PSO-60-155	SM2928	CDR3009-10		putative transposase	40644
EXP_CDxSM2928_1_375_s_PSO-60-0142	SM2928	CDR3009-10		putative transposase	40643
EXP_CDxSM2929_1_903_s_PSO-60-0732	SM2929	CDR3010		phage protein	40648
EXP_CDxSM2929_1_903_s_PSO-60-0364	SM2929	CDR3010		phage protein	40647
EXP_CDxSM2929_1_903_s_PSO-60-0002	SM2929	CDR3010		phage protein	40646
EXP_CDxSM2943_1_198_s_PSO-60-1	SM2943	CDR3025		conserved hypothetical protein	40649
EXP_CDxSM0303_1_447_s_PSO-60-239	SM0303	CDR310/1		acetyltransferase	40302
EXP_CDxSM0303_1_447_s_PSO-60-13	SM0303	CDR310/1		acetyltransferase	40301
EXP_CDxSM0303_1_447_s_PSO-60-0016	SM0303	CDR310/1		acetyltransferase	40299
EXP_CDxSM3455_1_1254_s_PSO-60-1152	SM3455	CDR3278		putative transposase 3114445:3115269 reverse	40749
EXP_CDxSM3455_1_1254_s_PSO-60-0486	SM3455	CDR3278		hypothetical protein 3476072:3477364 reverse	40748
EXP_CDxSM3455_1_1254_s_PSO-60-0182	SM3455	CDR3278		hypothetical protein 3476072:3477364 reverse	40747
EXP_CDxSM3457_1_576_s_PSO-60-0486	SM3457	CDR3280		hypothetical protein 3476072:3477364 reverse	40752
EXP_CDxSM3457_1_576_s_PSO-60-0230	SM3457	CDR3280		no significant hits 3477364:3477747 reverse	40751
EXP_CDxSM3457_1_576_s_PSO-60-0012	SM3457	CDR3280		no significant hits 3477364:3477747 reverse	40750
EXP_CDxSM3459_1_558_s_PSO-60-0498	SM3459	CDR3281		no significant hits 3477364:3477747 reverse	40755
EXP_CDxSM3459_1_558_s_PSO-60-0222	SM3459	CDR3281		no significant hits 3477888:3478565 reverse	40754
EXP_CDxSM3459_1_558_s_PSO-60-0046	SM3459	CDR3281		no significant hits 3477888:3478565 reverse	40753
EXP_CDxSM3460_1_1734_s_PSO-60-1306	SM3460	CDR3283		no significant hits 3477888:3478565 reverse	40758
EXP_CDxSM3460_1_1734_s_PSO-60-0882	SM3460	CDR3283		no significant hits 3477888:3478565 reverse	40757
EXP_CDxSM3460_1_1734_s_PSO-60-0094	SM3460	CDR3283		fragmented IS4 transposase 3479518:3481361 reverse	40756
EXP_CDxSM3461_1_1206_s_PSO-60-0942	SM3461	CDR3284		fragmented IS4 transposase 3479518:3481361 reverse	40761
EXP_CDxSM3461_1_1206_s_PSO-60-0508	SM3461	CDR3284		fragmented IS4 transposase 3479518:3481361 reverse	40760
EXP_CDxSM3461_1_1206_s_PSO-60-0108	SM3461	CDR3284		hypothetical protein 3482630:3484615 reverse	40759
EXP_CDxSM3462_1_369_s_PSO-60-126	SM3462	CDR3284-5		putative acetyltransferase	40764
EXP_CDxSM3462_1_369_s_PSO-60-0134	SM3462	CDR3284-5		putative acetyltransferase	40762
EXP_CDxSM3463_1_444_s_PSO-60-0332	SM3463	CDR3285		putative acetyltransferase	40768
EXP_CDxSM3463_1_444_s_PSO-60-0162	SM3463	CDR3285		putative acetyltransferase	40767
EXP_CDxSM3463_1_444_s_PSO-60-0040	SM3463	CDR3285		putative ABC transporter	40766
EXP_CDxSM3464_1_444_s_PSO-60-0336	SM3464	CDR3286		putative ABC transporter	40771
EXP_CDxSM3464_1_444_s_PSO-60-0188	SM3464	CDR3286		putative ABC transporter, lantibiotic associated	40770
EXP_CDxSM3464_1_444_s_PSO-60-0020	SM3464	CDR3286		putative sensor histidine kinase	40769
EXP_CDxSM3465_1_318_s_PSO-60-96	SM3465	CDR3286-7		putative salavaricin two-component response regulator	40774
EXP_CDxSM3465_1_318_s_PSO-60-157	SM3465	CDR3286-7		putative sensor histidine kinase	40773
EXP_CDxSM3465_1_318_s_PSO-60-0096	SM3465	CDR3286-7		putative salavaricin two-component response regulator	40772
EXP_CDxSM3466_1_702_s_PSO-60-70	SM3466	CDR3287		hypothetical protein 4012691:4013110 forward	40778
EXP_CDxSM3466_1_702_s_PSO-60-629	SM3466	CDR3287		hypothetical protein 4012691:4013110 forward	40777
EXP_CDxSM3466_1_702_s_PSO-60-373	SM3466	CDR3287		hypothetical protein 4012691:4013110 forward	40776
EXP_CDxSM3466_1_702_s_PSO-60-0630	SM3466	CDR3287		putative salavaricin two-component response regulator	40775
EXP_CDxSM3467_1_543_s_PSO-60-301	SM3467	CDR3288		Glyoxalase	40782
EXP_CDxSM3467_1_543_s_PSO-60-29	SM3467	CDR3288		Hypothetical protein 4013700:4014242	40781
EXP_CDxSM3467_1_543_s_PSO-60-0234	SM3467	CDR3288		Glyoxalase	40780
EXP_CDxSM3467_1_543_s_PSO-60-0058	SM3467	CDR3288		Glyoxalase	40779
EXP_CDxSM3468_1_612_s_PSO-60-0546	SM3468	CDR3289		Hypothetical protein 4013700:4014242	40785
EXP_CDxSM3468_1_612_s_PSO-60-0306	SM3468	CDR3289		Hypothetical protein 4013700:4014242	40784
EXP_CDxSM3468_1_612_s_PSO-60-0012	SM3468	CDR3289		hypothetical protein 4027514:4028371 forward	40783
EXP_quebecxuniquex0024_1_420_s_PSO-60-0014	CDQ0024	CDR3454-5		hypothetical protein 4012691:4013110 forward	40915
EXP_CDxSM0361_1_1353_s_PSO-60-0732	SM0361	CDR3458		conjugative transposon protein 425304:426656 reverse	40306
EXP_CDxSM0360_1_1134_s_PSO-60-1046	SM0360	CDR3459		conjugative transposon protein 423849:424982 reverse	40305
EXP_CDxSM0360_1_1134_s_PSO-60-0548	SM0360	CDR3459		conjugative transposon protein 423849:424982 reverse	40304
EXP_CDxSM0360_1_1134_s_PSO-60-0052	SM0360	CDR3459		conjugative transposon protein 423849:424982 reverse	40303
EXP_CDxSM3140_1_645_s_PSO-60-0518	SM3140	CDR3461		hypothetical protein 1194063:1195130 reverse	40734
EXP_CDxSM3140_1_645_s_PSO-60-0322	SM3140	CDR3461		hypothetical protein 1194063:1195130 reverse	40733
EXP_CDxSM3139_1_495_s_PSO-60-0420	SM3139	CDR3462		Clostridium phage hydrolase 1104853:1105605	40731
EXP_CDxSM3139_1_495_s_PSO-60-0248	SM3139	CDR3462		Clostridium phage hydrolase 1104853:1105605	40730
EXP_CDxSM3139_1_495_s_PSO-60-0004	SM3139	CDR3462		hypothetical protein 1194063:1195130 reverse	40729
EXP_CDxSM3138_1_501_s_PSO-60-0398	SM3138	CDR3463		putative HipA 1063750:1064619 reverse	40728
EXP_CDxSM3138_1_501_s_PSO-60-0190	SM3138	CDR3463		putative HipA 1063750:1064619 reverse	40727
EXP_CDxSM3138_1_501_s_PSO-60-0006	SM3138	CDR3463		Clostridium phage hydrolase 1104853:1105605	40726
EXP_CDxSM3137_1_387_s_PSO-60-0010	SM3137	CDR3464		putative HipA 1063750:1064619 reverse	40723
EXP_CDxSM3135_1_2133_s_PSO-60-0974	SM3135	CDR3465		hypothetical protein 1063030:1063737	40721
EXP_CDxSM3135_1_2133_s_PSO-60-0004	SM3135	CDR3465		hypothetical protein 1063030:1063737	40720
EXP_CDxSM3134_1_1005_s_PSO-60-0842	SM3134	CDR3466		ABC transporter protein 1021161:1023491 forward	40719
EXP_CDxSM3134_1_1005_s_PSO-60-0376	SM3134	CDR3466		ABC transporter protein 1021161:1023491 forward	40718
EXP_CDxSM3134_1_1005_s_PSO-60-0016	SM3134	CDR3466		hypothetical protein 1063030:1063737	40717

## Sheet: 027 absent 014
EXP_CDxSM0023c_1_532_s_PSO-60-0002	SM0023	CDR0200		LysR-family transcriptional regulator” 226433:226964 reverse	40244
EXP_CDxSM0023c_1_532_s_PSO-60-0226	SM0023	CDR0200		LysR-family transcriptional regulator” 226433:226964 reverse	40245
EXP_CDxSM0023c_1_532_s_PSO-60-0470	SM0023	CDR0200		LysR-family transcriptional regulator” 226433:226964 reverse	40246
EXP_CDxSM0050_1_831_s_PSO-60-0112	SM0050	CDR0043		thymidylate synthase A 64984:65815 forward	40247
EXP_CDxSM0050_1_831_s_PSO-60-0452	SM0050	CDR0043		thymidylate synthase A 64984:65815 forward	40248
EXP_CDxSM0050_1_831_s_PSO-60-0644	SM0050	CDR0044		thymidylate synthase A 64984:65815 forward	40249
EXP_CDxSM0051_1_495_s_PSO-60-0412	SM0051	CDR0045		dihydrofolate reductase 65828:66322 forward	40250
EXP_CDxSM0051_1_495_s_PSO-60-133	SM0051	CDR0045		dihydrofolate reductase 65828:66322 forward	40251
EXP_CDxSM0051_1_495_s_PSO-60-273	SM0051	CDR0045		dihydrofolate reductase 65828:66322 forward	40252
EXP_CDxSM0052_1_1377_s_PSO-60-0500	SM0052	CDR0046		conserved hypothetical protein 66349:67725 forward	40254
EXP_CDxSM0052_1_1377_s_PSO-60-1156	SM0052	CDR0046		conserved hypothetical protein 66349:67725 forward	40255
EXP_CDxSM0053_1_1101_s_PSO-60-0008	SM0053	CDR0047		putative thiamine biosynthesis protein 67701:68800 forward	40256
EXP_CDxSM0053_1_1101_s_PSO-60-0408	SM0053	CDR0047		putative thiamine biosynthesis protein 67701:68800 forward	40257
EXP_CDxSM0053_1_1101_s_PSO-60-0814	SM0053	CDR0047		putative thiamine biosynthesis protein 67701:68800 forward	40258
EXP_CDxSM0198_1_564_s_PSO-60-0002	SM0198	CDR0201		chromate transporter 227084:227647 forward	40259
EXP_CDxSM0198_1_564_s_PSO-60-0222	SM0198	CDR0201		chromate transporter 227084:227647 forward	40260
EXP_CDxSM0198_1_564_s_PSO-60-0446	SM0198	CDR0201		chromate transporter 227084:227647 forward	40261
EXP_CDxSM0301_1_645_s_PSO-60-0002	SM0301	CDR0309		putative nitroreductase 340377:341021 reverse	40293
EXP_CDxSM0301_1_645_s_PSO-60-0306	SM0301	CDR0309		putative nitroreductase 340377:341021 reverse	40294
EXP_CDxSM0301_1_645_s_PSO-60-0510	SM0301	CDR0309		putative nitroreductase 340377:341021 reverse	40295
EXP_CDxSM0302_1_615_s_PSO-60-0036	SM0302	CDR0310		TetR-family transcriptional regulator	40296
EXP_CDxSM0302_1_615_s_PSO-60-0248	SM0302	CDR0310		TetR-family transcriptional regulator	40297
EXP_CDxSM0302_1_615_s_PSO-60-0490	SM0302	CDR0310		TetR-family transcriptional regulator	40298
EXP_CDxSM0303_1_447_s_PSO-60-0016	SM0303	CDR310/1		acetyltransferase	40299
EXP_CDxSM0303_1_447_s_PSO-60-13	SM0303	CDR310/1		acetyltransferase	40301
EXP_CDxSM0303_1_447_s_PSO-60-239	SM0303	CDR310/1		acetyltransferase	40302
EXP_CDxSM0360_1_1134_s_PSO-60-0052	SM0360	CDR3459		conjugative transposon protein 423849:424982 reverse	40303
EXP_CDxSM0360_1_1134_s_PSO-60-0548	SM0360	CDR3459		conjugative transposon protein 423849:424982 reverse	40304
EXP_CDxSM0360_1_1134_s_PSO-60-1046	SM0360	CDR3459		conjugative transposon protein 423849:424982 reverse	40305
EXP_CDxSM0361_1_1353_s_PSO-60-0732	SM0361	CDR3458		conjugative transposon protein 425304:426656 reverse	40306
EXP_CDxSM0361_1_1353_s_PSO-60-1288	SM0361	CDR3458		conjugative transposon protein 425304:426656 reverse	40307
EXP_CDxSM0361_1_1353_s_PSO-60-877	SM0361	CDR3458		conjugative transposon protein 425304:426656 reverse	40310
EXP_CDxSM0455_1_648_s_PSO-60-0004	SM0455	CDR0438		two-component response regulator	40326
EXP_CDxSM0455_1_648_s_PSO-60-0524	SM0455	CDR0438		two-component response regulator	40327
EXP_CDxSM0455_1_648_s_PSO-60-170	SM0455	CDR0438		two-component response regulator	40328
EXP_CDxSM0455_1_648_s_PSO-60-259	SM0455	CDR0438		two-component response regulator	40329
EXP_CDxSM0518_1_306_s_PSO-60-0200	SM0518	CDR0501		hypothetical protein 621778:622083 reverse	40331
EXP_CDxSM0518_1_306_s_PSO-60-1	SM0518	CDR0501		hypothetical protein 621778:622083 reverse	40332
EXP_CDxSM0518_1_306_s_PSO-60-144	SM0518	CDR0501		hypothetical protein 621778:622083 reverse	40333
EXP_CDxSM0519_1_639_s_PSO-60-0068	SM0519	CDR0502		putative membrane protein 622076:622714 reverse	40334
EXP_CDxSM0519_1_639_s_PSO-60-0256	SM0519	CDR0502		putative membrane protein 622076:622714 reverse	40335
EXP_CDxSM0520_1_321_s_PSO-60-0160	SM0520	CDR0502-3		PadR-family transcriptional regulator	40338
EXP_CDxSM0528_1_492_s_PSO-60-315	SM0528	CDR0510		putative signal sensor protein 634524:635015 reverse	40339
EXP_CDxSM0548_1_1014_s_PSO-60-0464	SM0548	CDR0531		Putative membrane-associated metalloprotease 659509:660522 forward	40341
EXP_CDxSM0548_1_1014_s_PSO-60-147	SM0548	CDR0531		Putative membrane-associated metalloprotease 659509:660522 forward	40342
EXP_CDxSM0548_1_1014_s_PSO-60-528	SM0548	CDR0531		Putative membrane-associated metalloprotease 659509:660522 forward	40343
EXP_CDxSM0548_1_1014_s_PSO-60-736	SM0548	CDR0531		Putative membrane-associated metalloprotease 659509:660522 forward	40344
EXP_CDxSM0569_1_1686_s_PSO-60-0416	SM0569	CDR0551		ABC transporter, ATP-binding protein	40345
EXP_CDxSM0569_1_1686_s_PSO-60-0740	SM0569	CDR0551		ABC transporter, ATP-binding protein	40346
EXP_CDxSM0569_1_1686_s_PSO-60-1320	SM0569	CDR0551		ABC transporter, ATP-binding protein	40347
EXP_CDxSM0619_1_687_s_PSO-60-0006	SM0619	CDR0601		putative membrane protein 754659:755345 forward	40350
EXP_CDxSM0619_1_687_s_PSO-60-0552	SM0619	CDR0601		putative membrane protein 754659:755345 forward	40352
EXP_CDxSM0620_1_657_s_PSO-60-0018	SM0620	CDR0602		putative membrane protein 755371:756027 forward	40353
EXP_CDxSM0620_1_657_s_PSO-60-0284	SM0620	CDR0602		putative membrane protein 755371:756027 forward	40354
EXP_CDxSM0620_1_657_s_PSO-60-0524	SM0620	CDR0602		putative membrane protein 755371:756027 forward	40355
EXP_CDxSM0621_1_1548_s_PSO-60-0662	SM0621	CDR0603		putative amidohydrolase 756327:757875 forward	40357
EXP_CDxSM0621_1_1548_s_PSO-60-1274	SM0621	CDR0603		putative amidohydrolase 756327:757875 forward	40358
EXP_CDxSM0622_1_1323_s_PSO-60-0272	SM0622	CDR0604		undefined product 758234:759556 forward	40359
EXP_CDxSM0622_1_1323_s_PSO-60-0528	SM0622	CDR0604		undefined product 758234:759556 forward	40360
EXP_CDxSM0622_1_1323_s_PSO-60-1240	SM0622	CDR0604		undefined product 758234:759556 forward	40361
EXP_CDxSM0723_1_480_s_PSO-60-0204	SM0723	CDR0710		hypothetical protein 891805:892284 forward	40363
EXP_CDxSM0723_1_480_s_PSO-60-0416	SM0723	CDR0710		hypothetical protein 891805:892284 forward	40364
EXP_CDxSM0724_1_399_s_PSO-60-0148	SM0724	CDR0711		putative cytidine deaminase 892343:892741 reverse	40366
EXP_CDxSM0724_1_399_s_PSO-60-0278	SM0724	CDR0711		putative cytidine deaminase 892343:892741 reverse	40367
EXP_CDxSM0840_1_678_s_PSO-60-0004	SM0840	CDR1425		phage protein 1018840:1019517 forward	40374
EXP_CDxSM0840_1_678_s_PSO-60-0268	SM0840	CDR1425		phage protein 1018840:1019517 forward	40375
EXP_CDxSM0840_1_678_s_PSO-60-0570	SM0840	CDR1425		phage protein 1018840:1019517 forward	40376
EXP_CDxSM0842_1_1374_s_PSO-60-0104	SM0842	CDR1426		phage protein 1020074:1021446 forward	40379
EXP_CDxSM0842_1_1374_s_PSO-60-0812	SM0842	CDR1426		phage protein 1020074:1021446 forward	40380
EXP_CDxSM0842_1_1374_s_PSO-60-1250	SM0842	CDR1426		phage protein 1020074:1021446 forward	40381
EXP_CDxSM0843_1_480_s_PSO-60-0016	SM0843	CDR1427		phage protein 1021600:1022079 forward	40382
EXP_CDxSM0843_1_480_s_PSO-60-17	SM0843	CDR1427		phage protein 1021600:1022079 forward	40383
EXP_CDxSM0843_1_480_s_PSO-60-251	SM0843	CDR1427		phage protein 1021600:1022079 forward	40384
EXP_CDxSM0844_1_453_s_PSO-60-0036	SM0844	CDR1428		phage protein 1022362:1022814 forward	40385
EXP_CDxSM0844_1_453_s_PSO-60-0190	SM0844	CDR1428		phage protein 1022362:1022814 forward	40386
EXP_CDxSM0844_1_453_s_PSO-60-0332	SM0844	CDR1428		phage protein 1022362:1022814 forward	40387
EXP_CDxSM0845_1_975_s_PSO-60-0122	SM0845	CDR1429		hypothetical protein 1023107:1024081 forward	40388
EXP_CDxSM0845_1_975_s_PSO-60-0516	SM0845	CDR1429		hypothetical protein 1023107:1024081 forward	40389
EXP_CDxSM0845_1_975_s_PSO-60-0738	SM0845	CDR1429		hypothetical protein 1023107:1024081 forward	40390
EXP_CDxSM0846_1_510_s_PSO-60-0002	SM0846	CDR1430		putative membrane protein 1024102:1024611 forward	40391
EXP_CDxSM0846_1_510_s_PSO-60-371	SM0846	CDR1430		putative membrane protein 1024102:1024611 forward	40392
EXP_CDxSM0846_1_510_s_PSO-60-87	SM0846	CDR1430		putative membrane protein 1024102:1024611 forward	40393
EXP_CDxSM0863_1_828_s_PSO-60-0438	SM0863	CDR1443		phage protein 1036481:1037308 forward	40397
EXP_CDxSM0863_1_828_s_PSO-60-0632	SM0863	CDR1443		phage protein 1036481:1037308 forward	40398
EXP_CDxSM0863_1_828_s_PSO-60-202	SM0863	CDR1443		phage protein 1036481:1037308 forward	40399
EXP_CDxSM0867_1_816_s_PSO-60-0718	SM0867	CDR1446		phage protein 1040017:1040832 forward	40401
EXP_CDxSM0867_1_816_s_PSO-60-730	SM0867	CDR1446		phage protein 1040017:1040832 forward	40404
EXP_CDxSM0868_1_528_s_PSO-60-0026	SM0868	CDR1447		phage protein 1041697:1042224 forward	40405
EXP_CDxSM0868_1_528_s_PSO-60-0260	SM0868	CDR1447		phage protein 1041697:1042224 forward	40406
EXP_CDxSM0868_1_528_s_PSO-60-0420	SM0868	CDR1447		phage protein 1041697:1042224 forward	40407
EXP_CDxSM0869_1_198_s_PSO-60-0108	SM0869	CDR1448		phage protein 1042362:1042559 forward	40408
EXP_CDxSM0870_1_288_s_PSO-60-0172	SM0870	CDR1448		phage protein 1042639:1042926 forward	40409
EXP_CDxSM0870_1_288_s_PSO-60-171	SM0870	CDR1448		phage protein 1042639:1042926 forward	40410
EXP_CDxSM0870_1_288_s_PSO-60-71	SM0870	CDR1448		phage protein 1042639:1042926 forward	40411
EXP_CDxSM0871_1_2373_s_PSO-60-0610	SM0871	CDR1449		phage protein 1043197:1045569 forward	40412
EXP_CDxSM0871_1_2373_s_PSO-60-1274	SM0871	CDR1449		phage protein 1043197:1045569 forward	40413
EXP_CDxSM0871_1_2373_s_PSO-60-1662	SM0871	CDR1449		phage protein 1043197:1045569 forward	40414
EXP_CDxSM0874_1_183_s_PSO-60-0024	SM0874	CDR1456		phage protein 1051608:1051790 forward	40415
EXP_CDxSM0875_1_1527_s_PSO-60-0102	SM0875	CDR1457		phage protein 1051807:1053333 forward	40416
EXP_CDxSM0875_1_1527_s_PSO-60-0584	SM0875	CDR1457		phage protein 1051807:1053333 forward	40417
EXP_CDxSM0878_1_567_s_PSO-60-0022	SM0878	CDR1459		phage protein 1053858:1054424 forward	40419
EXP_CDxSM0878_1_567_s_PSO-60-0238	SM0878	CDR1460		phage protein 1053858:1054424 forward	40420
EXP_CDxSM0878_1_567_s_PSO-60-21	SM0878	CDR1460		phage protein 1053858:1054424 forward	40421
EXP_CDxSM0880_1_864_s_PSO-60-0346	SM0880	CDR1462		phage protein 1055268:1056131 forward	40424
EXP_CDxSM0880_1_864_s_PSO-60-0664	SM0880	CDR1462		phage protein 1055268:1056131 forward	40425
EXP_CDxSM0880_1_864_s_PSO-60-249	SM0880	CDR1462		phage protein 1055268:1056131 forward	40426
EXP_CDxSM0880_1_864_s_PSO-60-288	SM0880	CDR1462		phage protein 1055268:1056131 forward	40427
EXP_CDxSM0880_1_864_s_PSO-60-615	SM0880	CDR1462		phage protein 1055268:1056131 forward	40428
EXP_CDxSM0881_1_813_s_PSO-60-0052	SM0881	CDR1463		phage endolysin	40429
EXP_CDxSM0882_1_2343_s_PSO-60-0262	SM0882	CDR1464		Cwp66-like cell surface protein	40432
EXP_CDxSM0882_1_2343_s_PSO-60-0828	SM0882	CDR1464		Cwp66-like cell surface protein	40433
EXP_CDxSM0882_1_2343_s_PSO-60-2160	SM0882	CDR1464		Cwp66-like cell surface protein	40434
EXP_CDxSM0883_1_186_s_PSO-60-0068	SM0883	CDR1464-5		hypothetical protein 1060025:1060210 forward	40435
EXP_CDxSM0906_1_684_s_PSO-60-0016	SM0906	CDR0860		two-component response regulator	40436
EXP_CDxSM0906_1_684_s_PSO-60-0624	SM0906	CDR0860		two-component response regulator	40437
EXP_CDxSM0906_1_684_s_PSO-60-404	SM0906	CDR0860		two-component response regulator	40438
EXP_CDxSM0906_1_684_s_PSO-60-525	SM0906	CDR0860		two-component response regulator	40439
EXP_CDxSM0906_1_684_s_PSO-60-64	SM0906	CDR0860		two-component response regulator	40440
EXP_CDxSM0907_1_1074_s_PSO-60-0398	SM0907	CDR0861		two-component sensor kinase	40442
EXP_CDxSM0907_1_1074_s_PSO-60-0866	SM0907	CDR0861		two-component sensor kinase	40443
EXP_CDxSM1123_1_570_s_PSO-60-0278	SM1123	CDR1078		hypothetical protein 1349857:1350426 reverse	40454
EXP_CDxSM1123_1_570_s_PSO-60-0476	SM1123	CDR1078		hypothetical protein 1349857:1350426 reverse	40455
EXP_CDxSM1123_1_570_s_PSO-60-220	SM1123	CDR1078		hypothetical protein 1349857:1350426 reverse	40456
EXP_CDxSM1123_1_570_s_PSO-60-373	SM1123	CDR1078		hypothetical protein 1349857:1350426 reverse	40458
EXP_CDxSM1317_1_948_s_PSO-60-1	SM1317	CDR1277		putative hydrolase 1566520:1567467 reverse	40459
EXP_CDxSM1362_1_369_s_PSO-60-0002	SM1362	CDR1324		putative protease 1619903:1620271 forward	40461
EXP_CDxSM1362_1_369_s_PSO-60-0136	SM1362	CDR1324		putative protease 1619903:1620271 forward	40462
EXP_CDxSM1362_1_369_s_PSO-60-0252	SM1362	CDR1324		putative protease 1619903:1620271 forward	40463
EXP_CDxSM1452_1_984_s_PSO-60-0176	SM1452	CDR1415		integrase	40464
EXP_CDxSM1452_1_984_s_PSO-60-0494	SM1452	CDR1415		integrase	40465
EXP_CDxSM1452_1_984_s_PSO-60-0848	SM1452	CDR1415		integrase	40466
EXP_CDxSM1861_1_777_s_PSO-60-0398	SM1861	CDR1924		carbon-carbon lyase	40482
EXP_CDxSM1861_1_777_s_PSO-60-0616	SM1861	CDR1924		carbon-carbon lyase	40483
EXP_CDxSM1861_1_777_s_PSO-60-213	SM1861	CDR1924		carbon-carbon lyase	40484
EXP_CDxSM1861_1_777_s_PSO-60-249	SM1861	CDR1924		carbon-carbon lyase	40485
EXP_CDxSM1861_1_777_s_PSO-60-628	SM1861	CDR1924		carbon-carbon lyase	40486
EXP_CDxSM2030_1_2301_s_PSO-60-0920	SM2030	CDR2092		putative lipoprotein 2383622:2385922 reverse	40497
EXP_CDxSM2030_1_2301_s_PSO-60-2044	SM2030	CDR2092		putative lipoprotein 2383622:2385922 reverse	40498
EXP_CDxSM2122_1_1209_s_PSO-60-0166	SM2122	CDR2183		putative beta-lactamase inducer 2503771:2504980 forward	40503
EXP_CDxSM2122_1_1209_s_PSO-60-0478	SM2122	CDR2183		putative beta-lactamase inducer 2503771:2504980 forward	40504
EXP_CDxSM2122_1_1209_s_PSO-60-0914	SM2122	CDR2183		putative beta-lactamase inducer 2503771:2504980 forward	40505
EXP_CDxSM2212_1_504_s_PSO-60-0002	SM2212	CDR2275		putative peptidoglycan-binding protein 2602573:2603075 reverse	40506
EXP_CDxSM2212_1_504_s_PSO-60-0206	SM2212	CDR2275		putative peptidoglycan-binding protein 2602573:2603075 reverse	40507
EXP_CDxSM2212_1_504_s_PSO-60-172	SM2212	CDR2275		putative peptidoglycan-binding protein 2602573:2603075 reverse	40508
EXP_CDxSM2212_1_504_s_PSO-60-432	SM2212	CDR2275		putative peptidoglycan-binding protein 2602573:2603075 reverse	40509
EXP_CDxSM2214_1_588_s_PSO-60-0002	SM2214	CDR2278		putative peptidoglycan-binding protein 2606906:2607493 reverse	40514
EXP_CDxSM2214_1_588_s_PSO-60-0290	SM2214	CDR2278		putative peptidoglycan-binding protein 2606906:2607493 reverse	40515
EXP_CDxSM2214_1_588_s_PSO-60-0502	SM2214	CDR2278		putative peptidoglycan-binding protein 2606906:2607493 reverse	40516
EXP_CDxSM2679_1_2076_s_PSO-60-1082	SM2679	CDR2757		ABC transporter, permease protein	40532
EXP_CDxSM2680_1_747_s_PSO-60-0108	SM2680	CDR2758		ABC transporter, ATP-binding protein	40534
EXP_CDxSM2680_1_747_s_PSO-60-0320	SM2680	CDR2758		ABC transporter, ATP-binding protein	40535
EXP_CDxSM2680_1_747_s_PSO-60-0686	SM2680	CDR2758		ABC transporter, ATP-binding protein	40536
EXP_CDxSM2681_1_219_s_PSO-60-0078	SM2681	CDR2759		hypothetical protein 3209843:3210061 reverse	40537
EXP_CDxSM2682_1_1023_s_PSO-60-0454	SM2682	CDR2760		two-component sensor kinase	40539
EXP_CDxSM2682_1_1023_s_PSO-60-0848	SM2682	CDR2760		two-component sensor kinase	40540
EXP_CDxSM2683_1_636_s_PSO-60-0022	SM2683	CDR2761		two-component response regulator	40541
EXP_CDxSM2683_1_636_s_PSO-60-0288	SM2683	CDR2761		two-component response regulator	40542
EXP_CDxSM2683_1_636_s_PSO-60-0512	SM2683	CDR2761		two-component response regulator	40543
EXP_CDxSM2832_1_1185_s_PSO-60-0054	SM2832	CDR2911		type I restriction modification enzyme protein S	40558
EXP_CDxSM2832_1_1185_s_PSO-60-0478	SM2832	CDR2911		type I restriction modification enzyme protein S	40559
EXP_CDxSM2832_1_1185_s_PSO-60-1076	SM2832	CDR2911		type I restriction modification enzyme protein S	40560
EXP_CDxSM2875_1_1521_s_PSO-60-0002	SM2875	CDR2959		recombinase	40564
EXP_CDxSM2875_1_1521_s_PSO-60-0906	SM2875	CDR2959		recombinase	40565
EXP_CDxSM2875_1_1521_s_PSO-60-1370	SM2875	CDR2959		recombinase	40566
EXP_CDxSM2876_1_150_s_PSO-60-0002	SM2876	CDR2959-60		hypothetical protein 3459806:3459955 reverse	40567
EXP_CDxSM2877_1_279_s_PSO-60-0028	SM2877	CDR2959-60		hypothetical protein 3459961:3460239 reverse	40568
EXP_CDxSM2877_1_279_s_PSO-60-0164	SM2877	CDR2959-60		hypothetical protein 3459961:3460239 reverse	40569
EXP_CDxSM2879_1_210_s_PSO-60-0006	SM2879	CDR2959-60		hypothetical protein 3460510:3460719 reverse	40571
EXP_CDxSM2880_1_1071_s_PSO-60-0216	SM2880	CDR2960		conjugative transposon protein	40572
EXP_CDxSM2880_1_1071_s_PSO-60-0860	SM2880	CDR2960		conjugative transposon protein	40574
EXP_CDxSM2881_1_636_s_PSO-60-0050	SM2881	CDR2961		putative membrane protein 3462300:3462935 reverse	40575
EXP_CDxSM2881_1_636_s_PSO-60-0260	SM2881	CDR2961		putative membrane protein 3462300:3462935 reverse	40576
EXP_CDxSM2882_1_357_s_PSO-60-0090	SM2882	CDR2961/2		conserved hypothetical protein 3462963:3463319 reverse	40578
EXP_CDxSM2883_1_1884_s_PSO-60-0094	SM2883	CDR2962		NADH oxidase	40580
EXP_CDxSM2883_1_1884_s_PSO-60-0902	SM2883	CDR2962		NADH oxidase	40581
EXP_CDxSM2883_1_1884_s_PSO-60-1562	SM2883	CDR2962		NADH oxidase	40582
EXP_CDxSM2884_1_1299_s_PSO-60-0134	SM2884	CDR2963		transporter	40583
EXP_CDxSM2884_1_1299_s_PSO-60-1208	SM2884	CDR2963		transporter	40585
EXP_CDxSM2885_1_558_s_PSO-60-0020	SM2885	CDR2964		transcriptional regulator	40586
EXP_CDxSM2885_1_558_s_PSO-60-0240	SM2885	CDR2964		transcriptional regulator	40587
EXP_CDxSM2885_1_558_s_PSO-60-0440	SM2885	CDR2964		transcriptional regulator	40588
EXP_CDxSM2896_1_1695_s_PSO-60-0138	SM2896	CDR2980		ABC transporter permease protein	40589
EXP_CDxSM2896_1_1695_s_PSO-60-0642	SM2896	CDR2980		ABC transporter permease protein	40590
EXP_CDxSM2896_1_1695_s_PSO-60-1294	SM2896	CDR2980		ABC transporter permease protein	40591
EXP_CDxSM2897_1_993_s_PSO-60-0402	SM2897	CDR2981		ABC transporter, ATP-binding protein	40593
EXP_CDxSM2897_1_993_s_PSO-60-0772	SM2897	CDR2981		ABC transporter, ATP-binding protein	40594
EXP_CDxSM2898_1_849_s_PSO-60-0060	SM2898	CDR2982		conserved hypothetical protein 3492377:3493233 reverse	40595
EXP_CDxSM2898_1_849_s_PSO-60-0323	SM2898	CDR2982		conserved hypothetical protein 3492377:3493233 reverse	40596
EXP_CDxSM2898_1_849_s_PSO-60-0652	SM2898	CDR2982		conserved hypothetical protein 3492377:3493233 reverse	40597
EXP_CDxSM2899_1_1044_s_PSO-60-0038	SM2899	CDR2983		ABC transporter, substrate-binding protein	40598
EXP_CDxSM2899_1_1044_s_PSO-60-0568	SM2899	CDR2983		ABC transporter, substrate-binding protein	40599
EXP_CDxSM2899_1_1044_s_PSO-60-0796	SM2899	CDR2983		ABC transporter, substrate-binding protein	40600
EXP_CDxSM2904_1_198_s_PSO-60-0134	SM2904	CDR2985-6		hypothetical protein 3498994:3499191 reverse	40601
EXP_CDxSM2905_1_4311_s_PSO-60-1060	SM2905	CDR2986		conserved hypothetical protein 3499305:3503615 reverse	40602
EXP_CDxSM2905_1_4311_s_PSO-60-2058	SM2905	CDR2986		conserved hypothetical protein 3499305:3503615 reverse	40603
EXP_CDxSM2905_1_4311_s_PSO-60-3590	SM2905	CDR2986		conserved hypothetical protein 3499305:3503615 reverse	40604
EXP_CDxSM2906_1_729_s_PSO-60-0098	SM2906	CDR2987		conserved hypothetical protein 3503647:3504375 reverse	40605
EXP_CDxSM2906_1_729_s_PSO-60-0290	SM2906	CDR2987		conserved hypothetical protein 3503647:3504375 reverse	40606
EXP_CDxSM2906_1_729_s_PSO-60-280	SM2906	CDR2987		conserved hypothetical protein 3503647:3504375 reverse	40608
EXP_CDxSM2906_1_729_s_PSO-60-506	SM2906	CDR2987		conserved hypothetical protein 3503647:3504375 reverse	40609
EXP_CDxSM2907_1_1614_s_PSO-60-0158	SM2907	CDR2988		conserved hypothetical protein 3504393:3506006	40610
EXP_CDxSM2907_1_1614_s_PSO-60-0818	SM2907	CDR2988		conserved hypothetical protein 3504393:3506006	40611
EXP_CDxSM2907_1_1614_s_PSO-60-1168	SM2907	CDR2988		conserved hypothetical protein 3504393:3506006	40612
EXP_CDxSM2908_1_1011_s_PSO-60-0482	SM2908	CDR2989		conserved hypothetical protein 3506012:3507022 reverse	40614
EXP_CDxSM2908_1_1011_s_PSO-60-0832	SM2908	CDR2989		conserved hypothetical protein 3506012:3507022 reverse	40615
EXP_CDxSM2909_1_171_s_PSO-60-0020	SM2909	CDR2989-90		hypothetical protein 3507255:3507425 forward	40616
EXP_CDxSM2911_1_564_s_PSO-60-17	SM2911	CDR2989-90		transposase	40619
EXP_CDxSM2911_1_564_s_PSO-60-279	SM2911	CDR2989-90		transposase	40620
EXP_CDxSM2912_1_891_s_PSO-60-0138	SM2912	CDR2995		CRISPR-associated protein	40622
EXP_CDxSM2912_1_891_s_PSO-60-0356	SM2912	CDR2995		CRISPR-associated protein	40623
EXP_CDxSM2912_1_891_s_PSO-60-0822	SM2912	CDR2995		CRISPR-associated protein	40624
EXP_CDxSM2913_1_1125_s_PSO-60-0028	SM2913	CDR2996		conserved hypothetical protein	40625
EXP_CDxSM2913_1_1125_s_PSO-60-0482	SM2913	CDR2996		conserved hypothetical protein	40626
EXP_CDxSM2913_1_1125_s_PSO-60-0928	SM2913	CDR2996		conserved hypothetical protein	40627
EXP_CDxSM2914_1_762_s_PSO-60-0674	SM2914	CDR2997		CRISPR-associated protein	40628
EXP_CDxSM2914_1_762_s_PSO-60-104	SM2914	CDR2997		CRISPR-associated protein	40629
EXP_CDxSM2914_1_762_s_PSO-60-434	SM2914	CDR2997		CRISPR-associated protein	40630
EXP_CDxSM2914_1_762_s_PSO-60-674	SM2914	CDR2997		CRISPR-associated protein	40631
EXP_CDxSM2915_1_615_s_PSO-60-0532	SM2915	CDR2998		conserved hypothetical protein	40634
EXP_CDxSM2916_1_1128_s_PSO-60-0150	SM2916	CDR2999		putative endonuclease	40635
EXP_CDxSM2916_1_1128_s_PSO-60-0932	SM2916	CDR2999		putative endonuclease	40637
EXP_CDxSM2917_1_273_s_PSO-60-137	SM2917	CDR2999-3000		hypothetical protein 3522726:3522998	40638
EXP_CDxSM2917_1_273_s_PSO-60-95	SM2917	CDR2999-3000		hypothetical protein 3522726:3522998	40639
EXP_CDxSM2918_1_1236_s_PSO-60-0128	SM2918	CDR3000		putative helicase	40640
EXP_CDxSM2918_1_1236_s_PSO-60-0606	SM2918	CDR3000		putative helicase	40641
EXP_CDxSM2918_1_1236_s_PSO-60-1014	SM2918	CDR3000		putative helicase	40642
EXP_CDxSM2928_1_375_s_PSO-60-0142	SM2928	CDR3009-10		putative transposase	40643
EXP_CDxSM2928_1_375_s_PSO-60-155	SM2928	CDR3009-10		putative transposase	40644
EXP_CDxSM2928_1_375_s_PSO-60-161	SM2928	CDR3009-10		putative transposase	40645
EXP_CDxSM2929_1_903_s_PSO-60-0002	SM2929	CDR3010		phage protein	40646
EXP_CDxSM2929_1_903_s_PSO-60-0364	SM2929	CDR3010		phage protein	40647
EXP_CDxSM2929_1_903_s_PSO-60-0732	SM2929	CDR3010		phage protein	40648
EXP_CDxSM2943_1_198_s_PSO-60-1	SM2943	CDR3025		conserved hypothetical protein	40649
EXP_CDxSM3042_1_888_s_PSO-60-0046	SM3042	CDR3123		ABC transporter, ATP-binding protein	40657
EXP_CDxSM3042_1_888_s_PSO-60-0336	SM3042	CDR3123		ABC transporter, ATP-binding protein	40658
EXP_CDxSM3043_1_1116_s_PSO-60-0232	SM3043	CDR3124		two-component sensor kinase	40660
EXP_CDxSM3043_1_1116_s_PSO-60-0530	SM3043	CDR3124		two-component sensor kinase	40661
EXP_CDxSM3043_1_1116_s_PSO-60-0910	SM3043	CDR3124		two-component sensor kinase	40662
EXP_CDxSM3044_1_699_s_PSO-60-0018	SM3044	CDR3125		two-component response regulator	40663
EXP_CDxSM3044_1_699_s_PSO-60-0310	SM3044	CDR3125		two-component response regulator	40664
EXP_CDxSM3044_1_699_s_PSO-60-0618	SM3044	CDR3125		two-component response regulator	40665
EXP_CDxSM3101_1_789_s_PSO-60-241	SM3101	CDR3184		putative membrane protein	40666
EXP_CDxSM3101_1_789_s_PSO-60-396	SM3101	CDR3184		putative membrane protein	40667
EXP_CDxSM3101_1_789_s_PSO-60-622	SM3101	CDR3184		putative membrane protein	40668
EXP_CDxSM3102_1_873_s_PSO-60-0036	SM3102	CDR3185		ABC transporter ATP-binding protein	40669
EXP_CDxSM3102_1_873_s_PSO-60-0404	SM3102	CDR3185		ABC transporter ATP-binding protein	40670
EXP_CDxSM3102_1_873_s_PSO-60-0756	SM3102	CDR3185		ABC transporter ATP-binding protein	40671
EXP_CDxSM3103_1_120_s_PSO-60-0008	SM3103	CDR3185		hypothetical protein 3741836:3741955	40672
EXP_CDxSM3104_1_1596_s_PSO-60-0330	SM3104	CDR3186		putative membrane protein	40673
EXP_CDxSM3104_1_1596_s_PSO-60-0734	SM3104	CDR3186		putative membrane protein	40674
EXP_CDxSM3104_1_1596_s_PSO-60-1436	SM3104	CDR3186		putative membrane protein	40675
EXP_CDxSM3105_1_582_s_PSO-60-171	SM3105	CDR3187		accessory gene regulator AgrB	40676
EXP_CDxSM3105_1_582_s_PSO-60-217	SM3105	CDR3187		accessory gene regulator AgrB	40677
EXP_CDxSM3105_1_582_s_PSO-60-3	SM3105	CDR3187		accessory gene regulator AgrB	40679
EXP_CDxSM3105_1_582_s_PSO-60-397	SM3105	CDR3187		accessory gene regulator AgrB	40680
EXP_CDxSM3105_1_582_s_PSO-60-410	SM3105	CDR3187		accessory gene regulator AgrB	40681
EXP_CDxSM3105_1_582_s_PSO-60-493	SM3105	CDR3187		accessory gene regulator AgrB	40682
EXP_CDxSM3105_1_582_s_PSO-60-84	SM3105	CDR3187		accessory gene regulator AgrB	40683
EXP_CDxSM3105_1_582_s_PSO-60-89	SM3105	CDR3187		accessory gene regulator AgrB	40684
EXP_CDxSM3106_1_141_s_PSO-60-0006	SM3106	CDR3187A		autoinducer prepeptide AgrD	40685
EXP_CDxSM3106_1_141_s_PSO-60-2	SM3106	CDR3187A		autoinducer prepeptide AgrD	40686
EXP_CDxSM3107_1_1317_s_PSO-60-0098	SM3107	CDR3188		two-component sensor kinase (accessory gene regulator C AgrC)	40687
EXP_CDxSM3107_1_1317_s_PSO-60-0980	SM3107	CDR3188		two-component sensor kinase (accessory gene regulator C AgrC)	40688
EXP_CDxSM3107_1_1317_s_PSO-60-10	SM3107	CDR3188		two-component sensor kinase (accessory gene regulator C AgrC)	40689
EXP_CDxSM3107_1_1317_s_PSO-60-1028	SM3107	CDR3188		two-component sensor kinase (accessory gene regulator C AgrC)	40690
EXP_CDxSM3107_1_1317_s_PSO-60-1097	SM3107	CDR3188		two-component sensor kinase (accessory gene regulator C AgrC)	40691
EXP_CDxSM3107_1_1317_s_PSO-60-113	SM3107	CDR3188		two-component sensor kinase (accessory gene regulator C AgrC)	40692
EXP_CDxSM3107_1_1317_s_PSO-60-1239	SM3107	CDR3188		two-component sensor kinase (accessory gene regulator C AgrC)	40693
EXP_CDxSM3107_1_1317_s_PSO-60-145	SM3107	CDR3188		two-component sensor kinase (accessory gene regulator C AgrC)	40694
EXP_CDxSM3107_1_1317_s_PSO-60-163	SM3107	CDR3188		two-component sensor kinase (accessory gene regulator C AgrC)	40695
EXP_CDxSM3107_1_1317_s_PSO-60-345	SM3107	CDR3188		two-component sensor kinase (accessory gene regulator C AgrC)	40696
EXP_CDxSM3107_1_1317_s_PSO-60-448	SM3107	CDR3188		two-component sensor kinase (accessory gene regulator C AgrC)	40697
EXP_CDxSM3107_1_1317_s_PSO-60-461	SM3107	CDR3188		two-component sensor kinase (accessory gene regulator C AgrC)	40698
EXP_CDxSM3107_1_1317_s_PSO-60-563	SM3107	CDR3188		two-component sensor kinase (accessory gene regulator C AgrC)	40699
EXP_CDxSM3107_1_1317_s_PSO-60-598	SM3107	CDR3188		two-component sensor kinase (accessory gene regulator C AgrC)	40700
EXP_CDxSM3107_1_1317_s_PSO-60-741	SM3107	CDR3188		two-component sensor kinase (accessory gene regulator C AgrC)	40701
EXP_CDxSM3107_1_1317_s_PSO-60-845	SM3107	CDR3188		two-component sensor kinase (accessory gene regulator C AgrC)	40702
EXP_CDxSM3107_1_1317_s_PSO-60-863	SM3107	CDR3188		two-component sensor kinase (accessory gene regulator C AgrC)	40703
EXP_CDxSM3108_1_768_s_PSO-60-0028	SM3108	CDR3189		ABC transporter 1020481:1021164 forward	40704
EXP_CDxSM3108_1_768_s_PSO-60-1	SM3108	CDR3189		ABC transporter 1020481:1021164 forward	40705
EXP_CDxSM3108_1_768_s_PSO-60-101	SM3108	CDR3189		two-component response regulator	40706
EXP_CDxSM3108_1_768_s_PSO-60-112	SM3108	CDR3189		two-component response regulator	40707
EXP_CDxSM3108_1_768_s_PSO-60-190	SM3108	CDR3189		two-component response regulator	40708
EXP_CDxSM3108_1_768_s_PSO-60-291	SM3108	CDR3189		two-component response regulator	40709
EXP_CDxSM3108_1_768_s_PSO-60-338	SM3108	CDR3189		two-component response regulator	40710
EXP_CDxSM3108_1_768_s_PSO-60-410	SM3108	CDR3189		two-component response regulator	40711
EXP_CDxSM3108_1_768_s_PSO-60-488	SM3108	CDR3189		two-component response regulator	40712
EXP_CDxSM3108_1_768_s_PSO-60-530	SM3108	CDR3189		two-component response regulator	40713
EXP_CDxSM3108_1_768_s_PSO-60-623	SM3108	CDR3189		two-component response regulator	40714
EXP_CDxSM3133_1_273_s_PSO-60-0048	SM3133	CDR3467		ABC transporter protein 1021161:1023491 forward	40715
EXP_CDxSM3134_1_1005_s_PSO-60-0016	SM3134	CDR3466		hypothetical protein 1063030:1063737	40717
EXP_CDxSM3134_1_1005_s_PSO-60-0376	SM3134	CDR3466		ABC transporter protein 1021161:1023491 forward	40718
EXP_CDxSM3134_1_1005_s_PSO-60-0842	SM3134	CDR3466		ABC transporter protein 1021161:1023491 forward	40719
EXP_CDxSM3135_1_2133_s_PSO-60-0004	SM3135	CDR3465		hypothetical protein 1063030:1063737	40720
EXP_CDxSM3135_1_2133_s_PSO-60-0974	SM3135	CDR3465		hypothetical protein 1063030:1063737	40721
EXP_CDxSM3137_1_387_s_PSO-60-0010	SM3137	CDR3464		putative HipA 1063750:1064619 reverse	40723
EXP_CDxSM3138_1_501_s_PSO-60-0006	SM3138	CDR3463		Clostridium phage hydrolase 1104853:1105605	40726
EXP_CDxSM3138_1_501_s_PSO-60-0190	SM3138	CDR3463		putative HipA 1063750:1064619 reverse	40727
EXP_CDxSM3138_1_501_s_PSO-60-0398	SM3138	CDR3463		putative HipA 1063750:1064619 reverse	40728
EXP_CDxSM3139_1_495_s_PSO-60-0004	SM3139	CDR3462		hypothetical protein 1194063:1195130 reverse	40729
EXP_CDxSM3139_1_495_s_PSO-60-0248	SM3139	CDR3462		Clostridium phage hydrolase 1104853:1105605	40730
EXP_CDxSM3139_1_495_s_PSO-60-0420	SM3139	CDR3462		Clostridium phage hydrolase 1104853:1105605	40731
EXP_CDxSM3140_1_645_s_PSO-60-0322	SM3140	CDR3461		hypothetical protein 1194063:1195130 reverse	40733
EXP_CDxSM3140_1_645_s_PSO-60-0518	SM3140	CDR3461		hypothetical protein 1194063:1195130 reverse	40734
EXP_CDxSM3455_1_1254_s_PSO-60-0182	SM3455	CDR3278		hypothetical protein 3476072:3477364 reverse	40747
EXP_CDxSM3455_1_1254_s_PSO-60-0486	SM3455	CDR3278		hypothetical protein 3476072:3477364 reverse	40748
EXP_CDxSM3455_1_1254_s_PSO-60-1152	SM3455	CDR3278		putative transposase 3114445:3115269 reverse	40749
EXP_CDxSM3457_1_576_s_PSO-60-0012	SM3457	CDR3280		no significant hits 3477364:3477747 reverse	40750
EXP_CDxSM3457_1_576_s_PSO-60-0230	SM3457	CDR3280		no significant hits 3477364:3477747 reverse	40751
EXP_CDxSM3457_1_576_s_PSO-60-0486	SM3457	CDR3280		hypothetical protein 3476072:3477364 reverse	40752
EXP_CDxSM3459_1_558_s_PSO-60-0046	SM3459	CDR3281		no significant hits 3477888:3478565 reverse	40753
EXP_CDxSM3459_1_558_s_PSO-60-0222	SM3459	CDR3281		no significant hits 3477888:3478565 reverse	40754
EXP_CDxSM3459_1_558_s_PSO-60-0498	SM3459	CDR3281		no significant hits 3477364:3477747 reverse	40755
EXP_CDxSM3460_1_1734_s_PSO-60-0094	SM3460	CDR3283		fragmented IS4 transposase 3479518:3481361 reverse	40756
EXP_CDxSM3460_1_1734_s_PSO-60-0882	SM3460	CDR3283		no significant hits 3477888:3478565 reverse	40757
EXP_CDxSM3460_1_1734_s_PSO-60-1306	SM3460	CDR3283		no significant hits 3477888:3478565 reverse	40758
EXP_CDxSM3461_1_1206_s_PSO-60-0108	SM3461	CDR3284		hypothetical protein 3482630:3484615 reverse	40759
EXP_CDxSM3461_1_1206_s_PSO-60-0508	SM3461	CDR3284		fragmented IS4 transposase 3479518:3481361 reverse	40760
EXP_CDxSM3461_1_1206_s_PSO-60-0942	SM3461	CDR3284		fragmented IS4 transposase 3479518:3481361 reverse	40761
EXP_CDxSM3462_1_369_s_PSO-60-0134	SM3462	CDR3284-5		putative acetyltransferase	40762
EXP_CDxSM3462_1_369_s_PSO-60-126	SM3462	CDR3284-5		putative acetyltransferase	40764
EXP_CDxSM3463_1_444_s_PSO-60-0040	SM3463	CDR3285		putative ABC transporter	40766
EXP_CDxSM3463_1_444_s_PSO-60-0162	SM3463	CDR3285		putative acetyltransferase	40767
EXP_CDxSM3463_1_444_s_PSO-60-0332	SM3463	CDR3285		putative acetyltransferase	40768
EXP_CDxSM3464_1_444_s_PSO-60-0020	SM3464	CDR3286		putative sensor histidine kinase	40769
EXP_CDxSM3464_1_444_s_PSO-60-0188	SM3464	CDR3286		putative ABC transporter, lantibiotic associated	40770
EXP_CDxSM3464_1_444_s_PSO-60-0336	SM3464	CDR3286		putative ABC transporter	40771
EXP_CDxSM3465_1_318_s_PSO-60-0096	SM3465	CDR3286-7		putative salavaricin two-component response regulator	40772
EXP_CDxSM3465_1_318_s_PSO-60-157	SM3465	CDR3286-7		putative sensor histidine kinase	40773
EXP_CDxSM3465_1_318_s_PSO-60-96	SM3465	CDR3286-7		putative salavaricin two-component response regulator	40774
EXP_CDxSM3466_1_702_s_PSO-60-0630	SM3466	CDR3287		putative salavaricin two-component response regulator	40775
EXP_CDxSM3466_1_702_s_PSO-60-373	SM3466	CDR3287		hypothetical protein 4012691:4013110 forward	40776
EXP_CDxSM3466_1_702_s_PSO-60-629	SM3466	CDR3287		hypothetical protein 4012691:4013110 forward	40777
EXP_CDxSM3466_1_702_s_PSO-60-70	SM3466	CDR3287		hypothetical protein 4012691:4013110 forward	40778
EXP_CDxSM3467_1_543_s_PSO-60-0058	SM3467	CDR3288		Glyoxalase	40779
EXP_CDxSM3467_1_543_s_PSO-60-0234	SM3467	CDR3288		Glyoxalase	40780
EXP_CDxSM3467_1_543_s_PSO-60-29	SM3467	CDR3288		Hypothetical protein 4013700:4014242	40781
EXP_CDxSM3467_1_543_s_PSO-60-301	SM3467	CDR3288		Glyoxalase	40782
EXP_CDxSM3468_1_612_s_PSO-60-0012	SM3468	CDR3289		hypothetical protein 4027514:4028371 forward	40783
EXP_CDxSM3468_1_612_s_PSO-60-0306	SM3468	CDR3289		Hypothetical protein 4013700:4014242	40784
EXP_CDxSM3468_1_612_s_PSO-60-0546	SM3468	CDR3289		Hypothetical protein 4013700:4014242	40785
EXP_CDxSM3473_1_507_s_PSO-60-0194	SM3473	CDR1418		Transcriptional regulator, TetR	40786
EXP_CDxSM3473_1_507_s_PSO-60-0396	SM3473	CDR1418		hypothetical protein 4027514:4028371 forward	40787
EXP_CDxSM3473_1_507_s_PSO-60-217	SM3473	CDR1418		Transcriptional regulator, TetR	40788
EXP_CDxSM3473_1_507_s_PSO-60-417	SM3473	CDR1418		hypothetical protein 4027514:4028371 forward	40789
EXP_CDxSM3482_1_438_s_PSO-60-0026	SM3482	CDR1420		phage protein	40810
EXP_CDxSM3482_1_438_s_PSO-60-0192	SM3482	CDR1420		phage protein	40811
EXP_CDxSM3482_1_438_s_PSO-60-0334	SM3482	CDR1420		phage protein	40812
EXP_CDxSM3483_1_1167_s_PSO-60-0246	SM3483	CDR1421		phage protein	40813
EXP_CDxSM3483_1_1167_s_PSO-60-0500	SM3483	CDR1421		phage protein	40814
EXP_CDxSM3483_1_1167_s_PSO-60-0878	SM3483	CDR1421		phage protein	40815
EXP_CDxSM3484_1_336_s_PSO-60-0048	SM3484	CDR1421-2		putative phage protein	40816
EXP_CDxSM3484_1_336_s_PSO-60-233	SM3484	CDR1421-2		putative phage protein	40817
EXP_CDxSM3484_1_336_s_PSO-60-49	SM3484	CDR1421-2		putative phage protein	40818
EXP_CDxSM3485_1_573_s_PSO-60-0286	SM3485	CDR1422		RNA polymerase sigma factor	40819
EXP_CDxSM3485_1_573_s_PSO-60-255	SM3485	CDR1422		RNA polymerase sigma factor	40820
EXP_CDxSM3485_1_573_s_PSO-60-41	SM3485	CDR1422		RNA polymerase sigma factor	40821
EXP_CDxSM3485_1_573_s_PSO-60-485	SM3485	CDR1422		RNA polymerase sigma factor	40822
EXP_CDxSM3486_1_573_s_PSO-60-0004	SM3486	CDR1423		phage protein	40823
EXP_CDxSM3486_1_573_s_PSO-60-0512	SM3486	CDR1423		phage protein	40825
EXP_CDxSM3487_1_1959_s_PSO-60-0184	SM3487	CDR1424		phage DNA polymerase	40826
EXP_CDxSM3487_1_1959_s_PSO-60-0964	SM3487	CDR1424		phage DNA polymerase	40827
EXP_CDxSM3487_1_1959_s_PSO-60-1480	SM3487	CDR1424		phage DNA polymerase	40828
EXP_CDxSM3488_1_1761_s_PSO-60-0048	SM3488	CDR1425		phage protein	40829
EXP_CDxSM3488_1_1761_s_PSO-60-0918	SM3488	CDR1425		phage protein	40830
EXP_CDxSM3488_1_1761_s_PSO-60-1330	SM3488	CDR1425		phage protein	40831
EXP_quebecxuniquex0001_1_684_s_PSO-60-0030	CDQ0001	CDR0862		ABC transporter 1020481:1021164 forward	40852
EXP_quebecxuniquex0001_1_684_s_PSO-60-0354	CDQ0001	CDR0862		ABC transporter 1020481:1021164 forward	40853
EXP_quebecxuniquex0001_1_684_s_PSO-60-0592	CDQ0001	CDR0862		ABC transporter 1020481:1021164 forward	40854
EXP_quebecxuniquex0002_1_2331_s_PSO-60-0426	CDQ0002	CDR0863		ABC transporter protein 1021161:1023491 forward	40855
EXP_quebecxuniquex0002_1_2331_s_PSO-60-0834	CDQ0002	CDR0863		ABC transporter protein 1021161:1023491 forward	40856
EXP_quebecxuniquex0002_1_2331_s_PSO-60-1752	CDQ0002	CDR0863		ABC transporter protein 1021161:1023491 forward	40857
EXP_quebecxuniquex0003c_1_708_s_PSO-60-0342	CDQ0003	CDR1416		hypothetical protein 1063030:1063737	40858
EXP_quebecxuniquex0003c_1_708_s_PSO-60-210	CDQ0003	CDR1416		hypothetical protein 1063030:1063737	40859
EXP_quebecxuniquex0003c_1_708_s_PSO-60-225	CDQ0003	CDR1416		hypothetical protein 1063030:1063737	40860
EXP_quebecxuniquex0003c_1_708_s_PSO-60-576	CDQ0003	CDR1416		hypothetical protein 1063030:1063737	40861
EXP_quebecxuniquex0004c_1_870_s_PSO-60-0340	CDQ0004	CDR1417		putative HipA 1063750:1064619 reverse	40862
EXP_quebecxuniquex0004c_1_870_s_PSO-60-0798	CDQ0004	CDR1417		putative HipA 1063750:1064619 reverse	40863
EXP_quebecxuniquex0004c_1_870_s_PSO-60-233	CDQ0004	CDR1417		putative HipA 1063750:1064619 reverse	40864
EXP_quebecxuniquex0004c_1_870_s_PSO-60-414	CDQ0004	CDR1417		putative HipA 1063750:1064619 reverse	40865
EXP_quebecxuniquex0004c_1_870_s_PSO-60-750	CDQ0004	CDR1417		putative HipA 1063750:1064619 reverse	40866
EXP_quebecxuniquex0006c_1_1068_s_PSO-60-0486	CDQ0006	CDR0961		hypothetical protein 1194063:1195130 reverse	40871
EXP_quebecxuniquex0006c_1_1068_s_PSO-60-0844	CDQ0006	CDR0961		hypothetical protein 1194063:1195130 reverse	40872
EXP_quebecxuniquex0007c_1_1197_s_PSO-60-0088	CDQ0007	CDR0962		hypothetical protein 1195245:1196442 reverse	40873
EXP_quebecxuniquex0007c_1_1197_s_PSO-60-0494	CDQ0007	CDR0962		hypothetical protein 1195245:1196442 reverse	40874
EXP_quebecxuniquex0007c_1_1197_s_PSO-60-0886	CDQ0007	CDR0962		hypothetical protein 1195245:1196442 reverse	40875
EXP_quebecxuniquex0008c_1_1407_s_PSO-60-0298	CDQ0008	CDR0963		alginate O-acetylation protein algI	40876
EXP_quebecxuniquex0008c_1_1407_s_PSO-60-0650	CDQ0008	CDR0963		alginate O-acetylation protein algI	40877
EXP_quebecxuniquex0008c_1_1407_s_PSO-60-1022	CDQ0008	CDR0963		alginate O-acetylation protein algI	40878
EXP_quebecxuniquex0010_1_354_s_PSO-60-1	CDQ0010	CDR0382		fragment of integrase 1518092:1518445	40881
EXP_quebecxuniquex0011c_1_762_s_PSO-60-0004	CDQ0011	CDR1278		AraC family transcriptional regulator	40882
EXP_quebecxuniquex0011c_1_762_s_PSO-60-0294	CDQ0011	CDR1278		AraC family transcriptional regulator	40883
EXP_quebecxuniquex0011c_1_762_s_PSO-60-0602	CDQ0011	CDR1278		AraC family transcriptional regulator	40884
EXP_quebecxuniquex0012c_1_825_s_PSO-60-26	CDQ0012	CDR2299		hypothetical protein 2607364:2608188 reverse	40885
EXP_quebecxuniquex0013c_1_825_s_PSO-60-26	CDQ0013	CDR2709		putative transposase 3114445:3115269 reverse	40886
EXP_quebecxuniquex0014c_1_1293_s_PSO-60-0282	CDQ0014	CDR2990		hypothetical protein 3476072:3477364 reverse	40887
EXP_quebecxuniquex0014c_1_1293_s_PSO-60-0700	CDQ0014	CDR2990		hypothetical protein 3476072:3477364 reverse	40888
EXP_quebecxuniquex0014c_1_1293_s_PSO-60-0958	CDQ0014	CDR2990		hypothetical protein 3476072:3477364 reverse	40889
EXP_quebecxuniquex0015c_1_384_s_PSO-60-0174	CDQ0015	CDR2991		no significant hits 3477364:3477747 reverse	40890
EXP_quebecxuniquex0015c_1_384_s_PSO-60-125	CDQ0015	CDR2991		no significant hits 3477364:3477747 reverse	40891
EXP_quebecxuniquex0015c_1_384_s_PSO-60-245	CDQ0015	CDR2991		no significant hits 3477364:3477747 reverse	40892
EXP_quebecxuniquex0016c_1_678_s_PSO-60-0086	CDQ0016	CDR2991		no significant hits 3477888:3478565 reverse	40893
EXP_quebecxuniquex0016c_1_678_s_PSO-60-303	CDQ0016	CDR2991		no significant hits 3477888:3478565 reverse	40894
EXP_quebecxuniquex0016c_1_678_s_PSO-60-39	CDQ0016	CDR2991		no significant hits 3477888:3478565 reverse	40895
EXP_quebecxuniquex0016c_1_678_s_PSO-60-571	CDQ0016	CDR2991		no significant hits 3477888:3478565 reverse	40896
EXP_quebecxuniquex0017c_1_1845_s_PSO-60-0330	CDQ0017	CDR2992		fragmented IS4 transposase 3479518:3481361 reverse	40897
EXP_quebecxuniquex0017c_1_1845_s_PSO-60-1060	CDQ0017	CDR2992		fragmented IS4 transposase 3479518:3481361 reverse	40898
EXP_quebecxuniquex0017c_1_1845_s_PSO-60-1438	CDQ0017	CDR2992		fragmented IS4 transposase 3479518:3481361 reverse	40899
EXP_quebecxuniquex0018c_1_1986_s_PSO-60-0862	CDQ0018	CDR2994		hypothetical protein 3482630:3484615 reverse	40901
EXP_quebecxuniquex0018c_1_1986_s_PSO-60-1802	CDQ0018	CDR2994		hypothetical protein 3482630:3484615 reverse	40902
EXP_quebecxuniquex0019c_1_504_s_PSO-60-0236	CDQ0019	CDR3025		putative acetyltransferase	40903
EXP_quebecxuniquex0019c_1_504_s_PSO-60-0404	CDQ0019	CDR3025		putative acetyltransferase	40904
EXP_quebecxuniquex0019c_1_504_s_PSO-60-190	CDQ0019	CDR3025		putative acetyltransferase	40905
EXP_quebecxuniquex0019c_1_504_s_PSO-60-235	CDQ0019	CDR3025		putative acetyltransferase	40906
EXP_quebecxuniquex0020_1_750_s_PSO-60-0376	CDQ0020	CDR3049		putative ABC transporter	40907
EXP_quebecxuniquex0020_1_750_s_PSO-60-376	CDQ0020	CDR3049		putative ABC transporter	40908
EXP_quebecxuniquex0021_1_2028_s_PSO-60-1967	CDQ0021	CDR3050		putative ABC transporter, lantibiotic associated	40909
EXP_quebecxuniquex0022_1_1584_s_PSO-60-0026	CDQ0022	CDR3051		putative sensor histidine kinase	40910
EXP_quebecxuniquex0022_1_1584_s_PSO-60-25	CDQ0022	CDR3051		putative sensor histidine kinase	40911
EXP_quebecxuniquex0023_1_585_s_PSO-60-0048	CDQ0023	CDR3052		putative salavaricin two-component response regulator	40912
EXP_quebecxuniquex0023_1_585_s_PSO-60-0232	CDQ0023	CDR3052		putative salavaricin two-component response regulator	40913
EXP_quebecxuniquex0023_1_585_s_PSO-60-0476	CDQ0023	CDR3052		putative salavaricin two-component response regulator	40914
EXP_quebecxuniquex0024_1_420_s_PSO-60-0014	CDQ0024	CDR3454-5		hypothetical protein 4012691:4013110 forward	40915
EXP_quebecxuniquex0024_1_420_s_PSO-60-0160	CDQ0024	CDR3454-5		hypothetical protein 4012691:4013110 forward	40916
EXP_quebecxuniquex0024_1_420_s_PSO-60-0338	CDQ0024	CDR3454-5		hypothetical protein 4012691:4013110 forward	40917
EXP_quebecxuniquex0025_1_459_s_PSO-60-0058	CDQ0025	CDR3455		Glyoxalase	40918
EXP_quebecxuniquex0025_1_459_s_PSO-60-0169	CDQ0025	CDR3455		Glyoxalase	40919
EXP_quebecxuniquex0025_1_459_s_PSO-60-0338	CDQ0025	CDR3455		Glyoxalase	40920
EXP_quebecxuniquex0026_1_543_s_PSO-60-0002	CDQ0026	CDR3456		Hypothetical protein 4013700:4014242	40921
EXP_quebecxuniquex0026_1_543_s_PSO-60-0226	CDQ0026	CDR3456		Hypothetical protein 4013700:4014242	40922
EXP_quebecxuniquex0028_1_858_s_PSO-60-0036	CDQ0028	CDR3468		hypothetical protein 4027514:4028371 forward	40924
EXP_quebecxuniquex0028_1_858_s_PSO-60-0328	CDQ0028	CDR3468		hypothetical protein 4027514:4028371 forward	40925
EXP_quebecxuniquex0028_1_858_s_PSO-60-0778	CDQ0028	CDR3468		hypothetical protein 4027514:4028371 forward	40926
EXP_quebecxuniquex0029_1_588_s_PSO-60-0008	CDQ0029	CDR3469		Transcriptional regulator, TetR	40927
EXP_quebecxuniquex0029_1_588_s_PSO-60-0500	CDQ0029	CDR3469		Transcriptional regulator, TetR	40929
EXP_quebecxuniquex0030_1_846_s_PSO-60-0758	CDQ0030	CDR3470		ABC transporter 4029134:4029979	40932
EXP_quebecxuniquex0031_1_684_s_PSO-60-0086	CDQ0031	CDR3471		Putative ABC transporter 4029976:4030659	40933
EXP_quebecxuniquex0031_1_684_s_PSO-60-0552	CDQ0031	CDR3471		Putative ABC transporter 4029976:4030659	40935
EXP_quebecxuniquex0032_1_699_s_PSO-60-0018	CDQ0032	CDR3472		Putative ABC transporter 4030656:4031354	40936
EXP_quebecxuniquex0032_1_699_s_PSO-60-0273	CDQ0032	CDR3472		Putative ABC transporter 4030656:4031354	40937
EXP_quebecxuniquex0032_1_699_s_PSO-60-0550	CDQ0032	CDR3472		Putative ABC transporter 4030656:4031354	40938
EXP_quebecxuniquex0033_1_912_s_PSO-60-0002	CDQ0033	CDR3473		Cation efflux protein	40939
EXP_quebecxuniquex0033_1_912_s_PSO-60-0450	CDQ0033	CDR3473		Cation efflux protein	40940

## Sheet: 027 absent 002
EXP_CDxSM0023c_1_532_s_PSO-60-0002	SM0023	CDR0200		LysR-family transcriptional regulator” 226433:226964 reverse
EXP_CDxSM0023c_1_532_s_PSO-60-0226	SM0023	CDR0200		LysR-family transcriptional regulator” 226433:226964 reverse
EXP_CDxSM0023c_1_532_s_PSO-60-0470	SM0023	CDR0200		LysR-family transcriptional regulator” 226433:226964 reverse
EXP_CDxSM0050_1_831_s_PSO-60-0112	SM0050	CDR0043		thymidylate synthase A 64984:65815 forward
EXP_CDxSM0050_1_831_s_PSO-60-0452	SM0050	CDR0043		thymidylate synthase A 64984:65815 forward
EXP_CDxSM0050_1_831_s_PSO-60-0644	SM0050	CDR0044		thymidylate synthase A 64984:65815 forward
EXP_CDxSM0051_1_495_s_PSO-60-0412	SM0051	CDR0045		dihydrofolate reductase 65828:66322 forward
EXP_CDxSM0051_1_495_s_PSO-60-133	SM0051	CDR0045		dihydrofolate reductase 65828:66322 forward
EXP_CDxSM0051_1_495_s_PSO-60-273	SM0051	CDR0045		dihydrofolate reductase 65828:66322 forward
EXP_CDxSM0052_1_1377_s_PSO-60-0500	SM0052	CDR0046		conserved hypothetical protein 66349:67725 forward
EXP_CDxSM0052_1_1377_s_PSO-60-1156	SM0052	CDR0046		conserved hypothetical protein 66349:67725 forward
EXP_CDxSM0053_1_1101_s_PSO-60-0008	SM0053	CDR0047		putative thiamine biosynthesis protein 67701:68800 forward
EXP_CDxSM0053_1_1101_s_PSO-60-0408	SM0053	CDR0047		putative thiamine biosynthesis protein 67701:68800 forward
EXP_CDxSM0053_1_1101_s_PSO-60-0814	SM0053	CDR0047		putative thiamine biosynthesis protein 67701:68800 forward
EXP_CDxSM0198_1_564_s_PSO-60-0002	SM0198	CDR0201		chromate transporter 227084:227647 forward
EXP_CDxSM0198_1_564_s_PSO-60-0222	SM0198	CDR0201		chromate transporter 227084:227647 forward
EXP_CDxSM0198_1_564_s_PSO-60-0446	SM0198	CDR0201		chromate transporter 227084:227647 forward
EXP_CDxSM0301_1_645_s_PSO-60-0002	SM0301	CDR0309		putative nitroreductase 340377:341021 reverse
EXP_CDxSM0301_1_645_s_PSO-60-0306	SM0301	CDR0309		putative nitroreductase 340377:341021 reverse
EXP_CDxSM0301_1_645_s_PSO-60-0510	SM0301	CDR0309		putative nitroreductase 340377:341021 reverse
EXP_CDxSM0302_1_615_s_PSO-60-0036	SM0302	CDR0310		TetR-family transcriptional regulator
EXP_CDxSM0302_1_615_s_PSO-60-0248	SM0302	CDR0310		TetR-family transcriptional regulator
EXP_CDxSM0302_1_615_s_PSO-60-0490	SM0302	CDR0310		TetR-family transcriptional regulator
EXP_CDxSM0303_1_447_s_PSO-60-0016	SM0303	CDR310/1		acetyltransferase
EXP_CDxSM0303_1_447_s_PSO-60-13	SM0303	CDR310/1		acetyltransferase
EXP_CDxSM0303_1_447_s_PSO-60-239	SM0303	CDR310/1		acetyltransferase
EXP_CDxSM0360_1_1134_s_PSO-60-0052	SM0360	CDR3459		conjugative transposon protein 423849:424982 reverse
EXP_CDxSM0360_1_1134_s_PSO-60-0548	SM0360	CDR3459		conjugative transposon protein 423849:424982 reverse
EXP_CDxSM0360_1_1134_s_PSO-60-1046	SM0360	CDR3459		conjugative transposon protein 423849:424982 reverse
EXP_CDxSM0361_1_1353_s_PSO-60-0732	SM0361	CDR3458		conjugative transposon protein 425304:426656 reverse
EXP_CDxSM0361_1_1353_s_PSO-60-1288	SM0361	CDR3458		conjugative transposon protein 425304:426656 reverse
EXP_CDxSM0361_1_1353_s_PSO-60-877	SM0361	CDR3458		conjugative transposon protein 425304:426656 reverse
EXP_CDxSM0455_1_648_s_PSO-60-0004	SM0455	CDR0438		two-component response regulator
EXP_CDxSM0455_1_648_s_PSO-60-0524	SM0455	CDR0438		two-component response regulator
EXP_CDxSM0455_1_648_s_PSO-60-170	SM0455	CDR0438		two-component response regulator
EXP_CDxSM0455_1_648_s_PSO-60-259	SM0455	CDR0438		two-component response regulator
EXP_CDxSM0518_1_306_s_PSO-60-0200	SM0518	CDR0501		hypothetical protein 621778:622083 reverse
EXP_CDxSM0518_1_306_s_PSO-60-1	SM0518	CDR0501		hypothetical protein 621778:622083 reverse
EXP_CDxSM0518_1_306_s_PSO-60-144	SM0518	CDR0501		hypothetical protein 621778:622083 reverse
EXP_CDxSM0519_1_639_s_PSO-60-0068	SM0519	CDR0502		putative membrane protein 622076:622714 reverse
EXP_CDxSM0519_1_639_s_PSO-60-0256	SM0519	CDR0502		putative membrane protein 622076:622714 reverse
EXP_CDxSM0520_1_321_s_PSO-60-0160	SM0520	CDR0502-3		PadR-family transcriptional regulator
EXP_CDxSM0528_1_492_s_PSO-60-315	SM0528	CDR0510		putative signal sensor protein 634524:635015 reverse
EXP_CDxSM0548_1_1014_s_PSO-60-0464	SM0548	CDR0531		Putative membrane-associated metalloprotease 659509:660522 forward
EXP_CDxSM0548_1_1014_s_PSO-60-147	SM0548	CDR0531		Putative membrane-associated metalloprotease 659509:660522 forward
EXP_CDxSM0548_1_1014_s_PSO-60-528	SM0548	CDR0531		Putative membrane-associated metalloprotease 659509:660522 forward
EXP_CDxSM0548_1_1014_s_PSO-60-736	SM0548	CDR0531		Putative membrane-associated metalloprotease 659509:660522 forward
EXP_CDxSM0569_1_1686_s_PSO-60-0416	SM0569	CDR0551		ABC transporter, ATP-binding protein
EXP_CDxSM0569_1_1686_s_PSO-60-0740	SM0569	CDR0551		ABC transporter, ATP-binding protein
EXP_CDxSM0569_1_1686_s_PSO-60-1320	SM0569	CDR0551		ABC transporter, ATP-binding protein
EXP_CDxSM0723_1_480_s_PSO-60-0204	SM0723	CDR0710		hypothetical protein 891805:892284 forward
EXP_CDxSM0723_1_480_s_PSO-60-0416	SM0723	CDR0710		hypothetical protein 891805:892284 forward
EXP_CDxSM0724_1_399_s_PSO-60-0148	SM0724	CDR0711		putative cytidine deaminase 892343:892741 reverse
EXP_CDxSM0724_1_399_s_PSO-60-0278	SM0724	CDR0711		putative cytidine deaminase 892343:892741 reverse
EXP_CDxSM0840_1_678_s_PSO-60-0004	SM0840	CDR1425		phage protein 1018840:1019517 forward
EXP_CDxSM0840_1_678_s_PSO-60-0268	SM0840	CDR1425		phage protein 1018840:1019517 forward
EXP_CDxSM0840_1_678_s_PSO-60-0570	SM0840	CDR1425		phage protein 1018840:1019517 forward
EXP_CDxSM0842_1_1374_s_PSO-60-0104	SM0842	CDR1426		phage protein 1020074:1021446 forward
EXP_CDxSM0842_1_1374_s_PSO-60-0812	SM0842	CDR1426		phage protein 1020074:1021446 forward
EXP_CDxSM0842_1_1374_s_PSO-60-1250	SM0842	CDR1426		phage protein 1020074:1021446 forward
EXP_CDxSM0843_1_480_s_PSO-60-0016	SM0843	CDR1427		phage protein 1021600:1022079 forward
EXP_CDxSM0843_1_480_s_PSO-60-17	SM0843	CDR1427		phage protein 1021600:1022079 forward
EXP_CDxSM0843_1_480_s_PSO-60-251	SM0843	CDR1427		phage protein 1021600:1022079 forward
EXP_CDxSM0844_1_453_s_PSO-60-0036	SM0844	CDR1428		phage protein 1022362:1022814 forward
EXP_CDxSM0844_1_453_s_PSO-60-0190	SM0844	CDR1428		phage protein 1022362:1022814 forward
EXP_CDxSM0844_1_453_s_PSO-60-0332	SM0844	CDR1428		phage protein 1022362:1022814 forward
EXP_CDxSM0845_1_975_s_PSO-60-0122	SM0845	CDR1429		hypothetical protein 1023107:1024081 forward
EXP_CDxSM0845_1_975_s_PSO-60-0516	SM0845	CDR1429		hypothetical protein 1023107:1024081 forward
EXP_CDxSM0845_1_975_s_PSO-60-0738	SM0845	CDR1429		hypothetical protein 1023107:1024081 forward
EXP_CDxSM0846_1_510_s_PSO-60-0002	SM0846	CDR1430		putative membrane protein 1024102:1024611 forward
EXP_CDxSM0846_1_510_s_PSO-60-371	SM0846	CDR1430		putative membrane protein 1024102:1024611 forward
EXP_CDxSM0846_1_510_s_PSO-60-87	SM0846	CDR1430		putative membrane protein 1024102:1024611 forward
EXP_CDxSM0863_1_828_s_PSO-60-0438	SM0863	CDR1443		phage protein 1036481:1037308 forward
EXP_CDxSM0863_1_828_s_PSO-60-0632	SM0863	CDR1443		phage protein 1036481:1037308 forward
EXP_CDxSM0863_1_828_s_PSO-60-202	SM0863	CDR1443		phage protein 1036481:1037308 forward
EXP_CDxSM0867_1_816_s_PSO-60-0718	SM0867	CDR1446		phage protein 1040017:1040832 forward
EXP_CDxSM0867_1_816_s_PSO-60-730	SM0867	CDR1446		phage protein 1040017:1040832 forward
EXP_CDxSM0868_1_528_s_PSO-60-0026	SM0868	CDR1447		phage protein 1041697:1042224 forward
EXP_CDxSM0868_1_528_s_PSO-60-0260	SM0868	CDR1447		phage protein 1041697:1042224 forward
EXP_CDxSM0868_1_528_s_PSO-60-0420	SM0868	CDR1447		phage protein 1041697:1042224 forward
EXP_CDxSM0869_1_198_s_PSO-60-0108	SM0869	CDR1448		phage protein 1042362:1042559 forward
EXP_CDxSM0870_1_288_s_PSO-60-0172	SM0870	CDR1448		phage protein 1042639:1042926 forward
EXP_CDxSM0870_1_288_s_PSO-60-171	SM0870	CDR1448		phage protein 1042639:1042926 forward
EXP_CDxSM0870_1_288_s_PSO-60-71	SM0870	CDR1448		phage protein 1042639:1042926 forward
EXP_CDxSM0871_1_2373_s_PSO-60-0610	SM0871	CDR1449		phage protein 1043197:1045569 forward
EXP_CDxSM0871_1_2373_s_PSO-60-1274	SM0871	CDR1449		phage protein 1043197:1045569 forward
EXP_CDxSM0871_1_2373_s_PSO-60-1662	SM0871	CDR1449		phage protein 1043197:1045569 forward
EXP_CDxSM0874_1_183_s_PSO-60-0024	SM0874	CDR1456		phage protein 1051608:1051790 forward
EXP_CDxSM0875_1_1527_s_PSO-60-0102	SM0875	CDR1457		phage protein 1051807:1053333 forward
EXP_CDxSM0875_1_1527_s_PSO-60-0584	SM0875	CDR1457		phage protein 1051807:1053333 forward
EXP_CDxSM0878_1_567_s_PSO-60-0022	SM0878	CDR1459		phage protein 1053858:1054424 forward
EXP_CDxSM0878_1_567_s_PSO-60-0238	SM0878	CDR1460		phage protein 1053858:1054424 forward
EXP_CDxSM0878_1_567_s_PSO-60-21	SM0878	CDR1460		phage protein 1053858:1054424 forward
EXP_CDxSM0878_1_567_s_PSO-60-313	SM0878	CDR1460		phage protein 1053858:1054424 forward
EXP_CDxSM0878_1_567_s_PSO-60-339	SM0878	CDR1460		phage protein 1053858:1054424 forward
EXP_CDxSM0880_1_864_s_PSO-60-0346	SM0880	CDR1462		phage protein 1055268:1056131 forward
EXP_CDxSM0880_1_864_s_PSO-60-0664	SM0880	CDR1462		phage protein 1055268:1056131 forward
EXP_CDxSM0880_1_864_s_PSO-60-249	SM0880	CDR1462		phage protein 1055268:1056131 forward
EXP_CDxSM0880_1_864_s_PSO-60-288	SM0880	CDR1462		phage protein 1055268:1056131 forward
EXP_CDxSM0880_1_864_s_PSO-60-615	SM0880	CDR1462		phage protein 1055268:1056131 forward
EXP_CDxSM0882_1_2343_s_PSO-60-0262	SM0882	CDR1464		Cwp66-like cell surface protein
EXP_CDxSM0882_1_2343_s_PSO-60-0828	SM0882	CDR1464		Cwp66-like cell surface protein
EXP_CDxSM0882_1_2343_s_PSO-60-2160	SM0882	CDR1464		Cwp66-like cell surface protein
EXP_CDxSM0883_1_186_s_PSO-60-0068	SM0883	CDR1464-5		hypothetical protein 1060025:1060210 forward
EXP_CDxSM0906_1_684_s_PSO-60-525	SM0906	CDR0860		two-component response regulator
EXP_CDxSM0906_1_684_s_PSO-60-64	SM0906	CDR0860		two-component response regulator
EXP_CDxSM0907_1_1074_s_PSO-60-0398	SM0907	CDR0861		two-component sensor kinase
EXP_CDxSM1123_1_570_s_PSO-60-0278	SM1123	CDR1078		hypothetical protein 1349857:1350426 reverse
EXP_CDxSM1123_1_570_s_PSO-60-0476	SM1123	CDR1078		hypothetical protein 1349857:1350426 reverse
EXP_CDxSM1123_1_570_s_PSO-60-220	SM1123	CDR1078		hypothetical protein 1349857:1350426 reverse
EXP_CDxSM1123_1_570_s_PSO-60-373	SM1123	CDR1078		hypothetical protein 1349857:1350426 reverse
EXP_CDxSM1317_1_948_s_PSO-60-1	SM1317	CDR1277		putative hydrolase 1566520:1567467 reverse
EXP_CDxSM1362_1_369_s_PSO-60-0002	SM1362	CDR1324		putative protease 1619903:1620271 forward
EXP_CDxSM1362_1_369_s_PSO-60-0136	SM1362	CDR1324		putative protease 1619903:1620271 forward
EXP_CDxSM1362_1_369_s_PSO-60-0252	SM1362	CDR1324		putative protease 1619903:1620271 forward
EXP_CDxSM1452_1_984_s_PSO-60-0176	SM1452	CDR1415		integrase
EXP_CDxSM1452_1_984_s_PSO-60-0494	SM1452	CDR1415		integrase
EXP_CDxSM1452_1_984_s_PSO-60-0848	SM1452	CDR1415		integrase
EXP_CDxSM1861_1_777_s_PSO-60-0398	SM1861	CDR1924		carbon-carbon lyase
EXP_CDxSM1861_1_777_s_PSO-60-0616	SM1861	CDR1924		carbon-carbon lyase
EXP_CDxSM1861_1_777_s_PSO-60-213	SM1861	CDR1924		carbon-carbon lyase
EXP_CDxSM1861_1_777_s_PSO-60-249	SM1861	CDR1924		carbon-carbon lyase
EXP_CDxSM1861_1_777_s_PSO-60-628	SM1861	CDR1924		carbon-carbon lyase
EXP_CDxSM1886_1_765_s_PSO-60-0018	SM1886	CDR1948		conserved hypothetical protein 2202835:2203600 reverse
EXP_CDxSM1886_1_765_s_PSO-60-0310	SM1886	CDR1948		conserved hypothetical protein 2202835:2203600 reverse
EXP_CDxSM1886_1_765_s_PSO-60-10	SM1886	CDR1948		conserved hypothetical protein 2202835:2203600 reverse
EXP_CDxSM1886_1_765_s_PSO-60-388	SM1886	CDR1948		conserved hypothetical protein 2202835:2203600 reverse
EXP_CDxSM1886_1_765_s_PSO-60-661	SM1886	CDR1948		conserved hypothetical protein 2202835:2203600 reverse
EXP_CDxSM1887_1_423_s_PSO-60-0002	SM1887	CDR1949		putative acetyltransferase 2204649:2205071 forward
EXP_CDxSM1887_1_423_s_PSO-60-0348	SM1887	CDR1949		putative acetyltransferase 2204649:2205071 forward
EXP_CDxSM1887_1_423_s_PSO-60-102	SM1887	CDR1949		putative acetyltransferase 2204649:2205071 forward
EXP_CDxSM1887_1_423_s_PSO-60-192	SM1887	CDR1949		putative acetyltransferase 2204649:2205071 forward
EXP_CDxSM2030_1_2301_s_PSO-60-0920	SM2030	CDR2092		putative lipoprotein 2383622:2385922 reverse
EXP_CDxSM2030_1_2301_s_PSO-60-2044	SM2030	CDR2092		putative lipoprotein 2383622:2385922 reverse
EXP_CDxSM2212_1_504_s_PSO-60-0002	SM2212	CDR2275		putative peptidoglycan-binding protein 2602573:2603075 reverse
EXP_CDxSM2212_1_504_s_PSO-60-0206	SM2212	CDR2275		putative peptidoglycan-binding protein 2602573:2603075 reverse
EXP_CDxSM2212_1_504_s_PSO-60-172	SM2212	CDR2275		putative peptidoglycan-binding protein 2602573:2603075 reverse
EXP_CDxSM2212_1_504_s_PSO-60-432	SM2212	CDR2275		putative peptidoglycan-binding protein 2602573:2603075 reverse
EXP_CDxSM2214_1_588_s_PSO-60-0002	SM2214	CDR2278		putative peptidoglycan-binding protein 2606906:2607493 reverse
EXP_CDxSM2214_1_588_s_PSO-60-0290	SM2214	CDR2278		putative peptidoglycan-binding protein 2606906:2607493 reverse
EXP_CDxSM2214_1_588_s_PSO-60-0502	SM2214	CDR2278		putative peptidoglycan-binding protein 2606906:2607493 reverse
EXP_CDxSM2679_1_2076_s_PSO-60-1082	SM2679	CDR2757		ABC transporter, permease protein
EXP_CDxSM2680_1_747_s_PSO-60-0108	SM2680	CDR2758		ABC transporter, ATP-binding protein
EXP_CDxSM2680_1_747_s_PSO-60-0320	SM2680	CDR2758		ABC transporter, ATP-binding protein
EXP_CDxSM2680_1_747_s_PSO-60-0686	SM2680	CDR2758		ABC transporter, ATP-binding protein
EXP_CDxSM2681_1_219_s_PSO-60-0078	SM2681	CDR2759		hypothetical protein 3209843:3210061 reverse
EXP_CDxSM2682_1_1023_s_PSO-60-0454	SM2682	CDR2760		two-component sensor kinase
EXP_CDxSM2682_1_1023_s_PSO-60-0848	SM2682	CDR2760		two-component sensor kinase
EXP_CDxSM2683_1_636_s_PSO-60-0022	SM2683	CDR2761		two-component response regulator
EXP_CDxSM2683_1_636_s_PSO-60-0288	SM2683	CDR2761		two-component response regulator
EXP_CDxSM2683_1_636_s_PSO-60-0512	SM2683	CDR2761		two-component response regulator
EXP_CDxSM2832_1_1185_s_PSO-60-0054	SM2832	CDR2911		type I restriction modification enzyme protein S
EXP_CDxSM2832_1_1185_s_PSO-60-0478	SM2832	CDR2911		type I restriction modification enzyme protein S
EXP_CDxSM2832_1_1185_s_PSO-60-1076	SM2832	CDR2911		type I restriction modification enzyme protein S
EXP_CDxSM2875_1_1521_s_PSO-60-0002	SM2875	CDR2959		recombinase
EXP_CDxSM2875_1_1521_s_PSO-60-0906	SM2875	CDR2959		recombinase
EXP_CDxSM2875_1_1521_s_PSO-60-1370	SM2875	CDR2959		recombinase
EXP_CDxSM2876_1_150_s_PSO-60-0002	SM2876	CDR2959-60		hypothetical protein 3459806:3459955 reverse
EXP_CDxSM2877_1_279_s_PSO-60-0028	SM2877	CDR2959-60		hypothetical protein 3459961:3460239 reverse
EXP_CDxSM2877_1_279_s_PSO-60-0164	SM2877	CDR2959-60		hypothetical protein 3459961:3460239 reverse
EXP_CDxSM2879_1_210_s_PSO-60-0006	SM2879	CDR2959-60		hypothetical protein 3460510:3460719 reverse
EXP_CDxSM2880_1_1071_s_PSO-60-0216	SM2880	CDR2960		conjugative transposon protein
EXP_CDxSM2880_1_1071_s_PSO-60-0860	SM2880	CDR2960		conjugative transposon protein
EXP_CDxSM2881_1_636_s_PSO-60-0050	SM2881	CDR2961		putative membrane protein 3462300:3462935 reverse
EXP_CDxSM2881_1_636_s_PSO-60-0260	SM2881	CDR2961		putative membrane protein 3462300:3462935 reverse
EXP_CDxSM2882_1_357_s_PSO-60-0090	SM2882	CDR2961/2		conserved hypothetical protein 3462963:3463319 reverse
EXP_CDxSM2883_1_1884_s_PSO-60-0094	SM2883	CDR2962		NADH oxidase
EXP_CDxSM2883_1_1884_s_PSO-60-0902	SM2883	CDR2962		NADH oxidase
EXP_CDxSM2883_1_1884_s_PSO-60-1562	SM2883	CDR2962		NADH oxidase
EXP_CDxSM2884_1_1299_s_PSO-60-0134	SM2884	CDR2963		transporter
EXP_CDxSM2884_1_1299_s_PSO-60-1208	SM2884	CDR2963		transporter
EXP_CDxSM2885_1_558_s_PSO-60-0020	SM2885	CDR2964		transcriptional regulator
EXP_CDxSM2885_1_558_s_PSO-60-0240	SM2885	CDR2964		transcriptional regulator
EXP_CDxSM2885_1_558_s_PSO-60-0440	SM2885	CDR2964		transcriptional regulator
EXP_CDxSM2896_1_1695_s_PSO-60-0642	SM2896	CDR2980		ABC transporter permease protein
EXP_CDxSM2896_1_1695_s_PSO-60-1294	SM2896	CDR2980		ABC transporter permease protein
EXP_CDxSM2897_1_993_s_PSO-60-0402	SM2897	CDR2981		ABC transporter, ATP-binding protein
EXP_CDxSM2897_1_993_s_PSO-60-0772	SM2897	CDR2981		ABC transporter, ATP-binding protein
EXP_CDxSM2898_1_849_s_PSO-60-0060	SM2898	CDR2982		conserved hypothetical protein 3492377:3493233 reverse
EXP_CDxSM2898_1_849_s_PSO-60-0323	SM2898	CDR2982		conserved hypothetical protein 3492377:3493233 reverse
EXP_CDxSM2898_1_849_s_PSO-60-0652	SM2898	CDR2982		conserved hypothetical protein 3492377:3493233 reverse
EXP_CDxSM2899_1_1044_s_PSO-60-0038	SM2899	CDR2983		ABC transporter, substrate-binding protein
EXP_CDxSM2899_1_1044_s_PSO-60-0568	SM2899	CDR2983		ABC transporter, substrate-binding protein
EXP_CDxSM2899_1_1044_s_PSO-60-0796	SM2899	CDR2983		ABC transporter, substrate-binding protein
EXP_CDxSM2904_1_198_s_PSO-60-0134	SM2904	CDR2985-6		hypothetical protein 3498994:3499191 reverse
EXP_CDxSM2905_1_4311_s_PSO-60-1060	SM2905	CDR2986		conserved hypothetical protein 3499305:3503615 reverse
EXP_CDxSM2905_1_4311_s_PSO-60-2058	SM2905	CDR2986		conserved hypothetical protein 3499305:3503615 reverse
EXP_CDxSM2905_1_4311_s_PSO-60-3590	SM2905	CDR2986		conserved hypothetical protein 3499305:3503615 reverse
EXP_CDxSM2906_1_729_s_PSO-60-0098	SM2906	CDR2987		conserved hypothetical protein 3503647:3504375 reverse
EXP_CDxSM2906_1_729_s_PSO-60-0290	SM2906	CDR2987		conserved hypothetical protein 3503647:3504375 reverse
EXP_CDxSM2906_1_729_s_PSO-60-280	SM2906	CDR2987		conserved hypothetical protein 3503647:3504375 reverse
EXP_CDxSM2906_1_729_s_PSO-60-506	SM2906	CDR2987		conserved hypothetical protein 3503647:3504375 reverse
EXP_CDxSM2907_1_1614_s_PSO-60-0158	SM2907	CDR2988		conserved hypothetical protein 3504393:3506006
EXP_CDxSM2907_1_1614_s_PSO-60-0818	SM2907	CDR2988		conserved hypothetical protein 3504393:3506006
EXP_CDxSM2907_1_1614_s_PSO-60-1168	SM2907	CDR2988		conserved hypothetical protein 3504393:3506006
EXP_CDxSM2908_1_1011_s_PSO-60-0482	SM2908	CDR2989		conserved hypothetical protein 3506012:3507022 reverse
EXP_CDxSM2908_1_1011_s_PSO-60-0832	SM2908	CDR2989		conserved hypothetical protein 3506012:3507022 reverse
EXP_CDxSM2909_1_171_s_PSO-60-0020	SM2909	CDR2989-90		hypothetical protein 3507255:3507425 forward
EXP_CDxSM2911_1_564_s_PSO-60-17	SM2911	CDR2989-90		transposase
EXP_CDxSM2911_1_564_s_PSO-60-279	SM2911	CDR2989-90		transposase
EXP_CDxSM2912_1_891_s_PSO-60-0138	SM2912	CDR2995		CRISPR-associated protein
EXP_CDxSM2912_1_891_s_PSO-60-0356	SM2912	CDR2995		CRISPR-associated protein
EXP_CDxSM2912_1_891_s_PSO-60-0822	SM2912	CDR2995		CRISPR-associated protein
EXP_CDxSM2913_1_1125_s_PSO-60-0028	SM2913	CDR2996		conserved hypothetical protein
EXP_CDxSM2913_1_1125_s_PSO-60-0482	SM2913	CDR2996		conserved hypothetical protein
EXP_CDxSM2913_1_1125_s_PSO-60-0928	SM2913	CDR2996		conserved hypothetical protein
EXP_CDxSM2914_1_762_s_PSO-60-0674	SM2914	CDR2997		CRISPR-associated protein
EXP_CDxSM2914_1_762_s_PSO-60-104	SM2914	CDR2997		CRISPR-associated protein
EXP_CDxSM2914_1_762_s_PSO-60-434	SM2914	CDR2997		CRISPR-associated protein
EXP_CDxSM2914_1_762_s_PSO-60-674	SM2914	CDR2997		CRISPR-associated protein
EXP_CDxSM2915_1_615_s_PSO-60-0532	SM2915	CDR2998		conserved hypothetical protein
EXP_CDxSM2916_1_1128_s_PSO-60-0150	SM2916	CDR2999		putative endonuclease
EXP_CDxSM2916_1_1128_s_PSO-60-0932	SM2916	CDR2999		putative endonuclease
EXP_CDxSM2917_1_273_s_PSO-60-137	SM2917	CDR2999-3000		hypothetical protein 3522726:3522998
EXP_CDxSM2917_1_273_s_PSO-60-95	SM2917	CDR2999-3000		hypothetical protein 3522726:3522998
EXP_CDxSM2918_1_1236_s_PSO-60-1014	SM2918	CDR3000		putative helicase
EXP_CDxSM2928_1_375_s_PSO-60-0142	SM2928	CDR3009-10		putative transposase
EXP_CDxSM2928_1_375_s_PSO-60-155	SM2928	CDR3009-10		putative transposase
EXP_CDxSM2928_1_375_s_PSO-60-161	SM2928	CDR3009-10		putative transposase
EXP_CDxSM2929_1_903_s_PSO-60-0002	SM2929	CDR3010		phage protein
EXP_CDxSM2929_1_903_s_PSO-60-0364	SM2929	CDR3010		phage protein
EXP_CDxSM2929_1_903_s_PSO-60-0732	SM2929	CDR3010		phage protein
EXP_CDxSM2943_1_198_s_PSO-60-1	SM2943	CDR3025		conserved hypothetical protein
EXP_CDxSM3042_1_888_s_PSO-60-0046	SM3042	CDR3123		ABC transporter, ATP-binding protein
EXP_CDxSM3042_1_888_s_PSO-60-0336	SM3042	CDR3123		ABC transporter, ATP-binding protein
EXP_CDxSM3043_1_1116_s_PSO-60-0232	SM3043	CDR3124		two-component sensor kinase
EXP_CDxSM3043_1_1116_s_PSO-60-0530	SM3043	CDR3124		two-component sensor kinase
EXP_CDxSM3043_1_1116_s_PSO-60-0910	SM3043	CDR3124		two-component sensor kinase
EXP_CDxSM3044_1_699_s_PSO-60-0018	SM3044	CDR3125		two-component response regulator
EXP_CDxSM3044_1_699_s_PSO-60-0310	SM3044	CDR3125		two-component response regulator
EXP_CDxSM3044_1_699_s_PSO-60-0618	SM3044	CDR3125		two-component response regulator
EXP_CDxSM3133_1_273_s_PSO-60-0048	SM3133	CDR3467		ABC transporter protein 1021161:1023491 forward
EXP_CDxSM3134_1_1005_s_PSO-60-0016	SM3134	CDR3466		hypothetical protein 1063030:1063737
EXP_CDxSM3134_1_1005_s_PSO-60-0376	SM3134	CDR3466		ABC transporter protein 1021161:1023491 forward
EXP_CDxSM3134_1_1005_s_PSO-60-0842	SM3134	CDR3466		ABC transporter protein 1021161:1023491 forward
EXP_CDxSM3135_1_2133_s_PSO-60-0004	SM3135	CDR3465		hypothetical protein 1063030:1063737
EXP_CDxSM3135_1_2133_s_PSO-60-0974	SM3135	CDR3465		hypothetical protein 1063030:1063737
EXP_CDxSM3137_1_387_s_PSO-60-0010	SM3137	CDR3464		putative HipA 1063750:1064619 reverse
EXP_CDxSM3138_1_501_s_PSO-60-0006	SM3138	CDR3463		Clostridium phage hydrolase 1104853:1105605
EXP_CDxSM3138_1_501_s_PSO-60-0190	SM3138	CDR3463		putative HipA 1063750:1064619 reverse
EXP_CDxSM3138_1_501_s_PSO-60-0398	SM3138	CDR3463		putative HipA 1063750:1064619 reverse
EXP_CDxSM3139_1_495_s_PSO-60-0004	SM3139	CDR3462		hypothetical protein 1194063:1195130 reverse
EXP_CDxSM3139_1_495_s_PSO-60-0248	SM3139	CDR3462		Clostridium phage hydrolase 1104853:1105605
EXP_CDxSM3139_1_495_s_PSO-60-0420	SM3139	CDR3462		Clostridium phage hydrolase 1104853:1105605
EXP_CDxSM3140_1_645_s_PSO-60-0322	SM3140	CDR3461		hypothetical protein 1194063:1195130 reverse
EXP_CDxSM3140_1_645_s_PSO-60-0518	SM3140	CDR3461		hypothetical protein 1194063:1195130 reverse
EXP_CDxSM3455_1_1254_s_PSO-60-0182	SM3455	CDR3278		hypothetical protein 3476072:3477364 reverse
EXP_CDxSM3455_1_1254_s_PSO-60-0486	SM3455	CDR3278		hypothetical protein 3476072:3477364 reverse
EXP_CDxSM3455_1_1254_s_PSO-60-1152	SM3455	CDR3278		putative transposase 3114445:3115269 reverse
EXP_CDxSM3457_1_576_s_PSO-60-0012	SM3457	CDR3280		no significant hits 3477364:3477747 reverse
EXP_CDxSM3457_1_576_s_PSO-60-0230	SM3457	CDR3280		no significant hits 3477364:3477747 reverse
EXP_CDxSM3457_1_576_s_PSO-60-0486	SM3457	CDR3280		hypothetical protein 3476072:3477364 reverse
EXP_CDxSM3459_1_558_s_PSO-60-0046	SM3459	CDR3281		no significant hits 3477888:3478565 reverse
EXP_CDxSM3459_1_558_s_PSO-60-0222	SM3459	CDR3281		no significant hits 3477888:3478565 reverse
EXP_CDxSM3459_1_558_s_PSO-60-0498	SM3459	CDR3281		no significant hits 3477364:3477747 reverse
EXP_CDxSM3460_1_1734_s_PSO-60-0094	SM3460	CDR3283		fragmented IS4 transposase 3479518:3481361 reverse
EXP_CDxSM3460_1_1734_s_PSO-60-0882	SM3460	CDR3283		no significant hits 3477888:3478565 reverse
EXP_CDxSM3460_1_1734_s_PSO-60-1306	SM3460	CDR3283		no significant hits 3477888:3478565 reverse
EXP_CDxSM3461_1_1206_s_PSO-60-0108	SM3461	CDR3284		hypothetical protein 3482630:3484615 reverse
EXP_CDxSM3461_1_1206_s_PSO-60-0508	SM3461	CDR3284		fragmented IS4 transposase 3479518:3481361 reverse
EXP_CDxSM3461_1_1206_s_PSO-60-0942	SM3461	CDR3284		fragmented IS4 transposase 3479518:3481361 reverse
EXP_CDxSM3462_1_369_s_PSO-60-0134	SM3462	CDR3284-5		putative acetyltransferase
EXP_CDxSM3462_1_369_s_PSO-60-126	SM3462	CDR3284-5		putative acetyltransferase
EXP_CDxSM3463_1_444_s_PSO-60-0040	SM3463	CDR3285		putative ABC transporter
EXP_CDxSM3463_1_444_s_PSO-60-0162	SM3463	CDR3285		putative acetyltransferase
EXP_CDxSM3463_1_444_s_PSO-60-0332	SM3463	CDR3285		putative acetyltransferase
EXP_CDxSM3464_1_444_s_PSO-60-0020	SM3464	CDR3286		putative sensor histidine kinase
EXP_CDxSM3464_1_444_s_PSO-60-0188	SM3464	CDR3286		putative ABC transporter, lantibiotic associated
EXP_CDxSM3464_1_444_s_PSO-60-0336	SM3464	CDR3286		putative ABC transporter
EXP_CDxSM3465_1_318_s_PSO-60-0096	SM3465	CDR3286-7		putative salavaricin two-component response regulator
EXP_CDxSM3465_1_318_s_PSO-60-157	SM3465	CDR3286-7		putative sensor histidine kinase
EXP_CDxSM3465_1_318_s_PSO-60-96	SM3465	CDR3286-7		putative salavaricin two-component response regulator
EXP_CDxSM3466_1_702_s_PSO-60-0630	SM3466	CDR3287		putative salavaricin two-component response regulator
EXP_CDxSM3466_1_702_s_PSO-60-373	SM3466	CDR3287		hypothetical protein 4012691:4013110 forward
EXP_CDxSM3466_1_702_s_PSO-60-629	SM3466	CDR3287		hypothetical protein 4012691:4013110 forward
EXP_CDxSM3466_1_702_s_PSO-60-70	SM3466	CDR3287		hypothetical protein 4012691:4013110 forward
EXP_CDxSM3467_1_543_s_PSO-60-0058	SM3467	CDR3288		Glyoxalase
EXP_CDxSM3467_1_543_s_PSO-60-0234	SM3467	CDR3288		Glyoxalase
EXP_CDxSM3467_1_543_s_PSO-60-29	SM3467	CDR3288		Hypothetical protein 4013700:4014242
EXP_CDxSM3467_1_543_s_PSO-60-301	SM3467	CDR3288		Glyoxalase
EXP_CDxSM3468_1_612_s_PSO-60-0012	SM3468	CDR3289		hypothetical protein 4027514:4028371 forward
EXP_CDxSM3468_1_612_s_PSO-60-0306	SM3468	CDR3289		Hypothetical protein 4013700:4014242
EXP_CDxSM3468_1_612_s_PSO-60-0546	SM3468	CDR3289		Hypothetical protein 4013700:4014242
EXP_CDxSM3473_1_507_s_PSO-60-0194	SM3473	CDR1418		Transcriptional regulator, TetR
EXP_CDxSM3473_1_507_s_PSO-60-0396	SM3473	CDR1418		hypothetical protein 4027514:4028371 forward
EXP_CDxSM3473_1_507_s_PSO-60-217	SM3473	CDR1418		Transcriptional regulator, TetR
EXP_CDxSM3473_1_507_s_PSO-60-417	SM3473	CDR1418		hypothetical protein 4027514:4028371 forward
EXP_CDxSM3482_1_438_s_PSO-60-0026	SM3482	CDR1420		phage protein
EXP_CDxSM3482_1_438_s_PSO-60-0192	SM3482	CDR1420		phage protein
EXP_CDxSM3482_1_438_s_PSO-60-0334	SM3482	CDR1420		phage protein
EXP_CDxSM3483_1_1167_s_PSO-60-0246	SM3483	CDR1421		phage protein
EXP_CDxSM3483_1_1167_s_PSO-60-0500	SM3483	CDR1421		phage protein
EXP_CDxSM3483_1_1167_s_PSO-60-0878	SM3483	CDR1421		phage protein
EXP_CDxSM3484_1_336_s_PSO-60-0048	SM3484	CDR1421-2		putative phage protein
EXP_CDxSM3484_1_336_s_PSO-60-233	SM3484	CDR1421-2		putative phage protein
EXP_CDxSM3484_1_336_s_PSO-60-49	SM3484	CDR1421-2		putative phage protein
EXP_CDxSM3485_1_573_s_PSO-60-0286	SM3485	CDR1422		RNA polymerase sigma factor
EXP_CDxSM3485_1_573_s_PSO-60-255	SM3485	CDR1422		RNA polymerase sigma factor
EXP_CDxSM3485_1_573_s_PSO-60-41	SM3485	CDR1422		RNA polymerase sigma factor
EXP_CDxSM3485_1_573_s_PSO-60-485	SM3485	CDR1422		RNA polymerase sigma factor
EXP_CDxSM3486_1_573_s_PSO-60-0004	SM3486	CDR1423		phage protein
EXP_CDxSM3486_1_573_s_PSO-60-0512	SM3486	CDR1423		phage protein
EXP_CDxSM3487_1_1959_s_PSO-60-0184	SM3487	CDR1424		phage DNA polymerase
EXP_CDxSM3487_1_1959_s_PSO-60-0964	SM3487	CDR1424		phage DNA polymerase
EXP_CDxSM3487_1_1959_s_PSO-60-1480	SM3487	CDR1424		phage DNA polymerase
EXP_CDxSM3488_1_1761_s_PSO-60-0048	SM3488	CDR1425		phage protein
EXP_CDxSM3488_1_1761_s_PSO-60-0918	SM3488	CDR1425		phage protein
EXP_CDxSM3488_1_1761_s_PSO-60-1330	SM3488	CDR1425		phage protein
EXP_quebecxuniquex0001_1_684_s_PSO-60-0354	CDQ0001	CDR0862		ABC transporter 1020481:1021164 forward
EXP_quebecxuniquex0002_1_2331_s_PSO-60-0426	CDQ0002	CDR0863		ABC transporter protein 1021161:1023491 forward
EXP_quebecxuniquex0003c_1_708_s_PSO-60-0342	CDQ0003	CDR1416		hypothetical protein 1063030:1063737
EXP_quebecxuniquex0003c_1_708_s_PSO-60-210	CDQ0003	CDR1416		hypothetical protein 1063030:1063737
EXP_quebecxuniquex0003c_1_708_s_PSO-60-225	CDQ0003	CDR1416		hypothetical protein 1063030:1063737
EXP_quebecxuniquex0003c_1_708_s_PSO-60-576	CDQ0003	CDR1416		hypothetical protein 1063030:1063737
EXP_quebecxuniquex0004c_1_870_s_PSO-60-0340	CDQ0004	CDR1417		putative HipA 1063750:1064619 reverse
EXP_quebecxuniquex0004c_1_870_s_PSO-60-0798	CDQ0004	CDR1417		putative HipA 1063750:1064619 reverse
EXP_quebecxuniquex0004c_1_870_s_PSO-60-233	CDQ0004	CDR1417		putative HipA 1063750:1064619 reverse
EXP_quebecxuniquex0004c_1_870_s_PSO-60-414	CDQ0004	CDR1417		putative HipA 1063750:1064619 reverse
EXP_quebecxuniquex0004c_1_870_s_PSO-60-750	CDQ0004	CDR1417		putative HipA 1063750:1064619 reverse
EXP_quebecxuniquex0006c_1_1068_s_PSO-60-0486	CDQ0006	CDR0961		hypothetical protein 1194063:1195130 reverse
EXP_quebecxuniquex0006c_1_1068_s_PSO-60-0844	CDQ0006	CDR0961		hypothetical protein 1194063:1195130 reverse
EXP_quebecxuniquex0007c_1_1197_s_PSO-60-0088	CDQ0007	CDR0962		hypothetical protein 1195245:1196442 reverse
EXP_quebecxuniquex0007c_1_1197_s_PSO-60-0494	CDQ0007	CDR0962		hypothetical protein 1195245:1196442 reverse
EXP_quebecxuniquex0007c_1_1197_s_PSO-60-0886	CDQ0007	CDR0962		hypothetical protein 1195245:1196442 reverse
EXP_quebecxuniquex0008c_1_1407_s_PSO-60-0298	CDQ0008	CDR0963		alginate O-acetylation protein algI
EXP_quebecxuniquex0008c_1_1407_s_PSO-60-0650	CDQ0008	CDR0963		alginate O-acetylation protein algI
EXP_quebecxuniquex0008c_1_1407_s_PSO-60-1022	CDQ0008	CDR0963		alginate O-acetylation protein algI
EXP_quebecxuniquex0011c_1_762_s_PSO-60-0004	CDQ0011	CDR1278		AraC family transcriptional regulator
EXP_quebecxuniquex0011c_1_762_s_PSO-60-0294	CDQ0011	CDR1278		AraC family transcriptional regulator
EXP_quebecxuniquex0011c_1_762_s_PSO-60-0602	CDQ0011	CDR1278		AraC family transcriptional regulator
EXP_quebecxuniquex0012c_1_825_s_PSO-60-26	CDQ0012	CDR2299		hypothetical protein 2607364:2608188 reverse
EXP_quebecxuniquex0013c_1_825_s_PSO-60-26	CDQ0013	CDR2709		putative transposase 3114445:3115269 reverse
EXP_quebecxuniquex0014c_1_1293_s_PSO-60-0282	CDQ0014	CDR2990		hypothetical protein 3476072:3477364 reverse
EXP_quebecxuniquex0014c_1_1293_s_PSO-60-0700	CDQ0014	CDR2990		hypothetical protein 3476072:3477364 reverse
EXP_quebecxuniquex0014c_1_1293_s_PSO-60-0958	CDQ0014	CDR2990		hypothetical protein 3476072:3477364 reverse
EXP_quebecxuniquex0015c_1_384_s_PSO-60-0174	CDQ0015	CDR2991		no significant hits 3477364:3477747 reverse
EXP_quebecxuniquex0015c_1_384_s_PSO-60-125	CDQ0015	CDR2991		no significant hits 3477364:3477747 reverse
EXP_quebecxuniquex0015c_1_384_s_PSO-60-245	CDQ0015	CDR2991		no significant hits 3477364:3477747 reverse
EXP_quebecxuniquex0016c_1_678_s_PSO-60-0086	CDQ0016	CDR2991		no significant hits 3477888:3478565 reverse
EXP_quebecxuniquex0016c_1_678_s_PSO-60-303	CDQ0016	CDR2991		no significant hits 3477888:3478565 reverse
EXP_quebecxuniquex0016c_1_678_s_PSO-60-39	CDQ0016	CDR2991		no significant hits 3477888:3478565 reverse
EXP_quebecxuniquex0016c_1_678_s_PSO-60-571	CDQ0016	CDR2991		no significant hits 3477888:3478565 reverse
EXP_quebecxuniquex0017c_1_1845_s_PSO-60-0330	CDQ0017	CDR2992		fragmented IS4 transposase 3479518:3481361 reverse
EXP_quebecxuniquex0017c_1_1845_s_PSO-60-1060	CDQ0017	CDR2992		fragmented IS4 transposase 3479518:3481361 reverse
EXP_quebecxuniquex0017c_1_1845_s_PSO-60-1438	CDQ0017	CDR2992		fragmented IS4 transposase 3479518:3481361 reverse
EXP_quebecxuniquex0018c_1_1986_s_PSO-60-0862	CDQ0018	CDR2994		hypothetical protein 3482630:3484615 reverse
EXP_quebecxuniquex0018c_1_1986_s_PSO-60-1802	CDQ0018	CDR2994		hypothetical protein 3482630:3484615 reverse
EXP_quebecxuniquex0019c_1_504_s_PSO-60-0236	CDQ0019	CDR3025		putative acetyltransferase
EXP_quebecxuniquex0019c_1_504_s_PSO-60-0404	CDQ0019	CDR3025		putative acetyltransferase
EXP_quebecxuniquex0019c_1_504_s_PSO-60-190	CDQ0019	CDR3025		putative acetyltransferase
EXP_quebecxuniquex0019c_1_504_s_PSO-60-235	CDQ0019	CDR3025		putative acetyltransferase
EXP_quebecxuniquex0024_1_420_s_PSO-60-0014	CDQ0024	CDR3454-5		hypothetical protein 4012691:4013110 forward
EXP_quebecxuniquex0024_1_420_s_PSO-60-0160	CDQ0024	CDR3454-5		hypothetical protein 4012691:4013110 forward
EXP_quebecxuniquex0024_1_420_s_PSO-60-0338	CDQ0024	CDR3454-5		hypothetical protein 4012691:4013110 forward
EXP_quebecxuniquex0025_1_459_s_PSO-60-0058	CDQ0025	CDR3455		Glyoxalase
EXP_quebecxuniquex0025_1_459_s_PSO-60-0169	CDQ0025	CDR3455		Glyoxalase
EXP_quebecxuniquex0025_1_459_s_PSO-60-0338	CDQ0025	CDR3455		Glyoxalase
EXP_quebecxuniquex0026_1_543_s_PSO-60-0002	CDQ0026	CDR3456		Hypothetical protein 4013700:4014242
EXP_quebecxuniquex0026_1_543_s_PSO-60-0226	CDQ0026	CDR3456		Hypothetical protein 4013700:4014242
EXP_quebecxuniquex0028_1_858_s_PSO-60-0036	CDQ0028	CDR3468		hypothetical protein 4027514:4028371 forward
EXP_quebecxuniquex0028_1_858_s_PSO-60-0328	CDQ0028	CDR3468		hypothetical protein 4027514:4028371 forward
EXP_quebecxuniquex0028_1_858_s_PSO-60-0778	CDQ0028	CDR3468		hypothetical protein 4027514:4028371 forward
EXP_quebecxuniquex0029_1_588_s_PSO-60-0008	CDQ0029	CDR3469		Transcriptional regulator, TetR
EXP_quebecxuniquex0029_1_588_s_PSO-60-0500	CDQ0029	CDR3469		Transcriptional regulator, TetR
EXP_quebecxuniquex0030_1_846_s_PSO-60-0758	CDQ0030	CDR3470		ABC transporter 4029134:4029979
EXP_quebecxuniquex0031_1_684_s_PSO-60-0086	CDQ0031	CDR3471		Putative ABC transporter 4029976:4030659
EXP_quebecxuniquex0031_1_684_s_PSO-60-0552	CDQ0031	CDR3471		Putative ABC transporter 4029976:4030659
EXP_quebecxuniquex0032_1_699_s_PSO-60-0018	CDQ0032	CDR3472		Putative ABC transporter 4030656:4031354
EXP_quebecxuniquex0032_1_699_s_PSO-60-0273	CDQ0032	CDR3472		Putative ABC transporter 4030656:4031354
EXP_quebecxuniquex0032_1_699_s_PSO-60-0550	CDQ0032	CDR3472		Putative ABC transporter 4030656:4031354
EXP_quebecxuniquex0033_1_912_s_PSO-60-0002	CDQ0033	CDR3473		Cation efflux protein
EXP_quebecxuniquex0033_1_912_s_PSO-60-0450	CDQ0033	CDR3473		Cation efflux protein

## Sheet: 027 absent 003
EXP_CDxSM0050_1_831_s_PSO-60-0112	SM0050	CDR0043		thymidylate synthase A 64984:65815 forward
EXP_CDxSM0050_1_831_s_PSO-60-0452	SM0050	CDR0043		thymidylate synthase A 64984:65815 forward
EXP_CDxSM0050_1_831_s_PSO-60-0644	SM0050	CDR0044		thymidylate synthase A 64984:65815 forward
EXP_CDxSM0051_1_495_s_PSO-60-0412	SM0051	CDR0045		dihydrofolate reductase 65828:66322 forward
EXP_CDxSM0051_1_495_s_PSO-60-133	SM0051	CDR0045		dihydrofolate reductase 65828:66322 forward
EXP_CDxSM0051_1_495_s_PSO-60-273	SM0051	CDR0045		dihydrofolate reductase 65828:66322 forward
EXP_CDxSM0052_1_1377_s_PSO-60-0500	SM0052	CDR0046		conserved hypothetical protein 66349:67725 forward
EXP_CDxSM0053_1_1101_s_PSO-60-0408	SM0053	CDR0047		putative thiamine biosynthesis protein 67701:68800 forward
EXP_CDxSM0053_1_1101_s_PSO-60-0814	SM0053	CDR0047		putative thiamine biosynthesis protein 67701:68800 forward
EXP_CDxSM0301_1_645_s_PSO-60-0306	SM0301	CDR0309		putative nitroreductase 340377:341021 reverse
EXP_CDxSM0301_1_645_s_PSO-60-0510	SM0301	CDR0309		putative nitroreductase 340377:341021 reverse
EXP_CDxSM0302_1_615_s_PSO-60-0248	SM0302	CDR0310		TetR-family transcriptional regulator
EXP_CDxSM0302_1_615_s_PSO-60-0490	SM0302	CDR0310		TetR-family transcriptional regulator
EXP_CDxSM0360_1_1134_s_PSO-60-0052	SM0360	CDR3459		conjugative transposon protein 423849:424982 reverse
EXP_CDxSM0360_1_1134_s_PSO-60-0548	SM0360	CDR3459		conjugative transposon protein 423849:424982 reverse
EXP_CDxSM0455_1_648_s_PSO-60-0004	SM0455	CDR0438		two-component response regulator
EXP_CDxSM0455_1_648_s_PSO-60-0524	SM0455	CDR0438		two-component response regulator
EXP_CDxSM0455_1_648_s_PSO-60-170	SM0455	CDR0438		two-component response regulator
EXP_CDxSM0455_1_648_s_PSO-60-259	SM0455	CDR0438		two-component response regulator
EXP_CDxSM0518_1_306_s_PSO-60-1	SM0518	CDR0501		hypothetical protein 621778:622083 reverse
EXP_CDxSM0518_1_306_s_PSO-60-144	SM0518	CDR0501		hypothetical protein 621778:622083 reverse
EXP_CDxSM0519_1_639_s_PSO-60-0068	SM0519	CDR0502		putative membrane protein 622076:622714 reverse
EXP_CDxSM0519_1_639_s_PSO-60-0256	SM0519	CDR0502		putative membrane protein 622076:622714 reverse
EXP_CDxSM0520_1_321_s_PSO-60-0160	SM0520	CDR0502-3		PadR-family transcriptional regulator
EXP_CDxSM0723_1_480_s_PSO-60-0204	SM0723	CDR0710		hypothetical protein 891805:892284 forward
EXP_CDxSM0843_1_480_s_PSO-60-0016	SM0843	CDR1427		phage protein 1021600:1022079 forward
EXP_CDxSM0845_1_975_s_PSO-60-0738	SM0845	CDR1429		hypothetical protein 1023107:1024081 forward
EXP_CDxSM0846_1_510_s_PSO-60-0002	SM0846	CDR1430		putative membrane protein 1024102:1024611 forward
EXP_CDxSM0846_1_510_s_PSO-60-371	SM0846	CDR1430		putative membrane protein 1024102:1024611 forward
EXP_CDxSM0846_1_510_s_PSO-60-87	SM0846	CDR1430		putative membrane protein 1024102:1024611 forward
EXP_CDxSM0863_1_828_s_PSO-60-0438	SM0863	CDR1443		phage protein 1036481:1037308 forward
EXP_CDxSM0863_1_828_s_PSO-60-0632	SM0863	CDR1443		phage protein 1036481:1037308 forward
EXP_CDxSM0868_1_528_s_PSO-60-0026	SM0868	CDR1447		phage protein 1041697:1042224 forward
EXP_CDxSM0868_1_528_s_PSO-60-0260	SM0868	CDR1447		phage protein 1041697:1042224 forward
EXP_CDxSM0869_1_198_s_PSO-60-0108	SM0869	CDR1448		phage protein 1042362:1042559 forward
EXP_CDxSM0870_1_288_s_PSO-60-0172	SM0870	CDR1448		phage protein 1042639:1042926 forward
EXP_CDxSM0871_1_2373_s_PSO-60-0610	SM0871	CDR1449		phage protein 1043197:1045569 forward
EXP_CDxSM0871_1_2373_s_PSO-60-1662	SM0871	CDR1449		phage protein 1043197:1045569 forward
EXP_CDxSM0874_1_183_s_PSO-60-0024	SM0874	CDR1456		phage protein 1051608:1051790 forward
EXP_CDxSM0875_1_1527_s_PSO-60-0102	SM0875	CDR1457		phage protein 1051807:1053333 forward
EXP_CDxSM0875_1_1527_s_PSO-60-0584	SM0875	CDR1457		phage protein 1051807:1053333 forward
EXP_CDxSM0878_1_567_s_PSO-60-313	SM0878	CDR1460		phage protein 1053858:1054424 forward
EXP_CDxSM0880_1_864_s_PSO-60-288	SM0880	CDR1462		phage protein 1055268:1056131 forward
EXP_CDxSM0882_1_2343_s_PSO-60-0262	SM0882	CDR1464		Cwp66-like cell surface protein
EXP_CDxSM0882_1_2343_s_PSO-60-0828	SM0882	CDR1464		Cwp66-like cell surface protein
EXP_CDxSM0882_1_2343_s_PSO-60-2160	SM0882	CDR1464		Cwp66-like cell surface protein
EXP_CDxSM0906_1_684_s_PSO-60-525	SM0906	CDR0860		two-component response regulator
EXP_CDxSM0907_1_1074_s_PSO-60-0398	SM0907	CDR0861		two-component sensor kinase
EXP_CDxSM1123_1_570_s_PSO-60-0278	SM1123	CDR1078		hypothetical protein 1349857:1350426 reverse
EXP_CDxSM1123_1_570_s_PSO-60-0476	SM1123	CDR1078		hypothetical protein 1349857:1350426 reverse
EXP_CDxSM1123_1_570_s_PSO-60-220	SM1123	CDR1078		hypothetical protein 1349857:1350426 reverse
EXP_CDxSM1317_1_948_s_PSO-60-1	SM1317	CDR1277		putative hydrolase 1566520:1567467 reverse
EXP_CDxSM1362_1_369_s_PSO-60-0002	SM1362	CDR1324		putative protease 1619903:1620271 forward
EXP_CDxSM1362_1_369_s_PSO-60-0252	SM1362	CDR1324		putative protease 1619903:1620271 forward
EXP_CDxSM1861_1_777_s_PSO-60-249	SM1861	CDR1924		carbon-carbon lyase
EXP_CDxSM2030_1_2301_s_PSO-60-2044	SM2030	CDR2092		putative lipoprotein 2383622:2385922 reverse
EXP_CDxSM2122_1_1209_s_PSO-60-0166	SM2122	CDR2183		putative beta-lactamase inducer 2503771:2504980 forward
EXP_CDxSM2122_1_1209_s_PSO-60-0478	SM2122	CDR2183		putative beta-lactamase inducer 2503771:2504980 forward
EXP_CDxSM2122_1_1209_s_PSO-60-0914	SM2122	CDR2183		putative beta-lactamase inducer 2503771:2504980 forward
EXP_CDxSM2679_1_2076_s_PSO-60-0278	SM2679	CDR2757		ABC transporter, permease protein
EXP_CDxSM2679_1_2076_s_PSO-60-1082	SM2679	CDR2757		ABC transporter, permease protein
EXP_CDxSM2680_1_747_s_PSO-60-0108	SM2680	CDR2758		ABC transporter, ATP-binding protein
EXP_CDxSM2680_1_747_s_PSO-60-0320	SM2680	CDR2758		ABC transporter, ATP-binding protein
EXP_CDxSM2681_1_219_s_PSO-60-0078	SM2681	CDR2759		hypothetical protein 3209843:3210061 reverse
EXP_CDxSM2682_1_1023_s_PSO-60-0106	SM2682	CDR2760		two-component sensor kinase
EXP_CDxSM2682_1_1023_s_PSO-60-0454	SM2682	CDR2760		two-component sensor kinase
EXP_CDxSM2683_1_636_s_PSO-60-0022	SM2683	CDR2761		two-component response regulator
EXP_CDxSM2683_1_636_s_PSO-60-0512	SM2683	CDR2761		two-component response regulator
EXP_CDxSM2875_1_1521_s_PSO-60-0002	SM2875	CDR2959		recombinase
EXP_CDxSM2875_1_1521_s_PSO-60-0906	SM2875	CDR2959		recombinase
EXP_CDxSM2876_1_150_s_PSO-60-0002	SM2876	CDR2959-60		hypothetical protein 3459806:3459955 reverse
EXP_CDxSM2879_1_210_s_PSO-60-0006	SM2879	CDR2959-60		hypothetical protein 3460510:3460719 reverse
EXP_CDxSM2880_1_1071_s_PSO-60-0216	SM2880	CDR2960		conjugative transposon protein
EXP_CDxSM2880_1_1071_s_PSO-60-0860	SM2880	CDR2960		conjugative transposon protein
EXP_CDxSM2881_1_636_s_PSO-60-0050	SM2881	CDR2961		putative membrane protein 3462300:3462935 reverse
EXP_CDxSM2881_1_636_s_PSO-60-0260	SM2881	CDR2961		putative membrane protein 3462300:3462935 reverse
EXP_CDxSM2882_1_357_s_PSO-60-0200	SM2882	CDR2961/2		conserved hypothetical protein 3462963:3463319 reverse
EXP_CDxSM2883_1_1884_s_PSO-60-0094	SM2883	CDR2962		NADH oxidase
EXP_CDxSM2885_1_558_s_PSO-60-0020	SM2885	CDR2964		transcriptional regulator
EXP_CDxSM2885_1_558_s_PSO-60-0240	SM2885	CDR2964		transcriptional regulator
EXP_CDxSM2896_1_1695_s_PSO-60-1294	SM2896	CDR2980		ABC transporter permease protein
EXP_CDxSM2897_1_993_s_PSO-60-0402	SM2897	CDR2981		ABC transporter, ATP-binding protein
EXP_CDxSM2897_1_993_s_PSO-60-0772	SM2897	CDR2981		ABC transporter, ATP-binding protein
EXP_CDxSM2898_1_849_s_PSO-60-0060	SM2898	CDR2982		conserved hypothetical protein 3492377:3493233 reverse
EXP_CDxSM2898_1_849_s_PSO-60-0323	SM2898	CDR2982		conserved hypothetical protein 3492377:3493233 reverse
EXP_CDxSM2898_1_849_s_PSO-60-0652	SM2898	CDR2982		conserved hypothetical protein 3492377:3493233 reverse
EXP_CDxSM2899_1_1044_s_PSO-60-0568	SM2899	CDR2983		ABC transporter, substrate-binding protein
EXP_CDxSM2899_1_1044_s_PSO-60-0796	SM2899	CDR2983		ABC transporter, substrate-binding protein
EXP_CDxSM2904_1_198_s_PSO-60-0134	SM2904	CDR2985-6		hypothetical protein 3498994:3499191 reverse
EXP_CDxSM2905_1_4311_s_PSO-60-1060	SM2905	CDR2986		conserved hypothetical protein 3499305:3503615 reverse
EXP_CDxSM2905_1_4311_s_PSO-60-3590	SM2905	CDR2986		conserved hypothetical protein 3499305:3503615 reverse
EXP_CDxSM2906_1_729_s_PSO-60-0098	SM2906	CDR2987		conserved hypothetical protein 3503647:3504375 reverse
EXP_CDxSM2906_1_729_s_PSO-60-0290	SM2906	CDR2987		conserved hypothetical protein 3503647:3504375 reverse
EXP_CDxSM2906_1_729_s_PSO-60-207	SM2906	CDR2987		conserved hypothetical protein 3503647:3504375 reverse
EXP_CDxSM2906_1_729_s_PSO-60-280	SM2906	CDR2987		conserved hypothetical protein 3503647:3504375 reverse
EXP_CDxSM2906_1_729_s_PSO-60-506	SM2906	CDR2987		conserved hypothetical protein 3503647:3504375 reverse
EXP_CDxSM2907_1_1614_s_PSO-60-0158	SM2907	CDR2988		conserved hypothetical protein 3504393:3506006
EXP_CDxSM2907_1_1614_s_PSO-60-1168	SM2907	CDR2988		conserved hypothetical protein 3504393:3506006
EXP_CDxSM2908_1_1011_s_PSO-60-0014	SM2908	CDR2989		conserved hypothetical protein 3506012:3507022 reverse
EXP_CDxSM2908_1_1011_s_PSO-60-0482	SM2908	CDR2989		conserved hypothetical protein 3506012:3507022 reverse
EXP_CDxSM2908_1_1011_s_PSO-60-0832	SM2908	CDR2989		conserved hypothetical protein 3506012:3507022 reverse
EXP_CDxSM2911_1_564_s_PSO-60-0450	SM2911	CDR2989-90		transposase
EXP_CDxSM2911_1_564_s_PSO-60-279	SM2911	CDR2989-90		transposase
EXP_CDxSM2928_1_375_s_PSO-60-0142	SM2928	CDR3009-10		putative transposase
EXP_CDxSM2928_1_375_s_PSO-60-155	SM2928	CDR3009-10		putative transposase
EXP_CDxSM2928_1_375_s_PSO-60-161	SM2928	CDR3009-10		putative transposase
EXP_CDxSM2929_1_903_s_PSO-60-0364	SM2929	CDR3010		phage protein
EXP_CDxSM2929_1_903_s_PSO-60-0732	SM2929	CDR3010		phage protein
EXP_CDxSM2943_1_198_s_PSO-60-1	SM2943	CDR3025		conserved hypothetical protein
EXP_CDxSM3133_1_273_s_PSO-60-0048	SM3133	CDR3467		ABC transporter protein 1021161:1023491 forward
EXP_CDxSM3134_1_1005_s_PSO-60-0016	SM3134	CDR3466		hypothetical protein 1063030:1063737
EXP_CDxSM3135_1_2133_s_PSO-60-0974	SM3135	CDR3465		hypothetical protein 1063030:1063737
EXP_CDxSM3138_1_501_s_PSO-60-0006	SM3138	CDR3463		Clostridium phage hydrolase 1104853:1105605
EXP_CDxSM3138_1_501_s_PSO-60-0190	SM3138	CDR3463		putative HipA 1063750:1064619 reverse
EXP_CDxSM3138_1_501_s_PSO-60-0398	SM3138	CDR3463		putative HipA 1063750:1064619 reverse
EXP_CDxSM3139_1_495_s_PSO-60-0004	SM3139	CDR3462		hypothetical protein 1194063:1195130 reverse
EXP_CDxSM3139_1_495_s_PSO-60-0248	SM3139	CDR3462		Clostridium phage hydrolase 1104853:1105605
EXP_CDxSM3139_1_495_s_PSO-60-0420	SM3139	CDR3462		Clostridium phage hydrolase 1104853:1105605
EXP_CDxSM3455_1_1254_s_PSO-60-0182	SM3455	CDR3278		hypothetical protein 3476072:3477364 reverse
EXP_CDxSM3455_1_1254_s_PSO-60-0486	SM3455	CDR3278		hypothetical protein 3476072:3477364 reverse
EXP_CDxSM3455_1_1254_s_PSO-60-1152	SM3455	CDR3278		putative transposase 3114445:3115269 reverse
EXP_CDxSM3457_1_576_s_PSO-60-0012	SM3457	CDR3280		no significant hits 3477364:3477747 reverse
EXP_CDxSM3457_1_576_s_PSO-60-0230	SM3457	CDR3280		no significant hits 3477364:3477747 reverse
EXP_CDxSM3457_1_576_s_PSO-60-0486	SM3457	CDR3280		hypothetical protein 3476072:3477364 reverse
EXP_CDxSM3459_1_558_s_PSO-60-0046	SM3459	CDR3281		no significant hits 3477888:3478565 reverse
EXP_CDxSM3459_1_558_s_PSO-60-0222	SM3459	CDR3281		no significant hits 3477888:3478565 reverse
EXP_CDxSM3459_1_558_s_PSO-60-0498	SM3459	CDR3281		no significant hits 3477364:3477747 reverse
EXP_CDxSM3460_1_1734_s_PSO-60-0094	SM3460	CDR3283		fragmented IS4 transposase 3479518:3481361 reverse
EXP_CDxSM3460_1_1734_s_PSO-60-0882	SM3460	CDR3283		no significant hits 3477888:3478565 reverse
EXP_CDxSM3463_1_444_s_PSO-60-0332	SM3463	CDR3285		putative acetyltransferase
EXP_CDxSM3464_1_444_s_PSO-60-0020	SM3464	CDR3286		putative sensor histidine kinase
EXP_CDxSM3464_1_444_s_PSO-60-0188	SM3464	CDR3286		putative ABC transporter, lantibiotic associated
EXP_CDxSM3464_1_444_s_PSO-60-0336	SM3464	CDR3286		putative ABC transporter
EXP_CDxSM3465_1_318_s_PSO-60-0096	SM3465	CDR3286-7		putative salavaricin two-component response regulator
EXP_CDxSM3465_1_318_s_PSO-60-96	SM3465	CDR3286-7		putative salavaricin two-component response regulator
EXP_CDxSM3466_1_702_s_PSO-60-0630	SM3466	CDR3287		putative salavaricin two-component response regulator
EXP_CDxSM3466_1_702_s_PSO-60-373	SM3466	CDR3287		hypothetical protein 4012691:4013110 forward
EXP_CDxSM3466_1_702_s_PSO-60-629	SM3466	CDR3287		hypothetical protein 4012691:4013110 forward
EXP_CDxSM3466_1_702_s_PSO-60-70	SM3466	CDR3287		hypothetical protein 4012691:4013110 forward
EXP_CDxSM3467_1_543_s_PSO-60-0058	SM3467	CDR3288		Glyoxalase
EXP_CDxSM3467_1_543_s_PSO-60-0234	SM3467	CDR3288		Glyoxalase
EXP_CDxSM3467_1_543_s_PSO-60-301	SM3467	CDR3288		Glyoxalase
EXP_CDxSM3468_1_612_s_PSO-60-0012	SM3468	CDR3289		hypothetical protein 4027514:4028371 forward
EXP_CDxSM3468_1_612_s_PSO-60-0306	SM3468	CDR3289		Hypothetical protein 4013700:4014242
EXP_CDxSM3468_1_612_s_PSO-60-0546	SM3468	CDR3289		Hypothetical protein 4013700:4014242
EXP_CDxSM3484_1_336_s_PSO-60-0048	SM3484	CDR1421-2		putative phage protein
EXP_CDxSM3485_1_573_s_PSO-60-255	SM3485	CDR1422		RNA polymerase sigma factor
EXP_CDxSM3485_1_573_s_PSO-60-41	SM3485	CDR1422		RNA polymerase sigma factor
EXP_CDxSM3486_1_573_s_PSO-60-0512	SM3486	CDR1423		phage protein
EXP_CDxSM3487_1_1959_s_PSO-60-1480	SM3487	CDR1424		phage DNA polymerase
EXP_quebecxuniquex0001_1_684_s_PSO-60-0354	CDQ0001	CDR0862		ABC transporter 1020481:1021164 forward
EXP_quebecxuniquex0002_1_2331_s_PSO-60-0426	CDQ0002	CDR0863		ABC transporter protein 1021161:1023491 forward
EXP_quebecxuniquex0003c_1_708_s_PSO-60-210	CDQ0003	CDR1416		hypothetical protein 1063030:1063737
EXP_quebecxuniquex0003c_1_708_s_PSO-60-225	CDQ0003	CDR1416		hypothetical protein 1063030:1063737
EXP_quebecxuniquex0003c_1_708_s_PSO-60-576	CDQ0003	CDR1416		hypothetical protein 1063030:1063737
EXP_quebecxuniquex0004c_1_870_s_PSO-60-0340	CDQ0004	CDR1417		putative HipA 1063750:1064619 reverse
EXP_quebecxuniquex0004c_1_870_s_PSO-60-0798	CDQ0004	CDR1417		putative HipA 1063750:1064619 reverse
EXP_quebecxuniquex0004c_1_870_s_PSO-60-233	CDQ0004	CDR1417		putative HipA 1063750:1064619 reverse
EXP_quebecxuniquex0004c_1_870_s_PSO-60-414	CDQ0004	CDR1417		putative HipA 1063750:1064619 reverse
EXP_quebecxuniquex0004c_1_870_s_PSO-60-750	CDQ0004	CDR1417		putative HipA 1063750:1064619 reverse
EXP_quebecxuniquex0006c_1_1068_s_PSO-60-0844	CDQ0006	CDR0961		hypothetical protein 1194063:1195130 reverse
EXP_quebecxuniquex0007c_1_1197_s_PSO-60-0494	CDQ0007	CDR0962		hypothetical protein 1195245:1196442 reverse
EXP_quebecxuniquex0007c_1_1197_s_PSO-60-0886	CDQ0007	CDR0962		hypothetical protein 1195245:1196442 reverse
EXP_quebecxuniquex0008c_1_1407_s_PSO-60-0298	CDQ0008	CDR0963		alginate O-acetylation protein algI
EXP_quebecxuniquex0008c_1_1407_s_PSO-60-0650	CDQ0008	CDR0963		alginate O-acetylation protein algI
EXP_quebecxuniquex0008c_1_1407_s_PSO-60-1022	CDQ0008	CDR0963		alginate O-acetylation protein algI
EXP_quebecxuniquex0010_1_354_s_PSO-60-1	CDQ0010	CDR0382		fragment of integrase 1518092:1518445
EXP_quebecxuniquex0011c_1_762_s_PSO-60-0004	CDQ0011	CDR1278		AraC family transcriptional regulator
EXP_quebecxuniquex0011c_1_762_s_PSO-60-0294	CDQ0011	CDR1278		AraC family transcriptional regulator
EXP_quebecxuniquex0011c_1_762_s_PSO-60-0602	CDQ0011	CDR1278		AraC family transcriptional regulator
EXP_quebecxuniquex0012c_1_825_s_PSO-60-26	CDQ0012	CDR2299		hypothetical protein 2607364:2608188 reverse
EXP_quebecxuniquex0014c_1_1293_s_PSO-60-0282	CDQ0014	CDR2990		hypothetical protein 3476072:3477364 reverse
EXP_quebecxuniquex0014c_1_1293_s_PSO-60-0700	CDQ0014	CDR2990		hypothetical protein 3476072:3477364 reverse
EXP_quebecxuniquex0015c_1_384_s_PSO-60-0174	CDQ0015	CDR2991		no significant hits 3477364:3477747 reverse
EXP_quebecxuniquex0015c_1_384_s_PSO-60-125	CDQ0015	CDR2991		no significant hits 3477364:3477747 reverse
EXP_quebecxuniquex0015c_1_384_s_PSO-60-245	CDQ0015	CDR2991		no significant hits 3477364:3477747 reverse
EXP_quebecxuniquex0016c_1_678_s_PSO-60-303	CDQ0016	CDR2991		no significant hits 3477888:3478565 reverse
EXP_quebecxuniquex0016c_1_678_s_PSO-60-39	CDQ0016	CDR2991		no significant hits 3477888:3478565 reverse
EXP_quebecxuniquex0017c_1_1845_s_PSO-60-1438	CDQ0017	CDR2992		fragmented IS4 transposase 3479518:3481361 reverse
EXP_quebecxuniquex0019c_1_504_s_PSO-60-0236	CDQ0019	CDR3025		putative acetyltransferase
EXP_quebecxuniquex0019c_1_504_s_PSO-60-0404	CDQ0019	CDR3025		putative acetyltransferase
EXP_quebecxuniquex0019c_1_504_s_PSO-60-190	CDQ0019	CDR3025		putative acetyltransferase
EXP_quebecxuniquex0019c_1_504_s_PSO-60-235	CDQ0019	CDR3025		putative acetyltransferase
EXP_quebecxuniquex0020_1_750_s_PSO-60-0376	CDQ0020	CDR3049		putative ABC transporter
EXP_quebecxuniquex0020_1_750_s_PSO-60-376	CDQ0020	CDR3049		putative ABC transporter
EXP_quebecxuniquex0021_1_2028_s_PSO-60-1967	CDQ0021	CDR3050		putative ABC transporter, lantibiotic associated
EXP_quebecxuniquex0023_1_585_s_PSO-60-0232	CDQ0023	CDR3052		putative salavaricin two-component response regulator
EXP_quebecxuniquex0023_1_585_s_PSO-60-0476	CDQ0023	CDR3052		putative salavaricin two-component response regulator

## Sheet: 027 absent ECDC 012
EXP_quebecxuniquex0004c_1_870_s_PSO-60-233	CDQ0004	CDR1417		putative HipA 1063750:1064619 reverse	40864
EXP_CDxSM2928_1_375_s_PSO-60-161	SM2928	CDR3009-10		putative transposase	40645
EXP_CDxSM3484_1_336_s_PSO-60-0048	SM3484	CDR1421-2		putative phage protein	40816
EXP_CDxSM0842_1_1374_s_PSO-60-1250	SM0842	CDR1426		phage protein 1020074:1021446 forward	40381
EXP_quebecxuniquex0004c_1_870_s_PSO-60-750	CDQ0004	CDR1417		putative HipA 1063750:1064619 reverse	40866
EXP_CDxSM3463_1_444_s_PSO-60-0162	SM3463	CDR3285		putative acetyltransferase	40767
EXP_CDxSM2906_1_729_s_PSO-60-280	SM2906	CDR2987		conserved hypothetical protein 3503647:3504375 reverse	40608
EXP_CDxSM0050_1_831_s_PSO-60-0112	SM0050	CDR0043		thymidylate synthase A 64984:65815 forward	40247
EXP_CDxSM2896_1_1695_s_PSO-60-1294	SM2896	CDR2980		ABC transporter permease protein	40591
EXP_CDxSM3468_1_612_s_PSO-60-0306	SM3468	CDR3289		Hypothetical protein 4013700:4014242	40784
EXP_CDxSM2913_1_1125_s_PSO-60-0028	SM2913	CDR2996		conserved hypothetical protein	40625
EXP_CDxSM3483_1_1167_s_PSO-60-0878	SM3483	CDR1421		phage protein	40815
EXP_CDxSM2880_1_1071_s_PSO-60-0216	SM2880	CDR2960		conjugative transposon protein	40572
EXP_CDxSM0863_1_828_s_PSO-60-0632	SM0863	CDR1443		phage protein 1036481:1037308 forward	40398
EXP_CDxSM3108_1_768_s_PSO-60-101	SM3108	CDR3189		two-component response regulator	40706
EXP_CDxSM0619_1_687_s_PSO-60-0552	SM0619	CDR0601		putative membrane protein 754659:755345 forward	40352
EXP_CDxSM1452_1_984_s_PSO-60-0494	SM1452	CDR1415		integrase	40465
EXP_CDxSM0874_1_183_s_PSO-60-0024	SM0874	CDR1456		phage protein 1051608:1051790 forward	40415
EXP_CDxSM3107_1_1317_s_PSO-60-10	SM3107	CDR3188		two-component sensor kinase (accessory gene regulator C AgrC)	40689
EXP_CDxSM0619_1_687_s_PSO-60-0006	SM0619	CDR0601		putative membrane protein 754659:755345 forward	40350
EXP_quebecxuniquex0028_1_858_s_PSO-60-0328	CDQ0028	CDR3468		hypothetical protein 4027514:4028371 forward	40925
EXP_CDxSM2885_1_558_s_PSO-60-0440	SM2885	CDR2964		transcriptional regulator	40588
EXP_CDxSM2828_1_3336_s_PSO-60-2852	SM2828	CDR2909		Type I restriction-modification system R subunit	40549
EXP_quebecxuniquex0028_1_858_s_PSO-60-0778	CDQ0028	CDR3468		hypothetical protein 4027514:4028371 forward	40926
EXP_CDxSM1789_1_1203_s_PSO-60-0160	SM1789	CDR1850		putative aminotransferase 2090394:2091596 forward	40477

## Sheet: 027 absent ECDC 015
EXP_CDxSM0023c_1_532_s_PSO-60-0002	SM0023	CDR0200		LysR-family transcriptional regulator” 226433:226964 reverse	40244
EXP_CDxSM0023c_1_532_s_PSO-60-0226	SM0023	CDR0200		LysR-family transcriptional regulator” 226433:226964 reverse	40245
EXP_CDxSM0023c_1_532_s_PSO-60-0470	SM0023	CDR0200		LysR-family transcriptional regulator” 226433:226964 reverse	40246
EXP_CDxSM0050_1_831_s_PSO-60-0112	SM0050	CDR0043		thymidylate synthase A 64984:65815 forward	40247
EXP_CDxSM0050_1_831_s_PSO-60-0452	SM0050	CDR0043		thymidylate synthase A 64984:65815 forward	40248
EXP_CDxSM0050_1_831_s_PSO-60-0644	SM0050	CDR0044		thymidylate synthase A 64984:65815 forward	40249
EXP_CDxSM0051_1_495_s_PSO-60-0412	SM0051	CDR0045		dihydrofolate reductase 65828:66322 forward	40250
EXP_CDxSM0051_1_495_s_PSO-60-133	SM0051	CDR0045		dihydrofolate reductase 65828:66322 forward	40251
EXP_CDxSM0051_1_495_s_PSO-60-273	SM0051	CDR0045		dihydrofolate reductase 65828:66322 forward	40252
EXP_CDxSM0052_1_1377_s_PSO-60-0500	SM0052	CDR0046		conserved hypothetical protein 66349:67725 forward	40254
EXP_CDxSM0052_1_1377_s_PSO-60-1156	SM0052	CDR0046		conserved hypothetical protein 66349:67725 forward	40255
EXP_CDxSM0053_1_1101_s_PSO-60-0008	SM0053	CDR0047		putative thiamine biosynthesis protein 67701:68800 forward	40256
EXP_CDxSM0053_1_1101_s_PSO-60-0408	SM0053	CDR0047		putative thiamine biosynthesis protein 67701:68800 forward	40257
EXP_CDxSM0053_1_1101_s_PSO-60-0814	SM0053	CDR0047		putative thiamine biosynthesis protein 67701:68800 forward	40258
EXP_CDxSM0198_1_564_s_PSO-60-0002	SM0198	CDR0201		chromate transporter 227084:227647 forward	40259
EXP_CDxSM0198_1_564_s_PSO-60-0222	SM0198	CDR0201		chromate transporter 227084:227647 forward	40260
EXP_CDxSM0198_1_564_s_PSO-60-0446	SM0198	CDR0201		chromate transporter 227084:227647 forward	40261
EXP_CDxSM0220_1_873_s_PSO-60-0074	SM0220	CDR0223		#NAME?	40262
EXP_CDxSM0220_1_873_s_PSO-60-0356	SM0220	CDR0223		#NAME?	40263
EXP_CDxSM0220_1_873_s_PSO-60-0778	SM0220	CDR0223		#NAME?	40264
EXP_CDxSM0222_1_558_s_PSO-60-0244	SM0222	CDR0225		dTDP-6-deoxy-d-glucose-3,5 epimerase	40265
EXP_CDxSM0222_1_558_s_PSO-60-123	SM0222	CDR0225		dTDP-6-deoxy-d-glucose-3,5 epimerase	40266
EXP_CDxSM0222_1_558_s_PSO-60-350	SM0222	CDR0225		dTDP-6-deoxy-d-glucose-3,5 epimerase	40267
EXP_CDxSM0223_1_984_s_PSO-60-0506	SM0223	CDR227		dTDP-glucose 4,6-dehydratase	40269
EXP_CDxSM0223_1_984_s_PSO-60-0830	SM0223	CDR227		dTDP-glucose 4,6-dehydratase	40270
EXP_CDxSM0239_1_1878_s_PSO-60-0466	SM0239	CDR0242		glycosyl transferase	40271
EXP_CDxSM0239_1_1878_s_PSO-60-0722	SM0239	CDR0242		glycosyl transferase	40272
EXP_CDxSM0239_1_1878_s_PSO-60-1630	SM0239	CDR0242		glycosyl transferase	40273
EXP_CDxSM0240_1_2115_s_PSO-60-0358	SM0240	CDR0243		putative glycosyl transferase	40274
EXP_CDxSM0240_1_2115_s_PSO-60-0754	SM0240	CDR0243		putative glycosyl transferase	40275
EXP_CDxSM0240_1_2115_s_PSO-60-1758	SM0240	CDR0243		putative glycosyl transferase	40276
EXP_CDxSM0241_1_996_s_PSO-60-0072	SM0241	CDR0244		hypothetical protein 274280:275275	40277
EXP_CDxSM0241_1_996_s_PSO-60-0856	SM0241	CDR0244		hypothetical protein 274280:275275	40278
EXP_CDxSM0241_1_996_s_PSO-60-551	SM0241	CDR0244		hypothetical protein 274280:275275	40279
EXP_CDxSM0241_1_996_s_PSO-60-625	SM0241	CDR0244		hypothetical protein 274280:275275	40280
EXP_CDxSM0241_1_996_s_PSO-60-77	SM0241	CDR0244		hypothetical protein 274280:275275	40281
EXP_CDxSM0242_1_1233_s_PSO-60-0078	SM0242	CDR0245		putative phosphoribosylamine glycine ligase 275367:276599 forward	40282
EXP_CDxSM0242_1_1233_s_PSO-60-0920	SM0242	CDR0245		putative phosphoribosylamine glycine ligase 275367:276599 forward	40284
EXP_CDxSM0243_1_945_s_PSO-60-0104	SM0243	CDR0246		ornithine cyclodeaminase	40285
EXP_CDxSM0243_1_945_s_PSO-60-0355	SM0243	CDR0246		ornithine cyclodeaminase	40286
EXP_CDxSM0243_1_945_s_PSO-60-0764	SM0243	CDR0246		ornithine cyclodeaminase	40287
EXP_CDxSM0244_1_408_s_PSO-60-0188	SM0244	CDR0246/7		dTDP-6-deoxy-3,4-keto-hexulose isomerase	40288
EXP_CDxSM0244_1_408_s_PSO-60-12	SM0244	CDR0246/7		dTDP-6-deoxy-3,4-keto-hexulose isomerase	40289
EXP_CDxSM0245_1_1092_s_PSO-60-0054	SM0245	CDR0247		dTDP-6-deoxy-d-xylo-hex-3-ulose aminase	40290
EXP_CDxSM0245_1_1092_s_PSO-60-0438	SM0245	CDR0247		dTDP-6-deoxy-d-xylo-hex-3-ulose aminase	40291
EXP_CDxSM0245_1_1092_s_PSO-60-0962	SM0245	CDR0247		dTDP-6-deoxy-d-xylo-hex-3-ulose aminase	40292
EXP_CDxSM0301_1_645_s_PSO-60-0002	SM0301	CDR0309		putative nitroreductase 340377:341021 reverse	40293
EXP_CDxSM0301_1_645_s_PSO-60-0306	SM0301	CDR0309		putative nitroreductase 340377:341021 reverse	40294
EXP_CDxSM0301_1_645_s_PSO-60-0510	SM0301	CDR0309		putative nitroreductase 340377:341021 reverse	40295
EXP_CDxSM0302_1_615_s_PSO-60-0036	SM0302	CDR0310		TetR-family transcriptional regulator	40296
EXP_CDxSM0302_1_615_s_PSO-60-0248	SM0302	CDR0310		TetR-family transcriptional regulator	40297
EXP_CDxSM0302_1_615_s_PSO-60-0490	SM0302	CDR0310		TetR-family transcriptional regulator	40298
EXP_CDxSM0303_1_447_s_PSO-60-0016	SM0303	CDR310/1		acetyltransferase	40299
EXP_CDxSM0303_1_447_s_PSO-60-13	SM0303	CDR310/1		acetyltransferase	40301
EXP_CDxSM0303_1_447_s_PSO-60-239	SM0303	CDR310/1		acetyltransferase	40302
EXP_CDxSM0360_1_1134_s_PSO-60-0052	SM0360	CDR3459		conjugative transposon protein 423849:424982 reverse	40303
EXP_CDxSM0360_1_1134_s_PSO-60-0548	SM0360	CDR3459		conjugative transposon protein 423849:424982 reverse	40304
EXP_CDxSM0361_1_1353_s_PSO-60-1288	SM0361	CDR3458		conjugative transposon protein 425304:426656 reverse	40307
EXP_CDxSM0444_1_474_s_PSO-60-0048	SM0444	CDR0427		putative CDP-alcohol phosphatidyltransferase 527514:527987 reverse	40323
EXP_CDxSM0455_1_648_s_PSO-60-0004	SM0455	CDR0438		two-component response regulator	40326
EXP_CDxSM0455_1_648_s_PSO-60-0524	SM0455	CDR0438		two-component response regulator	40327
EXP_CDxSM0455_1_648_s_PSO-60-170	SM0455	CDR0438		two-component response regulator	40328
EXP_CDxSM0455_1_648_s_PSO-60-259	SM0455	CDR0438		two-component response regulator	40329
EXP_CDxSM0518_1_306_s_PSO-60-0200	SM0518	CDR0501		hypothetical protein 621778:622083 reverse	40331
EXP_CDxSM0518_1_306_s_PSO-60-1	SM0518	CDR0501		hypothetical protein 621778:622083 reverse	40332
EXP_CDxSM0518_1_306_s_PSO-60-144	SM0518	CDR0501		hypothetical protein 621778:622083 reverse	40333
EXP_CDxSM0519_1_639_s_PSO-60-0068	SM0519	CDR0502		putative membrane protein 622076:622714 reverse	40334
EXP_CDxSM0519_1_639_s_PSO-60-0256	SM0519	CDR0502		putative membrane protein 622076:622714 reverse	40335
EXP_CDxSM0520_1_321_s_PSO-60-0160	SM0520	CDR0502-3		PadR-family transcriptional regulator	40338
EXP_CDxSM0528_1_492_s_PSO-60-315	SM0528	CDR0510		putative signal sensor protein 634524:635015 reverse	40339
EXP_CDxSM0548_1_1014_s_PSO-60-0464	SM0548	CDR0531		Putative membrane-associated metalloprotease 659509:660522 forward	40341
EXP_CDxSM0548_1_1014_s_PSO-60-147	SM0548	CDR0531		Putative membrane-associated metalloprotease 659509:660522 forward	40342
EXP_CDxSM0548_1_1014_s_PSO-60-528	SM0548	CDR0531		Putative membrane-associated metalloprotease 659509:660522 forward	40343
EXP_CDxSM0548_1_1014_s_PSO-60-736	SM0548	CDR0531		Putative membrane-associated metalloprotease 659509:660522 forward	40344
EXP_CDxSM0569_1_1686_s_PSO-60-0416	SM0569	CDR0551		ABC transporter, ATP-binding protein	40345
EXP_CDxSM0569_1_1686_s_PSO-60-0740	SM0569	CDR0551		ABC transporter, ATP-binding protein	40346
EXP_CDxSM0569_1_1686_s_PSO-60-1320	SM0569	CDR0551		ABC transporter, ATP-binding protein	40347
EXP_CDxSM0619_1_687_s_PSO-60-0006	SM0619	CDR0601		putative membrane protein 754659:755345 forward	40350
EXP_CDxSM0619_1_687_s_PSO-60-0552	SM0619	CDR0601		putative membrane protein 754659:755345 forward	40352
EXP_CDxSM0620_1_657_s_PSO-60-0018	SM0620	CDR0602		putative membrane protein 755371:756027 forward	40353
EXP_CDxSM0620_1_657_s_PSO-60-0284	SM0620	CDR0602		putative membrane protein 755371:756027 forward	40354
EXP_CDxSM0620_1_657_s_PSO-60-0524	SM0620	CDR0602		putative membrane protein 755371:756027 forward	40355
EXP_CDxSM0621_1_1548_s_PSO-60-0662	SM0621	CDR0603		putative amidohydrolase 756327:757875 forward	40357
EXP_CDxSM0621_1_1548_s_PSO-60-1274	SM0621	CDR0603		putative amidohydrolase 756327:757875 forward	40358
EXP_CDxSM0622_1_1323_s_PSO-60-0272	SM0622	CDR0604		undefined product 758234:759556 forward	40359
EXP_CDxSM0622_1_1323_s_PSO-60-0528	SM0622	CDR0604		undefined product 758234:759556 forward	40360
EXP_CDxSM0622_1_1323_s_PSO-60-1240	SM0622	CDR0604		undefined product 758234:759556 forward	40361
EXP_CDxSM0723_1_480_s_PSO-60-0204	SM0723	CDR0710		hypothetical protein 891805:892284 forward	40363
EXP_CDxSM0723_1_480_s_PSO-60-0416	SM0723	CDR0710		hypothetical protein 891805:892284 forward	40364
EXP_CDxSM0724_1_399_s_PSO-60-0148	SM0724	CDR0711		putative cytidine deaminase 892343:892741 reverse	40366
EXP_CDxSM0724_1_399_s_PSO-60-0278	SM0724	CDR0711		putative cytidine deaminase 892343:892741 reverse	40367
EXP_CDxSM0840_1_678_s_PSO-60-0004	SM0840	CDR1425		phage protein 1018840:1019517 forward	40374
EXP_CDxSM0840_1_678_s_PSO-60-0268	SM0840	CDR1425		phage protein 1018840:1019517 forward	40375
EXP_CDxSM0840_1_678_s_PSO-60-0570	SM0840	CDR1425		phage protein 1018840:1019517 forward	40376
EXP_CDxSM0842_1_1374_s_PSO-60-0104	SM0842	CDR1426		phage protein 1020074:1021446 forward	40379
EXP_CDxSM0842_1_1374_s_PSO-60-0812	SM0842	CDR1426		phage protein 1020074:1021446 forward	40380
EXP_CDxSM0842_1_1374_s_PSO-60-1250	SM0842	CDR1426		phage protein 1020074:1021446 forward	40381
EXP_CDxSM0843_1_480_s_PSO-60-0016	SM0843	CDR1427		phage protein 1021600:1022079 forward	40382
EXP_CDxSM0843_1_480_s_PSO-60-17	SM0843	CDR1427		phage protein 1021600:1022079 forward	40383
EXP_CDxSM0843_1_480_s_PSO-60-251	SM0843	CDR1427		phage protein 1021600:1022079 forward	40384
EXP_CDxSM0844_1_453_s_PSO-60-0036	SM0844	CDR1428		phage protein 1022362:1022814 forward	40385
EXP_CDxSM0844_1_453_s_PSO-60-0190	SM0844	CDR1428		phage protein 1022362:1022814 forward	40386
EXP_CDxSM0844_1_453_s_PSO-60-0332	SM0844	CDR1428		phage protein 1022362:1022814 forward	40387
EXP_CDxSM0845_1_975_s_PSO-60-0122	SM0845	CDR1429		hypothetical protein 1023107:1024081 forward	40388
EXP_CDxSM0845_1_975_s_PSO-60-0516	SM0845	CDR1429		hypothetical protein 1023107:1024081 forward	40389
EXP_CDxSM0845_1_975_s_PSO-60-0738	SM0845	CDR1429		hypothetical protein 1023107:1024081 forward	40390
EXP_CDxSM0846_1_510_s_PSO-60-0002	SM0846	CDR1430		putative membrane protein 1024102:1024611 forward	40391
EXP_CDxSM0846_1_510_s_PSO-60-371	SM0846	CDR1430		putative membrane protein 1024102:1024611 forward	40392
EXP_CDxSM0846_1_510_s_PSO-60-87	SM0846	CDR1430		putative membrane protein 1024102:1024611 forward	40393
EXP_CDxSM0863_1_828_s_PSO-60-0632	SM0863	CDR1443		phage protein 1036481:1037308 forward	40398
EXP_CDxSM0863_1_828_s_PSO-60-202	SM0863	CDR1443		phage protein 1036481:1037308 forward	40399
EXP_CDxSM0867_1_816_s_PSO-60-0718	SM0867	CDR1446		phage protein 1040017:1040832 forward	40401
EXP_CDxSM0867_1_816_s_PSO-60-730	SM0867	CDR1446		phage protein 1040017:1040832 forward	40404
EXP_CDxSM0868_1_528_s_PSO-60-0026	SM0868	CDR1447		phage protein 1041697:1042224 forward	40405
EXP_CDxSM0868_1_528_s_PSO-60-0260	SM0868	CDR1447		phage protein 1041697:1042224 forward	40406
EXP_CDxSM0868_1_528_s_PSO-60-0420	SM0868	CDR1447		phage protein 1041697:1042224 forward	40407
EXP_CDxSM0869_1_198_s_PSO-60-0108	SM0869	CDR1448		phage protein 1042362:1042559 forward	40408
EXP_CDxSM0870_1_288_s_PSO-60-0172	SM0870	CDR1448		phage protein 1042639:1042926 forward	40409
EXP_CDxSM0870_1_288_s_PSO-60-171	SM0870	CDR1448		phage protein 1042639:1042926 forward	40410
EXP_CDxSM0870_1_288_s_PSO-60-71	SM0870	CDR1448		phage protein 1042639:1042926 forward	40411
EXP_CDxSM0871_1_2373_s_PSO-60-0610	SM0871	CDR1449		phage protein 1043197:1045569 forward	40412
EXP_CDxSM0871_1_2373_s_PSO-60-1274	SM0871	CDR1449		phage protein 1043197:1045569 forward	40413
EXP_CDxSM0871_1_2373_s_PSO-60-1662	SM0871	CDR1449		phage protein 1043197:1045569 forward	40414
EXP_CDxSM0874_1_183_s_PSO-60-0024	SM0874	CDR1456		phage protein 1051608:1051790 forward	40415
EXP_CDxSM0875_1_1527_s_PSO-60-0102	SM0875	CDR1457		phage protein 1051807:1053333 forward	40416
EXP_CDxSM0875_1_1527_s_PSO-60-0584	SM0875	CDR1457		phage protein 1051807:1053333 forward	40417
EXP_CDxSM0878_1_567_s_PSO-60-0022	SM0878	CDR1459		phage protein 1053858:1054424 forward	40419
EXP_CDxSM0878_1_567_s_PSO-60-0238	SM0878	CDR1460		phage protein 1053858:1054424 forward	40420
EXP_CDxSM0878_1_567_s_PSO-60-21	SM0878	CDR1460		phage protein 1053858:1054424 forward	40421
EXP_CDxSM0878_1_567_s_PSO-60-313	SM0878	CDR1460		phage protein 1053858:1054424 forward	40422
EXP_CDxSM0878_1_567_s_PSO-60-339	SM0878	CDR1460		phage protein 1053858:1054424 forward	40423
EXP_CDxSM0880_1_864_s_PSO-60-0346	SM0880	CDR1462		phage protein 1055268:1056131 forward	40424
EXP_CDxSM0880_1_864_s_PSO-60-0664	SM0880	CDR1462		phage protein 1055268:1056131 forward	40425
EXP_CDxSM0880_1_864_s_PSO-60-249	SM0880	CDR1462		phage protein 1055268:1056131 forward	40426
EXP_CDxSM0880_1_864_s_PSO-60-288	SM0880	CDR1462		phage protein 1055268:1056131 forward	40427
EXP_CDxSM0880_1_864_s_PSO-60-615	SM0880	CDR1462		phage protein 1055268:1056131 forward	40428
EXP_CDxSM0881_1_813_s_PSO-60-0052	SM0881	CDR1463		phage endolysin	40429
EXP_CDxSM0881_1_813_s_PSO-60-0314	SM0881	CDR1463		phage endolysin	40430
EXP_CDxSM0881_1_813_s_PSO-60-0624	SM0881	CDR1463		phage endolysin	40431
EXP_CDxSM0882_1_2343_s_PSO-60-0262	SM0882	CDR1464		Cwp66-like cell surface protein	40432
EXP_CDxSM0882_1_2343_s_PSO-60-0828	SM0882	CDR1464		Cwp66-like cell surface protein	40433
EXP_CDxSM0882_1_2343_s_PSO-60-2160	SM0882	CDR1464		Cwp66-like cell surface protein	40434
EXP_CDxSM0883_1_186_s_PSO-60-0068	SM0883	CDR1464-5		hypothetical protein 1060025:1060210 forward	40435
EXP_CDxSM0906_1_684_s_PSO-60-0016	SM0906	CDR0860		two-component response regulator	40436
EXP_CDxSM0906_1_684_s_PSO-60-0624	SM0906	CDR0860		two-component response regulator	40437
EXP_CDxSM0906_1_684_s_PSO-60-404	SM0906	CDR0860		two-component response regulator	40438
EXP_CDxSM0906_1_684_s_PSO-60-525	SM0906	CDR0860		two-component response regulator	40439
EXP_CDxSM0906_1_684_s_PSO-60-64	SM0906	CDR0860		two-component response regulator	40440
EXP_CDxSM0907_1_1074_s_PSO-60-0398	SM0907	CDR0861		two-component sensor kinase	40442
EXP_CDxSM0907_1_1074_s_PSO-60-0866	SM0907	CDR0861		two-component sensor kinase	40443
EXP_CDxSM1123_1_570_s_PSO-60-0278	SM1123	CDR1078		hypothetical protein 1349857:1350426 reverse	40454
EXP_CDxSM1123_1_570_s_PSO-60-0476	SM1123	CDR1078		hypothetical protein 1349857:1350426 reverse	40455
EXP_CDxSM1123_1_570_s_PSO-60-220	SM1123	CDR1078		hypothetical protein 1349857:1350426 reverse	40456
EXP_CDxSM1123_1_570_s_PSO-60-373	SM1123	CDR1078		hypothetical protein 1349857:1350426 reverse	40458
EXP_CDxSM1317_1_948_s_PSO-60-1	SM1317	CDR1277		putative hydrolase 1566520:1567467 reverse	40459
EXP_CDxSM1362_1_369_s_PSO-60-0002	SM1362	CDR1324		putative protease 1619903:1620271 forward	40461
EXP_CDxSM1362_1_369_s_PSO-60-0136	SM1362	CDR1324		putative protease 1619903:1620271 forward	40462
EXP_CDxSM1362_1_369_s_PSO-60-0252	SM1362	CDR1324		putative protease 1619903:1620271 forward	40463
EXP_CDxSM1452_1_984_s_PSO-60-0176	SM1452	CDR1415		integrase	40464
EXP_CDxSM1452_1_984_s_PSO-60-0494	SM1452	CDR1415		integrase	40465
EXP_CDxSM1452_1_984_s_PSO-60-0848	SM1452	CDR1415		integrase	40466
EXP_CDxSM1786_1_486_s_PSO-60-0240	SM1786	CDR1847		MarR-family transcriptional regulator	40467
EXP_CDxSM1786_1_486_s_PSO-60-0366	SM1786	CDR1847		MarR-family transcriptional regulator	40468
EXP_CDxSM1786_1_486_s_PSO-60-132	SM1786	CDR1847		MarR-family transcriptional regulator	40469
EXP_CDxSM1786_1_486_s_PSO-60-390	SM1786	CDR1847		MarR-family transcriptional regulator	40470
EXP_CDxSM1787_1_1176_s_PSO-60-0136	SM1787	CDR1848		putative peptidase	40471
EXP_CDxSM1787_1_1176_s_PSO-60-0532	SM1787	CDR1848		putative peptidase	40472
EXP_CDxSM1787_1_1176_s_PSO-60-0978	SM1787	CDR1848		putative peptidase	40473
EXP_CDxSM1788_1_1458_s_PSO-60-0252	SM1788	CDR1849		putative transport protein 2088903:2090362 forward	40474
EXP_CDxSM1788_1_1458_s_PSO-60-0546	SM1788	CDR1849		putative transport protein 2088903:2090362 forward	40475
EXP_CDxSM1788_1_1458_s_PSO-60-1128	SM1788	CDR1849		putative transport protein 2088903:2090362 forward	40476
EXP_CDxSM1789_1_1203_s_PSO-60-0160	SM1789	CDR1850		putative aminotransferase 2090394:2091596 forward	40477
EXP_CDxSM1789_1_1203_s_PSO-60-0508	SM1789	CDR1850		putative aminotransferase 2090394:2091596 forward	40478
EXP_CDxSM1789_1_1203_s_PSO-60-0980	SM1789	CDR1850		putative aminotransferase 2090394:2091596 forward	40479
EXP_CDxSM1861_1_777_s_PSO-60-0398	SM1861	CDR1924		carbon-carbon lyase	40482
EXP_CDxSM1861_1_777_s_PSO-60-0616	SM1861	CDR1924		carbon-carbon lyase	40483
EXP_CDxSM1861_1_777_s_PSO-60-213	SM1861	CDR1924		carbon-carbon lyase	40484
EXP_CDxSM1861_1_777_s_PSO-60-249	SM1861	CDR1924		carbon-carbon lyase	40485
EXP_CDxSM1861_1_777_s_PSO-60-628	SM1861	CDR1924		carbon-carbon lyase	40486
EXP_CDxSM1886_1_765_s_PSO-60-0018	SM1886	CDR1948		conserved hypothetical protein 2202835:2203600 reverse	40487
EXP_CDxSM1886_1_765_s_PSO-60-0310	SM1886	CDR1948		conserved hypothetical protein 2202835:2203600 reverse	40488
EXP_CDxSM1886_1_765_s_PSO-60-10	SM1886	CDR1948		conserved hypothetical protein 2202835:2203600 reverse	40489
EXP_CDxSM1886_1_765_s_PSO-60-388	SM1886	CDR1948		conserved hypothetical protein 2202835:2203600 reverse	40490
EXP_CDxSM1886_1_765_s_PSO-60-661	SM1886	CDR1948		conserved hypothetical protein 2202835:2203600 reverse	40491
EXP_CDxSM1887_1_423_s_PSO-60-0002	SM1887	CDR1949		putative acetyltransferase 2204649:2205071 forward	40492
EXP_CDxSM1887_1_423_s_PSO-60-0348	SM1887	CDR1949		putative acetyltransferase 2204649:2205071 forward	40493
EXP_CDxSM1887_1_423_s_PSO-60-102	SM1887	CDR1949		putative acetyltransferase 2204649:2205071 forward	40494
EXP_CDxSM1887_1_423_s_PSO-60-192	SM1887	CDR1949		putative acetyltransferase 2204649:2205071 forward	40495
EXP_CDxSM0878_1_567_s_PSO-60-0022	SM0878	CDR1459		40419
EXP_CDxSM0878_1_567_s_PSO-60-0238	SM0878	CDR1460		40420
EXP_CDxSM0878_1_567_s_PSO-60-21	SM0878	CDR1460		40421
EXP_CDxSM0878_1_567_s_PSO-60-313	SM0878	CDR1460		40422
EXP_CDxSM0878_1_567_s_PSO-60-339	SM0878	CDR1460		40423
EXP_CDxSM0880_1_864_s_PSO-60-0346	SM0880	CDR1462		40424
EXP_CDxSM0880_1_864_s_PSO-60-0664	SM0880	CDR1462		40425
EXP_CDxSM0880_1_864_s_PSO-60-249	SM0880	CDR1462		40426
EXP_CDxSM0880_1_864_s_PSO-60-288	SM0880	CDR1462		40427
EXP_CDxSM0880_1_864_s_PSO-60-615	SM0880	CDR1462		40428
EXP_CDxSM0881_1_813_s_PSO-60-0052	SM0881	CDR1463		40429
EXP_CDxSM0881_1_813_s_PSO-60-0314	SM0881	CDR1463		40430
EXP_CDxSM0881_1_813_s_PSO-60-0624	SM0881	CDR1463		40431
EXP_CDxSM0882_1_2343_s_PSO-60-0262	SM0882	CDR1464		40432
EXP_CDxSM0882_1_2343_s_PSO-60-0828	SM0882	CDR1464		40433
EXP_CDxSM0882_1_2343_s_PSO-60-2160	SM0882	CDR1464		40434
EXP_CDxSM0883_1_186_s_PSO-60-0068	SM0883	CDR1464-5		40435
EXP_CDxSM1786_1_486_s_PSO-60-0240	SM1786	CDR1847		40467
EXP_CDxSM1786_1_486_s_PSO-60-0366	SM1786	CDR1847		40468
EXP_CDxSM1786_1_486_s_PSO-60-132	SM1786	CDR1847		40469
EXP_CDxSM1786_1_486_s_PSO-60-390	SM1786	CDR1847		40470
EXP_CDxSM1787_1_1176_s_PSO-60-0136	SM1787	CDR1848		40471
EXP_CDxSM1787_1_1176_s_PSO-60-0532	SM1787	CDR1848		40472
EXP_CDxSM1787_1_1176_s_PSO-60-0978	SM1787	CDR1848		40473
EXP_CDxSM1788_1_1458_s_PSO-60-0252	SM1788	CDR1849		40474
EXP_CDxSM1788_1_1458_s_PSO-60-0546	SM1788	CDR1849		40475
EXP_CDxSM1788_1_1458_s_PSO-60-1128	SM1788	CDR1849		40476
EXP_CDxSM1789_1_1203_s_PSO-60-0160	SM1789	CDR1850		40477
EXP_CDxSM1789_1_1203_s_PSO-60-0508	SM1789	CDR1850		40478
EXP_CDxSM1789_1_1203_s_PSO-60-0980	SM1789	CDR1850		40479
EXP_CDxSM1861_1_777_s_PSO-60-0398	SM1861	CDR1924		40482
EXP_CDxSM1861_1_777_s_PSO-60-0616	SM1861	CDR1924		40483
EXP_CDxSM1861_1_777_s_PSO-60-213	SM1861	CDR1924		40484
EXP_CDxSM1861_1_777_s_PSO-60-249	SM1861	CDR1924		40485
EXP_CDxSM1861_1_777_s_PSO-60-628	SM1861	CDR1924		40486
EXP_CDxSM1886_1_765_s_PSO-60-0018	SM1886	CDR1948		40487
EXP_CDxSM1886_1_765_s_PSO-60-0310	SM1886	CDR1948		40488
EXP_CDxSM1886_1_765_s_PSO-60-10	SM1886	CDR1948		40489
EXP_CDxSM1886_1_765_s_PSO-60-388	SM1886	CDR1948		40490
EXP_CDxSM1886_1_765_s_PSO-60-661	SM1886	CDR1948		40491
EXP_CDxSM1887_1_423_s_PSO-60-0002	SM1887	CDR1949		40492
EXP_CDxSM1887_1_423_s_PSO-60-0348	SM1887	CDR1949		40493
EXP_CDxSM1887_1_423_s_PSO-60-102	SM1887	CDR1949		40494
EXP_CDxSM1887_1_423_s_PSO-60-192	SM1887	CDR1949		40495
EXP_CDxSM2030_1_2301_s_PSO-60-0920	SM2030	CDR2092		40497
EXP_CDxSM2030_1_2301_s_PSO-60-2044	SM2030	CDR2092		40498
EXP_CDxSM2122_1_1209_s_PSO-60-0166	SM2122	CDR2183		40503
EXP_CDxSM2122_1_1209_s_PSO-60-0478	SM2122	CDR2183		40504
EXP_CDxSM2122_1_1209_s_PSO-60-0914	SM2122	CDR2183		40505
EXP_CDxSM0223_1_984_s_PSO-60-0506	SM0223	CDR227		40269
EXP_CDxSM0223_1_984_s_PSO-60-0830	SM0223	CDR227		40270
EXP_CDxSM2212_1_504_s_PSO-60-0002	SM2212	CDR2275		40506
EXP_CDxSM2212_1_504_s_PSO-60-0206	SM2212	CDR2275		40507
EXP_CDxSM2212_1_504_s_PSO-60-172	SM2212	CDR2275		40508
EXP_CDxSM2212_1_504_s_PSO-60-432	SM2212	CDR2275		40509
EXP_CDxSM2214_1_588_s_PSO-60-0002	SM2214	CDR2278		40514
EXP_CDxSM2214_1_588_s_PSO-60-0290	SM2214	CDR2278		40515
EXP_CDxSM2214_1_588_s_PSO-60-0502	SM2214	CDR2278		40516
EXP_quebecxuniquex0012c_1_825_s_PSO-60-26	CDQ0012	CDR2299		40885
EXP_CDxSM2443_1_1296_s_PSO-60-0024	SM2443	CDR2514		40517
EXP_CDxSM2443_1_1296_s_PSO-60-0476	SM2443	CDR2514		40518
EXP_CDxSM2443_1_1296_s_PSO-60-1098	SM2443	CDR2514		40519
EXP_CDxSM2444_1_1443_s_PSO-60-0224	SM2444	CDR2515		40520
EXP_CDxSM2444_1_1443_s_PSO-60-0702	SM2444	CDR2515		40521
EXP_CDxSM2444_1_1443_s_PSO-60-1118	SM2444	CDR2515		40522
EXP_CDxSM2445_1_1128_s_PSO-60-0160	SM2445	CDR2516		40523
EXP_CDxSM2445_1_1128_s_PSO-60-0462	SM2445	CDR2516		40524
EXP_CDxSM2445_1_1128_s_PSO-60-0954	SM2445	CDR2516		40525
EXP_CDxSM2446_1_651_s_PSO-60-0302	SM2446	CDR2517		40526
EXP_CDxSM2446_1_651_s_PSO-60-0514	SM2446	CDR2517		40527
EXP_CDxSM2446_1_651_s_PSO-60-3	SM2446	CDR2517		40528
EXP_CDxSM2446_1_651_s_PSO-60-302	SM2446	CDR2517		40529
EXP_CDxSM2446_1_651_s_PSO-60-514	SM2446	CDR2517		40530
EXP_quebecxuniquex0013c_1_825_s_PSO-60-26	CDQ0013	CDR2709		40886
EXP_CDxSM2679_1_2076_s_PSO-60-0278	SM2679	CDR2757		40531
EXP_CDxSM2679_1_2076_s_PSO-60-1082	SM2679	CDR2757		40532
EXP_CDxSM2679_1_2076_s_PSO-60-1660	SM2679	CDR2757		40533
EXP_CDxSM2680_1_747_s_PSO-60-0108	SM2680	CDR2758		40534
EXP_CDxSM2680_1_747_s_PSO-60-0320	SM2680	CDR2758		40535
EXP_CDxSM2681_1_219_s_PSO-60-0078	SM2681	CDR2759		40537
EXP_CDxSM2682_1_1023_s_PSO-60-0106	SM2682	CDR2760		40538
EXP_CDxSM2682_1_1023_s_PSO-60-0454	SM2682	CDR2760		40539
EXP_CDxSM2682_1_1023_s_PSO-60-0848	SM2682	CDR2760		40540
EXP_CDxSM2683_1_636_s_PSO-60-0022	SM2683	CDR2761		40541
EXP_CDxSM2683_1_636_s_PSO-60-0288	SM2683	CDR2761		40542
EXP_CDxSM2683_1_636_s_PSO-60-0512	SM2683	CDR2761		40543
EXP_CDxSM2827_1_2064_s_PSO-60-0234	SM2827	CDR2908		40544
EXP_CDxSM2827_1_2064_s_PSO-60-1272	SM2827	CDR2908		40545
EXP_CDxSM2827_1_2064_s_PSO-60-1966	SM2827	CDR2908		40546
EXP_CDxSM2828_1_3336_s_PSO-60-0124	SM2828	CDR2909		40547
EXP_CDxSM2828_1_3336_s_PSO-60-2852	SM2828	CDR2909		40549
EXP_CDxSM2829_1_429_s_PSO-60-0356	SM2829	CDR2910		40550
EXP_CDxSM2829_1_429_s_PSO-60-19	SM2829	CDR2910		40551
EXP_CDxSM2829_1_429_s_PSO-60-357	SM2829	CDR2910		40552
EXP_CDxSM2830_1_381_s_PSO-60-0004	SM2830	CDR2910		40553
EXP_CDxSM2830_1_381_s_PSO-60-0262	SM2830	CDR2910/1		40555
EXP_CDxSM2831_1_309_s_PSO-60-0092	SM2831	CDR2910/1		40556
EXP_CDxSM2831_1_309_s_PSO-60-0184	SM2831	CDR2910/1		40557
EXP_CDxSM2832_1_1185_s_PSO-60-0054	SM2832	CDR2911		40558
EXP_CDxSM2832_1_1185_s_PSO-60-0478	SM2832	CDR2911		40559
EXP_CDxSM2832_1_1185_s_PSO-60-1076	SM2832	CDR2911		40560
EXP_CDxSM2833_1_1464_s_PSO-60-0298	SM2833	CDR2912		40561
EXP_CDxSM2833_1_1464_s_PSO-60-0820	SM2833	CDR2912		40562
EXP_CDxSM2833_1_1464_s_PSO-60-1076	SM2833	CDR2912		40563
EXP_CDxSM2875_1_1521_s_PSO-60-0002	SM2875	CDR2959		40564
EXP_CDxSM2875_1_1521_s_PSO-60-0906	SM2875	CDR2959		40565
EXP_CDxSM2875_1_1521_s_PSO-60-1370	SM2875	CDR2959		40566
EXP_CDxSM2876_1_150_s_PSO-60-0002	SM2876	CDR2959-60		40567
EXP_CDxSM2877_1_279_s_PSO-60-0028	SM2877	CDR2959-60		40568
EXP_CDxSM2877_1_279_s_PSO-60-0164	SM2877	CDR2959-60		40569
EXP_CDxSM2879_1_210_s_PSO-60-0006	SM2879	CDR2959-60		40571
EXP_CDxSM2880_1_1071_s_PSO-60-0216	SM2880	CDR2960		40572
EXP_CDxSM2880_1_1071_s_PSO-60-0860	SM2880	CDR2960		40574
EXP_CDxSM2881_1_636_s_PSO-60-0050	SM2881	CDR2961		40575
EXP_CDxSM2881_1_636_s_PSO-60-0260	SM2881	CDR2961		40576
EXP_CDxSM2882_1_357_s_PSO-60-0090	SM2882	CDR2961/2		40578
EXP_CDxSM2882_1_357_s_PSO-60-0200	SM2882	CDR2961/2		40579
EXP_CDxSM2883_1_1884_s_PSO-60-0094	SM2883	CDR2962		40580
EXP_CDxSM2883_1_1884_s_PSO-60-0902	SM2883	CDR2962		40581
EXP_CDxSM2883_1_1884_s_PSO-60-1562	SM2883	CDR2962		40582
EXP_CDxSM2884_1_1299_s_PSO-60-0134	SM2884	CDR2963		40583
EXP_CDxSM2884_1_1299_s_PSO-60-1208	SM2884	CDR2963		40585
EXP_CDxSM2885_1_558_s_PSO-60-0020	SM2885	CDR2964		40586
EXP_CDxSM2885_1_558_s_PSO-60-0240	SM2885	CDR2964		40587
EXP_CDxSM2885_1_558_s_PSO-60-0440	SM2885	CDR2964		40588
EXP_CDxSM2896_1_1695_s_PSO-60-0138	SM2896	CDR2980		40589
EXP_CDxSM2896_1_1695_s_PSO-60-0642	SM2896	CDR2980		40590
EXP_CDxSM2896_1_1695_s_PSO-60-1294	SM2896	CDR2980		40591
EXP_CDxSM2897_1_993_s_PSO-60-0402	SM2897	CDR2981		40593
EXP_CDxSM2897_1_993_s_PSO-60-0772	SM2897	CDR2981		40594
EXP_CDxSM2898_1_849_s_PSO-60-0060	SM2898	CDR2982		40595
EXP_CDxSM2898_1_849_s_PSO-60-0323	SM2898	CDR2982		40596
EXP_CDxSM2898_1_849_s_PSO-60-0652	SM2898	CDR2982		40597
EXP_CDxSM2899_1_1044_s_PSO-60-0038	SM2899	CDR2983		40598
EXP_CDxSM2899_1_1044_s_PSO-60-0568	SM2899	CDR2983		40599
EXP_CDxSM2899_1_1044_s_PSO-60-0796	SM2899	CDR2983		40600
EXP_CDxSM2904_1_198_s_PSO-60-0134	SM2904	CDR2985-6		40601
EXP_CDxSM2905_1_4311_s_PSO-60-1060	SM2905	CDR2986		40602
EXP_CDxSM2905_1_4311_s_PSO-60-2058	SM2905	CDR2986		40603
EXP_CDxSM2905_1_4311_s_PSO-60-3590	SM2905	CDR2986		40604
EXP_CDxSM2906_1_729_s_PSO-60-0098	SM2906	CDR2987		40605
EXP_CDxSM2906_1_729_s_PSO-60-0290	SM2906	CDR2987		40606
EXP_CDxSM2906_1_729_s_PSO-60-207	SM2906	CDR2987		40607
EXP_CDxSM2906_1_729_s_PSO-60-280	SM2906	CDR2987		40608
EXP_CDxSM2906_1_729_s_PSO-60-506	SM2906	CDR2987		40609
EXP_CDxSM2907_1_1614_s_PSO-60-0158	SM2907	CDR2988		40610
EXP_CDxSM2907_1_1614_s_PSO-60-0818	SM2907	CDR2988		40611
EXP_CDxSM2907_1_1614_s_PSO-60-1168	SM2907	CDR2988		40612
EXP_CDxSM2908_1_1011_s_PSO-60-0014	SM2908	CDR2989		40613
EXP_CDxSM2908_1_1011_s_PSO-60-0482	SM2908	CDR2989		40614
EXP_CDxSM2908_1_1011_s_PSO-60-0832	SM2908	CDR2989		40615
EXP_CDxSM2909_1_171_s_PSO-60-0020	SM2909	CDR2989-90		40616
EXP_CDxSM2911_1_564_s_PSO-60-0450	SM2911	CDR2989-90		40618
EXP_CDxSM2911_1_564_s_PSO-60-17	SM2911	CDR2989-90		40619
EXP_CDxSM2911_1_564_s_PSO-60-279	SM2911	CDR2989-90		40620
EXP_quebecxuniquex0014c_1_1293_s_PSO-60-0282	CDQ0014	CDR2990		40887
EXP_quebecxuniquex0014c_1_1293_s_PSO-60-0700	CDQ0014	CDR2990		40888
EXP_quebecxuniquex0014c_1_1293_s_PSO-60-0958	CDQ0014	CDR2990		40889
EXP_quebecxuniquex0015c_1_384_s_PSO-60-0174	CDQ0015	CDR2991		40890
EXP_quebecxuniquex0015c_1_384_s_PSO-60-125	CDQ0015	CDR2991		40891
EXP_quebecxuniquex0015c_1_384_s_PSO-60-245	CDQ0015	CDR2991		40892
EXP_quebecxuniquex0016c_1_678_s_PSO-60-0086	CDQ0016	CDR2991		40893
EXP_quebecxuniquex0016c_1_678_s_PSO-60-303	CDQ0016	CDR2991		40894
EXP_quebecxuniquex0016c_1_678_s_PSO-60-39	CDQ0016	CDR2991		40895
EXP_quebecxuniquex0016c_1_678_s_PSO-60-571	CDQ0016	CDR2991		40896
EXP_quebecxuniquex0017c_1_1845_s_PSO-60-0330	CDQ0017	CDR2992		40897
EXP_quebecxuniquex0017c_1_1845_s_PSO-60-1060	CDQ0017	CDR2992		40898
EXP_quebecxuniquex0017c_1_1845_s_PSO-60-1438	CDQ0017	CDR2992		40899
EXP_quebecxuniquex0018c_1_1986_s_PSO-60-0862	CDQ0018	CDR2994		40901
EXP_quebecxuniquex0018c_1_1986_s_PSO-60-1802	CDQ0018	CDR2994		40902
EXP_CDxSM2912_1_891_s_PSO-60-0138	SM2912	CDR2995		40622
EXP_CDxSM2912_1_891_s_PSO-60-0356	SM2912	CDR2995		40623
EXP_CDxSM2912_1_891_s_PSO-60-0822	SM2912	CDR2995		40624
EXP_CDxSM2913_1_1125_s_PSO-60-0028	SM2913	CDR2996		40625
EXP_CDxSM2913_1_1125_s_PSO-60-0482	SM2913	CDR2996		40626
EXP_CDxSM2913_1_1125_s_PSO-60-0928	SM2913	CDR2996		40627
EXP_CDxSM2914_1_762_s_PSO-60-0674	SM2914	CDR2997		40628
EXP_CDxSM2914_1_762_s_PSO-60-104	SM2914	CDR2997		40629
EXP_CDxSM2914_1_762_s_PSO-60-434	SM2914	CDR2997		40630
EXP_CDxSM2914_1_762_s_PSO-60-674	SM2914	CDR2997		40631
EXP_CDxSM2915_1_615_s_PSO-60-0245	SM2915	CDR2998		40633
EXP_CDxSM2915_1_615_s_PSO-60-0532	SM2915	CDR2998		40634
EXP_CDxSM2916_1_1128_s_PSO-60-0150	SM2916	CDR2999		40635
EXP_CDxSM2916_1_1128_s_PSO-60-0932	SM2916	CDR2999		40637
EXP_CDxSM2917_1_273_s_PSO-60-137	SM2917	CDR2999-3000		40638
EXP_CDxSM2917_1_273_s_PSO-60-95	SM2917	CDR2999-3000		40639
EXP_CDxSM2918_1_1236_s_PSO-60-0128	SM2918	CDR3000		40640
EXP_CDxSM2918_1_1236_s_PSO-60-0606	SM2918	CDR3000		40641
EXP_CDxSM2918_1_1236_s_PSO-60-1014	SM2918	CDR3000		40642
EXP_CDxSM2928_1_375_s_PSO-60-0142	SM2928	CDR3009-10		40643
EXP_CDxSM2928_1_375_s_PSO-60-155	SM2928	CDR3009-10		40644
EXP_CDxSM2928_1_375_s_PSO-60-161	SM2928	CDR3009-10		40645
EXP_CDxSM2929_1_903_s_PSO-60-0002	SM2929	CDR3010		40646
EXP_CDxSM2929_1_903_s_PSO-60-0364	SM2929	CDR3010		40647
EXP_CDxSM2929_1_903_s_PSO-60-0732	SM2929	CDR3010		40648
EXP_CDxSM2943_1_198_s_PSO-60-1	SM2943	CDR3025		40649
EXP_quebecxuniquex0019c_1_504_s_PSO-60-0236	CDQ0019	CDR3025		40903
EXP_quebecxuniquex0019c_1_504_s_PSO-60-0404	CDQ0019	CDR3025		40904
EXP_quebecxuniquex0019c_1_504_s_PSO-60-190	CDQ0019	CDR3025		40905
EXP_quebecxuniquex0019c_1_504_s_PSO-60-235	CDQ0019	CDR3025		40906
EXP_quebecxuniquex0020_1_750_s_PSO-60-0376	CDQ0020	CDR3049		40907
EXP_quebecxuniquex0020_1_750_s_PSO-60-376	CDQ0020	CDR3049		40908
EXP_quebecxuniquex0021_1_2028_s_PSO-60-1967	CDQ0021	CDR3050		40909
EXP_quebecxuniquex0022_1_1584_s_PSO-60-0026	CDQ0022	CDR3051		40910
EXP_quebecxuniquex0022_1_1584_s_PSO-60-25	CDQ0022	CDR3051		40911
EXP_quebecxuniquex0023_1_585_s_PSO-60-0048	CDQ0023	CDR3052		40912
EXP_quebecxuniquex0023_1_585_s_PSO-60-0232	CDQ0023	CDR3052		40913
EXP_quebecxuniquex0023_1_585_s_PSO-60-0476	CDQ0023	CDR3052		40914
EXP_CDxSM0303_1_447_s_PSO-60-0016	SM0303	CDR310/1		40299
EXP_CDxSM0303_1_447_s_PSO-60-13	SM0303	CDR310/1		40301
EXP_CDxSM0303_1_447_s_PSO-60-239	SM0303	CDR310/1		40302
EXP_CDxSM3042_1_888_s_PSO-60-0046	SM3042	CDR3123		40657
EXP_CDxSM3042_1_888_s_PSO-60-0336	SM3042	CDR3123		40658
EXP_CDxSM3043_1_1116_s_PSO-60-0232	SM3043	CDR3124		40660
EXP_CDxSM3043_1_1116_s_PSO-60-0530	SM3043	CDR3124		40661
EXP_CDxSM3043_1_1116_s_PSO-60-0910	SM3043	CDR3124		40662
EXP_CDxSM3044_1_699_s_PSO-60-0018	SM3044	CDR3125		40663
EXP_CDxSM3044_1_699_s_PSO-60-0310	SM3044	CDR3125		40664
EXP_CDxSM3044_1_699_s_PSO-60-0618	SM3044	CDR3125		40665
EXP_CDxSM3101_1_789_s_PSO-60-241	SM3101	CDR3184		40666
EXP_CDxSM3101_1_789_s_PSO-60-396	SM3101	CDR3184		40667
EXP_CDxSM3101_1_789_s_PSO-60-622	SM3101	CDR3184		40668
EXP_CDxSM3102_1_873_s_PSO-60-0036	SM3102	CDR3185		40669
EXP_CDxSM3102_1_873_s_PSO-60-0404	SM3102	CDR3185		40670
EXP_CDxSM3102_1_873_s_PSO-60-0756	SM3102	CDR3185		40671
EXP_CDxSM3103_1_120_s_PSO-60-0008	SM3103	CDR3185		40672
EXP_CDxSM3104_1_1596_s_PSO-60-0330	SM3104	CDR3186		40673
EXP_CDxSM3104_1_1596_s_PSO-60-0734	SM3104	CDR3186		40674
EXP_CDxSM3104_1_1596_s_PSO-60-1436	SM3104	CDR3186		40675
EXP_CDxSM3105_1_582_s_PSO-60-171	SM3105	CDR3187		40676
EXP_CDxSM3105_1_582_s_PSO-60-217	SM3105	CDR3187		40677
EXP_CDxSM3105_1_582_s_PSO-60-3	SM3105	CDR3187		40679
EXP_CDxSM3105_1_582_s_PSO-60-397	SM3105	CDR3187		40680
EXP_CDxSM3105_1_582_s_PSO-60-410	SM3105	CDR3187		40681
EXP_CDxSM3105_1_582_s_PSO-60-493	SM3105	CDR3187		40682
EXP_CDxSM3105_1_582_s_PSO-60-84	SM3105	CDR3187		40683
EXP_CDxSM3105_1_582_s_PSO-60-89	SM3105	CDR3187		40684
EXP_CDxSM3106_1_141_s_PSO-60-0006	SM3106	CDR3187A		40685
EXP_CDxSM3106_1_141_s_PSO-60-2	SM3106	CDR3187A		40686
EXP_CDxSM3107_1_1317_s_PSO-60-0098	SM3107	CDR3188		40687
EXP_CDxSM3107_1_1317_s_PSO-60-0980	SM3107	CDR3188		40688
EXP_CDxSM3107_1_1317_s_PSO-60-10	SM3107	CDR3188		40689
EXP_CDxSM3107_1_1317_s_PSO-60-1028	SM3107	CDR3188		40690
EXP_CDxSM3107_1_1317_s_PSO-60-1097	SM3107	CDR3188		40691
EXP_CDxSM3107_1_1317_s_PSO-60-113	SM3107	CDR3188		40692
EXP_CDxSM3107_1_1317_s_PSO-60-1239	SM3107	CDR3188		40693
EXP_CDxSM3107_1_1317_s_PSO-60-145	SM3107	CDR3188		40694
EXP_CDxSM3107_1_1317_s_PSO-60-163	SM3107	CDR3188		40695
EXP_CDxSM3107_1_1317_s_PSO-60-345	SM3107	CDR3188		40696
EXP_CDxSM3107_1_1317_s_PSO-60-448	SM3107	CDR3188		40697
EXP_CDxSM3107_1_1317_s_PSO-60-461	SM3107	CDR3188		40698
EXP_CDxSM3107_1_1317_s_PSO-60-563	SM3107	CDR3188		40699
EXP_CDxSM3107_1_1317_s_PSO-60-598	SM3107	CDR3188		40700
EXP_CDxSM3107_1_1317_s_PSO-60-741	SM3107	CDR3188		40701
EXP_CDxSM3107_1_1317_s_PSO-60-845	SM3107	CDR3188		40702
EXP_CDxSM3107_1_1317_s_PSO-60-863	SM3107	CDR3188		40703
EXP_CDxSM3108_1_768_s_PSO-60-0028	SM3108	CDR3189		40704
EXP_CDxSM3108_1_768_s_PSO-60-1	SM3108	CDR3189		40705
EXP_CDxSM3108_1_768_s_PSO-60-101	SM3108	CDR3189		40706
EXP_CDxSM3108_1_768_s_PSO-60-112	SM3108	CDR3189		40707
EXP_CDxSM3108_1_768_s_PSO-60-190	SM3108	CDR3189		40708
EXP_CDxSM3108_1_768_s_PSO-60-291	SM3108	CDR3189		40709
EXP_CDxSM3108_1_768_s_PSO-60-338	SM3108	CDR3189		40710
EXP_CDxSM3108_1_768_s_PSO-60-410	SM3108	CDR3189		40711
EXP_CDxSM3108_1_768_s_PSO-60-488	SM3108	CDR3189		40712
EXP_CDxSM3108_1_768_s_PSO-60-530	SM3108	CDR3189		40713
EXP_CDxSM3108_1_768_s_PSO-60-623	SM3108	CDR3189		40714
EXP_CDxSM3455_1_1254_s_PSO-60-0182	SM3455	CDR3278		40747
EXP_CDxSM3455_1_1254_s_PSO-60-0486	SM3455	CDR3278		40748
EXP_CDxSM3455_1_1254_s_PSO-60-1152	SM3455	CDR3278		40749
EXP_CDxSM3457_1_576_s_PSO-60-0012	SM3457	CDR3280		40750
EXP_CDxSM3457_1_576_s_PSO-60-0230	SM3457	CDR3280		40751
EXP_CDxSM3457_1_576_s_PSO-60-0486	SM3457	CDR3280		40752
EXP_CDxSM3459_1_558_s_PSO-60-0046	SM3459	CDR3281		40753
EXP_CDxSM3459_1_558_s_PSO-60-0222	SM3459	CDR3281		40754
EXP_CDxSM3459_1_558_s_PSO-60-0498	SM3459	CDR3281		40755
EXP_CDxSM3460_1_1734_s_PSO-60-0094	SM3460	CDR3283		40756
EXP_CDxSM3460_1_1734_s_PSO-60-0882	SM3460	CDR3283		40757
EXP_CDxSM3460_1_1734_s_PSO-60-1306	SM3460	CDR3283		40758
EXP_CDxSM3461_1_1206_s_PSO-60-0108	SM3461	CDR3284		40759
EXP_CDxSM3461_1_1206_s_PSO-60-0508	SM3461	CDR3284		40760
EXP_CDxSM3461_1_1206_s_PSO-60-0942	SM3461	CDR3284		40761
EXP_CDxSM3462_1_369_s_PSO-60-0134	SM3462	CDR3284-5		40762
EXP_CDxSM3462_1_369_s_PSO-60-0286	SM3462	CDR3284-5		40763
EXP_CDxSM3462_1_369_s_PSO-60-126	SM3462	CDR3284-5		40764
EXP_CDxSM3463_1_444_s_PSO-60-0040	SM3463	CDR3285		40766
EXP_CDxSM3463_1_444_s_PSO-60-0162	SM3463	CDR3285		40767
EXP_CDxSM3463_1_444_s_PSO-60-0332	SM3463	CDR3285		40768
EXP_CDxSM3464_1_444_s_PSO-60-0020	SM3464	CDR3286		40769
EXP_CDxSM3464_1_444_s_PSO-60-0188	SM3464	CDR3286		40770
EXP_CDxSM3464_1_444_s_PSO-60-0336	SM3464	CDR3286		40771
EXP_CDxSM3465_1_318_s_PSO-60-0096	SM3465	CDR3286-7		40772
EXP_CDxSM3465_1_318_s_PSO-60-157	SM3465	CDR3286-7		40773
EXP_CDxSM3465_1_318_s_PSO-60-96	SM3465	CDR3286-7		40774
EXP_CDxSM3466_1_702_s_PSO-60-0630	SM3466	CDR3287		40775
EXP_CDxSM3466_1_702_s_PSO-60-373	SM3466	CDR3287		40776
EXP_CDxSM3466_1_702_s_PSO-60-629	SM3466	CDR3287		40777
EXP_CDxSM3466_1_702_s_PSO-60-70	SM3466	CDR3287		40778
EXP_CDxSM3467_1_543_s_PSO-60-0058	SM3467	CDR3288		40779
EXP_CDxSM3467_1_543_s_PSO-60-0234	SM3467	CDR3288		40780
EXP_CDxSM3467_1_543_s_PSO-60-29	SM3467	CDR3288		40781
EXP_CDxSM3467_1_543_s_PSO-60-301	SM3467	CDR3288		40782
EXP_CDxSM3468_1_612_s_PSO-60-0012	SM3468	CDR3289		40783
EXP_CDxSM3468_1_612_s_PSO-60-0306	SM3468	CDR3289		40784
EXP_CDxSM3468_1_612_s_PSO-60-0546	SM3468	CDR3289		40785
EXP_quebecxuniquex0024_1_420_s_PSO-60-0014	CDQ0024	CDR3454-5		40915
EXP_quebecxuniquex0024_1_420_s_PSO-60-0160	CDQ0024	CDR3454-5		40916
EXP_quebecxuniquex0024_1_420_s_PSO-60-0338	CDQ0024	CDR3454-5		40917
EXP_quebecxuniquex0025_1_459_s_PSO-60-0058	CDQ0025	CDR3455		40918
EXP_quebecxuniquex0025_1_459_s_PSO-60-0169	CDQ0025	CDR3455		40919
EXP_quebecxuniquex0025_1_459_s_PSO-60-0338	CDQ0025	CDR3455		40920
EXP_quebecxuniquex0026_1_543_s_PSO-60-0002	CDQ0026	CDR3456		40921
EXP_quebecxuniquex0026_1_543_s_PSO-60-0226	CDQ0026	CDR3456		40922
EXP_CDxSM0361_1_1353_s_PSO-60-1288	SM0361	CDR3458		40307
EXP_CDxSM0360_1_1134_s_PSO-60-0052	SM0360	CDR3459		40303
EXP_CDxSM0360_1_1134_s_PSO-60-0548	SM0360	CDR3459		40304
EXP_CDxSM3140_1_645_s_PSO-60-0322	SM3140	CDR3461		40733
EXP_CDxSM3140_1_645_s_PSO-60-0518	SM3140	CDR3461		40734
EXP_CDxSM3139_1_495_s_PSO-60-0004	SM3139	CDR3462		40729
EXP_CDxSM3139_1_495_s_PSO-60-0248	SM3139	CDR3462		40730
EXP_CDxSM3139_1_495_s_PSO-60-0420	SM3139	CDR3462		40731
EXP_CDxSM3138_1_501_s_PSO-60-0006	SM3138	CDR3463		40726
EXP_CDxSM3138_1_501_s_PSO-60-0190	SM3138	CDR3463		40727
EXP_CDxSM3138_1_501_s_PSO-60-0398	SM3138	CDR3463		40728
EXP_CDxSM3137_1_387_s_PSO-60-0010	SM3137	CDR3464		40723
EXP_CDxSM3135_1_2133_s_PSO-60-0004	SM3135	CDR3465		40720
EXP_CDxSM3135_1_2133_s_PSO-60-0974	SM3135	CDR3465		40721
EXP_CDxSM3134_1_1005_s_PSO-60-0016	SM3134	CDR3466		40717
EXP_CDxSM3134_1_1005_s_PSO-60-0376	SM3134	CDR3466		40718
EXP_CDxSM3134_1_1005_s_PSO-60-0842	SM3134	CDR3466		40719
EXP_CDxSM3133_1_273_s_PSO-60-0048	SM3133	CDR3467		40715
EXP_quebecxuniquex0028_1_858_s_PSO-60-0036	CDQ0028	CDR3468		40924
EXP_quebecxuniquex0028_1_858_s_PSO-60-0328	CDQ0028	CDR3468		40925
EXP_quebecxuniquex0028_1_858_s_PSO-60-0778	CDQ0028	CDR3468		40926
EXP_quebecxuniquex0029_1_588_s_PSO-60-0008	CDQ0029	CDR3469		40927
EXP_quebecxuniquex0029_1_588_s_PSO-60-0500	CDQ0029	CDR3469		40929
EXP_quebecxuniquex0030_1_846_s_PSO-60-0758	CDQ0030	CDR3470		40932
EXP_quebecxuniquex0031_1_684_s_PSO-60-0086	CDQ0031	CDR3471		40933
EXP_quebecxuniquex0031_1_684_s_PSO-60-0552	CDQ0031	CDR3471		40935
EXP_quebecxuniquex0032_1_699_s_PSO-60-0018	CDQ0032	CDR3472		40936
EXP_quebecxuniquex0032_1_699_s_PSO-60-0273	CDQ0032	CDR3472		40937
EXP_quebecxuniquex0032_1_699_s_PSO-60-0550	CDQ0032	CDR3472		40938
EXP_quebecxuniquex0033_1_912_s_PSO-60-0002	CDQ0033	CDR3473		40939
EXP_quebecxuniquex0033_1_912_s_PSO-60-0450	CDQ0033	CDR3473		40940

## Sheet: absent all but
not absent in 078, 106, 001 0r 012
EXP_CDxSM0050_1_831_s_PSO-60-0112	SM0050	CDR0043		thymidylate synthase A 64984:65815 forward	40247
EXP_CDxSM0050_1_831_s_PSO-60-0452	SM0050	CDR0043		thymidylate synthase A 64984:65815 forward	40248
EXP_CDxSM0050_1_831_s_PSO-60-0644	SM0050	CDR0044		thymidylate synthase A 64984:65815 forward	40249
EXP_CDxSM0051_1_495_s_PSO-60-0412	SM0051	CDR0045		dihydrofolate reductase 65828:66322 forward	40250
EXP_CDxSM0051_1_495_s_PSO-60-133	SM0051	CDR0045		dihydrofolate reductase 65828:66322 forward	40251
EXP_CDxSM0051_1_495_s_PSO-60-273	SM0051	CDR0045		dihydrofolate reductase 65828:66322 forward	40252
EXP_CDxSM0052_1_1377_s_PSO-60-0500	SM0052	CDR0046		conserved hypothetical protein 66349:67725 forward	40254
EXP_CDxSM0053_1_1101_s_PSO-60-0408	SM0053	CDR0047		putative thiamine biosynthesis protein 67701:68800 forward	40257
EXP_CDxSM0053_1_1101_s_PSO-60-0814	SM0053	CDR0047		putative thiamine biosynthesis protein 67701:68800 forward	40258
EXP_CDxSM0301_1_645_s_PSO-60-0306	SM0301	CDR0309		putative nitroreductase 340377:341021 reverse	40294
EXP_CDxSM0301_1_645_s_PSO-60-0510	SM0301	CDR0309		putative nitroreductase 340377:341021 reverse	40295
EXP_CDxSM0302_1_615_s_PSO-60-0248	SM0302	CDR0310		TetR-family transcriptional regulator	40297
EXP_CDxSM0302_1_615_s_PSO-60-0490	SM0302	CDR0310		TetR-family transcriptional regulator	40298
EXP_CDxSM0455_1_648_s_PSO-60-0004	SM0455	CDR0438		two-component response regulator	40326
EXP_CDxSM0455_1_648_s_PSO-60-0524	SM0455	CDR0438		two-component response regulator	40327
EXP_CDxSM0455_1_648_s_PSO-60-170	SM0455	CDR0438		two-component response regulator	40328
EXP_CDxSM0455_1_648_s_PSO-60-259	SM0455	CDR0438		two-component response regulator	40329
EXP_quebecxuniquex0001_1_684_s_PSO-60-0354	CDQ0001	CDR0862		ABC transporter 1020481:1021164 forward	40853
EXP_quebecxuniquex0002_1_2331_s_PSO-60-0426	CDQ0002	CDR0863		ABC transporter protein 1021161:1023491 forward	40855
EXP_CDxSM1123_1_570_s_PSO-60-0278	SM1123	CDR1078		hypothetical protein 1349857:1350426 reverse	40454
EXP_CDxSM1123_1_570_s_PSO-60-0476	SM1123	CDR1078		hypothetical protein 1349857:1350426 reverse	40455
EXP_CDxSM1123_1_570_s_PSO-60-220	SM1123	CDR1078		hypothetical protein 1349857:1350426 reverse	40456
EXP_CDxSM1317_1_948_s_PSO-60-1	SM1317	CDR1277		putative hydrolase 1566520:1567467 reverse	40459
EXP_quebecxuniquex0011c_1_762_s_PSO-60-0004	CDQ0011	CDR1278		AraC family transcriptional regulator	40882
EXP_quebecxuniquex0011c_1_762_s_PSO-60-0294	CDQ0011	CDR1278		AraC family transcriptional regulator	40883
EXP_quebecxuniquex0011c_1_762_s_PSO-60-0602	CDQ0011	CDR1278		AraC family transcriptional regulator	40884
EXP_CDxSM1362_1_369_s_PSO-60-0002	SM1362	CDR1324		putative protease 1619903:1620271 forward	40461
EXP_quebecxuniquex0003c_1_708_s_PSO-60-210	CDQ0003	CDR1416		hypothetical protein 1063030:1063737	40859
EXP_quebecxuniquex0003c_1_708_s_PSO-60-225	CDQ0003	CDR1416		hypothetical protein 1063030:1063737	40860
EXP_quebecxuniquex0003c_1_708_s_PSO-60-576	CDQ0003	CDR1416		hypothetical protein 1063030:1063737	40861
EXP_quebecxuniquex0004c_1_870_s_PSO-60-0340	CDQ0004	CDR1417		putative HipA 1063750:1064619 reverse	40862
EXP_quebecxuniquex0004c_1_870_s_PSO-60-0798	CDQ0004	CDR1417		putative HipA 1063750:1064619 reverse	40863
EXP_quebecxuniquex0004c_1_870_s_PSO-60-233	CDQ0004	CDR1417		putative HipA 1063750:1064619 reverse	40864
EXP_quebecxuniquex0004c_1_870_s_PSO-60-414	CDQ0004	CDR1417		putative HipA 1063750:1064619 reverse	40865
EXP_quebecxuniquex0004c_1_870_s_PSO-60-750	CDQ0004	CDR1417		putative HipA 1063750:1064619 reverse	40866
EXP_CDxSM0863_1_828_s_PSO-60-0632	SM0863	CDR1443		phage protein 1036481:1037308 forward	40398
EXP_CDxSM0868_1_528_s_PSO-60-0026	SM0868	CDR1447		phage protein 1041697:1042224 forward	40405
EXP_CDxSM0868_1_528_s_PSO-60-0260	SM0868	CDR1447		phage protein 1041697:1042224 forward	40406
EXP_CDxSM0869_1_198_s_PSO-60-0108	SM0869	CDR1448		phage protein 1042362:1042559 forward	40408
EXP_CDxSM0870_1_288_s_PSO-60-0172	SM0870	CDR1448		phage protein 1042639:1042926 forward	40409
EXP_CDxSM0871_1_2373_s_PSO-60-0610	SM0871	CDR1449		phage protein 1043197:1045569 forward	40412
EXP_CDxSM0871_1_2373_s_PSO-60-1662	SM0871	CDR1449		phage protein 1043197:1045569 forward	40414
EXP_CDxSM0874_1_183_s_PSO-60-0024	SM0874	CDR1456		phage protein 1051608:1051790 forward	40415
EXP_CDxSM0875_1_1527_s_PSO-60-0102	SM0875	CDR1457		phage protein 1051807:1053333 forward	40416
EXP_CDxSM0875_1_1527_s_PSO-60-0584	SM0875	CDR1457		phage protein 1051807:1053333 forward	40417
EXP_CDxSM0882_1_2343_s_PSO-60-2160	SM0882	CDR1464		Cwp66-like cell surface protein	40434
EXP_quebecxuniquex0012c_1_825_s_PSO-60-26	CDQ0012	CDR2299		hypothetical protein 2607364:2608188 reverse	40885
EXP_CDxSM2679_1_2076_s_PSO-60-1082	SM2679	CDR2757		ABC transporter, permease protein	40532
EXP_CDxSM2680_1_747_s_PSO-60-0108	SM2680	CDR2758		ABC transporter, ATP-binding protein	40534
EXP_CDxSM2680_1_747_s_PSO-60-0320	SM2680	CDR2758		ABC transporter, ATP-binding protein	40535
EXP_CDxSM2681_1_219_s_PSO-60-0078	SM2681	CDR2759		hypothetical protein 3209843:3210061 reverse	40537
EXP_CDxSM2682_1_1023_s_PSO-60-0454	SM2682	CDR2760		two-component sensor kinase	40539
EXP_CDxSM2683_1_636_s_PSO-60-0022	SM2683	CDR2761		two-component response regulator	40541
EXP_CDxSM2683_1_636_s_PSO-60-0512	SM2683	CDR2761		two-component response regulator	40543
EXP_CDxSM2875_1_1521_s_PSO-60-0002	SM2875	CDR2959		recombinase	40564
EXP_CDxSM2875_1_1521_s_PSO-60-0906	SM2875	CDR2959		recombinase	40565
EXP_CDxSM2876_1_150_s_PSO-60-0002	SM2876	CDR2959-60		hypothetical protein 3459806:3459955 reverse	40567
EXP_CDxSM2879_1_210_s_PSO-60-0006	SM2879	CDR2959-60		hypothetical protein 3460510:3460719 reverse	40571
EXP_CDxSM2880_1_1071_s_PSO-60-0216	SM2880	CDR2960		conjugative transposon protein	40572
EXP_CDxSM2880_1_1071_s_PSO-60-0860	SM2880	CDR2960		conjugative transposon protein	40574
EXP_CDxSM2881_1_636_s_PSO-60-0050	SM2881	CDR2961		putative membrane protein 3462300:3462935 reverse	40575
EXP_CDxSM2881_1_636_s_PSO-60-0260	SM2881	CDR2961		putative membrane protein 3462300:3462935 reverse	40576
EXP_CDxSM2896_1_1695_s_PSO-60-1294	SM2896	CDR2980		ABC transporter permease protein	40591
EXP_CDxSM2897_1_993_s_PSO-60-0402	SM2897	CDR2981		ABC transporter, ATP-binding protein	40593
EXP_CDxSM2897_1_993_s_PSO-60-0772	SM2897	CDR2981		ABC transporter, ATP-binding protein	40594
EXP_CDxSM2898_1_849_s_PSO-60-0060	SM2898	CDR2982		conserved hypothetical protein 3492377:3493233 reverse	40595
EXP_CDxSM2898_1_849_s_PSO-60-0323	SM2898	CDR2982		conserved hypothetical protein 3492377:3493233 reverse	40596
EXP_CDxSM2898_1_849_s_PSO-60-0652	SM2898	CDR2982		conserved hypothetical protein 3492377:3493233 reverse	40597
EXP_CDxSM2899_1_1044_s_PSO-60-0568	SM2899	CDR2983		ABC transporter, substrate-binding protein	40599
EXP_CDxSM2899_1_1044_s_PSO-60-0796	SM2899	CDR2983		ABC transporter, substrate-binding protein	40600
EXP_CDxSM2904_1_198_s_PSO-60-0134	SM2904	CDR2985-6		hypothetical protein 3498994:3499191 reverse	40601
EXP_CDxSM2905_1_4311_s_PSO-60-1060	SM2905	CDR2986		conserved hypothetical protein 3499305:3503615 reverse	40602
EXP_CDxSM2905_1_4311_s_PSO-60-3590	SM2905	CDR2986		conserved hypothetical protein 3499305:3503615 reverse	40604
EXP_CDxSM2906_1_729_s_PSO-60-0098	SM2906	CDR2987		conserved hypothetical protein 3503647:3504375 reverse	40605
EXP_CDxSM2906_1_729_s_PSO-60-0290	SM2906	CDR2987		conserved hypothetical protein 3503647:3504375 reverse	40606
EXP_CDxSM2906_1_729_s_PSO-60-280	SM2906	CDR2987		conserved hypothetical protein 3503647:3504375 reverse	40608
EXP_CDxSM2906_1_729_s_PSO-60-506	SM2906	CDR2987		conserved hypothetical protein 3503647:3504375 reverse	40609
EXP_CDxSM2907_1_1614_s_PSO-60-0158	SM2907	CDR2988		conserved hypothetical protein 3504393:3506006	40610
EXP_CDxSM2907_1_1614_s_PSO-60-1168	SM2907	CDR2988		conserved hypothetical protein 3504393:3506006	40612
EXP_CDxSM2908_1_1011_s_PSO-60-0482	SM2908	CDR2989		conserved hypothetical protein 3506012:3507022 reverse	40614
EXP_CDxSM2908_1_1011_s_PSO-60-0832	SM2908	CDR2989		conserved hypothetical protein 3506012:3507022 reverse	40615
EXP_CDxSM2911_1_564_s_PSO-60-279	SM2911	CDR2989-90		transposase	40620
EXP_quebecxuniquex0014c_1_1293_s_PSO-60-0282	CDQ0014	CDR2990		hypothetical protein 3476072:3477364 reverse	40887
EXP_quebecxuniquex0014c_1_1293_s_PSO-60-0700	CDQ0014	CDR2990		hypothetical protein 3476072:3477364 reverse	40888
EXP_quebecxuniquex0015c_1_384_s_PSO-60-0174	CDQ0015	CDR2991		no significant hits 3477364:3477747 reverse	40890
EXP_quebecxuniquex0015c_1_384_s_PSO-60-125	CDQ0015	CDR2991		no significant hits 3477364:3477747 reverse	40891
EXP_quebecxuniquex0015c_1_384_s_PSO-60-245	CDQ0015	CDR2991		no significant hits 3477364:3477747 reverse	40892
EXP_quebecxuniquex0016c_1_678_s_PSO-60-303	CDQ0016	CDR2991		no significant hits 3477888:3478565 reverse	40894
EXP_quebecxuniquex0016c_1_678_s_PSO-60-39	CDQ0016	CDR2991		no significant hits 3477888:3478565 reverse	40895
EXP_CDxSM2928_1_375_s_PSO-60-0142	SM2928	CDR3009-10		putative transposase	40643
EXP_CDxSM2928_1_375_s_PSO-60-155	SM2928	CDR3009-10		putative transposase	40644
EXP_CDxSM2928_1_375_s_PSO-60-161	SM2928	CDR3009-10		putative transposase	40645
EXP_CDxSM2929_1_903_s_PSO-60-0364	SM2929	CDR3010		phage protein	40647
EXP_CDxSM2929_1_903_s_PSO-60-0732	SM2929	CDR3010		phage protein	40648
EXP_CDxSM2943_1_198_s_PSO-60-1	SM2943	CDR3025		conserved hypothetical protein	40649
EXP_CDxSM3455_1_1254_s_PSO-60-0182	SM3455	CDR3278		hypothetical protein 3476072:3477364 reverse	40747
EXP_CDxSM3455_1_1254_s_PSO-60-0486	SM3455	CDR3278		hypothetical protein 3476072:3477364 reverse	40748
EXP_CDxSM3455_1_1254_s_PSO-60-1152	SM3455	CDR3278		putative transposase 3114445:3115269 reverse	40749
EXP_CDxSM3457_1_576_s_PSO-60-0012	SM3457	CDR3280		no significant hits 3477364:3477747 reverse	40750
EXP_CDxSM3457_1_576_s_PSO-60-0230	SM3457	CDR3280		no significant hits 3477364:3477747 reverse	40751
EXP_CDxSM3457_1_576_s_PSO-60-0486	SM3457	CDR3280		hypothetical protein 3476072:3477364 reverse	40752
EXP_CDxSM3459_1_558_s_PSO-60-0046	SM3459	CDR3281		no significant hits 3477888:3478565 reverse	40753
EXP_CDxSM3459_1_558_s_PSO-60-0222	SM3459	CDR3281		no significant hits 3477888:3478565 reverse	40754
EXP_CDxSM3459_1_558_s_PSO-60-0498	SM3459	CDR3281		no significant hits 3477364:3477747 reverse	40755
EXP_CDxSM3460_1_1734_s_PSO-60-0094	SM3460	CDR3283		fragmented IS4 transposase 3479518:3481361 reverse	40756
EXP_CDxSM3460_1_1734_s_PSO-60-0882	SM3460	CDR3283		no significant hits 3477888:3478565 reverse	40757
EXP_CDxSM3463_1_444_s_PSO-60-0332	SM3463	CDR3285		putative acetyltransferase	40768
EXP_CDxSM3464_1_444_s_PSO-60-0020	SM3464	CDR3286		putative sensor histidine kinase	40769
EXP_CDxSM3464_1_444_s_PSO-60-0188	SM3464	CDR3286		putative ABC transporter, lantibiotic associated	40770
EXP_CDxSM3464_1_444_s_PSO-60-0336	SM3464	CDR3286		putative ABC transporter	40771
EXP_CDxSM3465_1_318_s_PSO-60-0096	SM3465	CDR3286-7		putative salavaricin two-component response regulator	40772
EXP_CDxSM3465_1_318_s_PSO-60-96	SM3465	CDR3286-7		putative salavaricin two-component response regulator	40774
EXP_CDxSM3466_1_702_s_PSO-60-0630	SM3466	CDR3287		putative salavaricin two-component response regulator	40775
EXP_CDxSM3466_1_702_s_PSO-60-373	SM3466	CDR3287		hypothetical protein 4012691:4013110 forward	40776
EXP_CDxSM3466_1_702_s_PSO-60-629	SM3466	CDR3287		hypothetical protein 4012691:4013110 forward	40777
EXP_CDxSM3466_1_702_s_PSO-60-70	SM3466	CDR3287		hypothetical protein 4012691:4013110 forward	40778
EXP_CDxSM3467_1_543_s_PSO-60-0058	SM3467	CDR3288		Glyoxalase	40779
EXP_CDxSM3467_1_543_s_PSO-60-0234	SM3467	CDR3288		Glyoxalase	40780
EXP_CDxSM3467_1_543_s_PSO-60-301	SM3467	CDR3288		Glyoxalase	40782
EXP_CDxSM3468_1_612_s_PSO-60-0012	SM3468	CDR3289		hypothetical protein 4027514:4028371 forward	40783
EXP_CDxSM3468_1_612_s_PSO-60-0306	SM3468	CDR3289		Hypothetical protein 4013700:4014242	40784
EXP_CDxSM3468_1_612_s_PSO-60-0546	SM3468	CDR3289		Hypothetical protein 4013700:4014242	40785
EXP_CDxSM0360_1_1134_s_PSO-60-0052	SM0360	CDR3459		conjugative transposon protein 423849:424982 reverse	40303
EXP_CDxSM0360_1_1134_s_PSO-60-0548	SM0360	CDR3459		conjugative transposon protein 423849:424982 reverse	40304
EXP_CDxSM3139_1_495_s_PSO-60-0004	SM3139	CDR3462		hypothetical protein 1194063:1195130 reverse	40729
EXP_CDxSM3139_1_495_s_PSO-60-0248	SM3139	CDR3462		Clostridium phage hydrolase 1104853:1105605	40730
EXP_CDxSM3139_1_495_s_PSO-60-0420	SM3139	CDR3462		Clostridium phage hydrolase 1104853:1105605	40731
EXP_CDxSM3138_1_501_s_PSO-60-0006	SM3138	CDR3463		Clostridium phage hydrolase 1104853:1105605	40726
EXP_CDxSM3138_1_501_s_PSO-60-0190	SM3138	CDR3463		putative HipA 1063750:1064619 reverse	40727
EXP_CDxSM3138_1_501_s_PSO-60-0398	SM3138	CDR3463		putative HipA 1063750:1064619 reverse	40728
EXP_CDxSM3135_1_2133_s_PSO-60-0974	SM3135	CDR3465		hypothetical protein 1063030:1063737	40721
EXP_CDxSM3134_1_1005_s_PSO-60-0016	SM3134	CDR3466		hypothetical protein 1063030:1063737	40717	58

## Sheet: Sheet1
EXP_CDxSM0050_1_831_s_PSO-60-0112	SM0050	CDR0043		thymidylate synthase A 64984:65815 forward	40247
EXP_CDxSM0051_1_495_s_PSO-60-273	SM0051	CDR0045		dihydrofolate reductase 65828:66322 forward	40252
EXP_CDxSM0052_1_1377_s_PSO-60-0500	SM0052	CDR0046		conserved hypothetical protein 66349:67725 forward	40254
EXP_CDxSM0053_1_1101_s_PSO-60-0408	SM0053	CDR0047		putative thiamine biosynthesis protein 67701:68800 forward	40257
EXP_CDxSM0301_1_645_s_PSO-60-0306	SM0301	CDR0309		putative nitroreductase 340377:341021 reverse	40294
EXP_CDxSM0302_1_615_s_PSO-60-0490	SM0302	CDR0310		TetR-family transcriptional regulator	40298
EXP_CDxSM0455_1_648_s_PSO-60-0004	SM0455	CDR0438		two-component response regulator	40326
EXP_quebecxuniquex0001_1_684_s_PSO-60-0354	CDQ0001	CDR0862		ABC transporter 1020481:1021164 forward	40853
EXP_quebecxuniquex0002_1_2331_s_PSO-60-0426	CDQ0002	CDR0863		ABC transporter protein 1021161:1023491 forward	40855
EXP_CDxSM1123_1_570_s_PSO-60-0278	SM1123	CDR1078		hypothetical protein 1349857:1350426 reverse	40454
EXP_CDxSM1317_1_948_s_PSO-60-1	SM1317	CDR1277		putative hydrolase 1566520:1567467 reverse	40459
EXP_quebecxuniquex0011c_1_762_s_PSO-60-0004	CDQ0011	CDR1278		AraC family transcriptional regulator	40882
EXP_CDxSM1362_1_369_s_PSO-60-0002	SM1362	CDR1324		putative protease 1619903:1620271 forward	40461
EXP_quebecxuniquex0003c_1_708_s_PSO-60-210	CDQ0003	CDR1416		hypothetical protein 1063030:1063737	40859
EXP_quebecxuniquex0004c_1_870_s_PSO-60-750	CDQ0004	CDR1417		putative HipA 1063750:1064619 reverse	40866
EXP_CDxSM0863_1_828_s_PSO-60-0632	SM0863	CDR1443		phage protein 1036481:1037308 forward	40398
EXP_CDxSM0868_1_528_s_PSO-60-0026	SM0868	CDR1447		phage protein 1041697:1042224 forward	40405
EXP_CDxSM0869_1_198_s_PSO-60-0108	SM0869	CDR1448		phage protein 1042362:1042559 forward	40408
EXP_CDxSM0871_1_2373_s_PSO-60-1662	SM0871	CDR1449		phage protein 1043197:1045569 forward	40414
EXP_CDxSM0874_1_183_s_PSO-60-0024	SM0874	CDR1456		phage protein 1051608:1051790 forward	40415
EXP_CDxSM0875_1_1527_s_PSO-60-0102	SM0875	CDR1457		phage protein 1051807:1053333 forward	40416
EXP_CDxSM0882_1_2343_s_PSO-60-2160	SM0882	CDR1464		Cwp66-like cell surface protein	40434
EXP_quebecxuniquex0012c_1_825_s_PSO-60-26	CDQ0012	CDR2299		hypothetical protein 2607364:2608188 reverse	40885
EXP_CDxSM2679_1_2076_s_PSO-60-1082	SM2679	CDR2757		ABC transporter, permease protein	40532
EXP_CDxSM2680_1_747_s_PSO-60-0320	SM2680	CDR2758		ABC transporter, ATP-binding protein	40535
EXP_CDxSM2681_1_219_s_PSO-60-0078	SM2681	CDR2759		hypothetical protein 3209843:3210061 reverse	40537
EXP_CDxSM2682_1_1023_s_PSO-60-0454	SM2682	CDR2760		two-component sensor kinase	40539
EXP_CDxSM2683_1_636_s_PSO-60-0022	SM2683	CDR2761		two-component response regulator	40541
EXP_CDxSM2875_1_1521_s_PSO-60-0002	SM2875	CDR2959		recombinase	40564
EXP_CDxSM2880_1_1071_s_PSO-60-0216	SM2880	CDR2960		conjugative transposon protein	40572
EXP_CDxSM2881_1_636_s_PSO-60-0260	SM2881	CDR2961		putative membrane protein 3462300:3462935 reverse	40576
EXP_CDxSM2896_1_1695_s_PSO-60-1294	SM2896	CDR2980		ABC transporter permease protein	40591
EXP_CDxSM2897_1_993_s_PSO-60-0402	SM2897	CDR2981		ABC transporter, ATP-binding protein	40593
EXP_CDxSM2898_1_849_s_PSO-60-0652	SM2898	CDR2982		conserved hypothetical protein 3492377:3493233 reverse	40597
EXP_CDxSM2899_1_1044_s_PSO-60-0568	SM2899	CDR2983		ABC transporter, substrate-binding protein	40599
EXP_CDxSM2905_1_4311_s_PSO-60-1060	SM2905	CDR2986		conserved hypothetical protein 3499305:3503615 reverse	40602
EXP_CDxSM2906_1_729_s_PSO-60-506	SM2906	CDR2987		conserved hypothetical protein 3503647:3504375 reverse	40609
EXP_CDxSM2907_1_1614_s_PSO-60-0158	SM2907	CDR2988		conserved hypothetical protein 3504393:3506006	40610
EXP_CDxSM2908_1_1011_s_PSO-60-0832	SM2908	CDR2989		conserved hypothetical protein 3506012:3507022 reverse	40615
EXP_quebecxuniquex0014c_1_1293_s_PSO-60-0700	CDQ0014	CDR2990		hypothetical protein 3476072:3477364 reverse	40888
EXP_quebecxuniquex0015c_1_384_s_PSO-60-0174	CDQ0015	CDR2991		no significant hits 3477364:3477747 reverse	40890		CDR0043-7
EXP_CDxSM2929_1_903_s_PSO-60-0364	SM2929	CDR3010		phage protein	40647		CDR0309-10
EXP_CDxSM2943_1_198_s_PSO-60-1	SM2943	CDR3025		conserved hypothetical protein	40649		CDR438
EXP_CDxSM3455_1_1254_s_PSO-60-0182	SM3455	CDR3278		hypothetical protein 3476072:3477364 reverse	40747		CDR0862-3
EXP_CDxSM3457_1_576_s_PSO-60-0486	SM3457	CDR3280		hypothetical protein 3476072:3477364 reverse	40752		CDR1078
EXP_CDxSM3459_1_558_s_PSO-60-0046	SM3459	CDR3281		no significant hits 3477888:3478565 reverse	40753		CDR1277-8
EXP_CDxSM3460_1_1734_s_PSO-60-0882	SM3460	CDR3283		no significant hits 3477888:3478565 reverse	40757		CDR1324
EXP_CDxSM3463_1_444_s_PSO-60-0332	SM3463	CDR3285		putative acetyltransferase	40768		CDR1416-7
EXP_CDxSM3464_1_444_s_PSO-60-0020	SM3464	CDR3286		putative sensor histidine kinase	40769		CDR1443
EXP_CDxSM3466_1_702_s_PSO-60-70	SM3466	CDR3287		hypothetical protein 4012691:4013110 forward	40778		CDR1447-9
EXP_CDxSM3467_1_543_s_PSO-60-0058	SM3467	CDR3288		Glyoxalase	40779		CDR1456-7
EXP_CDxSM3468_1_612_s_PSO-60-0012	SM3468	CDR3289		hypothetical protein 4027514:4028371 forward	40783		CDR2299
EXP_CDxSM0360_1_1134_s_PSO-60-0548	SM0360	CDR3459		conjugative transposon protein 423849:424982 reverse	40304		CDR2757-61
EXP_CDxSM3139_1_495_s_PSO-60-0004	SM3139	CDR3462		hypothetical protein 1194063:1195130 reverse	40729		CDR2959-61
EXP_CDxSM3138_1_501_s_PSO-60-0398	SM3138	CDR3463		putative HipA 1063750:1064619 reverse	40728		CDR2980-3
EXP_CDxSM3135_1_2133_s_PSO-60-0974	SM3135	CDR3465		hypothetical protein 1063030:1063737	40721		CDR2986-91
EXP_CDxSM3134_1_1005_s_PSO-60-0016	SM3134	CDR3466		hypothetical protein 1063030:1063737	40717		CDR3010
							CDR3025
							CDR3283
							CDR3285-9
							CDR3459
							CDR3462-3
							CDR3465-6

## Sheet: Sheet2
CDR0043-7	thymidylate synthase, dihydrofolate reductase region, putative uncharacterized protein, thiamine biosynthesis protein thic, putative thymidylate synthase	43
CDR0309-10	putative uncharacterized protein, tetR (putative transcriptional regulator)	45
CDR438	dna-binding response regulator	46
CDR0862-3	predicted abc transporter, atpase component, putative uncharacterized protein	47
CDR1078	[no /product]	531
CDR1277-8	putative uncharacterized protein, transcriptional regulator, araC family protein	1277
CDR1324	putative uncharacterized protein	1278
CDR1416-7	putative uncharacterized protein, hipa-like	1416
CDR1443	phage-related protein	1417
CDR1447-9	putative uncharacterized protein, putative uncharacterized protein, putative phage tail tape measure protein	1443
CDR1456-7	putative phage tail fiber protein, hypothetical phage protein	1448
CDR2299	transposase	1449
CDR2757-61	putative uncharacterized protein, putative lantibiotic ABC transporter, ATP-binding protein, sortase, two-component system, sensor histidine kinase, putative uncharacterized protein	1456
CDR2959-61	conjugative transposon site-specific recombinase, putative uncharacterized protein, putative uncharacterized protein	1457
CDR2980-3	probable abc transporter permease protein y4fn, spermidine/putrescine abc transporter atp-binding subunit, putative uncharacterized protein, ABC-type fe3+ transport system periplasmic component-like protein;	2757
CDR2986-91	putative uncharacterized protein x5, frg domain protein	2758
CDR3010	phage-related protein	2759
CDR3025	gcn5-related n-acetyltransferase;	2760
CDR3283	putative uncharacterized protein	2761
CDR3285-9	putative uncharacterized protein x 4, leucine-rich repeat protein	2986
CDR3459	putative conjugative transposon replication initiation factor	2987
CDR3462-3	conjugative transposon protein x 2	2988
CDR3465-6	conjugative transposon protein x 2	2989
		2990
		2991
		2992
		2994
		2996
		3010
		3025
		3278
		3278
		3284-5
		3285
		3286
		3286-7
		3287
		3458
		3459
		3462
		3463
		3466

## Sheet: Sheet4
CDR0043-7	thymidylate synthase, dihydrofolate reductase region, putative uncharacterized protein, thiamine biosynthesis protein thic, putative thymidylate synthase
CDR0531	putative membrane-associated metalloprotease
CDR1277-8	putative uncharacterized protein, transcriptional regulator, araC family protein
CDR1416-7	putative uncharacterized protein, hipa-like
CDR1443	phage-related protein
CDR1447-9	putative uncharacterized protein, putative uncharacterized protein, putative phage tail tape measure protein
CDR1456-7	putative phage tail fiber protein, hypothetical phage protein
CDR2757-61	putative uncharacterized protein, putative lantibiotic ABC transporter, ATP-binding protein, sortase, two-component system, sensor histidine kinase, putative uncharacterized protein
CDR2986-91	putative uncharacterized protein x5, frg domain protein
CDR2992	transposase, is4
CDR2994	crispr-associated helicase cas3
CDR2996	putative uncharacterized protein
CDR3010	phage-related protein
CDR3025	gcn5-related n-acetyltransferase;
CDR3278	putative exported protein
CDR3285-7	putative uncharacterized protein x 3
CDR3458/9	putative conjugative transposon FtsK_SpoIIIE-related protein; putative conjugative transposon replication initiation factor
CDR3462-3	conjugative transposon protein x 2
CDR3466	conjugative transposon protein

[truncated: 2 more sheets: sheet7, sheet6]
